# Supplementary material for: Resonant inelastic X-ray scattering tools to count 5 f electrons of actinides and probe bond covalency
Source: Nat Commun. 2025 Feb 10;16:1221. doi: 10.1038/s41467-024-54574-7 (PMC11811144; doi:10.1038/s41467-024-54574-7)
Supplement: Supplementary file 3 — Source Data [file 41467_2024_54574_MOESM3_ESM.zip › Data_figures/Data_SI_figures/FigSI30_33/Th_DOSOt1u.txt]

# Energy | fDOSOt1u
-2.000000000000000000e+01 0.000000000000000000e+00
-1.998999749937480175e+01 0.000000000000000000e+00
-1.997999499874969942e+01 0.000000000000000000e+00
-1.996999249812450117e+01 0.000000000000000000e+00
-1.995998999749939884e+01 0.000000000000000000e+00
-1.994998749687420059e+01 0.000000000000000000e+00
-1.993998499624909826e+01 0.000000000000000000e+00
-1.992998249562390001e+01 0.000000000000000000e+00
-1.991997999499870176e+01 0.000000000000000000e+00
-1.990997749437359943e+01 0.000000000000000000e+00
-1.989997499374840118e+01 0.000000000000000000e+00
-1.988997249312329885e+01 0.000000000000000000e+00
-1.987996999249810059e+01 0.000000000000000000e+00
-1.986996749187299827e+01 0.000000000000000000e+00
-1.985996499124780001e+01 0.000000000000000000e+00
-1.984996249062270124e+01 0.000000000000000000e+00
-1.983995998999749943e+01 0.000000000000000000e+00
-1.982995748937230118e+01 0.000000000000000000e+00
-1.981995498874719885e+01 0.000000000000000000e+00
-1.980995248812200060e+01 0.000000000000000000e+00
-1.979994998749689827e+01 0.000000000000000000e+00
-1.978994748687170002e+01 0.000000000000000000e+00
-1.977994498624660125e+01 0.000000000000000000e+00
-1.976994248562139944e+01 0.000000000000000000e+00
-1.975993998499620119e+01 0.000000000000000000e+00
-1.974993748437109886e+01 0.000000000000000000e+00
-1.973993498374590061e+01 0.000000000000000000e+00
-1.972993248312079828e+01 0.000000000000000000e+00
-1.971992998249560003e+01 0.000000000000000000e+00
-1.970992748187050125e+01 0.000000000000000000e+00
-1.969992498124529945e+01 0.000000000000000000e+00
-1.968992248062020067e+01 0.000000000000000000e+00
-1.967991997999499887e+01 0.000000000000000000e+00
-1.966991747936980062e+01 0.000000000000000000e+00
-1.965991497874469829e+01 0.000000000000000000e+00
-1.964991247811950004e+01 0.000000000000000000e+00
-1.963990997749440126e+01 0.000000000000000000e+00
-1.962990747686919946e+01 0.000000000000000000e+00
-1.961990497624410068e+01 0.000000000000000000e+00
-1.960990247561889888e+01 0.000000000000000000e+00
-1.959989997499370062e+01 0.000000000000000000e+00
-1.958989747436859830e+01 0.000000000000000000e+00
-1.957989497374340004e+01 0.000000000000000000e+00
-1.956989247311830127e+01 0.000000000000000000e+00
-1.955988997249309946e+01 0.000000000000000000e+00
-1.954988747186800069e+01 0.000000000000000000e+00
-1.953988497124279888e+01 0.000000000000000000e+00
-1.952988247061770011e+01 0.000000000000000000e+00
-1.951987996999249830e+01 0.000000000000000000e+00
-1.950987746936730005e+01 0.000000000000000000e+00
-1.949987496874220128e+01 0.000000000000000000e+00
-1.948987246811699947e+01 0.000000000000000000e+00
-1.947986996749190070e+01 0.000000000000000000e+00
-1.946986746686669889e+01 0.000000000000000000e+00
-1.945986496624160011e+01 0.000000000000000000e+00
-1.944986246561639831e+01 0.000000000000000000e+00
-1.943985996499120006e+01 0.000000000000000000e+00
-1.942985746436610128e+01 0.000000000000000000e+00
-1.941985496374089948e+01 0.000000000000000000e+00
-1.940985246311580070e+01 0.000000000000000000e+00
-1.939984996249059890e+01 0.000000000000000000e+00
-1.938984746186550012e+01 0.000000000000000000e+00
-1.937984496124029832e+01 0.000000000000000000e+00
-1.936984246061519954e+01 0.000000000000000000e+00
-1.935983995999000129e+01 0.000000000000000000e+00
-1.934983745936479949e+01 0.000000000000000000e+00
-1.933983495873970071e+01 0.000000000000000000e+00
-1.932983245811449891e+01 0.000000000000000000e+00
-1.931982995748940013e+01 0.000000000000000000e+00
-1.930982745686419833e+01 0.000000000000000000e+00
-1.929982495623909955e+01 0.000000000000000000e+00
-1.928982245561390130e+01 0.000000000000000000e+00
-1.927981995498869949e+01 0.000000000000000000e+00
-1.926981745436360072e+01 0.000000000000000000e+00
-1.925981495373839891e+01 0.000000000000000000e+00
-1.924981245311330014e+01 0.000000000000000000e+00
-1.923980995248809833e+01 0.000000000000000000e+00
-1.922980745186299956e+01 0.000000000000000000e+00
-1.921980495123780130e+01 0.000000000000000000e+00
-1.920980245061269898e+01 0.000000000000000000e+00
-1.919979994998750072e+01 0.000000000000000000e+00
-1.918979744936229892e+01 0.000000000000000000e+00
-1.917979494873720014e+01 0.000000000000000000e+00
-1.916979244811199834e+01 0.000000000000000000e+00
-1.915978994748689956e+01 0.000000000000000000e+00
-1.914978744686170131e+01 0.000000000000000000e+00
-1.913978494623659898e+01 0.000000000000000000e+00
-1.912978244561140073e+01 0.000000000000000000e+00
-1.911977994498619893e+01 0.000000000000000000e+00
-1.910977744436110015e+01 0.000000000000000000e+00
-1.909977494373589835e+01 0.000000000000000000e+00
-1.908977244311079957e+01 0.000000000000000000e+00
-1.907976994248560132e+01 0.000000000000000000e+00
-1.906976744186049899e+01 0.000000000000000000e+00
-1.905976494123530074e+01 0.000000000000000000e+00
-1.904976244061019841e+01 0.000000000000000000e+00
-1.903975993998500016e+01 0.000000000000000000e+00
-1.902975743935979835e+01 0.000000000000000000e+00
-1.901975493873469958e+01 0.000000000000000000e+00
-1.900975243810950133e+01 0.000000000000000000e+00
-1.899974993748439900e+01 0.000000000000000000e+00
-1.898974743685920075e+01 0.000000000000000000e+00
-1.897974493623409842e+01 0.000000000000000000e+00
-1.896974243560890017e+01 0.000000000000000000e+00
-1.895973993498369836e+01 0.000000000000000000e+00
-1.894973743435859959e+01 0.000000000000000000e+00
-1.893973493373340133e+01 0.000000000000000000e+00
-1.892973243310829901e+01 0.000000000000000000e+00
-1.891972993248310075e+01 0.000000000000000000e+00
-1.890972743185799843e+01 0.000000000000000000e+00
-1.889972493123280017e+01 0.000000000000000000e+00
-1.888972243060770140e+01 0.000000000000000000e+00
-1.887971992998249959e+01 0.000000000000000000e+00
-1.886971742935730134e+01 0.000000000000000000e+00
-1.885971492873219901e+01 0.000000000000000000e+00
-1.884971242810700076e+01 0.000000000000000000e+00
-1.883970992748189843e+01 0.000000000000000000e+00
-1.882970742685670018e+01 0.000000000000000000e+00
-1.881970492623160141e+01 0.000000000000000000e+00
-1.880970242560639960e+01 0.000000000000000000e+00
-1.879969992498120135e+01 0.000000000000000000e+00
-1.878969742435609902e+01 0.000000000000000000e+00
-1.877969492373090077e+01 0.000000000000000000e+00
-1.876969242310579844e+01 0.000000000000000000e+00
-1.875968992248060019e+01 0.000000000000000000e+00
-1.874968742185550141e+01 0.000000000000000000e+00
-1.873968492123029961e+01 0.000000000000000000e+00
-1.872968242060520083e+01 0.000000000000000000e+00
-1.871967991997999903e+01 0.000000000000000000e+00
-1.870967741935480078e+01 0.000000000000000000e+00
-1.869967491872969845e+01 0.000000000000000000e+00
-1.868967241810450020e+01 0.000000000000000000e+00
-1.867966991747940142e+01 0.000000000000000000e+00
-1.866966741685419962e+01 0.000000000000000000e+00
-1.865966491622910084e+01 0.000000000000000000e+00
-1.864966241560389903e+01 0.000000000000000000e+00
-1.863965991497870078e+01 0.000000000000000000e+00
-1.862965741435359845e+01 0.000000000000000000e+00
-1.861965491372840020e+01 0.000000000000000000e+00
-1.860965241310330143e+01 0.000000000000000000e+00
-1.859964991247809962e+01 0.000000000000000000e+00
-1.858964741185300085e+01 0.000000000000000000e+00
-1.857964491122779904e+01 0.000000000000000000e+00
-1.856964241060270027e+01 0.000000000000000000e+00
-1.855963990997749846e+01 0.000000000000000000e+00
-1.854963740935230021e+01 0.000000000000000000e+00
-1.853963490872720143e+01 0.000000000000000000e+00
-1.852963240810199963e+01 0.000000000000000000e+00
-1.851962990747690085e+01 0.000000000000000000e+00
-1.850962740685169905e+01 0.000000000000000000e+00
-1.849962490622660027e+01 0.000000000000000000e+00
-1.848962240560139847e+01 0.000000000000000000e+00
-1.847961990497620022e+01 0.000000000000000000e+00
-1.846961740435110144e+01 0.000000000000000000e+00
-1.845961490372589964e+01 0.000000000000000000e+00
-1.844961240310080086e+01 0.000000000000000000e+00
-1.843960990247559906e+01 0.000000000000000000e+00
-1.842960740185050028e+01 0.000000000000000000e+00
-1.841960490122529848e+01 0.000000000000000000e+00
-1.840960240060010022e+01 0.000000000000000000e+00
-1.839959989997500145e+01 0.000000000000000000e+00
-1.838959739934979964e+01 0.000000000000000000e+00
-1.837959489872470087e+01 0.000000000000000000e+00
-1.836959239809949906e+01 0.000000000000000000e+00
-1.835958989747440029e+01 0.000000000000000000e+00
-1.834958739684919848e+01 0.000000000000000000e+00
-1.833958489622409971e+01 0.000000000000000000e+00
-1.832958239559890146e+01 0.000000000000000000e+00
-1.831957989497369965e+01 0.000000000000000000e+00
-1.830957739434860088e+01 0.000000000000000000e+00
-1.829957489372339907e+01 0.000000000000000000e+00
-1.828957239309830030e+01 0.000000000000000000e+00
-1.827956989247309849e+01 0.000000000000000000e+00
-1.826956739184799972e+01 0.000000000000000000e+00
-1.825956489122280146e+01 0.000000000000000000e+00
-1.824956239059759966e+01 0.000000000000000000e+00
-1.823955988997250088e+01 0.000000000000000000e+00
-1.822955738934729908e+01 0.000000000000000000e+00
-1.821955488872220030e+01 0.000000000000000000e+00
-1.820955238809699850e+01 0.000000000000000000e+00
-1.819954988747189972e+01 0.000000000000000000e+00
-1.818954738684670147e+01 0.000000000000000000e+00
-1.817954488622159914e+01 0.000000000000000000e+00
-1.816954238559640089e+01 0.000000000000000000e+00
-1.815953988497119909e+01 0.000000000000000000e+00
-1.814953738434610031e+01 0.000000000000000000e+00
-1.813953488372089851e+01 0.000000000000000000e+00
-1.812953238309579973e+01 0.000000000000000000e+00
-1.811952988247060148e+01 0.000000000000000000e+00
-1.810952738184549915e+01 0.000000000000000000e+00
-1.809952488122030090e+01 0.000000000000000000e+00
-1.808952238059509909e+01 0.000000000000000000e+00
-1.807951987997000032e+01 0.000000000000000000e+00
-1.806951737934479851e+01 0.000000000000000000e+00
-1.805951487871969974e+01 0.000000000000000000e+00
-1.804951237809450149e+01 0.000000000000000000e+00
-1.803950987746939916e+01 0.000000000000000000e+00
-1.802950737684420091e+01 0.000000000000000000e+00
-1.801950487621909858e+01 0.000000000000000000e+00
-1.800950237559390033e+01 0.000000000000000000e+00
-1.799949987496869852e+01 0.000000000000000000e+00
-1.798949737434359974e+01 0.000000000000000000e+00
-1.797949487371840149e+01 0.000000000000000000e+00
-1.796949237309329916e+01 0.000000000000000000e+00
-1.795948987246810091e+01 0.000000000000000000e+00
-1.794948737184299858e+01 0.000000000000000000e+00
-1.793948487121780033e+01 0.000000000000000000e+00
-1.792948237059259853e+01 0.000000000000000000e+00
-1.791947986996749975e+01 0.000000000000000000e+00
-1.790947736934230150e+01 0.000000000000000000e+00
-1.789947486871719917e+01 0.000000000000000000e+00
-1.788947236809200092e+01 0.000000000000000000e+00
-1.787946986746689859e+01 0.000000000000000000e+00
-1.786946736684170034e+01 0.000000000000000000e+00
-1.785946486621660156e+01 0.000000000000000000e+00
-1.784946236559139976e+01 0.000000000000000000e+00
-1.783945986496620151e+01 0.000000000000000000e+00
-1.782945736434109918e+01 0.000000000000000000e+00
-1.781945486371590093e+01 0.000000000000000000e+00
-1.780945236309079860e+01 0.000000000000000000e+00
-1.779944986246560035e+01 0.000000000000000000e+00
-1.778944736184050157e+01 0.000000000000000000e+00
-1.777944486121529977e+01 0.000000000000000000e+00
-1.776944236059010152e+01 0.000000000000000000e+00
-1.775943985996499919e+01 0.000000000000000000e+00
-1.774943735933980093e+01 0.000000000000000000e+00
-1.773943485871469861e+01 0.000000000000000000e+00
-1.772943235808950035e+01 0.000000000000000000e+00
-1.771942985746440158e+01 0.000000000000000000e+00
-1.770942735683919977e+01 0.000000000000000000e+00
-1.769942485621410100e+01 0.000000000000000000e+00
-1.768942235558889919e+01 0.000000000000000000e+00
-1.767941985496370094e+01 0.000000000000000000e+00
-1.766941735433859861e+01 0.000000000000000000e+00
-1.765941485371340036e+01 0.000000000000000000e+00
-1.764941235308830159e+01 0.000000000000000000e+00
-1.763940985246309978e+01 0.000000000000000000e+00
-1.762940735183800101e+01 0.000000000000000000e+00
-1.761940485121279920e+01 0.000000000000000000e+00
-1.760940235058760095e+01 0.000000000000000000e+00
-1.759939984996249862e+01 0.000000000000000000e+00
-1.758939734933730037e+01 0.000000000000000000e+00
-1.757939484871220159e+01 0.000000000000000000e+00
-1.756939234808699979e+01 0.000000000000000000e+00
-1.755938984746190101e+01 0.000000000000000000e+00
-1.754938734683669921e+01 0.000000000000000000e+00
-1.753938484621160043e+01 0.000000000000000000e+00
-1.752938234558639863e+01 0.000000000000000000e+00
-1.751937984496120038e+01 0.000000000000000000e+00
-1.750937734433610160e+01 0.000000000000000000e+00
-1.749937484371089980e+01 0.000000000000000000e+00
-1.748937234308580102e+01 0.000000000000000000e+00
-1.747936984246059922e+01 0.000000000000000000e+00
-1.746936734183550044e+01 0.000000000000000000e+00
-1.745936484121029864e+01 0.000000000000000000e+00
-1.744936234058510038e+01 0.000000000000000000e+00
-1.743935983996000161e+01 0.000000000000000000e+00
-1.742935733933479980e+01 0.000000000000000000e+00
-1.741935483870970103e+01 0.000000000000000000e+00
-1.740935233808449922e+01 0.000000000000000000e+00
-1.739934983745940045e+01 0.000000000000000000e+00
-1.738934733683419864e+01 0.000000000000000000e+00
-1.737934483620909987e+01 0.000000000000000000e+00
-1.736934233558390162e+01 0.000000000000000000e+00
-1.735933983495869981e+01 0.000000000000000000e+00
-1.734933733433360104e+01 0.000000000000000000e+00
-1.733933483370839923e+01 0.000000000000000000e+00
-1.732933233308330045e+01 0.000000000000000000e+00
-1.731932983245809865e+01 0.000000000000000000e+00
-1.730932733183299987e+01 0.000000000000000000e+00
-1.729932483120780162e+01 0.000000000000000000e+00
-1.728932233058259982e+01 0.000000000000000000e+00
-1.727931982995750104e+01 0.000000000000000000e+00
-1.726931732933229924e+01 0.000000000000000000e+00
-1.725931482870720046e+01 0.000000000000000000e+00
-1.724931232808199866e+01 0.000000000000000000e+00
-1.723930982745689988e+01 0.000000000000000000e+00
-1.722930732683170163e+01 0.000000000000000000e+00
-1.721930482620659930e+01 0.000000000000000000e+00
-1.720930232558140105e+01 0.000000000000000000e+00
-1.719929982495619925e+01 0.000000000000000000e+00
-1.718929732433110047e+01 0.000000000000000000e+00
-1.717929482370589866e+01 0.000000000000000000e+00
-1.716929232308079989e+01 0.000000000000000000e+00
-1.715928982245560164e+01 0.000000000000000000e+00
-1.714928732183049931e+01 0.000000000000000000e+00
-1.713928482120530106e+01 0.000000000000000000e+00
-1.712928232058009925e+01 0.000000000000000000e+00
-1.711927981995500048e+01 0.000000000000000000e+00
-1.710927731932979867e+01 0.000000000000000000e+00
-1.709927481870469990e+01 0.000000000000000000e+00
-1.708927231807950164e+01 0.000000000000000000e+00
-1.707926981745439932e+01 0.000000000000000000e+00
-1.706926731682920106e+01 0.000000000000000000e+00
-1.705926481620409874e+01 0.000000000000000000e+00
-1.704926231557890048e+01 0.000000000000000000e+00
-1.703925981495369868e+01 0.000000000000000000e+00
-1.702925731432859990e+01 0.000000000000000000e+00
-1.701925481370340165e+01 0.000000000000000000e+00
-1.700925231307829932e+01 0.000000000000000000e+00
-1.699924981245310107e+01 0.000000000000000000e+00
-1.698924731182799874e+01 0.000000000000000000e+00
-1.697924481120280049e+01 0.000000000000000000e+00
-1.696924231057759869e+01 0.000000000000000000e+00
-1.695923980995249991e+01 0.000000000000000000e+00
-1.694923730932730166e+01 0.000000000000000000e+00
-1.693923480870219933e+01 0.000000000000000000e+00
-1.692923230807700108e+01 0.000000000000000000e+00
-1.691922980745189875e+01 0.000000000000000000e+00
-1.690922730682670050e+01 0.000000000000000000e+00
-1.689922480620160172e+01 0.000000000000000000e+00
-1.688922230557639992e+01 0.000000000000000000e+00
-1.687921980495120167e+01 0.000000000000000000e+00
-1.686921730432609934e+01 0.000000000000000000e+00
-1.685921480370090109e+01 0.000000000000000000e+00
-1.684921230307579876e+01 0.000000000000000000e+00
-1.683920980245060051e+01 0.000000000000000000e+00
-1.682920730182550173e+01 0.000000000000000000e+00
-1.681920480120029993e+01 0.000000000000000000e+00
-1.680920230057510167e+01 0.000000000000000000e+00
-1.679919979994999935e+01 0.000000000000000000e+00
-1.678919729932480109e+01 0.000000000000000000e+00
-1.677919479869969877e+01 0.000000000000000000e+00
-1.676919229807450051e+01 0.000000000000000000e+00
-1.675918979744940174e+01 0.000000000000000000e+00
-1.674918729682419993e+01 0.000000000000000000e+00
-1.673918479619900168e+01 0.000000000000000000e+00
-1.672918229557389935e+01 0.000000000000000000e+00
-1.671917979494870110e+01 0.000000000000000000e+00
-1.670917729432359877e+01 0.000000000000000000e+00
-1.669917479369840052e+01 0.000000000000000000e+00
-1.668917229307330174e+01 0.000000000000000000e+00
-1.667916979244809994e+01 0.000000000000000000e+00
-1.666916729182300116e+01 0.000000000000000000e+00
-1.665916479119779936e+01 0.000000000000000000e+00
-1.664916229057260111e+01 0.000000000000000000e+00
-1.663915978994749878e+01 0.000000000000000000e+00
-1.662915728932230053e+01 0.000000000000000000e+00
-1.661915478869720175e+01 0.000000000000000000e+00
-1.660915228807199995e+01 0.000000000000000000e+00
-1.659914978744690117e+01 0.000000000000000000e+00
-1.658914728682169937e+01 0.000000000000000000e+00
-1.657914478619660059e+01 0.000000000000000000e+00
-1.656914228557139879e+01 0.000000000000000000e+00
-1.655913978494620054e+01 0.000000000000000000e+00
-1.654913728432110176e+01 0.000000000000000000e+00
-1.653913478369589996e+01 0.000000000000000000e+00
-1.652913228307080118e+01 0.000000000000000000e+00
-1.651912978244559937e+01 0.000000000000000000e+00
-1.650912728182050060e+01 0.000000000000000000e+00
-1.649912478119529879e+01 0.000000000000000000e+00
-1.648912228057010054e+01 0.000000000000000000e+00
-1.647911977994500177e+01 0.000000000000000000e+00
-1.646911727931979996e+01 0.000000000000000000e+00
-1.645911477869470119e+01 0.000000000000000000e+00
-1.644911227806949938e+01 0.000000000000000000e+00
-1.643910977744440061e+01 0.000000000000000000e+00
-1.642910727681919880e+01 0.000000000000000000e+00
-1.641910477619400055e+01 0.000000000000000000e+00
-1.640910227556890177e+01 0.000000000000000000e+00
-1.639909977494369997e+01 0.000000000000000000e+00
-1.638909727431860119e+01 0.000000000000000000e+00
-1.637909477369339939e+01 0.000000000000000000e+00
-1.636909227306830061e+01 0.000000000000000000e+00
-1.635908977244309881e+01 0.000000000000000000e+00
-1.634908727181800003e+01 0.000000000000000000e+00
-1.633908477119279823e+01 0.000000000000000000e+00
-1.632908227056759998e+01 0.000000000000000000e+00
-1.631907976994250120e+01 0.000000000000000000e+00
-1.630907726931729940e+01 0.000000000000000000e+00
-1.629907476869220062e+01 0.000000000000000000e+00
-1.628907226806699882e+01 0.000000000000000000e+00
-1.627906976744190004e+01 0.000000000000000000e+00
-1.626906726681669824e+01 0.000000000000000000e+00
-1.625906476619149998e+01 0.000000000000000000e+00
-1.624906226556640121e+01 0.000000000000000000e+00
-1.623905976494119940e+01 0.000000000000000000e+00
-1.622905726431610063e+01 0.000000000000000000e+00
-1.621905476369089882e+01 0.000000000000000000e+00
-1.620905226306580005e+01 0.000000000000000000e+00
-1.619904976244059824e+01 0.000000000000000000e+00
-1.618904726181549947e+01 0.000000000000000000e+00
-1.617904476119030122e+01 0.000000000000000000e+00
-1.616904226056509941e+01 0.000000000000000000e+00
-1.615903975994000064e+01 0.000000000000000000e+00
-1.614903725931479883e+01 0.000000000000000000e+00
-1.613903475868970006e+01 0.000000000000000000e+00
-1.612903225806449825e+01 0.000000000000000000e+00
-1.611902975743939948e+01 0.000000000000000000e+00
-1.610902725681420122e+01 0.000000000000000000e+00
-1.609902475618899942e+01 0.000000000000000000e+00
-1.608902225556390064e+01 0.000000000000000000e+00
-1.607901975493869884e+01 0.000000000000000000e+00
-1.606901725431360006e+01 0.000000000000000000e+00
-1.605901475368839826e+01 0.000000000000000000e+00
-1.604901225306329948e+01 0.000000000000000000e+00
-1.603900975243810123e+01 0.000000000000000000e+00
-1.602900725181299890e+01 0.000000000000000000e+00
-1.601900475118780065e+01 0.000000000000000000e+00
-1.600900225056259885e+01 0.000000000000000000e+00
-1.599899974993750007e+01 0.000000000000000000e+00
-1.598899724931230004e+01 0.000000000000000000e+00
-1.597899474868719949e+01 0.000000000000000000e+00
-1.596899224806199946e+01 0.000000000000000000e+00
-1.595898974743690069e+01 0.000000000000000000e+00
-1.594898724681170066e+01 0.000000000000000000e+00
-1.593898474618650063e+01 0.000000000000000000e+00
-1.592898224556140008e+01 0.000000000000000000e+00
-1.591897974493620005e+01 0.000000000000000000e+00
-1.590897724431109950e+01 0.000000000000000000e+00
-1.589897474368589947e+01 0.000000000000000000e+00
-1.588897224306080069e+01 0.000000000000000000e+00
-1.587896974243560066e+01 0.000000000000000000e+00
-1.586896724181050011e+01 0.000000000000000000e+00
-1.585896474118530008e+01 0.000000000000000000e+00
-1.584896224056010006e+01 0.000000000000000000e+00
-1.583895973993499950e+01 0.000000000000000000e+00
-1.582895723930979948e+01 0.000000000000000000e+00
-1.581895473868470070e+01 0.000000000000000000e+00
-1.580895223805950067e+01 0.000000000000000000e+00
-1.579894973743440012e+01 0.000000000000000000e+00
-1.578894723680920009e+01 0.000000000000000000e+00
-1.577894473618400006e+01 0.000000000000000000e+00
-1.576894223555889951e+01 0.000000000000000000e+00
-1.575893973493369948e+01 0.000000000000000000e+00
-1.574893723430860071e+01 0.000000000000000000e+00
-1.573893473368340068e+01 0.000000000000000000e+00
-1.572893223305830013e+01 0.000000000000000000e+00
-1.571892973243310010e+01 0.000000000000000000e+00
-1.570892723180799955e+01 0.000000000000000000e+00
-1.569892473118279952e+01 0.000000000000000000e+00
-1.568892223055759949e+01 0.000000000000000000e+00
-1.567891972993250072e+01 0.000000000000000000e+00
-1.566891722930730069e+01 0.000000000000000000e+00
-1.565891472868220013e+01 0.000000000000000000e+00
-1.564891222805700011e+01 0.000000000000000000e+00
-1.563890972743189955e+01 0.000000000000000000e+00
-1.562890722680669953e+01 0.000000000000000000e+00
-1.561890472618149950e+01 0.000000000000000000e+00
-1.560890222555640072e+01 0.000000000000000000e+00
-1.559889972493120069e+01 0.000000000000000000e+00
-1.558889722430610014e+01 0.000000000000000000e+00
-1.557889472368090011e+01 0.000000000000000000e+00
-1.556889222305579956e+01 0.000000000000000000e+00
-1.555888972243059953e+01 0.000000000000000000e+00
-1.554888722180550076e+01 0.000000000000000000e+00
-1.553888472118030073e+01 0.000000000000000000e+00
-1.552888222055510070e+01 0.000000000000000000e+00
-1.551887971993000015e+01 0.000000000000000000e+00
-1.550887721930480012e+01 0.000000000000000000e+00
-1.549887471867969957e+01 0.000000000000000000e+00
-1.548887221805449954e+01 0.000000000000000000e+00
-1.547886971742940077e+01 0.000000000000000000e+00
-1.546886721680420074e+01 0.000000000000000000e+00
-1.545886471617900071e+01 0.000000000000000000e+00
-1.544886221555390016e+01 0.000000000000000000e+00
-1.543885971492870013e+01 0.000000000000000000e+00
-1.542885721430359958e+01 0.000000000000000000e+00
-1.541885471367839955e+01 0.000000000000000000e+00
-1.540885221305330077e+01 0.000000000000000000e+00
-1.539884971242810074e+01 0.000000000000000000e+00
-1.538884721180300019e+01 0.000000000000000000e+00
-1.537884471117780016e+01 0.000000000000000000e+00
-1.536884221055260014e+01 0.000000000000000000e+00
-1.535883970992749958e+01 0.000000000000000000e+00
-1.534883720930229956e+01 0.000000000000000000e+00
-1.533883470867720078e+01 0.000000000000000000e+00
-1.532883220805200075e+01 0.000000000000000000e+00
-1.531882970742690020e+01 0.000000000000000000e+00
-1.530882720680170017e+01 0.000000000000000000e+00
-1.529882470617650014e+01 0.000000000000000000e+00
-1.528882220555139959e+01 0.000000000000000000e+00
-1.527881970492619956e+01 0.000000000000000000e+00
-1.526881720430110079e+01 0.000000000000000000e+00
-1.525881470367590076e+01 0.000000000000000000e+00
-1.524881220305080021e+01 0.000000000000000000e+00
-1.523880970242560018e+01 0.000000000000000000e+00
-1.522880720180040015e+01 0.000000000000000000e+00
-1.521880470117529960e+01 0.000000000000000000e+00
-1.520880220055009957e+01 0.000000000000000000e+00
-1.519879969992500079e+01 0.000000000000000000e+00
-1.518879719929980077e+01 0.000000000000000000e+00
-1.517879469867470021e+01 0.000000000000000000e+00
-1.516879219804950019e+01 0.000000000000000000e+00
-1.515878969742439963e+01 0.000000000000000000e+00
-1.514878719679919961e+01 0.000000000000000000e+00
-1.513878469617399958e+01 0.000000000000000000e+00
-1.512878219554890080e+01 0.000000000000000000e+00
-1.511877969492370077e+01 0.000000000000000000e+00
-1.510877719429860022e+01 0.000000000000000000e+00
-1.509877469367340019e+01 0.000000000000000000e+00
-1.508877219304829964e+01 0.000000000000000000e+00
-1.507876969242309961e+01 0.000000000000000000e+00
-1.506876719179789959e+01 0.000000000000000000e+00
-1.505876469117280081e+01 0.000000000000000000e+00
-1.504876219054760078e+01 0.000000000000000000e+00
-1.503875968992250023e+01 0.000000000000000000e+00
-1.502875718929730020e+01 0.000000000000000000e+00
-1.501875468867219965e+01 0.000000000000000000e+00
-1.500875218804699962e+01 0.000000000000000000e+00
-1.499874968742190084e+01 0.000000000000000000e+00
-1.498874718679670082e+01 0.000000000000000000e+00
-1.497874468617150079e+01 0.000000000000000000e+00
-1.496874218554640024e+01 0.000000000000000000e+00
-1.495873968492120021e+01 0.000000000000000000e+00
-1.494873718429609966e+01 0.000000000000000000e+00
-1.493873468367089963e+01 0.000000000000000000e+00
-1.492873218304580085e+01 0.000000000000000000e+00
-1.491872968242060082e+01 0.000000000000000000e+00
-1.490872718179540080e+01 0.000000000000000000e+00
-1.489872468117030024e+01 0.000000000000000000e+00
-1.488872218054510022e+01 0.000000000000000000e+00
-1.487871967991999966e+01 0.000000000000000000e+00
-1.486871717929479964e+01 0.000000000000000000e+00
-1.485871467866970086e+01 0.000000000000000000e+00
-1.484871217804450083e+01 0.000000000000000000e+00
-1.483870967741940028e+01 0.000000000000000000e+00
-1.482870717679420025e+01 0.000000000000000000e+00
-1.481870467616900022e+01 0.000000000000000000e+00
-1.480870217554389967e+01 0.000000000000000000e+00
-1.479869967491869964e+01 0.000000000000000000e+00
-1.478869717429360087e+01 0.000000000000000000e+00
-1.477869467366840084e+01 0.000000000000000000e+00
-1.476869217304330029e+01 0.000000000000000000e+00
-1.475868967241810026e+01 0.000000000000000000e+00
-1.474868717179290023e+01 0.000000000000000000e+00
-1.473868467116779968e+01 0.000000000000000000e+00
-1.472868217054259965e+01 0.000000000000000000e+00
-1.471867966991750087e+01 0.000000000000000000e+00
-1.470867716929230085e+01 0.000000000000000000e+00
-1.469867466866720029e+01 0.000000000000000000e+00
-1.468867216804200027e+01 0.000000000000000000e+00
-1.467866966741689971e+01 0.000000000000000000e+00
-1.466866716679169969e+01 0.000000000000000000e+00
-1.465866466616649966e+01 0.000000000000000000e+00
-1.464866216554140088e+01 0.000000000000000000e+00
-1.463865966491620085e+01 0.000000000000000000e+00
-1.462865716429110030e+01 0.000000000000000000e+00
-1.461865466366590027e+01 0.000000000000000000e+00
-1.460865216304079972e+01 0.000000000000000000e+00
-1.459864966241559969e+01 0.000000000000000000e+00
-1.458864716179039966e+01 0.000000000000000000e+00
-1.457864466116529911e+01 0.000000000000000000e+00
-1.456864216054010086e+01 0.000000000000000000e+00
-1.455863965991500031e+01 0.000000000000000000e+00
-1.454863715928980028e+01 0.000000000000000000e+00
-1.453863465866469973e+01 0.000000000000000000e+00
-1.452863215803949970e+01 0.000000000000000000e+00
-1.451862965741439915e+01 0.000000000000000000e+00
-1.450862715678919912e+01 0.000000000000000000e+00
-1.449862465616400087e+01 0.000000000000000000e+00
-1.448862215553890032e+01 0.000000000000000000e+00
-1.447861965491370029e+01 0.000000000000000000e+00
-1.446861715428859974e+01 0.000000000000000000e+00
-1.445861465366339971e+01 0.000000000000000000e+00
-1.444861215303829916e+01 0.000000000000000000e+00
-1.443860965241309913e+01 0.000000000000000000e+00
-1.442860715178790088e+01 0.000000000000000000e+00
-1.441860465116280032e+01 0.000000000000000000e+00
-1.440860215053760029e+01 0.000000000000000000e+00
-1.439859964991249974e+01 0.000000000000000000e+00
-1.438859714928729971e+01 0.000000000000000000e+00
-1.437859464866219916e+01 0.000000000000000000e+00
-1.436859214803699913e+01 0.000000000000000000e+00
-1.435858964741190036e+01 0.000000000000000000e+00
-1.434858714678670033e+01 0.000000000000000000e+00
-1.433858464616150030e+01 0.000000000000000000e+00
-1.432858214553639975e+01 0.000000000000000000e+00
-1.431857964491119972e+01 0.000000000000000000e+00
-1.430857714428609917e+01 0.000000000000000000e+00
-1.429857464366089914e+01 0.000000000000000000e+00
-1.428857214303580037e+01 0.000000000000000000e+00
-1.427856964241060034e+01 0.000000000000000000e+00
-1.426856714178540031e+01 0.000000000000000000e+00
-1.425856464116029976e+01 0.000000000000000000e+00
-1.424856214053509973e+01 0.000000000000000000e+00
-1.423855963990999918e+01 0.000000000000000000e+00
-1.422855713928479915e+01 0.000000000000000000e+00
-1.421855463865970037e+01 0.000000000000000000e+00
-1.420855213803450035e+01 0.000000000000000000e+00
-1.419854963740939979e+01 0.000000000000000000e+00
-1.418854713678419976e+01 0.000000000000000000e+00
-1.417854463615899974e+01 0.000000000000000000e+00
-1.416854213553389918e+01 0.000000000000000000e+00
-1.415853963490869916e+01 0.000000000000000000e+00
-1.414853713428360038e+01 0.000000000000000000e+00
-1.413853463365840035e+01 0.000000000000000000e+00
-1.412853213303329980e+01 0.000000000000000000e+00
-1.411852963240809977e+01 0.000000000000000000e+00
-1.410852713178289974e+01 0.000000000000000000e+00
-1.409852463115779919e+01 0.000000000000000000e+00
-1.408852213053259916e+01 0.000000000000000000e+00
-1.407851962990750039e+01 0.000000000000000000e+00
-1.406851712928230036e+01 0.000000000000000000e+00
-1.405851462865719981e+01 0.000000000000000000e+00
-1.404851212803199978e+01 0.000000000000000000e+00
-1.403850962740689923e+01 0.000000000000000000e+00
-1.402850712678169920e+01 0.000000000000000000e+00
-1.401850462615649917e+01 0.000000000000000000e+00
-1.400850212553140040e+01 0.000000000000000000e+00
-1.399849962490620037e+01 0.000000000000000000e+00
-1.398849712428109981e+01 0.000000000000000000e+00
-1.397849462365589979e+01 0.000000000000000000e+00
-1.396849212303079923e+01 0.000000000000000000e+00
-1.395848962240559921e+01 0.000000000000000000e+00
-1.394848712178039918e+01 0.000000000000000000e+00
-1.393848462115530040e+01 0.000000000000000000e+00
-1.392848212053010037e+01 0.000000000000000000e+00
-1.391847961990499982e+01 0.000000000000000000e+00
-1.390847711927979979e+01 0.000000000000000000e+00
-1.389847461865469924e+01 0.000000000000000000e+00
-1.388847211802949921e+01 0.000000000000000000e+00
-1.387846961740440044e+01 0.000000000000000000e+00
-1.386846711677920041e+01 0.000000000000000000e+00
-1.385846461615400038e+01 0.000000000000000000e+00
-1.384846211552889983e+01 0.000000000000000000e+00
-1.383845961490369980e+01 0.000000000000000000e+00
-1.382845711427859925e+01 0.000000000000000000e+00
-1.381845461365339922e+01 0.000000000000000000e+00
-1.380845211302830045e+01 0.000000000000000000e+00
-1.379844961240310042e+01 0.000000000000000000e+00
-1.378844711177790039e+01 0.000000000000000000e+00
-1.377844461115279984e+01 0.000000000000000000e+00
-1.376844211052759981e+01 0.000000000000000000e+00
-1.375843960990249926e+01 0.000000000000000000e+00
-1.374843710927729923e+01 0.000000000000000000e+00
-1.373843460865220045e+01 0.000000000000000000e+00
-1.372843210802700042e+01 0.000000000000000000e+00
-1.371842960740189987e+01 0.000000000000000000e+00
-1.370842710677669984e+01 0.000000000000000000e+00
-1.369842460615149982e+01 0.000000000000000000e+00
-1.368842210552639926e+01 0.000000000000000000e+00
-1.367841960490119924e+01 0.000000000000000000e+00
-1.366841710427610046e+01 0.000000000000000000e+00
-1.365841460365090043e+01 0.000000000000000000e+00
-1.364841210302579988e+01 0.000000000000000000e+00
-1.363840960240059985e+01 0.000000000000000000e+00
-1.362840710177539982e+01 0.000000000000000000e+00
-1.361840460115029927e+01 0.000000000000000000e+00
-1.360840210052509924e+01 0.000000000000000000e+00
-1.359839959990000047e+01 0.000000000000000000e+00
-1.358839709927480044e+01 0.000000000000000000e+00
-1.357839459864969989e+01 0.000000000000000000e+00
-1.356839209802449986e+01 0.000000000000000000e+00
-1.355838959739929983e+01 0.000000000000000000e+00
-1.354838709677419928e+01 0.000000000000000000e+00
-1.353838459614899925e+01 0.000000000000000000e+00
-1.352838209552390047e+01 0.000000000000000000e+00
-1.351837959489870045e+01 0.000000000000000000e+00
-1.350837709427359989e+01 0.000000000000000000e+00
-1.349837459364839987e+01 0.000000000000000000e+00
-1.348837209302329931e+01 0.000000000000000000e+00
-1.347836959239809929e+01 0.000000000000000000e+00
-1.346836709177289926e+01 0.000000000000000000e+00
-1.345836459114780048e+01 0.000000000000000000e+00
-1.344836209052260045e+01 0.000000000000000000e+00
-1.343835958989749990e+01 0.000000000000000000e+00
-1.342835708927229987e+01 0.000000000000000000e+00
-1.341835458864719932e+01 0.000000000000000000e+00
-1.340835208802199929e+01 0.000000000000000000e+00
-1.339834958739679927e+01 0.000000000000000000e+00
-1.338834708677170049e+01 0.000000000000000000e+00
-1.337834458614650046e+01 0.000000000000000000e+00
-1.336834208552139991e+01 0.000000000000000000e+00
-1.335833958489619988e+01 0.000000000000000000e+00
-1.334833708427109933e+01 0.000000000000000000e+00
-1.333833458364589930e+01 0.000000000000000000e+00
-1.332833208302080052e+01 0.000000000000000000e+00
-1.331832958239560050e+01 0.000000000000000000e+00
-1.330832708177040047e+01 0.000000000000000000e+00
-1.329832458114529992e+01 0.000000000000000000e+00
-1.328832208052009989e+01 0.000000000000000000e+00
-1.327831957989499934e+01 0.000000000000000000e+00
-1.326831707926979931e+01 0.000000000000000000e+00
-1.325831457864470053e+01 0.000000000000000000e+00
-1.324831207801950050e+01 0.000000000000000000e+00
-1.323830957739430048e+01 0.000000000000000000e+00
-1.322830707676919992e+01 0.000000000000000000e+00
-1.321830457614399990e+01 0.000000000000000000e+00
-1.320830207551889934e+01 0.000000000000000000e+00
-1.319829957489369932e+01 0.000000000000000000e+00
-1.318829707426860054e+01 0.000000000000000000e+00
-1.317829457364340051e+01 0.000000000000000000e+00
-1.316829207301829996e+01 0.000000000000000000e+00
-1.315828957239309993e+01 0.000000000000000000e+00
-1.314828707176789990e+01 0.000000000000000000e+00
-1.313828457114279935e+01 0.000000000000000000e+00
-1.312828207051759932e+01 0.000000000000000000e+00
-1.311827956989250055e+01 0.000000000000000000e+00
-1.310827706926730052e+01 0.000000000000000000e+00
-1.309827456864219997e+01 0.000000000000000000e+00
-1.308827206801699994e+01 0.000000000000000000e+00
-1.307826956739179991e+01 0.000000000000000000e+00
-1.306826706676669936e+01 0.000000000000000000e+00
-1.305826456614149933e+01 0.000000000000000000e+00
-1.304826206551640055e+01 0.000000000000000000e+00
-1.303825956489120053e+01 0.000000000000000000e+00
-1.302825706426609997e+01 0.000000000000000000e+00
-1.301825456364089995e+01 0.000000000000000000e+00
-1.300825206301579939e+01 0.000000000000000000e+00
-1.299824956239059937e+01 0.000000000000000000e+00
-1.298824706176539934e+01 0.000000000000000000e+00
-1.297824456114030056e+01 0.000000000000000000e+00
-1.296824206051510053e+01 0.000000000000000000e+00
-1.295823955988999998e+01 0.000000000000000000e+00
-1.294823705926479995e+01 0.000000000000000000e+00
-1.293823455863969940e+01 0.000000000000000000e+00
-1.292823205801449937e+01 0.000000000000000000e+00
-1.291822955738929934e+01 0.000000000000000000e+00
-1.290822705676420057e+01 0.000000000000000000e+00
-1.289822455613900054e+01 0.000000000000000000e+00
-1.288822205551389999e+01 0.000000000000000000e+00
-1.287821955488869996e+01 0.000000000000000000e+00
-1.286821705426359941e+01 0.000000000000000000e+00
-1.285821455363839938e+01 0.000000000000000000e+00
-1.284821205301330060e+01 0.000000000000000000e+00
-1.283820955238810058e+01 0.000000000000000000e+00
-1.282820705176290055e+01 0.000000000000000000e+00
-1.281820455113780000e+01 0.000000000000000000e+00
-1.280820205051259997e+01 0.000000000000000000e+00
-1.279819954988749942e+01 0.000000000000000000e+00
-1.278819704926229939e+01 0.000000000000000000e+00
-1.277819454863720061e+01 0.000000000000000000e+00
-1.276819204801200058e+01 0.000000000000000000e+00
-1.275818954738680056e+01 0.000000000000000000e+00
-1.274818704676170000e+01 0.000000000000000000e+00
-1.273818454613649997e+01 0.000000000000000000e+00
-1.272818204551139942e+01 0.000000000000000000e+00
-1.271817954488619939e+01 0.000000000000000000e+00
-1.270817704426110062e+01 0.000000000000000000e+00
-1.269817454363590059e+01 0.000000000000000000e+00
-1.268817204301080004e+01 0.000000000000000000e+00
-1.267816954238560001e+01 0.000000000000000000e+00
-1.266816704176039998e+01 0.000000000000000000e+00
-1.265816454113529943e+01 0.000000000000000000e+00
-1.264816204051009940e+01 0.000000000000000000e+00
-1.263815953988500063e+01 0.000000000000000000e+00
-1.262815703925980060e+01 0.000000000000000000e+00
-1.261815453863470005e+01 0.000000000000000000e+00
-1.260815203800950002e+01 0.000000000000000000e+00
-1.259814953738429999e+01 0.000000000000000000e+00
-1.258814703675919944e+01 0.000000000000000000e+00
-1.257814453613399941e+01 0.000000000000000000e+00
-1.256814203550890063e+01 0.000000000000000000e+00
-1.255813953488370061e+01 0.000000000000000000e+00
-1.254813703425860005e+01 0.000000000000000000e+00
-1.253813453363340003e+01 0.000000000000000000e+00
-1.252813203300829947e+01 0.000000000000000000e+00
-1.251812953238309944e+01 0.000000000000000000e+00
-1.250812703175789942e+01 0.000000000000000000e+00
-1.249812453113280064e+01 0.000000000000000000e+00
-1.248812203050760061e+01 0.000000000000000000e+00
-1.247811952988250006e+01 0.000000000000000000e+00
-1.246811702925730003e+01 0.000000000000000000e+00
-1.245811452863219948e+01 0.000000000000000000e+00
-1.244811202800699945e+01 0.000000000000000000e+00
-1.243810952738179942e+01 0.000000000000000000e+00
-1.242810702675670065e+01 0.000000000000000000e+00
-1.241810452613150062e+01 0.000000000000000000e+00
-1.240810202550640007e+01 0.000000000000000000e+00
-1.239809952488120004e+01 0.000000000000000000e+00
-1.238809702425609949e+01 0.000000000000000000e+00
-1.237809452363089946e+01 0.000000000000000000e+00
-1.236809202300580068e+01 0.000000000000000000e+00
-1.235808952238060066e+01 0.000000000000000000e+00
-1.234808702175540063e+01 0.000000000000000000e+00
-1.233808452113030008e+01 0.000000000000000000e+00
-1.232808202050510005e+01 0.000000000000000000e+00
-1.231807951987999949e+01 0.000000000000000000e+00
-1.230807701925479947e+01 0.000000000000000000e+00
-1.229807451862970069e+01 0.000000000000000000e+00
-1.228807201800450066e+01 0.000000000000000000e+00
-1.227806951737930063e+01 0.000000000000000000e+00
-1.226806701675420008e+01 0.000000000000000000e+00
-1.225806451612900005e+01 0.000000000000000000e+00
-1.224806201550389950e+01 0.000000000000000000e+00
-1.223805951487869947e+01 0.000000000000000000e+00
-1.222805701425360070e+01 0.000000000000000000e+00
-1.221805451362840067e+01 0.000000000000000000e+00
-1.220805201300330012e+01 0.000000000000000000e+00
-1.219804951237810009e+01 0.000000000000000000e+00
-1.218804701175290006e+01 0.000000000000000000e+00
-1.217804451112779951e+01 0.000000000000000000e+00
-1.216804201050259948e+01 0.000000000000000000e+00
-1.215803950987750071e+01 0.000000000000000000e+00
-1.214803700925230068e+01 0.000000000000000000e+00
-1.213803450862720013e+01 0.000000000000000000e+00
-1.212803200800200010e+01 0.000000000000000000e+00
-1.211802950737680007e+01 0.000000000000000000e+00
-1.210802700675169952e+01 0.000000000000000000e+00
-1.209802450612649949e+01 0.000000000000000000e+00
-1.208802200550140071e+01 0.000000000000000000e+00
-1.207801950487620068e+01 0.000000000000000000e+00
-1.206801700425110013e+01 0.000000000000000000e+00
-1.205801450362590010e+01 0.000000000000000000e+00
-1.204801200300070008e+01 0.000000000000000000e+00
-1.203800950237559952e+01 0.000000000000000000e+00
-1.202800700175039950e+01 0.000000000000000000e+00
-1.201800450112530072e+01 0.000000000000000000e+00
-1.200800200050010069e+01 0.000000000000000000e+00
-1.199799949987500014e+01 0.000000000000000000e+00
-1.198799699924980011e+01 0.000000000000000000e+00
-1.197799449862469956e+01 0.000000000000000000e+00
-1.196799199799949953e+01 0.000000000000000000e+00
-1.195798949737429950e+01 0.000000000000000000e+00
-1.194798699674920073e+01 0.000000000000000000e+00
-1.193798449612400070e+01 0.000000000000000000e+00
-1.192798199549890015e+01 0.000000000000000000e+00
-1.191797949487370012e+01 0.000000000000000000e+00
-1.190797699424859957e+01 0.000000000000000000e+00
-1.189797449362339954e+01 0.000000000000000000e+00
-1.188797199299819951e+01 0.000000000000000000e+00
-1.187796949237310073e+01 0.000000000000000000e+00
-1.186796699174790071e+01 0.000000000000000000e+00
-1.185796449112280015e+01 0.000000000000000000e+00
-1.184796199049760013e+01 0.000000000000000000e+00
-1.183795948987249957e+01 0.000000000000000000e+00
-1.182795698924729955e+01 0.000000000000000000e+00
-1.181795448862220077e+01 0.000000000000000000e+00
-1.180795198799700074e+01 0.000000000000000000e+00
-1.179794948737180071e+01 0.000000000000000000e+00
-1.178794698674670016e+01 0.000000000000000000e+00
-1.177794448612150013e+01 0.000000000000000000e+00
-1.176794198549639958e+01 0.000000000000000000e+00
-1.175793948487119955e+01 0.000000000000000000e+00
-1.174793698424610078e+01 0.000000000000000000e+00
-1.173793448362090075e+01 0.000000000000000000e+00
-1.172793198299570072e+01 0.000000000000000000e+00
-1.171792948237060017e+01 0.000000000000000000e+00
-1.170792698174540014e+01 0.000000000000000000e+00
-1.169792448112029959e+01 0.000000000000000000e+00
-1.168792198049509956e+01 0.000000000000000000e+00
-1.167791947987000079e+01 0.000000000000000000e+00
-1.166791697924480076e+01 0.000000000000000000e+00
-1.165791447861970020e+01 0.000000000000000000e+00
-1.164791197799450018e+01 0.000000000000000000e+00
-1.163790947736930015e+01 0.000000000000000000e+00
-1.162790697674419960e+01 0.000000000000000000e+00
-1.161790447611899957e+01 0.000000000000000000e+00
-1.160790197549390079e+01 0.000000000000000000e+00
-1.159789947486870076e+01 0.000000000000000000e+00
-1.158789697424360021e+01 0.000000000000000000e+00
-1.157789447361840018e+01 0.000000000000000000e+00
-1.156789197299320016e+01 0.000000000000000000e+00
-1.155788947236809960e+01 0.000000000000000000e+00
-1.154788697174289958e+01 0.000000000000000000e+00
-1.153788447111780080e+01 0.000000000000000000e+00
-1.152788197049260077e+01 0.000000000000000000e+00
-1.151787946986750022e+01 0.000000000000000000e+00
-1.150787696924230019e+01 0.000000000000000000e+00
-1.149787446861719964e+01 0.000000000000000000e+00
-1.148787196799199961e+01 0.000000000000000000e+00
-1.147786946736679958e+01 0.000000000000000000e+00
-1.146786696674170081e+01 0.000000000000000000e+00
-1.145786446611650078e+01 0.000000000000000000e+00
-1.144786196549140023e+01 0.000000000000000000e+00
-1.143785946486620020e+01 0.000000000000000000e+00
-1.142785696424109965e+01 0.000000000000000000e+00
-1.141785446361589962e+01 0.000000000000000000e+00
-1.140785196299069959e+01 0.000000000000000000e+00
-1.139784946236560081e+01 0.000000000000000000e+00
-1.138784696174040079e+01 0.000000000000000000e+00
-1.137784446111530023e+01 0.000000000000000000e+00
-1.136784196049010021e+01 0.000000000000000000e+00
-1.135783945986499965e+01 0.000000000000000000e+00
-1.134783695923979963e+01 0.000000000000000000e+00
-1.133783445861470085e+01 0.000000000000000000e+00
-1.132783195798950082e+01 0.000000000000000000e+00
-1.131782945736430079e+01 0.000000000000000000e+00
-1.130782695673920024e+01 0.000000000000000000e+00
-1.129782445611400021e+01 0.000000000000000000e+00
-1.128782195548889966e+01 0.000000000000000000e+00
-1.127781945486369963e+01 0.000000000000000000e+00
-1.126781695423860086e+01 0.000000000000000000e+00
-1.125781445361340083e+01 0.000000000000000000e+00
-1.124781195298820080e+01 0.000000000000000000e+00
-1.123780945236310025e+01 0.000000000000000000e+00
-1.122780695173790022e+01 0.000000000000000000e+00
-1.121780445111279967e+01 0.000000000000000000e+00
-1.120780195048759964e+01 0.000000000000000000e+00
-1.119779944986250086e+01 0.000000000000000000e+00
-1.118779694923730084e+01 0.000000000000000000e+00
-1.117779444861220028e+01 0.000000000000000000e+00
-1.116779194798700026e+01 0.000000000000000000e+00
-1.115778944736180023e+01 0.000000000000000000e+00
-1.114778694673669968e+01 0.000000000000000000e+00
-1.113778444611149965e+01 0.000000000000000000e+00
-1.112778194548640087e+01 0.000000000000000000e+00
-1.111777944486120084e+01 0.000000000000000000e+00
-1.110777694423610029e+01 0.000000000000000000e+00
-1.109777444361090026e+01 0.000000000000000000e+00
-1.108777194298570024e+01 0.000000000000000000e+00
-1.107776944236059968e+01 0.000000000000000000e+00
-1.106776694173539966e+01 0.000000000000000000e+00
-1.105776444111030088e+01 0.000000000000000000e+00
-1.104776194048510085e+01 0.000000000000000000e+00
-1.103775943986000030e+01 0.000000000000000000e+00
-1.102775693923480027e+01 0.000000000000000000e+00
-1.101775443860969972e+01 0.000000000000000000e+00
-1.100775193798449969e+01 0.000000000000000000e+00
-1.099774943735929966e+01 0.000000000000000000e+00
-1.098774693673420089e+01 0.000000000000000000e+00
-1.097774443610900086e+01 0.000000000000000000e+00
-1.096774193548390031e+01 0.000000000000000000e+00
-1.095773943485870028e+01 0.000000000000000000e+00
-1.094773693423359973e+01 0.000000000000000000e+00
-1.093773443360839970e+01 0.000000000000000000e+00
-1.092773193298319967e+01 0.000000000000000000e+00
-1.091772943235809912e+01 0.000000000000000000e+00
-1.090772693173290087e+01 0.000000000000000000e+00
-1.089772443110780031e+01 0.000000000000000000e+00
-1.088772193048260029e+01 0.000000000000000000e+00
-1.087771942985749973e+01 0.000000000000000000e+00
-1.086771692923229971e+01 0.000000000000000000e+00
-1.085771442860719915e+01 0.000000000000000000e+00
-1.084771192798199912e+01 0.000000000000000000e+00
-1.083770942735680087e+01 0.000000000000000000e+00
-1.082770692673170032e+01 0.000000000000000000e+00
-1.081770442610650029e+01 0.000000000000000000e+00
-1.080770192548139974e+01 0.000000000000000000e+00
-1.079769942485619971e+01 0.000000000000000000e+00
-1.078769692423109916e+01 0.000000000000000000e+00
-1.077769442360589913e+01 0.000000000000000000e+00
-1.076769192298070088e+01 0.000000000000000000e+00
-1.075768942235560033e+01 0.000000000000000000e+00
-1.074768692173040030e+01 0.000000000000000000e+00
-1.073768442110529975e+01 0.000000000000000000e+00
-1.072768192048009972e+01 0.000000000000000000e+00
-1.071767941985499917e+01 0.000000000000000000e+00
-1.070767691922979914e+01 0.000000000000000000e+00
-1.069767441860470036e+01 0.000000000000000000e+00
-1.068767191797950034e+01 0.000000000000000000e+00
-1.067766941735430031e+01 0.000000000000000000e+00
-1.066766691672919976e+01 0.000000000000000000e+00
-1.065766441610399973e+01 0.000000000000000000e+00
-1.064766191547889918e+01 0.000000000000000000e+00
-1.063765941485369915e+01 0.000000000000000000e+00
-1.062765691422860037e+01 0.000000000000000000e+00
-1.061765441360340034e+01 0.000000000000000000e+00
-1.060765191297820031e+01 0.000000000000000000e+00
-1.059764941235309976e+01 0.000000000000000000e+00
-1.058764691172789973e+01 0.000000000000000000e+00
-1.057764441110279918e+01 0.000000000000000000e+00
-1.056764191047759915e+01 0.000000000000000000e+00
-1.055763940985250038e+01 0.000000000000000000e+00
-1.054763690922730035e+01 0.000000000000000000e+00
-1.053763440860219980e+01 0.000000000000000000e+00
-1.052763190797699977e+01 0.000000000000000000e+00
-1.051762940735179974e+01 0.000000000000000000e+00
-1.050762690672669919e+01 0.000000000000000000e+00
-1.049762440610149916e+01 0.000000000000000000e+00
-1.048762190547640039e+01 0.000000000000000000e+00
-1.047761940485120036e+01 0.000000000000000000e+00
-1.046761690422609981e+01 0.000000000000000000e+00
-1.045761440360089978e+01 0.000000000000000000e+00
-1.044761190297569975e+01 0.000000000000000000e+00
-1.043760940235059920e+01 0.000000000000000000e+00
-1.042760690172539917e+01 0.000000000000000000e+00
-1.041760440110030039e+01 0.000000000000000000e+00
-1.040760190047510036e+01 0.000000000000000000e+00
-1.039759939984999981e+01 0.000000000000000000e+00
-1.038759689922479978e+01 0.000000000000000000e+00
-1.037759439859959976e+01 0.000000000000000000e+00
-1.036759189797449920e+01 0.000000000000000000e+00
-1.035758939734929918e+01 0.000000000000000000e+00
-1.034758689672420040e+01 0.000000000000000000e+00
-1.033758439609900037e+01 0.000000000000000000e+00
-1.032758189547389982e+01 0.000000000000000000e+00
-1.031757939484869979e+01 0.000000000000000000e+00
-1.030757689422359924e+01 0.000000000000000000e+00
-1.029757439359839921e+01 0.000000000000000000e+00
-1.028757189297319918e+01 0.000000000000000000e+00
-1.027756939234810041e+01 0.000000000000000000e+00
-1.026756689172290038e+01 0.000000000000000000e+00
-1.025756439109779983e+01 0.000000000000000000e+00
-1.024756189047259980e+01 0.000000000000000000e+00
-1.023755938984749925e+01 0.000000000000000000e+00
-1.022755688922229922e+01 0.000000000000000000e+00
-1.021755438859709919e+01 0.000000000000000000e+00
-1.020755188797200042e+01 0.000000000000000000e+00
-1.019754938734680039e+01 0.000000000000000000e+00
-1.018754688672169983e+01 0.000000000000000000e+00
-1.017754438609649981e+01 0.000000000000000000e+00
-1.016754188547139925e+01 0.000000000000000000e+00
-1.015753938484619923e+01 0.000000000000000000e+00
-1.014753688422110045e+01 0.000000000000000000e+00
-1.013753438359590042e+01 0.000000000000000000e+00
-1.012753188297070039e+01 0.000000000000000000e+00
-1.011752938234559984e+01 0.000000000000000000e+00
-1.010752688172039981e+01 0.000000000000000000e+00
-1.009752438109529926e+01 0.000000000000000000e+00
-1.008752188047009923e+01 0.000000000000000000e+00
-1.007751937984500046e+01 0.000000000000000000e+00
-1.006751687921980043e+01 0.000000000000000000e+00
-1.005751437859460040e+01 0.000000000000000000e+00
-1.004751187796949985e+01 0.000000000000000000e+00
-1.003750937734429982e+01 0.000000000000000000e+00
-1.002750687671919927e+01 0.000000000000000000e+00
-1.001750437609399924e+01 0.000000000000000000e+00
-1.000750187546890047e+01 0.000000000000000000e+00
-9.997499374843709319e+00 0.000000000000000000e+00
-9.987496874218560805e+00 0.000000000000000000e+00
-9.977494373593399857e+00 0.000000000000000000e+00
-9.967491872968240685e+00 0.000000000000000000e+00
-9.957489372343090395e+00 0.000000000000000000e+00
-9.947486871717929446e+00 0.000000000000000000e+00
-9.937484371092770274e+00 0.000000000000000000e+00
-9.927481870467619984e+00 0.000000000000000000e+00
-9.917479369842460812e+00 0.000000000000000000e+00
-9.907476869217310522e+00 0.000000000000000000e+00
-9.897474368592149574e+00 0.000000000000000000e+00
-9.887471867966990402e+00 0.000000000000000000e+00
-9.877469367341840112e+00 0.000000000000000000e+00
-9.867466866716679164e+00 0.000000000000000000e+00
-9.857464366091519992e+00 0.000000000000000000e+00
-9.847461865466369701e+00 0.000000000000000000e+00
-9.837459364841210530e+00 0.000000000000000000e+00
-9.827456864216049581e+00 0.000000000000000000e+00
-9.817454363590899291e+00 0.000000000000000000e+00
-9.807451862965740119e+00 0.000000000000000000e+00
-9.797449362340589829e+00 0.000000000000000000e+00
-9.787446861715430657e+00 0.000000000000000000e+00
-9.777444361090269709e+00 0.000000000000000000e+00
-9.767441860465119419e+00 0.000000000000000000e+00
-9.757439359839960247e+00 0.000000000000000000e+00
-9.747436859214799298e+00 0.000000000000000000e+00
-9.737434358589650785e+00 0.000000000000000000e+00
-9.727431857964489836e+00 0.000000000000000000e+00
-9.717429357339330664e+00 0.000000000000000000e+00
-9.707426856714180374e+00 0.000000000000000000e+00
-9.697424356089019426e+00 0.000000000000000000e+00
-9.687421855463869136e+00 0.000000000000000000e+00
-9.677419354838709964e+00 0.000000000000000000e+00
-9.667416854213550792e+00 0.000000000000000000e+00
-9.657414353588400502e+00 0.000000000000000000e+00
-9.647411852963239554e+00 0.000000000000000000e+00
-9.637409352338080382e+00 0.000000000000000000e+00
-9.627406851712930091e+00 0.000000000000000000e+00
-9.617404351087769143e+00 0.000000000000000000e+00
-9.607401850462620629e+00 0.000000000000000000e+00
-9.597399349837459681e+00 0.000000000000000000e+00
-9.587396849212300509e+00 0.000000000000000000e+00
-9.577394348587150219e+00 0.000000000000000000e+00
-9.567391847961989271e+00 0.000000000000000000e+00
-9.557389347336830099e+00 0.000000000000000000e+00
-9.547386846711679809e+00 0.000000000000000000e+00
-9.537384346086520637e+00 0.000000000000000000e+00
-9.527381845461370347e+00 0.000000000000000000e+00
-9.517379344836209398e+00 0.000000000000000000e+00
-9.507376844211050226e+00 0.000000000000000000e+00
-9.497374343585899936e+00 0.000000000000000000e+00
-9.487371842960740764e+00 0.000000000000000000e+00
-9.477369342335579816e+00 0.000000000000000000e+00
-9.467366841710429526e+00 0.000000000000000000e+00
-9.457364341085270354e+00 0.000000000000000000e+00
-9.447361840460109406e+00 0.000000000000000000e+00
-9.437359339834959115e+00 0.000000000000000000e+00
-9.427356839209799944e+00 0.000000000000000000e+00
-9.417354338584649653e+00 0.000000000000000000e+00
-9.407351837959490481e+00 0.000000000000000000e+00
-9.397349337334329533e+00 0.000000000000000000e+00
-9.387346836709179243e+00 0.000000000000000000e+00
-9.377344336084020071e+00 0.000000000000000000e+00
-9.367341835458859123e+00 0.000000000000000000e+00
-9.357339334833710609e+00 0.000000000000000000e+00
-9.347336834208549661e+00 0.000000000000000000e+00
-9.337334333583399371e+00 0.000000000000000000e+00
-9.327331832958240199e+00 0.000000000000000000e+00
-9.317329332333079250e+00 0.000000000000000000e+00
-9.307326831707930737e+00 0.000000000000000000e+00
-9.297324331082769788e+00 0.000000000000000000e+00
-9.287321830457610616e+00 0.000000000000000000e+00
-9.277319329832460326e+00 0.000000000000000000e+00
-9.267316829207299378e+00 0.000000000000000000e+00
-9.257314328582150864e+00 0.000000000000000000e+00
-9.247311827956989916e+00 0.000000000000000000e+00
-9.237309327331830744e+00 0.000000000000000000e+00
-9.227306826706680454e+00 0.000000000000000000e+00
-9.217304326081519505e+00 0.000000000000000000e+00
-9.207301825456360334e+00 0.000000000000000000e+00
-9.197299324831210043e+00 0.000000000000000000e+00
-9.187296824206050871e+00 0.000000000000000000e+00
-9.177294323580900581e+00 0.000000000000000000e+00
-9.167291822955739633e+00 0.000000000000000000e+00
-9.157289322330580461e+00 0.000000000000000000e+00
-9.147286821705430171e+00 0.000000000000000000e+00
-9.137284321080269223e+00 0.000000000000000000e+00
-9.127281820455110051e+00 0.000000000000000000e+00
-9.117279319829959761e+00 0.000000000000000000e+00
-9.107276819204800589e+00 0.000000000000000000e+00
-9.097274318579639640e+00 0.000000000000000000e+00
-9.087271817954489350e+00 0.000000000000000000e+00
-9.077269317329330178e+00 0.000000000000000000e+00
-9.067266816704179888e+00 0.000000000000000000e+00
-9.057264316079020716e+00 0.000000000000000000e+00
-9.047261815453859768e+00 0.000000000000000000e+00
-9.037259314828709478e+00 0.000000000000000000e+00
-9.027256814203550306e+00 0.000000000000000000e+00
-9.017254313578389358e+00 0.000000000000000000e+00
-9.007251812953240844e+00 0.000000000000000000e+00
-8.997249312328079895e+00 0.000000000000000000e+00
-8.987246811702929605e+00 0.000000000000000000e+00
-8.977244311077770433e+00 0.000000000000000000e+00
-8.967241810452609485e+00 0.000000000000000000e+00
-8.957239309827459195e+00 0.000000000000000000e+00
-8.947236809202300023e+00 0.000000000000000000e+00
-8.937234308577140851e+00 0.000000000000000000e+00
-8.927231807951990561e+00 0.000000000000000000e+00
-8.917229307326829613e+00 0.000000000000000000e+00
-8.907226806701679322e+00 0.000000000000000000e+00
-8.897224306076520151e+00 0.000000000000000000e+00
-8.887221805451359202e+00 0.000000000000000000e+00
-8.877219304826210688e+00 0.000000000000000000e+00
-8.867216804201049740e+00 0.000000000000000000e+00
-8.857214303575890568e+00 0.000000000000000000e+00
-8.847211802950740278e+00 0.000000000000000000e+00
-8.837209302325579330e+00 0.000000000000000000e+00
-8.827206801700430816e+00 0.000000000000000000e+00
-8.817204301075269868e+00 0.000000000000000000e+00
-8.807201800450110696e+00 0.000000000000000000e+00
-8.797199299824960406e+00 0.000000000000000000e+00
-8.787196799199799457e+00 0.000000000000000000e+00
-8.777194298574640285e+00 0.000000000000000000e+00
-8.767191797949489995e+00 0.000000000000000000e+00
-8.757189297324330823e+00 0.000000000000000000e+00
-8.747186796699180533e+00 0.000000000000000000e+00
-8.737184296074019585e+00 0.000000000000000000e+00
-8.727181795448860413e+00 0.000000000000000000e+00
-8.717179294823710123e+00 0.000000000000000000e+00
-8.707176794198549175e+00 0.000000000000000000e+00
-8.697174293573390003e+00 0.000000000000000000e+00
-8.687171792948239712e+00 0.000000000000000000e+00
-8.677169292323080541e+00 0.000000000000000000e+00
-8.667166791697919592e+00 0.000000000000000000e+00
-8.657164291072769302e+00 0.000000000000000000e+00
-8.647161790447610130e+00 0.000000000000000000e+00
-8.637159289822459840e+00 0.000000000000000000e+00
-8.627156789197300668e+00 0.000000000000000000e+00
-8.617154288572139720e+00 0.000000000000000000e+00
-8.607151787946989430e+00 0.000000000000000000e+00
-8.597149287321830258e+00 0.000000000000000000e+00
-8.587146786696669309e+00 0.000000000000000000e+00
-8.577144286071520796e+00 0.000000000000000000e+00
-8.567141785446359847e+00 0.000000000000000000e+00
-8.557139284821209557e+00 0.000000000000000000e+00
-8.547136784196050385e+00 0.000000000000000000e+00
-8.537134283570889437e+00 0.000000000000000000e+00
-8.527131782945739147e+00 0.000000000000000000e+00
-8.517129282320579975e+00 0.000000000000000000e+00
-8.507126781695420803e+00 0.000000000000000000e+00
-8.497124281070270513e+00 0.000000000000000000e+00
-8.487121780445109565e+00 0.000000000000000000e+00
-8.477119279819959274e+00 0.000000000000000000e+00
-8.467116779194800102e+00 0.000000000000000000e+00
-8.457114278569639154e+00 0.000000000000000000e+00
-8.447111777944490640e+00 0.000000000000000000e+00
-8.437109277319329692e+00 0.000000000000000000e+00
-8.427106776694170520e+00 0.000000000000000000e+00
-8.417104276069020230e+00 0.000000000000000000e+00
-8.407101775443859282e+00 0.000000000000000000e+00
-8.397099274818710768e+00 0.000000000000000000e+00
-8.387096774193549820e+00 0.000000000000000000e+00
-8.377094273568390648e+00 0.000000000000000000e+00
-8.367091772943240358e+00 0.000000000000000000e+00
-8.357089272318079409e+00 0.000000000000000000e+00
-8.347086771692920237e+00 0.000000000000000000e+00
-8.337084271067769947e+00 5.265259782679009709e-03
-8.327081770442610775e+00 1.916031940443859924e-02
-8.317079269817460485e+00 2.548245093207400155e-02
-8.307076769192299537e+00 3.214405832436199872e-02
-8.297074268567140365e+00 3.618434022848120157e-02
-8.287071767941990075e+00 4.103645251305439862e-02
-8.277069267316829126e+00 4.499935682850549762e-02
-8.267066766691669955e+00 4.852067498810930246e-02
-8.257064266066519664e+00 5.254221403808329721e-02
-8.247061765441360492e+00 5.581185256122649790e-02
-8.237059264816199544e+00 5.883495078533870076e-02
-8.227056764191049254e+00 6.225646135455879804e-02
-8.217054263565890082e+00 6.579304732958519975e-02
-8.207051762940739792e+00 6.840569128862790393e-02
-8.197049262315580620e+00 7.115056805252220617e-02
-8.187046761690419672e+00 7.418590219885820569e-02
-8.177044261065269382e+00 7.736562284448060545e-02
-8.167041760440110210e+00 8.041673325994659616e-02
-8.157039259814949261e+00 8.263319190887649657e-02
-8.147036759189800748e+00 8.534268258548929897e-02
-8.137034258564639799e+00 8.815386809812410240e-02
-8.127031757939489509e+00 9.105224878301450275e-02
-8.117029257314330337e+00 9.403676043022700382e-02
-8.107026756689169389e+00 9.611271754184100291e-02
-8.097024256064020875e+00 9.870829962188619466e-02
-8.087021755438859927e+00 1.013143826887080018e-01
-8.077019254813700755e+00 1.040682681107290009e-01
-8.067016754188550465e+00 1.069138718421519946e-01
-8.057014253563389516e+00 1.093137240005269961e-01
-8.047011752938239226e+00 1.116125360260969979e-01
-8.037009252313080054e+00 1.141419077537420002e-01
-8.027006751687920882e+00 1.167387734186469961e-01
-8.017004251062770592e+00 1.194747855465499997e-01
-8.007001750437609644e+00 1.222549883486050010e-01
-7.996999249812449584e+00 1.247566733909690057e-01
-7.986996749187300182e+00 1.269458951488819931e-01
-7.976994248562140122e+00 1.294474547957009947e-01
-7.966991747936989832e+00 1.320222128320419908e-01
-7.956989247311829772e+00 1.347234662184370046e-01
-7.946986746686669711e+00 1.374787114891040107e-01
-7.936984246061509651e+00 1.401302253065410119e-01
-7.926981745436360249e+00 1.423674669189239905e-01
-7.916979244811200189e+00 1.448147419620809950e-01
-7.906976744186049899e+00 1.474185919450289872e-01
-7.896974243560889839e+00 1.501082745928090101e-01
-7.886971742935740437e+00 1.528745918190380082e-01
-7.876969242310580377e+00 1.555566800405749905e-01
-7.866966741685420317e+00 1.581529569461040119e-01
-7.856964241060260257e+00 1.605803990284609961e-01
-7.846961740435109967e+00 1.659828461315160097e-01
-7.836959239809949906e+00 1.877370293812279933e-01
-7.826956739184799616e+00 1.998408595221710105e-01
-7.816954238559639556e+00 2.121838176818340027e-01
-7.806951737934480384e+00 2.204176841691949940e-01
-7.796949237309330094e+00 2.309862199374720093e-01
-7.786946736684170034e+00 2.393253537906709916e-01
-7.776944236059009974e+00 2.484294108568959880e-01
-7.766941735433859684e+00 2.579041925682519776e-01
-7.756939234808699624e+00 2.666661959507660162e-01
-7.746936734183550222e+00 2.761666670445340199e-01
-7.736934233558390162e+00 2.856825324029830249e-01
-7.726931732933230101e+00 2.954247652174499805e-01
-7.716929232308079811e+00 3.056263862013279820e-01
-7.706926731682919751e+00 3.159199430762690275e-01
-7.696924231057759691e+00 3.269985382521720108e-01
-7.686921730432610289e+00 3.388040022710759880e-01
-7.676919229807450229e+00 3.508275548207929750e-01
-7.666916729182299939e+00 3.644922270242429985e-01
-7.656914228557139879e+00 3.800072469304949796e-01
-7.646911727931979819e+00 3.960799780446920271e-01
-7.636909227306830417e+00 4.184311657777399773e-01
-7.626906726681670357e+00 4.512281789455560022e-01
-7.616904226056510296e+00 4.711262735357070186e-01
-7.606901725431360006e+00 4.741127771050500095e-01
-7.596899224806199946e+00 4.775641434976259925e-01
-7.586896724181049656e+00 4.788461654754990193e-01
-7.576894223555889596e+00 4.805191902713210061e-01
-7.566891722930730424e+00 4.838521914479900210e-01
-7.556889222305580134e+00 4.849533723824819842e-01
-7.546886721680420074e+00 4.871315054933039734e-01
-7.536884221055260014e+00 4.902040540111219924e-01
-7.526881720430109723e+00 4.928124662093409936e-01
-7.516879219804949663e+00 4.939612074466360192e-01
-7.506876719179789603e+00 4.967256949173399772e-01
-7.496874218554640201e+00 4.998422650644759879e-01
-7.486871717929480141e+00 5.031386923366469865e-01
-7.476869217304329851e+00 5.056003208840179619e-01
-7.466866716679169791e+00 5.083183201006979957e-01
-7.456864216054009731e+00 5.113864930748339699e-01
-7.446861715428860329e+00 5.148870550604189855e-01
-7.436859214803700269e+00 5.185434757033700048e-01
-7.426856714178540209e+00 5.220873808502399793e-01
-7.416854213553389918e+00 5.254181644285620401e-01
-7.406851712928229858e+00 5.294851210055699919e-01
-7.396849212303079568e+00 5.339074774739409612e-01
-7.386846711677920396e+00 5.385001730669749520e-01
-7.376844211052760336e+00 5.433648953479800481e-01
-7.366841710427610046e+00 5.480803905901260320e-01
-7.356839209802449986e+00 5.532209995127349567e-01
-7.346836709177289926e+00 5.590387889688910317e-01
-7.336834208552139636e+00 5.662104288003350083e-01
-7.326831707926979576e+00 5.741792962069229844e-01
-7.316829207301830174e+00 5.825074378530989971e-01
-7.306826706676670113e+00 5.923587556942589982e-01
-7.296824206051510053e+00 6.040428156194730391e-01
-7.286821705426359763e+00 6.214787759427959912e-01
-7.276819204801199703e+00 6.597558929225829649e-01
-7.266816704176039643e+00 6.537983050274049912e-01
-7.256814203550890241e+00 6.500453447669569673e-01
-7.246811702925730181e+00 6.497616536969700318e-01
-7.236809202300579891e+00 6.466682666509839805e-01
-7.226806701675419831e+00 6.455155156313110432e-01
-7.216804201050259771e+00 6.434350389870669984e-01
-7.206801700425110369e+00 6.412548821903409912e-01
-7.196799199799950308e+00 6.399738226278329778e-01
-7.186796699174790248e+00 6.383359108929730352e-01
-7.176794198549639958e+00 6.370873820936610032e-01
-7.166791697924479898e+00 6.351585692719150522e-01
-7.156789197299329608e+00 6.334469409010650143e-01
-7.146786696674170436e+00 6.316100109668170148e-01
-7.136784196049010376e+00 6.302211200800560409e-01
-7.126781695423860086e+00 6.289346074441030110e-01
-7.116779194798700026e+00 6.274961466617730022e-01
-7.106776694173539966e+00 6.262606164012070042e-01
-7.096774193548389675e+00 6.251466861280320364e-01
-7.086771692923229615e+00 6.247555427317580401e-01
-7.076769192298070443e+00 6.246609179099640308e-01
-7.066766691672920153e+00 6.254587832830019734e-01
-7.056764191047760093e+00 6.292938538726170483e-01
-7.046761690422609803e+00 6.377961562762960446e-01
-7.036759189797449743e+00 6.499172943521089874e-01
-7.026756689172289683e+00 6.651478895062300500e-01
-7.016754188547140281e+00 6.852647503261140027e-01
-7.006751687921980221e+00 7.172940197554039665e-01
-6.996749187296820160e+00 7.361673343487440402e-01
-6.986746686671669870e+00 7.243921176114279659e-01
-6.976744186046509810e+00 6.944419199952469590e-01
-6.966741685421360408e+00 5.884433087492449976e-01
-6.956739184796200348e+00 4.631437556789910204e-01
-6.946736684171040288e+00 3.539319899966180127e-01
-6.936734183545889998e+00 3.978227667612529994e-01
-6.926731682920729938e+00 5.228253914821090476e-01
-6.916729182295569878e+00 7.390835545622960190e-01
-6.906726681670419588e+00 6.354814223479470225e-01
-6.896724181045260416e+00 5.315665573534690269e-01
-6.886721680420110125e+00 4.198624693997379809e-01
-6.876719179794950065e+00 3.967570770342290221e-01
-6.866716679169790005e+00 3.966453476266170175e-01
-6.856714178544639715e+00 4.122222235798839729e-01
-6.846711677919479655e+00 4.208736955355409926e-01
-6.836709177294319595e+00 4.469475405152449898e-01
-6.826706676669170193e+00 4.662248994382759970e-01
-6.816704176044010133e+00 5.042540280334300018e-01
-6.806701675418859843e+00 5.359116523148169664e-01
-6.796699174793699783e+00 5.579406070297530107e-01
-6.786696674168539722e+00 5.665321258476420097e-01
-6.776694173543390320e+00 5.825877392985140402e-01
-6.766691672918230260e+00 5.965607231753180528e-01
-6.756689172293070200e+00 6.065238755256999736e-01
-6.746686671667919910e+00 6.111663113510830136e-01
-6.736684171042759850e+00 6.262659880305180282e-01
-6.726681670417609560e+00 6.252529557994209730e-01
-6.716679169792450388e+00 6.280669526874650410e-01
-6.706676669167290328e+00 5.844600001265639611e-01
-6.696674168542140038e+00 5.737766477643609919e-01
-6.686671667916979978e+00 5.653151596217480535e-01
-6.676669167291819917e+00 5.582090398548049670e-01
-6.666666666666669627e+00 5.530496990125519652e-01
-6.656664166041509567e+00 5.494131731140230457e-01
-6.646661665416350395e+00 5.462623149752600105e-01
-6.636659164791200105e+00 5.456477128113780273e-01
-6.626656664166040045e+00 5.457162456837859610e-01
-6.616654163540889755e+00 5.453687702646580204e-01
-6.606651662915729695e+00 5.464194363486020167e-01
-6.596649162290569635e+00 5.438797115700499951e-01
-6.586646661665420233e+00 5.402819564508229977e-01
-6.576644161040260173e+00 5.354153278008779715e-01
-6.566641660415100112e+00 5.363564090220159786e-01
-6.556639159789949822e+00 5.355925353940730327e-01
-6.546636659164789762e+00 5.338560802613390166e-01
-6.536634158539640360e+00 5.304262052817459994e-01
-6.526631657914480300e+00 5.275291560165279448e-01
-6.516629157289320240e+00 5.307729335927070524e-01
-6.506626656664169950e+00 5.341294510405839580e-01
-6.496624156039009890e+00 5.312375244274729624e-01
-6.486621655413849830e+00 5.315166817624330520e-01
-6.476619154788700428e+00 5.254563500392199771e-01
-6.466616654163540368e+00 5.139237828648030026e-01
-6.456614153538390077e+00 5.125561009222759923e-01
-6.446611652913230017e+00 5.115060991315569794e-01
-6.436609152288069957e+00 5.047697980047779476e-01
-6.426606651662919667e+00 4.978481578929240259e-01
-6.416604151037759607e+00 4.959589871115159809e-01
-6.406601650412600435e+00 5.010952993517859833e-01
-6.396599149787450145e+00 5.077411192266549911e-01
-6.386596649162290085e+00 5.032850435163079839e-01
-6.376594148537139795e+00 5.027362266278699865e-01
-6.366591647911979734e+00 5.003624114974699610e-01
-6.356589147286819674e+00 5.013374781302579741e-01
-6.346586646661659614e+00 4.988933446871540167e-01
-6.336584146036510212e+00 4.933876817289479799e-01
-6.326581645411350152e+00 4.913253544310069998e-01
-6.316579144786199862e+00 4.922685185284900178e-01
-6.306576644161039802e+00 4.913632426222129812e-01
-6.296574143535890400e+00 4.874579395410310045e-01
-6.286571642910730340e+00 4.854635929109260006e-01
-6.276569142285570280e+00 4.837488028257300177e-01
-6.266566641660410220e+00 4.830894302623169878e-01
-6.256564141035259929e+00 4.821306412975370215e-01
-6.246561640410099869e+00 4.809878480554939939e-01
-6.236559139784949579e+00 4.788378827806010207e-01
-6.226556639159790407e+00 4.766357207440820032e-01
-6.216554138534630347e+00 4.746758038648750122e-01
-6.206551637909480057e+00 4.734713319388479946e-01
-6.196549137284319997e+00 4.721543109673109750e-01
-6.186546636659159937e+00 4.713279218898859813e-01
-6.176544136034009647e+00 4.711072795759390086e-01
-6.166541635408849586e+00 4.689424546779140113e-01
-6.156539134783700185e+00 4.652945303761270024e-01
-6.146536634158540124e+00 4.625509261152300211e-01
-6.136534133533380064e+00 4.663742772812939918e-01
-6.126531632908229774e+00 4.501284837372049874e-01
-6.116529132283069714e+00 4.448263687915189890e-01
-6.106526631657909654e+00 4.455541954632730173e-01
-6.096524131032760252e+00 4.467369046766900276e-01
-6.086521630407600192e+00 4.483069367547540263e-01
-6.076519129782449902e+00 4.506373276518719773e-01
-6.066516629157289842e+00 4.520344543638559753e-01
-6.056514128532129781e+00 4.530146510630950196e-01
-6.046511627906980380e+00 4.539317668620749813e-01
-6.036509127281820319e+00 4.554836561482780155e-01
-6.026506626656660259e+00 4.569267721529640114e-01
-6.016504126031509969e+00 4.586943934594400196e-01
-6.006501625406349909e+00 4.598888429993669980e-01
-5.996499124781199619e+00 4.608974132913570276e-01
-5.986496624156039559e+00 4.621244761100249954e-01
-5.976494123530880387e+00 4.636903419787160030e-01
-5.966491622905730097e+00 4.655948213165539973e-01
-5.956489122280570037e+00 4.674430001990850236e-01
-5.946486621655409976e+00 4.696998661084679783e-01
-5.936484121030259686e+00 4.733545977164960172e-01
-5.926481620405099626e+00 4.744659835333520093e-01
-5.916479119779939566e+00 4.757344852313920014e-01
-5.906476619154790164e+00 4.783900646988070160e-01
-5.896474118529630104e+00 4.730217306723820125e-01
-5.886471617904479814e+00 4.711433784187379903e-01
-5.876469117279319754e+00 4.715652634575099866e-01
-5.866466616654159694e+00 4.733127209927209811e-01
-5.856464116029010292e+00 4.740979518147009908e-01
-5.846461615403850232e+00 4.753072218656430037e-01
-5.836459114778690171e+00 4.765191637774079947e-01
-5.826456614153539881e+00 4.810754009687709942e-01
-5.816454113528379821e+00 4.851176052822129825e-01
-5.806451612903230419e+00 4.868445785931250214e-01
-5.796449112278070359e+00 4.910998867771489973e-01
-5.786446611652910299e+00 4.964219197854720100e-01
-5.776444111027760009e+00 4.758953481685679887e-01
-5.766441610402599949e+00 4.683156868818599827e-01
-5.756439109777439889e+00 4.753835566227960219e-01
-5.746436609152289599e+00 4.891249682755989814e-01
-5.736434108527130427e+00 4.802930771133919752e-01
-5.726431607901980136e+00 4.681951101369750123e-01
-5.716429107276820076e+00 4.725599838386709828e-01
-5.706426606651660016e+00 4.705157461932960028e-01
-5.696424106026509726e+00 4.543182741060969865e-01
-5.686421605401349666e+00 4.450318342873469946e-01
-5.676419104776189606e+00 4.418520755186249871e-01
-5.666416604151040204e+00 4.417724304705820115e-01
-5.656414103525880144e+00 4.495376429113300265e-01
-5.646411602900729854e+00 4.593414102636559915e-01
-5.636409102275569794e+00 4.752537834106769776e-01
-5.626406601650409733e+00 4.778767295370390245e-01
-5.616404101025260331e+00 4.882161847010569877e-01
-5.606401600400100271e+00 5.072958843343780000e-01
-5.596399099774940211e+00 5.139700745052849795e-01
-5.586396599149789921e+00 5.483473115277549548e-01
-5.576394098524629861e+00 5.887758777334010096e-01
-5.566391597899479571e+00 6.123696486828500429e-01
-5.556389097274320399e+00 6.259225182890010286e-01
-5.546386596649160339e+00 6.416001494199790045e-01
-5.536384096024010049e+00 6.643892844619390115e-01
-5.526381595398849988e+00 6.860086439407819814e-01
-5.516379094773689928e+00 7.119459204475470093e-01
-5.506376594148539638e+00 7.349121770643579632e-01
-5.496374093523379578e+00 7.664160516818350199e-01
-5.486371592898220406e+00 8.051185076166099686e-01
-5.476369092273070116e+00 6.879029734407070551e-01
-5.466366591647910056e+00 6.591988117128519953e-01
-5.456364091022759766e+00 6.400388349325769610e-01
-5.446361590397599706e+00 6.363125511666829492e-01
-5.436359089772439646e+00 6.551422802516959631e-01
-5.426356589147290244e+00 7.007775376370239950e-01
-5.416354088522130183e+00 7.541542490264370180e-01
-5.406351587896970123e+00 8.488934502462509579e-01
-5.396349087271819833e+00 9.783172600944179953e-01
-5.386346586646659773e+00 1.013472437587539909e+00
-5.376344086021510371e+00 1.061519354048080066e+00
-5.366341585396350311e+00 1.124378428453290057e+00
-5.356339084771190251e+00 1.191462672779229903e+00
-5.346336584146039961e+00 1.321225427236490058e+00
-5.336334083520879901e+00 1.421479958883989925e+00
-5.326331582895719841e+00 1.227903986686240012e+00
-5.316329082270570439e+00 1.010016811984959961e+00
-5.306326581645410378e+00 8.321802348492609580e-01
-5.296324081020260088e+00 6.922829558453780230e-01
-5.286321580395100028e+00 6.786914972260249534e-01
-5.276319079769939968e+00 6.851172968365260019e-01
-5.266316579144789678e+00 7.092927339025629774e-01
-5.256314078519629618e+00 8.026452313737529876e-01
-5.246311577894469558e+00 7.883013236000649959e-01
-5.236309077269320156e+00 7.532916311648619745e-01
-5.226306576644160096e+00 7.386164448855639941e-01
-5.216304076019009806e+00 7.298448843518270390e-01
-5.206301575393849745e+00 7.262682920424220478e-01
-5.196299074768689685e+00 7.339549893585609608e-01
-5.186296574143540283e+00 8.141981873699819516e-01
-5.176294073518380223e+00 7.724941411914150180e-01
-5.166291572893220163e+00 7.239798634185210524e-01
-5.156289072268069873e+00 7.192132331424300196e-01
-5.146286571642909813e+00 7.132390479489659763e-01
-5.136284071017760411e+00 7.100599641307320242e-01
-5.126281570392600351e+00 7.024084584066619952e-01
-5.116279069767440291e+00 6.971445312319479726e-01
-5.106276569142290001e+00 6.945051958202359543e-01
-5.096274068517129940e+00 6.908077735377450290e-01
-5.086271567891969880e+00 6.869672355722400425e-01
-5.076269067266819590e+00 6.846273731267269458e-01
-5.066266566641660418e+00 6.841080668119490227e-01
-5.056264066016500358e+00 6.823814558868700475e-01
-5.046261565391350068e+00 6.811726232303190187e-01
-5.036259064766190008e+00 6.835756139782469543e-01
-5.026256564141039718e+00 6.840921413434849496e-01
-5.016254063515879658e+00 6.841884780920930442e-01
-5.006251562890719597e+00 6.878358593250549768e-01
-4.996249062265570196e+00 6.905094979011050516e-01
-4.986246561640410135e+00 6.948577650110170367e-01
-4.976244061015250075e+00 6.998404447090750269e-01
-4.966241560390099785e+00 7.062696370776749832e-01
-4.956239059764939725e+00 7.138810229199460400e-01
-4.946236559139790323e+00 7.246266244701620174e-01
-4.936234058514630263e+00 7.358842337567399472e-01
-4.926231557889470203e+00 7.481647068783280341e-01
-4.916229057264319913e+00 7.663583399233669935e-01
-4.906226556639159853e+00 7.857604604866740283e-01
-4.896224056013999792e+00 8.123793228438760394e-01
-4.886221555388850391e+00 8.422690054850380248e-01
-4.876219054763690330e+00 8.808961551068279494e-01
-4.866216554138540040e+00 9.518919612562110055e-01
-4.856214053513379980e+00 1.029609600162040062e+00
-4.846211552888219920e+00 1.101326002052469999e+00
-4.836209052263069630e+00 1.201153012845459944e+00
-4.826206551637909570e+00 1.353360930214219993e+00
-4.816204051012750398e+00 1.151677572464719912e+00
-4.806201550387600108e+00 9.081011275507330227e-01
-4.796199049762440048e+00 7.763758664247889518e-01
-4.786196549137289757e+00 6.997128970832140471e-01
-4.776194048512129697e+00 6.332406663012359882e-01
-4.766191547886969637e+00 5.822566132176959508e-01
-4.756189047261820235e+00 5.380840430312440192e-01
-4.746186546636660175e+00 4.969281560363860151e-01
-4.736184046011500115e+00 4.631933943146390176e-01
-4.726181545386349825e+00 4.309501856120719898e-01
-4.716179044761189765e+00 4.001969258322849998e-01
-4.706176544136040363e+00 3.729599683384169917e-01
-4.696174043510880303e+00 3.466836607726069830e-01
-4.686171542885720243e+00 3.210526992676320246e-01
-4.676169042260569952e+00 2.972955135927179970e-01
-4.666166541635409892e+00 2.746090180068619935e-01
-4.656164041010249832e+00 2.513297843607870119e-01
-4.646161540385100430e+00 2.286434791214420059e-01
-4.636159039759940370e+00 2.059226882961129879e-01
-4.626156539134780310e+00 1.827077439459439956e-01
-4.616154038509630020e+00 1.591253172547190120e-01
-4.606151537884469960e+00 1.321989922041350018e-01
-4.596149037259309900e+00 1.024607352778820063e-01
-4.586146536634159609e+00 6.363559324988470045e-02
-4.576144036009000438e+00 0.000000000000000000e+00
-4.566141535383850147e+00 0.000000000000000000e+00
-4.556139034758690087e+00 0.000000000000000000e+00
-4.546136534133530027e+00 0.000000000000000000e+00
-4.536134033508379737e+00 0.000000000000000000e+00
-4.526131532883219677e+00 0.000000000000000000e+00
-4.516129032258059617e+00 0.000000000000000000e+00
-4.506126531632910215e+00 0.000000000000000000e+00
-4.496124031007750155e+00 0.000000000000000000e+00
-4.486121530382599865e+00 0.000000000000000000e+00
-4.476119029757439804e+00 0.000000000000000000e+00
-4.466116529132279744e+00 0.000000000000000000e+00
-4.456114028507130342e+00 0.000000000000000000e+00
-4.446111527881970282e+00 0.000000000000000000e+00
-4.436109027256810222e+00 0.000000000000000000e+00
-4.426106526631659932e+00 0.000000000000000000e+00
-4.416104026006499872e+00 0.000000000000000000e+00
-4.406101525381349582e+00 0.000000000000000000e+00
-4.396099024756190410e+00 0.000000000000000000e+00
-4.386096524131030350e+00 0.000000000000000000e+00
-4.376094023505880060e+00 0.000000000000000000e+00
-4.366091522880719999e+00 0.000000000000000000e+00
-4.356089022255559939e+00 0.000000000000000000e+00
-4.346086521630409649e+00 0.000000000000000000e+00
-4.336084021005249589e+00 0.000000000000000000e+00
-4.326081520380090417e+00 0.000000000000000000e+00
-4.316079019754940127e+00 0.000000000000000000e+00
-4.306076519129780067e+00 0.000000000000000000e+00
-4.296074018504629777e+00 0.000000000000000000e+00
-4.286071517879469717e+00 0.000000000000000000e+00
-4.276069017254309657e+00 0.000000000000000000e+00
-4.266066516629160255e+00 0.000000000000000000e+00
-4.256064016004000194e+00 0.000000000000000000e+00
-4.246061515378840134e+00 0.000000000000000000e+00
-4.236059014753689844e+00 0.000000000000000000e+00
-4.226056514128529784e+00 0.000000000000000000e+00
-4.216054013503380382e+00 0.000000000000000000e+00
-4.206051512878220322e+00 0.000000000000000000e+00
-4.196049012253060262e+00 0.000000000000000000e+00
-4.186046511627909972e+00 0.000000000000000000e+00
-4.176044011002749912e+00 0.000000000000000000e+00
-4.166041510377589852e+00 0.000000000000000000e+00
-4.156039009752439561e+00 0.000000000000000000e+00
-4.146036509127280389e+00 0.000000000000000000e+00
-4.136034008502130099e+00 0.000000000000000000e+00
-4.126031507876970039e+00 0.000000000000000000e+00
-4.116029007251809979e+00 0.000000000000000000e+00
-4.106026506626659689e+00 0.000000000000000000e+00
-4.096024006001499629e+00 0.000000000000000000e+00
-4.086021505376339569e+00 0.000000000000000000e+00
-4.076019004751190167e+00 0.000000000000000000e+00
-4.066016504126030107e+00 0.000000000000000000e+00
-4.056014003500879816e+00 0.000000000000000000e+00
-4.046011502875719756e+00 0.000000000000000000e+00
-4.036009002250559696e+00 0.000000000000000000e+00
-4.026006501625410294e+00 0.000000000000000000e+00
-4.016004001000250234e+00 0.000000000000000000e+00
-4.006001500375090174e+00 0.000000000000000000e+00
-3.995998999749939884e+00 0.000000000000000000e+00
-3.985996499124779824e+00 0.000000000000000000e+00
-3.975993998499629978e+00 0.000000000000000000e+00
-3.965991497874469918e+00 0.000000000000000000e+00
-3.955988997249309858e+00 0.000000000000000000e+00
-3.945986496624149797e+00 0.000000000000000000e+00
-3.935983995998999951e+00 0.000000000000000000e+00
-3.925981495373839891e+00 0.000000000000000000e+00
-3.915978994748690045e+00 0.000000000000000000e+00
-3.905976494123529985e+00 0.000000000000000000e+00
-3.895973993498380139e+00 0.000000000000000000e+00
-3.885971492873220079e+00 0.000000000000000000e+00
-3.875968992248060019e+00 0.000000000000000000e+00
-3.865966491622910173e+00 0.000000000000000000e+00
-3.855963990997750113e+00 0.000000000000000000e+00
-3.845961490372590053e+00 0.000000000000000000e+00
-3.835958989747440206e+00 0.000000000000000000e+00
-3.825956489122280146e+00 0.000000000000000000e+00
-3.815953988497120086e+00 0.000000000000000000e+00
-3.805951487871969796e+00 0.000000000000000000e+00
-3.795948987246810180e+00 0.000000000000000000e+00
-3.785946486621650120e+00 0.000000000000000000e+00
-3.775943985996499830e+00 0.000000000000000000e+00
-3.765941485371340214e+00 0.000000000000000000e+00
-3.755938984746189924e+00 0.000000000000000000e+00
-3.745936484121029864e+00 0.000000000000000000e+00
-3.735933983495880018e+00 0.000000000000000000e+00
-3.725931482870719957e+00 0.000000000000000000e+00
-3.715928982245559897e+00 0.000000000000000000e+00
-3.705926481620410051e+00 0.000000000000000000e+00
-3.695923980995249991e+00 0.000000000000000000e+00
-3.685921480370089931e+00 0.000000000000000000e+00
-3.675918979744940085e+00 0.000000000000000000e+00
-3.665916479119780025e+00 0.000000000000000000e+00
-3.655913978494619965e+00 0.000000000000000000e+00
-3.645911477869470119e+00 0.000000000000000000e+00
-3.635908977244310059e+00 0.000000000000000000e+00
-3.625906476619149998e+00 0.000000000000000000e+00
-3.615903975994000152e+00 0.000000000000000000e+00
-3.605901475368840092e+00 0.000000000000000000e+00
-3.595898974743689802e+00 0.000000000000000000e+00
-3.585896474118530186e+00 0.000000000000000000e+00
-3.575893973493379896e+00 0.000000000000000000e+00
-3.565891472868219836e+00 0.000000000000000000e+00
-3.555888972243060220e+00 0.000000000000000000e+00
-3.545886471617909930e+00 0.000000000000000000e+00
-3.535883970992749870e+00 0.000000000000000000e+00
-3.525881470367589809e+00 0.000000000000000000e+00
-3.515878969742430193e+00 0.000000000000000000e+00
-3.505876469117279903e+00 0.000000000000000000e+00
-3.495873968492119843e+00 0.000000000000000000e+00
-3.485871467866969997e+00 0.000000000000000000e+00
-3.475868967241809937e+00 0.000000000000000000e+00
-3.465866466616649877e+00 0.000000000000000000e+00
-3.455863965991500031e+00 0.000000000000000000e+00
-3.445861465366339971e+00 0.000000000000000000e+00
-3.435858964741190125e+00 0.000000000000000000e+00
-3.425856464116030065e+00 0.000000000000000000e+00
-3.415853963490870004e+00 0.000000000000000000e+00
-3.405851462865720158e+00 0.000000000000000000e+00
-3.395848962240560098e+00 0.000000000000000000e+00
-3.385846461615400038e+00 0.000000000000000000e+00
-3.375843960990250192e+00 0.000000000000000000e+00
-3.365841460365090132e+00 0.000000000000000000e+00
-3.355838959739930072e+00 0.000000000000000000e+00
-3.345836459114779782e+00 0.000000000000000000e+00
-3.335833958489620166e+00 0.000000000000000000e+00
-3.325831457864469876e+00 0.000000000000000000e+00
-3.315828957239309815e+00 0.000000000000000000e+00
-3.305826456614150199e+00 0.000000000000000000e+00
-3.295823955988999909e+00 0.000000000000000000e+00
-3.285821455363839849e+00 0.000000000000000000e+00
-3.275818954738690003e+00 0.000000000000000000e+00
-3.265816454113529943e+00 0.000000000000000000e+00
-3.255813953488369883e+00 0.000000000000000000e+00
-3.245811452863220037e+00 0.000000000000000000e+00
-3.235808952238059977e+00 0.000000000000000000e+00
-3.225806451612899917e+00 0.000000000000000000e+00
-3.215803950987750071e+00 0.000000000000000000e+00
-3.205801450362590010e+00 0.000000000000000000e+00
-3.195798949737429950e+00 0.000000000000000000e+00
-3.185796449112280104e+00 0.000000000000000000e+00
-3.175793948487120044e+00 0.000000000000000000e+00
-3.165791447861970198e+00 0.000000000000000000e+00
-3.155788947236810138e+00 0.000000000000000000e+00
-3.145786446611650078e+00 0.000000000000000000e+00
-3.135783945986499788e+00 0.000000000000000000e+00
-3.125781445361340172e+00 0.000000000000000000e+00
-3.115778944736180112e+00 0.000000000000000000e+00
-3.105776444111029821e+00 0.000000000000000000e+00
-3.095773943485870205e+00 0.000000000000000000e+00
-3.085771442860710145e+00 0.000000000000000000e+00
-3.075768942235559855e+00 0.000000000000000000e+00
-3.065766441610399795e+00 0.000000000000000000e+00
-3.055763940985249949e+00 0.000000000000000000e+00
-3.045761440360089889e+00 0.000000000000000000e+00
-3.035758939734929829e+00 0.000000000000000000e+00
-3.025756439109779983e+00 0.000000000000000000e+00
-3.015753938484619923e+00 0.000000000000000000e+00
-3.005751437859470077e+00 0.000000000000000000e+00
-2.995748937234310016e+00 0.000000000000000000e+00
-2.985746436609149956e+00 0.000000000000000000e+00
-2.975743935984000110e+00 0.000000000000000000e+00
-2.965741435358840050e+00 0.000000000000000000e+00
-2.955738934733679990e+00 0.000000000000000000e+00
-2.945736434108530144e+00 0.000000000000000000e+00
-2.935733933483370084e+00 0.000000000000000000e+00
-2.925731432858210024e+00 0.000000000000000000e+00
-2.915728932233060178e+00 0.000000000000000000e+00
-2.905726431607900118e+00 0.000000000000000000e+00
-2.895723930982749827e+00 0.000000000000000000e+00
-2.885721430357590211e+00 0.000000000000000000e+00
-2.875718929732430151e+00 0.000000000000000000e+00
-2.865716429107279861e+00 0.000000000000000000e+00
-2.855713928482119801e+00 0.000000000000000000e+00
-2.845711427856969955e+00 0.000000000000000000e+00
-2.835708927231809895e+00 0.000000000000000000e+00
-2.825706426606649835e+00 0.000000000000000000e+00
-2.815703925981499989e+00 0.000000000000000000e+00
-2.805701425356339929e+00 0.000000000000000000e+00
-2.795698924731179869e+00 0.000000000000000000e+00
-2.785696424106030022e+00 0.000000000000000000e+00
-2.775693923480869962e+00 0.000000000000000000e+00
-2.765691422855709902e+00 0.000000000000000000e+00
-2.755688922230560056e+00 0.000000000000000000e+00
-2.745686421605399996e+00 0.000000000000000000e+00
-2.735683920980250150e+00 0.000000000000000000e+00
-2.725681420355090090e+00 0.000000000000000000e+00
-2.715678919729930030e+00 0.000000000000000000e+00
-2.705676419104780184e+00 0.000000000000000000e+00
-2.695673918479620124e+00 0.000000000000000000e+00
-2.685671417854460064e+00 0.000000000000000000e+00
-2.675668917229310217e+00 0.000000000000000000e+00
-2.665666416604150157e+00 0.000000000000000000e+00
-2.655663915978990097e+00 0.000000000000000000e+00
-2.645661415353839807e+00 0.000000000000000000e+00
-2.635658914728680191e+00 0.000000000000000000e+00
-2.625656414103529901e+00 0.000000000000000000e+00
-2.615653913478369841e+00 0.000000000000000000e+00
-2.605651412853209781e+00 0.000000000000000000e+00
-2.595648912228059935e+00 0.000000000000000000e+00
-2.585646411602899875e+00 0.000000000000000000e+00
-2.575643910977750028e+00 0.000000000000000000e+00
-2.565641410352589968e+00 0.000000000000000000e+00
-2.555638909727429908e+00 0.000000000000000000e+00
-2.545636409102280062e+00 0.000000000000000000e+00
-2.535633908477120002e+00 0.000000000000000000e+00
-2.525631407851959942e+00 0.000000000000000000e+00
-2.515628907226810096e+00 0.000000000000000000e+00
-2.505626406601650036e+00 0.000000000000000000e+00
-2.495623905976489976e+00 0.000000000000000000e+00
-2.485621405351340130e+00 0.000000000000000000e+00
-2.475618904726180070e+00 0.000000000000000000e+00
-2.465616404101029779e+00 0.000000000000000000e+00
-2.455613903475870163e+00 0.000000000000000000e+00
-2.445611402850710103e+00 0.000000000000000000e+00
-2.435608902225559813e+00 0.000000000000000000e+00
-2.425606401600400197e+00 0.000000000000000000e+00
-2.415603900975249907e+00 0.000000000000000000e+00
-2.405601400350089847e+00 0.000000000000000000e+00
-2.395598899724929787e+00 0.000000000000000000e+00
-2.385596399099779941e+00 0.000000000000000000e+00
-2.375593898474619881e+00 0.000000000000000000e+00
-2.365591397849459820e+00 0.000000000000000000e+00
-2.355588897224309974e+00 0.000000000000000000e+00
-2.345586396599149914e+00 0.000000000000000000e+00
-2.335583895973989854e+00 0.000000000000000000e+00
-2.325581395348840008e+00 0.000000000000000000e+00
-2.315578894723679948e+00 0.000000000000000000e+00
-2.305576394098530102e+00 0.000000000000000000e+00
-2.295573893473370042e+00 0.000000000000000000e+00
-2.285571392848209982e+00 0.000000000000000000e+00
-2.275568892223060136e+00 0.000000000000000000e+00
-2.265566391597900076e+00 0.000000000000000000e+00
-2.255563890972740015e+00 0.000000000000000000e+00
-2.245561390347590169e+00 0.000000000000000000e+00
-2.235558889722430109e+00 0.000000000000000000e+00
-2.225556389097270049e+00 0.000000000000000000e+00
-2.215553888472120203e+00 0.000000000000000000e+00
-2.205551387846960143e+00 0.000000000000000000e+00
-2.195548887221809853e+00 0.000000000000000000e+00
-2.185546386596649793e+00 0.000000000000000000e+00
-2.175543885971490177e+00 0.000000000000000000e+00
-2.165541385346339887e+00 0.000000000000000000e+00
-2.155538884721179826e+00 0.000000000000000000e+00
-2.145536384096029980e+00 0.000000000000000000e+00
-2.135533883470869920e+00 0.000000000000000000e+00
-2.125531382845709860e+00 0.000000000000000000e+00
-2.115528882220560014e+00 0.000000000000000000e+00
-2.105526381595399954e+00 0.000000000000000000e+00
-2.095523880970239894e+00 0.000000000000000000e+00
-2.085521380345090048e+00 0.000000000000000000e+00
-2.075518879719929988e+00 0.000000000000000000e+00
-2.065516379094769928e+00 0.000000000000000000e+00
-2.055513878469620082e+00 0.000000000000000000e+00
-2.045511377844460021e+00 0.000000000000000000e+00
-2.035508877219299961e+00 0.000000000000000000e+00
-2.025506376594150115e+00 0.000000000000000000e+00
-2.015503875968990055e+00 0.000000000000000000e+00
-2.005501375343840209e+00 0.000000000000000000e+00
-1.995498874718679927e+00 0.000000000000000000e+00
-1.985496374093530081e+00 0.000000000000000000e+00
-1.975493873468370021e+00 0.000000000000000000e+00
-1.965491372843209961e+00 0.000000000000000000e+00
-1.955488872218059893e+00 0.000000000000000000e+00
-1.945486371592900054e+00 0.000000000000000000e+00
-1.935483870967739994e+00 0.000000000000000000e+00
-1.925481370342579934e+00 0.000000000000000000e+00
-1.915478869717430088e+00 0.000000000000000000e+00
-1.905476369092270028e+00 0.000000000000000000e+00
-1.895473868467119960e+00 0.000000000000000000e+00
-1.885471367841959900e+00 0.000000000000000000e+00
-1.875468867216800062e+00 0.000000000000000000e+00
-1.865466366591649994e+00 0.000000000000000000e+00
-1.855463865966489934e+00 0.000000000000000000e+00
-1.845461365341340088e+00 0.000000000000000000e+00
-1.835458864716180027e+00 0.000000000000000000e+00
-1.825456364091019967e+00 0.000000000000000000e+00
-1.815453863465869899e+00 0.000000000000000000e+00
-1.805451362840710061e+00 0.000000000000000000e+00
-1.795448862215550001e+00 0.000000000000000000e+00
-1.785446361590399933e+00 0.000000000000000000e+00
-1.775443860965240095e+00 0.000000000000000000e+00
-1.765441360340080035e+00 0.000000000000000000e+00
-1.755438859714929967e+00 0.000000000000000000e+00
-1.745436359089769907e+00 0.000000000000000000e+00
-1.735433858464620061e+00 0.000000000000000000e+00
-1.725431357839460000e+00 0.000000000000000000e+00
-1.715428857214299940e+00 0.000000000000000000e+00
-1.705426356589150094e+00 0.000000000000000000e+00
-1.695423855963990034e+00 0.000000000000000000e+00
-1.685421355338839966e+00 0.000000000000000000e+00
-1.675418854713679906e+00 0.000000000000000000e+00
-1.665416354088520068e+00 0.000000000000000000e+00
-1.655413853463370000e+00 0.000000000000000000e+00
-1.645411352838209940e+00 0.000000000000000000e+00
-1.635408852213050102e+00 0.000000000000000000e+00
-1.625406351587900033e+00 0.000000000000000000e+00
-1.615403850962739973e+00 0.000000000000000000e+00
-1.605401350337579913e+00 0.000000000000000000e+00
-1.595398849712430067e+00 0.000000000000000000e+00
-1.585396349087270007e+00 0.000000000000000000e+00
-1.575393848462119939e+00 0.000000000000000000e+00
-1.565391347836960101e+00 0.000000000000000000e+00
-1.555388847211800041e+00 0.000000000000000000e+00
-1.545386346586649973e+00 0.000000000000000000e+00
-1.535383845961489913e+00 0.000000000000000000e+00
-1.525381345336330075e+00 0.000000000000000000e+00
-1.515378844711180006e+00 0.000000000000000000e+00
-1.505376344086019946e+00 0.000000000000000000e+00
-1.495373843460860108e+00 0.000000000000000000e+00
-1.485371342835710040e+00 0.000000000000000000e+00
-1.475368842210549980e+00 0.000000000000000000e+00
-1.465366341585399912e+00 0.000000000000000000e+00
-1.455363840960240074e+00 0.000000000000000000e+00
-1.445361340335080014e+00 0.000000000000000000e+00
-1.435358839709929946e+00 0.000000000000000000e+00
-1.425356339084770108e+00 0.000000000000000000e+00
-1.415353838459620039e+00 0.000000000000000000e+00
-1.405351337834459979e+00 0.000000000000000000e+00
-1.395348837209299919e+00 0.000000000000000000e+00
-1.385346336584150073e+00 0.000000000000000000e+00
-1.375343835958990013e+00 0.000000000000000000e+00
-1.365341335333829953e+00 0.000000000000000000e+00
-1.355338834708680107e+00 0.000000000000000000e+00
-1.345336334083520047e+00 0.000000000000000000e+00
-1.335333833458359987e+00 0.000000000000000000e+00
-1.325331332833209919e+00 0.000000000000000000e+00
-1.315328832208050081e+00 0.000000000000000000e+00
-1.305326331582900012e+00 0.000000000000000000e+00
-1.295323830957739952e+00 0.000000000000000000e+00
-1.285321330332579892e+00 0.000000000000000000e+00
-1.275318829707430046e+00 0.000000000000000000e+00
-1.265316329082269986e+00 0.000000000000000000e+00
-1.255313828457119918e+00 0.000000000000000000e+00
-1.245311327831960080e+00 0.000000000000000000e+00
-1.235308827206800020e+00 0.000000000000000000e+00
-1.225306326581649952e+00 0.000000000000000000e+00
-1.215303825956489892e+00 0.000000000000000000e+00
-1.205301325331330053e+00 0.000000000000000000e+00
-1.195298824706179985e+00 0.000000000000000000e+00
-1.185296324081019925e+00 0.000000000000000000e+00
-1.175293823455860087e+00 0.000000000000000000e+00
-1.165291322830710019e+00 0.000000000000000000e+00
-1.155288822205549959e+00 0.000000000000000000e+00
-1.145286321580399891e+00 0.000000000000000000e+00
-1.135283820955240053e+00 0.000000000000000000e+00
-1.125281320330079993e+00 0.000000000000000000e+00
-1.115278819704929925e+00 0.000000000000000000e+00
-1.105276319079770087e+00 0.000000000000000000e+00
-1.095273818454610026e+00 0.000000000000000000e+00
-1.085271317829459958e+00 0.000000000000000000e+00
-1.075268817204299898e+00 0.000000000000000000e+00
-1.065266316579140060e+00 0.000000000000000000e+00
-1.055263815953989992e+00 0.000000000000000000e+00
-1.045261315328829932e+00 0.000000000000000000e+00
-1.035258814703680086e+00 0.000000000000000000e+00
-1.025256314078520026e+00 0.000000000000000000e+00
-1.015253813453359966e+00 0.000000000000000000e+00
-1.005251312828209898e+00 0.000000000000000000e+00
-9.952488122030519468e-01 0.000000000000000000e+00
-9.852463115778959946e-01 0.000000000000000000e+00
-9.752438109527400423e-01 0.000000000000000000e+00
-9.652413103275809814e-01 0.000000000000000000e+00
-9.552388097024260283e-01 0.000000000000000000e+00
-9.452363090772699650e-01 0.000000000000000000e+00
-9.352338084521140127e-01 0.000000000000000000e+00
-9.252313078269589486e-01 0.000000000000000000e+00
-9.152288072017999987e-01 0.000000000000000000e+00
-9.052263065766440464e-01 0.000000000000000000e+00
-8.952238059514879831e-01 0.000000000000000000e+00
-8.852213053263330300e-01 0.000000000000000000e+00
-8.752188047011769667e-01 0.000000000000000000e+00
-8.652163040760180168e-01 0.000000000000000000e+00
-8.552138034508619535e-01 0.000000000000000000e+00
-8.452113028257070004e-01 0.000000000000000000e+00
-8.352088022005510481e-01 0.000000000000000000e+00
-8.252063015753949848e-01 0.000000000000000000e+00
-8.152038009502400318e-01 0.000000000000000000e+00
-8.052013003250809708e-01 0.000000000000000000e+00
-7.951987996999250186e-01 0.000000000000000000e+00
-7.851962990747689553e-01 0.000000000000000000e+00
-7.751937984496140022e-01 0.000000000000000000e+00
-7.651912978244580499e-01 0.000000000000000000e+00
-7.551887971992989890e-01 0.000000000000000000e+00
-7.451862965741430367e-01 0.000000000000000000e+00
-7.351837959489879726e-01 0.000000000000000000e+00
-7.251812953238320203e-01 0.000000000000000000e+00
-7.151787946986769562e-01 0.000000000000000000e+00
-7.051762940735170071e-01 0.000000000000000000e+00
-6.951737934483620540e-01 0.000000000000000000e+00
-6.851712928232059907e-01 0.000000000000000000e+00
-6.751687921980500384e-01 0.000000000000000000e+00
-6.651662915728949743e-01 0.000000000000000000e+00
-6.551637909477360244e-01 0.000000000000000000e+00
-6.451612903225799611e-01 0.000000000000000000e+00
-6.351587896974240088e-01 0.000000000000000000e+00
-6.251562890722689447e-01 0.000000000000000000e+00
-6.151537884471129924e-01 0.000000000000000000e+00
-6.051512878219580394e-01 0.000000000000000000e+00
-5.951487871967979792e-01 0.000000000000000000e+00
-5.851462865716430262e-01 0.000000000000000000e+00
-5.751437859464869629e-01 0.000000000000000000e+00
-5.651412853213320098e-01 0.000000000000000000e+00
-5.551387846961759465e-01 0.000000000000000000e+00
-5.451362840710169966e-01 0.000000000000000000e+00
-5.351337834458610443e-01 0.000000000000000000e+00
-5.251312828207059802e-01 0.000000000000000000e+00
-5.151287821955500279e-01 0.000000000000000000e+00
-5.051262815703939646e-01 0.000000000000000000e+00
-4.951237809452350147e-01 0.000000000000000000e+00
-4.851212803200800061e-01 0.000000000000000000e+00
-4.751187796949239983e-01 0.000000000000000000e+00
-4.651162790697679905e-01 0.000000000000000000e+00
-4.551137784446129819e-01 0.000000000000000000e+00
-4.451112778194569741e-01 0.000000000000000000e+00
-4.351087771942980242e-01 0.000000000000000000e+00
-4.251062765691420164e-01 0.000000000000000000e+00
-4.151037759439870078e-01 0.000000000000000000e+00
-4.051012753188310000e-01 0.000000000000000000e+00
-3.950987746936749923e-01 0.000000000000000000e+00
-3.850962740685159869e-01 0.000000000000000000e+00
-3.750937734433609783e-01 0.000000000000000000e+00
-3.650912728182050260e-01 0.000000000000000000e+00
-3.550887721930490182e-01 0.000000000000000000e+00
-3.450862715678940096e-01 0.000000000000000000e+00
-3.350837709427350042e-01 0.000000000000000000e+00
-3.250812703175789964e-01 0.000000000000000000e+00
-3.150787696924229886e-01 0.000000000000000000e+00
-3.050762690672679800e-01 0.000000000000000000e+00
-2.950737684421120277e-01 0.000000000000000000e+00
-2.850712678169560199e-01 0.000000000000000000e+00
-2.750687671917970145e-01 0.000000000000000000e+00
-2.650662665666420059e-01 0.000000000000000000e+00
-2.550637659414859981e-01 0.000000000000000000e+00
-2.450612653163299903e-01 0.000000000000000000e+00
-2.350587646911750095e-01 0.000000000000000000e+00
-2.250562640660160041e-01 0.000000000000000000e+00
-2.150537634408599963e-01 0.000000000000000000e+00
-2.050512628157039885e-01 0.000000000000000000e+00
-1.950487621905490077e-01 0.000000000000000000e+00
-1.850462615653929999e-01 0.000000000000000000e+00
-1.750437609402339945e-01 0.000000000000000000e+00
-1.650412603150779867e-01 0.000000000000000000e+00
-1.550387596899230058e-01 0.000000000000000000e+00
-1.450362590647669980e-01 0.000000000000000000e+00
-1.350337584396119894e-01 0.000000000000000000e+00
-1.250312578144520126e-01 0.000000000000000000e+00
-1.150287571892970040e-01 0.000000000000000000e+00
-1.050262565641409962e-01 0.000000000000000000e+00
-9.502375593898550188e-02 0.000000000000000000e+00
-8.502125531382989654e-02 0.000000000000000000e+00
-7.501875468867419405e-02 0.000000000000000000e+00
-6.501625406351510539e-02 0.000000000000000000e+00
-5.501375343835950005e-02 0.000000000000000000e+00
-4.501125281320379756e-02 0.000000000000000000e+00
-3.500875218804819916e-02 0.000000000000000000e+00
-2.500625156289260076e-02 0.000000000000000000e+00
-1.500375093773339934e-02 0.000000000000000000e+00
-5.001250312577809609e-03 0.000000000000000000e+00
5.001250312577809609e-03 0.000000000000000000e+00
1.500375093773339934e-02 0.000000000000000000e+00
2.500625156288899947e-02 0.000000000000000000e+00
3.500875218804819916e-02 0.000000000000000000e+00
4.501125281320379756e-02 0.000000000000000000e+00
5.501375343835950005e-02 0.000000000000000000e+00
6.501625406351510539e-02 0.000000000000000000e+00
7.501875468867069685e-02 0.000000000000000000e+00
8.502125531382630219e-02 0.000000000000000000e+00
9.502375593898550188e-02 0.000000000000000000e+00
1.050262565641409962e-01 0.000000000000000000e+00
1.150287571892970040e-01 0.000000000000000000e+00
1.250312578144520126e-01 0.000000000000000000e+00
1.350337584396079926e-01 0.000000000000000000e+00
1.450362590647669980e-01 0.000000000000000000e+00
1.550387596899230058e-01 0.000000000000000000e+00
1.650412603150779867e-01 0.000000000000000000e+00
1.750437609402339945e-01 0.000000000000000000e+00
1.850462615653900023e-01 0.000000000000000000e+00
1.950487621905490077e-01 0.000000000000000000e+00
2.050512628157039885e-01 0.000000000000000000e+00
2.150537634408599963e-01 0.000000000000000000e+00
2.250562640660160041e-01 0.000000000000000000e+00
2.350587646911710127e-01 0.000000000000000000e+00
2.450612653163269927e-01 0.000000000000000000e+00
2.550637659414859981e-01 0.000000000000000000e+00
2.650662665666420059e-01 0.000000000000000000e+00
2.750687671917970145e-01 3.035150325671140075e-06
2.850712678169530223e-01 7.694943738423190216e-06
2.950737684421089746e-01 1.509102422107239982e-05
3.050762690672679800e-01 2.204214524572730056e-05
3.150787696924229886e-01 3.037562140839479943e-05
3.250812703175789964e-01 4.075252970575489816e-05
3.350837709427350042e-01 5.157368049332250101e-05
3.450862715678900128e-01 6.231146140768970497e-05
3.550887721930490182e-01 7.479539004958299614e-05
3.650912728182050260e-01 8.873244799568899771e-05
3.750937734433609783e-01 1.038942368787780046e-04
3.850962740685159869e-01 1.184966106805149981e-04
3.950987746936719947e-01 1.339562785400069938e-04
4.051012753188270032e-01 1.511056538479299929e-04
4.151037759439870078e-01 1.694708150505999981e-04
4.251062765691420164e-01 1.887773832790110126e-04
4.351087771942980242e-01 2.088589722519960056e-04
4.451112778194529773e-01 2.290971436264320016e-04
4.551137784446089851e-01 2.507079636249099795e-04
4.651162790697679905e-01 2.734098593576699964e-04
4.751187796949239983e-01 2.973281982507189791e-04
4.851212803200800061e-01 3.222979155926550049e-04
4.951237809452350147e-01 3.482265404768320003e-04
5.051262815703909670e-01 3.748890241349329792e-04
5.151287821955500279e-01 4.026564431511530230e-04
5.251312828207059802e-01 4.316089965558240192e-04
5.351337834458610443e-01 4.616907721312099957e-04
5.451362840710169966e-01 4.928238318870279940e-04
5.551387846961719497e-01 5.249591889501310131e-04
5.651412853213320098e-01 5.582255570162349785e-04
5.751437859464869629e-01 5.934510252991319779e-04
5.851462865716430262e-01 6.298428953619059599e-04
5.951487871967979792e-01 6.673029478439600464e-04
6.051512878219540426e-01 7.059298498892140148e-04
6.151537884471099948e-01 7.455523879970499821e-04
6.251562890722689447e-01 7.861979764940599637e-04
6.351587896974240088e-01 8.278967872054459600e-04
6.451612903225799611e-01 8.732326842345320339e-04
6.551637909477360244e-01 9.199496519968629500e-04
6.651662915728909775e-01 9.678817949256500160e-04
6.751687921980500384e-01 1.016825816230280044e-03
6.851712928232059907e-01 1.066834577858550084e-03
6.951737934483620540e-01 1.145743921385360001e-03
7.051762940735170071e-01 1.244787931245580018e-03
7.151787946986729594e-01 1.364361903994779990e-03
7.251812953238320203e-01 1.485922974531149986e-03
7.351837959489879726e-01 1.623682676979269941e-03
7.451862965741430367e-01 1.762931522818570037e-03
7.551887971992989890e-01 1.909179999906830075e-03
7.651912978244550523e-01 2.069166080400179891e-03
7.751937984496100054e-01 2.222786509520620173e-03
7.851962990747689553e-01 2.388077945963990034e-03
7.951987996999250186e-01 2.571102180212179837e-03
8.052013003250809708e-01 2.755928245890170141e-03
8.152038009502360350e-01 2.940698316543359937e-03
8.252063015753919872e-01 3.136320965388030100e-03
8.352088022005510481e-01 3.341539833726960007e-03
8.452113028257070004e-01 3.543105890034100192e-03
8.552138034508619535e-01 3.753439682521969838e-03
8.652163040760180168e-01 3.988234912723849848e-03
8.752188047011739691e-01 4.232738849230559784e-03
8.852213053263330300e-01 4.478044498340220253e-03
8.952238059514879831e-01 4.727632675870910295e-03
9.052263065766440464e-01 4.984993195266729932e-03
9.152288072017999987e-01 5.250042254101400414e-03
9.252313078269549518e-01 5.589809077354559660e-03
9.352338084521110151e-01 5.925715188033089768e-03
9.452363090772699650e-01 6.300769583671140400e-03
9.552388097024260283e-01 6.626657220732970303e-03
9.652413103275809814e-01 7.058647533197370295e-03
9.752438109527370447e-01 8.002845426689650377e-03
9.852463115778919978e-01 7.676121467509179966e-03
9.952488122030519468e-01 7.497309660358970375e-03
1.005251312828209898e+00 7.319127191544009745e-03
1.015253813453359966e+00 6.957128031551270200e-03
1.025256314078520026e+00 6.884648763215549944e-03
1.035258814703670094e+00 6.601752947557999740e-03
1.045261315328829932e+00 6.588109301226450013e-03
1.055263815953989992e+00 6.798126417870860132e-03
1.065266316579140060e+00 7.058054587076819687e-03
1.075268817204299898e+00 7.399066672625920389e-03
1.085271317829459958e+00 7.625957315777399936e-03
1.095273818454610026e+00 7.970299530982990349e-03
1.105276319079770087e+00 8.484196889455970086e-03
1.115278819704929925e+00 9.186580412892860273e-03
1.125281320330079993e+00 9.875448665061259748e-03
1.135283820955240053e+00 1.061114756646830068e-02
1.145286321580389899e+00 1.127675084252469963e-02
1.155288822205549959e+00 1.320471084149340071e-02
1.165291322830710019e+00 1.693924719830820075e-02
1.175293823455860087e+00 1.715619539302089963e-02
1.185296324081019925e+00 1.799125233328700141e-02
1.195298824706169993e+00 1.889547081503360065e-02
1.205301325331330053e+00 1.898753599834189856e-02
1.215303825956489892e+00 1.976745553317900070e-02
1.225306326581649952e+00 2.074852115646439940e-02
1.235308827206800020e+00 2.225012058748879890e-02
1.245311327831960080e+00 2.503195304538989932e-02
1.255313828457119918e+00 2.582704801469599964e-02
1.265316329082269986e+00 3.246133586390499703e-02
1.275318829707430046e+00 3.002526707668599915e-02
1.285321330332579892e+00 3.185108600344729868e-02
1.295323830957739952e+00 2.810189593616100115e-02
1.305326331582890020e+00 2.539631940060340168e-02
1.315328832208050081e+00 2.461523400374120152e-02
1.325331332833209919e+00 2.404045547799680063e-02
1.335333833458359987e+00 2.426955272047899917e-02
1.345336334083520047e+00 2.455997330821880001e-02
1.355338834708680107e+00 2.444776715863879873e-02
1.365341335333829953e+00 2.497175835301679997e-02
1.375343835958990013e+00 2.562956505873230026e-02
1.385346336584150073e+00 2.582690553985430085e-02
1.395348837209299919e+00 2.649276661731789911e-02
1.405351337834459979e+00 2.727750217989680093e-02
1.415353838459620039e+00 2.863157043504669860e-02
1.425356339084770108e+00 2.941798449240570074e-02
1.435358839709929946e+00 3.343616966074049873e-02
1.445361340335080014e+00 3.327437774603959897e-02
1.455363840960240074e+00 3.112964921165589996e-02
1.465366341585389920e+00 2.988543531972049846e-02
1.475368842210549980e+00 2.746321125945309916e-02
1.485371342835710040e+00 2.650130369392260030e-02
1.495373843460860108e+00 2.487047646288350136e-02
1.505376344086019946e+00 2.552083837176639947e-02
1.515378844711180006e+00 2.615657155318600047e-02
1.525381345336330075e+00 2.643080153076260083e-02
1.535383845961489913e+00 2.868237335726429860e-02
1.545386346586649973e+00 3.099270458842480133e-02
1.555388847211800041e+00 3.113076541821260118e-02
1.565391347836960101e+00 3.170822119034939768e-02
1.575393848462119939e+00 3.264686639242630334e-02
1.585396349087270007e+00 3.254787777054599790e-02
1.595398849712430067e+00 3.260513910544560190e-02
1.605401350337579913e+00 3.449376051709249907e-02
1.615403850962739973e+00 3.542217886383149800e-02
1.625406351587890041e+00 3.683704168894690045e-02
1.635408852213050102e+00 3.772919918550279861e-02
1.645411352838209940e+00 4.018590963100469871e-02
1.655413853463370000e+00 4.142929230563899973e-02
1.665416354088520068e+00 4.270355551660000304e-02
1.675418854713679906e+00 4.800267123199720293e-02
1.685421355338839966e+00 4.527860265766599918e-02
1.695423855963990034e+00 4.459300231792429764e-02
1.705426356589150094e+00 4.741493803541239893e-02
1.715428857214299940e+00 4.802081067176180301e-02
1.725431357839460000e+00 5.062501621770840177e-02
1.735433858464620061e+00 5.101789921799650129e-02
1.745436359089769907e+00 5.195780261205849848e-02
1.755438859714929967e+00 5.292278447782689660e-02
1.765441360340080035e+00 5.449694920096800205e-02
1.775443860965240095e+00 5.537060823107080310e-02
1.785446361590399933e+00 5.642059634039930244e-02
1.795448862215550001e+00 5.664596189523569969e-02
1.805451362840710061e+00 5.817300597260789685e-02
1.815453863465869899e+00 5.911324036967449680e-02
1.825456364091019967e+00 5.958935631592240240e-02
1.835458864716180027e+00 5.835509784332319760e-02
1.845461365341340088e+00 5.746158324143350177e-02
1.855463865966489934e+00 5.801535608849799769e-02
1.865466366591649994e+00 5.940202732997779816e-02
1.875468867216800062e+00 6.090351537329920240e-02
1.885471367841959900e+00 6.250160545624819375e-02
1.895473868467119960e+00 6.782204394768040490e-02
1.905476369092270028e+00 6.967806817567299971e-02
1.915478869717430088e+00 7.325418430549640592e-02
1.925481370342579934e+00 7.550694906091290348e-02
1.935483870967739994e+00 8.132862085653050355e-02
1.945486371592900054e+00 8.492410392886490245e-02
1.955488872218059893e+00 8.442040769473710404e-02
1.965491372843209961e+00 8.937995367924470025e-02
1.975493873468370021e+00 9.574469926664359865e-02
1.985496374093520089e+00 9.837582086097849954e-02
1.995498874718679927e+00 1.039164254075270050e-01
2.005501375343840209e+00 1.104016668428000059e-01
2.015503875968990055e+00 1.153361631400490056e-01
2.025506376594150115e+00 1.205432342432089937e-01
2.035508877219299961e+00 1.277385197969949926e-01
2.045511377844460021e+00 1.358190263430139877e-01
2.055513878469620082e+00 1.490631063601380035e-01
2.065516379094769928e+00 1.641896115701899916e-01
2.075518879719929988e+00 1.933507189848759911e-01
2.085521380345090048e+00 2.062266299576419881e-01
2.095523880970239894e+00 2.221282382531019894e-01
2.105526381595399954e+00 2.501835195631980091e-01
2.115528882220560014e+00 1.832030960973680123e-01
2.125531382845709860e+00 1.617442607626529971e-01
2.135533883470869920e+00 1.450363771426159964e-01
2.145536384096020210e+00 1.277282897020149965e-01
2.155538884721179826e+00 1.256768104880439940e-01
2.165541385346339887e+00 1.245717436325299993e-01
2.175543885971490177e+00 1.248027218544340011e-01
2.185546386596649793e+00 1.250282384782979983e-01
2.195548887221800083e+00 1.258640935732640020e-01
2.205551387846960143e+00 1.257312339968729986e-01
2.215553888472120203e+00 1.282401214918079957e-01
2.225556389097270049e+00 1.317203241420810134e-01
2.235558889722430109e+00 1.354143374729570026e-01
2.245561390347590169e+00 1.347574203180909869e-01
2.255563890972740015e+00 1.359920474640989863e-01
2.265566391597900076e+00 9.269366623777790248e-02
2.275568892223060136e+00 6.168494575776690275e-02
2.285571392848209982e+00 3.842933060563549774e-02
2.295573893473370042e+00 6.397825876963690248e-03
2.305576394098519888e+00 0.000000000000000000e+00
2.315578894723679948e+00 0.000000000000000000e+00
2.325581395348840008e+00 0.000000000000000000e+00
2.335583895973989854e+00 0.000000000000000000e+00
2.345586396599149914e+00 0.000000000000000000e+00
2.355588897224300204e+00 0.000000000000000000e+00
2.365591397849459820e+00 0.000000000000000000e+00
2.375593898474619881e+00 0.000000000000000000e+00
2.385596399099779941e+00 0.000000000000000000e+00
2.395598899724929787e+00 0.000000000000000000e+00
2.405601400350089847e+00 0.000000000000000000e+00
2.415603900975240137e+00 0.000000000000000000e+00
2.425606401600400197e+00 0.000000000000000000e+00
2.435608902225559813e+00 0.000000000000000000e+00
2.445611402850710103e+00 2.563326775286679793e-03
2.455613903475870163e+00 1.036821126180650053e-02
2.465616404101020009e+00 1.892518486197949934e-02
2.475618904726180070e+00 2.338392745976609899e-02
2.485621405351340130e+00 2.625779694445829968e-02
2.495623905976489976e+00 2.864677559487060002e-02
2.505626406601650036e+00 3.050880030046209876e-02
2.515628907226810096e+00 3.195177307283750268e-02
2.525631407851959942e+00 3.347918541202030140e-02
2.535633908477120002e+00 3.471061622437089655e-02
2.545636409102280062e+00 3.611716403971720196e-02
2.555638909727429908e+00 3.753603609827489695e-02
2.565641410352589968e+00 3.899105615201849812e-02
2.575643910977739814e+00 4.050621744050370010e-02
2.585646411602899875e+00 4.227299870169889950e-02
2.595648912228059935e+00 4.399747657292839981e-02
2.605651412853209781e+00 4.604065383780679699e-02
2.615653913478369841e+00 4.816550892113870275e-02
2.625656414103520131e+00 5.057095688821589691e-02
2.635658914728680191e+00 5.324424998082889771e-02
2.645661415353839807e+00 5.623917517955669826e-02
2.655663915978990097e+00 5.961572657863969948e-02
2.665666416604150157e+00 6.356511688647199787e-02
2.675668917229310217e+00 6.807368665813129383e-02
2.685671417854460064e+00 7.359466774542440526e-02
2.695673918479620124e+00 8.027893530981029813e-02
2.705676419104780184e+00 8.937843689527739943e-02
2.715678919729930030e+00 1.031765122026690046e-01
2.725681420355090090e+00 1.271386141398949954e-01
2.735683920980239936e+00 1.280512003898049977e-01
2.745686421605399996e+00 1.267895654814610029e-01
2.755688922230560056e+00 1.239335384777970062e-01
2.765691422855709902e+00 1.198502929753139934e-01
2.775693923480869962e+00 1.172497722771499995e-01
2.785696424106019808e+00 1.143888784628319943e-01
2.795698924731179869e+00 1.123055096552720011e-01
2.805701425356339929e+00 1.108008240767640040e-01
2.815703925981499989e+00 1.094942951818930060e-01
2.825706426606649835e+00 1.091465249547380056e-01
2.835708927231809895e+00 1.093696059383140046e-01
2.845711427856960185e+00 1.091259863139029951e-01
2.855713928482119801e+00 8.113182946942709695e-02
2.865716429107279861e+00 5.868515299871070179e-02
2.875718929732430151e+00 4.221855253850979872e-02
2.885721430357590211e+00 3.029923818878210023e-02
2.895723930982740058e+00 2.035825099353159862e-02
2.905726431607900118e+00 0.000000000000000000e+00
2.915728932233060178e+00 0.000000000000000000e+00
2.925731432858210024e+00 0.000000000000000000e+00
2.935733933483370084e+00 0.000000000000000000e+00
2.945736434108530144e+00 0.000000000000000000e+00
2.955738934733679990e+00 0.000000000000000000e+00
2.965741435358840050e+00 0.000000000000000000e+00
2.975743935984000110e+00 0.000000000000000000e+00
2.985746436609149956e+00 0.000000000000000000e+00
2.995748937234310016e+00 0.000000000000000000e+00
3.005751437859459863e+00 0.000000000000000000e+00
3.015753938484619923e+00 0.000000000000000000e+00
3.025756439109779983e+00 0.000000000000000000e+00
3.035758939734929829e+00 0.000000000000000000e+00
3.045761440360089889e+00 0.000000000000000000e+00
3.055763940985240179e+00 0.000000000000000000e+00
3.065766441610399795e+00 0.000000000000000000e+00
3.075768942235559855e+00 0.000000000000000000e+00
3.085771442860710145e+00 0.000000000000000000e+00
3.095773943485870205e+00 0.000000000000000000e+00
3.105776444111029821e+00 0.000000000000000000e+00
3.115778944736180112e+00 0.000000000000000000e+00
3.125781445361340172e+00 0.000000000000000000e+00
3.135783945986499788e+00 0.000000000000000000e+00
3.145786446611650078e+00 0.000000000000000000e+00
3.155788947236810138e+00 0.000000000000000000e+00
3.165791447861970198e+00 0.000000000000000000e+00
3.175793948487120044e+00 0.000000000000000000e+00
3.185796449112280104e+00 0.000000000000000000e+00
3.195798949737429950e+00 0.000000000000000000e+00
3.205801450362590010e+00 0.000000000000000000e+00
3.215803950987739857e+00 0.000000000000000000e+00
3.225806451612899917e+00 0.000000000000000000e+00
3.235808952238059977e+00 0.000000000000000000e+00
3.245811452863220037e+00 0.000000000000000000e+00
3.255813953488369883e+00 0.000000000000000000e+00
3.265816454113529943e+00 0.000000000000000000e+00
3.275818954738690003e+00 0.000000000000000000e+00
3.285821455363839849e+00 0.000000000000000000e+00
3.295823955988999909e+00 0.000000000000000000e+00
3.305826456614150199e+00 0.000000000000000000e+00
3.315828957239309815e+00 0.000000000000000000e+00
3.325831457864469876e+00 0.000000000000000000e+00
3.335833958489620166e+00 0.000000000000000000e+00
3.345836459114779782e+00 0.000000000000000000e+00
3.355838959739930072e+00 0.000000000000000000e+00
3.365841460365090132e+00 0.000000000000000000e+00
3.375843960990250192e+00 0.000000000000000000e+00
3.385846461615400038e+00 0.000000000000000000e+00
3.395848962240560098e+00 0.000000000000000000e+00
3.405851462865720158e+00 0.000000000000000000e+00
3.415853963490870004e+00 0.000000000000000000e+00
3.425856464116030065e+00 0.000000000000000000e+00
3.435858964741190125e+00 0.000000000000000000e+00
3.445861465366339971e+00 0.000000000000000000e+00
3.455863965991500031e+00 0.000000000000000000e+00
3.465866466616649877e+00 0.000000000000000000e+00
3.475868967241809937e+00 0.000000000000000000e+00
3.485871467866969997e+00 0.000000000000000000e+00
3.495873968492119843e+00 0.000000000000000000e+00
3.505876469117279903e+00 0.000000000000000000e+00
3.515878969742430193e+00 0.000000000000000000e+00
3.525881470367589809e+00 0.000000000000000000e+00
3.535883970992749870e+00 0.000000000000000000e+00
3.545886471617909930e+00 0.000000000000000000e+00
3.555888972243060220e+00 0.000000000000000000e+00
3.565891472868219836e+00 0.000000000000000000e+00
3.575893973493370126e+00 0.000000000000000000e+00
3.585896474118530186e+00 0.000000000000000000e+00
3.595898974743689802e+00 0.000000000000000000e+00
3.605901475368840092e+00 0.000000000000000000e+00
3.615903975994000152e+00 0.000000000000000000e+00
3.625906476619149998e+00 0.000000000000000000e+00
3.635908977244310059e+00 0.000000000000000000e+00
3.645911477869470119e+00 0.000000000000000000e+00
3.655913978494619965e+00 0.000000000000000000e+00
3.665916479119780025e+00 0.000000000000000000e+00
3.675918979744940085e+00 0.000000000000000000e+00
3.685921480370089931e+00 0.000000000000000000e+00
3.695923980995249991e+00 0.000000000000000000e+00
3.705926481620410051e+00 0.000000000000000000e+00
3.715928982245559897e+00 0.000000000000000000e+00
3.725931482870719957e+00 0.000000000000000000e+00
3.735933983495869803e+00 0.000000000000000000e+00
3.745936484121029864e+00 0.000000000000000000e+00
3.755938984746189924e+00 0.000000000000000000e+00
3.765941485371340214e+00 0.000000000000000000e+00
3.775943985996499830e+00 0.000000000000000000e+00
3.785946486621650120e+00 0.000000000000000000e+00
3.795948987246810180e+00 0.000000000000000000e+00
3.805951487871969796e+00 0.000000000000000000e+00
3.815953988497120086e+00 0.000000000000000000e+00
3.825956489122280146e+00 0.000000000000000000e+00
3.835958989747440206e+00 0.000000000000000000e+00
3.845961490372590053e+00 0.000000000000000000e+00
3.855963990997750113e+00 0.000000000000000000e+00
3.865966491622910173e+00 0.000000000000000000e+00
3.875968992248060019e+00 0.000000000000000000e+00
3.885971492873220079e+00 0.000000000000000000e+00
3.895973993498369925e+00 0.000000000000000000e+00
3.905976494123529985e+00 0.000000000000000000e+00
3.915978994748690045e+00 0.000000000000000000e+00
3.925981495373839891e+00 0.000000000000000000e+00
3.935983995998999951e+00 0.000000000000000000e+00
3.945986496624149797e+00 0.000000000000000000e+00
3.955988997249309858e+00 0.000000000000000000e+00
3.965991497874469918e+00 0.000000000000000000e+00
3.975993998499629978e+00 0.000000000000000000e+00
3.985996499124779824e+00 0.000000000000000000e+00
3.995998999749939884e+00 0.000000000000000000e+00
4.006001500375090174e+00 0.000000000000000000e+00
4.016004001000250234e+00 0.000000000000000000e+00
4.026006501625410294e+00 0.000000000000000000e+00
4.036009002250559696e+00 0.000000000000000000e+00
4.046011502875719756e+00 0.000000000000000000e+00
4.056014003500870047e+00 0.000000000000000000e+00
4.066016504126030107e+00 0.000000000000000000e+00
4.076019004751190167e+00 0.000000000000000000e+00
4.086021505376339569e+00 0.000000000000000000e+00
4.096024006001499629e+00 0.000000000000000000e+00
4.106026506626659689e+00 0.000000000000000000e+00
4.116029007251809979e+00 0.000000000000000000e+00
4.126031507876970039e+00 0.000000000000000000e+00
4.136034008502130099e+00 0.000000000000000000e+00
4.146036509127280389e+00 0.000000000000000000e+00
4.156039009752439561e+00 0.000000000000000000e+00
4.166041510377589852e+00 0.000000000000000000e+00
4.176044011002749912e+00 0.000000000000000000e+00
4.186046511627909972e+00 0.000000000000000000e+00
4.196049012253060262e+00 0.000000000000000000e+00
4.206051512878220322e+00 0.000000000000000000e+00
4.216054013503369724e+00 0.000000000000000000e+00
4.226056514128529784e+00 0.000000000000000000e+00
4.236059014753689844e+00 0.000000000000000000e+00
4.246061515378840134e+00 0.000000000000000000e+00
4.256064016004000194e+00 0.000000000000000000e+00
4.266066516629160255e+00 0.000000000000000000e+00
4.276069017254309657e+00 0.000000000000000000e+00
4.286071517879469717e+00 0.000000000000000000e+00
4.296074018504629777e+00 0.000000000000000000e+00
4.306076519129780067e+00 0.000000000000000000e+00
4.316079019754940127e+00 0.000000000000000000e+00
4.326081520380090417e+00 0.000000000000000000e+00
4.336084021005249589e+00 0.000000000000000000e+00
4.346086521630409649e+00 0.000000000000000000e+00
4.356089022255559939e+00 0.000000000000000000e+00
4.366091522880719999e+00 0.000000000000000000e+00
4.376094023505870290e+00 0.000000000000000000e+00
4.386096524131030350e+00 0.000000000000000000e+00
4.396099024756190410e+00 0.000000000000000000e+00
4.406101525381349582e+00 0.000000000000000000e+00
4.416104026006499872e+00 0.000000000000000000e+00
4.426106526631659932e+00 0.000000000000000000e+00
4.436109027256810222e+00 0.000000000000000000e+00
4.446111527881970282e+00 0.000000000000000000e+00
4.456114028507130342e+00 0.000000000000000000e+00
4.466116529132279744e+00 0.000000000000000000e+00
4.476119029757439804e+00 0.000000000000000000e+00
4.486121530382590095e+00 0.000000000000000000e+00
4.496124031007750155e+00 0.000000000000000000e+00
4.506126531632910215e+00 0.000000000000000000e+00
4.516129032258059617e+00 0.000000000000000000e+00
4.526131532883219677e+00 0.000000000000000000e+00
4.536134033508379737e+00 0.000000000000000000e+00
4.546136534133530027e+00 0.000000000000000000e+00
4.556139034758690087e+00 0.000000000000000000e+00
4.566141535383850147e+00 0.000000000000000000e+00
4.576144036009000438e+00 0.000000000000000000e+00
4.586146536634159609e+00 0.000000000000000000e+00
4.596149037259309900e+00 0.000000000000000000e+00
4.606151537884469960e+00 0.000000000000000000e+00
4.616154038509630020e+00 0.000000000000000000e+00
4.626156539134780310e+00 0.000000000000000000e+00
4.636159039759940370e+00 0.000000000000000000e+00
4.646161540385089772e+00 0.000000000000000000e+00
4.656164041010249832e+00 0.000000000000000000e+00
4.666166541635409892e+00 0.000000000000000000e+00
4.676169042260560182e+00 0.000000000000000000e+00
4.686171542885720243e+00 0.000000000000000000e+00
4.696174043510880303e+00 0.000000000000000000e+00
4.706176544136040363e+00 0.000000000000000000e+00
4.716179044761189765e+00 0.000000000000000000e+00
4.726181545386349825e+00 0.000000000000000000e+00
4.736184046011500115e+00 0.000000000000000000e+00
4.746186546636660175e+00 0.000000000000000000e+00
4.756189047261809577e+00 0.000000000000000000e+00
4.766191547886969637e+00 0.000000000000000000e+00
4.776194048512129697e+00 0.000000000000000000e+00
4.786196549137279987e+00 0.000000000000000000e+00
4.796199049762440048e+00 0.000000000000000000e+00
4.806201550387590338e+00 0.000000000000000000e+00
4.816204051012750398e+00 0.000000000000000000e+00
4.826206551637909570e+00 0.000000000000000000e+00
4.836209052263069630e+00 0.000000000000000000e+00
4.846211552888219920e+00 0.000000000000000000e+00
4.856214053513379980e+00 0.000000000000000000e+00
4.866216554138540040e+00 0.000000000000000000e+00
4.876219054763690330e+00 0.000000000000000000e+00
4.886221555388850391e+00 0.000000000000000000e+00
4.896224056013999792e+00 0.000000000000000000e+00
4.906226556639159853e+00 0.000000000000000000e+00
4.916229057264310143e+00 0.000000000000000000e+00
4.926231557889470203e+00 0.000000000000000000e+00
4.936234058514630263e+00 0.000000000000000000e+00
4.946236559139779665e+00 0.000000000000000000e+00
4.956239059764939725e+00 0.000000000000000000e+00
4.966241560390099785e+00 0.000000000000000000e+00
4.976244061015250075e+00 0.000000000000000000e+00
4.986246561640410135e+00 0.000000000000000000e+00
4.996249062265570196e+00 0.000000000000000000e+00
5.006251562890719597e+00 0.000000000000000000e+00
5.016254063515879658e+00 0.000000000000000000e+00
5.026256564141039718e+00 0.000000000000000000e+00
5.036259064766190008e+00 0.000000000000000000e+00
5.046261565391350068e+00 0.000000000000000000e+00
5.056264066016500358e+00 0.000000000000000000e+00
5.066266566641660418e+00 0.000000000000000000e+00
5.076269067266819590e+00 0.000000000000000000e+00
5.086271567891969880e+00 0.000000000000000000e+00
5.096274068517129940e+00 0.000000000000000000e+00
5.106276569142280231e+00 0.000000000000000000e+00
5.116279069767440291e+00 0.000000000000000000e+00
5.126281570392600351e+00 0.000000000000000000e+00
5.136284071017760411e+00 0.000000000000000000e+00
5.146286571642909813e+00 0.000000000000000000e+00
5.156289072268069873e+00 0.000000000000000000e+00
5.166291572893220163e+00 0.000000000000000000e+00
5.176294073518380223e+00 0.000000000000000000e+00
5.186296574143540283e+00 0.000000000000000000e+00
5.196299074768689685e+00 0.000000000000000000e+00
5.206301575393849745e+00 0.000000000000000000e+00
5.216304076019000036e+00 0.000000000000000000e+00
5.226306576644160096e+00 0.000000000000000000e+00
5.236309077269320156e+00 0.000000000000000000e+00
5.246311577894469558e+00 0.000000000000000000e+00
5.256314078519629618e+00 0.000000000000000000e+00
5.266316579144789678e+00 0.000000000000000000e+00
5.276319079769939968e+00 0.000000000000000000e+00
5.286321580395100028e+00 0.000000000000000000e+00
5.296324081020260088e+00 0.000000000000000000e+00
5.306326581645410378e+00 0.000000000000000000e+00
5.316329082270570439e+00 0.000000000000000000e+00
5.326331582895719841e+00 0.000000000000000000e+00
5.336334083520879901e+00 0.000000000000000000e+00
5.346336584146039961e+00 0.000000000000000000e+00
5.356339084771190251e+00 0.000000000000000000e+00
5.366341585396350311e+00 0.000000000000000000e+00
5.376344086021499713e+00 0.000000000000000000e+00
5.386346586646659773e+00 0.000000000000000000e+00
5.396349087271819833e+00 0.000000000000000000e+00
5.406351587896970123e+00 0.000000000000000000e+00
5.416354088522130183e+00 0.000000000000000000e+00
5.426356589147290244e+00 0.000000000000000000e+00
5.436359089772439646e+00 0.000000000000000000e+00
5.446361590397599706e+00 0.000000000000000000e+00
5.456364091022759766e+00 0.000000000000000000e+00
5.466366591647910056e+00 0.000000000000000000e+00
5.476369092273070116e+00 0.000000000000000000e+00
5.486371592898220406e+00 0.000000000000000000e+00
5.496374093523379578e+00 0.000000000000000000e+00
5.506376594148539638e+00 0.000000000000000000e+00
5.516379094773689928e+00 0.000000000000000000e+00
5.526381595398849988e+00 0.000000000000000000e+00
5.536384096024000279e+00 0.000000000000000000e+00
5.546386596649160339e+00 0.000000000000000000e+00
5.556389097274320399e+00 0.000000000000000000e+00
5.566391597899479571e+00 0.000000000000000000e+00
5.576394098524629861e+00 0.000000000000000000e+00
5.586396599149789921e+00 0.000000000000000000e+00
5.596399099774940211e+00 0.000000000000000000e+00
5.606401600400100271e+00 0.000000000000000000e+00
5.616404101025260331e+00 0.000000000000000000e+00
5.626406601650409733e+00 0.000000000000000000e+00
5.636409102275569794e+00 0.000000000000000000e+00
5.646411602900720084e+00 0.000000000000000000e+00
5.656414103525880144e+00 0.000000000000000000e+00
5.666416604151040204e+00 0.000000000000000000e+00
5.676419104776189606e+00 0.000000000000000000e+00
5.686421605401349666e+00 0.000000000000000000e+00
5.696424106026509726e+00 0.000000000000000000e+00
5.706426606651660016e+00 0.000000000000000000e+00
5.716429107276820076e+00 0.000000000000000000e+00
5.726431607901980136e+00 0.000000000000000000e+00
5.736434108527130427e+00 0.000000000000000000e+00
5.746436609152289599e+00 0.000000000000000000e+00
5.756439109777439889e+00 0.000000000000000000e+00
5.766441610402599949e+00 0.000000000000000000e+00
5.776444111027760009e+00 0.000000000000000000e+00
5.786446611652910299e+00 0.000000000000000000e+00
5.796449112278070359e+00 0.000000000000000000e+00
5.806451612903219761e+00 0.000000000000000000e+00
5.816454113528379821e+00 0.000000000000000000e+00
5.826456614153539881e+00 0.000000000000000000e+00
5.836459114778690171e+00 0.000000000000000000e+00
5.846461615403850232e+00 0.000000000000000000e+00
5.856464116029010292e+00 0.000000000000000000e+00
5.866466616654159694e+00 0.000000000000000000e+00
5.876469117279319754e+00 0.000000000000000000e+00
5.886471617904479814e+00 0.000000000000000000e+00
5.896474118529630104e+00 0.000000000000000000e+00
5.906476619154790164e+00 0.000000000000000000e+00
5.916479119779939566e+00 0.000000000000000000e+00
5.926481620405099626e+00 0.000000000000000000e+00
5.936484121030259686e+00 0.000000000000000000e+00
5.946486621655409976e+00 0.000000000000000000e+00
5.956489122280570037e+00 0.000000000000000000e+00
5.966491622905720327e+00 0.000000000000000000e+00
5.976494123530880387e+00 0.000000000000000000e+00
5.986496624156039559e+00 0.000000000000000000e+00
5.996499124781199619e+00 0.000000000000000000e+00
6.006501625406349909e+00 0.000000000000000000e+00
6.016504126031509969e+00 0.000000000000000000e+00
6.026506626656660259e+00 0.000000000000000000e+00
6.036509127281820319e+00 0.000000000000000000e+00
6.046511627906980380e+00 0.000000000000000000e+00
6.056514128532129781e+00 0.000000000000000000e+00
6.066516629157289842e+00 0.000000000000000000e+00
6.076519129782440132e+00 0.000000000000000000e+00
6.086521630407600192e+00 0.000000000000000000e+00
6.096524131032760252e+00 0.000000000000000000e+00
6.106526631657909654e+00 0.000000000000000000e+00
6.116529132283069714e+00 0.000000000000000000e+00
6.126531632908229774e+00 0.000000000000000000e+00
6.136534133533380064e+00 0.000000000000000000e+00
6.146536634158540124e+00 0.000000000000000000e+00
6.156539134783700185e+00 0.000000000000000000e+00
6.166541635408849586e+00 0.000000000000000000e+00
6.176544136034009647e+00 0.000000000000000000e+00
6.186546636659159937e+00 0.000000000000000000e+00
6.196549137284319997e+00 0.000000000000000000e+00
6.206551637909480057e+00 0.000000000000000000e+00
6.216554138534630347e+00 0.000000000000000000e+00
6.226556639159790407e+00 0.000000000000000000e+00
6.236559139784939809e+00 0.000000000000000000e+00
6.246561640410099869e+00 0.000000000000000000e+00
6.256564141035259929e+00 0.000000000000000000e+00
6.266566641660410220e+00 0.000000000000000000e+00
6.276569142285570280e+00 0.000000000000000000e+00
6.286571642910730340e+00 0.000000000000000000e+00
6.296574143535890400e+00 0.000000000000000000e+00
6.306576644161039802e+00 0.000000000000000000e+00
6.316579144786199862e+00 0.000000000000000000e+00
6.326581645411350152e+00 0.000000000000000000e+00
6.336584146036510212e+00 0.000000000000000000e+00
6.346586646661659614e+00 0.000000000000000000e+00
6.356589147286819674e+00 0.000000000000000000e+00
6.366591647911979734e+00 0.000000000000000000e+00
6.376594148537130025e+00 0.000000000000000000e+00
6.386596649162290085e+00 0.000000000000000000e+00
6.396599149787440375e+00 0.000000000000000000e+00
6.406601650412600435e+00 0.000000000000000000e+00
6.416604151037759607e+00 0.000000000000000000e+00
6.426606651662919667e+00 0.000000000000000000e+00
6.436609152288069957e+00 0.000000000000000000e+00
6.446611652913230017e+00 0.000000000000000000e+00
6.456614153538390077e+00 0.000000000000000000e+00
6.466616654163540368e+00 0.000000000000000000e+00
6.476619154788700428e+00 0.000000000000000000e+00
6.486621655413849830e+00 0.000000000000000000e+00
6.496624156039009890e+00 0.000000000000000000e+00
6.506626656664160180e+00 0.000000000000000000e+00
6.516629157289320240e+00 0.000000000000000000e+00
6.526631657914480300e+00 0.000000000000000000e+00
6.536634158539629702e+00 0.000000000000000000e+00
6.546636659164789762e+00 0.000000000000000000e+00
6.556639159789949822e+00 0.000000000000000000e+00
6.566641660415100112e+00 0.000000000000000000e+00
6.576644161040260173e+00 0.000000000000000000e+00
6.586646661665420233e+00 0.000000000000000000e+00
6.596649162290569635e+00 0.000000000000000000e+00
6.606651662915729695e+00 0.000000000000000000e+00
6.616654163540889755e+00 0.000000000000000000e+00
6.626656664166040045e+00 0.000000000000000000e+00
6.636659164791200105e+00 0.000000000000000000e+00
6.646661665416350395e+00 0.000000000000000000e+00
6.656664166041509567e+00 0.000000000000000000e+00
6.666666666666659857e+00 0.000000000000000000e+00
6.676669167291819917e+00 0.000000000000000000e+00
6.686671667916979978e+00 0.000000000000000000e+00
6.696674168542130268e+00 0.000000000000000000e+00
6.706676669167290328e+00 0.000000000000000000e+00
6.716679169792450388e+00 0.000000000000000000e+00
6.726681670417609560e+00 0.000000000000000000e+00
6.736684171042759850e+00 0.000000000000000000e+00
6.746686671667919910e+00 0.000000000000000000e+00
6.756689172293070200e+00 0.000000000000000000e+00
6.766691672918230260e+00 0.000000000000000000e+00
6.776694173543390320e+00 0.000000000000000000e+00
6.786696674168539722e+00 0.000000000000000000e+00
6.796699174793699783e+00 0.000000000000000000e+00
6.806701675418850073e+00 0.000000000000000000e+00
6.816704176044010133e+00 0.000000000000000000e+00
6.826706676669160423e+00 0.000000000000000000e+00
6.836709177294319595e+00 0.000000000000000000e+00
6.846711677919479655e+00 0.000000000000000000e+00
6.856714178544639715e+00 0.000000000000000000e+00
6.866716679169790005e+00 0.000000000000000000e+00
6.876719179794950065e+00 0.000000000000000000e+00
6.886721680420110125e+00 0.000000000000000000e+00
6.896724181045260416e+00 0.000000000000000000e+00
6.906726681670419588e+00 0.000000000000000000e+00
6.916729182295569878e+00 0.000000000000000000e+00
6.926731682920729938e+00 0.000000000000000000e+00
6.936734183545889998e+00 0.000000000000000000e+00
6.946736684171040288e+00 0.000000000000000000e+00
6.956739184796200348e+00 0.000000000000000000e+00
6.966741685421349750e+00 0.000000000000000000e+00
6.976744186046509810e+00 0.000000000000000000e+00
6.986746686671669870e+00 0.000000000000000000e+00
6.996749187296820160e+00 0.000000000000000000e+00
7.006751687921980221e+00 0.000000000000000000e+00
7.016754188547140281e+00 0.000000000000000000e+00
7.026756689172289683e+00 0.000000000000000000e+00
7.036759189797449743e+00 0.000000000000000000e+00
7.046761690422609803e+00 0.000000000000000000e+00
7.056764191047760093e+00 0.000000000000000000e+00
7.066766691672920153e+00 0.000000000000000000e+00
7.076769192298070443e+00 0.000000000000000000e+00
7.086771692923229615e+00 0.000000000000000000e+00
7.096774193548389675e+00 0.000000000000000000e+00
7.106776694173539966e+00 0.000000000000000000e+00
7.116779194798700026e+00 0.000000000000000000e+00
7.126781695423850316e+00 0.000000000000000000e+00
7.136784196049010376e+00 0.000000000000000000e+00
7.146786696674170436e+00 0.000000000000000000e+00
7.156789197299329608e+00 0.000000000000000000e+00
7.166791697924479898e+00 0.000000000000000000e+00
7.176794198549639958e+00 0.000000000000000000e+00
7.186796699174790248e+00 0.000000000000000000e+00
7.196799199799950308e+00 0.000000000000000000e+00
7.206801700425110369e+00 0.000000000000000000e+00
7.216804201050259771e+00 0.000000000000000000e+00
7.226806701675419831e+00 0.000000000000000000e+00
7.236809202300570121e+00 0.000000000000000000e+00
7.246811702925730181e+00 0.000000000000000000e+00
7.256814203550890241e+00 0.000000000000000000e+00
7.266816704176039643e+00 0.000000000000000000e+00
7.276819204801199703e+00 0.000000000000000000e+00
7.286821705426359763e+00 0.000000000000000000e+00
7.296824206051510053e+00 0.000000000000000000e+00
7.306826706676670113e+00 0.000000000000000000e+00
7.316829207301830174e+00 0.000000000000000000e+00
7.326831707926979576e+00 0.000000000000000000e+00
7.336834208552139636e+00 0.000000000000000000e+00
7.346836709177289926e+00 0.000000000000000000e+00
7.356839209802449986e+00 0.000000000000000000e+00
7.366841710427610046e+00 0.000000000000000000e+00
7.376844211052760336e+00 0.000000000000000000e+00
7.386846711677920396e+00 0.000000000000000000e+00
7.396849212303069798e+00 0.000000000000000000e+00
7.406851712928229858e+00 0.000000000000000000e+00
7.416854213553389918e+00 0.000000000000000000e+00
7.426856714178540209e+00 0.000000000000000000e+00
7.436859214803700269e+00 0.000000000000000000e+00
7.446861715428860329e+00 0.000000000000000000e+00
7.456864216054009731e+00 0.000000000000000000e+00
7.466866716679169791e+00 0.000000000000000000e+00
7.476869217304329851e+00 0.000000000000000000e+00
7.486871717929480141e+00 0.000000000000000000e+00
7.496874218554640201e+00 0.000000000000000000e+00
7.506876719179789603e+00 0.000000000000000000e+00
7.516879219804949663e+00 0.000000000000000000e+00
7.526881720430109723e+00 0.000000000000000000e+00
7.536884221055260014e+00 0.000000000000000000e+00
7.546886721680420074e+00 0.000000000000000000e+00
7.556889222305570364e+00 0.000000000000000000e+00
7.566891722930730424e+00 0.000000000000000000e+00
7.576894223555889596e+00 0.000000000000000000e+00
7.586896724181049656e+00 0.000000000000000000e+00
7.596899224806199946e+00 0.000000000000000000e+00
7.606901725431360006e+00 0.000000000000000000e+00
7.616904226056510296e+00 0.000000000000000000e+00
7.626906726681670357e+00 0.000000000000000000e+00
7.636909227306830417e+00 0.000000000000000000e+00
7.646911727931979819e+00 0.000000000000000000e+00
7.656914228557139879e+00 0.000000000000000000e+00
7.666916729182290169e+00 0.000000000000000000e+00
7.676919229807450229e+00 0.000000000000000000e+00
7.686921730432610289e+00 0.000000000000000000e+00
7.696924231057759691e+00 0.000000000000000000e+00
7.706926731682919751e+00 0.000000000000000000e+00
7.716929232308079811e+00 0.000000000000000000e+00
7.726931732933230101e+00 0.000000000000000000e+00
7.736934233558390162e+00 0.000000000000000000e+00
7.746936734183550222e+00 0.000000000000000000e+00
7.756939234808699624e+00 0.000000000000000000e+00
7.766941735433859684e+00 0.000000000000000000e+00
7.776944236059009974e+00 0.000000000000000000e+00
7.786946736684170034e+00 0.000000000000000000e+00
7.796949237309330094e+00 0.000000000000000000e+00
7.806951737934480384e+00 0.000000000000000000e+00
7.816954238559639556e+00 0.000000000000000000e+00
7.826956739184789846e+00 0.000000000000000000e+00
7.836959239809949906e+00 0.000000000000000000e+00
7.846961740435109967e+00 0.000000000000000000e+00
7.856964241060260257e+00 0.000000000000000000e+00
7.866966741685420317e+00 0.000000000000000000e+00
7.876969242310580377e+00 0.000000000000000000e+00
7.886971742935729779e+00 0.000000000000000000e+00
7.896974243560889839e+00 0.000000000000000000e+00
7.906976744186049899e+00 0.000000000000000000e+00
7.916979244811200189e+00 0.000000000000000000e+00
7.926981745436360249e+00 0.000000000000000000e+00
7.936984246061509651e+00 0.000000000000000000e+00
7.946986746686669711e+00 0.000000000000000000e+00
7.956989247311829772e+00 0.000000000000000000e+00
7.966991747936980062e+00 0.000000000000000000e+00
7.976994248562140122e+00 0.000000000000000000e+00
7.986996749187290412e+00 0.000000000000000000e+00
7.996999249812449584e+00 0.000000000000000000e+00
8.007001750437609644e+00 0.000000000000000000e+00
8.017004251062770592e+00 0.000000000000000000e+00
8.027006751687920882e+00 0.000000000000000000e+00
8.037009252313080054e+00 0.000000000000000000e+00
8.047011752938230345e+00 0.000000000000000000e+00
8.057014253563389516e+00 0.000000000000000000e+00
8.067016754188550465e+00 0.000000000000000000e+00
8.077019254813700755e+00 0.000000000000000000e+00
8.087021755438859927e+00 0.000000000000000000e+00
8.097024256064010217e+00 0.000000000000000000e+00
8.107026756689169389e+00 0.000000000000000000e+00
8.117029257314330337e+00 0.000000000000000000e+00
8.127031757939480627e+00 0.000000000000000000e+00
8.137034258564639799e+00 0.000000000000000000e+00
8.147036759189800748e+00 0.000000000000000000e+00
8.157039259814949261e+00 0.000000000000000000e+00
8.167041760440110210e+00 0.000000000000000000e+00
8.177044261065269382e+00 0.000000000000000000e+00
8.187046761690419672e+00 0.000000000000000000e+00
8.197049262315580620e+00 0.000000000000000000e+00
8.207051762940739792e+00 0.000000000000000000e+00
8.217054263565890082e+00 0.000000000000000000e+00
8.227056764191049254e+00 0.000000000000000000e+00
8.237059264816199544e+00 0.000000000000000000e+00
8.247061765441360492e+00 0.000000000000000000e+00
8.257064266066510783e+00 0.000000000000000000e+00
8.267066766691669955e+00 0.000000000000000000e+00
8.277069267316829126e+00 0.000000000000000000e+00
8.287071767941979417e+00 0.000000000000000000e+00
8.297074268567140365e+00 0.000000000000000000e+00
8.307076769192299537e+00 0.000000000000000000e+00
8.317079269817460485e+00 0.000000000000000000e+00
8.327081770442610775e+00 0.000000000000000000e+00
8.337084271067769947e+00 0.000000000000000000e+00
8.347086771692920237e+00 0.000000000000000000e+00
8.357089272318079409e+00 0.000000000000000000e+00
8.367091772943240358e+00 0.000000000000000000e+00
8.377094273568390648e+00 0.000000000000000000e+00
8.387096774193549820e+00 0.000000000000000000e+00
8.397099274818700110e+00 0.000000000000000000e+00
8.407101775443859282e+00 0.000000000000000000e+00
8.417104276069009572e+00 0.000000000000000000e+00
8.427106776694170520e+00 0.000000000000000000e+00
8.437109277319329692e+00 0.000000000000000000e+00
8.447111777944490640e+00 0.000000000000000000e+00
8.457114278569639154e+00 0.000000000000000000e+00
8.467116779194800102e+00 0.000000000000000000e+00
8.477119279819959274e+00 0.000000000000000000e+00
8.487121780445109565e+00 0.000000000000000000e+00
8.497124281070270513e+00 0.000000000000000000e+00
8.507126781695420803e+00 0.000000000000000000e+00
8.517129282320579975e+00 0.000000000000000000e+00
8.527131782945739147e+00 0.000000000000000000e+00
8.537134283570889437e+00 0.000000000000000000e+00
8.547136784196050385e+00 0.000000000000000000e+00
8.557139284821200675e+00 0.000000000000000000e+00
8.567141785446359847e+00 0.000000000000000000e+00
8.577144286071520796e+00 0.000000000000000000e+00
8.587146786696669309e+00 0.000000000000000000e+00
8.597149287321830258e+00 0.000000000000000000e+00
8.607151787946989430e+00 0.000000000000000000e+00
8.617154288572139720e+00 0.000000000000000000e+00
8.627156789197300668e+00 0.000000000000000000e+00
8.637159289822459840e+00 0.000000000000000000e+00
8.647161790447610130e+00 0.000000000000000000e+00
8.657164291072769302e+00 0.000000000000000000e+00
8.667166791697919592e+00 0.000000000000000000e+00
8.677169292323080541e+00 0.000000000000000000e+00
8.687171792948239712e+00 0.000000000000000000e+00
8.697174293573390003e+00 0.000000000000000000e+00
8.707176794198549175e+00 0.000000000000000000e+00
8.717179294823699465e+00 0.000000000000000000e+00
8.727181795448860413e+00 0.000000000000000000e+00
8.737184296074019585e+00 0.000000000000000000e+00
8.747186796699180533e+00 0.000000000000000000e+00
8.757189297324330823e+00 0.000000000000000000e+00
8.767191797949489995e+00 0.000000000000000000e+00
8.777194298574640285e+00 0.000000000000000000e+00
8.787196799199799457e+00 0.000000000000000000e+00
8.797199299824960406e+00 0.000000000000000000e+00
8.807201800450110696e+00 0.000000000000000000e+00
8.817204301075269868e+00 0.000000000000000000e+00
8.827206801700420158e+00 0.000000000000000000e+00
8.837209302325579330e+00 0.000000000000000000e+00
8.847211802950740278e+00 0.000000000000000000e+00
8.857214303575890568e+00 0.000000000000000000e+00
8.867216804201049740e+00 0.000000000000000000e+00
8.877219304826210688e+00 0.000000000000000000e+00
8.887221805451359202e+00 0.000000000000000000e+00
8.897224306076520151e+00 0.000000000000000000e+00
8.907226806701679322e+00 0.000000000000000000e+00
8.917229307326829613e+00 0.000000000000000000e+00
8.927231807951990561e+00 0.000000000000000000e+00
8.937234308577140851e+00 0.000000000000000000e+00
8.947236809202300023e+00 0.000000000000000000e+00
8.957239309827459195e+00 0.000000000000000000e+00
8.967241810452609485e+00 0.000000000000000000e+00
8.977244311077770433e+00 0.000000000000000000e+00
8.987246811702920724e+00 0.000000000000000000e+00
8.997249312328079895e+00 0.000000000000000000e+00
9.007251812953240844e+00 0.000000000000000000e+00
9.017254313578389358e+00 0.000000000000000000e+00
9.027256814203550306e+00 0.000000000000000000e+00
9.037259314828709478e+00 0.000000000000000000e+00
9.047261815453859768e+00 0.000000000000000000e+00
9.057264316079020716e+00 0.000000000000000000e+00
9.067266816704179888e+00 0.000000000000000000e+00
9.077269317329330178e+00 0.000000000000000000e+00
9.087271817954489350e+00 0.000000000000000000e+00
9.097274318579639640e+00 0.000000000000000000e+00
9.107276819204800589e+00 0.000000000000000000e+00
9.117279319829959761e+00 0.000000000000000000e+00
9.127281820455110051e+00 0.000000000000000000e+00
9.137284321080269223e+00 0.000000000000000000e+00
9.147286821705419513e+00 0.000000000000000000e+00
9.157289322330580461e+00 0.000000000000000000e+00
9.167291822955739633e+00 0.000000000000000000e+00
9.177294323580900581e+00 0.000000000000000000e+00
9.187296824206050871e+00 0.000000000000000000e+00
9.197299324831210043e+00 0.000000000000000000e+00
9.207301825456360334e+00 0.000000000000000000e+00
9.217304326081519505e+00 0.000000000000000000e+00
9.227306826706680454e+00 0.000000000000000000e+00
9.237309327331830744e+00 0.000000000000000000e+00
9.247311827956989916e+00 0.000000000000000000e+00
9.257314328582140206e+00 0.000000000000000000e+00
9.267316829207299378e+00 0.000000000000000000e+00
9.277319329832460326e+00 0.000000000000000000e+00
9.287321830457610616e+00 0.000000000000000000e+00
9.297324331082769788e+00 0.000000000000000000e+00
9.307326831707930737e+00 0.000000000000000000e+00
9.317329332333079250e+00 0.000000000000000000e+00
9.327331832958240199e+00 0.000000000000000000e+00
9.337334333583399371e+00 0.000000000000000000e+00
9.347336834208549661e+00 0.000000000000000000e+00
9.357339334833710609e+00 0.000000000000000000e+00
9.367341835458859123e+00 0.000000000000000000e+00
9.377344336084020071e+00 0.000000000000000000e+00
9.387346836709179243e+00 0.000000000000000000e+00
9.397349337334329533e+00 0.000000000000000000e+00
9.407351837959490481e+00 0.000000000000000000e+00
9.417354338584640772e+00 0.000000000000000000e+00
9.427356839209799944e+00 0.000000000000000000e+00
9.437359339834959115e+00 0.000000000000000000e+00
9.447361840460109406e+00 0.000000000000000000e+00
9.457364341085270354e+00 0.000000000000000000e+00
9.467366841710429526e+00 0.000000000000000000e+00
9.477369342335579816e+00 0.000000000000000000e+00
9.487371842960740764e+00 0.000000000000000000e+00
9.497374343585899936e+00 0.000000000000000000e+00
9.507376844211050226e+00 0.000000000000000000e+00
9.517379344836209398e+00 0.000000000000000000e+00
9.527381845461359688e+00 0.000000000000000000e+00
9.537384346086520637e+00 0.000000000000000000e+00
9.547386846711679809e+00 0.000000000000000000e+00
9.557389347336830099e+00 0.000000000000000000e+00
9.567391847961989271e+00 0.000000000000000000e+00
9.577394348587139561e+00 0.000000000000000000e+00
9.587396849212300509e+00 0.000000000000000000e+00
9.597399349837459681e+00 0.000000000000000000e+00
9.607401850462620629e+00 0.000000000000000000e+00
9.617404351087769143e+00 0.000000000000000000e+00
9.627406851712930091e+00 0.000000000000000000e+00
9.637409352338080382e+00 0.000000000000000000e+00
9.647411852963239554e+00 0.000000000000000000e+00
9.657414353588400502e+00 0.000000000000000000e+00
9.667416854213550792e+00 0.000000000000000000e+00
9.677419354838709964e+00 0.000000000000000000e+00
9.687421855463860254e+00 0.000000000000000000e+00
9.697424356089019426e+00 0.000000000000000000e+00
9.707426856714180374e+00 0.000000000000000000e+00
9.717429357339330664e+00 0.000000000000000000e+00
9.727431857964489836e+00 0.000000000000000000e+00
9.737434358589650785e+00 0.000000000000000000e+00
9.747436859214799298e+00 0.000000000000000000e+00
9.757439359839960247e+00 0.000000000000000000e+00
9.767441860465119419e+00 0.000000000000000000e+00
9.777444361090269709e+00 0.000000000000000000e+00
9.787446861715430657e+00 0.000000000000000000e+00
9.797449362340579171e+00 0.000000000000000000e+00
9.807451862965740119e+00 0.000000000000000000e+00
9.817454363590899291e+00 0.000000000000000000e+00
9.827456864216049581e+00 0.000000000000000000e+00
9.837459364841210530e+00 0.000000000000000000e+00
9.847461865466360820e+00 0.000000000000000000e+00
9.857464366091519992e+00 0.000000000000000000e+00
9.867466866716679164e+00 0.000000000000000000e+00
9.877469367341829454e+00 0.000000000000000000e+00
9.887471867966990402e+00 0.000000000000000000e+00
9.897474368592149574e+00 0.000000000000000000e+00
9.907476869217310522e+00 0.000000000000000000e+00
9.917479369842460812e+00 0.000000000000000000e+00
9.927481870467619984e+00 0.000000000000000000e+00
9.937484371092770274e+00 0.000000000000000000e+00
9.947486871717929446e+00 0.000000000000000000e+00
9.957489372343079737e+00 0.000000000000000000e+00
9.967491872968240685e+00 0.000000000000000000e+00
9.977494373593399857e+00 0.000000000000000000e+00
9.987496874218550147e+00 0.000000000000000000e+00
9.997499374843709319e+00 0.000000000000000000e+00
1.000750187546890047e+01 0.000000000000000000e+00
1.001750437609399924e+01 0.000000000000000000e+00
1.002750687671919927e+01 0.000000000000000000e+00
1.003750937734429982e+01 0.000000000000000000e+00
1.004751187796949985e+01 0.000000000000000000e+00
1.005751437859460040e+01 0.000000000000000000e+00
1.006751687921980043e+01 0.000000000000000000e+00
1.007751937984500046e+01 0.000000000000000000e+00
1.008752188047009923e+01 0.000000000000000000e+00
1.009752438109529926e+01 0.000000000000000000e+00
1.010752688172039981e+01 0.000000000000000000e+00
1.011752938234559984e+01 0.000000000000000000e+00
1.012753188297070039e+01 0.000000000000000000e+00
1.013753438359590042e+01 0.000000000000000000e+00
1.014753688422110045e+01 0.000000000000000000e+00
1.015753938484619923e+01 0.000000000000000000e+00
1.016754188547139925e+01 0.000000000000000000e+00
1.017754438609649981e+01 0.000000000000000000e+00
1.018754688672169983e+01 0.000000000000000000e+00
1.019754938734680039e+01 0.000000000000000000e+00
1.020755188797200042e+01 0.000000000000000000e+00
1.021755438859709919e+01 0.000000000000000000e+00
1.022755688922229922e+01 0.000000000000000000e+00
1.023755938984749925e+01 0.000000000000000000e+00
1.024756189047259980e+01 0.000000000000000000e+00
1.025756439109779983e+01 0.000000000000000000e+00
1.026756689172290038e+01 0.000000000000000000e+00
1.027756939234810041e+01 0.000000000000000000e+00
1.028757189297319918e+01 0.000000000000000000e+00
1.029757439359839921e+01 0.000000000000000000e+00
1.030757689422359924e+01 0.000000000000000000e+00
1.031757939484869979e+01 0.000000000000000000e+00
1.032758189547389982e+01 0.000000000000000000e+00
1.033758439609900037e+01 0.000000000000000000e+00
1.034758689672420040e+01 0.000000000000000000e+00
1.035758939734929918e+01 0.000000000000000000e+00
1.036759189797449920e+01 0.000000000000000000e+00
1.037759439859959976e+01 0.000000000000000000e+00
1.038759689922479978e+01 0.000000000000000000e+00
1.039759939984999981e+01 0.000000000000000000e+00
1.040760190047510036e+01 0.000000000000000000e+00
1.041760440110030039e+01 0.000000000000000000e+00
1.042760690172539917e+01 0.000000000000000000e+00
1.043760940235059920e+01 0.000000000000000000e+00
1.044761190297569975e+01 0.000000000000000000e+00
1.045761440360089978e+01 0.000000000000000000e+00
1.046761690422609981e+01 0.000000000000000000e+00
1.047761940485120036e+01 0.000000000000000000e+00
1.048762190547640039e+01 0.000000000000000000e+00
1.049762440610149916e+01 0.000000000000000000e+00
1.050762690672669919e+01 0.000000000000000000e+00
1.051762940735179974e+01 0.000000000000000000e+00
1.052763190797699977e+01 0.000000000000000000e+00
1.053763440860210032e+01 0.000000000000000000e+00
1.054763690922730035e+01 0.000000000000000000e+00
1.055763940985250038e+01 0.000000000000000000e+00
1.056764191047759915e+01 0.000000000000000000e+00
1.057764441110279918e+01 0.000000000000000000e+00
1.058764691172789973e+01 0.000000000000000000e+00
1.059764941235309976e+01 0.000000000000000000e+00
1.060765191297820031e+01 0.000000000000000000e+00
1.061765441360340034e+01 0.000000000000000000e+00
1.062765691422860037e+01 0.000000000000000000e+00
1.063765941485369915e+01 0.000000000000000000e+00
1.064766191547889918e+01 0.000000000000000000e+00
1.065766441610399973e+01 0.000000000000000000e+00
1.066766691672919976e+01 0.000000000000000000e+00
1.067766941735430031e+01 0.000000000000000000e+00
1.068767191797950034e+01 0.000000000000000000e+00
1.069767441860460089e+01 0.000000000000000000e+00
1.070767691922979914e+01 0.000000000000000000e+00
1.071767941985499917e+01 0.000000000000000000e+00
1.072768192048009972e+01 0.000000000000000000e+00
1.073768442110529975e+01 0.000000000000000000e+00
1.074768692173040030e+01 0.000000000000000000e+00
1.075768942235560033e+01 0.000000000000000000e+00
1.076769192298070088e+01 0.000000000000000000e+00
1.077769442360589913e+01 0.000000000000000000e+00
1.078769692423109916e+01 0.000000000000000000e+00
1.079769942485619971e+01 0.000000000000000000e+00
1.080770192548139974e+01 0.000000000000000000e+00
1.081770442610650029e+01 0.000000000000000000e+00
1.082770692673170032e+01 0.000000000000000000e+00
1.083770942735680087e+01 0.000000000000000000e+00
1.084771192798199912e+01 0.000000000000000000e+00
1.085771442860709968e+01 0.000000000000000000e+00
1.086771692923229971e+01 0.000000000000000000e+00
1.087771942985749973e+01 0.000000000000000000e+00
1.088772193048260029e+01 0.000000000000000000e+00
1.089772443110780031e+01 0.000000000000000000e+00
1.090772693173290087e+01 0.000000000000000000e+00
1.091772943235809912e+01 0.000000000000000000e+00
1.092773193298319967e+01 0.000000000000000000e+00
1.093773443360839970e+01 0.000000000000000000e+00
1.094773693423359973e+01 0.000000000000000000e+00
1.095773943485870028e+01 0.000000000000000000e+00
1.096774193548390031e+01 0.000000000000000000e+00
1.097774443610900086e+01 0.000000000000000000e+00
1.098774693673420089e+01 0.000000000000000000e+00
1.099774943735929966e+01 0.000000000000000000e+00
1.100775193798449969e+01 0.000000000000000000e+00
1.101775443860960024e+01 0.000000000000000000e+00
1.102775693923480027e+01 0.000000000000000000e+00
1.103775943986000030e+01 0.000000000000000000e+00
1.104776194048510085e+01 0.000000000000000000e+00
1.105776444111030088e+01 0.000000000000000000e+00
1.106776694173539966e+01 0.000000000000000000e+00
1.107776944236059968e+01 0.000000000000000000e+00
1.108777194298570024e+01 0.000000000000000000e+00
1.109777444361090026e+01 0.000000000000000000e+00
1.110777694423610029e+01 0.000000000000000000e+00
1.111777944486120084e+01 0.000000000000000000e+00
1.112778194548640087e+01 0.000000000000000000e+00
1.113778444611149965e+01 0.000000000000000000e+00
1.114778694673669968e+01 0.000000000000000000e+00
1.115778944736180023e+01 0.000000000000000000e+00
1.116779194798700026e+01 0.000000000000000000e+00
1.117779444861220028e+01 0.000000000000000000e+00
1.118779694923730084e+01 0.000000000000000000e+00
1.119779944986250086e+01 0.000000000000000000e+00
1.120780195048759964e+01 0.000000000000000000e+00
1.121780445111279967e+01 0.000000000000000000e+00
1.122780695173790022e+01 0.000000000000000000e+00
1.123780945236310025e+01 0.000000000000000000e+00
1.124781195298820080e+01 0.000000000000000000e+00
1.125781445361340083e+01 0.000000000000000000e+00
1.126781695423860086e+01 0.000000000000000000e+00
1.127781945486369963e+01 0.000000000000000000e+00
1.128782195548889966e+01 0.000000000000000000e+00
1.129782445611400021e+01 0.000000000000000000e+00
1.130782695673920024e+01 0.000000000000000000e+00
1.131782945736430079e+01 0.000000000000000000e+00
1.132783195798950082e+01 0.000000000000000000e+00
1.133783445861470085e+01 0.000000000000000000e+00
1.134783695923979963e+01 0.000000000000000000e+00
1.135783945986499965e+01 0.000000000000000000e+00
1.136784196049010021e+01 0.000000000000000000e+00
1.137784446111530023e+01 0.000000000000000000e+00
1.138784696174040079e+01 0.000000000000000000e+00
1.139784946236560081e+01 0.000000000000000000e+00
1.140785196299069959e+01 0.000000000000000000e+00
1.141785446361589962e+01 0.000000000000000000e+00
1.142785696424109965e+01 0.000000000000000000e+00
1.143785946486620020e+01 0.000000000000000000e+00
1.144786196549140023e+01 0.000000000000000000e+00
1.145786446611650078e+01 0.000000000000000000e+00
1.146786696674170081e+01 0.000000000000000000e+00
1.147786946736679958e+01 0.000000000000000000e+00
1.148787196799199961e+01 0.000000000000000000e+00
1.149787446861719964e+01 0.000000000000000000e+00
1.150787696924230019e+01 0.000000000000000000e+00
1.151787946986750022e+01 0.000000000000000000e+00
1.152788197049260077e+01 0.000000000000000000e+00
1.153788447111780080e+01 0.000000000000000000e+00
1.154788697174289958e+01 0.000000000000000000e+00
1.155788947236809960e+01 0.000000000000000000e+00
1.156789197299320016e+01 0.000000000000000000e+00
1.157789447361840018e+01 0.000000000000000000e+00
1.158789697424360021e+01 0.000000000000000000e+00
1.159789947486870076e+01 0.000000000000000000e+00
1.160790197549390079e+01 0.000000000000000000e+00
1.161790447611899957e+01 0.000000000000000000e+00
1.162790697674419960e+01 0.000000000000000000e+00
1.163790947736930015e+01 0.000000000000000000e+00
1.164791197799450018e+01 0.000000000000000000e+00
1.165791447861970020e+01 0.000000000000000000e+00
1.166791697924480076e+01 0.000000000000000000e+00
1.167791947987000079e+01 0.000000000000000000e+00
1.168792198049509956e+01 0.000000000000000000e+00
1.169792448112029959e+01 0.000000000000000000e+00
1.170792698174540014e+01 0.000000000000000000e+00
1.171792948237060017e+01 0.000000000000000000e+00
1.172793198299570072e+01 0.000000000000000000e+00
1.173793448362090075e+01 0.000000000000000000e+00
1.174793698424610078e+01 0.000000000000000000e+00
1.175793948487119955e+01 0.000000000000000000e+00
1.176794198549639958e+01 0.000000000000000000e+00
1.177794448612150013e+01 0.000000000000000000e+00
1.178794698674670016e+01 0.000000000000000000e+00
1.179794948737180071e+01 0.000000000000000000e+00
1.180795198799700074e+01 0.000000000000000000e+00
1.181795448862220077e+01 0.000000000000000000e+00
1.182795698924729955e+01 0.000000000000000000e+00
1.183795948987249957e+01 0.000000000000000000e+00
1.184796199049760013e+01 0.000000000000000000e+00
1.185796449112280015e+01 0.000000000000000000e+00
1.186796699174790071e+01 0.000000000000000000e+00
1.187796949237310073e+01 0.000000000000000000e+00
1.188797199299819951e+01 0.000000000000000000e+00
1.189797449362339954e+01 0.000000000000000000e+00
1.190797699424859957e+01 0.000000000000000000e+00
1.191797949487370012e+01 0.000000000000000000e+00
1.192798199549890015e+01 0.000000000000000000e+00
1.193798449612400070e+01 0.000000000000000000e+00
1.194798699674920073e+01 0.000000000000000000e+00
1.195798949737429950e+01 0.000000000000000000e+00
1.196799199799949953e+01 0.000000000000000000e+00
1.197799449862469956e+01 0.000000000000000000e+00
1.198799699924980011e+01 0.000000000000000000e+00
1.199799949987500014e+01 0.000000000000000000e+00
1.200800200050010069e+01 0.000000000000000000e+00
1.201800450112530072e+01 0.000000000000000000e+00
1.202800700175039950e+01 0.000000000000000000e+00
1.203800950237559952e+01 0.000000000000000000e+00
1.204801200300070008e+01 0.000000000000000000e+00
1.205801450362590010e+01 0.000000000000000000e+00
1.206801700425110013e+01 0.000000000000000000e+00
1.207801950487620068e+01 0.000000000000000000e+00
1.208802200550140071e+01 0.000000000000000000e+00
1.209802450612649949e+01 0.000000000000000000e+00
1.210802700675169952e+01 0.000000000000000000e+00
1.211802950737680007e+01 0.000000000000000000e+00
1.212803200800200010e+01 0.000000000000000000e+00
1.213803450862720013e+01 0.000000000000000000e+00
1.214803700925230068e+01 0.000000000000000000e+00
1.215803950987750071e+01 0.000000000000000000e+00
1.216804201050259948e+01 0.000000000000000000e+00
1.217804451112779951e+01 0.000000000000000000e+00
1.218804701175290006e+01 0.000000000000000000e+00
1.219804951237810009e+01 0.000000000000000000e+00
1.220805201300320064e+01 0.000000000000000000e+00
1.221805451362840067e+01 0.000000000000000000e+00
1.222805701425360070e+01 0.000000000000000000e+00
1.223805951487869947e+01 0.000000000000000000e+00
1.224806201550389950e+01 0.000000000000000000e+00
1.225806451612900005e+01 0.000000000000000000e+00
1.226806701675420008e+01 0.000000000000000000e+00
1.227806951737930063e+01 0.000000000000000000e+00
1.228807201800450066e+01 0.000000000000000000e+00
1.229807451862970069e+01 0.000000000000000000e+00
1.230807701925479947e+01 0.000000000000000000e+00
1.231807951987999949e+01 0.000000000000000000e+00
1.232808202050510005e+01 0.000000000000000000e+00
1.233808452113030008e+01 0.000000000000000000e+00
1.234808702175540063e+01 0.000000000000000000e+00
1.235808952238060066e+01 0.000000000000000000e+00
1.236809202300580068e+01 0.000000000000000000e+00
1.237809452363089946e+01 0.000000000000000000e+00
1.238809702425609949e+01 0.000000000000000000e+00
1.239809952488120004e+01 0.000000000000000000e+00
1.240810202550640007e+01 0.000000000000000000e+00
1.241810452613150062e+01 0.000000000000000000e+00
1.242810702675670065e+01 0.000000000000000000e+00
1.243810952738179942e+01 0.000000000000000000e+00
1.244811202800699945e+01 0.000000000000000000e+00
1.245811452863219948e+01 0.000000000000000000e+00
1.246811702925730003e+01 0.000000000000000000e+00
1.247811952988250006e+01 0.000000000000000000e+00
1.248812203050760061e+01 0.000000000000000000e+00
1.249812453113280064e+01 0.000000000000000000e+00
1.250812703175789942e+01 0.000000000000000000e+00
1.251812953238309944e+01 0.000000000000000000e+00
1.252813203300820000e+01 0.000000000000000000e+00
1.253813453363340003e+01 0.000000000000000000e+00
1.254813703425860005e+01 0.000000000000000000e+00
1.255813953488370061e+01 0.000000000000000000e+00
1.256814203550890063e+01 0.000000000000000000e+00
1.257814453613399941e+01 0.000000000000000000e+00
1.258814703675919944e+01 0.000000000000000000e+00
1.259814953738429999e+01 0.000000000000000000e+00
1.260815203800950002e+01 0.000000000000000000e+00
1.261815453863470005e+01 0.000000000000000000e+00
1.262815703925980060e+01 0.000000000000000000e+00
1.263815953988500063e+01 0.000000000000000000e+00
1.264816204051009940e+01 0.000000000000000000e+00
1.265816454113529943e+01 0.000000000000000000e+00
1.266816704176039998e+01 0.000000000000000000e+00
1.267816954238560001e+01 0.000000000000000000e+00
1.268817204301080004e+01 0.000000000000000000e+00
1.269817454363590059e+01 0.000000000000000000e+00
1.270817704426110062e+01 0.000000000000000000e+00
1.271817954488619939e+01 0.000000000000000000e+00
1.272818204551139942e+01 0.000000000000000000e+00
1.273818454613649997e+01 0.000000000000000000e+00
1.274818704676170000e+01 0.000000000000000000e+00
1.275818954738680056e+01 0.000000000000000000e+00
1.276819204801200058e+01 0.000000000000000000e+00
1.277819454863720061e+01 0.000000000000000000e+00
1.278819704926229939e+01 0.000000000000000000e+00
1.279819954988749942e+01 0.000000000000000000e+00
1.280820205051259997e+01 0.000000000000000000e+00
1.281820455113780000e+01 0.000000000000000000e+00
1.282820705176290055e+01 0.000000000000000000e+00
1.283820955238810058e+01 0.000000000000000000e+00
1.284821205301319935e+01 0.000000000000000000e+00
1.285821455363839938e+01 0.000000000000000000e+00
1.286821705426359941e+01 0.000000000000000000e+00
1.287821955488869996e+01 0.000000000000000000e+00
1.288822205551389999e+01 0.000000000000000000e+00
1.289822455613900054e+01 0.000000000000000000e+00
1.290822705676420057e+01 0.000000000000000000e+00
1.291822955738929934e+01 0.000000000000000000e+00
1.292823205801449937e+01 0.000000000000000000e+00
1.293823455863969940e+01 0.000000000000000000e+00
1.294823705926479995e+01 0.000000000000000000e+00
1.295823955988999998e+01 0.000000000000000000e+00
1.296824206051510053e+01 0.000000000000000000e+00
1.297824456114030056e+01 0.000000000000000000e+00
1.298824706176539934e+01 0.000000000000000000e+00
1.299824956239059937e+01 0.000000000000000000e+00
1.300825206301579939e+01 0.000000000000000000e+00
1.301825456364089995e+01 0.000000000000000000e+00
1.302825706426609997e+01 0.000000000000000000e+00
1.303825956489120053e+01 0.000000000000000000e+00
1.304826206551640055e+01 0.000000000000000000e+00
1.305826456614149933e+01 0.000000000000000000e+00
1.306826706676669936e+01 0.000000000000000000e+00
1.307826956739179991e+01 0.000000000000000000e+00
1.308827206801699994e+01 0.000000000000000000e+00
1.309827456864219997e+01 0.000000000000000000e+00
1.310827706926730052e+01 0.000000000000000000e+00
1.311827956989250055e+01 0.000000000000000000e+00
1.312828207051759932e+01 0.000000000000000000e+00
1.313828457114279935e+01 0.000000000000000000e+00
1.314828707176789990e+01 0.000000000000000000e+00
1.315828957239309993e+01 0.000000000000000000e+00
1.316829207301829996e+01 0.000000000000000000e+00
1.317829457364340051e+01 0.000000000000000000e+00
1.318829707426860054e+01 0.000000000000000000e+00
1.319829957489369932e+01 0.000000000000000000e+00
1.320830207551889934e+01 0.000000000000000000e+00
1.321830457614399990e+01 0.000000000000000000e+00
1.322830707676919992e+01 0.000000000000000000e+00
1.323830957739430048e+01 0.000000000000000000e+00
1.324831207801950050e+01 0.000000000000000000e+00
1.325831457864470053e+01 0.000000000000000000e+00
1.326831707926979931e+01 0.000000000000000000e+00
1.327831957989499934e+01 0.000000000000000000e+00
1.328832208052009989e+01 0.000000000000000000e+00
1.329832458114529992e+01 0.000000000000000000e+00
1.330832708177040047e+01 0.000000000000000000e+00
1.331832958239560050e+01 0.000000000000000000e+00
1.332833208302080052e+01 0.000000000000000000e+00
1.333833458364589930e+01 0.000000000000000000e+00
1.334833708427109933e+01 0.000000000000000000e+00
1.335833958489619988e+01 0.000000000000000000e+00
1.336834208552139991e+01 0.000000000000000000e+00
1.337834458614650046e+01 0.000000000000000000e+00
1.338834708677170049e+01 0.000000000000000000e+00
1.339834958739690052e+01 0.000000000000000000e+00
1.340835208802199929e+01 0.000000000000000000e+00
1.341835458864719932e+01 0.000000000000000000e+00
1.342835708927229987e+01 0.000000000000000000e+00
1.343835958989749990e+01 0.000000000000000000e+00
1.344836209052260045e+01 0.000000000000000000e+00
1.345836459114780048e+01 0.000000000000000000e+00
1.346836709177289926e+01 0.000000000000000000e+00
1.347836959239809929e+01 0.000000000000000000e+00
1.348837209302329931e+01 0.000000000000000000e+00
1.349837459364839987e+01 0.000000000000000000e+00
1.350837709427359989e+01 0.000000000000000000e+00
1.351837959489870045e+01 0.000000000000000000e+00
1.352838209552390047e+01 0.000000000000000000e+00
1.353838459614899925e+01 0.000000000000000000e+00
1.354838709677419928e+01 0.000000000000000000e+00
1.355838959739929983e+01 0.000000000000000000e+00
1.356839209802449986e+01 0.000000000000000000e+00
1.357839459864969989e+01 0.000000000000000000e+00
1.358839709927480044e+01 0.000000000000000000e+00
1.359839959990000047e+01 0.000000000000000000e+00
1.360840210052509924e+01 0.000000000000000000e+00
1.361840460115029927e+01 0.000000000000000000e+00
1.362840710177539982e+01 0.000000000000000000e+00
1.363840960240059985e+01 0.000000000000000000e+00
1.364841210302579988e+01 0.000000000000000000e+00
1.365841460365090043e+01 0.000000000000000000e+00
1.366841710427610046e+01 0.000000000000000000e+00
1.367841960490119924e+01 0.000000000000000000e+00
1.368842210552639926e+01 0.000000000000000000e+00
1.369842460615149982e+01 0.000000000000000000e+00
1.370842710677669984e+01 0.000000000000000000e+00
1.371842960740189987e+01 0.000000000000000000e+00
1.372843210802700042e+01 0.000000000000000000e+00
1.373843460865220045e+01 0.000000000000000000e+00
1.374843710927729923e+01 0.000000000000000000e+00
1.375843960990249926e+01 0.000000000000000000e+00
1.376844211052759981e+01 0.000000000000000000e+00
1.377844461115279984e+01 0.000000000000000000e+00
1.378844711177790039e+01 0.000000000000000000e+00
1.379844961240310042e+01 0.000000000000000000e+00
1.380845211302830045e+01 0.000000000000000000e+00
1.381845461365339922e+01 0.000000000000000000e+00
1.382845711427859925e+01 0.000000000000000000e+00
1.383845961490369980e+01 0.000000000000000000e+00
1.384846211552889983e+01 0.000000000000000000e+00
1.385846461615400038e+01 0.000000000000000000e+00
1.386846711677920041e+01 0.000000000000000000e+00
1.387846961740429919e+01 0.000000000000000000e+00
1.388847211802949921e+01 0.000000000000000000e+00
1.389847461865469924e+01 0.000000000000000000e+00
1.390847711927979979e+01 0.000000000000000000e+00
1.391847961990499982e+01 0.000000000000000000e+00
1.392848212053010037e+01 0.000000000000000000e+00
1.393848462115530040e+01 0.000000000000000000e+00
1.394848712178039918e+01 0.000000000000000000e+00
1.395848962240559921e+01 0.000000000000000000e+00
1.396849212303079923e+01 0.000000000000000000e+00
1.397849462365589979e+01 0.000000000000000000e+00
1.398849712428109981e+01 0.000000000000000000e+00
1.399849962490620037e+01 0.000000000000000000e+00
1.400850212553140040e+01 0.000000000000000000e+00
1.401850462615649917e+01 0.000000000000000000e+00
1.402850712678169920e+01 0.000000000000000000e+00
1.403850962740689923e+01 0.000000000000000000e+00
1.404851212803199978e+01 0.000000000000000000e+00
1.405851462865719981e+01 0.000000000000000000e+00
1.406851712928230036e+01 0.000000000000000000e+00
1.407851962990750039e+01 0.000000000000000000e+00
1.408852213053259916e+01 0.000000000000000000e+00
1.409852463115779919e+01 0.000000000000000000e+00
1.410852713178289974e+01 0.000000000000000000e+00
1.411852963240809977e+01 0.000000000000000000e+00
1.412853213303329980e+01 0.000000000000000000e+00
1.413853463365840035e+01 0.000000000000000000e+00
1.414853713428360038e+01 0.000000000000000000e+00
1.415853963490869916e+01 0.000000000000000000e+00
1.416854213553389918e+01 0.000000000000000000e+00
1.417854463615899974e+01 0.000000000000000000e+00
1.418854713678419976e+01 0.000000000000000000e+00
1.419854963740939979e+01 0.000000000000000000e+00
1.420855213803450035e+01 0.000000000000000000e+00
1.421855463865970037e+01 0.000000000000000000e+00
1.422855713928479915e+01 0.000000000000000000e+00
1.423855963990999918e+01 0.000000000000000000e+00
1.424856214053509973e+01 0.000000000000000000e+00
1.425856464116029976e+01 0.000000000000000000e+00
1.426856714178540031e+01 0.000000000000000000e+00
1.427856964241060034e+01 0.000000000000000000e+00
1.428857214303580037e+01 0.000000000000000000e+00
1.429857464366089914e+01 0.000000000000000000e+00
1.430857714428609917e+01 0.000000000000000000e+00
1.431857964491119972e+01 0.000000000000000000e+00
1.432858214553639975e+01 0.000000000000000000e+00
1.433858464616150030e+01 0.000000000000000000e+00
1.434858714678670033e+01 0.000000000000000000e+00
1.435858964741190036e+01 0.000000000000000000e+00
1.436859214803699913e+01 0.000000000000000000e+00
1.437859464866219916e+01 0.000000000000000000e+00
1.438859714928729971e+01 0.000000000000000000e+00
1.439859964991249974e+01 0.000000000000000000e+00
1.440860215053760029e+01 0.000000000000000000e+00
1.441860465116280032e+01 0.000000000000000000e+00
1.442860715178790088e+01 0.000000000000000000e+00
1.443860965241309913e+01 0.000000000000000000e+00
1.444861215303829916e+01 0.000000000000000000e+00
1.445861465366339971e+01 0.000000000000000000e+00
1.446861715428859974e+01 0.000000000000000000e+00
1.447861965491370029e+01 0.000000000000000000e+00
1.448862215553890032e+01 0.000000000000000000e+00
1.449862465616400087e+01 0.000000000000000000e+00
1.450862715678919912e+01 0.000000000000000000e+00
1.451862965741439915e+01 0.000000000000000000e+00
1.452863215803949970e+01 0.000000000000000000e+00
1.453863465866469973e+01 0.000000000000000000e+00
1.454863715928980028e+01 0.000000000000000000e+00
1.455863965991500031e+01 0.000000000000000000e+00
1.456864216054010086e+01 0.000000000000000000e+00
1.457864466116529911e+01 0.000000000000000000e+00
1.458864716179039966e+01 0.000000000000000000e+00
1.459864966241559969e+01 0.000000000000000000e+00
1.460865216304079972e+01 0.000000000000000000e+00
1.461865466366590027e+01 0.000000000000000000e+00
1.462865716429110030e+01 0.000000000000000000e+00
1.463865966491620085e+01 0.000000000000000000e+00
1.464866216554140088e+01 0.000000000000000000e+00
1.465866466616649966e+01 0.000000000000000000e+00
1.466866716679169969e+01 0.000000000000000000e+00
1.467866966741689971e+01 0.000000000000000000e+00
1.468867216804200027e+01 0.000000000000000000e+00
1.469867466866720029e+01 0.000000000000000000e+00
1.470867716929230085e+01 0.000000000000000000e+00
1.471867966991750087e+01 0.000000000000000000e+00
1.472868217054259965e+01 0.000000000000000000e+00
1.473868467116779968e+01 0.000000000000000000e+00
1.474868717179290023e+01 0.000000000000000000e+00
1.475868967241810026e+01 0.000000000000000000e+00
1.476869217304330029e+01 0.000000000000000000e+00
1.477869467366840084e+01 0.000000000000000000e+00
1.478869717429360087e+01 0.000000000000000000e+00
1.479869967491869964e+01 0.000000000000000000e+00
1.480870217554389967e+01 0.000000000000000000e+00
1.481870467616900022e+01 0.000000000000000000e+00
1.482870717679420025e+01 0.000000000000000000e+00
1.483870967741940028e+01 0.000000000000000000e+00
1.484871217804450083e+01 0.000000000000000000e+00
1.485871467866970086e+01 0.000000000000000000e+00
1.486871717929479964e+01 0.000000000000000000e+00
1.487871967991999966e+01 0.000000000000000000e+00
1.488872218054510022e+01 0.000000000000000000e+00
1.489872468117030024e+01 0.000000000000000000e+00
1.490872718179540080e+01 0.000000000000000000e+00
1.491872968242060082e+01 0.000000000000000000e+00
1.492873218304580085e+01 0.000000000000000000e+00
1.493873468367089963e+01 0.000000000000000000e+00
1.494873718429609966e+01 0.000000000000000000e+00
1.495873968492120021e+01 0.000000000000000000e+00
1.496874218554640024e+01 0.000000000000000000e+00
1.497874468617150079e+01 0.000000000000000000e+00
1.498874718679670082e+01 0.000000000000000000e+00
1.499874968742190084e+01 0.000000000000000000e+00
1.500875218804699962e+01 0.000000000000000000e+00
1.501875468867219965e+01 0.000000000000000000e+00
1.502875718929730020e+01 0.000000000000000000e+00
1.503875968992250023e+01 0.000000000000000000e+00
1.504876219054760078e+01 0.000000000000000000e+00
1.505876469117280081e+01 0.000000000000000000e+00
1.506876719179789959e+01 0.000000000000000000e+00
1.507876969242309961e+01 0.000000000000000000e+00
1.508877219304829964e+01 0.000000000000000000e+00
1.509877469367340019e+01 0.000000000000000000e+00
1.510877719429860022e+01 0.000000000000000000e+00
1.511877969492370077e+01 0.000000000000000000e+00
1.512878219554890080e+01 0.000000000000000000e+00
1.513878469617399958e+01 0.000000000000000000e+00
1.514878719679919961e+01 0.000000000000000000e+00
1.515878969742439963e+01 0.000000000000000000e+00
1.516879219804950019e+01 0.000000000000000000e+00
1.517879469867470021e+01 0.000000000000000000e+00
1.518879719929980077e+01 0.000000000000000000e+00
1.519879969992500079e+01 0.000000000000000000e+00
1.520880220055009957e+01 0.000000000000000000e+00
1.521880470117529960e+01 0.000000000000000000e+00
1.522880720180040015e+01 0.000000000000000000e+00
1.523880970242560018e+01 0.000000000000000000e+00
1.524881220305080021e+01 0.000000000000000000e+00
1.525881470367590076e+01 0.000000000000000000e+00
1.526881720430110079e+01 0.000000000000000000e+00
1.527881970492619956e+01 0.000000000000000000e+00
1.528882220555139959e+01 0.000000000000000000e+00
1.529882470617650014e+01 0.000000000000000000e+00
1.530882720680170017e+01 0.000000000000000000e+00
1.531882970742690020e+01 0.000000000000000000e+00
1.532883220805200075e+01 0.000000000000000000e+00
1.533883470867720078e+01 0.000000000000000000e+00
1.534883720930229956e+01 0.000000000000000000e+00
1.535883970992749958e+01 0.000000000000000000e+00
1.536884221055260014e+01 0.000000000000000000e+00
1.537884471117780016e+01 0.000000000000000000e+00
1.538884721180290072e+01 0.000000000000000000e+00
1.539884971242810074e+01 0.000000000000000000e+00
1.540885221305330077e+01 0.000000000000000000e+00
1.541885471367839955e+01 0.000000000000000000e+00
1.542885721430359958e+01 0.000000000000000000e+00
1.543885971492870013e+01 0.000000000000000000e+00
1.544886221555390016e+01 0.000000000000000000e+00
1.545886471617900071e+01 0.000000000000000000e+00
1.546886721680420074e+01 0.000000000000000000e+00
1.547886971742940077e+01 0.000000000000000000e+00
1.548887221805449954e+01 0.000000000000000000e+00
1.549887471867969957e+01 0.000000000000000000e+00
1.550887721930480012e+01 0.000000000000000000e+00
1.551887971993000015e+01 0.000000000000000000e+00
1.552888222055510070e+01 0.000000000000000000e+00
1.553888472118030073e+01 0.000000000000000000e+00
1.554888722180550076e+01 0.000000000000000000e+00
1.555888972243059953e+01 0.000000000000000000e+00
1.556889222305579956e+01 0.000000000000000000e+00
1.557889472368090011e+01 0.000000000000000000e+00
1.558889722430610014e+01 0.000000000000000000e+00
1.559889972493120069e+01 0.000000000000000000e+00
1.560890222555640072e+01 0.000000000000000000e+00
1.561890472618149950e+01 0.000000000000000000e+00
1.562890722680669953e+01 0.000000000000000000e+00
1.563890972743189955e+01 0.000000000000000000e+00
1.564891222805700011e+01 0.000000000000000000e+00
1.565891472868220013e+01 0.000000000000000000e+00
1.566891722930730069e+01 0.000000000000000000e+00
1.567891972993250072e+01 0.000000000000000000e+00
1.568892223055759949e+01 0.000000000000000000e+00
1.569892473118279952e+01 0.000000000000000000e+00
1.570892723180790007e+01 0.000000000000000000e+00
1.571892973243310010e+01 0.000000000000000000e+00
1.572893223305830013e+01 0.000000000000000000e+00
1.573893473368340068e+01 0.000000000000000000e+00
1.574893723430860071e+01 0.000000000000000000e+00
1.575893973493369948e+01 0.000000000000000000e+00
1.576894223555889951e+01 0.000000000000000000e+00
1.577894473618400006e+01 0.000000000000000000e+00
1.578894723680920009e+01 0.000000000000000000e+00
1.579894973743440012e+01 0.000000000000000000e+00
1.580895223805950067e+01 0.000000000000000000e+00
1.581895473868470070e+01 0.000000000000000000e+00
1.582895723930979948e+01 0.000000000000000000e+00
1.583895973993499950e+01 0.000000000000000000e+00
1.584896224056010006e+01 0.000000000000000000e+00
1.585896474118530008e+01 0.000000000000000000e+00
1.586896724181050011e+01 0.000000000000000000e+00
1.587896974243560066e+01 0.000000000000000000e+00
1.588897224306080069e+01 0.000000000000000000e+00
1.589897474368589947e+01 0.000000000000000000e+00
1.590897724431109950e+01 0.000000000000000000e+00
1.591897974493620005e+01 0.000000000000000000e+00
1.592898224556140008e+01 0.000000000000000000e+00
1.593898474618650063e+01 0.000000000000000000e+00
1.594898724681170066e+01 0.000000000000000000e+00
1.595898974743690069e+01 0.000000000000000000e+00
1.596899224806199946e+01 0.000000000000000000e+00
1.597899474868719949e+01 0.000000000000000000e+00
1.598899724931230004e+01 0.000000000000000000e+00
1.599899974993750007e+01 0.000000000000000000e+00
1.600900225056259885e+01 0.000000000000000000e+00
1.601900475118780065e+01 0.000000000000000000e+00
1.602900725181289943e+01 0.000000000000000000e+00
1.603900975243810123e+01 0.000000000000000000e+00
1.604901225306329948e+01 0.000000000000000000e+00
1.605901475368839826e+01 0.000000000000000000e+00
1.606901725431360006e+01 0.000000000000000000e+00
1.607901975493869884e+01 0.000000000000000000e+00
1.608902225556390064e+01 0.000000000000000000e+00
1.609902475618899942e+01 0.000000000000000000e+00
1.610902725681420122e+01 0.000000000000000000e+00
1.611902975743939948e+01 0.000000000000000000e+00
1.612903225806449825e+01 0.000000000000000000e+00
1.613903475868970006e+01 0.000000000000000000e+00
1.614903725931479883e+01 0.000000000000000000e+00
1.615903975994000064e+01 0.000000000000000000e+00
1.616904226056509941e+01 0.000000000000000000e+00
1.617904476119030122e+01 0.000000000000000000e+00
1.618904726181549947e+01 0.000000000000000000e+00
1.619904976244059824e+01 0.000000000000000000e+00
1.620905226306580005e+01 0.000000000000000000e+00
1.621905476369089882e+01 0.000000000000000000e+00
1.622905726431610063e+01 0.000000000000000000e+00
1.623905976494119940e+01 0.000000000000000000e+00
1.624906226556640121e+01 0.000000000000000000e+00
1.625906476619149998e+01 0.000000000000000000e+00
1.626906726681669824e+01 0.000000000000000000e+00
1.627906976744190004e+01 0.000000000000000000e+00
1.628907226806699882e+01 0.000000000000000000e+00
1.629907476869220062e+01 0.000000000000000000e+00
1.630907726931729940e+01 0.000000000000000000e+00
1.631907976994250120e+01 0.000000000000000000e+00
1.632908227056759998e+01 0.000000000000000000e+00
1.633908477119279823e+01 0.000000000000000000e+00
1.634908727181800003e+01 0.000000000000000000e+00
1.635908977244309881e+01 0.000000000000000000e+00
1.636909227306830061e+01 0.000000000000000000e+00
1.637909477369339939e+01 0.000000000000000000e+00
1.638909727431860119e+01 0.000000000000000000e+00
1.639909977494369997e+01 0.000000000000000000e+00
1.640910227556890177e+01 0.000000000000000000e+00
1.641910477619400055e+01 0.000000000000000000e+00
1.642910727681919880e+01 0.000000000000000000e+00
1.643910977744440061e+01 0.000000000000000000e+00
1.644911227806949938e+01 0.000000000000000000e+00
1.645911477869470119e+01 0.000000000000000000e+00
1.646911727931979996e+01 0.000000000000000000e+00
1.647911977994500177e+01 0.000000000000000000e+00
1.648912228057010054e+01 0.000000000000000000e+00
1.649912478119529879e+01 0.000000000000000000e+00
1.650912728182050060e+01 0.000000000000000000e+00
1.651912978244559937e+01 0.000000000000000000e+00
1.652913228307080118e+01 0.000000000000000000e+00
1.653913478369589996e+01 0.000000000000000000e+00
1.654913728432110176e+01 0.000000000000000000e+00
1.655913978494620054e+01 0.000000000000000000e+00
1.656914228557139879e+01 0.000000000000000000e+00
1.657914478619660059e+01 0.000000000000000000e+00
1.658914728682169937e+01 0.000000000000000000e+00
1.659914978744690117e+01 0.000000000000000000e+00
1.660915228807199995e+01 0.000000000000000000e+00
1.661915478869720175e+01 0.000000000000000000e+00
1.662915728932230053e+01 0.000000000000000000e+00
1.663915978994749878e+01 0.000000000000000000e+00
1.664916229057260111e+01 0.000000000000000000e+00
1.665916479119779936e+01 0.000000000000000000e+00
1.666916729182300116e+01 0.000000000000000000e+00
1.667916979244809994e+01 0.000000000000000000e+00
1.668917229307330174e+01 0.000000000000000000e+00
1.669917479369840052e+01 0.000000000000000000e+00
1.670917729432359877e+01 0.000000000000000000e+00
1.671917979494870110e+01 0.000000000000000000e+00
1.672918229557389935e+01 0.000000000000000000e+00
1.673918479619900168e+01 0.000000000000000000e+00
1.674918729682419993e+01 0.000000000000000000e+00
1.675918979744940174e+01 0.000000000000000000e+00
1.676919229807450051e+01 0.000000000000000000e+00
1.677919479869969877e+01 0.000000000000000000e+00
1.678919729932480109e+01 0.000000000000000000e+00
1.679919979994999935e+01 0.000000000000000000e+00
1.680920230057510167e+01 0.000000000000000000e+00
1.681920480120029993e+01 0.000000000000000000e+00
1.682920730182550173e+01 0.000000000000000000e+00
1.683920980245060051e+01 0.000000000000000000e+00
1.684921230307579876e+01 0.000000000000000000e+00
1.685921480370090109e+01 0.000000000000000000e+00
1.686921730432609934e+01 0.000000000000000000e+00
1.687921980495120167e+01 0.000000000000000000e+00
1.688922230557639992e+01 0.000000000000000000e+00
1.689922480620160172e+01 0.000000000000000000e+00
1.690922730682670050e+01 0.000000000000000000e+00
1.691922980745189875e+01 0.000000000000000000e+00
1.692923230807700108e+01 0.000000000000000000e+00
1.693923480870219933e+01 0.000000000000000000e+00
1.694923730932730166e+01 0.000000000000000000e+00
1.695923980995249991e+01 0.000000000000000000e+00
1.696924231057759869e+01 0.000000000000000000e+00
1.697924481120280049e+01 0.000000000000000000e+00
1.698924731182799874e+01 0.000000000000000000e+00
1.699924981245310107e+01 0.000000000000000000e+00
1.700925231307829932e+01 0.000000000000000000e+00
1.701925481370340165e+01 0.000000000000000000e+00
1.702925731432859990e+01 0.000000000000000000e+00
1.703925981495369868e+01 0.000000000000000000e+00
1.704926231557890048e+01 0.000000000000000000e+00
1.705926481620399926e+01 0.000000000000000000e+00
1.706926731682920106e+01 0.000000000000000000e+00
1.707926981745439932e+01 0.000000000000000000e+00
1.708927231807950164e+01 0.000000000000000000e+00
1.709927481870469990e+01 0.000000000000000000e+00
1.710927731932979867e+01 0.000000000000000000e+00
1.711927981995500048e+01 0.000000000000000000e+00
1.712928232058009925e+01 0.000000000000000000e+00
1.713928482120530106e+01 0.000000000000000000e+00
1.714928732183049931e+01 0.000000000000000000e+00
1.715928982245560164e+01 0.000000000000000000e+00
1.716929232308079989e+01 0.000000000000000000e+00
1.717929482370589866e+01 0.000000000000000000e+00
1.718929732433110047e+01 0.000000000000000000e+00
1.719929982495619925e+01 0.000000000000000000e+00
1.720930232558140105e+01 0.000000000000000000e+00
1.721930482620659930e+01 0.000000000000000000e+00
1.722930732683170163e+01 0.000000000000000000e+00
1.723930982745689988e+01 0.000000000000000000e+00
1.724931232808199866e+01 0.000000000000000000e+00
1.725931482870720046e+01 0.000000000000000000e+00
1.726931732933229924e+01 0.000000000000000000e+00
1.727931982995750104e+01 0.000000000000000000e+00
1.728932233058259982e+01 0.000000000000000000e+00
1.729932483120780162e+01 0.000000000000000000e+00
1.730932733183299987e+01 0.000000000000000000e+00
1.731932983245809865e+01 0.000000000000000000e+00
1.732933233308330045e+01 0.000000000000000000e+00
1.733933483370839923e+01 0.000000000000000000e+00
1.734933733433360104e+01 0.000000000000000000e+00
1.735933983495869981e+01 0.000000000000000000e+00
1.736934233558390162e+01 0.000000000000000000e+00
1.737934483620909987e+01 0.000000000000000000e+00
1.738934733683419864e+01 0.000000000000000000e+00
1.739934983745940045e+01 0.000000000000000000e+00
1.740935233808449922e+01 0.000000000000000000e+00
1.741935483870970103e+01 0.000000000000000000e+00
1.742935733933479980e+01 0.000000000000000000e+00
1.743935983996000161e+01 0.000000000000000000e+00
1.744936234058510038e+01 0.000000000000000000e+00
1.745936484121029864e+01 0.000000000000000000e+00
1.746936734183550044e+01 0.000000000000000000e+00
1.747936984246059922e+01 0.000000000000000000e+00
1.748937234308580102e+01 0.000000000000000000e+00
1.749937484371089980e+01 0.000000000000000000e+00
1.750937734433610160e+01 0.000000000000000000e+00
1.751937984496120038e+01 0.000000000000000000e+00
1.752938234558639863e+01 0.000000000000000000e+00
1.753938484621160043e+01 0.000000000000000000e+00
1.754938734683669921e+01 0.000000000000000000e+00
1.755938984746190101e+01 0.000000000000000000e+00
1.756939234808699979e+01 0.000000000000000000e+00
1.757939484871220159e+01 0.000000000000000000e+00
1.758939734933730037e+01 0.000000000000000000e+00
1.759939984996249862e+01 0.000000000000000000e+00
1.760940235058760095e+01 0.000000000000000000e+00
1.761940485121279920e+01 0.000000000000000000e+00
1.762940735183800101e+01 0.000000000000000000e+00
1.763940985246309978e+01 0.000000000000000000e+00
1.764941235308830159e+01 0.000000000000000000e+00
1.765941485371340036e+01 0.000000000000000000e+00
1.766941735433859861e+01 0.000000000000000000e+00
1.767941985496370094e+01 0.000000000000000000e+00
1.768942235558889919e+01 0.000000000000000000e+00
1.769942485621410100e+01 0.000000000000000000e+00
1.770942735683919977e+01 0.000000000000000000e+00
1.771942985746440158e+01 0.000000000000000000e+00
1.772943235808950035e+01 0.000000000000000000e+00
1.773943485871469861e+01 0.000000000000000000e+00
1.774943735933980093e+01 0.000000000000000000e+00
1.775943985996499919e+01 0.000000000000000000e+00
1.776944236059010152e+01 0.000000000000000000e+00
1.777944486121529977e+01 0.000000000000000000e+00
1.778944736184050157e+01 0.000000000000000000e+00
1.779944986246560035e+01 0.000000000000000000e+00
1.780945236309079860e+01 0.000000000000000000e+00
1.781945486371590093e+01 0.000000000000000000e+00
1.782945736434109918e+01 0.000000000000000000e+00
1.783945986496620151e+01 0.000000000000000000e+00
1.784946236559139976e+01 0.000000000000000000e+00
1.785946486621660156e+01 0.000000000000000000e+00
1.786946736684170034e+01 0.000000000000000000e+00
1.787946986746689859e+01 0.000000000000000000e+00
1.788947236809200092e+01 0.000000000000000000e+00
1.789947486871719917e+01 0.000000000000000000e+00
1.790947736934230150e+01 0.000000000000000000e+00
1.791947986996749975e+01 0.000000000000000000e+00
1.792948237059259853e+01 0.000000000000000000e+00
1.793948487121780033e+01 0.000000000000000000e+00
1.794948737184299858e+01 0.000000000000000000e+00
1.795948987246810091e+01 0.000000000000000000e+00
1.796949237309329916e+01 0.000000000000000000e+00
1.797949487371840149e+01 0.000000000000000000e+00
1.798949737434359974e+01 0.000000000000000000e+00
1.799949987496869852e+01 0.000000000000000000e+00
1.800950237559390033e+01 0.000000000000000000e+00
1.801950487621909858e+01 0.000000000000000000e+00
1.802950737684420091e+01 0.000000000000000000e+00
1.803950987746939916e+01 0.000000000000000000e+00
1.804951237809450149e+01 0.000000000000000000e+00
1.805951487871969974e+01 0.000000000000000000e+00
1.806951737934479851e+01 0.000000000000000000e+00
1.807951987997000032e+01 0.000000000000000000e+00
1.808952238059509909e+01 0.000000000000000000e+00
1.809952488122030090e+01 0.000000000000000000e+00
1.810952738184549915e+01 0.000000000000000000e+00
1.811952988247060148e+01 0.000000000000000000e+00
1.812953238309579973e+01 0.000000000000000000e+00
1.813953488372089851e+01 0.000000000000000000e+00
1.814953738434610031e+01 0.000000000000000000e+00
1.815953988497119909e+01 0.000000000000000000e+00
1.816954238559640089e+01 0.000000000000000000e+00
1.817954488622159914e+01 0.000000000000000000e+00
1.818954738684670147e+01 0.000000000000000000e+00
1.819954988747189972e+01 0.000000000000000000e+00
1.820955238809699850e+01 0.000000000000000000e+00
1.821955488872220030e+01 0.000000000000000000e+00
1.822955738934729908e+01 0.000000000000000000e+00
1.823955988997250088e+01 0.000000000000000000e+00
1.824956239059759966e+01 0.000000000000000000e+00
1.825956489122280146e+01 0.000000000000000000e+00
1.826956739184799972e+01 0.000000000000000000e+00
1.827956989247309849e+01 0.000000000000000000e+00
1.828957239309830030e+01 0.000000000000000000e+00
1.829957489372339907e+01 0.000000000000000000e+00
1.830957739434860088e+01 0.000000000000000000e+00
1.831957989497369965e+01 0.000000000000000000e+00
1.832958239559890146e+01 0.000000000000000000e+00
1.833958489622409971e+01 0.000000000000000000e+00
1.834958739684919848e+01 0.000000000000000000e+00
1.835958989747440029e+01 0.000000000000000000e+00
1.836959239809949906e+01 0.000000000000000000e+00
1.837959489872470087e+01 0.000000000000000000e+00
1.838959739934979964e+01 0.000000000000000000e+00
1.839959989997500145e+01 0.000000000000000000e+00
1.840960240060010022e+01 0.000000000000000000e+00
1.841960490122529848e+01 0.000000000000000000e+00
1.842960740185050028e+01 0.000000000000000000e+00
1.843960990247559906e+01 0.000000000000000000e+00
1.844961240310080086e+01 0.000000000000000000e+00
1.845961490372589964e+01 0.000000000000000000e+00
1.846961740435110144e+01 0.000000000000000000e+00
1.847961990497620022e+01 0.000000000000000000e+00
1.848962240560139847e+01 0.000000000000000000e+00
1.849962490622660027e+01 0.000000000000000000e+00
1.850962740685169905e+01 0.000000000000000000e+00
1.851962990747690085e+01 0.000000000000000000e+00
1.852963240810199963e+01 0.000000000000000000e+00
1.853963490872720143e+01 0.000000000000000000e+00
1.854963740935230021e+01 0.000000000000000000e+00
1.855963990997749846e+01 0.000000000000000000e+00
1.856964241060260079e+01 0.000000000000000000e+00
1.857964491122779904e+01 0.000000000000000000e+00
1.858964741185300085e+01 0.000000000000000000e+00
1.859964991247809962e+01 0.000000000000000000e+00
1.860965241310330143e+01 0.000000000000000000e+00
1.861965491372840020e+01 0.000000000000000000e+00
1.862965741435359845e+01 0.000000000000000000e+00
1.863965991497870078e+01 0.000000000000000000e+00
1.864966241560389903e+01 0.000000000000000000e+00
1.865966491622910084e+01 0.000000000000000000e+00
1.866966741685419962e+01 0.000000000000000000e+00
1.867966991747940142e+01 0.000000000000000000e+00
1.868967241810450020e+01 0.000000000000000000e+00
1.869967491872969845e+01 0.000000000000000000e+00
1.870967741935480078e+01 0.000000000000000000e+00
1.871967991997999903e+01 0.000000000000000000e+00
1.872968242060520083e+01 0.000000000000000000e+00
1.873968492123029961e+01 0.000000000000000000e+00
1.874968742185550141e+01 0.000000000000000000e+00
1.875968992248060019e+01 0.000000000000000000e+00
1.876969242310579844e+01 0.000000000000000000e+00
1.877969492373090077e+01 0.000000000000000000e+00
1.878969742435609902e+01 0.000000000000000000e+00
1.879969992498120135e+01 0.000000000000000000e+00
1.880970242560639960e+01 0.000000000000000000e+00
1.881970492623160141e+01 0.000000000000000000e+00
1.882970742685670018e+01 0.000000000000000000e+00
1.883970992748189843e+01 0.000000000000000000e+00
1.884971242810700076e+01 0.000000000000000000e+00
1.885971492873219901e+01 0.000000000000000000e+00
1.886971742935730134e+01 0.000000000000000000e+00
1.887971992998249959e+01 0.000000000000000000e+00
1.888972243060759837e+01 0.000000000000000000e+00
1.889972493123280017e+01 0.000000000000000000e+00
1.890972743185799843e+01 0.000000000000000000e+00
1.891972993248310075e+01 0.000000000000000000e+00
1.892973243310829901e+01 0.000000000000000000e+00
1.893973493373340133e+01 0.000000000000000000e+00
1.894973743435859959e+01 0.000000000000000000e+00
1.895973993498369836e+01 0.000000000000000000e+00
1.896974243560890017e+01 0.000000000000000000e+00
1.897974493623409842e+01 0.000000000000000000e+00
1.898974743685920075e+01 0.000000000000000000e+00
1.899974993748439900e+01 0.000000000000000000e+00
1.900975243810950133e+01 0.000000000000000000e+00
1.901975493873469958e+01 0.000000000000000000e+00
1.902975743935979835e+01 0.000000000000000000e+00
1.903975993998500016e+01 0.000000000000000000e+00
1.904976244061019841e+01 0.000000000000000000e+00
1.905976494123530074e+01 0.000000000000000000e+00
1.906976744186049899e+01 0.000000000000000000e+00
1.907976994248560132e+01 0.000000000000000000e+00
1.908977244311079957e+01 0.000000000000000000e+00
1.909977494373589835e+01 0.000000000000000000e+00
1.910977744436110015e+01 0.000000000000000000e+00
1.911977994498619893e+01 0.000000000000000000e+00
1.912978244561140073e+01 0.000000000000000000e+00
1.913978494623659898e+01 0.000000000000000000e+00
1.914978744686170131e+01 0.000000000000000000e+00
1.915978994748689956e+01 0.000000000000000000e+00
1.916979244811199834e+01 0.000000000000000000e+00
1.917979494873720014e+01 0.000000000000000000e+00
1.918979744936229892e+01 0.000000000000000000e+00
1.919979994998750072e+01 0.000000000000000000e+00
1.920980245061259950e+01 0.000000000000000000e+00
1.921980495123780130e+01 0.000000000000000000e+00
1.922980745186299956e+01 0.000000000000000000e+00
1.923980995248809833e+01 0.000000000000000000e+00
1.924981245311330014e+01 0.000000000000000000e+00
1.925981495373839891e+01 0.000000000000000000e+00
1.926981745436360072e+01 0.000000000000000000e+00
1.927981995498869949e+01 0.000000000000000000e+00
1.928982245561390130e+01 0.000000000000000000e+00
1.929982495623909955e+01 0.000000000000000000e+00
1.930982745686419833e+01 0.000000000000000000e+00
1.931982995748940013e+01 0.000000000000000000e+00
1.932983245811449891e+01 0.000000000000000000e+00
1.933983495873970071e+01 0.000000000000000000e+00
1.934983745936479949e+01 0.000000000000000000e+00
1.935983995999000129e+01 0.000000000000000000e+00
1.936984246061519954e+01 0.000000000000000000e+00
1.937984496124029832e+01 0.000000000000000000e+00
1.938984746186550012e+01 0.000000000000000000e+00
1.939984996249059890e+01 0.000000000000000000e+00
1.940985246311580070e+01 0.000000000000000000e+00
1.941985496374089948e+01 0.000000000000000000e+00
1.942985746436610128e+01 0.000000000000000000e+00
1.943985996499120006e+01 0.000000000000000000e+00
1.944986246561639831e+01 0.000000000000000000e+00
1.945986496624160011e+01 0.000000000000000000e+00
1.946986746686669889e+01 0.000000000000000000e+00
1.947986996749190070e+01 0.000000000000000000e+00
1.948987246811699947e+01 0.000000000000000000e+00
1.949987496874220128e+01 0.000000000000000000e+00
1.950987746936730005e+01 0.000000000000000000e+00
1.951987996999249830e+01 0.000000000000000000e+00
1.952988247061770011e+01 0.000000000000000000e+00
1.953988497124279888e+01 0.000000000000000000e+00
1.954988747186800069e+01 0.000000000000000000e+00
1.955988997249309946e+01 0.000000000000000000e+00
1.956989247311830127e+01 0.000000000000000000e+00
1.957989497374340004e+01 0.000000000000000000e+00
1.958989747436859830e+01 0.000000000000000000e+00
1.959989997499370062e+01 0.000000000000000000e+00
1.960990247561889888e+01 0.000000000000000000e+00
1.961990497624410068e+01 0.000000000000000000e+00
1.962990747686919946e+01 0.000000000000000000e+00
1.963990997749440126e+01 0.000000000000000000e+00
1.964991247811950004e+01 0.000000000000000000e+00
1.965991497874469829e+01 0.000000000000000000e+00
1.966991747936980062e+01 0.000000000000000000e+00
1.967991997999499887e+01 0.000000000000000000e+00
1.968992248062020067e+01 0.000000000000000000e+00
1.969992498124529945e+01 0.000000000000000000e+00
1.970992748187050125e+01 0.000000000000000000e+00
1.971992998249560003e+01 0.000000000000000000e+00
1.972993248312079828e+01 0.000000000000000000e+00
1.973993498374590061e+01 0.000000000000000000e+00
1.974993748437109886e+01 0.000000000000000000e+00
1.975993998499630067e+01 0.000000000000000000e+00
1.976994248562139944e+01 0.000000000000000000e+00
1.977994498624660125e+01 0.000000000000000000e+00
1.978994748687170002e+01 0.000000000000000000e+00
1.979994998749689827e+01 0.000000000000000000e+00
1.980995248812200060e+01 0.000000000000000000e+00
1.981995498874719885e+01 0.000000000000000000e+00
1.982995748937230118e+01 0.000000000000000000e+00
1.983995998999749943e+01 0.000000000000000000e+00
1.984996249062270124e+01 0.000000000000000000e+00
1.985996499124780001e+01 0.000000000000000000e+00
1.986996749187299827e+01 0.000000000000000000e+00
1.987996999249810059e+01 0.000000000000000000e+00
1.988997249312329885e+01 0.000000000000000000e+00
1.989997499374840118e+01 0.000000000000000000e+00
1.990997749437359943e+01 0.000000000000000000e+00
1.991997999499870176e+01 0.000000000000000000e+00
1.992998249562390001e+01 0.000000000000000000e+00
1.993998499624909826e+01 0.000000000000000000e+00
1.994998749687420059e+01 0.000000000000000000e+00
1.995998999749939884e+01 0.000000000000000000e+00
1.996999249812450117e+01 0.000000000000000000e+00
1.997999499874969942e+01 0.000000000000000000e+00
1.998999749937480175e+01 0.000000000000000000e+00
2.000000000000000000e+01 0.000000000000000000e+00
