# Supplementary material for: Resonant inelastic X-ray scattering tools to count 5 f electrons of actinides and probe bond covalency
Source: Nat Commun. 2025 Feb 10;16:1221. doi: 10.1038/s41467-024-54574-7 (PMC11811144; doi:10.1038/s41467-024-54574-7)
Supplement: Supplementary file 3 — Source Data [file 41467_2024_54574_MOESM3_ESM.zip › Data_figures/Data_SI_figures/FigSI30_33/Th_molecular_states.txt]

# Molecular States
2.597731073716313954e+00
1.642735471561667104e+00
1.610955891531535400e+00
-5.753731073716313205e+00
-5.089735471561667168e+00
-6.187955891531535357e+00
