# Supplementary material for: Resonant inelastic X-ray scattering tools to count 5 f electrons of actinides and probe bond covalency
Source: Nat Commun. 2025 Feb 10;16:1221. doi: 10.1038/s41467-024-54574-7 (PMC11811144; doi:10.1038/s41467-024-54574-7)
Supplement: Supplementary file 3 — Source Data [file 41467_2024_54574_MOESM3_ESM.zip › Data_figures/Data_SI_figures/FigSI30_33/U_molecular_states.txt]

# Molecular States
1.147616769838651463e+00
4.031567462803256063e-01
3.509078216842107523e-01
-5.020616769838651017e+00
-4.522156746280325379e+00
-5.528907821684210688e+00
