# Supplementary material for: Resonant inelastic X-ray scattering tools to count 5 f electrons of actinides and probe bond covalency
Source: Nat Commun. 2025 Feb 10;16:1221. doi: 10.1038/s41467-024-54574-7 (PMC11811144; doi:10.1038/s41467-024-54574-7)
Supplement: Supplementary file 3 — Source Data [file 41467_2024_54574_MOESM3_ESM.zip › Data_figures/Data_SI_figures/FigSI4/SI4a_Crystal_1.txt]

# Excitation En. | Intensity
3.722272999999999683e+03 0.000000000000000000e+00
3.722429999999999836e+03 2.250000000000000142e-05
3.722663999999999760e+03 8.650000000000000191e-05
3.722858999999999924e+03 8.650000000000000191e-05
3.723054999999999836e+03 1.259999999999999998e-04
3.723250000000000000e+03 1.459999999999999981e-04
3.723444999999999709e+03 2.480000000000000108e-04
3.723640999999999622e+03 2.700000000000000035e-04
3.723835999999999785e+03 3.499999999999999964e-04
3.724030999999999949e+03 4.840000000000000010e-04
3.724265999999999622e+03 6.960000000000000041e-04
3.724460999999999785e+03 9.269999999999999811e-04
3.724655999999999949e+03 1.160000000000000007e-03
3.724851999999999862e+03 1.610000000000000103e-03
3.725047000000000025e+03 1.869999999999999917e-03
3.725241999999999734e+03 2.259999999999999856e-03
3.725436999999999898e+03 2.490000000000000026e-03
3.725632999999999811e+03 2.609999999999999907e-03
3.725866999999999734e+03 2.579999999999999828e-03
3.726061999999999898e+03 2.690000000000000117e-03
3.726257999999999811e+03 2.739999999999999814e-03
3.726452999999999975e+03 2.959999999999999958e-03
3.726647999999999683e+03 3.020000000000000115e-03
3.726843999999999596e+03 3.129999999999999970e-03
3.727038999999999760e+03 3.190000000000000127e-03
3.727272999999999683e+03 3.439999999999999915e-03
3.727468999999999596e+03 3.459999999999999968e-03
3.727663999999999760e+03 3.500000000000000073e-03
3.727858999999999924e+03 3.799999999999999992e-03
3.728054999999999836e+03 3.899999999999999821e-03
3.728250000000000000e+03 4.000000000000000083e-03
3.728444999999999709e+03 4.159999999999999636e-03
3.728640999999999622e+03 4.340000000000000108e-03
3.728835999999999785e+03 4.799999999999999580e-03
3.729030999999999949e+03 5.040000000000000209e-03
3.729265999999999622e+03 5.590000000000000351e-03
3.729460999999999785e+03 6.060000000000000282e-03
3.729655999999999949e+03 6.910000000000000343e-03
3.729851999999999862e+03 7.990000000000000574e-03
3.730047000000000025e+03 9.480000000000000579e-03
3.730241999999999734e+03 1.179999999999999973e-02
3.730436999999999898e+03 1.450000000000000074e-02
3.730632999999999811e+03 1.719000000000000042e-02
3.730827999999999975e+03 2.057000000000000148e-02
3.731062999999999647e+03 2.393999999999999947e-02
3.731257999999999811e+03 2.833000000000000101e-02
3.731452999999999975e+03 3.225000000000000089e-02
3.731647999999999683e+03 3.586999999999999911e-02
3.731843999999999596e+03 3.821000000000000091e-02
3.732038999999999760e+03 3.960000000000000325e-02
3.732233999999999924e+03 3.880000000000000115e-02
3.732429999999999836e+03 3.624999999999999750e-02
3.732663999999999760e+03 3.259999999999999704e-02
3.732858999999999924e+03 2.852000000000000021e-02
3.733054999999999836e+03 2.390000000000000110e-02
3.733250000000000000e+03 2.059000000000000066e-02
