# Supplementary material for: Resonant inelastic X-ray scattering tools to count 5 f electrons of actinides and probe bond covalency
Source: Nat Commun. 2025 Feb 10;16:1221. doi: 10.1038/s41467-024-54574-7 (PMC11811144; doi:10.1038/s41467-024-54574-7)
Supplement: Supplementary file 3 — Source Data [file 41467_2024_54574_MOESM3_ESM.zip › Data_figures/Data_SI_figures/FigSI4/SI4a_Crystal_3.txt]

# Excitation En. | Intensity
3.720275000000000091e+03 4.550000000000000144e-05
3.720780999999999949e+03 5.489999999999999953e-05
3.721284999999999854e+03 6.420000000000000197e-05
3.721387999999999920e+03 7.119999999999999593e-05
3.721492999999999938e+03 7.119999999999999593e-05
3.721597000000000207e+03 9.490000000000000280e-05
3.721699000000000069e+03 7.909999999999999822e-05
3.721804999999999836e+03 1.190000000000000058e-04
3.721907000000000153e+03 9.490000000000000280e-05
3.722012000000000171e+03 7.109999999999999350e-05
3.722114000000000033e+03 1.259999999999999998e-04
3.722217999999999847e+03 1.340000000000000045e-04
3.722320999999999913e+03 1.259999999999999998e-04
3.722425000000000182e+03 1.259999999999999998e-04
3.722532999999999902e+03 1.340000000000000045e-04
3.722632999999999811e+03 1.340000000000000045e-04
3.722735999999999876e+03 1.420000000000000092e-04
3.722842000000000098e+03 1.820000000000000057e-04
3.722947000000000116e+03 1.659999999999999963e-04
3.723050000000000182e+03 2.530000000000000239e-04
3.723152999999999793e+03 1.820000000000000057e-04
3.723259000000000015e+03 1.740000000000000010e-04
3.723362000000000080e+03 1.820000000000000057e-04
3.723463000000000193e+03 1.890000000000000133e-04
3.723570000000000164e+03 2.290000000000000098e-04
3.723675000000000182e+03 1.820000000000000057e-04
3.723777000000000044e+03 2.680000000000000090e-04
3.723882000000000062e+03 2.759999999999999867e-04
3.723985000000000127e+03 3.159999999999999832e-04
3.724088999999999942e+03 1.890000000000000133e-04
3.724190999999999804e+03 1.820000000000000057e-04
3.724293000000000120e+03 3.159999999999999832e-04
3.724398999999999887e+03 3.080000000000000055e-04
3.724503999999999905e+03 3.390000000000000001e-04
3.724610000000000127e+03 2.999999999999999737e-04
3.724710999999999785e+03 2.599999999999999772e-04
3.724817000000000007e+03 3.950000000000000061e-04
3.724920999999999822e+03 3.159999999999999832e-04
3.725023999999999887e+03 3.469999999999999777e-04
3.725128000000000156e+03 3.080000000000000055e-04
3.725233000000000175e+03 2.680000000000000090e-04
3.725335000000000036e+03 3.789999999999999966e-04
3.725438000000000102e+03 4.499999999999999877e-04
3.725545000000000073e+03 5.209999999999999788e-04
3.725648000000000138e+03 4.180000000000000230e-04
3.725750000000000000e+03 4.499999999999999877e-04
3.725856999999999971e+03 7.259999999999999743e-04
3.725958000000000084e+03 7.179999999999999967e-04
3.726065999999999804e+03 6.790000000000000245e-04
3.726168999999999869e+03 7.179999999999999967e-04
3.726271999999999935e+03 7.420000000000000380e-04
3.726376999999999953e+03 6.939999999999999555e-04
3.726483000000000175e+03 7.569999999999999689e-04
3.726585000000000036e+03 9.470000000000000336e-04
3.726688000000000102e+03 8.840000000000000201e-04
3.726793999999999869e+03 8.520000000000000013e-04
3.726898000000000138e+03 8.599999999999999789e-04
3.727001000000000204e+03 8.989999999999999511e-04
3.727105000000000018e+03 9.380000000000000317e-04
3.727210000000000036e+03 1.000000000000000021e-03
3.727311999999999898e+03 9.779999999999999197e-04
3.727420000000000073e+03 1.000000000000000021e-03
3.727525000000000091e+03 1.049999999999999935e-03
3.727628999999999905e+03 1.100000000000000066e-03
3.727731000000000222e+03 1.180000000000000059e-03
3.727836999999999989e+03 1.030000000000000100e-03
3.727940999999999804e+03 1.119999999999999902e-03
3.728043999999999869e+03 1.059999999999999961e-03
3.728152000000000044e+03 1.289999999999999914e-03
3.728253999999999905e+03 1.250000000000000026e-03
3.728358999999999924e+03 1.280000000000000105e-03
3.728463000000000193e+03 1.379999999999999933e-03
3.728565999999999804e+03 1.590000000000000050e-03
3.728672000000000025e+03 1.360000000000000098e-03
3.728773999999999887e+03 1.379999999999999933e-03
3.728878999999999905e+03 1.529999999999999893e-03
3.728987000000000080e+03 1.379999999999999933e-03
3.729088999999999942e+03 1.699999999999999905e-03
3.729192000000000007e+03 1.549999999999999946e-03
3.729297000000000025e+03 1.559999999999999972e-03
3.729400999999999840e+03 1.670000000000000043e-03
3.729503999999999905e+03 1.750000000000000036e-03
3.729606999999999971e+03 1.850000000000000082e-03
3.729715000000000146e+03 1.799999999999999951e-03
3.729818999999999960e+03 1.789999999999999925e-03
3.729922999999999774e+03 1.729999999999999984e-03
3.730027999999999793e+03 2.170000000000000054e-03
3.730130999999999858e+03 2.279999999999999909e-03
3.730235000000000127e+03 2.360000000000000119e-03
3.730335999999999785e+03 2.599999999999999881e-03
3.730440000000000055e+03 2.690000000000000117e-03
3.730547000000000025e+03 2.449999999999999921e-03
3.730650999999999840e+03 2.969999999999999984e-03
3.730757000000000062e+03 3.040000000000000167e-03
3.730860999999999876e+03 2.929999999999999879e-03
3.730965000000000146e+03 3.320000000000000034e-03
3.731068000000000211e+03 3.660000000000000059e-03
3.731172999999999774e+03 4.040000000000000188e-03
3.731277999999999793e+03 4.460000000000000422e-03
3.731382000000000062e+03 4.440000000000000370e-03
3.731485999999999876e+03 5.000000000000000104e-03
3.731590000000000146e+03 5.830000000000000113e-03
3.731695999999999913e+03 6.009999999999999717e-03
3.731798999999999978e+03 7.190000000000000210e-03
3.731905000000000200e+03 7.749999999999999944e-03
3.732009000000000015e+03 8.750000000000000833e-03
3.732112999999999829e+03 1.025000000000000043e-02
3.732215999999999894e+03 1.298999999999999981e-02
3.732322999999999865e+03 1.454000000000000084e-02
3.732429999999999836e+03 1.796000000000000027e-02
3.732534999999999854e+03 2.190999999999999892e-02
3.732643000000000029e+03 2.520999999999999977e-02
3.732746999999999844e+03 2.965999999999999887e-02
3.732851999999999862e+03 3.205000000000000210e-02
3.732956000000000131e+03 3.506000000000000089e-02
3.733059000000000196e+03 3.660000000000000059e-02
3.733163000000000011e+03 3.905999999999999750e-02
3.733268999999999778e+03 3.828000000000000153e-02
3.733375000000000000e+03 3.574000000000000093e-02
3.733476999999999862e+03 3.440000000000000002e-02
3.733583999999999833e+03 3.093999999999999875e-02
3.733688000000000102e+03 2.735999999999999890e-02
3.733791000000000167e+03 2.505999999999999894e-02
3.733894999999999982e+03 2.232999999999999916e-02
3.734000000000000000e+03 1.967999999999999958e-02
3.734103999999999814e+03 1.796000000000000027e-02
3.734208000000000084e+03 1.643000000000000016e-02
3.734313999999999851e+03 1.456999999999999962e-02
3.734418000000000120e+03 1.452999999999999951e-02
3.734525999999999840e+03 1.370000000000000037e-02
3.734630000000000109e+03 1.467000000000000075e-02
3.734735999999999876e+03 1.477000000000000014e-02
3.734840000000000146e+03 1.501000000000000077e-02
3.734945000000000164e+03 1.486999999999999954e-02
3.735048999999999978e+03 1.448999999999999941e-02
3.735152000000000044e+03 1.439999999999999961e-02
3.735257999999999811e+03 1.367999999999999945e-02
3.735364999999999782e+03 1.265999999999999938e-02
3.735471000000000004e+03 1.170999999999999992e-02
3.735574000000000069e+03 1.052999999999999943e-02
3.735677000000000135e+03 9.390000000000000777e-03
3.735780999999999949e+03 8.529999999999999388e-03
3.735885000000000218e+03 7.139999999999999646e-03
3.736393999999999778e+03 4.890000000000000249e-03
3.736887000000000171e+03 2.759999999999999867e-03
3.737389000000000124e+03 2.370000000000000145e-03
3.737800999999999931e+03 2.650000000000000012e-03
3.737807999999999993e+03 2.690000000000000117e-03
3.737807999999999993e+03 2.779999999999999919e-03
