# Supplementary material for: Resonant inelastic X-ray scattering tools to count 5 f electrons of actinides and probe bond covalency
Source: Nat Commun. 2025 Feb 10;16:1221. doi: 10.1038/s41467-024-54574-7 (PMC11811144; doi:10.1038/s41467-024-54574-7)
Supplement: Supplementary file 3 — Source Data [file 41467_2024_54574_MOESM3_ESM.zip › Data_figures/Data_SI_figures/FigSI4/SI4b_UVI_Crystals.txt]

# Eexc relative to Wl | Intensity Analyzer
# crystal 3 | Intensity Analyzer
# crystal 2 | Intensity Analyzer
# crystal 1
3.717519999999999982e+03 -1.525703104120889004e-18 4.456594580242732741e-18 -1.875718769126990501e-17
3.717599999999999909e+03 -9.432046888724222618e-18 7.156411099256119154e-18 -1.963094606994773712e-17
3.717679999999999836e+03 -2.021585068484114098e-18 -1.729952952496261870e-17 -1.598596715293305888e-17
3.717759999999999764e+03 -1.052778722187730826e-17 2.607292813063087343e-18 -2.334729251915459702e-17
3.717840000000000146e+03 -8.444331792050384738e-18 -5.076601630558054889e-18 -2.055911371845632520e-17
3.717920000000000073e+03 -4.595958400368225338e-18 7.317460752824148295e-18 -2.014651431545179953e-17
3.718000000000000000e+03 -9.978469758397840566e-18 3.010881261548352233e-18 -2.736230536364630851e-17
3.718079999999999927e+03 1.529648596543252433e-17 8.380907192895146151e-18 -2.907102044000541062e-17
3.718159999999999854e+03 -7.076614329573811733e-18 -2.695034061248736739e-18 -1.356001916754888268e-17
3.718239999999999782e+03 -3.929555634188840341e-18 -1.700337614824298412e-17 -1.763936521965311332e-17
3.718320000000000164e+03 -1.308810460212085356e-17 1.062488903201975510e-18 -2.299679457476241989e-17
3.718400000000000091e+03 -1.063358983532816458e-17 -5.932187312476023752e-18 -1.993712096061442966e-17
3.718480000000000018e+03 -4.235348676684534533e-18 -2.493446081215181119e-17 -6.273408862036142775e-18
3.718559999999999945e+03 6.797179538860222192e-18 -9.818764366010488520e-18 5.331466940786379857e-18
3.718639999999999873e+03 1.098517797624934628e-17 6.130396666324028866e-19 -1.064546899649495754e-17
3.718719999999999800e+03 2.406041313492341356e-17 7.690812898625910725e-18 -1.389922450211695942e-17
3.718800000000000182e+03 2.604701995593316558e-18 -4.572390314813266659e-18 -2.904526438974785311e-19
3.718880000000000109e+03 1.705663907165794298e-17 -5.154368148009555410e-18 -9.057755231186552133e-18
3.718960000000000036e+03 1.388632482372180305e-17 -1.013322994841329634e-17 -1.178014179339239288e-17
3.719039999999999964e+03 -7.070446335715613653e-18 -2.600982868967841919e-17 -5.752847394035769569e-18
3.719119999999999891e+03 9.994269473504246347e-18 1.472516065747913238e-17 1.669653816767877105e-18
3.719199999999999818e+03 1.759086859975146002e-17 -6.449977487354038692e-18 -1.466558720688415746e-17
3.719280000000000200e+03 1.830660970359039501e-17 -7.342605033878436225e-18 -7.055934141225388981e-18
3.719360000000000127e+03 8.130784827265256418e-18 1.619428429633859608e-17 8.139954608819653004e-18
3.719440000000000055e+03 1.971236578796729541e-17 2.822254052445562033e-17 1.594618595540824126e-17
3.719519999999999982e+03 2.749203447507088979e-17 3.465400635474287976e-17 3.241613019161650675e-17
3.719599999999999909e+03 8.876963411709054542e-17 7.870481189007628887e-17 9.934268055467821592e-17
3.719679999999999836e+03 2.145193315757186760e-16 2.194959675321358547e-16 2.576634213080582943e-16
3.719759999999999764e+03 6.605575406579432044e-16 6.635525407332767213e-16 7.356855104760961429e-16
3.719840000000000146e+03 1.852549785785707174e-15 1.918512173573279273e-15 2.073297894996222510e-15
3.719920000000000073e+03 5.120539481273426084e-15 5.274031355189468597e-15 5.756622575635311083e-15
3.720000000000000000e+03 1.390721465722156146e-14 1.435110060245010171e-14 1.564040451642450044e-14
3.720079999999999927e+03 3.699388210829149643e-14 3.817544948537895853e-14 4.169530020686333804e-14
3.720159999999999854e+03 9.632198021685976570e-14 9.941559357746549292e-14 1.085446211911638476e-13
3.720239999999999782e+03 2.456341294366324835e-13 2.535553132277586447e-13 2.769755407679334653e-13
3.720320000000000164e+03 6.139563260614234200e-13 6.338174779003215873e-13 6.925126901854050850e-13
3.720400000000000091e+03 1.504628651114255350e-12 1.553437256470621069e-12 1.697618864730982590e-12
3.720480000000000018e+03 3.616434544526143173e-12 3.734020592854398481e-12 4.081527519288855924e-12
3.720559999999999945e+03 8.527045032776839965e-12 8.805037730606603243e-12 9.626599564971311482e-12
3.720639999999999873e+03 1.972492987041074135e-11 2.036978468015688541e-11 2.227537013790968655e-11
3.720719999999999800e+03 4.476099048140690781e-11 4.622838973425446936e-11 5.056470499862076001e-11
3.720800000000000182e+03 9.962614876645537941e-11 1.029016707328538688e-10 1.125810235131218375e-10
3.720880000000000109e+03 2.174353280907663657e-10 2.246060143548607930e-10 2.457958552364897596e-10
3.720960000000000036e+03 4.652131814956646494e-10 4.806054671160076435e-10 5.260903597475258044e-10
3.721039999999999964e+03 9.754918281901672767e-10 1.007882003776791962e-09 1.103596516843654560e-09
3.721119999999999891e+03 2.004210316386892691e-09 2.071017196276585941e-09 2.268434613566029650e-09
3.721199999999999818e+03 4.033969048729572987e-09 4.169013496103981112e-09 4.568075932240497760e-09
3.721280000000000200e+03 7.953242499328332342e-09 8.220765560977606723e-09 9.011307465927867266e-09
3.721360000000000127e+03 1.535922133702024811e-08 1.587860952251330099e-08 1.741342246982741173e-08
3.721440000000000055e+03 2.905635858216430921e-08 3.004474665070125214e-08 3.296547063428521249e-08
3.721519999999999982e+03 5.385639381347724621e-08 5.570041560182063373e-08 6.114956492135243360e-08
3.721599999999999909e+03 9.783018122495190456e-08 1.012041586433653722e-07 1.111743715696280516e-07
3.721679999999999836e+03 1.742170140833061424e-07 1.802734404443465196e-07 1.981703598446638083e-07
3.721759999999999764e+03 3.042596318957859775e-07 3.149295796850936247e-07 3.464595596007068014e-07
3.721840000000000146e+03 5.212927951811600241e-07 5.397494008089845910e-07 5.942891032515673411e-07
3.721920000000000073e+03 8.764520088940299033e-07 9.078096973112304378e-07 1.000472296737581125e-06
3.722000000000000000e+03 1.446360277843332301e-06 1.498705652152411623e-06 1.653387100226858637e-06
3.722079999999999927e+03 2.343063594581155161e-06 2.428940158877243153e-06 2.682706507776367265e-06
3.722159999999999854e+03 3.726291059494643181e-06 3.864788030369093575e-06 4.274047806298193775e-06
3.722239999999999782e+03 5.817794088279357565e-06 6.037418405363953704e-06 6.686409278797845782e-06
3.722320000000000164e+03 8.917070447702450122e-06 9.259610383333546655e-06 1.027181592425117091e-05
3.722400000000000091e+03 1.341722977293606378e-05 1.394284962594690624e-05 1.549605376967325574e-05
3.722480000000000018e+03 1.981917378455514762e-05 2.061301625776741083e-05 2.295881275846758273e-05
3.722559999999999945e+03 2.874176210136044756e-05 2.992238649133254538e-05 3.341111288143175026e-05
3.722639999999999873e+03 4.092537268026755860e-05 4.265543617130269308e-05 4.776773563546478715e-05
3.722719999999999800e+03 5.722640633291143405e-05 5.972611929583663393e-05 6.711269908913725058e-05
3.722800000000000182e+03 7.860091112747733878e-05 8.216498109076979034e-05 9.269667911592284774e-05
3.722880000000000109e+03 1.060765377515923523e-04 1.110955666045510307e-04 1.259265761379387623e-04
3.722960000000000036e+03 1.407132321197129290e-04 1.477008324736908782e-04 1.683488255164665133e-04
3.723039999999999964e+03 1.835541215006234708e-04 1.931813263968742967e-04 2.216291269952073615e-04
3.723119999999999891e+03 2.355688010149301580e-04 2.487075776737275676e-04 2.875317354004257179e-04
3.723199999999999818e+03 2.975918261199037582e-04 3.153695581508834988e-04 3.679013307143615087e-04
3.723280000000000200e+03 3.702600376740686401e-04 3.941265724893679915e-04 4.646500355239472735e-04
3.723360000000000127e+03 4.539536572911914139e-04 4.857617654003407366e-04 5.797515512520387939e-04
3.723440000000000055e+03 5.487476668618612328e-04 5.908463529090096471e-04 7.152433634082446413e-04
3.723519999999999982e+03 6.543810014810407623e-04 7.097188793006290776e-04 8.732357355145906226e-04
3.723599999999999909e+03 7.702504808807981735e-04 8.424832746885301590e-04 1.055921958605023732e-03
3.723679999999999836e+03 8.954335721059603201e-04 9.890257768584765664e-04 1.265578014864250297e-03
3.723759999999999764e+03 1.028739392632503852e-03 1.149045506358707799e-03 1.504532792516129810e-03
3.723840000000000146e+03 1.168782157322721194e-03 1.322088297519573774e-03 1.775084860436304578e-03
3.723920000000000073e+03 1.314067194064253308e-03 1.507570278913771379e-03 2.079341566055529014e-03
3.724000000000000000e+03 1.463077859474738902e-03 1.704778081030231462e-03 2.418963039122600661e-03
3.724079999999999927e+03 1.614352386566252854e-03 1.912836702299144844e-03 2.794808039729891874e-03
3.724159999999999854e+03 1.766542283533239707e-03 2.130643156697176709e-03 3.206498991969049771e-03
3.724239999999999782e+03 1.918447461407776561e-03 2.356772574696342198e-03 3.651946837434517229e-03
3.724320000000000164e+03 2.069027027535800655e-03 2.589371776215534156e-03 4.126898245399109391e-03
3.724400000000000091e+03 2.217388145897935918e-03 2.826061898263633118e-03 4.624583440301239731e-03
3.724480000000000018e+03 2.362758187867632868e-03 3.063875026982342768e-03 5.135547882947371322e-03
3.724559999999999945e+03 2.504447254449895539e-03 3.299248844874526961e-03 5.647741840223218651e-03
3.724639999999999873e+03 2.641808779933983546e-03 3.528097537586417660e-03 6.146917214851294747e-03
3.724719999999999800e+03 2.774205271446639979e-03 3.745966984475728248e-03 6.617342524882038890e-03
3.724800000000000182e+03 2.900984537446258619e-03 3.948268978974453156e-03 7.042799437338086513e-03
3.724880000000000109e+03 3.021469469680251440e-03 4.130575137854113586e-03 7.407775311702798245e-03
3.724960000000000036e+03 3.134962067047256020e-03 4.288938944724656963e-03 7.698724926761583813e-03
3.725039999999999964e+03 3.240760310086076255e-03 4.420206592512382349e-03 7.905249938770854065e-03
3.725119999999999891e+03 3.338184928971116728e-03 4.522275808652445432e-03 8.021043388631339185e-03
3.725199999999999818e+03 3.426612143220447541e-03 4.594267352704141903e-03 8.044471201090506313e-03
3.725280000000000200e+03 3.505508098288962534e-03 4.636585608429818171e-03 7.978710061173500262e-03
3.725360000000000127e+03 3.574460939187316683e-03 4.650860524125609817e-03 7.831423029176592249e-03
3.725440000000000055e+03 3.633207143616366906e-03 4.639780068590513944e-03 7.614019129200799881e-03
3.725519999999999982e+03 3.681649731646678518e-03 4.606837202688455341e-03 7.340598867354713487e-03
3.725599999999999909e+03 3.719867091910052884e-03 4.556025566701843443e-03 7.026724657575827808e-03
3.725679999999999836e+03 3.748112244160493531e-03 4.491522228388842956e-03 6.688168333691749123e-03
3.725759999999999764e+03 3.766803269259405562e-03 4.417393790658255374e-03 6.339777142422714680e-03
3.725840000000000146e+03 3.776506312509010643e-03 4.337354921248052532e-03 5.994568998953881019e-03
3.725920000000000073e+03 3.777912987100006358e-03 4.254597734010822328e-03 5.663124492683506254e-03
3.726000000000000000e+03 3.771814186948105937e-03 4.171698591533259601e-03 5.353295688110456738e-03
3.726079999999999927e+03 3.759072296363319323e-03 4.090597925249885893e-03 5.070208432083656708e-03
3.726159999999999854e+03 3.740593600986007877e-03 4.012640250432226649e-03 4.816502124843757143e-03
3.726239999999999782e+03 3.717302407539598008e-03 3.938656634923812759e-03 4.592732337802102674e-03
3.726320000000000164e+03 3.690118017262397285e-03 3.869070588693344567e-03 4.397857623868618900e-03
3.726400000000000091e+03 3.659935314438921092e-03 3.804010094829985041e-03 4.229739934081281662e-03
3.726480000000000018e+03 3.627609365592816392e-03 3.743412281412812539e-03 4.085604079719078185e-03
3.726559999999999945e+03 3.593944105330882429e-03 3.687111900919204117e-03 3.962421081336552769e-03
3.726639999999999873e+03 3.559684929310737329e-03 3.634909354519375198e-03 3.857199077244995514e-03
3.726719999999999800e+03 3.525514830669027478e-03 3.586617793358206231e-03 3.767181015554002619e-03
3.726800000000000182e+03 3.492053602046979715e-03 3.542091509374169830e-03 3.689959291938659479e-03
3.726880000000000109e+03 3.459859573366308883e-03 3.501239348233089674e-03 3.623523660300661826e-03
3.726960000000000036e+03 3.429433354300159918e-03 3.464027393751815172e-03 3.566260790901577653e-03
3.727039999999999964e+03 3.401223087088123265e-03 3.430474951999219670e-03 3.516922867325646216e-03
3.727119999999999891e+03 3.375630777496660493e-03 3.400647195874220187e-03 3.474579790611614580e-03
3.727199999999999818e+03 3.353019348482200613e-03 3.374646977235076090e-03 3.438565955779791013e-03
3.727280000000000200e+03 3.333720143923172945e-03 3.352607468518390820e-03 3.408428978957541138e-03
3.727360000000000127e+03 3.318040692654263771e-03 3.334686579629356998e-03 3.383884676195900686e-03
3.727440000000000055e+03 3.306272622437084804e-03 3.321063562375834236e-03 3.364780250540985902e-03
3.727519999999999982e+03 3.298699688167789669e-03 3.311937868391927851e-03 3.351066053644171771e-03
3.727599999999999909e+03 3.295605949288572291e-03 3.307530142763841045e-03 3.342775352762845063e-03
3.727679999999999836e+03 3.297284200587750121e-03 3.308085178029967609e-03 3.340011101923179033e-03
3.727759999999999764e+03 3.304044832701880877e-03 3.313876685996149096e-03 3.342938632477959054e-03
3.727840000000000146e+03 3.316225380059819022e-03 3.325213839712091134e-03 3.351783313026284253e-03
3.727920000000000073e+03 3.334201113659484780e-03 3.342449677852282926e-03 3.366832487480265947e-03
3.728000000000000000e+03 3.358397166267474993e-03 3.365991643397006280e-03 3.388441325835585792e-03
3.728079999999999927e+03 3.389302855269782800e-03 3.396314754356782005e-03 3.417042590499903224e-03
3.728159999999999854e+03 3.427489116351743487e-03 3.433978193973838151e-03 3.453160734053371296e-03
3.728239999999999782e+03 3.473630309629949838e-03 3.479646489729408803e-03 3.497431225050570257e-03
3.728320000000000164e+03 3.528532147001622269e-03 3.534116962925110648e-03 3.550626585648739442e-03
3.728400000000000091e+03 3.593168160539649599e-03 3.598355819861477015e-03 3.613691367853376704e-03
3.728480000000000018e+03 3.668728034610519752e-03 3.673546170918666996e-03 3.687789247180606189e-03
3.728559999999999945e+03 3.756682299467022264e-03 3.761152446881763176e-03 3.774366619084924736e-03
3.728639999999999873e+03 3.858869345705015844e-03 3.863007148093667437e-03 3.875238563336287374e-03
3.728719999999999800e+03 3.977612425375330607e-03 3.981427570616750955e-03 3.992704756589681228e-03
3.728800000000000182e+03 4.115876115726652303e-03 4.119371964406172253e-03 4.129704726085910681e-03
3.728880000000000109e+03 4.277473340496828168e-03 4.280646197423619917e-03 4.290023456277798977e-03
3.728960000000000036e+03 4.467334961986350710e-03 4.470172918327814521e-03 4.478559280035879914e-03
3.729039999999999964e+03 4.691853399478068849e-03 4.694334654870687719e-03 4.701665436974904883e-03
3.729119999999999891e+03 4.959308636424936134e-03 4.961399197625265128e-03 4.967573610641050179e-03
3.729199999999999818e+03 5.280378058095280824e-03 5.282028709070327004e-03 5.286900879667397711e-03
3.729280000000000200e+03 5.668719453051604927e-03 5.669861908466775763e-03 5.673229483876668020e-03
3.729360000000000127e+03 6.141598103865390096e-03 6.142140303051418088e-03 6.143730509532116177e-03
3.729440000000000055e+03 6.720503796346757701e-03 6.720324378073697959e-03 6.719777652866678816e-03
3.729519999999999982e+03 7.431672716967119632e-03 7.430614845619971931e-03 7.427466547724557305e-03
3.729599999999999909e+03 8.306395412305054085e-03 8.304260308333526186e-03 8.297921553384690271e-03
3.729679999999999836e+03 9.380960401431008913e-03 9.377501160933991720e-03 9.367240512680232237e-03
3.729759999999999764e+03 1.069606119108535390e-02 1.069097774795320192e-02 1.067590629439207385e-02
3.729840000000000146e+03 1.229549176524030556e-02 1.228842812751224263e-02 1.226749129394410880e-02
3.729920000000000073e+03 1.422398221665631401e-02 1.421452735460297483e-02 1.418650753415123290e-02
3.730000000000000000e+03 1.652409080935310359e-02 1.651178473047967485e-02 1.647531927973325261e-02
3.730079999999999927e+03 1.923217590066579608e-02 1.921652245218966396e-02 1.917014161550318480e-02
3.730159999999999854e+03 2.237361767418517486e-02 2.235410540414066796e-02 2.229629410982859189e-02
3.730239999999999782e+03 2.595763189631198828e-02 2.593376383378785330e-02 2.586304991127425651e-02
3.730320000000000164e+03 2.997219083375014109e-02 2.994352330215822172e-02 2.985859245749627675e-02
3.730400000000000091e+03 3.437970593185418061e-02 3.434589551660993667e-02 3.424573046368784013e-02
3.730480000000000018e+03 3.911419566804266723e-02 3.907505230190664453e-02 3.895909001595562748e-02
3.730559999999999945e+03 4.408062821988102675e-02 4.403617115108370700e-02 4.390446866192586339e-02
3.730639999999999873e+03 4.915697376246663808e-02 4.910748608880217275e-02 4.896088202626789482e-02
3.730719999999999800e+03 5.419922636096462243e-02 5.414530301270854135e-02 5.398555974583081618e-02
3.730800000000000182e+03 5.904928401656286963e-02 5.899186770301061145e-02 5.882177782427401580e-02
3.730880000000000109e+03 6.354515343078404044e-02 6.348555324134440292e-02 6.330899466898307071e-02
3.730960000000000036e+03 6.753253886294946495e-02 6.747242698526800808e-02 6.729435324205998437e-02
3.731039999999999964e+03 7.087655899492562028e-02 7.081794235369939794e-02 7.064429855361226140e-02
3.731119999999999891e+03 7.347218614366458900e-02 7.341735156789265526e-02 7.325491198608310994e-02
3.731199999999999818e+03 7.525207044128226497e-02 7.520350406128416265e-02 7.505963336471850600e-02
3.731280000000000200e+03 7.619070894230048352e-02 7.615099269356838396e-02 7.603333935468278848e-02
3.731360000000000127e+03 7.630440725278621328e-02 7.627609742105660728e-02 7.619223393130147848e-02
3.731440000000000055e+03 7.564707634494707844e-02 7.563257086371123761e-02 7.558960062742327290e-02
3.731519999999999982e+03 7.430250241928372523e-02 7.430390501218342436e-02 7.430805989297843694e-02
3.731599999999999909e+03 7.237421684654163356e-02 7.239320700871196279e-02 7.244946217162950841e-02
3.731679999999999836e+03 6.997439363739159368e-02 7.001211179308614030e-02 7.012384550277943329e-02
3.731759999999999764e+03 6.721326797003482345e-02 6.727022484080087683e-02 6.743894997846128225e-02
3.731840000000000146e+03 6.419039772783964592e-02 6.426641591029341738e-02 6.449160690548466635e-02
3.731920000000000073e+03 6.098871836317768663e-02 6.108291230007945743e-02 6.136194579607798932e-02
3.732000000000000000e+03 5.767184143956475412e-02 5.778263940524162867e-02 5.811085938507296739e-02
3.732079999999999927e+03 5.428451191459366526e-02 5.440972046864444439e-02 5.478062918691120609e-02
3.732159999999999854e+03 5.085566452995009257e-02 5.099257237728234415e-02 5.139813802754536476e-02
3.732239999999999782e+03 4.740318435677490921e-02 4.754869903335653958e-02 4.797976065721132333e-02
3.732320000000000164e+03 4.393932650786724903e-02 4.409013418769247572e-02 4.453687507753720243e-02
3.732400000000000091e+03 4.047579159769221224e-02 4.062852798895716377e-02 4.108098194145113485e-02
3.732480000000000018e+03 3.702765668915183189e-02 3.717907580644344567e-02 3.762762708446105303e-02
3.732559999999999945e+03 3.361567033876798616e-02 3.376279813720704098e-02 3.419863658794516925e-02
3.732639999999999873e+03 3.026676705875792905e-02 3.040702854956595438e-02 3.082252616552219257e-02
3.732719999999999800e+03 2.701297523524034960e-02 2.714428660232808682e-02 2.753327040307068999e-02
3.732800000000000182e+03 2.388913162523090966e-02 2.400995264505496538e-02 2.436785996326798140e-02
3.732880000000000109e+03 2.092994577853531102e-02 2.103929197447373597e-02 2.136320646136842527e-02
3.732960000000000036e+03 1.816697504606781463e-02 1.826439290412688182e-02 1.855297110937330698e-02
3.733039999999999964e+03 1.562599308217990646e-02 1.571150481118897130e-02 1.596481254276981010e-02
3.733119999999999891e+03 1.332509377013196827e-02 1.339912016468217289e-02 1.361840398126869592e-02
3.733199999999999818e+03 1.127370466722628362e-02 1.133697548769066130e-02 1.152439721217531771e-02
3.733280000000000200e+03 9.472522225254888240e-03 9.525983204850561881e-03 9.684344445999309645e-03
3.733360000000000127e+03 7.914249550778951897e-03 7.958973888272399475e-03 8.091453850488948552e-03
3.733440000000000055e+03 6.584930311631949536e-03 6.622040620784715344e-03 6.731964890511226395e-03
3.733519999999999982e+03 5.465633464753507503e-03 5.496237974830777903e-03 5.586889523723971573e-03
3.733599999999999909e+03 4.534248178551601727e-03 4.559392840010863604e-03 4.633870144970842625e-03
3.733679999999999836e+03 3.767186015298108325e-03 3.787822319853856225e-03 3.848944034667555695e-03
3.733759999999999764e+03 3.140844460729869028e-03 3.157811398506270902e-03 3.208062904601839856e-03
3.733840000000000146e+03 2.632748630492843991e-03 2.646766339724613074e-03 2.688280934423196294e-03
3.733920000000000073e+03 2.222345404499588475e-03 2.234017693253271229e-03 2.268584060096828260e-03
3.734000000000000000e+03 1.891469270005039600e-03 1.901292215129314492e-03 1.930379897103778495e-03
3.734079999999999927e+03 1.624528864502169153e-03 1.632903000838157020e-03 1.657698509191580811e-03
3.734159999999999854e+03 1.408478050318894568e-03 1.415722131035926368e-03 1.437169708290627831e-03
3.734239999999999782e+03 1.232637949360026108e-03 1.239002780927402937e-03 1.257845384941345783e-03
3.734320000000000164e+03 1.088430326142909377e-03 1.094111680609915691e-03 1.110929235245050953e-03
3.734400000000000091e+03 9.690716904200317528e-04 9.742217242963660973e-04 9.894649460475905389e-04
3.734480000000000018e+03 8.692646182016632722e-04 8.740015584405740664e-04 8.880206495435076291e-04
3.734559999999999945e+03 7.849103549946932464e-04 7.893264457673334440e-04 8.023946350808017517e-04
3.734639999999999873e+03 7.128561783328018608e-04 7.170240281602470542e-04 7.293563732607508815e-04
3.734719999999999800e+03 6.506828912858055513e-04 6.546604362831732679e-04 6.664285258987475606e-04
3.734800000000000182e+03 5.965322427468251233e-04 6.003665676589207013e-04 6.117098403677767712e-04
3.734880000000000109e+03 5.489707048381266361e-04 5.527009570676498940e-04 5.637353329831085299e-04
3.734960000000000036e+03 5.068843914411458621e-04 5.105439988858853769e-04 5.213684488106113150e-04
3.735039999999999964e+03 4.693994561874650917e-04 4.730178280498852257e-04 4.837194107951073708e-04
3.735119999999999891e+03 4.358226063518608542e-04 4.394264642163065392e-04 4.500842683638100789e-04
3.735199999999999818e+03 4.055970557516876086e-04 4.092115143441895633e-04 4.198998581091126833e-04
3.735280000000000200e+03 3.782700673787564322e-04 3.819195626890496925e-04 3.927107411188502078e-04
3.735360000000000127e+03 3.534690513985407783e-04 3.571781991191027585e-04 3.681450241951129878e-04
3.735440000000000055e+03 3.308839047467306829e-04 3.346783644050266987e-04 3.458967210964568480e-04
3.735519999999999982e+03 3.102538727717763715e-04 3.141612922570105062e-04 3.257129314896740511e-04
3.735599999999999909e+03 2.913576794453789291e-04 2.954088003526211337e-04 3.073846066951092001e-04
3.735679999999999836e+03 2.740060246584445354e-04 2.782360400910767364e-04 2.907400450585308519e-04
3.735759999999999764e+03 2.580358051965273925e-04 2.624860766563969221e-04 2.756405327864432293e-04
3.735840000000000146e+03 2.433056004726725911e-04 2.480258558649407925e-04 2.619777321930413208e-04
3.735920000000000073e+03 2.296920922470471142e-04 2.347432364826560608e-04 2.496725239668238583e-04
3.736000000000000000e+03 2.170871720102829740e-04 2.225448338161932580e-04 2.386750259864535634e-04
3.736079999999999927e+03 2.053955378560280611e-04 2.113544320645212825e-04 2.289654151532434349e-04
3.736159999999999854e+03 1.945325970703125167e-04 2.011116712526576716e-04 2.205549318242768409e-04
3.736239999999999782e+03 1.844224710769523526e-04 1.917705881863983927e-04 2.134860044992482322e-04
3.736320000000000164e+03 1.749958480069059618e-04 1.832973864846935768e-04 2.078297759106082030e-04
3.736400000000000091e+03 1.661873594139255824e-04 1.756665554564392211e-04 2.036785051784404180e-04
3.736480000000000018e+03 1.579321114081715116e-04 1.688542404336147967e-04 2.011295985495654937e-04
3.736559999999999945e+03 1.501610525358875879e-04 1.628277667131657394e-04 2.002578656044853508e-04
3.736639999999999873e+03 1.427951171425019474e-04 1.575306974371619689e-04 2.010737312832962785e-04
3.736719999999999800e+03 1.357386412910418290e-04 1.528640284567686582e-04 2.034683199068511425e-04
3.736800000000000182e+03 1.288734182493418148e-04 1.486661843845527541e-04 2.071519083621467950e-04
3.736880000000000109e+03 1.220557642230739255e-04 1.446970651472673827e-04 2.115995035739874186e-04
3.736960000000000036e+03 1.151196779417340484e-04 1.406336088502448318e-04 2.160239586475625655e-04
3.737039999999999964e+03 1.078889964630381896e-04 1.360848053175210497e-04 2.193994306181634192e-04
3.737119999999999891e+03 1.001998418713092041e-04 1.306314489154029011e-04 2.205522696956451823e-04
3.737199999999999818e+03 9.193154151426289895e-05 1.238896475291452319e-04 2.183208218064647136e-04
3.737280000000000200e+03 8.304028919093635265e-05 1.155883504752612989e-04 2.117625742636992253e-04
3.737360000000000127e+03 7.358657410659002302e-05 1.056428913346436557e-04 2.003639561408252390e-04
3.737440000000000055e+03 6.374659365314517916e-05 9.420266241835682449e-05 1.841951588057168482e-04
3.737519999999999982e+03 5.380063668975923707e-05 8.165455397976069320e-05 1.639580621589132887e-04
