# Supplementary material for: Resonant inelastic X-ray scattering tools to count 5 f electrons of actinides and probe bond covalency
Source: Nat Commun. 2025 Feb 10;16:1221. doi: 10.1038/s41467-024-54574-7 (PMC11811144; doi:10.1038/s41467-024-54574-7)
Supplement: Supplementary file 3 — Source Data [file 41467_2024_54574_MOESM3_ESM.zip › Data_figures/Data_SI_figures/FigSI5/SI5a_UIV.txt]

# Eexc relative to Wl | Intensity Analyzer
# crystal 3 | Intensity Analyzer
# crystal 2 | Intensity Analyzer
# crystal 1
3.716399999999999636e+03 -3.395364443792359394e-18 2.713567405782449348e-17 -3.395364443792359394e-18
3.716479999999999563e+03 -1.015932878811998585e-18 1.938343230746363248e-17 -1.015932878811998585e-18
3.716559999999999491e+03 3.282531229202832995e-18 3.787214512985769090e-18 3.282531229202832995e-18
3.716639999999999418e+03 6.304388102888394418e-18 1.533829262352553135e-17 6.304388102888394418e-18
3.716719999999999800e+03 4.484649411813288429e-18 7.950005056154130556e-18 4.484649411813288429e-18
3.716799999999999727e+03 -1.539974532173142993e-17 -5.803508249937402066e-18 -1.539974532173142993e-17
3.716879999999999654e+03 -7.653404880416906937e-18 4.185413995660162803e-18 -7.653404880416906937e-18
3.716959999999999582e+03 -6.674873618465930395e-18 7.491953829267905872e-18 -6.674873618465930395e-18
3.717039999999999509e+03 -2.782139367770006920e-17 4.412076858962647431e-18 -2.782139367770006920e-17
3.717119999999999436e+03 -8.155170119762769100e-18 -2.704300940122665679e-18 -8.155170119762769100e-18
3.717199999999999818e+03 -1.130163424415167245e-17 -8.290405423810089505e-18 -1.130163424415167245e-17
3.717279999999999745e+03 9.026598094179512328e-18 1.094883921705468603e-17 9.026598094179512328e-18
3.717359999999999673e+03 -4.939318506703884610e-18 -4.096352572991884484e-18 -4.939318506703884610e-18
3.717439999999999600e+03 -1.682752993352093662e-17 -8.449389833147170545e-19 -1.682752993352093662e-17
3.717519999999999527e+03 -1.797984409915009421e-17 -1.457048309473872980e-17 -1.797984409915009421e-17
3.717599999999999454e+03 -1.588067036137568749e-17 9.820678739207978790e-18 -1.588067036137568749e-17
3.717679999999999836e+03 -2.170892080566542626e-17 -6.417058869668381280e-18 -2.170892080566542626e-17
3.717759999999999764e+03 -7.589433136798990293e-18 5.075216076938479665e-19 -7.589433136798990293e-18
3.717839999999999691e+03 6.495360787732456262e-18 8.594197741640486458e-18 6.495360787732456262e-18
3.717919999999999618e+03 7.796151923395535440e-17 8.728343640211477421e-17 7.796151923395535440e-17
3.717999999999999545e+03 2.434937683781719904e-16 2.648855595135604222e-16 2.434937683781719904e-16
3.718079999999999472e+03 6.976345242787795115e-16 7.059004578172398301e-16 6.976345242787795115e-16
3.718159999999999854e+03 2.052630841413133707e-15 2.035910660683044940e-15 2.052630841413133707e-15
3.718239999999999782e+03 5.734914660634515425e-15 5.664199234384880344e-15 5.734914660634515425e-15
3.718319999999999709e+03 1.557066579334531161e-14 1.534142355801972569e-14 1.557066579334531161e-14
3.718399999999999636e+03 4.145222127155706813e-14 4.080582483060726593e-14 4.145222127155706813e-14
3.718479999999999563e+03 1.079833671029583173e-13 1.062810828504029833e-13 1.079833671029583173e-13
3.718559999999999491e+03 2.756225512067354444e-13 2.711947814959538167e-13 2.756225512067354444e-13
3.718639999999999418e+03 6.887389821632964244e-13 6.775545673677188830e-13 6.887389821632964244e-13
3.718719999999999800e+03 1.684854801442933153e-12 1.657209290490517172e-12 1.684854801442933153e-12
3.718799999999999727e+03 4.034637035782590253e-12 3.967662197345052890e-12 4.034637035782590253e-12
3.718879999999999654e+03 9.456133304776825364e-12 9.297390106183748901e-12 9.456133304776825364e-12
3.718959999999999582e+03 2.168963225501923263e-11 2.132124701147499816e-11 2.168963225501923263e-11
3.719039999999999509e+03 4.868447146488039244e-11 4.784764352520792353e-11 4.868447146488039244e-11
3.719119999999999436e+03 1.069352806613224441e-10 1.050744602317399168e-10 1.069352806613224441e-10
3.719199999999999818e+03 2.298635504053955466e-10 2.258128168752811300e-10 2.298635504053955466e-10
3.719279999999999745e+03 4.836233676988191561e-10 4.749897215229986617e-10 4.836233676988191561e-10
3.719359999999999673e+03 9.962053086605652628e-10 9.781833614754444398e-10 9.962053086605652628e-10
3.719439999999999600e+03 2.009800571386364306e-09 1.972946381573154733e-09 2.009800571386364306e-09
3.719519999999999527e+03 3.972885512597127067e-09 3.899026727567197752e-09 3.972885512597127067e-09
3.719599999999999454e+03 7.698429145558431363e-09 7.553319205494622371e-09 7.698429145558431363e-09
3.719679999999999836e+03 1.462915661620828163e-08 1.434957911025588414e-08 1.462915661620828163e-08
3.719759999999999764e+03 2.727087161650528922e-08 2.674252924772087552e-08 2.727087161650528922e-08
3.719839999999999691e+03 4.988071011759041628e-08 4.890123367769887219e-08 4.988071011759041628e-08
3.719919999999999618e+03 8.952777705617946462e-08 8.774640213735183140e-08 8.952777705617946462e-08
3.719999999999999545e+03 1.576756413775288413e-07 1.544974201188644497e-07 1.576756413775288413e-07
3.720079999999999472e+03 2.724634274154405800e-07 2.669012687609590291e-07 2.724634274154405800e-07
3.720159999999999854e+03 4.618749698679149746e-07 4.523275391367078297e-07 4.618749698679149746e-07
3.720239999999999782e+03 7.679705578256663520e-07 7.518986166580989779e-07 7.679705578256663520e-07
3.720319999999999709e+03 1.252298583302915187e-06 1.225767587399147579e-06 1.252298583302915187e-06
3.720399999999999636e+03 2.002493631712681845e-06 1.959547570752885255e-06 2.002493631712681845e-06
3.720479999999999563e+03 3.139902257953927480e-06 3.071734293464941414e-06 3.139902257953927480e-06
3.720559999999999491e+03 4.827873244029072613e-06 4.721764118801030494e-06 4.827873244029072613e-06
3.720639999999999418e+03 7.280135557758355476e-06 7.118142119318938063e-06 7.280135557758355476e-06
3.720719999999999800e+03 1.076849530108769851e-05 1.052588943028333366e-05 1.076849530108769851e-05
3.720799999999999727e+03 1.562892261373914737e-05 1.527240562806412566e-05 1.562892261373914737e-05
3.720879999999999654e+03 2.226494859205203761e-05 2.175069791495893852e-05 2.226494859205203761e-05
3.720959999999999582e+03 3.114711767977847726e-05 3.041876101506643001e-05 3.114711767977847726e-05
3.721039999999999509e+03 4.280705675458486281e-05 4.179371255621137324e-05 4.280705675458486281e-05
3.721119999999999436e+03 5.782465098752445978e-05 5.643921771710579756e-05 5.782465098752445978e-05
3.721199999999999818e+03 7.680709179601116613e-05 7.494500236397822997e-05 7.680709179601116613e-05
3.721279999999999745e+03 1.003594244976592519e-04 9.789809193339408784e-05 1.003594244976592519e-04
3.721359999999999673e+03 1.290477411338718835e-04 1.258468917950894496e-04 1.290477411338718835e-04
3.721439999999999600e+03 1.633580910930641122e-04 1.592611032893902028e-04 1.633580910930641122e-04
3.721519999999999527e+03 2.036559786274521472e-04 1.984922199735533797e-04 2.036559786274521472e-04
3.721599999999999454e+03 2.501523620387381404e-04 2.437403647885302144e-04 2.501523620387381404e-04
3.721679999999999836e+03 3.028819490406570039e-04 2.950331064616730200e-04 3.028819490406570039e-04
3.721759999999999764e+03 3.616982501735795303e-04 3.522205899973217084e-04 3.616982501735795303e-04
3.721839999999999691e+03 4.262875719828457103e-04 4.149890935892343378e-04 4.262875719828457103e-04
3.721919999999999618e+03 4.962012908547081989e-04 4.828923624236004732e-04 4.962012908547081989e-04
3.721999999999999545e+03 5.709027339504671103e-04 5.553971455219662307e-04 5.709027339504671103e-04
3.722079999999999472e+03 6.498222429044546748e-04 6.319366982193017545e-04 6.498222429044546748e-04
3.722159999999999854e+03 7.324121045316236934e-04 7.119641865619323953e-04 7.324121045316236934e-04
3.722239999999999782e+03 8.181926900004339890e-04 7.949976087606314004e-04 8.181926900004339890e-04
3.722319999999999709e+03 9.067828018497938857e-04 8.806494697819514626e-04 9.067828018497938857e-04
3.722399999999999636e+03 9.979107007129579994e-04 9.686378226814265115e-04 9.979107007129579994e-04
3.722479999999999563e+03 1.091406628163560724e-03 1.058779501729674010e-03 1.091406628163560724e-03
3.722559999999999491e+03 1.187181515353909764e-03 1.150970106826491738e-03 1.187181515353909764e-03
3.722639999999999418e+03 1.285198874295232765e-03 1.245157492746315746e-03 1.285198874295232765e-03
3.722719999999999800e+03 1.385447273095270077e-03 1.341315852142721662e-03 1.385447273095270077e-03
3.722799999999999727e+03 1.487919750278720969e-03 1.439426412074985622e-03 1.487919750278720969e-03
3.722879999999999654e+03 1.592604843904145634e-03 1.539469098948387368e-03 1.592604843904145634e-03
3.722959999999999582e+03 1.699492251193987849e-03 1.641427908031973170e-03 1.699492251193987849e-03
3.723039999999999509e+03 1.808594716048342755e-03 1.745311354709174834e-03 1.808594716048342755e-03
3.723119999999999436e+03 1.919986472421542035e-03 1.851188184143200176e-03 1.919986472421542035e-03
3.723199999999999818e+03 2.033857362251023041e-03 1.959237372255193642e-03 2.033857362251023041e-03
3.723279999999999745e+03 2.150580752928144771e-03 2.069810499967873144e-03 2.150580752928144771e-03
3.723359999999999673e+03 2.270793001566685700e-03 2.183504203054961908e-03 2.270793001566685700e-03
3.723439999999999600e+03 2.395482895750036204e-03 2.301241019586441720e-03 2.395482895750036204e-03
3.723519999999999527e+03 2.526091482352658957e-03 2.424358813208161555e-03 2.526091482352658957e-03
3.723599999999999454e+03 2.664625848714850895e-03 2.554711933124705417e-03 2.664625848714850895e-03
3.723679999999999836e+03 2.813794208851504337e-03 2.694790887403206332e-03 2.813794208851504337e-03
3.723759999999999764e+03 2.977173181105200774e-03 2.847870729582214263e-03 2.977173181105200774e-03
3.723839999999999691e+03 3.159420265835949197e-03 3.018200517692340348e-03 3.159420265835949197e-03
3.723919999999999618e+03 3.366543921702594942e-03 3.211245877205697995e-03 3.366543921702594942e-03
3.723999999999999545e+03 3.606238937981237277e-03 3.433992625141148343e-03 3.606238937981237277e-03
3.724079999999999472e+03 3.888284789787188871e-03 3.695310452654723861e-03 3.888284789787188871e-03
3.724159999999999854e+03 4.224988529940457670e-03 4.006361036948081697e-03 4.224988529940457670e-03
3.724239999999999782e+03 4.631631477226409201e-03 4.381014571662179315e-03 4.631631477226409201e-03
3.724319999999999709e+03 5.126851693573361048e-03 4.836213586484513528e-03 5.126851693573361048e-03
3.724399999999999636e+03 5.732864862576438070e-03 5.392195615152272671e-03 5.732864862576438070e-03
3.724479999999999563e+03 6.475399514003173096e-03 6.072461121277093754e-03 6.475399514003173096e-03
3.724559999999999491e+03 7.383205325507288114e-03 6.903356252839709488e-03 7.383205325507288114e-03
3.724639999999999418e+03 8.486993570109636550e-03 7.913138928147501680e-03 8.486993570109636550e-03
3.724719999999999800e+03 9.817694909395359437e-03 9.130419147734670712e-03 9.817694909395359437e-03
3.724799999999999727e+03 1.140397814801626108e-02 1.058191646620723798e-02 1.140397814801626108e-02
3.724879999999999654e+03 1.326906652280979149e-02 1.228956164490822497e-02 1.326906652280979149e-02
3.724959999999999582e+03 1.542701098905903054e-02 1.426708179011862594e-02 1.542701098905903054e-02
3.725039999999999509e+03 1.787871936188306990e-02 1.651633680445277821e-02 1.787871936188306990e-02
3.725119999999999436e+03 2.060817372497823069e-02 1.902379948354624914e-02 2.060817372497823069e-02
3.725199999999999818e+03 2.357936764590233547e-02 2.175766587995260973e-02 2.357936764590233547e-02
3.725279999999999745e+03 2.673453014513096221e-02 2.466611948979789345e-02 2.673453014513096221e-02
3.725359999999999673e+03 2.999415221473614862e-02 2.767723084283236004e-02 2.999415221473614862e-02
3.725439999999999600e+03 3.325918424255307898e-02 3.070084339492694034e-02 3.325918424255307898e-02
3.725519999999999527e+03 3.641553655309994614e-02 3.363258319946010183e-02 3.641553655309994614e-02
3.725599999999999454e+03 3.934071619443577084e-02 3.635985642860502937e-02 3.934071619443577084e-02
3.725679999999999836e+03 4.191211276694517540e-02 3.876940314344437533e-02 4.191211276694517540e-02
3.725759999999999764e+03 4.401615707265752603e-02 4.075570599921074511e-02 4.401615707265752603e-02
3.725839999999999691e+03 4.555737411029280731e-02 4.222936026201250942e-02 4.555737411029280731e-02
3.725919999999999618e+03 4.646628367794092968e-02 4.312444098340504489e-02 4.646628367794092968e-02
3.725999999999999545e+03 4.670519387985780368e-02 4.340397988567148285e-02 4.670519387985780368e-02
3.726079999999999472e+03 4.627118031076174476e-02 4.306288533081145675e-02 4.627118031076174476e-02
3.726159999999999854e+03 4.519590792170392196e-02 4.212796927171293115e-02 4.519590792170392196e-02
3.726239999999999782e+03 4.354236881472582643e-02 4.065512654900983736e-02 4.354236881472582643e-02
3.726319999999999709e+03 4.139900292458255360e-02 3.872407595864531954e-02 4.139900292458255360e-02
3.726399999999999636e+03 3.887197384854135934e-02 3.643135818339184040e-02 3.887197384854135934e-02
3.726479999999999563e+03 3.607654560527814164e-02 3.388245212412328844e-02 3.607654560527814164e-02
3.726559999999999491e+03 3.312853258197235445e-02 3.118390308496647723e-02 3.312853258197235445e-02
3.726639999999999418e+03 3.013668544332060231e-02 2.843626255160723593e-02 3.013668544332060231e-02
3.726719999999999800e+03 2.719666177045807626e-02 2.572844781958044322e-02 2.719666177045807626e-02
3.726799999999999727e+03 2.438695595148627354e-02 2.313388058106793932e-02 2.438695595148627354e-02
3.726879999999999654e+03 2.176687729812498348e-02 2.070850163509480035e-02 2.176687729812498348e-02
3.726959999999999582e+03 1.937641350547124330e-02 1.849052580370701485e-02 1.937641350547124330e-02
3.727039999999999509e+03 1.723763148168458784e-02 1.650162789996171067e-02 1.723763148168458784e-02
3.727119999999999436e+03 1.535716521351466676e-02 1.474915257759337218e-02 1.535716521351466676e-02
3.727199999999999818e+03 1.372931890153316140e-02 1.322891713468137866e-02 1.372931890153316140e-02
3.727279999999999745e+03 1.233935745954078955e-02 1.192821305301235840e-02 1.233935745954078955e-02
3.727359999999999673e+03 1.116664273300725131e-02 1.082868859238316807e-02 1.116664273300725131e-02
3.727439999999999600e+03 1.018737887542723632e-02 9.908889651991407629e-03 1.018737887542723632e-02
3.727519999999999527e+03 9.376834606544743808e-03 9.146331322338002376e-03 9.376834606544743808e-03
3.727599999999999454e+03 8.711000045788813706e-03 8.519055499344988305e-03 8.711000045788813706e-03
3.727679999999999836e+03 8.167704231679373192e-03 8.006693714679364790e-03 8.167704231679373192e-03
3.727759999999999764e+03 7.727264374202636940e-03 7.591096898530606991e-03 7.727264374202636940e-03
3.727839999999999691e+03 7.372761253783584670e-03 7.256616632391470374e-03 7.372761253783584670e-03
3.727919999999999618e+03 7.090041165676458715e-03 6.990129215632637054e-03 7.090041165676458715e-03
3.727999999999999545e+03 6.867538471199084379e-03 6.780889073957569249e-03 6.867538471199084379e-03
3.728079999999999472e+03 6.695999028876038935e-03 6.620286088622655621e-03 6.695999028876038935e-03
3.728159999999999854e+03 6.568167608523340847e-03 6.501566054607693657e-03 6.568167608523340847e-03
3.728239999999999782e+03 6.478484893691246506e-03 6.419557532411072041e-03 6.478484893691246506e-03
3.728319999999999709e+03 6.422823937614409971e-03 6.370433833711189493e-03 6.422823937614409971e-03
3.728399999999999636e+03 6.398283218750143268e-03 6.351527027920543522e-03 6.398283218750143268e-03
3.728479999999999563e+03 6.403044340389694826e-03 6.361202309011276465e-03 6.403044340389694826e-03
3.728559999999999491e+03 6.436296996858038161e-03 6.398795944209611196e-03 6.436296996858038161e-03
3.728639999999999418e+03 6.498231736705688787e-03 6.464618056263446259e-03 6.498231736705688787e-03
3.728719999999999800e+03 6.590101641920146497e-03 6.560022081781546367e-03 6.590101641920146497e-03
3.728799999999999727e+03 6.714356450078018575e-03 6.687545087957167192e-03 6.714356450078018575e-03
3.728879999999999654e+03 6.874855842144343004e-03 6.851126222898192876e-03 6.874855842144343004e-03
3.728959999999999582e+03 7.077171398331783513e-03 7.056413238290264352e-03 7.077171398331783513e-03
3.729039999999999509e+03 7.328987688451565202e-03 7.311167867082804354e-03 7.328987688451565202e-03
3.729119999999999436e+03 7.640610516562916510e-03 7.625778268589068244e-03 7.640610516562916510e-03
3.729199999999999818e+03 8.025582764758305149e-03 8.013879045482924512e-03 8.025582764758305149e-03
3.729279999999999745e+03 8.501393926318628891e-03 8.493064832603184136e-03 8.501393926318628891e-03
3.729359999999999673e+03 9.090247036827927077e-03 9.085660903267235924e-03 9.090247036827927077e-03
3.729439999999999600e+03 9.819815956629455306e-03 9.819483289653038044e-03 9.819815956629455306e-03
3.729519999999999527e+03 1.072388801431644473e-02 1.072848276729009009e-02 1.072388801431644473e-02
3.729599999999999454e+03 1.184274528113609878e-02 1.185312512936642637e-02 1.184274528113609878e-02
3.729679999999999836e+03 1.322309835101841656e-02 1.324032065836974401e-02 1.322309835101841656e-02
3.729759999999999764e+03 1.491735847061524158e-02 1.494268766737896076e-02 1.491735847061524158e-02
3.729839999999999691e+03 1.698202849809444387e-02 1.701692979304467515e-02 1.698202849809444387e-02
3.729919999999999618e+03 1.947502247533045364e-02 1.952113643721940101e-02 1.947502247533045364e-02
3.729999999999999545e+03 2.245179773995695585e-02 2.251089056444416717e-02 2.245179773995695585e-02
3.730079999999999472e+03 2.596030761287158178e-02 2.603419307777624439e-02 2.596030761287158178e-02
3.730159999999999854e+03 3.003495367477018035e-02 3.012538503380826280e-02 3.003495367477018035e-02
3.730239999999999782e+03 3.468992072758469297e-02 3.479845410599840400e-02 3.468992072758469297e-02
3.730319999999999709e+03 3.991248935655007657e-02 4.004032439433530960e-02 3.991248935655007657e-02
3.730399999999999636e+03 4.565710483988739965e-02 4.580491295260794016e-02 4.565710483988739965e-02
3.730479999999999563e+03 5.184109495622343106e-02 5.200885000476569708e-02 5.184109495622343106e-02
3.730559999999999491e+03 5.834293185773959528e-02 5.852976143768866268e-02 5.834293185773959528e-02
3.730639999999999418e+03 6.500379415838050678e-02 6.520787130399902098e-02 6.500379415838050678e-02
3.730719999999999800e+03 7.163289544156607735e-02 7.185138959060034802e-02 7.163289544156607735e-02
3.730799999999999727e+03 7.801662413325871626e-02 7.824572634129556281e-02 7.801662413325871626e-02
3.730879999999999654e+03 8.393103722868497374e-02 8.416606795738509894e-02 8.393103722868497374e-02
3.730959999999999582e+03 8.915674112698439291e-02 8.939234010576374567e-02 8.915674112698439291e-02
3.731039999999999509e+03 9.349476273723571207e-02 9.372515054779574639e-02 9.349476273723571207e-02
3.731119999999999436e+03 9.678174439263827200e-02 9.700103599720680259e-02 9.678174439263827200e-02
3.731199999999999818e+03 9.890274789713038306e-02 9.910529082829513947e-02 9.890274789713038306e-02
3.731279999999999745e+03 9.980015387299055740e-02 9.998085951009001715e-02 9.980015387299055740e-02
3.731359999999999673e+03 9.947757837872152342e-02 9.963221447386345908e-02 9.947757837872152342e-02
3.731439999999999600e+03 9.799834170379319309e-02 9.812375827569908004e-02 9.799834170379319309e-02
3.731519999999999527e+03 9.547871962643100785e-02 9.557298799755488405e-02 9.547871962643100785e-02
3.731599999999999454e+03 9.207687031810381229e-02 9.213932527966735286e-02 9.207687031810381229e-02
3.731679999999999836e+03 8.797884910863611185e-02 8.801003537714537084e-02 8.797884910863611185e-02
3.731759999999999764e+03 8.338341500595213007e-02 8.338494957669570495e-02 8.338341500595213007e-02
3.731839999999999691e+03 7.848735894324629370e-02 7.846172915683985449e-02 7.848735894324629370e-02
3.731919999999999618e+03 7.347285664305439057e-02 7.342317875251612447e-02 7.347285664305439057e-02
3.731999999999999545e+03 6.849792541678832725e-02 6.842768979670349472e-02 6.849792541678832725e-02
3.732079999999999472e+03 6.369053034250929390e-02 6.360335746267695156e-02 6.369053034250929390e-02
3.732159999999999854e+03 5.914633836263661487e-02 5.904576499373279802e-02 5.914633836263661487e-02
3.732239999999999782e+03 5.492964886935197688e-02 5.481895773036362524e-02 5.492964886935197688e-02
3.732319999999999709e+03 5.107670323245367544e-02 5.095880254085427552e-02 5.107670323245367544e-02
3.732399999999999636e+03 4.760042695603811796e-02 4.747778009886289424e-02 4.760042695603811796e-02
3.732479999999999563e+03 4.449568374609151611e-02 4.437028429167515220e-02 4.449568374609151611e-02
3.732559999999999491e+03 4.174428630798260320e-02 4.161767022925123155e-02 4.174428630798260320e-02
3.732639999999999418e+03 3.931925956548697892e-02 3.919254491680149860e-02 3.931925956548697892e-02
3.732719999999999800e+03 3.718812726691050202e-02 3.706207144393344755e-02 3.718812726691050202e-02
3.732799999999999727e+03 3.531523803686413554e-02 3.519030377276868155e-02 3.531523803686413554e-02
3.732879999999999654e+03 3.366332271984834312e-02 3.353974568098510439e-02 3.366332271984834312e-02
3.732959999999999582e+03 3.219456240963296939e-02 3.207241521996190281e-02 3.219456240963296939e-02
3.733039999999999509e+03 3.087144757624118649e-02 3.075069697731440052e-02 3.087144757624118649e-02
3.733119999999999436e+03 2.965764210211823196e-02 2.953819751589274387e-02 2.965764210211823196e-02
3.733199999999999818e+03 2.851896136513097993e-02 2.840071426313996519e-02 2.851896136513097993e-02
3.733279999999999745e+03 2.742446278556294470e-02 2.730731697673758132e-02 2.742446278556294470e-02
3.733359999999999673e+03 2.634755746765750362e-02 2.623145076999843298e-02 2.634755746765750362e-02
3.733439999999999600e+03 2.526699972406829323e-02 2.515191759600357221e-02 2.526699972406829323e-02
3.733519999999999527e+03 2.416760291704566146e-02 2.405358461720836713e-02 2.416760291704566146e-02
3.733599999999999454e+03 2.304056062496117815e-02 2.292769845319830857e-02 2.304056062496117815e-02
3.733679999999999836e+03 2.188330994044323727e-02 2.177174216082271296e-02 2.188330994044323727e-02
3.733759999999999764e+03 2.069894332480354260e-02 2.058884150742468222e-02 2.069894332480354260e-02
3.733839999999999691e+03 1.949524120207698358e-02 1.938679291967503743e-02 1.949524120207698358e-02
3.733919999999999618e+03 1.828344652687642971e-02 1.817683454295692530e-02 1.828344652687642971e-02
3.733999999999999545e+03 1.707692725555157512e-02 1.697230646751982791e-02 1.707692725555157512e-02
3.734079999999999472e+03 1.588987156328722575e-02 1.578734495272574381e-02 1.588987156328722575e-02
3.734159999999999854e+03 1.473613791548537832e-02 1.463573257586828560e-02 1.473613791548537832e-02
3.734239999999999782e+03 1.362834539325078961e-02 1.352998936105218389e-02 1.362834539325078961e-02
3.734319999999999709e+03 1.257724769039583051e-02 1.248074784532984989e-02 1.257724769039583051e-02
3.734399999999999636e+03 1.159139458437138601e-02 1.149641538390759957e-02 1.159139458437138601e-02
3.734479999999999563e+03 1.067705282715852161e-02 1.058309519166029250e-02 1.067705282715852161e-02
3.734559999999999491e+03 9.838337092595451222e-03 9.744716457689281061e-03 9.838337092595451222e-03
3.734639999999999418e+03 9.077491216028882315e-03 8.983313711164757007e-03 9.077491216028882315e-03
3.734719999999999800e+03 8.395258866311422832e-03 8.299394845239451216e-03 8.395258866311422832e-03
3.734799999999999727e+03 7.791288070649295822e-03 7.692342879381731946e-03 7.791288070649295822e-03
3.734879999999999654e+03 7.264522180223728989e-03 7.160805157643617899e-03 7.264522180223728989e-03
3.734959999999999582e+03 6.813537625467869924e-03 6.703031942149753099e-03 6.813537625467869924e-03
3.735039999999999509e+03 6.436793670109947248e-03 6.317131774345163646e-03 6.436793670109947248e-03
3.735119999999999436e+03 6.132760058575481392e-03 6.001212261902764793e-03 6.132760058575481392e-03
3.735199999999999818e+03 5.899885318250178493e-03 5.753372410162252773e-03 5.899885318250178493e-03
3.735279999999999745e+03 5.736364172484930725e-03 5.571508719885090097e-03 5.736364172484930725e-03
3.735359999999999673e+03 5.639662926979136827e-03 5.452897487081994482e-03 5.639662926979136827e-03
3.735439999999999600e+03 5.605776589580633261e-03 5.393529111358493812e-03 5.605776589580633261e-03
3.735519999999999527e+03 5.628233472738100249e-03 5.387208370092245145e-03 5.628233472738100249e-03
3.735599999999999454e+03 5.696942856068759262e-03 5.424507455638577502e-03 5.696942856068759262e-03
3.735679999999999836e+03 5.797098640588347652e-03 5.491765865522768054e-03 5.797098640588347652e-03
3.735759999999999764e+03 5.908483920932770112e-03 5.570452068545870411e-03 5.908483920932770112e-03
3.735839999999999691e+03 6.005615655669996333e-03 5.637288325984466698e-03 6.005615655669996333e-03
3.735919999999999618e+03 6.059150902860280588e-03 5.665524216658179152e-03 6.059150902860280588e-03
3.735999999999999545e+03 6.038779448345635986e-03 5.627565030404108222e-03 6.038779448345635986e-03
3.736079999999999472e+03 5.917437917041475960e-03 5.498805270721534438e-03 5.917437917041475960e-03
3.736159999999999854e+03 5.676176410849037741e-03 5.262057066472195475e-03 5.676176410849037741e-03
3.736239999999999782e+03 5.308565331410747268e-03 4.911558290510782861e-03 5.308565331410747268e-03
3.736319999999999709e+03 4.823363244927039370e-03 4.455392979353168734e-03 4.823363244927039370e-03
3.736399999999999636e+03 4.244430477126339731e-03 3.915397971627931038e-03 4.244430477126339731e-03
