# Supplementary material for: Resonant inelastic X-ray scattering tools to count 5 f electrons of actinides and probe bond covalency
Source: Nat Commun. 2025 Feb 10;16:1221. doi: 10.1038/s41467-024-54574-7 (PMC11811144; doi:10.1038/s41467-024-54574-7)
Supplement: Supplementary file 3 — Source Data [file 41467_2024_54574_MOESM3_ESM.zip › Data_figures/Data_SI_figures/FigSI5/SI5b_UII.txt]

# Eexc relative to Wl | Intensity Analyzer
# crystal 3 | Intensity Analyzer
# crystal 2 | Intensity Analyzer
# crystal 1
3.716159999999999854e+03 9.463453932609374703e-09 9.492200704951252691e-09 1.531749357206105428e-08
3.716239999999999782e+03 1.672599790437727570e-08 1.677685194576892177e-08 2.663503196706171455e-08
3.716319999999999709e+03 2.896362460553179344e-08 2.905176372870087113e-08 4.537906729835114004e-08
3.716399999999999636e+03 4.915196218511788939e-08 4.930166439261802109e-08 7.576869400861608212e-08
3.716480000000000018e+03 8.176942513174435703e-08 8.201867788449694423e-08 1.240163567594466282e-07
3.716559999999999945e+03 1.333997018716394305e-07 1.338066655257104204e-07 1.990526068828284562e-07
3.716639999999999873e+03 2.134947105862559349e-07 2.141465334453270874e-07 3.134092302958021277e-07
3.716719999999999800e+03 3.352977481050982879e-07 3.363222290888211148e-07 4.842424028066588357e-07
3.716799999999999727e+03 5.168984732865083080e-07 5.184789819792058517e-07 7.344417084742702702e-07
3.716879999999999654e+03 7.823515049559543605e-07 7.847453577635506256e-07 1.093723615730941166e-06
3.716960000000000036e+03 1.162742648138614207e-06 1.166302779529392816e-06 1.599556038282379700e-06
3.717039999999999964e+03 1.697039196765422490e-06 1.702238455509168904e-06 2.297715831022861394e-06
3.717119999999999891e+03 2.432524444864322320e-06 2.439981221517417167e-06 3.242258017660913898e-06
3.717199999999999818e+03 3.424603330512667760e-06 3.435106552752547262e-06 4.494687275684576300e-06
3.717279999999999745e+03 4.735786972772573039e-06 4.750317898153256623e-06 6.122177124340879134e-06
3.717359999999999673e+03 6.433727575166452659e-06 6.453475396017388980e-06 8.194783030254598982e-06
3.717440000000000055e+03 8.588286156991277334e-06 8.614654359869630099e-06 1.078173870346193274e-05
3.717519999999999982e+03 1.126776843545201647e-05 1.130236925952505790e-05 1.394709763244231101e-05
3.717599999999999909e+03 1.453463679316323563e-05 1.457927206954622583e-05 1.774515755910563840e-05
3.717679999999999836e+03 1.844115792188927858e-05 1.849778598660856770e-05 2.221624110359283214e-05
3.717759999999999764e+03 2.302552810726585190e-05 2.309621814541766105e-05 2.738345190539576257e-05
3.717839999999999691e+03 2.830899910932128762e-05 2.839587589420505430e-05 3.325095088400172109e-05
3.717920000000000073e+03 3.429441504413068340e-05 3.439959828454510914e-05 3.980411313964624559e-05
3.718000000000000000e+03 4.096641561225350929e-05 4.109195888433458152e-05 4.701169311919929769e-05
3.718079999999999927e+03 4.829342993926003598e-05 4.844126452048867608e-05 5.482992590930595915e-05
3.718159999999999854e+03 5.623151469303166810e-05 5.640340372407230929e-05 6.320837997887775769e-05
3.718239999999999782e+03 6.473005636026092570e-05 6.492756473523457938e-05 7.209734032442581043e-05
3.718319999999999709e+03 7.373928964651439428e-05 7.396377476160041179e-05 8.145647110626352480e-05
3.718399999999999636e+03 8.321941654508964404e-05 8.347204419696312259e-05 9.126440661799125687e-05
3.718480000000000018e+03 9.315083981356996469e-05 9.343262781007330604e-05 1.015287255255886711e-04
3.718559999999999945e+03 1.035447234943324068e-04 1.038566128321777077e-04 1.122955302089395733e-04
3.718639999999999873e+03 1.144528725310461339e-04 1.147958225777482948e-04 1.236576811115978392e-04
3.718719999999999800e+03 1.259758660089511408e-04 1.263509665414988363e-04 1.357607077035823562e-04
3.718799999999999727e+03 1.382684933079817151e-04 1.386770830961685642e-04 1.488055490709787700e-04
3.718879999999999654e+03 1.515417707211824498e-04 1.519855500141512104e-04 1.630475174897494969e-04
3.718960000000000036e+03 1.660610765243177337e-04 1.665421994885507790e-04 1.787911514715100341e-04
3.719039999999999964e+03 1.821401799091166174e-04 1.826613127882713359e-04 1.963808775447123932e-04
3.719119999999999891e+03 2.001311444320331046e-04 2.006954759598938412e-04 2.161876241772819180e-04
3.719199999999999818e+03 2.204102827996000478e-04 2.210214752605398905e-04 2.385917506011718135e-04
3.719279999999999745e+03 2.433605538651594663e-04 2.440226263123669755e-04 2.639628936218918888e-04
3.719359999999999673e+03 2.693510345494862950e-04 2.700681741930883290e-04 2.926376001897349312e-04
3.719440000000000055e+03 2.987143572530351517e-04 2.994906609645065637e-04 3.248958778009512966e-04
3.719519999999999982e+03 3.317232503347637370e-04 3.325624054310574382e-04 3.609380159205677536e-04
3.719599999999999909e+03 3.685675219416610984e-04 3.694724435494888340e-04 4.008631651960646732e-04
3.719679999999999836e+03 4.093329519289090612e-04 4.103054026746997597e-04 4.446511753262340086e-04
3.719759999999999764e+03 4.539835730771599252e-04 4.550237987821581856e-04 4.921490752672259307e-04
3.719839999999999691e+03 5.023487116921622432e-04 5.034551331720474830e-04 5.430633406102693605e-04
3.719920000000000073e+03 5.541159172284048718e-04 5.552849220878849608e-04 5.969587606024374504e-04
3.720000000000000000e+03 6.088305643516999039e-04 6.100564426787533426e-04 6.532643339671644414e-04
3.720079999999999927e+03 6.659025099928974224e-04 6.671775730683318553e-04 7.112862406414169423e-04
3.720159999999999854e+03 7.246198025163498374e-04 7.259347133870808731e-04 7.702276090481981153e-04
3.720239999999999782e+03 7.841691361928585652e-04 7.855134651550385637e-04 8.292145631913832790e-04
3.720319999999999709e+03 8.436625523847825691e-04 8.450255498635722172e-04 8.873278903638676324e-04
3.720399999999999636e+03 9.021697810097516375e-04 9.035413366875193371e-04 9.436395657940277546e-04
3.720480000000000018e+03 9.587555082563202144e-04 9.601272410003486562e-04 9.972532106213537195e-04
3.720559999999999945e+03 1.012520646133375146e-03 1.013887047185825984e-03 1.047347249898548591e-03
3.720639999999999873e+03 1.062646296785859116e-03 1.064005831791826635e-03 1.093219039687880678e-03
3.720719999999999800e+03 1.108438553331102510e-03 1.109794619916566749e-03 1.134327601721542029e-03
3.720799999999999727e+03 1.149371640874543047e-03 1.150733279997188550e-03 1.170331982224920471e-03
3.720879999999999654e+03 1.185126308964024175e-03 1.186508581650388191e-03 1.201121820603935153e-03
3.720960000000000036e+03 1.215619989249043824e-03 1.217043955772199133e-03 1.226836640239196540e-03
3.721039999999999964e+03 1.241025173882380483e-03 1.242517448320093780e-03 1.247870771867282428e-03
3.721119999999999891e+03 1.261772879775835497e-03 1.263364775644715233e-03 1.264861741085901350e-03
3.721199999999999818e+03 1.278539032380498000e-03 1.280265359465566953e-03 1.278661378867673726e-03
3.721279999999999745e+03 1.292213139075382676e-03 1.294110751652722711e-03 1.290290746413776200e-03
3.721359999999999673e+03 1.303850601550611684e-03 1.305956828272312109e-03 1.300881994276377419e-03
3.721440000000000055e+03 1.314612161956052678e-03 1.316963263530300434e-03 1.311612185618902821e-03
3.721519999999999982e+03 1.325695906521987032e-03 1.328325707000565506e-03 1.323635537871856085e-03
3.721599999999999909e+03 1.338268576452797485e-03 1.341207397936374033e-03 1.338021155781496429e-03
3.721679999999999836e+03 1.353403380530439609e-03 1.356677382188942313e-03 1.355702969736854698e-03
3.721759999999999764e+03 1.372030966079612569e-03 1.375661951005545175e-03 1.377447285571572425e-03
3.721839999999999691e+03 1.394908767523987767e-03 1.398914480440172038e-03 1.403841310759246534e-03
3.721920000000000073e+03 1.422611840052501577e-03 1.427006740653457596e-03 1.435303580797399076e-03
3.722000000000000000e+03 1.455545812639817997e-03 1.460342277940177924e-03 1.472114741449109419e-03
3.722079999999999927e+03 1.493980112264444490e-03 1.499189999908792214e-03 1.514464996539741874e-03
3.722159999999999854e+03 1.538097470198046286e-03 1.543733964666945107e-03 1.562512992117060873e-03
3.722239999999999782e+03 1.588054224490922581e-03 1.594133889306128919e-03 1.616450168860290078e-03
3.722319999999999709e+03 1.644045285027974325e-03 1.650590255059967027e-03 1.676564755446830488e-03
3.722399999999999636e+03 1.706367897597520049e-03 1.713408164623219602e-03 1.743300554928322839e-03
3.722480000000000018e+03 1.775479458770480752e-03 1.783055229062613465e-03 1.817307347993462599e-03
3.722559999999999945e+03 1.852046413784307153e-03 1.860210548169973551e-03 1.899481892549099689e-03
3.722639999999999873e+03 1.936983486103984516e-03 1.945804071254019375e-03 1.991000921803506938e-03
3.722719999999999800e+03 2.031484922306494266e-03 2.041048068888402095e-03 2.093350056038194816e-03
3.722799999999999727e+03 2.137051924124526957e-03 2.147464945781013372e-03 2.208355033017638924e-03
3.722879999999999654e+03 2.255522881561632977e-03 2.266918082046374180e-03 2.338224073907171473e-03
3.722960000000000036e+03 2.389115371551658179e-03 2.401654759480499786e-03 2.485612510187162373e-03
3.723039999999999964e+03 2.540491120893115587e-03 2.554372485479908510e-03 2.653722956204008620e-03
3.723119999999999891e+03 2.712857194166125394e-03 2.728322112062103559e-03 2.846456188056731458e-03
3.723199999999999818e+03 2.910118402033366834e-03 2.927462902075069623e-03 3.068629181167539972e-03
3.723279999999999745e+03 3.137097000081729911e-03 3.156685779740193640e-03 3.326276912215419494e-03
3.723359999999999673e+03 3.399835574906802209e-03 3.422120819624661827e-03 3.627052668920009194e-03
3.723440000000000055e+03 3.705996690414564958e-03 3.731542660768632971e-03 3.980736507698729755e-03
3.723519999999999982e+03 4.065367167738079789e-03 4.094881737876067407e-03 4.399851642977533825e-03
3.723599999999999909e+03 4.490464325995437676e-03 4.524838509397884762e-03 4.900372345479513114e-03
3.723679999999999836e+03 4.997224618130434622e-03 5.037580716003334583e-03 5.502483069773164530e-03
3.723759999999999764e+03 5.605730729238663120e-03 5.653478987115233279e-03 6.231316612570720476e-03
3.723839999999999691e+03 6.340901226262828268e-03 6.397803698858837637e-03 7.117560380129803708e-03
3.723920000000000073e+03 7.233028900406895598e-03 7.301267552228606766e-03 8.197778096422263586e-03
3.724000000000000000e+03 8.318014265829877518e-03 8.400258195056303431e-03 9.514256504310964965e-03
3.724079999999999927e+03 9.637106655326103596e-03 9.736570849850150269e-03 1.111416313681727261e-02
3.724159999999999854e+03 1.123594741506917655e-02 1.135643290172914238e-02 1.304780489256524879e-02
3.724239999999999782e+03 1.316272020739440822e-02 1.330862325966202311e-02 1.536582110255904285e-02
3.724319999999999709e+03 1.546526440866744304e-02 1.564154118476457009e-02 1.811523913434964425e-02
3.724399999999999636e+03 1.818710750233293663e-02 1.839918070930027585e-02 2.133446835362437510e-02
3.724480000000000018e+03 2.136252246695280813e-02 2.161611895808349115e-02 2.504750165367252215e-02
3.724559999999999945e+03 2.501090715223175734e-02 2.531182015652623171e-02 2.925781188862167440e-02
3.724639999999999873e+03 2.913099250506908516e-02 2.948476952036613655e-02 3.394263947710457474e-02
3.724719999999999800e+03 3.369558043344356851e-02 3.410714729283261665e-02 3.904852313570110478e-02
3.724799999999999727e+03 3.864764557862161720e-02 3.912088788984425386e-02 4.448898025962082226e-02
3.724879999999999654e+03 4.389866137760974063e-02 4.443599498845966778e-02 5.014515488341855787e-02
3.724960000000000036e+03 4.932989147390964835e-02 4.993186202239173477e-02 5.586999572141805592e-02
3.725039999999999964e+03 5.479710678249362366e-02 5.546206287581901401e-02 6.149611147850624071e-02
3.725119999999999891e+03 6.013876323935063439e-02 6.086264683865109937e-02 6.684692073299604298e-02
3.725199999999999818e+03 6.518715877889651178e-02 6.596344916342565534e-02 7.175015082191979476e-02
3.725279999999999745e+03 6.978156341224382719e-02 7.060139790981316554e-02 7.605224838691899969e-02
3.725359999999999673e+03 7.378188046086314733e-02 7.463435731580791987e-02 7.963194741651426212e-02
3.725440000000000055e+03 7.708114112805761198e-02 7.795378971782855604e-02 8.241117790810362220e-02
3.725519999999999982e+03 7.961512519788487008e-02 8.049450914963952874e-02 8.436172561205083908e-02
3.725599999999999909e+03 8.136766589219032730e-02 8.224006842936582018e-02 8.550655507650553599e-02
3.725679999999999836e+03 8.237071848289852227e-02 8.322284908911678492e-02 8.591541874330593798e-02
3.725759999999999764e+03 8.269898343129887530e-02 8.351864234749389881e-02 8.569518764789529897e-02
3.725839999999999691e+03 8.245966647984956377e-02 8.323630914655143209e-02 8.497612229610661261e-02
3.725920000000000073e+03 8.177869502602726215e-02 8.250385148580889616e-02 8.389591934310047794e-02
3.726000000000000000e+03 8.078525717890383540e-02 8.145277955726919206e-02 8.258370666447396868e-02
3.726079999999999927e+03 7.959678272865516879e-02 8.020291426663317402e-02 8.114615006765073246e-02
3.726159999999999854e+03 7.830639533102763672e-02 7.884967387374947068e-02 7.965747825843602636e-02
3.726239999999999782e+03 7.697445108939651726e-02 7.745547568768375302e-02 7.815459489764241263e-02
3.726319999999999709e+03 7.562512003747490219e-02 7.604621955528584332e-02 7.663764594431132782e-02
3.726399999999999636e+03 7.424818466873915612e-02 7.461303130957229468e-02 7.507559050318500515e-02
3.726480000000000018e+03 7.280545935884948083e-02 7.311866821952385520e-02 7.341562244891684796e-02
3.726559999999999945e+03 7.124060097679524306e-02 7.150735033778221617e-02 7.159481549663905542e-02
3.726639999999999873e+03 6.949067717878593120e-02 6.971637496820370927e-02 6.955217575277987396e-02
3.726719999999999800e+03 6.749773309620400730e-02 6.768774466791925570e-02 6.723938930989079021e-02
3.726799999999999727e+03 6.521874835085032796e-02 6.537819104543819704e-02 6.462890526700749982e-02
3.726879999999999654e+03 6.263275804719155293e-02 6.276636016615610991e-02 6.171851690457592216e-02
3.726960000000000036e+03 5.974444260251273592e-02 5.985645906112276038e-02 5.853219594472695853e-02
3.727039999999999964e+03 5.658407265230314814e-02 5.667824675931014411e-02 5.511749574751275554e-02
3.727119999999999891e+03 5.320422772603197736e-02 5.328378789575249908e-02 5.154028337495105555e-02
3.727199999999999818e+03 4.967410989488527107e-02 4.974179099275121557e-02 4.787783096454283766e-02
3.727279999999999745e+03 4.607249678897438333e-02 4.613057754422289491e-02 4.421137334578506550e-02
3.727359999999999673e+03 4.248041098454465037e-02 4.253076086457154709e-02 4.061913736203621311e-02
3.727440000000000055e+03 3.897444922191588279e-02 3.901857992950902299e-02 3.717061422101915896e-02
3.727519999999999982e+03 3.562146533163272621e-02 3.566058344829371035e-02 3.392254096959233800e-02
3.727599999999999909e+03 3.247499652191724456e-02 3.251005475122384358e-02 3.091674377026900136e-02
3.727679999999999836e+03 2.957352241970431436e-02 2.960526748126463686e-02 2.817972554350077485e-02
3.727759999999999764e+03 2.694039548609374751e-02 2.696941112343701624e-02 2.572368635487466693e-02
3.727839999999999691e+03 2.458510755764141756e-02 2.461185149409179235e-02 2.354855889358504345e-02
3.727920000000000073e+03 2.250546924703054549e-02 2.253030334429299494e-02 2.164461837758722279e-02
3.728000000000000000e+03 2.069027009810105872e-02 2.071348346973054047e-02 1.999526915815747624e-02
3.728079999999999927e+03 1.912204004154193990e-02 1.914386541589737506e-02 1.857969604444871872e-02
3.728159999999999854e+03 1.777962347044443475e-02 1.780024761603268488e-02 1.737517296291083216e-02
3.728239999999999782e+03 1.664038234956105589e-02 1.665995178997749931e-02 1.635892429911338722e-02
3.728319999999999709e+03 1.568194428061197090e-02 1.570056777019181171e-02 1.550952033641155546e-02
3.728399999999999636e+03 1.488349200646463082e-02 1.490124127535842093e-02 1.480784973881526731e-02
3.728480000000000018e+03 1.422664627430861826e-02 1.424355638515540853e-02 1.423774754717378570e-02
3.728559999999999945e+03 1.369602419488749438e-02 1.371209452098911055e-02 1.378636985648097960e-02
3.728639999999999873e+03 1.327956411278306999e-02 1.329476051471454104e-02 1.344440185639788829e-02
3.728719999999999800e+03 1.296870119464444381e-02 1.298295951585562956e-02 1.320617035607025459e-02
3.728799999999999727e+03 1.275846119184638298e-02 1.277169178813193813e-02 1.306971058041307178e-02
3.728879999999999654e+03 1.264751804211982668e-02 1.265961076280948221e-02 1.303681392844308062e-02
3.728960000000000036e+03 1.263823790336088097e-02 1.264906678739478527e-02 1.311306134148841271e-02
3.729039999999999964e+03 1.273671058634042244e-02 1.274613753102398807e-02 1.330782793173276683e-02
3.729119999999999891e+03 1.295275113174950733e-02 1.296062791885082589e-02 1.363423010827488104e-02
3.729199999999999818e+03 1.329984094029141271e-02 1.330600922835816109e-02 1.410897790111433937e-02
3.729279999999999745e+03 1.379497057484451068e-02 1.379925974354334096e-02 1.475209352447679270e-02
3.729359999999999673e+03 1.445834590822226220e-02 1.446056892425836432e-02 1.558646284687198458e-02
3.729440000000000055e+03 1.531292584851666298e-02 1.531287357377638519e-02 1.663719870396415668e-02
3.729519999999999982e+03 1.638377257939459264e-02 1.638120713314174595e-02 1.793081183478441656e-02
3.729599999999999909e+03 1.769721196223365128e-02 1.769185986881089898e-02 1.949420314497487053e-02
3.729679999999999836e+03 1.927981908702405128e-02 1.927136499255017316e-02 2.135350562961118442e-02
3.729759999999999764e+03 2.115725780724996702e-02 2.114533954972781793e-02 2.353281144575376793e-02
3.729839999999999691e+03 2.335300946394013380e-02 2.333721525391365889e-02 2.605281665549674316e-02
3.729920000000000073e+03 2.588702223867987012e-02 2.586689067371748460e-02 2.892940316910112830e-02
3.730000000000000000e+03 2.877429871077738163e-02 2.874932231876707947e-02 3.217215814421139908e-02
3.730079999999999927e+03 3.202341919757228927e-02 3.199305217693675096e-02 3.578281316473477802e-02
3.730159999999999854e+03 3.563498074869419358e-02 3.559865152396651106e-02 3.975357969236702205e-02
3.730239999999999782e+03 3.959992811823125763e-02 3.955705721401697045e-02 4.406537524572157888e-02
3.730319999999999709e+03 4.389777592038231202e-02 4.384779942167986444e-02 4.868598530463649071e-02
3.730399999999999636e+03 4.849477836280221416e-02 4.843717682472922087e-02 5.356829016565275298e-02
3.730480000000000018e+03 5.334219291248098321e-02 5.327652498047141111e-02 5.864879328474349729e-02
3.730559999999999945e+03 5.837489291632675520e-02 5.830083213469073461e-02 6.384679461096436082e-02
3.730639999999999873e+03 6.351068558253221419e-02 6.342805797836818804e-02 6.906462612495010978e-02
3.730719999999999800e+03 6.865075280049841300e-02 6.855957196515502505e-02 7.418937255471458325e-02
3.730799999999999727e+03 7.368162115012563684e-02 7.358211688203188106e-02 7.909641181703451485e-02
3.730879999999999654e+03 7.847896269944852621e-02 7.837159901540079188e-02 8.365491907533217919e-02
3.730960000000000036e+03 8.291332667744130691e-02 8.279880531001033994e-02 8.773520149282174052e-02
3.731039999999999964e+03 8.685762299902254069e-02 8.673686946500280825e-02 9.121740784979426309e-02
3.731119999999999891e+03 9.019586220115716202e-02 9.006999312773801558e-02 9.400084546519457684e-02
3.731199999999999818e+03 9.283235776309511911e-02 9.270263024840375010e-02 9.601289912619226374e-02
3.731279999999999745e+03 9.470037604781726681e-02 9.456812215442647607e-02 9.721643796880956312e-02
3.731359999999999673e+03 9.576912946809403027e-02 9.563568117273044122e-02 9.761465199454659458e-02
3.731440000000000055e+03 9.604808503564322975e-02 9.591469673480308711e-02 9.725248847044715150e-02
3.731519999999999982e+03 9.558781067413629762e-02 9.545558735906201075e-02 9.621423773990400719e-02
3.731599999999999909e+03 9.447698003399404576e-02 9.434681927872314022e-02 9.461729693384098028e-02
3.731679999999999836e+03 9.283564568703119024e-02 9.270820056132737796e-02 9.260264551178222503e-02
3.731759999999999764e+03 9.080539087151863475e-02 9.068105888672312043e-02 9.032301556463637193e-02
3.731839999999999691e+03 8.853739629228109254e-02 8.841633676508761641e-02 8.793005646626718408e-02
3.731920000000000073e+03 8.617973954744941045e-02 8.606191869524332239e-02 8.556192556150696293e-02
3.732000000000000000e+03 8.386533819998735761e-02 8.375059827990861960e-02 8.333266662657179413e-02
3.732079999999999927e+03 8.170184611299270705e-02 8.158999237370000157e-02 8.132448451483946517e-02
3.732159999999999854e+03 7.976454106414146428e-02 7.965543849136583199e-02 7.958363488278766273e-02
3.732239999999999782e+03 7.809284717671038933e-02 7.798651815189201753e-02 7.812018519498978297e-02
3.732319999999999709e+03 7.669067786054313551e-02 7.658739195187956594e-02 7.691143365231269124e-02
3.732399999999999636e+03 7.553032637664179594e-02 7.543067445363944856e-02 7.590835654692069945e-02
3.732480000000000018e+03 7.455923028779500028e-02 7.446417679905635578e-02 7.504414014563894064e-02
3.732559999999999945e+03 7.370864092533160883e-02 7.361955023630278871e-02 7.424367319455800474e-02
3.732639999999999873e+03 7.290307159012837657e-02 7.282170644247397406e-02 7.343284501554050991e-02
3.732719999999999800e+03 7.206939069001702669e-02 7.199788283505832720e-02 7.254660714265684374e-02
3.732799999999999727e+03 7.114455977819399146e-02 7.108535444063568409e-02 7.153499047886094364e-02
3.732879999999999654e+03 7.008126446950144195e-02 7.003704141119418414e-02 7.036658735360415418e-02
3.732960000000000036e+03 6.885100817780016869e-02 6.882458277872965935e-02 6.902936212875221411e-02
3.733039999999999964e+03 6.744458761052743445e-02 6.743879570565827763e-02 6.752899676626498982e-02
3.733119999999999891e+03 6.587019822328153695e-02 6.588776864409526257e-02 6.588526557085638835e-02
3.733199999999999818e+03 6.414968681931614014e-02 6.419310591438358304e-02 6.412713310094445007e-02
3.733279999999999745e+03 6.231364749554344634e-02 6.238502051339722687e-02 6.228736198893421172e-02
3.733359999999999673e+03 6.039613042889665356e-02 6.049704558929620835e-02 6.039739967078096988e-02
3.733440000000000055e+03 5.842969989984349993e-02 5.856110215728075469e-02 5.848319630635703814e-02
3.733519999999999982e+03 5.644145202701311009e-02 5.660353469945664934e-02 5.656241440626629674e-02
3.733599999999999909e+03 5.445040887633198490e-02 5.464253212585854641e-02 5.464325602949376970e-02
3.733679999999999836e+03 5.246647583593001124e-02 5.268712106397071410e-02 5.272489108771572647e-02
3.733759999999999764e+03 5.049091727310801164e-02 5.073768549699660124e-02 5.079925330660019223e-02
3.733839999999999691e+03 4.851810257438449181e-02 4.878776258173649072e-02 4.885380530651897008e-02
3.733920000000000073e+03 4.653812529363498401e-02 4.682671383272005855e-02 4.687477846540839127e-02
3.734000000000000000e+03 4.453981794819921597e-02 4.484278966858251669e-02 4.485037381239972976e-02
3.734079999999999927e+03 4.251367936715173823e-02 4.282609919535743104e-02 4.277346395578168065e-02
3.734159999999999854e+03 4.045429509172984717e-02 4.077106092173282681e-02 4.064345015689301011e-02
3.734239999999999782e+03 3.836194900481587622e-02 3.867802877017288005e-02 3.846708227787803275e-02
3.734319999999999709e+03 3.624327361208392467e-02 3.655393864128398534e-02 3.625821646672625770e-02
3.734399999999999636e+03 3.411094142065426021e-02 3.441197785301333689e-02 3.403663928909499148e-02
3.734480000000000018e+03 3.198253645243670507e-02 3.227041845616248489e-02 3.182620493199851686e-02
3.734559999999999945e+03 2.987884467095599725e-02 3.015085696621024741e-02 2.965259972612060285e-02
3.734639999999999873e+03 2.782185469565747263e-02 2.807615689282053073e-02 2.754106128900276479e-02
3.734719999999999800e+03 2.583276360973684946e-02 2.606839443328896194e-02 2.551434304216966195e-02
3.734799999999999727e+03 2.393024189298028487e-02 2.414706675640500289e-02 2.359114023607271696e-02
3.734879999999999654e+03 2.212913674052278262e-02 2.232774672663804388e-02 2.178509600278653868e-02
3.734960000000000036e+03 2.043969823816622552e-02 2.062127184191922535e-02 2.010440161591140265e-02
3.735039999999999964e+03 1.886731453532938807e-02 1.903345528568540709e-02 1.855191010624256120e-02
3.735119999999999891e+03 1.741265790465718055e-02 1.756522120305529719e-02 1.712561159966615246e-02
3.735199999999999818e+03 1.607209038420553265e-02 1.621301184567097362e-02 1.581928519707205896e-02
3.735279999999999745e+03 1.483816943880908977e-02 1.496930518337356852e-02 1.462315546452244361e-02
3.735359999999999673e+03 1.370013786290187260e-02 1.382312518713345144e-02 1.352444492567709926e-02
3.735440000000000055e+03 1.264437317101280329e-02 1.276051840695000689e-02 1.250781967218190550e-02
3.735519999999999982e+03 1.165488773184497617e-02 1.176508720713265177e-02 1.155584933483932465e-02
3.735599999999999909e+03 1.071407009955916562e-02 1.081876982568569755e-02 1.064970273808862888e-02
3.735679999999999836e+03 9.803886168280505353e-03 9.903085509551885768e-03 9.770322749444643184e-03
3.735759999999999764e+03 8.907669538544507604e-03 9.000972513991107801e-03 8.900223156642029718e-03
3.735839999999999691e+03 8.012414859965850955e-03 8.099128778246887650e-03 8.025820389831392343e-03
3.735920000000000073e+03 7.111198804065253613e-03 7.190473220140960325e-03 7.139909970915864906e-03
3.736000000000000000e+03 6.205104664110663512e-03 6.276095122850689455e-03 6.243639628266389914e-03
3.736079999999999927e+03 5.303954520041292628e-03 5.365987643694588964e-03 5.347257503692832460e-03
3.736159999999999854e+03 4.425348030940532210e-03 4.478060438295343448e-03 4.469116574263578938e-03
