# Supplementary material for: Resonant inelastic X-ray scattering tools to count 5 f electrons of actinides and probe bond covalency
Source: Nat Commun. 2025 Feb 10;16:1221. doi: 10.1038/s41467-024-54574-7 (PMC11811144; doi:10.1038/s41467-024-54574-7)
Supplement: Supplementary file 3 — Source Data [file 41467_2024_54574_MOESM3_ESM.zip › Data_figures/Data_SI_figures/FigSI6/SI6_Am$^{/mathrm{III}}$VO$_3$ $/mathrm{(5f^6)}$_satMap.txt]

# Ein | Eout | Intensity
#  Mind that if there is only one big map inclding satellite and WL, then this one will be equal to the WL map
-5.636800000000221189e+00 -2.714399999999841384e+00 5.554428005064264429e-02
-5.324300000000221189e+00 -2.714399999999841384e+00 8.148789434986676572e-02
-5.050900000000183354e+00 -2.714399999999841384e+00 1.075249243437070151e-01
-4.738400000000183354e+00 -2.714399999999841384e+00 1.164686121430661137e-01
-4.425900000000183354e+00 -2.714399999999841384e+00 1.307075858909432786e-01
-4.152399999999943248e+00 -2.714399999999841384e+00 1.684008186685517494e-01
-3.839899999999943248e+00 -2.714399999999841384e+00 2.160583922052140837e-01
-3.527399999999943248e+00 -2.714399999999841384e+00 2.830582042882273663e-01
-3.253999999999905413e+00 -2.714399999999841384e+00 3.520975923703594801e-01
-2.941499999999905413e+00 -2.714399999999841384e+00 4.264616750456109440e-01
-2.668099999999867578e+00 -2.714399999999841384e+00 4.444528458605693233e-01
-2.355599999999867578e+00 -2.714399999999841384e+00 4.936708074813752067e-01
-2.043099999999867578e+00 -2.714399999999841384e+00 4.944700306464243078e-01
-1.769600000000082218e+00 -2.714399999999841384e+00 5.479297567709107142e-01
-1.457100000000082218e+00 -2.714399999999841384e+00 4.579168153271867547e-01
-1.144600000000082218e+00 -2.714399999999841384e+00 4.247196453330472354e-01
-8.712000000000443833e-01 -2.714399999999841384e+00 4.773611191695071865e-01
-5.978000000000065484e-01 -2.714399999999841384e+00 3.809128743188942012e-01
-2.852000000002590241e-01 -2.714399999999841384e+00 3.492518735251087802e-01
2.719999999999345164e-02 -2.714399999999841384e+00 2.854160856171493177e-01
3.396999999999934516e-01 -2.714399999999841384e+00 2.532741669881178881e-01
6.132000000002335582e-01 -2.714399999999841384e+00 2.129843238842351327e-01
9.257000000002335582e-01 -2.714399999999841384e+00 1.978613608780461219e-01
1.199100000000271393e+00 -2.714399999999841384e+00 1.635553119904076813e-01
1.511600000000271393e+00 -2.714399999999841384e+00 1.770227412975664272e-01
1.824100000000271393e+00 -2.714399999999841384e+00 1.581216324202361079e-01
2.097599999999602005e+00 -2.714399999999841384e+00 1.186984793719585707e-01
2.410099999999602005e+00 -2.714399999999841384e+00 1.124690364772792384e-01
2.683499999999639840e+00 -2.714399999999841384e+00 1.053607940850999902e-01
2.995999999999639840e+00 -2.714399999999841384e+00 1.213988849144729959e-01
3.308499999999639840e+00 -2.714399999999841384e+00 1.223728300268596692e-01
3.581899999999677675e+00 -2.714399999999841384e+00 8.917911987326147816e-02
3.894399999999677675e+00 -2.714399999999841384e+00 7.855913933162401996e-02
4.206899999999677675e+00 -2.714399999999841384e+00 8.209336644460094035e-02
4.480399999999917782e+00 -2.714399999999841384e+00 8.481626095063406201e-02
4.792899999999917782e+00 -2.714399999999841384e+00 9.637039843843281384e-02
5.066299999999955617e+00 -2.714399999999841384e+00 5.316909951901401671e-02
5.378799999999955617e+00 -2.714399999999841384e+00 8.120591734574771070e-02
5.691299999999955617e+00 -2.714399999999841384e+00 5.518618655461415834e-02
5.964699999999993452e+00 -2.714399999999841384e+00 6.317495836456393787e-02
6.277199999999993452e+00 -2.714399999999841384e+00 6.867091506447958738e-02
-5.636800000000221189e+00 -2.167500000000018190e+00 4.128108741897613260e-02
-5.324300000000221189e+00 -2.167500000000018190e+00 5.924976927041581548e-02
-5.050900000000183354e+00 -2.167500000000018190e+00 8.448757609920694300e-02
-4.738400000000183354e+00 -2.167500000000018190e+00 1.175532721527756258e-01
-4.425900000000183354e+00 -2.167500000000018190e+00 1.259191665817312733e-01
-4.152399999999943248e+00 -2.167500000000018190e+00 1.545960549086125291e-01
-3.839899999999943248e+00 -2.167500000000018190e+00 2.013696391869629621e-01
-3.527399999999943248e+00 -2.167500000000018190e+00 2.496776627453968778e-01
-3.253999999999905413e+00 -2.167500000000018190e+00 3.099359755336127398e-01
-2.941499999999905413e+00 -2.167500000000018190e+00 3.449409122106014691e-01
-2.668099999999867578e+00 -2.167500000000018190e+00 4.647517303166002756e-01
-2.355599999999867578e+00 -2.167500000000018190e+00 5.060899051045084640e-01
-2.043099999999867578e+00 -2.167500000000018190e+00 5.838048433440460316e-01
-1.769600000000082218e+00 -2.167500000000018190e+00 6.732555606998025244e-01
-1.457100000000082218e+00 -2.167500000000018190e+00 6.317167151604966557e-01
-1.144600000000082218e+00 -2.167500000000018190e+00 6.622792165824072930e-01
-8.712000000000443833e-01 -2.167500000000018190e+00 5.927969689109838791e-01
-5.978000000000065484e-01 -2.167500000000018190e+00 5.460303043137161305e-01
-2.852000000002590241e-01 -2.167500000000018190e+00 4.427955822412683595e-01
2.719999999999345164e-02 -2.167500000000018190e+00 4.320354781577067094e-01
3.396999999999934516e-01 -2.167500000000018190e+00 3.762541990299824168e-01
6.132000000002335582e-01 -2.167500000000018190e+00 3.098719684835979926e-01
9.257000000002335582e-01 -2.167500000000018190e+00 2.619929651522900360e-01
1.199100000000271393e+00 -2.167500000000018190e+00 2.163213400863557845e-01
1.511600000000271393e+00 -2.167500000000018190e+00 2.266299349792728068e-01
1.824100000000271393e+00 -2.167500000000018190e+00 1.697120982337189110e-01
2.097599999999602005e+00 -2.167500000000018190e+00 1.714126098597866243e-01
2.410099999999602005e+00 -2.167500000000018190e+00 1.532986147056107085e-01
2.683499999999639840e+00 -2.167500000000018190e+00 1.426094373531465176e-01
2.995999999999639840e+00 -2.167500000000018190e+00 1.156123016090849220e-01
3.308499999999639840e+00 -2.167500000000018190e+00 1.094831940901044021e-01
3.581899999999677675e+00 -2.167500000000018190e+00 1.056635301324670845e-01
3.894399999999677675e+00 -2.167500000000018190e+00 1.196931835275932693e-01
4.206899999999677675e+00 -2.167500000000018190e+00 7.617184935810070168e-02
4.480399999999917782e+00 -2.167500000000018190e+00 1.139048703019345660e-01
4.792899999999917782e+00 -2.167500000000018190e+00 1.022088793519409372e-01
5.066299999999955617e+00 -2.167500000000018190e+00 1.047985699971325513e-01
5.378799999999955617e+00 -2.167500000000018190e+00 1.049283140174327306e-01
5.691299999999955617e+00 -2.167500000000018190e+00 7.693474419746576531e-02
5.964699999999993452e+00 -2.167500000000018190e+00 8.328009175027992206e-02
6.277199999999993452e+00 -2.167500000000018190e+00 6.087070456403273488e-02
-5.636800000000221189e+00 -1.620599999999740248e+00 2.973905937307206454e-02
-5.324300000000221189e+00 -1.620599999999740248e+00 5.588161450342311876e-02
-5.050900000000183354e+00 -1.620599999999740248e+00 6.208683851431309048e-02
-4.738400000000183354e+00 -1.620599999999740248e+00 7.118967897857375604e-02
-4.425900000000183354e+00 -1.620599999999740248e+00 1.054888081851295123e-01
-4.152399999999943248e+00 -1.620599999999740248e+00 1.135952145734847873e-01
-3.839899999999943248e+00 -1.620599999999740248e+00 1.848021927547652543e-01
-3.527399999999943248e+00 -1.620599999999740248e+00 2.289255391784506544e-01
-3.253999999999905413e+00 -1.620599999999740248e+00 2.714850376774512464e-01
-2.941499999999905413e+00 -1.620599999999740248e+00 3.121139451543851195e-01
-2.668099999999867578e+00 -1.620599999999740248e+00 3.978695528119924885e-01
-2.355599999999867578e+00 -1.620599999999740248e+00 5.084131880280170490e-01
-2.043099999999867578e+00 -1.620599999999740248e+00 6.164847671772555326e-01
-1.769600000000082218e+00 -1.620599999999740248e+00 6.902001297510060862e-01
-1.457100000000082218e+00 -1.620599999999740248e+00 7.616648660526162962e-01
-1.144600000000082218e+00 -1.620599999999740248e+00 8.002784164142207057e-01
-8.712000000000443833e-01 -1.620599999999740248e+00 6.945733681952575012e-01
-5.978000000000065484e-01 -1.620599999999740248e+00 7.044494830205072500e-01
-2.852000000002590241e-01 -1.620599999999740248e+00 6.642876540166540167e-01
2.719999999999345164e-02 -1.620599999999740248e+00 6.098816615041116052e-01
3.396999999999934516e-01 -1.620599999999740248e+00 5.276153030324437498e-01
6.132000000002335582e-01 -1.620599999999740248e+00 4.377044268846892461e-01
9.257000000002335582e-01 -1.620599999999740248e+00 4.010768249938129748e-01
1.199100000000271393e+00 -1.620599999999740248e+00 3.105812357945723079e-01
1.511600000000271393e+00 -1.620599999999740248e+00 2.879694479366568527e-01
1.824100000000271393e+00 -1.620599999999740248e+00 2.485359153667552889e-01
2.097599999999602005e+00 -1.620599999999740248e+00 2.014215367950830393e-01
2.410099999999602005e+00 -1.620599999999740248e+00 1.645102279798169864e-01
2.683499999999639840e+00 -1.620599999999740248e+00 1.654841730922037013e-01
2.995999999999639840e+00 -1.620599999999740248e+00 1.456091191024866949e-01
3.308499999999639840e+00 -1.620599999999740248e+00 1.349804889594959090e-01
3.581899999999677675e+00 -1.620599999999740248e+00 1.520461524296463085e-01
3.894399999999677675e+00 -1.620599999999740248e+00 1.301886098097425615e-01
4.206899999999677675e+00 -1.620599999999740248e+00 1.195911182316237997e-01
4.480399999999917782e+00 -1.620599999999740248e+00 1.337643550092155464e-01
4.792899999999917782e+00 -1.620599999999740248e+00 8.798893472704115426e-02
5.066299999999955617e+00 -1.620599999999740248e+00 8.985897853963442650e-02
5.378799999999955617e+00 -1.620599999999740248e+00 1.122839350083176396e-01
5.691299999999955617e+00 -1.620599999999740248e+00 9.866600263761067524e-02
5.964699999999993452e+00 -1.620599999999740248e+00 1.014286853098691765e-01
6.277199999999993452e+00 -1.620599999999740248e+00 8.970674555581553689e-02
-5.636800000000221189e+00 -1.151899999999841384e+00 1.522848814269986417e-02
-5.324300000000221189e+00 -1.151899999999841384e+00 3.151741741131987296e-02
-5.050900000000183354e+00 -1.151899999999841384e+00 4.864016825040236996e-02
-4.738400000000183354e+00 -1.151899999999841384e+00 6.573524036515417113e-02
-4.425900000000183354e+00 -1.151899999999841384e+00 7.132634267995661970e-02
-4.152399999999943248e+00 -1.151899999999841384e+00 8.846812264201647791e-02
-3.839899999999943248e+00 -1.151899999999841384e+00 1.517209274187605317e-01
-3.527399999999943248e+00 -1.151899999999841384e+00 1.791021054629106379e-01
-3.253999999999905413e+00 -1.151899999999841384e+00 2.023851023858457276e-01
-2.941499999999905413e+00 -1.151899999999841384e+00 3.243859995545115837e-01
-2.668099999999867578e+00 -1.151899999999841384e+00 3.316014970034722453e-01
-2.355599999999867578e+00 -1.151899999999841384e+00 3.968713888158164615e-01
-2.043099999999867578e+00 -1.151899999999841384e+00 5.069064274722642205e-01
-1.769600000000082218e+00 -1.151899999999841384e+00 6.149901160633973740e-01
-1.457100000000082218e+00 -1.151899999999841384e+00 6.949747096980527505e-01
-1.144600000000082218e+00 -1.151899999999841384e+00 7.837351888658122823e-01
-8.712000000000443833e-01 -1.151899999999841384e+00 8.841328416943626811e-01
-5.978000000000065484e-01 -1.151899999999841384e+00 8.995775698708960988e-01
-2.852000000002590241e-01 -1.151899999999841384e+00 8.532416554210251469e-01
2.719999999999345164e-02 -1.151899999999841384e+00 7.682904606892787536e-01
3.396999999999934516e-01 -1.151899999999841384e+00 7.760128247775455179e-01
6.132000000002335582e-01 -1.151899999999841384e+00 5.922883723514070775e-01
9.257000000002335582e-01 -1.151899999999841384e+00 5.199465664725677616e-01
1.199100000000271393e+00 -1.151899999999841384e+00 4.310771023277560898e-01
1.511600000000271393e+00 -1.151899999999841384e+00 4.096174413701061945e-01
1.824100000000271393e+00 -1.151899999999841384e+00 2.994457390122755025e-01
2.097599999999602005e+00 -1.151899999999841384e+00 2.399399415418006776e-01
2.410099999999602005e+00 -1.151899999999841384e+00 2.517864355553425249e-01
2.683499999999639840e+00 -1.151899999999841384e+00 2.409778937042021119e-01
2.995999999999639840e+00 -1.151899999999841384e+00 2.011360999504226421e-01
3.308499999999639840e+00 -1.151899999999841384e+00 1.806002164173100555e-01
3.581899999999677675e+00 -1.151899999999841384e+00 1.506552965320283877e-01
3.894399999999677675e+00 -1.151899999999841384e+00 1.441144679886285918e-01
4.206899999999677675e+00 -1.151899999999841384e+00 1.450226761307298606e-01
4.480399999999917782e+00 -1.151899999999841384e+00 1.188316832328000783e-01
4.792899999999917782e+00 -1.151899999999841384e+00 1.297751588650526422e-01
5.066299999999955617e+00 -1.151899999999841384e+00 1.487541141545630774e-01
5.378799999999955617e+00 -1.151899999999841384e+00 1.263135884034438383e-01
5.691299999999955617e+00 -1.151899999999841384e+00 1.253206141680797969e-01
5.964699999999993452e+00 -1.151899999999841384e+00 9.814529663613927313e-02
6.277199999999993452e+00 -1.151899999999841384e+00 1.117113313987261741e-01
-5.636800000000221189e+00 -6.050000000000181899e-01 1.073934504031361613e-02
-5.324300000000221189e+00 -6.050000000000181899e-01 2.345944879054332258e-02
-5.050900000000183354e+00 -6.050000000000181899e-01 1.801192985820640816e-02
-4.738400000000183354e+00 -6.050000000000181899e-01 3.524712551488239781e-02
-4.425900000000183354e+00 -6.050000000000181899e-01 7.705410869614191804e-02
-4.152399999999943248e+00 -6.050000000000181899e-01 8.781767262024491039e-02
-3.839899999999943248e+00 -6.050000000000181899e-01 1.149739610292080383e-01
-3.527399999999943248e+00 -6.050000000000181899e-01 1.522969908688933394e-01
-3.253999999999905413e+00 -6.050000000000181899e-01 2.238499531043076085e-01
-2.941499999999905413e+00 -6.050000000000181899e-01 2.300067393476188382e-01
-2.668099999999867578e+00 -6.050000000000181899e-01 2.860371269943194905e-01
-2.355599999999867578e+00 -6.050000000000181899e-01 3.903616988372887175e-01
-2.043099999999867578e+00 -6.050000000000181899e-01 4.648070877652616395e-01
-1.769600000000082218e+00 -6.050000000000181899e-01 5.387594494160939940e-01
-1.457100000000082218e+00 -6.050000000000181899e-01 6.716571143697043222e-01
-1.144600000000082218e+00 -6.050000000000181899e-01 7.826384194142081974e-01
-8.712000000000443833e-01 -6.050000000000181899e-01 8.907584363310253606e-01
-5.978000000000065484e-01 -6.050000000000181899e-01 9.370960807011671223e-01
-2.852000000002590241e-01 -6.050000000000181899e-01 1.014323181424376052e+00
2.719999999999345164e-02 -6.050000000000181899e-01 9.988784532478425238e-01
3.396999999999934516e-01 -6.050000000000181899e-01 8.598672500576876043e-01
6.132000000002335582e-01 -6.050000000000181899e-01 7.671919613174039698e-01
9.257000000002335582e-01 -6.050000000000181899e-01 6.969104904809314549e-01
1.199100000000271393e+00 -6.050000000000181899e-01 5.756863275137960034e-01
1.511600000000271393e+00 -6.050000000000181899e-01 5.303554967411836518e-01
1.824100000000271393e+00 -6.050000000000181899e-01 4.124700798964394677e-01
2.097599999999602005e+00 -6.050000000000181899e-01 3.375576124953858503e-01
2.410099999999602005e+00 -6.050000000000181899e-01 2.835927496518640956e-01
2.683499999999639840e+00 -6.050000000000181899e-01 2.461884135594573642e-01
2.995999999999639840e+00 -6.050000000000181899e-01 2.297939591543265159e-01
3.308499999999639840e+00 -6.050000000000181899e-01 2.065196118327448094e-01
3.581899999999677675e+00 -6.050000000000181899e-01 2.370717337330313368e-01
3.894399999999677675e+00 -6.050000000000181899e-01 1.674926105264504805e-01
4.206899999999677675e+00 -6.050000000000181899e-01 1.444206638765370421e-01
4.480399999999917782e+00 -6.050000000000181899e-01 1.798407814184863340e-01
4.792899999999917782e+00 -6.050000000000181899e-01 1.391478668915376860e-01
5.066299999999955617e+00 -6.050000000000181899e-01 1.454067184308183991e-01
5.378799999999955617e+00 -6.050000000000181899e-01 1.290710813148903402e-01
5.691299999999955617e+00 -6.050000000000181899e-01 1.292804016676412926e-01
5.964699999999993452e+00 -6.050000000000181899e-01 1.347971174108049675e-01
6.277199999999993452e+00 -6.050000000000181899e-01 1.229748422810525155e-01
-5.636800000000221189e+00 -5.809999999974024831e-02 1.082238121330573143e-02
-5.324300000000221189e+00 -5.809999999974024831e-02 1.672832901736995151e-03
-5.050900000000183354e+00 -5.809999999974024831e-02 1.534958256164670014e-02
-4.738400000000183354e+00 -5.809999999974024831e-02 3.257958845751068172e-02
-4.425900000000183354e+00 -5.809999999974024831e-02 6.030848047606528206e-02
-4.152399999999943248e+00 -5.809999999974024831e-02 9.582201371263071588e-02
-3.839899999999943248e+00 -5.809999999974024831e-02 1.418413527529694407e-01
-3.527399999999943248e+00 -5.809999999974024831e-02 1.302906751057120449e-01
-3.253999999999905413e+00 -5.809999999974024831e-02 1.639808723769922705e-01
-2.941499999999905413e+00 -5.809999999974024831e-02 2.087200704170358856e-01
-2.668099999999867578e+00 -5.809999999974024831e-02 2.302610376274072113e-01
-2.355599999999867578e+00 -5.809999999974024831e-02 3.326826971726404292e-01
-2.043099999999867578e+00 -5.809999999974024831e-02 3.797849663024180367e-01
-1.769600000000082218e+00 -5.809999999974024831e-02 4.688343421553792800e-01
-1.457100000000082218e+00 -5.809999999974024831e-02 6.022181147050476024e-01
-1.144600000000082218e+00 -5.809999999974024831e-02 6.568662960554836339e-01
-8.712000000000443833e-01 -5.809999999974024831e-02 7.738175559540664272e-01
-5.978000000000065484e-01 -5.809999999974024831e-02 8.819375728708835904e-01
-2.852000000002590241e-01 -5.809999999974024831e-02 9.977799538759676290e-01
2.719999999999345164e-02 -5.809999999974024831e-02 1.020948776061038510e+00
3.396999999999934516e-01 -5.809999999974024831e-02 9.746128616111673360e-01
6.132000000002335582e-01 -5.809999999974024831e-02 9.128287591442212356e-01
9.257000000002335582e-01 -5.809999999974024831e-02 8.278775644124750643e-01
1.199100000000271393e+00 -5.809999999974024831e-02 7.429263696807288930e-01
1.511600000000271393e+00 -5.809999999974024831e-02 6.135023846306220108e-01
1.824100000000271393e+00 -5.809999999974024831e-02 5.069738943628203653e-01
2.097599999999602005e+00 -5.809999999974024831e-02 4.593284302680527009e-01
2.410099999999602005e+00 -5.809999999974024831e-02 3.768112333571378425e-01
2.683499999999639840e+00 -5.809999999974024831e-02 3.211164502429469936e-01
2.995999999999639840e+00 -5.809999999974024831e-02 2.823593164988770221e-01
3.308499999999639840e+00 -5.809999999974024831e-02 2.337416372119933694e-01
3.581899999999677675e+00 -5.809999999974024831e-02 2.065524803178875046e-01
3.894399999999677675e+00 -5.809999999974024831e-02 2.000099218542170654e-01
4.206899999999677675e+00 -5.809999999974024831e-02 1.811053531363454316e-01
4.480399999999917782e+00 -5.809999999974024831e-02 1.536013507529778166e-01
4.792899999999917782e+00 -5.809999999974024831e-02 1.372864726802977553e-01
5.066299999999955617e+00 -5.809999999974024831e-02 1.390077433496134940e-01
5.378799999999955617e+00 -5.809999999974024831e-02 1.517053581363245196e-01
5.691299999999955617e+00 -5.809999999974024831e-02 1.617717641913478388e-01
5.964699999999993452e+00 -5.809999999974024831e-02 1.208193616237988460e-01
6.277199999999993452e+00 -5.809999999974024831e-02 1.261682751007076331e-01
-5.636800000000221189e+00 4.888000000000829459e-01 1.000000000000000082e-05
-5.324300000000221189e+00 4.888000000000829459e-01 1.004218717123397768e-02
-5.050900000000183354e+00 4.888000000000829459e-01 1.835445407179888116e-03
-4.738400000000183354e+00 4.888000000000829459e-01 2.703865383055763932e-03
-4.425900000000183354e+00 4.888000000000829459e-01 3.200352500737788097e-02
-4.152399999999943248e+00 4.888000000000829459e-01 3.659473340573361072e-02
-3.839899999999943248e+00 4.888000000000829459e-01 6.037075760580937200e-02
-3.527399999999943248e+00 4.888000000000829459e-01 8.681258894298617135e-02
-3.253999999999905413e+00 4.888000000000829459e-01 1.298703044799394413e-01
-2.941499999999905413e+00 4.888000000000829459e-01 1.946091107691882149e-01
-2.668099999999867578e+00 4.888000000000829459e-01 2.010011661693104634e-01
-2.355599999999867578e+00 4.888000000000829459e-01 2.856115666077349013e-01
-2.043099999999867578e+00 4.888000000000829459e-01 3.014143882802968744e-01
-1.769600000000082218e+00 4.888000000000829459e-01 3.724639437169464662e-01
-1.457100000000082218e+00 4.888000000000829459e-01 5.084789249983024950e-01
-1.144600000000082218e+00 4.888000000000829459e-01 6.045137189042255610e-01
-8.712000000000443833e-01 4.888000000000829459e-01 7.649984224141955780e-01
-5.978000000000065484e-01 4.888000000000829459e-01 7.958896086875333342e-01
-2.852000000002590241e-01 4.888000000000829459e-01 8.576719812342085136e-01
2.719999999999345164e-02 4.888000000000829459e-01 1.027574370697700967e+00
3.396999999999934516e-01 4.888000000000829459e-01 9.966831844243634331e-01
6.132000000002335582e-01 4.888000000000829459e-01 9.657919981510256768e-01
9.257000000002335582e-01 4.888000000000829459e-01 8.962855315958129232e-01
1.199100000000271393e+00 4.888000000000829459e-01 8.113343368640667519e-01
1.511600000000271393e+00 4.888000000000829459e-01 6.821075627248162077e-01
1.824100000000271393e+00 4.888000000000829459e-01 6.090547596147317666e-01
2.097599999999602005e+00 4.888000000000829459e-01 5.203859662213177195e-01
2.410099999999602005e+00 4.888000000000829459e-01 4.230831407569942137e-01
2.683499999999639840e+00 4.888000000000829459e-01 3.271521420673114133e-01
2.995999999999639840e+00 4.888000000000829459e-01 2.812833060905208793e-01
3.308499999999639840e+00 4.888000000000829459e-01 2.983991372485207405e-01
3.581899999999677675e+00 4.888000000000829459e-01 2.417286791016725056e-01
3.894399999999677675e+00 4.888000000000829459e-01 2.136295841451947009e-01
4.206899999999677675e+00 4.888000000000829459e-01 1.768912673569955629e-01
4.480399999999917782e+00 4.888000000000829459e-01 1.759069427229848770e-01
4.792899999999917782e+00 4.888000000000829459e-01 1.487939023207884570e-01
5.066299999999955617e+00 4.888000000000829459e-01 1.442597812913648248e-01
5.378799999999955617e+00 4.888000000000829459e-01 1.413725443596181020e-01
5.691299999999955617e+00 4.888000000000829459e-01 1.357381940380489316e-01
5.964699999999993452e+00 4.888000000000829459e-01 1.476365856597108561e-01
6.277199999999993452e+00 4.888000000000829459e-01 1.475760384502374234e-01
-5.636800000000221189e+00 1.035600000000158616e+00 1.000000000000000082e-05
-5.324300000000221189e+00 1.035600000000158616e+00 1.787007639601154337e-03
-5.050900000000183354e+00 1.035600000000158616e+00 1.000000000000000082e-05
-4.738400000000183354e+00 1.035600000000158616e+00 1.000000000000000082e-05
-4.425900000000183354e+00 1.035600000000158616e+00 3.748737226539884670e-02
-4.152399999999943248e+00 1.035600000000158616e+00 3.478350688234308624e-02
-3.839899999999943248e+00 1.035600000000158616e+00 4.217545619891203967e-02
-3.527399999999943248e+00 1.035600000000158616e+00 4.309231394236665014e-02
-3.253999999999905413e+00 1.035600000000158616e+00 8.170932414451241577e-02
-2.941499999999905413e+00 1.035600000000158616e+00 9.815913599830464187e-02
-2.668099999999867578e+00 1.035600000000158616e+00 1.742064310969171637e-01
-2.355599999999867578e+00 1.035600000000158616e+00 2.101714735241272392e-01
-2.043099999999867578e+00 1.035600000000158616e+00 2.649874571408181723e-01
-1.769600000000082218e+00 1.035600000000158616e+00 3.474700556463196643e-01
-1.457100000000082218e+00 1.035600000000158616e+00 3.975771962862493791e-01
-1.144600000000082218e+00 1.035600000000158616e+00 4.830663962221737329e-01
-8.712000000000443833e-01 1.035600000000158616e+00 5.603851827197280366e-01
-5.978000000000065484e-01 1.035600000000158616e+00 6.549235955915223562e-01
-2.852000000002590241e-01 1.035600000000158616e+00 7.330087367689830380e-01
2.719999999999345164e-02 1.035600000000158616e+00 9.338040424260839467e-01
3.396999999999934516e-01 1.035600000000158616e+00 9.260799484175463725e-01
6.132000000002335582e-01 1.035600000000158616e+00 9.492487706026173644e-01
9.257000000002335582e-01 1.035600000000158616e+00 9.029111262324754916e-01
1.199100000000271393e+00 1.035600000000158616e+00 8.411287536858002012e-01
1.511600000000271393e+00 1.035600000000158616e+00 8.256840255092667835e-01
1.824100000000271393e+00 1.035600000000158616e+00 6.506420429216163148e-01
2.097599999999602005e+00 1.035600000000158616e+00 5.790631318821420903e-01
2.410099999999602005e+00 1.035600000000158616e+00 5.032303468970925620e-01
2.683499999999639840e+00 1.035600000000158616e+00 3.890711783153696368e-01
2.995999999999639840e+00 1.035600000000158616e+00 3.868188221229584833e-01
3.308499999999639840e+00 1.035600000000158616e+00 3.414378236624965868e-01
3.581899999999677675e+00 1.035600000000158616e+00 2.272596259577963629e-01
3.894399999999677675e+00 1.035600000000158616e+00 2.536858880125371640e-01
4.206899999999677675e+00 1.035600000000158616e+00 2.069763107842014505e-01
4.480399999999917782e+00 1.035600000000158616e+00 1.759104025635261914e-01
4.792899999999917782e+00 1.035600000000158616e+00 1.677175001616374728e-01
5.066299999999955617e+00 1.035600000000158616e+00 1.648665915555748429e-01
5.378799999999955617e+00 1.035600000000158616e+00 1.491727548600649822e-01
5.691299999999955617e+00 1.035600000000158616e+00 1.317974356614647902e-01
5.964699999999993452e+00 1.035600000000158616e+00 1.693194063322770448e-01
6.277199999999993452e+00 1.035600000000158616e+00 1.136488421018755357e-01
-5.636800000000221189e+00 1.582499999999981810e+00 1.927131181525349336e-03
-5.324300000000221189e+00 1.582499999999981810e+00 1.000000000000000082e-05
-5.050900000000183354e+00 1.582499999999981810e+00 5.760634501328018993e-05
-4.738400000000183354e+00 1.582499999999981810e+00 1.000000000000000082e-05
-4.425900000000183354e+00 1.582499999999981810e+00 1.839424223802427205e-02
-4.152399999999943248e+00 1.582499999999981810e+00 8.279398415422191751e-03
-3.839899999999943248e+00 1.582499999999981810e+00 1.662280388085913760e-02
-3.527399999999943248e+00 1.582499999999981810e+00 3.231491065609831681e-02
-3.253999999999905413e+00 1.582499999999981810e+00 4.516994818744021062e-02
-2.941499999999905413e+00 1.582499999999981810e+00 8.377311902742061445e-02
-2.668099999999867578e+00 1.582499999999981810e+00 1.120521256920479769e-01
-2.355599999999867578e+00 1.582499999999981810e+00 1.515479353916936167e-01
-2.043099999999867578e+00 1.582499999999981810e+00 2.249726713599718431e-01
-1.769600000000082218e+00 1.582499999999981810e+00 3.002588015394899168e-01
-1.457100000000082218e+00 1.582499999999981810e+00 3.623266109308256877e-01
-1.144600000000082218e+00 1.582499999999981810e+00 4.291257522624413179e-01
-8.712000000000443833e-01 1.582499999999981810e+00 4.871109498149980288e-01
-5.978000000000065484e-01 1.582499999999981810e+00 5.695554900745448679e-01
-2.852000000002590241e-01 1.582499999999981810e+00 6.285232823408415381e-01
2.719999999999345164e-02 1.582499999999981810e+00 7.628031535907164873e-01
3.396999999999934516e-01 1.582499999999981810e+00 8.400319842341960053e-01
6.132000000002335582e-01 1.582499999999981810e+00 8.632008064192669972e-01
9.257000000002335582e-01 1.582499999999981810e+00 8.400319842341960053e-01
1.199100000000271393e+00 1.582499999999981810e+00 7.782496116875206038e-01
1.511600000000271393e+00 1.582499999999981810e+00 7.859719757757874792e-01
1.824100000000271393e+00 1.582499999999981810e+00 7.396343314056456064e-01
2.097599999999602005e+00 1.582499999999981810e+00 6.385187616647675091e-01
2.410099999999602005e+00 1.582499999999981810e+00 5.702128597773991059e-01
2.683499999999639840e+00 1.582499999999981810e+00 4.733200254172241772e-01
2.995999999999639840e+00 1.582499999999981810e+00 4.109823484636640489e-01
3.308499999999639840e+00 1.582499999999981810e+00 3.048897981040710747e-01
3.581899999999677675e+00 1.582499999999981810e+00 2.737719922752757662e-01
3.894399999999677675e+00 1.582499999999981810e+00 2.728689738939865106e-01
4.206899999999677675e+00 1.582499999999981810e+00 2.369108511478591195e-01
4.480399999999917782e+00 1.582499999999981810e+00 1.983491983943747594e-01
4.792899999999917782e+00 1.582499999999981810e+00 1.616748886561903686e-01
5.066299999999955617e+00 1.582499999999981810e+00 1.838939846126639854e-01
5.378799999999955617e+00 1.582499999999981810e+00 1.470172742028113266e-01
5.691299999999955617e+00 1.582499999999981810e+00 1.486641583004882639e-01
5.964699999999993452e+00 1.582499999999981810e+00 1.156953377820770512e-01
6.277199999999993452e+00 1.582499999999981810e+00 1.236391316649894379e-01
-5.636800000000221189e+00 2.051199999999880674e+00 1.000000000000000082e-05
-5.324300000000221189e+00 2.051199999999880674e+00 1.000000000000000082e-05
-5.050900000000183354e+00 2.051199999999880674e+00 8.943687799359116303e-04
-4.738400000000183354e+00 2.051199999999880674e+00 3.676080575171783871e-03
-4.425900000000183354e+00 2.051199999999880674e+00 5.582452713449104383e-03
-4.152399999999943248e+00 2.051199999999880674e+00 4.605047760521076804e-03
-3.839899999999943248e+00 2.051199999999880674e+00 2.587095764785601187e-02
-3.527399999999943248e+00 2.051199999999880674e+00 2.946919181084768982e-02
-3.253999999999905413e+00 2.051199999999880674e+00 4.793090093942804775e-02
-2.941499999999905413e+00 2.051199999999880674e+00 4.611967441603753021e-02
-2.668099999999867578e+00 2.051199999999880674e+00 8.763603099182465384e-02
-2.355599999999867578e+00 2.051199999999880674e+00 1.134533611112899382e-01
-2.043099999999867578e+00 2.051199999999880674e+00 1.558796557494489810e-01
-1.769600000000082218e+00 2.051199999999880674e+00 2.064538748624593911e-01
-1.457100000000082218e+00 2.051199999999880674e+00 2.865993510822869572e-01
-1.144600000000082218e+00 2.051199999999880674e+00 3.638472108487438295e-01
-8.712000000000443833e-01 2.051199999999880674e+00 3.955462698884839590e-01
-5.978000000000065484e-01 2.051199999999880674e+00 4.593301601883233443e-01
-2.852000000002590241e-01 2.051199999999880674e+00 5.730360896591309983e-01
2.719999999999345164e-02 2.051199999999880674e+00 6.485886275603321982e-01
3.396999999999934516e-01 2.051199999999880674e+00 7.070703122305709298e-01
6.132000000002335582e-01 2.051199999999880674e+00 7.308134679455039473e-01
9.257000000002335582e-01 2.051199999999880674e+00 6.671921901511074227e-01
1.199100000000271393e+00 2.051199999999880674e+00 7.308134679455039473e-01
1.511600000000271393e+00 2.051199999999880674e+00 7.076463756807037653e-01
1.824100000000271393e+00 2.051199999999880674e+00 7.385375619540412995e-01
2.097599999999602005e+00 2.051199999999880674e+00 6.577900734800210536e-01
2.410099999999602005e+00 2.051199999999880674e+00 6.154589244567486572e-01
2.683499999999639840e+00 2.051199999999880674e+00 5.511647076770619380e-01
2.995999999999639840e+00 2.051199999999880674e+00 4.993120774840270615e-01
3.308499999999639840e+00 2.051199999999880674e+00 3.812709678149227566e-01
3.581899999999677675e+00 2.051199999999880674e+00 3.222253291364458594e-01
3.894399999999677675e+00 2.051199999999880674e+00 2.947611149193036240e-01
4.206899999999677675e+00 2.051199999999880674e+00 2.218397857497901304e-01
4.480399999999917782e+00 2.051199999999880674e+00 2.079623653384828352e-01
4.792899999999917782e+00 2.051199999999880674e+00 1.646122932757864699e-01
5.066299999999955617e+00 2.051199999999880674e+00 1.526083765176137752e-01
5.378799999999955617e+00 2.051199999999880674e+00 1.425004523760943775e-01
5.691299999999955617e+00 2.051199999999880674e+00 1.405594818324036599e-01
5.964699999999993452e+00 2.051199999999880674e+00 1.544628510477709937e-01
6.277199999999993452e+00 2.051199999999880674e+00 1.276421671713176831e-01
-5.636800000000221189e+00 2.598100000000158616e+00 1.000000000000000082e-05
-5.324300000000221189e+00 2.598100000000158616e+00 1.000000000000000082e-05
-5.050900000000183354e+00 2.598100000000158616e+00 1.000000000000000082e-05
-4.738400000000183354e+00 2.598100000000158616e+00 1.000000000000000082e-05
-4.425900000000183354e+00 2.598100000000158616e+00 1.000000000000000082e-05
-4.152399999999943248e+00 2.598100000000158616e+00 3.653591611653085689e-03
-3.839899999999943248e+00 2.598100000000158616e+00 1.111300781877813670e-02
-3.527399999999943248e+00 2.598100000000158616e+00 9.274102571056909439e-03
-3.253999999999905413e+00 2.598100000000158616e+00 2.587960724920936040e-02
-2.941499999999905413e+00 2.598100000000158616e+00 4.256295833954191338e-02
-2.668099999999867578e+00 2.598100000000158616e+00 4.808832368405893676e-02
-2.355599999999867578e+00 2.598100000000158616e+00 6.022371438280249567e-02
-2.043099999999867578e+00 2.598100000000158616e+00 1.137958853248824120e-01
-1.769600000000082218e+00 2.598100000000158616e+00 1.720457606788514948e-01
-1.457100000000082218e+00 2.598100000000158616e+00 1.896113711072252850e-01
-1.144600000000082218e+00 2.598100000000158616e+00 2.665737940290217600e-01
-8.712000000000443833e-01 2.598100000000158616e+00 3.172915965244976766e-01
-5.978000000000065484e-01 2.598100000000158616e+00 4.445185828308547138e-01
-2.852000000002590241e-01 2.598100000000158616e+00 5.002202856261283026e-01
2.719999999999345164e-02 2.598100000000158616e+00 5.268939262795747647e-01
3.396999999999934516e-01 2.598100000000158616e+00 5.813639258421319234e-01
6.132000000002335582e-01 2.598100000000158616e+00 5.710017034208241249e-01
9.257000000002335582e-01 2.598100000000158616e+00 6.022873115158744461e-01
1.199100000000271393e+00 2.598100000000158616e+00 6.647080246424266203e-01
1.511600000000271393e+00 2.598100000000158616e+00 6.542143282805479299e-01
1.824100000000271393e+00 2.598100000000158616e+00 6.360155670331093525e-01
2.097599999999602005e+00 2.598100000000158616e+00 5.806217900460148851e-01
2.410099999999602005e+00 2.598100000000158616e+00 5.419719113587264658e-01
2.683499999999639840e+00 2.598100000000158616e+00 5.701765314517149852e-01
2.995999999999639840e+00 2.598100000000158616e+00 4.791931047361457363e-01
3.308499999999639840e+00 2.598100000000158616e+00 4.035333117781630397e-01
3.581899999999677675e+00 2.598100000000158616e+00 3.617868758063769175e-01
3.894399999999677675e+00 2.598100000000158616e+00 3.228429106730747455e-01
4.206899999999677675e+00 2.598100000000158616e+00 2.816119909419479983e-01
4.480399999999917782e+00 2.598100000000158616e+00 2.346256264703052430e-01
4.792899999999917782e+00 2.598100000000158616e+00 1.981070095564811118e-01
5.066299999999955617e+00 2.598100000000158616e+00 2.596298940625560991e-01
5.378799999999955617e+00 2.598100000000158616e+00 1.590004319177359959e-01
5.691299999999955617e+00 2.598100000000158616e+00 1.422669131395540298e-01
5.964699999999993452e+00 2.598100000000158616e+00 1.596335827368008942e-01
6.277199999999993452e+00 2.598100000000158616e+00 1.202086997682526720e-01
-5.636800000000221189e+00 3.144999999999981810e+00 1.000000000000000082e-05
-5.324300000000221189e+00 3.144999999999981810e+00 6.378216037956878880e-03
-5.050900000000183354e+00 3.144999999999981810e+00 1.000000000000000082e-05
-4.738400000000183354e+00 3.144999999999981810e+00 1.000000000000000082e-05
-4.425900000000183354e+00 3.144999999999981810e+00 1.000000000000000082e-05
-4.152399999999943248e+00 3.144999999999981810e+00 1.000000000000000082e-05
-3.839899999999943248e+00 3.144999999999981810e+00 1.000000000000000082e-05
-3.527399999999943248e+00 3.144999999999981810e+00 2.229521244838303384e-02
-3.253999999999905413e+00 3.144999999999981810e+00 3.149665836807184760e-02
-2.941499999999905413e+00 3.144999999999981810e+00 3.338400138337180301e-02
-2.668099999999867578e+00 3.144999999999981810e+00 3.434064729305180003e-02
-2.355599999999867578e+00 3.144999999999981810e+00 5.945562978262542569e-02
-2.043099999999867578e+00 3.144999999999981810e+00 1.010221540462619555e-01
-1.769600000000082218e+00 3.144999999999981810e+00 1.150293184778694439e-01
-1.457100000000082218e+00 3.144999999999981810e+00 1.492142729465610607e-01
-1.144600000000082218e+00 3.144999999999981810e+00 2.032154641157668529e-01
-8.712000000000443833e-01 3.144999999999981810e+00 2.588375905785896269e-01
-5.978000000000065484e-01 3.144999999999981810e+00 3.194228582979619646e-01
-2.852000000002590241e-01 3.144999999999981810e+00 4.049224377555103449e-01
2.719999999999345164e-02 3.144999999999981810e+00 3.949546371559151114e-01
3.396999999999934516e-01 3.144999999999981810e+00 4.675369019523775149e-01
6.132000000002335582e-01 3.144999999999981810e+00 5.164503976055455636e-01
9.257000000002335582e-01 3.144999999999981810e+00 5.517995884163974241e-01
1.199100000000271393e+00 3.144999999999981810e+00 5.316373676617494048e-01
1.511600000000271393e+00 3.144999999999981810e+00 5.307551083237082024e-01
1.824100000000271393e+00 3.144999999999981810e+00 5.585376278706534192e-01
2.097599999999602005e+00 3.144999999999981810e+00 4.763543055719777763e-01
2.410099999999602005e+00 3.144999999999981810e+00 5.026525535266890277e-01
2.683499999999639840e+00 3.144999999999981810e+00 5.109769298691485551e-01
2.995999999999639840e+00 3.144999999999981810e+00 4.641064700556407074e-01
3.308499999999639840e+00 3.144999999999981810e+00 3.958957137831591311e-01
3.581899999999677675e+00 3.144999999999981810e+00 3.613647752603336705e-01
3.894399999999677675e+00 3.144999999999981810e+00 3.402078503500509110e-01
4.206899999999677675e+00 3.144999999999981810e+00 2.593825154638503827e-01
4.480399999999917782e+00 3.144999999999981810e+00 2.549573794114788905e-01
4.792899999999917782e+00 3.144999999999981810e+00 2.268565545347304424e-01
5.066299999999955617e+00 3.144999999999981810e+00 1.898760489086376291e-01
5.378799999999955617e+00 3.144999999999981810e+00 1.545943249883418857e-01
5.691299999999955617e+00 3.144999999999981810e+00 1.268273747238325422e-01
5.964699999999993452e+00 3.144999999999981810e+00 1.184407212516288832e-01
6.277199999999993452e+00 3.144999999999981810e+00 9.254035495917148357e-02
-5.636800000000221189e+00 3.691900000000259752e+00 1.000000000000000082e-05
-5.324300000000221189e+00 3.691900000000259752e+00 1.000000000000000082e-05
-5.050900000000183354e+00 3.691900000000259752e+00 1.082930089438840869e-04
-4.738400000000183354e+00 3.691900000000259752e+00 3.824853718449324359e-03
-4.425900000000183354e+00 3.691900000000259752e+00 1.000000000000000082e-05
-4.152399999999943248e+00 3.691900000000259752e+00 1.000000000000000082e-05
-3.839899999999943248e+00 3.691900000000259752e+00 1.039855074699180815e-02
-3.527399999999943248e+00 3.691900000000259752e+00 1.223226623390102734e-02
-3.253999999999905413e+00 3.691900000000259752e+00 2.003247673434788503e-03
-2.941499999999905413e+00 3.691900000000259752e+00 1.505376619536228852e-02
-2.668099999999867578e+00 3.691900000000259752e+00 8.473149485737128603e-03
-2.355599999999867578e+00 3.691900000000259752e+00 3.919307365227855944e-02
-2.043099999999867578e+00 3.691900000000259752e+00 4.842219829629806904e-02
-1.769600000000082218e+00 3.691900000000259752e+00 8.203281923512752150e-02
-1.457100000000082218e+00 3.691900000000259752e+00 8.464153900329648983e-02
-1.144600000000082218e+00 3.691900000000259752e+00 1.444085544346423444e-01
-8.712000000000443833e-01 3.691900000000259752e+00 1.920955366159060596e-01
-5.978000000000065484e-01 3.691900000000259752e+00 2.270779843293761202e-01
-2.852000000002590241e-01 3.691900000000259752e+00 2.910625453806131580e-01
2.719999999999345164e-02 3.691900000000259752e+00 3.533535144868652500e-01
3.396999999999934516e-01 3.691900000000259752e+00 4.096814484201209416e-01
6.132000000002335582e-01 3.691900000000259752e+00 4.417005427099348625e-01
9.257000000002335582e-01 3.691900000000259752e+00 4.409791659570658218e-01
1.199100000000271393e+00 3.691900000000259752e+00 4.632570792027421724e-01
1.511600000000271393e+00 3.691900000000259752e+00 4.183051009694063183e-01
1.824100000000271393e+00 3.691900000000259752e+00 4.541248300938801052e-01
2.097599999999602005e+00 3.691900000000259752e+00 5.214048892607417995e-01
2.410099999999602005e+00 3.691900000000259752e+00 4.329367666187253216e-01
2.683499999999639840e+00 3.691900000000259752e+00 4.224050120108919781e-01
2.995999999999639840e+00 3.691900000000259752e+00 4.579739026961188175e-01
3.308499999999639840e+00 3.691900000000259752e+00 4.029953065739849682e-01
3.581899999999677675e+00 3.691900000000259752e+00 3.354540294462522998e-01
3.894399999999677675e+00 3.691900000000259752e+00 3.379970122441358082e-01
4.206899999999677675e+00 3.691900000000259752e+00 3.034695335618517453e-01
4.480399999999917782e+00 3.691900000000259752e+00 2.611366546183088166e-01
4.792899999999917782e+00 3.691900000000259752e+00 2.412252723029078005e-01
5.066299999999955617e+00 3.691900000000259752e+00 1.671362469506926518e-01
5.378799999999955617e+00 3.691900000000259752e+00 1.539836631327956840e-01
5.691299999999955617e+00 3.691900000000259752e+00 1.522745019053746429e-01
5.964699999999993452e+00 3.691900000000259752e+00 1.561253044278839985e-01
6.277199999999993452e+00 3.691900000000259752e+00 1.399989876647068920e-01
-5.636800000000221189e+00 4.238800000000082946e+00 1.000000000000000082e-05
-5.324300000000221189e+00 4.238800000000082946e+00 1.000000000000000082e-05
-5.050900000000183354e+00 4.238800000000082946e+00 1.000000000000000082e-05
-4.738400000000183354e+00 4.238800000000082946e+00 1.000000000000000082e-05
-4.425900000000183354e+00 4.238800000000082946e+00 1.115452590527419262e-02
-4.152399999999943248e+00 4.238800000000082946e+00 1.000000000000000082e-05
-3.839899999999943248e+00 4.238800000000082946e+00 1.707431307150376887e-03
-3.527399999999943248e+00 4.238800000000082946e+00 2.141295311034180707e-02
-3.253999999999905413e+00 4.238800000000082946e+00 1.206446396764612565e-02
-2.941499999999905413e+00 4.238800000000082946e+00 4.636186325393120040e-03
-2.668099999999867578e+00 4.238800000000082946e+00 1.776628117977139707e-03
-2.355599999999867578e+00 4.238800000000082946e+00 3.190837939249108191e-02
-2.043099999999867578e+00 4.238800000000082946e+00 4.303695649370524456e-02
-1.769600000000082218e+00 4.238800000000082946e+00 4.851215415037286177e-02
-1.457100000000082218e+00 4.238800000000082946e+00 4.929753795325662186e-02
-1.144600000000082218e+00 4.238800000000082946e+00 7.446787789149166004e-02
-8.712000000000443833e-01 4.238800000000082946e+00 1.174044990094980923e-01
-5.978000000000065484e-01 4.238800000000082946e+00 1.462561092837169341e-01
-2.852000000002590241e-01 4.238800000000082946e+00 2.033036900495709953e-01
2.719999999999345164e-02 4.238800000000082946e+00 2.172105191054796713e-01
3.396999999999934516e-01 4.238800000000082946e+00 2.855648587604268651e-01
6.132000000002335582e-01 4.238800000000082946e+00 3.235815866286504416e-01
9.257000000002335582e-01 4.238800000000082946e+00 3.385350174483138797e-01
1.199100000000271393e+00 4.238800000000082946e+00 3.703638205083542023e-01
1.511600000000271393e+00 4.238800000000082946e+00 3.824698025624964082e-01
1.824100000000271393e+00 4.238800000000082946e+00 3.637295762703383062e-01
2.097599999999602005e+00 4.238800000000082946e+00 3.411610364191896005e-01
2.410099999999602005e+00 4.238800000000082946e+00 3.642243334677496835e-01
2.683499999999639840e+00 4.238800000000082946e+00 3.373604015845296233e-01
2.995999999999639840e+00 4.238800000000082946e+00 3.482312205654140569e-01
3.308499999999639840e+00 4.238800000000082946e+00 3.343382308716707496e-01
3.581899999999677675e+00 4.238800000000082946e+00 3.236473235989358876e-01
3.894399999999677675e+00 4.238800000000082946e+00 3.462175933703552366e-01
4.206899999999677675e+00 4.238800000000082946e+00 2.876892008528084688e-01
4.480399999999917782e+00 4.238800000000082946e+00 2.736007301684795223e-01
4.792899999999917782e+00 4.238800000000082946e+00 2.352795363326181943e-01
5.066299999999955617e+00 4.238800000000082946e+00 1.960743532384449372e-01
5.378799999999955617e+00 4.238800000000082946e+00 1.823751146150165425e-01
5.691299999999955617e+00 4.238800000000082946e+00 1.739452131360461062e-01
5.964699999999993452e+00 4.238800000000082946e+00 1.208850985940842782e-01
6.277199999999993452e+00 4.238800000000082946e+00 1.123392924569790452e-01
-5.636800000000221189e+00 4.785600000000158616e+00 1.000000000000000082e-05
-5.324300000000221189e+00 4.785600000000158616e+00 6.469901812302340099e-03
-5.050900000000183354e+00 4.785600000000158616e+00 4.591208398355724543e-03
-4.738400000000183354e+00 4.785600000000158616e+00 1.000000000000000082e-05
-4.425900000000183354e+00 4.785600000000158616e+00 7.398868997651632598e-03
-4.152399999999943248e+00 4.785600000000158616e+00 1.000000000000000082e-05
-3.839899999999943248e+00 4.785600000000158616e+00 1.000000000000000082e-05
-3.527399999999943248e+00 4.785600000000158616e+00 3.646671930570409993e-03
-3.253999999999905413e+00 4.785600000000158616e+00 1.106284013092873400e-02
-2.941499999999905413e+00 4.785600000000158616e+00 8.310536980294234988e-03
-2.668099999999867578e+00 4.785600000000158616e+00 1.000000000000000082e-05
-2.355599999999867578e+00 4.785600000000158616e+00 9.210095521042153607e-03
-2.043099999999867578e+00 4.785600000000158616e+00 2.414622713799894835e-02
-1.769600000000082218e+00 4.785600000000158616e+00 3.808765459932102193e-02
-1.457100000000082218e+00 4.785600000000158616e+00 2.604740951546425862e-02
-1.144600000000082218e+00 4.785600000000158616e+00 8.011087781441418587e-02
-8.712000000000443833e-01 4.785600000000158616e+00 7.287808116274677173e-02
-5.978000000000065484e-01 4.785600000000158616e+00 9.808647934693652537e-02
-2.852000000002590241e-01 4.785600000000158616e+00 1.327419721292500965e-01
2.719999999999345164e-02 4.785600000000158616e+00 1.876288824770385166e-01
3.396999999999934516e-01 4.785600000000158616e+00 1.970067802643355459e-01
6.132000000002335582e-01 4.785600000000158616e+00 2.238413035029542808e-01
9.257000000002335582e-01 4.785600000000158616e+00 2.587182260799134603e-01
1.199100000000271393e+00 4.785600000000158616e+00 3.098598590417033227e-01
1.511600000000271393e+00 4.785600000000158616e+00 3.081801064588836625e-01
1.824100000000271393e+00 4.785600000000158616e+00 3.205524962347088835e-01
2.097599999999602005e+00 4.785600000000158616e+00 3.324941358631375299e-01
2.410099999999602005e+00 4.785600000000158616e+00 3.060125163597353093e-01
2.683499999999639840e+00 4.785600000000158616e+00 2.949635155909719475e-01
2.995999999999639840e+00 4.785600000000158616e+00 2.729087620602118625e-01
3.308499999999639840e+00 4.785600000000158616e+00 3.145548626562991723e-01
3.581899999999677675e+00 4.785600000000158616e+00 2.985479103917982324e-01
3.894399999999677675e+00 4.785600000000158616e+00 2.865024755471294871e-01
4.206899999999677675e+00 4.785600000000158616e+00 2.668384718304340764e-01
4.480399999999917782e+00 4.785600000000158616e+00 2.844438704250332739e-01
4.792899999999917782e+00 4.785600000000158616e+00 2.554313775656422147e-01
5.066299999999955617e+00 4.785600000000158616e+00 2.049488442269772892e-01
5.378799999999955617e+00 4.785600000000158616e+00 1.749381873714101754e-01
5.691299999999955617e+00 4.785600000000158616e+00 1.957508581478298038e-01
5.964699999999993452e+00 4.785600000000158616e+00 1.434467187641503549e-01
6.277199999999993452e+00 4.785600000000158616e+00 1.146297068953449072e-01
-5.636800000000221189e+00 5.254400000000259752e+00 1.000000000000000082e-05
-5.324300000000221189e+00 5.254400000000259752e+00 1.000000000000000082e-05
-5.050900000000183354e+00 5.254400000000259752e+00 1.000000000000000082e-05
-4.738400000000183354e+00 5.254400000000259752e+00 1.000000000000000082e-05
-4.425900000000183354e+00 5.254400000000259752e+00 1.000000000000000082e-05
-4.152399999999943248e+00 5.254400000000259752e+00 2.747113389822490506e-03
-3.839899999999943248e+00 5.254400000000259752e+00 9.305241135928952675e-03
-3.527399999999943248e+00 5.254400000000259752e+00 6.487201015009030208e-03
-3.253999999999905413e+00 5.254400000000259752e+00 8.341675545166278224e-03
-2.941499999999905413e+00 5.254400000000259752e+00 1.975049973022882654e-02
-2.668099999999867578e+00 5.254400000000259752e+00 1.117874478906356016e-02
-2.355599999999867578e+00 5.254400000000259752e+00 3.461397469581751346e-02
-2.043099999999867578e+00 5.254400000000259752e+00 2.613563544926838025e-02
-1.769600000000082218e+00 5.254400000000259752e+00 2.983074514741752489e-02
-1.457100000000082218e+00 5.254400000000259752e+00 3.930378854960137752e-02
-1.144600000000082218e+00 5.254400000000259752e+00 5.615494190618883913e-02
-8.712000000000443833e-01 5.254400000000259752e+00 4.300927776937453484e-02
-5.978000000000065484e-01 5.254400000000259752e+00 8.883832557993966150e-02
-2.852000000002590241e-01 5.254400000000259752e+00 7.758000445842533344e-02
2.719999999999345164e-02 5.254400000000259752e+00 1.083691254357935230e-01
3.396999999999934516e-01 5.254400000000259752e+00 1.216531831942613412e-01
6.132000000002335582e-01 5.254400000000259752e+00 1.926612205444148407e-01
9.257000000002335582e-01 5.254400000000259752e+00 1.898743189883669857e-01
1.199100000000271393e+00 5.254400000000259752e+00 2.394019363376226062e-01
1.511600000000271393e+00 5.254400000000259752e+00 2.189888771437275006e-01
1.824100000000271393e+00 5.254400000000259752e+00 2.544262938883835035e-01
2.097599999999602005e+00 5.254400000000259752e+00 2.287784959554438058e-01
2.410099999999602005e+00 5.254400000000259752e+00 2.336343821552118727e-01
2.683499999999639840e+00 5.254400000000259752e+00 2.345702690216438790e-01
2.995999999999639840e+00 5.254400000000259752e+00 2.382463495968156486e-01
3.308499999999639840e+00 5.254400000000259752e+00 2.504111489401605883e-01
3.581899999999677675e+00 5.254400000000259752e+00 2.419864372220021931e-01
3.894399999999677675e+00 5.254400000000259752e+00 2.287387077892183984e-01
4.206899999999677675e+00 5.254400000000259752e+00 2.572477938498447525e-01
4.480399999999917782e+00 5.254400000000259752e+00 2.335496160619491002e-01
4.792899999999917782e+00 5.254400000000259752e+00 2.345252910946064306e-01
5.066299999999955617e+00 5.254400000000259752e+00 1.830480536003067926e-01
5.378799999999955617e+00 5.254400000000259752e+00 1.952145828639224034e-01
5.691299999999955617e+00 5.254400000000259752e+00 1.935867278892228205e-01
5.964699999999993452e+00 5.254400000000259752e+00 1.736615062116564079e-01
6.277199999999993452e+00 5.254400000000259752e+00 1.550527538600691702e-01
-5.636800000000221189e+00 5.801300000000082946e+00 1.000000000000000082e-05
-5.324300000000221189e+00 5.801300000000082946e+00 1.000000000000000082e-05
-5.050900000000183354e+00 5.801300000000082946e+00 1.000000000000000082e-05
-4.738400000000183354e+00 5.801300000000082946e+00 1.000000000000000082e-05
-4.425900000000183354e+00 5.801300000000082946e+00 1.000000000000000082e-05
-4.152399999999943248e+00 5.801300000000082946e+00 1.000000000000000082e-05
-3.839899999999943248e+00 5.801300000000082946e+00 1.212328125684887688e-02
-3.527399999999943248e+00 5.801300000000082946e+00 1.000000000000000082e-05
-3.253999999999905413e+00 5.801300000000082946e+00 8.345135385707616940e-03
-2.941499999999905413e+00 5.801300000000082946e+00 7.430007562523676702e-03
-2.668099999999867578e+00 5.801300000000082946e+00 1.677157702413667809e-02
-2.355599999999867578e+00 5.801300000000082946e+00 1.686845255929414825e-02
-2.043099999999867578e+00 5.801300000000082946e+00 2.343522990675395504e-02
-1.769600000000082218e+00 5.801300000000082946e+00 7.369460353050257852e-03
-1.457100000000082218e+00 5.801300000000082946e+00 2.333835437159648835e-02
-1.144600000000082218e+00 5.801300000000082946e+00 4.784267500562392611e-02
-8.712000000000443833e-01 5.801300000000082946e+00 4.584115725245981043e-02
-5.978000000000065484e-01 5.801300000000082946e+00 5.537301794384640735e-02
-2.852000000002590241e-01 5.801300000000082946e+00 7.315659832632449844e-02
2.719999999999345164e-02 5.801300000000082946e+00 9.005099968967868185e-02
3.396999999999934516e-01 5.801300000000082946e+00 1.088690723940168720e-01
6.132000000002335582e-01 5.801300000000082946e+00 1.293288394352200277e-01
9.257000000002335582e-01 5.801300000000082946e+00 1.521136193202024256e-01
1.199100000000271393e+00 5.801300000000082946e+00 1.398848129268427110e-01
1.511600000000271393e+00 5.801300000000082946e+00 1.681223015049740366e-01
1.824100000000271393e+00 5.801300000000082946e+00 1.888865345138149299e-01
2.097599999999602005e+00 5.801300000000082946e+00 1.772459010124827206e-01
2.410099999999602005e+00 5.801300000000082946e+00 2.243066520557642218e-01
2.683499999999639840e+00 5.801300000000082946e+00 1.952474513490650987e-01
2.995999999999639840e+00 5.801300000000082946e+00 2.037448197185916243e-01
3.308499999999639840e+00 5.801300000000082946e+00 2.034957111996152923e-01
3.581899999999677675e+00 5.801300000000082946e+00 2.029040784670464170e-01
3.894399999999677675e+00 5.801300000000082946e+00 1.996639378000832632e-01
4.206899999999677675e+00 5.801300000000082946e+00 1.836760146585596776e-01
4.480399999999917782e+00 5.801300000000082946e+00 2.073395940410419636e-01
4.792899999999917782e+00 5.801300000000082946e+00 1.985429494646896997e-01
5.066299999999955617e+00 5.801300000000082946e+00 1.815361032837420341e-01
5.378799999999955617e+00 5.801300000000082946e+00 1.911648395102861220e-01
5.691299999999955617e+00 5.801300000000082946e+00 1.986865328471552616e-01
5.964699999999993452e+00 5.801300000000082946e+00 1.735075433075668472e-01
6.277199999999993452e+00 5.801300000000082946e+00 1.282978069539012500e-01
-5.636800000000221189e+00 6.348100000000158616e+00 1.000000000000000082e-05
-5.324300000000221189e+00 6.348100000000158616e+00 1.000000000000000082e-05
-5.050900000000183354e+00 6.348100000000158616e+00 1.000000000000000082e-05
-4.738400000000183354e+00 6.348100000000158616e+00 1.000000000000000082e-05
-4.425900000000183354e+00 6.348100000000158616e+00 2.799010997942563000e-03
-4.152399999999943248e+00 6.348100000000158616e+00 1.925401261254679978e-03
-3.839899999999943248e+00 6.348100000000158616e+00 1.000000000000000082e-05
-3.527399999999943248e+00 6.348100000000158616e+00 4.717492578114566848e-03
-3.253999999999905413e+00 6.348100000000158616e+00 1.968649268021406985e-03
-2.941499999999905413e+00 6.348100000000158616e+00 1.000000000000000082e-05
-2.668099999999867578e+00 6.348100000000158616e+00 1.000000000000000082e-05
-2.355599999999867578e+00 6.348100000000158616e+00 1.972974068698079772e-02
-2.043099999999867578e+00 6.348100000000158616e+00 1.507452523861031561e-02
-1.769600000000082218e+00 6.348100000000158616e+00 1.879212390027815843e-02
-1.457100000000082218e+00 6.348100000000158616e+00 3.568133550282033550e-02
-1.144600000000082218e+00 6.348100000000158616e+00 4.715762657843897837e-02
-8.712000000000443833e-01 6.348100000000158616e+00 5.657877237250276414e-02
-5.978000000000065484e-01 6.348100000000158616e+00 7.358215871290908761e-02
-2.852000000002590241e-01 6.348100000000158616e+00 5.363790791236533462e-02
2.719999999999345164e-02 6.348100000000158616e+00 4.993068877232150621e-02
3.396999999999934516e-01 6.348100000000158616e+00 7.623931624865679102e-02
6.132000000002335582e-01 6.348100000000158616e+00 9.037968454110580085e-02
9.257000000002335582e-01 6.348100000000158616e+00 7.521174360787935553e-02
1.199100000000271393e+00 6.348100000000158616e+00 1.166070057647196484e-01
1.511600000000271393e+00 6.348100000000158616e+00 1.045892496443815850e-01
1.824100000000271393e+00 6.348100000000158616e+00 1.346846725932114852e-01
2.097599999999602005e+00 6.348100000000158616e+00 1.516465408471217580e-01
2.410099999999602005e+00 6.348100000000158616e+00 1.600591431233854556e-01
2.683499999999639840e+00 6.348100000000158616e+00 1.608341474046452169e-01
2.995999999999639840e+00 6.348100000000158616e+00 1.355357933663806635e-01
3.308499999999639840e+00 6.348100000000158616e+00 1.476019872542974620e-01
3.581899999999677675e+00 6.348100000000158616e+00 1.420368337435550521e-01
3.894399999999677675e+00 6.348100000000158616e+00 1.589969720771946537e-01
4.206899999999677675e+00 6.348100000000158616e+00 1.747271370983885519e-01
4.480399999999917782e+00 6.348100000000158616e+00 1.897670639315854890e-01
4.792899999999917782e+00 6.348100000000158616e+00 1.442563214508234826e-01
5.066299999999955617e+00 6.348100000000158616e+00 1.301176830786451299e-01
5.378799999999955617e+00 6.348100000000158616e+00 1.467820050460003078e-01
5.691299999999955617e+00 6.348100000000158616e+00 1.459170449106657885e-01
5.964699999999993452e+00 6.348100000000158616e+00 1.701722570257168943e-01
6.277199999999993452e+00 6.348100000000158616e+00 1.596249331354475387e-01
-5.636800000000221189e+00 6.894999999999981810e+00 1.000000000000000082e-05
-5.324300000000221189e+00 6.894999999999981810e+00 1.000000000000000082e-05
-5.050900000000183354e+00 6.894999999999981810e+00 1.000000000000000082e-05
-4.738400000000183354e+00 6.894999999999981810e+00 1.000000000000000082e-05
-4.425900000000183354e+00 6.894999999999981810e+00 2.907995974994714329e-03
-4.152399999999943248e+00 6.894999999999981810e+00 1.000000000000000082e-05
-3.839899999999943248e+00 6.894999999999981810e+00 1.000000000000000082e-05
-3.527399999999943248e+00 6.894999999999981810e+00 1.000000000000000082e-05
-3.253999999999905413e+00 6.894999999999981810e+00 1.000000000000000082e-05
-2.941499999999905413e+00 6.894999999999981810e+00 1.887516007327027373e-02
-2.668099999999867578e+00 6.894999999999981810e+00 1.873503653134607917e-03
-2.355599999999867578e+00 6.894999999999981810e+00 1.000000000000000082e-05
-2.043099999999867578e+00 6.894999999999981810e+00 2.640377309122208388e-02
-1.769600000000082218e+00 6.894999999999981810e+00 1.892359784084900881e-02
-1.457100000000082218e+00 6.894999999999981810e+00 1.118739439041690695e-02
-1.144600000000082218e+00 6.894999999999981810e+00 3.120603176259943712e-02
-8.712000000000443833e-01 6.894999999999981810e+00 4.154230537984716226e-02
-5.978000000000065484e-01 6.894999999999981810e+00 4.438975414536845687e-02
-2.852000000002590241e-01 6.894999999999981810e+00 4.039882808093490235e-02
2.719999999999345164e-02 6.894999999999981810e+00 6.343444640516431032e-02
3.396999999999934516e-01 6.894999999999981810e+00 6.699462232220125546e-02
6.132000000002335582e-01 6.894999999999981810e+00 6.222350221569594719e-02
9.257000000002335582e-01 6.894999999999981810e+00 7.536397659169823127e-02
1.199100000000271393e+00 6.894999999999981810e+00 5.373824328806414002e-02
1.511600000000271393e+00 6.894999999999981810e+00 8.289431952992072639e-02
1.824100000000271393e+00 6.894999999999981810e+00 9.235525349020988484e-02
2.097599999999602005e+00 6.894999999999981810e+00 9.428757443254724702e-02
2.410099999999602005e+00 6.894999999999981810e+00 9.887705291063231261e-02
2.683499999999639840e+00 6.894999999999981810e+00 1.102512786902814651e-01
2.995999999999639840e+00 6.894999999999981810e+00 1.508836460077566943e-01
3.308499999999639840e+00 6.894999999999981810e+00 1.490672297235541843e-01
3.581899999999677675e+00 6.894999999999981810e+00 1.601404493761069137e-01
3.894399999999677675e+00 6.894999999999981810e+00 1.514233811322054368e-01
4.206899999999677675e+00 6.894999999999981810e+00 1.196724244843452439e-01
4.480399999999917782e+00 6.894999999999981810e+00 1.309238259247769154e-01
4.792899999999917782e+00 6.894999999999981810e+00 1.353541517379603931e-01
5.066299999999955617e+00 6.894999999999981810e+00 1.089365392845729613e-01
5.378799999999955617e+00 6.894999999999981810e+00 1.701411184608448146e-01
5.691299999999955617e+00 6.894999999999981810e+00 1.166727427350050805e-01
5.964699999999993452e+00 6.894999999999981810e+00 1.194423450883462662e-01
6.277199999999993452e+00 6.894999999999981810e+00 1.108031232566249052e-01
-5.636800000000221189e+00 7.441900000000259752e+00 1.000000000000000082e-05
-5.324300000000221189e+00 7.441900000000259752e+00 1.000000000000000082e-05
-5.050900000000183354e+00 7.441900000000259752e+00 1.000000000000000082e-05
-4.738400000000183354e+00 7.441900000000259752e+00 1.000000000000000082e-05
-4.425900000000183354e+00 7.441900000000259752e+00 1.000000000000000082e-05
-4.152399999999943248e+00 7.441900000000259752e+00 1.000000000000000082e-05
-3.839899999999943248e+00 7.441900000000259752e+00 1.000000000000000082e-05
-3.527399999999943248e+00 7.441900000000259752e+00 5.094615197120425272e-03
-3.253999999999905413e+00 7.441900000000259752e+00 9.031913733163239241e-03
-2.941499999999905413e+00 7.441900000000259752e+00 1.000000000000000082e-05
-2.668099999999867578e+00 7.441900000000259752e+00 1.138979506208518712e-02
-2.355599999999867578e+00 7.441900000000259752e+00 1.337920337335462423e-02
-2.043099999999867578e+00 7.441900000000259752e+00 2.184024341719706733e-02
-1.769600000000082218e+00 7.441900000000259752e+00 7.611649190943928049e-03
-1.457100000000082218e+00 7.441900000000259752e+00 3.131155689911024886e-02
-1.144600000000082218e+00 7.441900000000259752e+00 1.711583115799982652e-02
-8.712000000000443833e-01 7.441900000000259752e+00 6.264387284146853696e-02
-5.978000000000065484e-01 7.441900000000259752e+00 3.511392165404087634e-02
-2.852000000002590241e-01 7.441900000000259752e+00 2.280380900795974178e-02
2.719999999999345164e-02 7.441900000000259752e+00 4.359572074113135520e-02
3.396999999999934516e-01 7.441900000000259752e+00 6.337043935514953541e-02
6.132000000002335582e-01 7.441900000000259752e+00 3.587854641367661107e-02
9.257000000002335582e-01 7.441900000000259752e+00 4.454717688999934588e-02
1.199100000000271393e+00 7.441900000000259752e+00 6.154883331013501213e-02
1.511600000000271393e+00 7.441900000000259752e+00 7.294035829249087555e-02
1.824100000000271393e+00 7.441900000000259752e+00 5.786237321333920908e-02
2.097599999999602005e+00 7.441900000000259752e+00 8.897844912186385347e-02
2.410099999999602005e+00 7.441900000000259752e+00 5.673100535632163988e-02
2.683499999999639840e+00 7.441900000000259752e+00 9.746024820895432539e-02
2.995999999999639840e+00 7.441900000000259752e+00 8.322646422188918758e-02
3.308499999999639840e+00 7.441900000000259752e+00 8.516224500476787806e-02
3.581899999999677675e+00 7.441900000000259752e+00 1.041740687794210085e-01
3.894399999999677675e+00 7.441900000000259752e+00 1.020947046140767839e-01
4.206899999999677675e+00 7.441900000000259752e+00 1.032243425508236889e-01
4.480399999999917782e+00 7.441900000000259752e+00 1.285884335593736605e-01
4.792899999999917782e+00 7.441900000000259752e+00 1.587149950730755987e-01
5.066299999999955617e+00 7.441900000000259752e+00 1.273013728779958664e-01
5.378799999999955617e+00 7.441900000000259752e+00 1.045511913984268626e-01
5.691299999999955617e+00 7.441900000000259752e+00 1.093897783954882741e-01
5.964699999999993452e+00 7.441900000000259752e+00 1.235128474852305869e-01
6.277199999999993452e+00 7.441900000000259752e+00 1.131886833098775524e-01
-5.636800000000221189e+00 7.988699999999880674e+00 1.000000000000000082e-05
-5.324300000000221189e+00 7.988699999999880674e+00 1.000000000000000082e-05
-5.050900000000183354e+00 7.988699999999880674e+00 1.000000000000000082e-05
-4.738400000000183354e+00 7.988699999999880674e+00 1.000000000000000082e-05
-4.425900000000183354e+00 7.988699999999880674e+00 1.000000000000000082e-05
-4.152399999999943248e+00 7.988699999999880674e+00 2.963353423656125106e-03
-3.839899999999943248e+00 7.988699999999880674e+00 1.000000000000000082e-05
-3.527399999999943248e+00 7.988699999999880674e+00 3.044659676377571480e-03
-3.253999999999905413e+00 7.988699999999880674e+00 1.000000000000000082e-05
-2.941499999999905413e+00 7.988699999999880674e+00 2.384349109063185757e-02
-2.668099999999867578e+00 7.988699999999880674e+00 4.817827953813373122e-03
-2.355599999999867578e+00 7.988699999999880674e+00 3.852532442780029747e-03
-2.043099999999867578e+00 7.988699999999880674e+00 1.000000000000000082e-05
-1.769600000000082218e+00 7.988699999999880674e+00 1.516275117241444072e-02
-1.457100000000082218e+00 7.988699999999880674e+00 2.562530896942100470e-02
-1.144600000000082218e+00 7.988699999999880674e+00 3.883325023597938852e-02
-8.712000000000443833e-01 7.988699999999880674e+00 4.150943689470444620e-02
-5.978000000000065484e-01 7.988699999999880674e+00 5.189760812007224167e-02
-2.852000000002590241e-01 7.988699999999880674e+00 4.621309011065365818e-02
2.719999999999345164e-02 7.988699999999880674e+00 1.965362419507135985e-02
3.396999999999934516e-01 7.988699999999880674e+00 5.464299158962405978e-02
6.132000000002335582e-01 7.988699999999880674e+00 5.957672420157225646e-02
9.257000000002335582e-01 7.988699999999880674e+00 5.567402407094283051e-02
1.199100000000271393e+00 7.988699999999880674e+00 5.018498705210986538e-02
1.511600000000271393e+00 7.988699999999880674e+00 5.686939897797516075e-02
1.824100000000271393e+00 7.988699999999880674e+00 6.066311413155243970e-02
2.097599999999602005e+00 7.988699999999880674e+00 6.054201971260560894e-02
2.410099999999602005e+00 7.988699999999880674e+00 5.511179998297537769e-02
2.683499999999639840e+00 7.988699999999880674e+00 7.300782518304696489e-02
2.995999999999639840e+00 7.988699999999880674e+00 5.887610649195128276e-02
3.308499999999639840e+00 7.988699999999880674e+00 6.748937951961260506e-02
3.581899999999677675e+00 7.988699999999880674e+00 7.877364944518698564e-02
3.894399999999677675e+00 7.988699999999880674e+00 7.595733924453773600e-02
4.206899999999677675e+00 7.988699999999880674e+00 9.876114825249747431e-02
4.480399999999917782e+00 7.988699999999880674e+00 9.122561555346299367e-02
4.792899999999917782e+00 7.988699999999880674e+00 1.092150564481506880e-01
5.066299999999955617e+00 7.988699999999880674e+00 8.839200615010703310e-02
5.378799999999955617e+00 7.988699999999880674e+00 1.083500963128161687e-01
5.691299999999955617e+00 7.988699999999880674e+00 1.187382675381839503e-01
5.964699999999993452e+00 7.988699999999880674e+00 1.072464071801292884e-01
6.277199999999993452e+00 7.988699999999880674e+00 9.774222521307339429e-02
-5.636800000000221189e+00 8.457499999999981810e+00 1.000000000000000082e-05
-5.324300000000221189e+00 8.457499999999981810e+00 1.000000000000000082e-05
-5.050900000000183354e+00 8.457499999999981810e+00 1.000000000000000082e-05
-4.738400000000183354e+00 8.457499999999981810e+00 1.000000000000000082e-05
-4.425900000000183354e+00 8.457499999999981810e+00 1.000000000000000082e-05
-4.152399999999943248e+00 8.457499999999981810e+00 1.000000000000000082e-05
-3.839899999999943248e+00 8.457499999999981810e+00 1.000000000000000082e-05
-3.527399999999943248e+00 8.457499999999981810e+00 1.000000000000000082e-05
-3.253999999999905413e+00 8.457499999999981810e+00 1.173058935540699510e-02
-2.941499999999905413e+00 8.457499999999981810e+00 1.079643240924569453e-02
-2.668099999999867578e+00 8.457499999999981810e+00 9.841516419836366866e-03
-2.355599999999867578e+00 8.457499999999981810e+00 1.177037752163238513e-02
-2.043099999999867578e+00 8.457499999999981810e+00 1.000000000000000082e-05
-1.769600000000082218e+00 8.457499999999981810e+00 1.372518742748843855e-02
-1.457100000000082218e+00 8.457499999999981810e+00 2.219833691322556368e-02
-1.144600000000082218e+00 8.457499999999981810e+00 9.810377854964323630e-03
-8.712000000000443833e-01 8.457499999999981810e+00 2.032137341954962095e-02
-5.978000000000065484e-01 8.457499999999981810e+00 7.127963483264855571e-02
-2.852000000002590241e-01 8.457499999999981810e+00 7.039218573379531219e-02
2.719999999999345164e-02 8.457499999999981810e+00 3.706181187881425754e-02
3.396999999999934516e-01 8.457499999999981810e+00 3.411056789705281533e-02
6.132000000002335582e-01 8.457499999999981810e+00 4.196959568670242252e-02
9.257000000002335582e-01 8.457499999999981810e+00 4.977499594796128135e-02
1.199100000000271393e+00 8.457499999999981810e+00 4.306117537749460517e-02
1.511600000000271393e+00 8.457499999999981810e+00 5.070396313331058252e-02
1.824100000000271393e+00 8.457499999999981810e+00 3.817588053312513663e-02
2.097599999999602005e+00 8.457499999999981810e+00 4.395381423715984809e-02
2.410099999999602005e+00 8.457499999999981810e+00 5.833637136750254026e-02
2.683499999999639840e+00 8.457499999999981810e+00 6.567988291649276555e-02
2.995999999999639840e+00 8.457499999999981810e+00 5.418456271789676149e-02
3.308499999999639840e+00 8.457499999999981810e+00 4.072059325127935087e-02
3.581899999999677675e+00 8.457499999999981810e+00 6.373372261199004851e-02
3.894399999999677675e+00 8.457499999999981810e+00 6.651024464641391853e-02
4.206899999999677675e+00 8.457499999999981810e+00 5.778452680115910012e-02
4.480399999999917782e+00 8.457499999999981810e+00 8.718971156199202543e-02
4.792899999999917782e+00 8.457499999999981810e+00 1.041671490983383241e-01
5.066299999999955617e+00 8.457499999999981810e+00 8.230787655816390602e-02
5.378799999999955617e+00 8.457499999999981810e+00 8.599260673468903104e-02
5.691299999999955617e+00 8.457499999999981810e+00 8.392016225042747690e-02
5.964699999999993452e+00 8.457499999999981810e+00 7.162561888678237176e-02
6.277199999999993452e+00 8.457499999999981810e+00 9.731147506567679184e-02
-5.636800000000221189e+00 9.004400000000259752e+00 1.000000000000000082e-05
-5.324300000000221189e+00 9.004400000000259752e+00 1.000000000000000082e-05
-5.050900000000183354e+00 9.004400000000259752e+00 1.421994462489979466e-03
-4.738400000000183354e+00 9.004400000000259752e+00 1.000000000000000082e-05
-4.425900000000183354e+00 9.004400000000259752e+00 1.000000000000000082e-05
-4.152399999999943248e+00 9.004400000000259752e+00 1.000000000000000082e-05
-3.839899999999943248e+00 9.004400000000259752e+00 1.000000000000000082e-05
-3.527399999999943248e+00 9.004400000000259752e+00 5.840210833778796198e-03
-3.253999999999905413e+00 9.004400000000259752e+00 2.443339390293001318e-02
-2.941499999999905413e+00 9.004400000000259752e+00 1.000000000000000082e-05
-2.668099999999867578e+00 9.004400000000259752e+00 1.000000000000000082e-05
-2.355599999999867578e+00 9.004400000000259752e+00 2.231078173081905633e-02
-2.043099999999867578e+00 9.004400000000259752e+00 1.173923895676034189e-02
-1.769600000000082218e+00 9.004400000000259752e+00 8.045859178881866608e-03
-1.457100000000082218e+00 9.004400000000259752e+00 2.148214992116857097e-02
-1.144600000000082218e+00 9.004400000000259752e+00 2.049955520742853532e-02
-8.712000000000443833e-01 9.004400000000259752e+00 3.094827364226974617e-02
-5.978000000000065484e-01 9.004400000000259752e+00 3.676080575171783438e-02
-2.852000000002590241e-01 9.004400000000259752e+00 3.189799987086706923e-02
2.719999999999345164e-02 9.004400000000259752e+00 5.198756397414703440e-02
3.396999999999934516e-01 9.004400000000259752e+00 4.631342548635247053e-02
6.132000000002335582e-01 9.004400000000259752e+00 2.059816066285667310e-02
9.257000000002335582e-01 9.004400000000259752e+00 4.815060081380301976e-02
1.199100000000271393e+00 9.004400000000259752e+00 4.348327592353785909e-02
1.511600000000271393e+00 9.004400000000259752e+00 5.667218806711888518e-02
1.824100000000271393e+00 9.004400000000259752e+00 3.966361196590054844e-02
2.097599999999602005e+00 9.004400000000259752e+00 3.669333886116174503e-02
2.410099999999602005e+00 9.004400000000259752e+00 3.199660532629521048e-02
2.683499999999639840e+00 9.004400000000259752e+00 3.472122975259899630e-02
2.995999999999639840e+00 9.004400000000259752e+00 3.188416050870171436e-02
3.308499999999639840e+00 9.004400000000259752e+00 2.517379977877637690e-02
3.581899999999677675e+00 9.004400000000259752e+00 4.816790001650971681e-02
3.894399999999677675e+00 9.004400000000259752e+00 3.761711628569903293e-02
4.206899999999677675e+00 9.004400000000259752e+00 3.374209487940030283e-02
4.480399999999917782e+00 9.004400000000259752e+00 7.118621913803242773e-02
4.792899999999917782e+00 9.004400000000259752e+00 5.003448398856164686e-02
5.066299999999955617e+00 9.004400000000259752e+00 5.192182700386160921e-02
5.378799999999955617e+00 9.004400000000259752e+00 5.004832335072700172e-02
5.691299999999955617e+00 9.004400000000259752e+00 7.671850416363212855e-02
5.964699999999993452e+00 9.004400000000259752e+00 6.058526771937233074e-02
6.277199999999993452e+00 9.004400000000259752e+00 6.799451623864798122e-02
-5.636800000000221189e+00 9.551300000000082946e+00 6.435303406888958364e-04
-5.324300000000221189e+00 9.551300000000082946e+00 1.000000000000000082e-05
-5.050900000000183354e+00 9.551300000000082946e+00 1.000000000000000082e-05
-4.738400000000183354e+00 9.551300000000082946e+00 1.000000000000000082e-05
-4.425900000000183354e+00 9.551300000000082946e+00 1.000000000000000082e-05
-4.152399999999943248e+00 9.551300000000082946e+00 1.000000000000000082e-05
-3.839899999999943248e+00 9.551300000000082946e+00 1.000000000000000082e-05
-3.527399999999943248e+00 9.551300000000082946e+00 1.000000000000000082e-05
-3.253999999999905413e+00 9.551300000000082946e+00 9.274102571056909439e-03
-2.941499999999905413e+00 9.551300000000082946e+00 5.399081164758182810e-03
-2.668099999999867578e+00 9.551300000000082946e+00 1.396737626538211048e-02
-2.355599999999867578e+00 9.551300000000082946e+00 4.331720357755363369e-03
-2.043099999999867578e+00 9.551300000000082946e+00 4.423406132100823722e-03
-1.769600000000082218e+00 9.551300000000082946e+00 1.000000000000000082e-05
-1.457100000000082218e+00 9.551300000000082946e+00 4.722682338926573837e-04
-1.144600000000082218e+00 9.551300000000082946e+00 1.296402250839404774e-02
-8.712000000000443833e-01 9.551300000000082946e+00 3.029609370022750756e-02
-5.978000000000065484e-01 9.551300000000082946e+00 3.882633055489671109e-02
-2.852000000002590241e-01 9.551300000000082946e+00 2.636917468580870713e-02
2.719999999999345164e-02 9.551300000000082946e+00 2.834993339572479745e-02
3.396999999999934516e-01 9.551300000000082946e+00 5.892281433925936063e-02
6.132000000002335582e-01 9.551300000000082946e+00 5.044793493325155226e-02
9.257000000002335582e-01 9.551300000000082946e+00 4.554188104563405837e-02
1.199100000000271393e+00 9.551300000000082946e+00 3.987812207946351412e-02
1.511600000000271393e+00 9.551300000000082946e+00 3.405002068757939648e-02
1.824100000000271393e+00 9.551300000000082946e+00 1.291212490027397394e-02
2.097599999999602005e+00 9.551300000000082946e+00 3.790947281144210063e-02
2.410099999999602005e+00 9.551300000000082946e+00 2.062583938718737936e-02
2.683499999999639840e+00 9.551300000000082946e+00 2.830841530922873980e-02
2.995999999999639840e+00 9.551300000000082946e+00 2.247339423626194821e-02
3.308499999999639840e+00 9.551300000000082946e+00 4.068253500532462846e-02
3.581899999999677675e+00 9.551300000000082946e+00 3.016634967992732480e-02
3.894399999999677675e+00 9.551300000000082946e+00 4.162361163256860647e-02
4.206899999999677675e+00 9.551300000000082946e+00 2.912320775671387377e-02
4.480399999999917782e+00 9.551300000000082946e+00 4.161842187175660013e-02
4.792899999999917782e+00 9.551300000000082946e+00 3.969648045104325756e-02
5.066299999999955617e+00 9.551300000000082946e+00 5.411709582734066520e-02
5.378799999999955617e+00 9.551300000000082946e+00 4.160458250959124527e-02
5.691299999999955617e+00 9.551300000000082946e+00 4.060122875260318426e-02
5.964699999999993452e+00 9.551300000000082946e+00 4.252144025304585573e-02
6.277199999999993452e+00 9.551300000000082946e+00 6.271133973202462630e-02
-5.636800000000221189e+00 1.009810000000015862e+01 6.469901812302339015e-04
-5.324300000000221189e+00 1.009810000000015862e+01 1.000000000000000082e-05
-5.050900000000183354e+00 1.009810000000015862e+01 1.000000000000000082e-05
-4.738400000000183354e+00 1.009810000000015862e+01 1.000000000000000082e-05
-4.425900000000183354e+00 1.009810000000015862e+01 1.000000000000000082e-05
-4.152399999999943248e+00 1.009810000000015862e+01 1.000000000000000082e-05
-3.839899999999943248e+00 1.009810000000015862e+01 2.553362319507554521e-03
-3.527399999999943248e+00 1.009810000000015862e+01 1.000000000000000082e-05
-3.253999999999905413e+00 1.009810000000015862e+01 1.000000000000000082e-05
-2.941499999999905413e+00 1.009810000000015862e+01 1.000000000000000082e-05
-2.668099999999867578e+00 1.009810000000015862e+01 1.000000000000000082e-05
-2.355599999999867578e+00 1.009810000000015862e+01 1.599311290233559543e-02
-2.043099999999867578e+00 1.009810000000015862e+01 1.000000000000000082e-05
-1.769600000000082218e+00 1.009810000000015862e+01 2.083515973993833523e-02
-1.457100000000082218e+00 1.009810000000015862e+01 8.338215704624939509e-03
-1.144600000000082218e+00 1.009810000000015862e+01 1.206273404737545803e-02
-8.712000000000443833e-01 1.009810000000015862e+01 2.077115268992358113e-02
-5.978000000000065484e-01 1.009810000000015862e+01 2.960412559195987545e-02
-2.852000000002590241e-01 1.009810000000015862e+01 2.459427648810223396e-02
2.719999999999345164e-02 1.009810000000015862e+01 3.916020516713584337e-02
3.396999999999934516e-01 1.009810000000015862e+01 4.570622347134762481e-02
6.132000000002335582e-01 1.009810000000015862e+01 5.919960158256640931e-02
9.257000000002335582e-01 1.009810000000015862e+01 5.450459796797053891e-02
1.199100000000271393e+00 1.009810000000015862e+01 4.096624192971435457e-02
1.511600000000271393e+00 1.009810000000015862e+01 3.130117737748623619e-02
1.824100000000271393e+00 1.009810000000015862e+01 4.660578201209553822e-02
2.097599999999602005e+00 1.009810000000015862e+01 4.001824562138770608e-02
2.410099999999602005e+00 1.009810000000015862e+01 2.851081598089702171e-02
2.683499999999639840e+00 1.009810000000015862e+01 2.364974002031692071e-02
2.995999999999639840e+00 1.009810000000015862e+01 2.467385282055301401e-02
3.308499999999639840e+00 1.009810000000015862e+01 1.595159481583953778e-02
3.581899999999677675e+00 1.009810000000015862e+01 2.551632399236885076e-02
3.894399999999677675e+00 1.009810000000015862e+01 3.716560709505440513e-02
4.206899999999677675e+00 1.009810000000015862e+01 2.063621890881139204e-02
4.480399999999917782e+00 1.009810000000015862e+01 2.066562755341276592e-02
4.792899999999917782e+00 1.009810000000015862e+01 3.121641128422345327e-02
5.066299999999955617e+00 1.009810000000015862e+01 3.118527271935141176e-02
5.378799999999955617e+00 1.009810000000015862e+01 1.676465734305400412e-02
5.691299999999955617e+00 1.009810000000015862e+01 4.949128902357156218e-02
5.964699999999993452e+00 1.009810000000015862e+01 2.638993372905673249e-02
6.277199999999993452e+00 1.009810000000015862e+01 3.514679013918359241e-02
-5.636800000000221189e+00 1.064499999999998181e+01 9.455744199477162520e-03
-5.324300000000221189e+00 1.064499999999998181e+01 1.000000000000000082e-05
-5.050900000000183354e+00 1.064499999999998181e+01 1.000000000000000082e-05
-4.738400000000183354e+00 1.064499999999998181e+01 1.000000000000000082e-05
-4.425900000000183354e+00 1.064499999999998181e+01 1.000000000000000082e-05
-4.152399999999943248e+00 1.064499999999998181e+01 5.625700720215831389e-03
-3.839899999999943248e+00 1.064499999999998181e+01 1.000000000000000082e-05
-3.527399999999943248e+00 1.064499999999998181e+01 1.000000000000000082e-05
-3.253999999999905413e+00 1.064499999999998181e+01 1.000000000000000082e-05
-2.941499999999905413e+00 1.064499999999998181e+01 1.000000000000000082e-05
-2.668099999999867578e+00 1.064499999999998181e+01 1.000000000000000082e-05
-2.355599999999867578e+00 1.064499999999998181e+01 1.000000000000000082e-05
-2.043099999999867578e+00 1.064499999999998181e+01 1.000000000000000082e-05
-1.769600000000082218e+00 1.064499999999998181e+01 1.000000000000000082e-05
-1.457100000000082218e+00 1.064499999999998181e+01 1.000000000000000082e-05
-1.144600000000082218e+00 1.064499999999998181e+01 4.522011587528961506e-03
-8.712000000000443833e-01 1.064499999999998181e+01 1.000000000000000082e-05
-5.978000000000065484e-01 1.064499999999998181e+01 2.098739272375721443e-02
-2.852000000002590241e-01 1.064499999999998181e+01 3.446174171199863773e-02
2.719999999999345164e-02 1.064499999999998181e+01 3.255363965345064309e-02
3.396999999999934516e-01 1.064499999999998181e+01 2.662174304532639174e-02
6.132000000002335582e-01 1.064499999999998181e+01 4.028811318361208427e-02
9.257000000002335582e-01 1.064499999999998181e+01 2.660098400207835945e-02
1.199100000000271393e+00 1.064499999999998181e+01 3.822950806151587805e-02
1.511600000000271393e+00 1.064499999999998181e+01 3.054174237866251473e-02
1.824100000000271393e+00 1.064499999999998181e+01 4.113750403651059845e-02
2.097599999999602005e+00 1.064499999999998181e+01 2.471710082731973929e-02
2.410099999999602005e+00 1.064499999999998181e+01 3.912214692118112097e-02
2.683499999999639840e+00 1.064499999999998181e+01 1.796695193116900832e-02
2.995999999999639840e+00 1.064499999999998181e+01 4.007014322950777641e-02
3.308499999999639840e+00 1.064499999999998181e+01 1.601906170639563060e-02
3.581899999999677675e+00 1.064499999999998181e+01 2.940518476083293226e-02
3.894399999999677675e+00 1.064499999999998181e+01 1.000000000000000082e-05
4.206899999999677675e+00 1.064499999999998181e+01 1.507798507915165606e-02
4.480399999999917782e+00 1.064499999999998181e+01 4.549690311859666244e-04
4.792899999999917782e+00 1.064499999999998181e+01 1.200564667844337963e-02
5.066299999999955617e+00 1.064499999999998181e+01 2.754552046986367964e-02
5.378799999999955617e+00 1.064499999999998181e+01 1.884921126921023857e-02
5.691299999999955617e+00 1.064499999999998181e+01 2.668056033452913950e-02
5.964699999999993452e+00 1.064499999999998181e+01 2.758357871581839857e-02
6.277199999999993452e+00 1.064499999999998181e+01 4.589478478085055185e-02
-5.636800000000221189e+00 1.119190000000025975e+01 1.000000000000000082e-05
-5.324300000000221189e+00 1.119190000000025975e+01 1.000000000000000082e-05
-5.050900000000183354e+00 1.119190000000025975e+01 2.800740918213231925e-03
-4.738400000000183354e+00 1.119190000000025975e+01 1.000000000000000082e-05
-4.425900000000183354e+00 1.119190000000025975e+01 1.000000000000000082e-05
-4.152399999999943248e+00 1.119190000000025975e+01 1.000000000000000082e-05
-3.839899999999943248e+00 1.119190000000025975e+01 1.000000000000000082e-05
-3.527399999999943248e+00 1.119190000000025975e+01 1.000000000000000082e-05
-3.253999999999905413e+00 1.119190000000025975e+01 1.000000000000000082e-05
-2.941499999999905413e+00 1.119190000000025975e+01 1.000000000000000082e-05
-2.668099999999867578e+00 1.119190000000025975e+01 1.000000000000000082e-05
-2.355599999999867578e+00 1.119190000000025975e+01 9.557809495446637285e-03
-2.043099999999867578e+00 1.119190000000025975e+01 1.000000000000000082e-05
-1.769600000000082218e+00 1.119190000000025975e+01 1.000000000000000082e-05
-1.457100000000082218e+00 1.119190000000025975e+01 5.611861358050477394e-03
-1.144600000000082218e+00 1.119190000000025975e+01 1.242947714475730117e-02
-8.712000000000443833e-01 1.119190000000025975e+01 1.146937139453596544e-02
-5.978000000000065484e-01 1.119190000000025975e+01 1.042276963078117569e-02
-2.852000000002590241e-01 1.119190000000025975e+01 1.621627261725190616e-02
2.719999999999345164e-02 1.119190000000025975e+01 3.940585384557085402e-02
3.396999999999934516e-01 1.119190000000025975e+01 2.962834447574924299e-02
6.132000000002335582e-01 1.119190000000025975e+01 2.867515840661058121e-02
9.257000000002335582e-01 1.119190000000025975e+01 3.370576655371625152e-02
1.199100000000271393e+00 1.119190000000025975e+01 3.452055900120138549e-02
1.511600000000271393e+00 1.119190000000025975e+01 2.580003091675858035e-02
1.824100000000271393e+00 1.119190000000025975e+01 2.102718088998260446e-02
2.097599999999602005e+00 1.119190000000025975e+01 3.648574842868144985e-02
2.410099999999602005e+00 1.119190000000025975e+01 3.952521834424702063e-02
2.683499999999639840e+00 1.119190000000025975e+01 2.481743620301854816e-02
2.995999999999639840e+00 1.119190000000025975e+01 1.130156912828106548e-02
3.308499999999639840e+00 1.119190000000025975e+01 1.715215948368387783e-02
3.581899999999677675e+00 1.119190000000025975e+01 2.380024308386513229e-02
3.894399999999677675e+00 1.119190000000025975e+01 2.579138131540523529e-02
4.206899999999677675e+00 1.119190000000025975e+01 1.808458650957450731e-02
4.480399999999917782e+00 1.119190000000025975e+01 2.488317317330396988e-02
4.792899999999917782e+00 1.119190000000025975e+01 1.000000000000000082e-05
5.066299999999955617e+00 1.119190000000025975e+01 1.000000000000000082e-05
5.378799999999955617e+00 1.119190000000025975e+01 1.323216015034775310e-02
5.691299999999955617e+00 1.119190000000025975e+01 3.665701053547769459e-03
5.964699999999993452e+00 1.119190000000025975e+01 3.154163629510924050e-02
6.277199999999993452e+00 1.119190000000025975e+01 1.514372204943708125e-02
-5.636800000000221189e+00 1.166060000000015862e+01 1.000000000000000082e-05
-5.324300000000221189e+00 1.166060000000015862e+01 1.000000000000000082e-05
-5.050900000000183354e+00 1.166060000000015862e+01 1.000000000000000082e-05
-4.738400000000183354e+00 1.166060000000015862e+01 1.000000000000000082e-05
-4.425900000000183354e+00 1.166060000000015862e+01 1.000000000000000082e-05
-4.152399999999943248e+00 1.166060000000015862e+01 1.000000000000000082e-05
-3.839899999999943248e+00 1.166060000000015862e+01 1.000000000000000082e-05
-3.527399999999943248e+00 1.166060000000015862e+01 1.000000000000000082e-05
-3.253999999999905413e+00 1.166060000000015862e+01 1.160430517564815280e-02
-2.941499999999905413e+00 1.166060000000015862e+01 5.757174660786680033e-03
-2.668099999999867578e+00 1.166060000000015862e+01 7.746582972056116276e-03
-2.355599999999867578e+00 1.166060000000015862e+01 1.000000000000000082e-05
-2.043099999999867578e+00 1.166060000000015862e+01 1.000000000000000082e-05
-1.769600000000082218e+00 1.166060000000015862e+01 1.000000000000000082e-05
-1.457100000000082218e+00 1.166060000000015862e+01 1.000000000000000082e-05
-1.144600000000082218e+00 1.166060000000015862e+01 1.350202771257212782e-02
-8.712000000000443833e-01 1.166060000000015862e+01 1.064073958488547834e-02
-5.978000000000065484e-01 1.166060000000015862e+01 1.836137375288155946e-02
-2.852000000002590241e-01 1.166060000000015862e+01 2.027812541278289568e-02
2.719999999999345164e-02 1.166060000000015862e+01 1.545683761842818298e-02
3.396999999999934516e-01 1.166060000000015862e+01 3.488038241750055640e-02
6.132000000002335582e-01 1.166060000000015862e+01 1.253500228126811465e-02
9.257000000002335582e-01 1.166060000000015862e+01 2.026774589115887953e-02
1.199100000000271393e+00 1.166060000000015862e+01 1.257825028803484166e-02
1.511600000000271393e+00 1.166060000000015862e+01 1.824373917447606047e-02
1.824100000000271393e+00 1.166060000000015862e+01 1.639272448486015291e-02
2.097599999999602005e+00 1.166060000000015862e+01 2.416179642043496389e-02
2.410099999999602005e+00 1.166060000000015862e+01 1.344148050309871070e-02
2.683499999999639840e+00 1.166060000000015862e+01 9.533590611657271480e-03
2.995999999999639840e+00 1.166060000000015862e+01 1.539802032922543522e-02
3.308499999999639840e+00 1.166060000000015862e+01 1.541012977112011899e-02
3.581899999999677675e+00 1.166060000000015862e+01 1.249002435423072002e-02
3.894399999999677675e+00 1.166060000000015862e+01 5.584182633719773740e-03
4.206899999999677675e+00 1.166060000000015862e+01 1.055251365108135497e-02
4.480399999999917782e+00 1.166060000000015862e+01 1.350894739365480525e-02
4.792899999999917782e+00 1.166060000000015862e+01 2.993627028392834011e-02
5.066299999999955617e+00 1.166060000000015862e+01 1.000000000000000082e-05
5.378799999999955617e+00 1.166060000000015862e+01 1.443272481819209141e-02
5.691299999999955617e+00 1.166060000000015862e+01 1.727498382290137968e-02
5.964699999999993452e+00 1.166060000000015862e+01 9.540510292739947176e-03
6.277199999999993452e+00 1.166060000000015862e+01 1.725249485938268323e-02
-5.636800000000221189e+00 1.220749999999998181e+01 3.006601430422851679e-03
-5.324300000000221189e+00 1.220749999999998181e+01 1.000000000000000082e-05
-5.050900000000183354e+00 1.220749999999998181e+01 1.000000000000000082e-05
-4.738400000000183354e+00 1.220749999999998181e+01 1.000000000000000082e-05
-4.425900000000183354e+00 1.220749999999998181e+01 5.833291152696119634e-03
-4.152399999999943248e+00 1.220749999999998181e+01 3.961517419832181509e-03
-3.839899999999943248e+00 1.220749999999998181e+01 1.000000000000000082e-05
-3.527399999999943248e+00 1.220749999999998181e+01 2.996221908798837267e-03
-3.253999999999905413e+00 1.220749999999998181e+01 1.000000000000000082e-05
-2.941499999999905413e+00 1.220749999999998181e+01 1.000000000000000082e-05
-2.668099999999867578e+00 1.220749999999998181e+01 1.000000000000000082e-05
-2.355599999999867578e+00 1.220749999999998181e+01 3.942488296854821175e-03
-2.043099999999867578e+00 1.220749999999998181e+01 7.782911297740167586e-03
-1.769600000000082218e+00 1.220749999999998181e+01 9.763670007656257907e-03
-1.457100000000082218e+00 1.220749999999998181e+01 1.000000000000000082e-05
-1.144600000000082218e+00 1.220749999999998181e+01 1.065803878759216845e-02
-8.712000000000443833e-01 1.220749999999998181e+01 4.790149229482667734e-03
-5.978000000000065484e-01 1.220749999999998181e+01 4.736521701091927182e-03
-2.852000000002590241e-01 1.220749999999998181e+01 1.349510803148945039e-02
2.719999999999345164e-02 1.220749999999998181e+01 9.151278231839405633e-04
3.396999999999934516e-01 1.220749999999998181e+01 2.124342092381623776e-02
6.132000000002335582e-01 1.220749999999998181e+01 1.457284836011628511e-02
9.257000000002335582e-01 1.220749999999998181e+01 1.061479078082544145e-02
1.199100000000271393e+00 1.220749999999998181e+01 3.604634867993151276e-02
1.511600000000271393e+00 1.220749999999998181e+01 1.251770307856142281e-02
1.824100000000271393e+00 1.220749999999998181e+01 8.078727664024578335e-04
2.097599999999602005e+00 1.220749999999998181e+01 2.116730443190679642e-02
2.410099999999602005e+00 1.220749999999998181e+01 3.285810562108840149e-02
2.683499999999639840e+00 1.220749999999998181e+01 2.527067531393384012e-02
2.995999999999639840e+00 1.220749999999998181e+01 8.647871433074704253e-03
3.308499999999639840e+00 1.220749999999998181e+01 1.818146204473197573e-03
3.581899999999677675e+00 1.220749999999998181e+01 1.000000000000000082e-05
3.894399999999677675e+00 1.220749999999998181e+01 2.225023452134564095e-02
4.206899999999677675e+00 1.220749999999998181e+01 1.342591122066268822e-02
4.480399999999917782e+00 1.220749999999998181e+01 1.741510736482557511e-02
4.792899999999917782e+00 1.220749999999998181e+01 1.532882351839866958e-02
5.066299999999955617e+00 1.220749999999998181e+01 1.841154144073096216e-02
5.378799999999955617e+00 1.220749999999998181e+01 1.000000000000000082e-05
5.691299999999955617e+00 1.220749999999998181e+01 4.651755607829141659e-03
5.964699999999993452e+00 1.220749999999998181e+01 1.350721747338413416e-02
6.277199999999993452e+00 1.220749999999998181e+01 5.598021995885126001e-03
-5.636800000000221189e+00 1.275440000000025975e+01 1.000000000000000082e-05
-5.324300000000221189e+00 1.275440000000025975e+01 1.000000000000000082e-05
-5.050900000000183354e+00 1.275440000000025975e+01 1.000000000000000082e-05
-4.738400000000183354e+00 1.275440000000025975e+01 1.000000000000000082e-05
-4.425900000000183354e+00 1.275440000000025975e+01 1.000000000000000082e-05
-4.152399999999943248e+00 1.275440000000025975e+01 1.000000000000000082e-05
-3.839899999999943248e+00 1.275440000000025975e+01 1.000000000000000082e-05
-3.527399999999943248e+00 1.275440000000025975e+01 1.000000000000000082e-05
-3.253999999999905413e+00 1.275440000000025975e+01 6.212143691972646549e-03
-2.941499999999905413e+00 1.275440000000025975e+01 1.000000000000000082e-05
-2.668099999999867578e+00 1.275440000000025975e+01 1.285330761107122532e-03
-2.355599999999867578e+00 1.275440000000025975e+01 1.008889501854204340e-02
-2.043099999999867578e+00 1.275440000000025975e+01 1.000000000000000082e-05
-1.769600000000082218e+00 1.275440000000025975e+01 1.883537190704488717e-02
-1.457100000000082218e+00 1.275440000000025975e+01 5.167271848488526158e-03
-1.144600000000082218e+00 1.275440000000025975e+01 6.151596482499230301e-03
-8.712000000000443833e-01 1.275440000000025975e+01 1.289828553810862082e-02
-5.978000000000065484e-01 1.275440000000025975e+01 2.961104527304254941e-02
-2.852000000002590241e-01 1.275440000000025975e+01 2.082478021831432255e-02
2.719999999999345164e-02 1.275440000000025975e+01 2.668402017507047821e-02
3.396999999999934516e-01 1.275440000000025975e+01 2.673418786291988092e-02
6.132000000002335582e-01 1.275440000000025975e+01 1.892013800030767010e-02
9.257000000002335582e-01 1.275440000000025975e+01 1.107321965255274668e-02
1.199100000000271393e+00 1.275440000000025975e+01 6.255391698739373556e-03
1.511600000000271393e+00 1.275440000000025975e+01 1.492748201560344622e-02
1.824100000000271393e+00 1.275440000000025975e+01 2.090089671022376042e-02
2.097599999999602005e+00 1.275440000000025975e+01 1.603117114829031437e-02
2.410099999999602005e+00 1.275440000000025975e+01 2.958682638925318187e-02
2.683499999999639840e+00 1.275440000000025975e+01 2.848313725656631198e-02
2.995999999999639840e+00 1.275440000000025975e+01 1.100402284172598451e-02
3.308499999999639840e+00 1.275440000000025975e+01 1.395180698294608800e-02
3.581899999999677675e+00 1.275440000000025975e+01 1.300035083407809558e-02
3.894399999999677675e+00 1.275440000000025975e+01 1.970206196265009146e-02
4.206899999999677675e+00 1.275440000000025975e+01 1.531498415623331819e-02
4.480399999999917782e+00 1.275440000000025975e+01 1.000000000000000082e-05
4.792899999999917782e+00 1.275440000000025975e+01 5.103264798473770760e-05
5.066299999999955617e+00 1.275440000000025975e+01 1.060441125920142877e-03
5.378799999999955617e+00 1.275440000000025975e+01 1.000000000000000082e-05
5.691299999999955617e+00 1.275440000000025975e+01 2.368952818654231074e-02
5.964699999999993452e+00 1.275440000000025975e+01 2.935501707298352955e-02
6.277199999999993452e+00 1.275440000000025975e+01 1.000000000000000082e-05
-5.636800000000221189e+00 1.330119999999988067e+01 3.257439869669867798e-03
-5.324300000000221189e+00 1.330119999999988067e+01 1.000000000000000082e-05
-5.050900000000183354e+00 1.330119999999988067e+01 1.000000000000000082e-05
-4.738400000000183354e+00 1.330119999999988067e+01 1.000000000000000082e-05
-4.425900000000183354e+00 1.330119999999988067e+01 4.402647088852794897e-03
-4.152399999999943248e+00 1.330119999999988067e+01 1.000000000000000082e-05
-3.839899999999943248e+00 1.330119999999988067e+01 1.000000000000000082e-05
-3.527399999999943248e+00 1.330119999999988067e+01 1.000000000000000082e-05
-3.253999999999905413e+00 1.330119999999988067e+01 1.311798541248359283e-02
-2.941499999999905413e+00 1.330119999999988067e+01 1.000000000000000082e-05
-2.668099999999867578e+00 1.330119999999988067e+01 1.000000000000000082e-05
-2.355599999999867578e+00 1.330119999999988067e+01 1.000000000000000082e-05
-2.043099999999867578e+00 1.330119999999988067e+01 5.473467736396953054e-03
-1.769600000000082218e+00 1.330119999999988067e+01 4.428595892912831795e-04
-1.457100000000082218e+00 1.330119999999988067e+01 1.138979506208518712e-02
-1.144600000000082218e+00 1.330119999999988067e+01 1.000000000000000082e-05
-8.712000000000443833e-01 1.330119999999988067e+01 1.220977727038233089e-02
-5.978000000000065484e-01 1.330119999999988067e+01 7.303723382764833530e-03
-2.852000000002590241e-01 1.330119999999988067e+01 1.209214269197683364e-02
2.719999999999345164e-02 1.330119999999988067e+01 6.245012177115360011e-03
3.396999999999934516e-01 1.330119999999988067e+01 1.795484248927432455e-02
6.132000000002335582e-01 1.330119999999988067e+01 2.385733045279720896e-02
9.257000000002335582e-01 1.330119999999988067e+01 3.756348875730829151e-02
1.199100000000271393e+00 1.330119999999988067e+01 1.397775578700612316e-02
1.511600000000271393e+00 1.330119999999988067e+01 1.207484348927014180e-02
1.824100000000271393e+00 1.330119999999988067e+01 7.182628963817998431e-03
2.097599999999602005e+00 1.330119999999988067e+01 3.260207742102937817e-02
2.410099999999602005e+00 1.330119999999988067e+01 1.794965272846232168e-02
2.683499999999639840e+00 1.330119999999988067e+01 1.000000000000000082e-05
2.995999999999639840e+00 1.330119999999988067e+01 8.151384315392680088e-03
3.308499999999639840e+00 1.330119999999988067e+01 4.427903924804563879e-02
3.581899999999677675e+00 1.330119999999988067e+01 7.177439203005991225e-03
3.894399999999677675e+00 1.330119999999988067e+01 5.132673443075144205e-03
4.206899999999677675e+00 1.330119999999988067e+01 1.000000000000000082e-05
4.480399999999917782e+00 1.330119999999988067e+01 5.169001768759195516e-03
4.792899999999917782e+00 1.330119999999988067e+01 1.004391709150464877e-02
5.066299999999955617e+00 1.330119999999988067e+01 1.000000000000000082e-05
5.378799999999955617e+00 1.330119999999988067e+01 1.000000000000000082e-05
5.691299999999955617e+00 1.330119999999988067e+01 6.175815366288596973e-03
5.964699999999993452e+00 1.330119999999988067e+01 1.978682805591287439e-02
6.277199999999993452e+00 1.330119999999988067e+01 6.184464967641942028e-03
