# Supplementary material for: Resonant inelastic X-ray scattering tools to count 5 f electrons of actinides and probe bond covalency
Source: Nat Commun. 2025 Feb 10;16:1221. doi: 10.1038/s41467-024-54574-7 (PMC11811144; doi:10.1038/s41467-024-54574-7)
Supplement: Supplementary file 3 — Source Data [file 41467_2024_54574_MOESM3_ESM.zip › Data_figures/Data_SI_figures/FigSI6/SI6_Am$^{/mathrm{IV}}$O$_2$ $/mathrm{(5f^5)}$_WLMap.txt]

# Ein | Eout | Intensity
-5.736800000000130240e+00 -2.634399999999914144e+00 1.187135132113929376e-01
-5.424300000000130240e+00 -2.634399999999914144e+00 1.443989099027815082e-01
-5.150900000000092405e+00 -2.634399999999914144e+00 1.691490244343881733e-01
-4.838400000000092405e+00 -2.634399999999914144e+00 2.374895388550591901e-01
-4.525900000000092405e+00 -2.634399999999914144e+00 2.463638999135554231e-01
-4.252399999999852298e+00 -2.634399999999914144e+00 3.453331018238453565e-01
-3.939899999999852298e+00 -2.634399999999914144e+00 3.759353417459640467e-01
-3.627399999999852298e+00 -2.634399999999914144e+00 4.690692485359694297e-01
-3.353999999999814463e+00 -2.634399999999914144e+00 5.370827748493646192e-01
-3.041499999999814463e+00 -2.634399999999914144e+00 5.874485606671318028e-01
-2.768099999999776628e+00 -2.634399999999914144e+00 5.706928244935582928e-01
-2.455599999999776628e+00 -2.634399999999914144e+00 5.818536979786678165e-01
-2.143099999999776628e+00 -2.634399999999914144e+00 6.255258448945510974e-01
-1.869599999999991269e+00 -2.634399999999914144e+00 5.945461260544742110e-01
-1.557099999999991269e+00 -2.634399999999914144e+00 5.992706233397478988e-01
-1.244599999999991269e+00 -2.634399999999914144e+00 5.290956094642861318e-01
-9.711999999999534339e-01 -2.634399999999914144e+00 5.193869478673726059e-01
-6.586999999999534339e-01 -2.634399999999914144e+00 4.699251879932505593e-01
-3.852000000001680746e-01 -2.634399999999914144e+00 4.567999815401671548e-01
-7.279999999991559889e-02 -2.634399999999914144e+00 3.796476184932732756e-01
2.397000000000844011e-01 -2.634399999999914144e+00 3.311307580762059000e-01
5.132000000003245077e-01 -2.634399999999914144e+00 2.679715625612675844e-01
8.257000000003245077e-01 -2.634399999999914144e+00 2.430964231651142338e-01
1.099100000000362343e+00 -2.634399999999914144e+00 2.212170718694448646e-01
1.411600000000362343e+00 -2.634399999999914144e+00 1.609021920229435632e-01
1.724100000000362343e+00 -2.634399999999914144e+00 1.471446482741720907e-01
1.997599999999692955e+00 -2.634399999999914144e+00 1.323267975010720687e-01
2.310099999999692955e+00 -2.634399999999914144e+00 1.065933143233193797e-01
2.583499999999730790e+00 -2.634399999999914144e+00 1.055859024339912966e-01
2.895999999999730790e+00 -2.634399999999914144e+00 8.874601490928049619e-02
3.208499999999730790e+00 -2.634399999999914144e+00 1.045784905446632274e-01
3.481899999999768625e+00 -2.634399999999914144e+00 6.992015549773200611e-02
3.794399999999768625e+00 -2.634399999999914144e+00 8.764723869586060756e-02
4.106899999999768625e+00 -2.634399999999914144e+00 6.198348092333588744e-02
4.380400000000008731e+00 -2.634399999999914144e+00 5.110150905913813518e-02
4.692900000000008731e+00 -2.634399999999914144e+00 5.714357607078836970e-02
4.966300000000046566e+00 -2.634399999999914144e+00 3.830809936196705873e-02
5.278800000000046566e+00 -2.634399999999914144e+00 6.298127551539114966e-02
5.591300000000046566e+00 -2.634399999999914144e+00 3.930348962970410531e-02
5.864700000000084401e+00 -2.634399999999914144e+00 6.597225496723869986e-02
6.177200000000084401e+00 -2.634399999999914144e+00 3.329748748282695264e-02
-5.736800000000130240e+00 -2.087500000000090949e+00 9.907980082892742235e-02
-5.424300000000130240e+00 -2.087500000000090949e+00 1.347816126299597739e-01
-5.150900000000092405e+00 -2.087500000000090949e+00 1.387944299170446316e-01
-4.838400000000092405e+00 -2.087500000000090949e+00 1.656290936325354179e-01
-4.525900000000092405e+00 -2.087500000000090949e+00 2.363114199391385117e-01
-4.252399999999852298e+00 -2.087500000000090949e+00 2.849340706262068479e-01
-3.939899999999852298e+00 -2.087500000000090949e+00 3.404138542687970559e-01
-3.627399999999852298e+00 -2.087500000000090949e+00 4.388925740181731650e-01
-3.353999999999814463e+00 -2.087500000000090949e+00 4.994166300803583591e-01
-3.041499999999814463e+00 -2.087500000000090949e+00 6.026895725202360277e-01
-2.768099999999776628e+00 -2.087500000000090949e+00 6.733694945025209266e-01
-2.455599999999776628e+00 -2.087500000000090949e+00 7.324485516494646520e-01
-2.143099999999776628e+00 -2.087500000000090949e+00 7.183135289827349279e-01
-1.869599999999991269e+00 -2.087500000000090949e+00 7.658422121050199038e-01
-1.557099999999991269e+00 -2.087500000000090949e+00 7.591774250949544500e-01
-1.244599999999991269e+00 -2.087500000000090949e+00 6.469796307858981521e-01
-9.711999999999534339e-01 -2.087500000000090949e+00 6.587415853505591556e-01
-6.586999999999534339e-01 -2.087500000000090949e+00 6.597153366994322754e-01
-3.852000000001680746e-01 -2.087500000000090949e+00 6.080944935875618462e-01
-7.279999999991559889e-02 -2.087500000000090949e+00 5.096181781625039875e-01
2.397000000000844011e-01 -2.087500000000090949e+00 4.760177458155831487e-01
5.132000000003245077e-01 -2.087500000000090949e+00 3.776856898496175896e-01
8.257000000003245077e-01 -2.087500000000090949e+00 3.073087127314265699e-01
1.099100000000362343e+00 -2.087500000000090949e+00 2.773965138886328452e-01
1.411600000000362343e+00 -2.087500000000090949e+00 2.535239777331712019e-01
1.724100000000362343e+00 -2.087500000000090949e+00 2.158818762073470288e-01
1.997599999999692955e+00 -2.087500000000090949e+00 1.731402028026091666e-01
2.310099999999692955e+00 -2.087500000000090949e+00 1.661315974150403274e-01
2.583499999999730790e+00 -2.087500000000090949e+00 1.474379758409931629e-01
2.895999999999730790e+00 -2.087500000000090949e+00 1.356062958711042599e-01
3.208499999999730790e+00 -2.087500000000090949e+00 1.306053012892369469e-01
3.481899999999768625e+00 -2.087500000000090949e+00 9.880330353233379714e-02
3.794399999999768625e+00 -2.087500000000090949e+00 1.127267456590614059e-01
4.106899999999768625e+00 -2.087500000000090949e+00 1.078267326985587471e-01
4.380400000000008731e+00 -2.087500000000090949e+00 8.094638682102209271e-02
4.692900000000008731e+00 -2.087500000000090949e+00 8.794537491131808327e-02
4.966300000000046566e+00 -2.087500000000090949e+00 5.518886040008735838e-02
5.278800000000046566e+00 -2.087500000000090949e+00 5.524896850804249249e-02
5.591300000000046566e+00 -2.087500000000090949e+00 3.930829827834051576e-02
5.864700000000084401e+00 -2.087500000000090949e+00 3.734396531036668354e-02
6.177200000000084401e+00 -2.087500000000090949e+00 5.418625715939569265e-02
-5.736800000000130240e+00 -1.540599999999813008e+00 9.944525812529463049e-02
-5.424300000000130240e+00 -1.540599999999813008e+00 8.240100303353638245e-02
-5.150900000000092405e+00 -1.540599999999813008e+00 1.202691110452718398e-01
-4.838400000000092405e+00 -1.540599999999813008e+00 1.392849120779585392e-01
-4.525900000000092405e+00 -1.540599999999813008e+00 1.771962979274217254e-01
-4.252399999999852298e+00 -1.540599999999813008e+00 2.509705853072370374e-01
-3.939899999999852298e+00 -1.540599999999813008e+00 2.917599473655920761e-01
-3.627399999999852298e+00 -1.540599999999813008e+00 3.396252358924257142e-01
-3.353999999999814463e+00 -1.540599999999813008e+00 4.371758864549744605e-01
-3.041499999999814463e+00 -1.540599999999813008e+00 5.497992461683529619e-01
-2.768099999999776628e+00 -1.540599999999813008e+00 5.935627574083282010e-01
-2.455599999999776628e+00 -1.540599999999813008e+00 6.903127679729145205e-01
-2.143099999999776628e+00 -1.540599999999813008e+00 7.462493732359638532e-01
-1.869599999999991269e+00 -1.540599999999813008e+00 8.191508908882705331e-01
-1.557099999999991269e+00 -1.540599999999813008e+00 8.145754617107257012e-01
-1.244599999999991269e+00 -1.540599999999813008e+00 7.973052001330560579e-01
-9.711999999999534339e-01 -1.540599999999813008e+00 8.403041362398419034e-01
-6.586999999999534339e-01 -1.540599999999813008e+00 7.972450920251008544e-01
-3.852000000001680746e-01 -1.540599999999813008e+00 8.012771439067314372e-01
-7.279999999991559889e-02 -1.540599999999813008e+00 6.884614382478964068e-01
2.397000000000844011e-01 -1.540599999999813008e+00 6.414568978269803434e-01
5.132000000003245077e-01 -1.540599999999813008e+00 5.686082753096740605e-01
8.257000000003245077e-01 -1.540599999999813008e+00 5.090315230288618986e-01
1.099100000000362343e+00 -1.540599999999813008e+00 4.780157393240118680e-01
1.411600000000362343e+00 -1.540599999999813008e+00 3.486390477613778849e-01
1.724100000000362343e+00 -1.540599999999813008e+00 2.816834241479931333e-01
1.997599999999692955e+00 -1.540599999999813008e+00 2.667429528346645928e-01
2.310099999999692955e+00 -1.540599999999813008e+00 2.338638177832054188e-01
2.583499999999730790e+00 -1.540599999999813008e+00 2.298726394149844254e-01
2.895999999999730790e+00 -1.540599999999813008e+00 1.710027584837245374e-01
3.208499999999730790e+00 -1.540599999999813008e+00 1.610416428333994454e-01
3.481899999999768625e+00 -1.540599999999813008e+00 1.112264472845012342e-01
3.794399999999768625e+00 -1.540599999999813008e+00 1.321080039881153412e-01
4.106899999999768625e+00 -1.540599999999813008e+00 9.424230030069809250e-02
4.380400000000008731e+00 -1.540599999999813008e+00 1.011956062289481872e-01
4.692900000000008731e+00 -1.540599999999813008e+00 1.061485143244513679e-01
4.966300000000046566e+00 -1.540599999999813008e+00 7.720766250621265148e-02
5.278800000000046566e+00 -1.540599999999813008e+00 6.231287335493003454e-02
5.591300000000046566e+00 -1.540599999999813008e+00 6.929743549931678681e-02
5.864700000000084401e+00 -1.540599999999813008e+00 5.832650363534543775e-02
6.177200000000084401e+00 -1.540599999999813008e+00 7.424072629754716046e-02
-5.736800000000130240e+00 -1.071899999999914144e+00 8.370895546264013609e-02
-5.424300000000130240e+00 -1.071899999999914144e+00 6.971819225500275330e-02
-5.150900000000092405e+00 -1.071899999999914144e+00 1.117818462020066794e-01
-4.838400000000092405e+00 -1.071899999999914144e+00 1.230677445516629442e-01
-4.525900000000092405e+00 -1.071899999999914144e+00 1.481304212446363233e-01
-4.252399999999852298e+00 -1.071899999999914144e+00 1.941780405869066584e-01
-3.939899999999852298e+00 -1.071899999999914144e+00 2.538846263809019788e-01
-3.627399999999852298e+00 -1.071899999999914144e+00 3.308446434823394955e-01
-3.353999999999814463e+00 -1.071899999999914144e+00 3.643080293431226191e-01
-3.041499999999814463e+00 -1.071899999999914144e+00 4.971253090051085399e-01
-2.768099999999776628e+00 -1.071899999999914144e+00 6.212076784190542211e-01
-2.455599999999776628e+00 -1.071899999999914144e+00 6.689407291083865337e-01
-2.143099999999776628e+00 -1.071899999999914144e+00 7.790611872065132948e-01
-1.869599999999991269e+00 -1.071899999999914144e+00 8.092522876702187284e-01
-1.557099999999991269e+00 -1.071899999999914144e+00 9.039802614831943250e-01
-1.244599999999991269e+00 -1.071899999999914144e+00 9.147492301044365393e-01
-9.711999999999534339e-01 -1.071899999999914144e+00 9.508934375800186523e-01
-6.586999999999534339e-01 -1.071899999999914144e+00 8.936392625905928977e-01
-3.852000000001680746e-01 -1.071899999999914144e+00 8.906434744901089440e-01
-7.279999999991559889e-02 -1.071899999999914144e+00 8.535591762061084387e-01
2.397000000000844011e-01 -1.071899999999914144e+00 8.643906572596238291e-01
5.132000000003245077e-01 -1.071899999999914144e+00 7.932515093325617217e-01
8.257000000003245077e-01 -1.071899999999914144e+00 7.174575895254539093e-01
1.099100000000362343e+00 -1.071899999999914144e+00 5.365369932291319532e-01
1.411600000000362343e+00 -1.071899999999914144e+00 5.071345111417977503e-01
1.724100000000362343e+00 -1.071899999999914144e+00 4.037293308644187562e-01
1.997599999999692955e+00 -1.071899999999914144e+00 3.931094303509054533e-01
2.310099999999692955e+00 -1.071899999999914144e+00 3.369299883317174449e-01
2.583499999999730790e+00 -1.071899999999914144e+00 2.652546760816954508e-01
2.895999999999730790e+00 -1.071899999999914144e+00 2.006312470569699968e-01
3.208499999999730790e+00 -1.071899999999914144e+00 1.763668060376408497e-01
3.481899999999768625e+00 -1.071899999999914144e+00 1.783936514378880178e-01
3.794399999999768625e+00 -1.071899999999914144e+00 1.483299801630473536e-01
4.106899999999768625e+00 -1.071899999999914144e+00 1.433145596352708440e-01
4.380400000000008731e+00 -1.071899999999914144e+00 1.413430136943424065e-01
4.692900000000008731e+00 -1.071899999999914144e+00 1.212669056373270882e-01
4.966300000000046566e+00 -1.071899999999914144e+00 1.024386419014603894e-01
5.278800000000046566e+00 -1.071899999999914144e+00 1.143905380872595745e-01
5.591300000000046566e+00 -1.071899999999914144e+00 1.113803240408663686e-01
5.864700000000084401e+00 -1.071899999999914144e+00 1.023809381178234640e-01
6.177200000000084401e+00 -1.071899999999914144e+00 5.637900093759904557e-02
-5.736800000000130240e+00 -5.250000000000909495e-01 3.968337287198056562e-02
-5.424300000000130240e+00 -5.250000000000909495e-01 3.668998909581480672e-02
-5.150900000000092405e+00 -5.250000000000909495e-01 8.687304626539846253e-02
-4.838400000000092405e+00 -5.250000000000909495e-01 8.389649275946013673e-02
-4.525900000000092405e+00 -5.250000000000909495e-01 1.511478482639841414e-01
-4.252399999999852298e+00 -5.250000000000909495e-01 2.013549486767498564e-01
-3.939899999999852298e+00 -5.250000000000909495e-01 2.453877442403640252e-01
-3.627399999999852298e+00 -5.250000000000909495e-01 2.625522155480325970e-01
-3.353999999999814463e+00 -5.250000000000909495e-01 3.117230521796517384e-01
-3.041499999999814463e+00 -5.250000000000909495e-01 4.250604962155373201e-01
-2.768099999999776628e+00 -5.250000000000909495e-01 5.014098149401505777e-01
-2.455599999999776628e+00 -5.250000000000909495e-01 5.797835747406929752e-01
-2.143099999999776628e+00 -5.250000000000909495e-01 6.489944545645542906e-01
-1.869599999999991269e+00 -5.250000000000909495e-01 7.882264715075123496e-01
-1.557099999999991269e+00 -5.250000000000909495e-01 8.785425101965810279e-01
-1.244599999999991269e+00 -5.250000000000909495e-01 8.850510161259631525e-01
-9.711999999999534339e-01 -5.250000000000909495e-01 8.963994269078926491e-01
-6.586999999999534339e-01 -5.250000000000909495e-01 9.354143976194121413e-01
-3.852000000001680746e-01 -5.250000000000909495e-01 9.673269942949527245e-01
-7.279999999991559889e-02 -5.250000000000909495e-01 9.730492861722817022e-01
2.397000000000844011e-01 -5.250000000000909495e-01 9.649683521387931728e-01
5.132000000003245077e-01 -5.250000000000909495e-01 9.052401274259340713e-01
8.257000000003245077e-01 -5.250000000000909495e-01 7.715260347932574314e-01
1.099100000000362343e+00 -5.250000000000909495e-01 7.299216067910307970e-01
1.411600000000362343e+00 -5.250000000000909495e-01 6.745452090941234102e-01
1.724100000000362343e+00 -5.250000000000909495e-01 5.521867402163310734e-01
1.997599999999692955e+00 -5.250000000000909495e-01 4.770948831101392007e-01
2.310099999999692955e+00 -5.250000000000909495e-01 3.975862822314039091e-01
2.583499999999730790e+00 -5.250000000000909495e-01 3.592757785451186070e-01
2.895999999999730790e+00 -5.250000000000909495e-01 3.103573959669110316e-01
3.208499999999730790e+00 -5.250000000000909495e-01 2.652234198655588071e-01
3.481899999999768625e+00 -5.250000000000909495e-01 2.611577074434734413e-01
3.794399999999768625e+00 -5.250000000000909495e-01 1.769270136037827124e-01
4.106899999999768625e+00 -5.250000000000909495e-01 1.427206915286741151e-01
4.380400000000008731e+00 -5.250000000000909495e-01 1.657372882268546566e-01
4.692900000000008731e+00 -5.250000000000909495e-01 1.506597704273884286e-01
4.966300000000046566e+00 -5.250000000000909495e-01 1.416772147745729571e-01
5.278800000000046566e+00 -5.250000000000909495e-01 1.286602029158087912e-01
5.591300000000046566e+00 -5.250000000000909495e-01 9.966645596256953898e-02
5.864700000000084401e+00 -5.250000000000909495e-01 1.196007088848107247e-01
6.177200000000084401e+00 -5.250000000000909495e-01 1.126305726863331969e-01
-5.736800000000130240e+00 2.190000000018699211e-02 2.362969939932293290e-02
-5.424300000000130240e+00 2.190000000018699211e-02 3.168659018962931284e-02
-5.150900000000092405e+00 2.190000000018699211e-02 5.988450579354255565e-02
-4.838400000000092405e+00 2.190000000018699211e-02 7.893156304236595422e-02
-4.525900000000092405e+00 2.190000000018699211e-02 1.173262180797884080e-01
-4.252399999999852298e+00 2.190000000018699211e-02 1.667831693052740094e-01
-3.939899999999852298e+00 2.190000000018699211e-02 1.828103952104313812e-01
-3.627399999999852298e+00 2.190000000018699211e-02 2.171104859339499926e-01
-3.353999999999814463e+00 2.190000000018699211e-02 2.864367733250852699e-01
-3.041499999999814463e+00 2.190000000018699211e-02 3.489347796525170686e-01
-2.768099999999776628e+00 2.190000000018699211e-02 4.477741480496240101e-01
-2.455599999999776628e+00 2.190000000018699211e-02 5.060742041174691730e-01
-2.143099999999776628e+00 2.190000000018699211e-02 5.481667099562915757e-01
-1.869599999999991269e+00 2.190000000018699211e-02 6.891731182460851812e-01
-1.557099999999991269e+00 2.190000000018699211e-02 7.679195483159493296e-01
-1.244599999999991269e+00 2.190000000018699211e-02 8.122408627977482087e-01
-9.711999999999534339e-01 2.190000000018699211e-02 8.939398031303684711e-01
-6.586999999999534339e-01 2.190000000018699211e-02 8.587621340307050044e-01
-3.852000000001680746e-01 2.190000000018699211e-02 1.009816213646279159e+00
-7.279999999991559889e-02 2.190000000018699211e-02 1.009816213646279159e+00
2.397000000000844011e-01 2.190000000018699211e-02 9.244554873770318704e-01
5.132000000003245077e-01 2.190000000018699211e-02 9.828613337148779383e-01
8.257000000003245077e-01 2.190000000018699211e-02 9.027155868918184112e-01
1.099100000000362343e+00 2.190000000018699211e-02 9.257321835899989804e-01
1.411600000000362343e+00 2.190000000018699211e-02 7.878682271840996565e-01
1.724100000000362343e+00 2.190000000018699211e-02 7.263680154487232032e-01
1.997599999999692955e+00 2.190000000018699211e-02 5.994461390149768976e-01
2.310099999999692955e+00 2.190000000018699211e-02 5.431969715905610174e-01
2.583499999999730790e+00 2.190000000018699211e-02 4.141544811081575017e-01
2.895999999999730790e+00 2.190000000018699211e-02 3.395699364331070114e-01
3.208499999999730790e+00 2.190000000018699211e-02 3.276204445716260349e-01
3.481899999999768625e+00 2.190000000018699211e-02 2.529830047615749811e-01
3.794399999999768625e+00 2.190000000018699211e-02 2.479796058553894733e-01
4.106899999999768625e+00 2.190000000018699211e-02 2.026460708356261631e-01
4.380400000000008731e+00 2.190000000018699211e-02 1.683988752471080597e-01
4.692900000000008731e+00 2.190000000018699211e-02 1.744721984748949517e-01
4.966300000000046566e+00 2.190000000018699211e-02 1.443147585516443288e-01
5.278800000000046566e+00 2.190000000018699211e-02 1.432760904461795881e-01
5.591300000000046566e+00 2.190000000018699211e-02 1.371186158672554611e-01
5.864700000000084401e+00 2.190000000018699211e-02 1.139938245747556672e-01
6.177200000000084401e+00 2.190000000018699211e-02 1.140178678179377264e-01
-5.736800000000130240e+00 5.688000000000101863e-01 3.069841289484688193e-02
-5.424300000000130240e+00 5.688000000000101863e-01 1.404125401831968949e-03
-5.150900000000092405e+00 5.688000000000101863e-01 4.483343556157658172e-02
-4.838400000000092405e+00 5.688000000000101863e-01 4.287871989087557040e-02
-4.525900000000092405e+00 5.688000000000101863e-01 6.712633063997729133e-02
-4.252399999999852298e+00 5.688000000000101863e-01 1.014745078498600211e-01
-3.939899999999852298e+00 5.688000000000101863e-01 1.327740018242582476e-01
-3.627399999999852298e+00 5.688000000000101863e-01 1.711277833482712230e-01
-3.353999999999814463e+00 5.688000000000101863e-01 2.025979843492620447e-01
-3.041499999999814463e+00 5.688000000000101863e-01 3.087561159709862335e-01
-2.768099999999776628e+00 5.688000000000101863e-01 3.521421482930031654e-01
-2.455599999999776628e+00 5.688000000000101863e-01 4.027796227587276401e-01
-2.143099999999776628e+00 5.688000000000101863e-01 4.866039857886416131e-01
-1.869599999999991269e+00 5.688000000000101863e-01 6.282259011038957563e-01
-1.557099999999991269e+00 5.688000000000101863e-01 6.251219184090927028e-01
-1.244599999999991269e+00 5.688000000000101863e-01 6.899256717576834896e-01
-9.711999999999534339e-01 5.688000000000101863e-01 7.535368802444444292e-01
-6.586999999999534339e-01 5.688000000000101863e-01 8.326343416647665752e-01
-3.852000000001680746e-01 5.688000000000101863e-01 8.696585318408118770e-01
-7.279999999991559889e-02 5.688000000000101863e-01 8.893066701691867415e-01
2.397000000000844011e-01 5.688000000000101863e-01 9.557501727027936100e-01
5.132000000003245077e-01 5.688000000000101863e-01 8.981521793358644423e-01
8.257000000003245077e-01 5.688000000000101863e-01 9.020808452718120929e-01
1.099100000000362343e+00 5.688000000000101863e-01 9.627539694417261984e-01
1.411600000000362343e+00 5.688000000000101863e-01 8.077423719983858330e-01
1.724100000000362343e+00 5.688000000000101863e-01 8.062540952454165799e-01
1.997599999999692955e+00 5.688000000000101863e-01 6.885359723017607791e-01
2.310099999999692955e+00 5.688000000000101863e-01 6.258913021909183749e-01
2.583499999999730790e+00 5.688000000000101863e-01 5.491813348185742294e-01
2.895999999999730790e+00 5.688000000000101863e-01 4.834831728236109183e-01
3.208499999999730790e+00 5.688000000000101863e-01 4.037822259994193197e-01
3.481899999999768625e+00 5.688000000000101863e-01 3.189456424315408323e-01
3.794399999999768625e+00 5.688000000000101863e-01 2.883506154823767820e-01
4.106899999999768625e+00 5.688000000000101863e-01 2.621266501437102270e-01
4.380400000000008731e+00 5.688000000000101863e-01 1.903335260020961595e-01
4.692900000000008731e+00 5.688000000000101863e-01 2.014318870549324236e-01
4.966300000000046566e+00 5.688000000000101863e-01 1.660306157936757288e-01
5.278800000000046566e+00 5.688000000000101863e-01 1.517609509651265121e-01
5.591300000000046566e+00 5.688000000000101863e-01 1.599885487820254804e-01
5.864700000000084401e+00 5.688000000000101863e-01 1.215313813123296838e-01
6.177200000000084401e+00 5.688000000000101863e-01 1.285688385917169718e-01
-5.736800000000130240e+00 1.115600000000085856e+00 2.784928857777345390e-02
-5.424300000000130240e+00 1.115600000000085856e+00 7.520726467346573914e-03
-5.150900000000092405e+00 1.115600000000085856e+00 2.783005398322781210e-02
-4.838400000000092405e+00 1.115600000000085856e+00 3.599273504353523584e-02
-4.525900000000092405e+00 1.115600000000085856e+00 4.406405177975084714e-02
-4.252399999999852298e+00 1.115600000000085856e+00 6.943207766113629331e-02
-3.939899999999852298e+00 1.115600000000085856e+00 1.132003975497478943e-01
-3.627399999999852298e+00 1.115600000000085856e+00 1.417493445041191069e-01
-3.353999999999814463e+00 1.115600000000085856e+00 1.537781790681008731e-01
-3.041499999999814463e+00 1.115600000000085856e+00 2.450607561330880868e-01
-2.768099999999776628e+00 1.115600000000085856e+00 2.855351517057582167e-01
-2.455599999999776628e+00 1.115600000000085856e+00 3.840475319955891642e-01
-2.143099999999776628e+00 1.115600000000085856e+00 4.408208421213739014e-01
-1.869599999999991269e+00 1.115600000000085856e+00 4.629165826056817479e-01
-1.557099999999991269e+00 1.115600000000085856e+00 5.950390125397063690e-01
-1.244599999999991269e+00 1.115600000000085856e+00 6.154421087039976257e-01
-9.711999999999534339e-01 1.115600000000085856e+00 7.068088371201219910e-01
-6.586999999999534339e-01 1.115600000000085856e+00 7.409622640602300248e-01
-3.852000000001680746e-01 1.115600000000085856e+00 7.644549169734152771e-01
-7.279999999991559889e-02 1.115600000000085856e+00 8.040036476835763501e-01
2.397000000000844011e-01 1.115600000000085856e+00 8.369404865186725884e-01
5.132000000003245077e-01 1.115600000000085856e+00 8.365461773304868620e-01
8.257000000003245077e-01 1.115600000000085856e+00 8.465145059537665384e-01
1.099100000000362343e+00 1.115600000000085856e+00 9.327143414100674823e-01
1.411600000000362343e+00 1.115600000000085856e+00 8.242913362805938116e-01
1.724100000000362343e+00 1.115600000000085856e+00 8.738107999383526447e-01
1.997599999999692955e+00 1.115600000000085856e+00 7.695617018252837171e-01
2.310099999999692955e+00 1.115600000000085856e+00 6.204334859885921594e-01
2.583499999999730790e+00 1.115600000000085856e+00 6.465877259220307316e-01
2.895999999999730790e+00 1.115600000000085856e+00 5.430358818612411875e-01
3.208499999999730790e+00 1.115600000000085856e+00 4.811557868835881213e-01
3.481899999999768625e+00 1.115600000000085856e+00 3.847375730749141298e-01
3.794399999999768625e+00 1.115600000000085856e+00 3.106675538039595508e-01
4.106899999999768625e+00 1.115600000000085856e+00 2.773868965913600104e-01
4.380400000000008731e+00 1.115600000000085856e+00 2.122729854057206766e-01
4.692900000000008731e+00 1.115600000000085856e+00 2.103855908159294186e-01
4.966300000000046566e+00 1.115600000000085856e+00 1.667374871432281136e-01
5.278800000000046566e+00 1.115600000000085856e+00 1.737653271253425946e-01
5.591300000000046566e+00 1.115600000000085856e+00 1.757128298230889729e-01
5.864700000000084401e+00 1.115600000000085856e+00 1.159966267318207900e-01
6.177200000000084401e+00 1.115600000000085856e+00 1.016836840655439000e-01
-5.736800000000130240e+00 1.662499999999909051e+00 6.578231334610046624e-03
-5.424300000000130240e+00 1.662499999999909051e+00 1.878979454677540475e-02
-5.150900000000092405e+00 1.662499999999909051e+00 1.265395888671515950e-02
-4.838400000000092405e+00 1.662499999999909051e+00 1.768861400903732131e-02
-4.525900000000092405e+00 1.662499999999909051e+00 4.727142042023688845e-02
-4.252399999999852298e+00 1.662499999999909051e+00 6.865067225771953607e-02
-3.939899999999852298e+00 1.662499999999909051e+00 5.645593931578161279e-02
-3.627399999999852298e+00 1.662499999999909051e+00 1.013927608230410227e-01
-3.353999999999814463e+00 1.662499999999909051e+00 1.328773877699410966e-01
-3.041499999999814463e+00 1.662499999999909051e+00 1.980634286851266079e-01
-2.768099999999776628e+00 1.662499999999909051e+00 2.519924231424742755e-01
-2.455599999999776628e+00 1.662499999999909051e+00 2.661779366198863683e-01
-2.143099999999776628e+00 1.662499999999909051e+00 3.547796920700744816e-01
-1.869599999999991269e+00 1.662499999999909051e+00 4.271161935076029925e-01
-1.557099999999991269e+00 1.662499999999909051e+00 4.447783599491400008e-01
-1.244599999999991269e+00 1.662499999999909051e+00 5.576517693916119844e-01
-9.711999999999534339e-01 1.662499999999909051e+00 5.920143725474038554e-01
-6.586999999999534339e-01 1.662499999999909051e+00 6.372637562160300417e-01
-3.852000000001680746e-01 1.662499999999909051e+00 6.269299702963830878e-01
-7.279999999991559889e-02 1.662499999999909051e+00 6.585925172428302998e-01
2.397000000000844011e-01 1.662499999999909051e+00 7.375938056904243201e-01
5.132000000003245077e-01 1.662499999999909051e+00 7.378847289329271142e-01
8.257000000003245077e-01 1.662499999999909051e+00 8.566631589009116032e-01
1.099100000000362343e+00 1.662499999999909051e+00 8.210527114239709601e-01
1.411600000000362343e+00 1.662499999999909051e+00 7.905851136636719012e-01
1.724100000000362343e+00 1.662499999999909051e+00 7.967425882425960282e-01
1.997599999999692955e+00 1.662499999999909051e+00 7.667318121027557609e-01
2.310099999999692955e+00 1.662499999999909051e+00 7.170079808779493691e-01
2.583499999999730790e+00 1.662499999999909051e+00 6.405648935049260695e-01
2.895999999999730790e+00 1.662499999999909051e+00 5.711472417896991116e-01
3.208499999999730790e+00 1.662499999999909051e+00 5.142392895020947430e-01
3.481899999999768625e+00 1.662499999999909051e+00 4.514311253376144251e-01
3.794399999999768625e+00 1.662499999999909051e+00 3.576432423330571653e-01
4.106899999999768625e+00 1.662499999999909051e+00 2.863357917037206435e-01
4.380400000000008731e+00 1.662499999999909051e+00 2.844940792759752535e-01
4.692900000000008731e+00 1.662499999999909051e+00 1.957937465287406809e-01
4.966300000000046566e+00 1.662499999999909051e+00 2.110323540575266554e-01
5.278800000000046566e+00 1.662499999999909051e+00 1.936899627503109456e-01
5.591300000000046566e+00 1.662499999999909051e+00 1.479573098937255471e-01
5.864700000000084401e+00 1.662499999999909051e+00 1.164029575415975182e-01
6.177200000000084401e+00 1.662499999999909051e+00 1.051098462189866273e-01
-5.736800000000130240e+00 2.131199999999807915e+00 7.590451872574531522e-03
-5.424300000000130240e+00 2.131199999999807915e+00 7.547174034846833995e-03
-5.150900000000092405e+00 2.131199999999807915e+00 1.165375997034170073e-02
-4.838400000000092405e+00 2.131199999999807915e+00 1.000000000000000082e-05
-4.525900000000092405e+00 2.131199999999807915e+00 3.210975126963346721e-02
-4.252399999999852298e+00 2.131199999999807915e+00 3.419670477783577633e-02
-3.939899999999852298e+00 2.131199999999807915e+00 4.332351988974357526e-02
-3.627399999999852298e+00 2.131199999999807915e+00 8.532706572879236728e-02
-3.353999999999814463e+00 2.131199999999807915e+00 9.139798463226107839e-02
-3.041499999999814463e+00 2.131199999999807915e+00 1.466589747618946005e-01
-2.768099999999776628e+00 2.131199999999807915e+00 1.957456600423765625e-01
-2.455599999999776628e+00 2.131199999999807915e+00 2.355997399409497373e-01
-2.143099999999776628e+00 2.131199999999807915e+00 3.050077743589039714e-01
-1.869599999999991269e+00 2.131199999999807915e+00 3.459990996599883184e-01
-1.557099999999991269e+00 2.131199999999807915e+00 3.857473892885603939e-01
-1.244599999999991269e+00 2.131199999999807915e+00 4.430881199534416059e-01
-9.711999999999534339e-01 2.131199999999807915e+00 5.045065846619991579e-01
-6.586999999999534339e-01 2.131199999999807915e+00 5.502248115726753319e-01
-3.852000000001680746e-01 2.131199999999807915e+00 5.759174212370186119e-01
-7.279999999991559889e-02 2.131199999999807915e+00 5.841161671620991314e-01
2.397000000000844011e-01 2.131199999999807915e+00 6.184667486963000282e-01
5.132000000003245077e-01 2.131199999999807915e+00 7.381275656890659009e-01
8.257000000003245077e-01 2.131199999999807915e+00 6.918900047256573149e-01
1.099100000000362343e+00 2.131199999999807915e+00 7.404789948722707571e-01
1.411600000000362343e+00 2.131199999999807915e+00 6.893919117590419088e-01
1.724100000000362343e+00 2.131199999999807915e+00 7.442105062141256555e-01
1.997599999999692955e+00 2.131199999999807915e+00 6.840687377185350471e-01
2.310099999999692955e+00 2.131199999999807915e+00 6.645913064167529027e-01
2.583499999999730790e+00 2.131199999999807915e+00 6.198444265306317646e-01
2.895999999999730790e+00 2.131199999999807915e+00 5.430575207801050519e-01
3.208499999999730790e+00 2.131199999999807915e+00 5.507152937335892950e-01
3.481899999999768625e+00 2.131199999999807915e+00 4.853705674134022874e-01
3.794399999999768625e+00 2.131199999999807915e+00 4.072492616662715670e-01
4.106899999999768625e+00 2.131199999999807915e+00 3.662050412301867119e-01
4.380400000000008731e+00 2.131199999999807915e+00 3.003121289654487880e-01
4.692900000000008731e+00 2.131199999999807915e+00 2.460200815360520377e-01
4.966300000000046566e+00 2.131199999999807915e+00 1.833537725063457968e-01
5.278800000000046566e+00 2.131199999999807915e+00 2.088901010900056365e-01
5.591300000000046566e+00 2.131199999999807915e+00 1.464954807082566035e-01
5.864700000000084401e+00 2.131199999999807915e+00 1.179128732134305246e-01
6.177200000000084401e+00 2.131199999999807915e+00 1.343632601985920438e-01
-5.736800000000130240e+00 2.678100000000085856e+00 1.000000000000000082e-05
-5.424300000000130240e+00 2.678100000000085856e+00 5.628523228918902790e-03
-5.150900000000092405e+00 2.678100000000085856e+00 8.746931869631342088e-03
-4.838400000000092405e+00 2.678100000000085856e+00 1.593586158106556627e-02
-4.525900000000092405e+00 2.678100000000085856e+00 3.137162370394440403e-02
-4.252399999999852298e+00 2.678100000000085856e+00 3.542291018012054538e-02
-3.939899999999852298e+00 2.678100000000085856e+00 4.464349394043835850e-02
-3.627399999999852298e+00 2.678100000000085856e+00 5.900211876876116507e-02
-3.353999999999814463e+00 2.678100000000085856e+00 7.235814035639230590e-02
-3.041499999999814463e+00 2.678100000000085856e+00 1.113995586354120243e-01
-2.768099999999776628e+00 2.678100000000085856e+00 1.257389488691891821e-01
-2.455599999999776628e+00 2.678100000000085856e+00 1.586301055422394135e-01
-2.143099999999776628e+00 2.678100000000085856e+00 2.428199258685206363e-01
-1.869599999999991269e+00 2.678100000000085856e+00 2.510475236854195491e-01
-1.557099999999991269e+00 2.678100000000085856e+00 3.045389311168538726e-01
-1.244599999999991269e+00 2.678100000000085856e+00 3.618844704303715298e-01
-9.711999999999534339e-01 2.678100000000085856e+00 4.420686864425225071e-01
-6.586999999999534339e-01 2.678100000000085856e+00 4.606420918006594589e-01
-3.852000000001680746e-01 2.678100000000085856e+00 4.153301956997599853e-01
-7.279999999991559889e-02 2.678100000000085856e+00 5.333055813454637972e-01
2.397000000000844011e-01 2.678100000000085856e+00 5.220124700228528924e-01
5.132000000003245077e-01 2.678100000000085856e+00 5.794060958227347236e-01
8.257000000003245077e-01 2.678100000000085856e+00 6.135619270871609521e-01
1.099100000000362343e+00 2.678100000000085856e+00 6.164062427555979662e-01
1.411600000000362343e+00 2.678100000000085856e+00 6.556496242773469652e-01
1.724100000000362343e+00 2.678100000000085856e+00 6.837609842058047782e-01
1.997599999999692955e+00 2.678100000000085856e+00 6.578447723798684921e-01
2.310099999999692955e+00 2.678100000000085856e+00 6.197194016660849680e-01
2.583499999999730790e+00 2.678100000000085856e+00 5.971307746965450747e-01
2.895999999999730790e+00 2.678100000000085856e+00 5.571444569604706576e-01
3.208499999999730790e+00 2.678100000000085856e+00 5.159487640923388074e-01
3.481899999999768625e+00 2.678100000000085856e+00 4.719808852853162318e-01
3.794399999999768625e+00 2.678100000000085856e+00 4.556410972187921460e-01
4.106899999999768625e+00 2.678100000000085856e+00 3.802943817348704569e-01
4.380400000000008731e+00 2.678100000000085856e+00 3.188350435129033711e-01
4.692900000000008731e+00 2.678100000000085856e+00 2.941113765487969878e-01
4.966300000000046566e+00 2.678100000000085856e+00 2.570895906970698253e-01
5.278800000000046566e+00 2.678100000000085856e+00 1.985611238189951278e-01
5.591300000000046566e+00 2.678100000000085856e+00 1.636286957997885039e-01
5.864700000000084401e+00 2.678100000000085856e+00 1.440454742280053158e-01
6.177200000000084401e+00 2.678100000000085856e+00 1.318050591240214897e-01
-5.736800000000130240e+00 3.224999999999909051e+00 1.000000000000000082e-05
-5.424300000000130240e+00 3.224999999999909051e+00 8.795018355995450066e-03
-5.150900000000092405e+00 3.224999999999909051e+00 2.626483885207607852e-02
-4.838400000000092405e+00 3.224999999999909051e+00 5.691035661192243855e-03
-4.525900000000092405e+00 3.224999999999909051e+00 3.353791991464749600e-02
-4.252399999999852298e+00 3.224999999999909051e+00 1.598875671606608470e-02
-3.939899999999852298e+00 3.224999999999909051e+00 2.734197614663210971e-02
-3.627399999999852298e+00 3.224999999999909051e+00 2.836381398186941724e-02
-3.353999999999814463e+00 3.224999999999909051e+00 6.965808414704760532e-02
-3.041499999999814463e+00 3.224999999999909051e+00 8.303814897786081228e-02
-2.768099999999776628e+00 3.224999999999909051e+00 1.252941488703211981e-01
-2.455599999999776628e+00 3.224999999999909051e+00 1.397273077525083562e-01
-2.143099999999776628e+00 3.224999999999909051e+00 1.850993119613629501e-01
-1.869599999999991269e+00 3.224999999999909051e+00 2.150451713446115409e-01
-1.557099999999991269e+00 3.224999999999909051e+00 2.748888036247446043e-01
-1.244599999999991269e+00 3.224999999999909051e+00 2.840685138716528835e-01
-9.711999999999534339e-01 3.224999999999909051e+00 3.171231645983411118e-01
-6.586999999999534339e-01 3.224999999999909051e+00 3.171135473010682770e-01
-3.852000000001680746e-01 3.224999999999909051e+00 3.531976466686952976e-01
-7.279999999991559889e-02 3.224999999999909051e+00 4.407919902295553971e-01
2.397000000000844011e-01 3.224999999999909051e+00 3.862739363142473903e-01
5.132000000003245077e-01 3.224999999999909051e+00 4.542682280330968547e-01
8.257000000003245077e-01 3.224999999999909051e+00 5.201226711087434396e-01
1.099100000000362343e+00 3.224999999999909051e+00 5.230872029930907496e-01
1.411600000000362343e+00 3.224999999999909051e+00 5.242124267740109200e-01
1.724100000000362343e+00 3.224999999999909051e+00 5.799350471727398038e-01
1.997599999999692955e+00 3.224999999999909051e+00 5.077476138429402042e-01
2.310099999999692955e+00 3.224999999999909051e+00 6.361481497323826506e-01
2.583499999999730790e+00 3.224999999999909051e+00 5.700460612519608894e-01
2.895999999999730790e+00 3.224999999999909051e+00 5.065791122242923050e-01
3.208499999999730790e+00 3.224999999999909051e+00 4.984308571098940988e-01
3.481899999999768625e+00 3.224999999999909051e+00 4.705575252889386273e-01
3.794399999999768625e+00 3.224999999999909051e+00 4.293377891776247735e-01
4.106899999999768625e+00 3.224999999999909051e+00 3.808089071389664237e-01
4.380400000000008731e+00 3.224999999999909051e+00 3.147813527124090349e-01
4.692900000000008731e+00 3.224999999999909051e+00 3.035796057138899773e-01
4.966300000000046566e+00 3.224999999999909051e+00 2.561879690777428276e-01
5.278800000000046566e+00 3.224999999999909051e+00 2.129245572959543586e-01
5.591300000000046566e+00 3.224999999999909051e+00 2.385979323657518858e-01
5.864700000000084401e+00 3.224999999999909051e+00 1.768284363067362808e-01
6.177200000000084401e+00 3.224999999999909051e+00 1.571851066269979447e-01
-5.736800000000130240e+00 3.771900000000186992e+00 1.000000000000000082e-05
-5.424300000000130240e+00 3.771900000000186992e+00 1.661388103879949752e-03
-5.150900000000092405e+00 3.771900000000186992e+00 1.000000000000000082e-05
-4.838400000000092405e+00 3.771900000000186992e+00 1.000000000000000082e-05
-4.525900000000092405e+00 3.771900000000186992e+00 4.741327555501100889e-03
-4.252399999999852298e+00 3.771900000000186992e+00 1.716927995630495099e-02
-3.939899999999852298e+00 3.771900000000186992e+00 5.760761066420201464e-03
-3.627399999999852298e+00 3.771900000000186992e+00 3.791619449809957576e-02
-3.353999999999814463e+00 3.771900000000186992e+00 4.413377718497880908e-02
-3.041499999999814463e+00 3.771900000000186992e+00 5.348179013416150263e-02
-2.768099999999776628e+00 3.771900000000186992e+00 5.763165390738406862e-02
-2.455599999999776628e+00 3.771900000000186992e+00 1.168333315945562778e-01
-2.143099999999776628e+00 3.771900000000186992e+00 1.088004840474319501e-01
-1.869599999999991269e+00 3.771900000000186992e+00 1.409751520736569619e-01
-1.557099999999991269e+00 3.771900000000186992e+00 1.584714201372378617e-01
-1.244599999999991269e+00 3.771900000000186992e+00 2.028792902944920595e-01
-9.711999999999534339e-01 3.771900000000186992e+00 2.599098631223247802e-01
-6.586999999999534339e-01 3.771900000000186992e+00 2.762376295672578363e-01
-3.852000000001680746e-01 3.771900000000186992e+00 2.659639517555660859e-01
-7.279999999991559889e-02 3.771900000000186992e+00 3.227444748543054076e-01
2.397000000000844011e-01 3.771900000000186992e+00 3.486198131668322153e-01
5.132000000003245077e-01 3.771900000000186992e+00 3.661040596088220855e-01
8.257000000003245077e-01 3.771900000000186992e+00 4.043977330248798574e-01
1.099100000000362343e+00 3.771900000000186992e+00 4.531670474953587435e-01
1.411600000000362343e+00 3.771900000000186992e+00 4.177393286666017946e-01
1.724100000000362343e+00 3.771900000000186992e+00 5.006764960230979389e-01
1.997599999999692955e+00 3.771900000000186992e+00 4.469542734571159137e-01
2.310099999999692955e+00 3.771900000000186992e+00 4.768592593269550539e-01
2.583499999999730790e+00 3.771900000000186992e+00 4.993493089994486267e-01
2.895999999999730790e+00 3.771900000000186992e+00 4.403423815820510234e-01
3.208499999999730790e+00 3.771900000000186992e+00 4.239953805425723532e-01
3.481899999999768625e+00 3.771900000000186992e+00 4.260366518887287457e-01
3.794399999999768625e+00 3.771900000000186992e+00 4.114977027365405160e-01
4.106899999999768625e+00 3.771900000000186992e+00 4.049651535639763877e-01
4.380400000000008731e+00 3.771900000000186992e+00 3.450157310138422528e-01
4.692900000000008731e+00 3.771900000000186992e+00 2.950370414113060447e-01
4.966300000000046566e+00 3.771900000000186992e+00 2.606479906880138642e-01
5.278800000000046566e+00 3.771900000000186992e+00 2.750138284892912344e-01
5.591300000000046566e+00 3.771900000000186992e+00 2.200437616021606313e-01
5.864700000000084401e+00 3.771900000000186992e+00 2.034250719147247255e-01
6.177200000000084401e+00 3.771900000000186992e+00 1.920766611327951179e-01
-5.736800000000130240e+00 4.318800000000010186e+00 1.000000000000000082e-05
-5.424300000000130240e+00 4.318800000000010186e+00 1.000000000000000082e-05
-5.150900000000092405e+00 4.318800000000010186e+00 7.655368629166077812e-03
-4.838400000000092405e+00 4.318800000000010186e+00 4.517725393907996712e-03
-4.525900000000092405e+00 4.318800000000010186e+00 1.000000000000000082e-05
-4.252399999999852298e+00 4.318800000000010186e+00 2.952029397892622434e-02
-3.939899999999852298e+00 4.318800000000010186e+00 2.847681722482506977e-02
-3.627399999999852298e+00 4.318800000000010186e+00 4.616062258522597717e-02
-3.353999999999814463e+00 4.318800000000010186e+00 4.926700960434739207e-02
-3.041499999999814463e+00 4.318800000000010186e+00 3.259542478191096437e-02
-2.768099999999776628e+00 4.318800000000010186e+00 6.283220740766240486e-02
-2.455599999999776628e+00 4.318800000000010186e+00 7.529862899755754291e-02
-2.143099999999776628e+00 4.318800000000010186e+00 1.117313553913243662e-01
-1.869599999999991269e+00 4.318800000000010186e+00 1.013206310934948728e-01
-1.557099999999991269e+00 4.318800000000010186e+00 1.189707759134409071e-01
-1.244599999999991269e+00 4.318800000000010186e+00 1.584834417588288635e-01
-9.711999999999534339e-01 4.318800000000010186e+00 1.668192341700470704e-01
-6.586999999999534339e-01 4.318800000000010186e+00 1.834763930465742876e-01
-3.852000000001680746e-01 4.318800000000010186e+00 2.084765573072743239e-01
-7.279999999991559889e-02 4.318800000000010186e+00 2.262829832079037151e-01
2.397000000000844011e-01 4.318800000000010186e+00 2.573155971829811373e-01
5.132000000003245077e-01 4.318800000000010186e+00 3.383244964362765450e-01
8.257000000003245077e-01 4.318800000000010186e+00 3.300944942950593819e-01
1.099100000000362343e+00 4.318800000000010186e+00 3.227901570163513312e-01
1.411600000000362343e+00 4.318800000000010186e+00 3.706145720297754353e-01
1.724100000000362343e+00 4.318800000000010186e+00 3.747307752625431143e-01
1.997599999999692955e+00 4.318800000000010186e+00 3.843528811840012382e-01
2.310099999999692955e+00 4.318800000000010186e+00 4.039336984314662038e-01
2.583499999999730790e+00 4.318800000000010186e+00 3.987115060123240240e-01
2.895999999999730790e+00 4.318800000000010186e+00 4.183115578543347146e-01
3.208499999999730790e+00 4.318800000000010186e+00 3.706386152729574945e-01
3.481899999999768625e+00 4.318800000000010186e+00 4.061817416689883498e-01
3.794399999999768625e+00 4.318800000000010186e+00 3.750144855320913795e-01
4.106899999999768625e+00 4.318800000000010186e+00 3.312774218596164499e-01
4.380400000000008731e+00 4.318800000000010186e+00 3.520099104555018399e-01
4.692900000000008731e+00 4.318800000000010186e+00 2.884756403469234676e-01
4.966300000000046566e+00 4.318800000000010186e+00 2.666131193214815176e-01
5.278800000000046566e+00 4.318800000000010186e+00 2.572602977236624344e-01
5.591300000000046566e+00 4.318800000000010186e+00 2.385546545280242126e-01
5.864700000000084401e+00 4.318800000000010186e+00 1.979143605773978631e-01
6.177200000000084401e+00 4.318800000000010186e+00 1.812259454847340301e-01
-5.736800000000130240e+00 4.865600000000085856e+00 1.000000000000000082e-05
-5.424300000000130240e+00 4.865600000000085856e+00 1.000000000000000082e-05
-5.150900000000092405e+00 4.865600000000085856e+00 4.976951338685231844e-04
-4.838400000000092405e+00 4.865600000000085856e+00 1.000000000000000082e-05
-4.525900000000092405e+00 4.865600000000085856e+00 8.770975112813394342e-03
-4.252399999999852298e+00 4.865600000000085856e+00 1.192063996966250330e-02
-3.939899999999852298e+00 4.865600000000085856e+00 3.903180098174689749e-02
-3.627399999999852298e+00 4.865600000000085856e+00 3.693282585195355183e-02
-3.353999999999814463e+00 4.865600000000085856e+00 4.525659664158074302e-02
-3.041499999999814463e+00 4.865600000000085856e+00 5.047638473640472107e-02
-2.768099999999776628e+00 4.865600000000085856e+00 6.715518253179576791e-02
-2.455599999999776628e+00 4.865600000000085856e+00 5.045474581754087751e-02
-2.143099999999776628e+00 4.865600000000085856e+00 6.612372739928562559e-02
-1.869599999999991269e+00 4.865600000000085856e+00 9.844505920892117345e-02
-1.557099999999991269e+00 4.865600000000085856e+00 1.026622440630534927e-01
-1.244599999999991269e+00 4.865600000000085856e+00 1.079373316171962083e-01
-9.711999999999534339e-01 4.865600000000085856e+00 1.246233423855418604e-01
-6.586999999999534339e-01 4.865600000000085856e+00 1.413237790997967647e-01
-3.852000000001680746e-01 4.865600000000085856e+00 1.412805012620690637e-01
-7.279999999991559889e-02 4.865600000000085856e+00 1.589835412170156337e-01
2.397000000000844011e-01 4.865600000000085856e+00 1.945651368021377170e-01
5.132000000003245077e-01 4.865600000000085856e+00 2.373621096661943097e-01
8.257000000003245077e-01 4.865600000000085856e+00 2.487009031508510826e-01
1.099100000000362343e+00 4.865600000000085856e+00 2.696425679624203653e-01
1.411600000000362343e+00 4.865600000000085856e+00 2.562504815100161149e-01
1.724100000000362343e+00 4.865600000000085856e+00 3.009420619368186056e-01
1.997599999999692955e+00 4.865600000000085856e+00 3.195539364840468410e-01
2.310099999999692955e+00 4.865600000000085856e+00 3.226146413411222769e-01
2.583499999999730790e+00 4.865600000000085856e+00 3.249083667406902909e-01
2.895999999999730790e+00 4.865600000000085856e+00 3.174934305433447790e-01
3.208499999999730790e+00 4.865600000000085856e+00 3.090638694837165024e-01
3.481899999999768625e+00 4.865600000000085856e+00 3.582226844937446697e-01
3.794399999999768625e+00 4.865600000000085856e+00 2.778316965902280500e-01
4.106899999999768625e+00 4.865600000000085856e+00 2.913632338530881549e-01
4.380400000000008731e+00 4.865600000000085856e+00 3.498267839745713426e-01
4.692900000000008731e+00 4.865600000000085856e+00 2.831957441441443346e-01
4.966300000000046566e+00 4.865600000000085856e+00 2.965373397858662718e-01
5.278800000000046566e+00 4.865600000000085856e+00 2.716886479572131474e-01
5.591300000000046566e+00 4.865600000000085856e+00 1.902662049211864270e-01
5.864700000000084401e+00 4.865600000000085856e+00 2.183270740389619269e-01
6.177200000000084401e+00 4.865600000000085856e+00 1.828200125077041882e-01
-5.736800000000130240e+00 5.334400000000186992e+00 1.000000000000000082e-05
-5.424300000000130240e+00 5.334400000000186992e+00 3.098212316439512629e-02
-5.150900000000092405e+00 5.334400000000186992e+00 1.000000000000000082e-05
-4.838400000000092405e+00 5.334400000000186992e+00 1.000000000000000082e-05
-4.525900000000092405e+00 5.334400000000186992e+00 1.097333618828956643e-02
-4.252399999999852298e+00 5.334400000000186992e+00 1.098776213419879778e-02
-3.939899999999852298e+00 5.334400000000186992e+00 2.248283669953893976e-02
-3.627399999999852298e+00 5.334400000000186992e+00 1.000000000000000082e-05
-3.353999999999814463e+00 5.334400000000186992e+00 3.409812748078935862e-02
-3.041499999999814463e+00 5.334400000000186992e+00 3.408129721056191858e-02
-2.768099999999776628e+00 5.334400000000186992e+00 3.509111342420819651e-02
-2.455599999999776628e+00 5.334400000000186992e+00 6.652524956042593640e-02
-2.143099999999776628e+00 5.334400000000186992e+00 6.866028955499235698e-02
-1.869599999999991269e+00 5.334400000000186992e+00 9.905816191006355798e-02
-1.557099999999991269e+00 5.334400000000186992e+00 7.909505709600390955e-02
-1.244599999999991269e+00 5.334400000000186992e+00 8.953222896133367081e-02
-9.711999999999534339e-01 5.334400000000186992e+00 9.690388732095150948e-02
-6.586999999999534339e-01 5.334400000000186992e+00 1.041986073023867670e-01
-3.852000000001680746e-01 5.334400000000186992e+00 1.211250505025529695e-01
-7.279999999991559889e-02 5.334400000000186992e+00 1.556511477119828790e-01
2.397000000000844011e-01 5.334400000000186992e+00 1.400254439679658180e-01
5.132000000003245077e-01 5.334400000000186992e+00 1.809157876476855109e-01
8.257000000003245077e-01 5.334400000000186992e+00 1.672496082230058856e-01
1.099100000000362343e+00 5.334400000000186992e+00 2.101619886543363014e-01
1.411600000000362343e+00 5.334400000000186992e+00 2.499631734179089126e-01
1.724100000000362343e+00 5.334400000000186992e+00 2.217508318680864732e-01
1.997599999999692955e+00 5.334400000000186992e+00 2.782067711838681068e-01
2.310099999999692955e+00 5.334400000000186992e+00 2.332747583252450796e-01
2.583499999999730790e+00 5.334400000000186992e+00 2.805173268536634845e-01
2.895999999999730790e+00 5.334400000000186992e+00 2.782404317243229452e-01
3.208499999999730790e+00 5.334400000000186992e+00 2.949096122224411642e-01
3.481899999999768625e+00 5.334400000000186992e+00 3.025000640950157305e-01
3.794399999999768625e+00 5.334400000000186992e+00 2.544039604336343907e-01
4.106899999999768625e+00 5.334400000000186992e+00 2.626628144666700027e-01
4.380400000000008731e+00 5.334400000000186992e+00 2.406007345228169947e-01
4.692900000000008731e+00 5.334400000000186992e+00 2.416177637094179265e-01
4.966300000000046566e+00 5.334400000000186992e+00 2.730927733590451378e-01
5.278800000000046566e+00 5.334400000000186992e+00 2.574526436691188525e-01
5.591300000000046566e+00 5.334400000000186992e+00 2.355612707518584537e-01
5.864700000000084401e+00 5.334400000000186992e+00 2.114242589213941592e-01
6.177200000000084401e+00 5.334400000000186992e+00 2.071157097431700622e-01
-5.736800000000130240e+00 5.881300000000010186e+00 1.000000000000000082e-05
-5.424300000000130240e+00 5.881300000000010186e+00 1.000000000000000082e-05
-5.150900000000092405e+00 5.881300000000010186e+00 1.000000000000000082e-05
-4.838400000000092405e+00 5.881300000000010186e+00 1.000000000000000082e-05
-4.525900000000092405e+00 5.881300000000010186e+00 1.000000000000000082e-05
-4.252399999999852298e+00 5.881300000000010186e+00 1.873930373609309155e-02
-3.939899999999852298e+00 5.881300000000010186e+00 6.070918903468701562e-03
-3.627399999999852298e+00 5.881300000000010186e+00 1.026165619010076073e-02
-3.353999999999814463e+00 5.881300000000010186e+00 2.508912426047362268e-02
-3.041499999999814463e+00 5.881300000000010186e+00 2.608691885252887449e-02
-2.768099999999776628e+00 5.881300000000010186e+00 4.822593717456444273e-02
-2.455599999999776628e+00 5.881300000000010186e+00 7.668592412916207246e-02
-2.143099999999776628e+00 5.881300000000010186e+00 8.203073708853272916e-02
-1.869599999999991269e+00 5.881300000000010186e+00 5.884824201239601676e-02
-1.557099999999991269e+00 5.881300000000010186e+00 7.459656629664154770e-02
-1.244599999999991269e+00 5.881300000000010186e+00 9.997901812393623910e-02
-9.711999999999534339e-01 5.881300000000010186e+00 8.201150249398710124e-02
-6.586999999999534339e-01 5.881300000000010186e+00 1.084061748592462654e-01
-3.852000000001680746e-01 5.881300000000010186e+00 1.041793727078411252e-01
-7.279999999991559889e-02 5.881300000000010186e+00 1.073915499969635701e-01
2.397000000000844011e-01 5.881300000000010186e+00 1.178984472675212863e-01
5.132000000003245077e-01 5.881300000000010186e+00 1.073458678349176604e-01
8.257000000003245077e-01 5.881300000000010186e+00 1.200407002350423191e-01
1.099100000000362343e+00 5.881300000000010186e+00 1.675188925466448708e-01
1.411600000000362343e+00 5.881300000000010186e+00 1.611618590493097414e-01
1.724100000000362343e+00 5.881300000000010186e+00 1.644509747166147673e-01
1.997599999999692955e+00 5.881300000000010186e+00 1.771722546842396662e-01
2.310099999999692955e+00 5.881300000000010186e+00 2.001624038149199536e-01
2.583499999999730790e+00 5.881300000000010186e+00 2.129293659445907760e-01
2.895999999999730790e+00 5.881300000000010186e+00 2.243979929424306519e-01
3.208499999999730790e+00 5.881300000000010186e+00 2.360036664264082429e-01
3.481899999999768625e+00 5.881300000000010186e+00 2.529757917886203411e-01
3.794399999999768625e+00 5.881300000000010186e+00 2.244244405099309059e-01
4.106899999999768625e+00 5.881300000000010186e+00 2.413797356019155849e-01
4.380400000000008731e+00 5.881300000000010186e+00 2.286464340126996564e-01
4.692900000000008731e+00 5.881300000000010186e+00 2.150884491823392419e-01
4.966300000000046566e+00 5.881300000000010186e+00 2.296225896858910265e-01
5.278800000000046566e+00 5.881300000000010186e+00 2.276077659072348880e-01
5.591300000000046566e+00 5.881300000000010186e+00 2.011313465151567115e-01
5.864700000000084401e+00 5.881300000000010186e+00 1.927114027528013251e-01
6.177200000000084401e+00 5.881300000000010186e+00 1.947622913962305802e-01
-5.736800000000130240e+00 6.428100000000085856e+00 1.000000000000000082e-05
-5.424300000000130240e+00 6.428100000000085856e+00 1.000000000000000082e-05
-5.150900000000092405e+00 6.428100000000085856e+00 1.000000000000000082e-05
-4.838400000000092405e+00 6.428100000000085856e+00 1.000000000000000082e-05
-4.525900000000092405e+00 6.428100000000085856e+00 1.000000000000000082e-05
-4.252399999999852298e+00 6.428100000000085856e+00 1.041072429782949555e-03
-3.939899999999852298e+00 6.428100000000085856e+00 1.000000000000000082e-05
-3.627399999999852298e+00 6.428100000000085856e+00 1.695048644334825466e-02
-3.353999999999814463e+00 6.428100000000085856e+00 2.757279128117983216e-02
-3.041499999999814463e+00 6.428100000000085856e+00 2.118931021634442094e-02
-2.768099999999776628e+00 6.428100000000085856e+00 3.072726478666534811e-02
-2.455599999999776628e+00 6.428100000000085856e+00 3.393463342715138248e-02
-2.143099999999776628e+00 6.428100000000085856e+00 7.421668305436510127e-02
-1.869599999999991269e+00 6.428100000000085856e+00 6.683300307315623301e-02
-1.557099999999991269e+00 6.428100000000085856e+00 6.894640414885880308e-02
-1.244599999999991269e+00 6.428100000000085856e+00 7.208885603275329290e-02
-9.711999999999534339e-01 6.428100000000085856e+00 8.688747221130768694e-02
-6.586999999999534339e-01 6.428100000000085856e+00 6.044711768400262697e-02
-3.852000000001680746e-01 6.428100000000085856e+00 6.896083009476804138e-02
-7.279999999991559889e-02 6.428100000000085856e+00 8.814493382972912738e-02
2.397000000000844011e-01 6.428100000000085856e+00 1.050425251380768671e-01
5.132000000003245077e-01 6.428100000000085856e+00 9.448994570547325500e-02
8.257000000003245077e-01 6.428100000000085856e+00 1.306317488567372287e-01
1.099100000000362343e+00 6.428100000000085856e+00 1.029724019001019980e-01
1.411600000000362343e+00 6.428100000000085856e+00 1.433722634189077694e-01
1.724100000000362343e+00 6.428100000000085856e+00 1.103993597190385673e-01
1.997599999999692955e+00 6.428100000000085856e+00 1.466277185457579291e-01
2.310099999999692955e+00 6.428100000000085856e+00 1.667735520080012024e-01
2.583499999999730790e+00 6.428100000000085856e+00 1.859432297970530501e-01
2.895999999999730790e+00 6.428100000000085856e+00 1.709979498350881200e-01
3.208499999999730790e+00 6.428100000000085856e+00 1.644870395813878283e-01
3.481899999999768625e+00 6.428100000000085856e+00 2.048700708299661666e-01
3.794399999999768625e+00 6.428100000000085856e+00 1.910235670814211251e-01
4.106899999999768625e+00 6.428100000000085856e+00 2.133236751327764469e-01
4.380400000000008731e+00 6.428100000000085856e+00 2.070171324461236306e-01
4.692900000000008731e+00 6.428100000000085856e+00 2.006480773271974438e-01
4.966300000000046566e+00 6.428100000000085856e+00 2.251601637513017673e-01
5.278800000000046566e+00 6.428100000000085856e+00 1.891193422214024200e-01
5.591300000000046566e+00 6.428100000000085856e+00 2.049950956945128522e-01
5.864700000000084401e+00 6.428100000000085856e+00 1.859119735809164065e-01
6.177200000000084401e+00 6.428100000000085856e+00 1.656940103891269556e-01
-5.736800000000130240e+00 6.974999999999909051e+00 1.000000000000000082e-05
-5.424300000000130240e+00 6.974999999999909051e+00 1.000000000000000082e-05
-5.150900000000092405e+00 6.974999999999909051e+00 1.000000000000000082e-05
-4.838400000000092405e+00 6.974999999999909051e+00 1.000000000000000082e-05
-4.525900000000092405e+00 6.974999999999909051e+00 6.760959982793658500e-03
-4.252399999999852298e+00 6.974999999999909051e+00 1.000000000000000082e-05
-3.939899999999852298e+00 6.974999999999909051e+00 1.000000000000000082e-05
-3.627399999999852298e+00 6.974999999999909051e+00 1.428168645014023155e-03
-3.353999999999814463e+00 6.974999999999909051e+00 1.000000000000000082e-05
-3.041499999999814463e+00 6.974999999999909051e+00 1.851810589881819347e-02
-2.768099999999776628e+00 6.974999999999909051e+00 2.922696641210516255e-02
-2.455599999999776628e+00 6.974999999999909051e+00 3.776712639037083791e-02
-2.143099999999776628e+00 6.974999999999909051e+00 5.490034148190270358e-02
-1.869599999999991269e+00 6.974999999999909051e+00 6.629443442587822088e-02
-1.557099999999991269e+00 6.974999999999909051e+00 8.591612518675270649e-02
-1.244599999999991269e+00 6.974999999999909051e+00 9.121044733544104999e-02
-9.711999999999534339e-01 6.974999999999909051e+00 7.940281060873420615e-02
-6.586999999999534339e-01 6.974999999999909051e+00 8.699085815699053592e-02
-3.852000000001680746e-01 6.974999999999909051e+00 8.058092952465487069e-02
-7.279999999991559889e-02 6.974999999999909051e+00 7.309386359776316733e-02
2.397000000000844011e-01 6.974999999999909051e+00 8.056890790306384109e-02
5.132000000003245077e-01 6.974999999999909051e+00 9.128979003794183977e-02
8.257000000003245077e-01 6.974999999999909051e+00 7.741203007326011298e-02
1.099100000000362343e+00 6.974999999999909051e+00 1.211082202323255225e-01
1.411600000000362343e+00 6.974999999999909051e+00 9.557910462162030885e-02
1.724100000000362343e+00 6.974999999999909051e+00 8.487024410833335364e-02
1.997599999999692955e+00 6.974999999999909051e+00 1.158716018672741183e-01
2.310099999999692955e+00 6.974999999999909051e+00 1.104426375567662544e-01
2.583499999999730790e+00 6.974999999999909051e+00 9.975541596234313579e-02
2.895999999999730790e+00 6.974999999999909051e+00 1.414319736941160033e-01
3.208499999999730790e+00 6.974999999999909051e+00 1.532828882585505481e-01
3.481899999999768625e+00 6.974999999999909051e+00 1.063528818914988294e-01
3.794399999999768625e+00 6.974999999999909051e+00 1.318964234481132813e-01
4.106899999999768625e+00 6.974999999999909051e+00 1.191390786157152937e-01
4.380400000000008731e+00 6.974999999999909051e+00 1.757128298230889729e-01
4.692900000000008731e+00 6.974999999999909051e+00 1.490729163773728549e-01
4.966300000000046566e+00 6.974999999999909051e+00 1.821540146715613095e-01
5.278800000000046566e+00 6.974999999999909051e+00 1.800261876499494873e-01
5.591300000000046566e+00 6.974999999999909051e+00 1.779921292767477070e-01
5.864700000000084401e+00 6.974999999999909051e+00 1.886769465468526308e-01
6.177200000000084401e+00 6.974999999999909051e+00 1.704425509175826747e-01
-5.736800000000130240e+00 7.521900000000186992e+00 1.000000000000000082e-05
-5.424300000000130240e+00 7.521900000000186992e+00 1.000000000000000082e-05
-5.150900000000092405e+00 7.521900000000186992e+00 1.000000000000000082e-05
-4.838400000000092405e+00 7.521900000000186992e+00 1.000000000000000082e-05
-4.525900000000092405e+00 7.521900000000186992e+00 1.000000000000000082e-05
-4.252399999999852298e+00 7.521900000000186992e+00 2.938084316847030912e-03
-3.939899999999852298e+00 7.521900000000186992e+00 1.050449294623950758e-02
-3.627399999999852298e+00 7.521900000000186992e+00 1.000000000000000082e-05
-3.353999999999814463e+00 7.521900000000186992e+00 9.473037813729379142e-03
-3.041499999999814463e+00 7.521900000000186992e+00 2.338926696750238954e-02
-2.768099999999776628e+00 7.521900000000186992e+00 2.554354155661444845e-02
-2.455599999999776628e+00 7.521900000000186992e+00 1.877777292518438036e-03
-2.143099999999776628e+00 7.521900000000186992e+00 5.033693392594880411e-02
-1.869599999999991269e+00 7.521900000000186992e+00 2.778196749686370065e-02
-1.557099999999991269e+00 7.521900000000186992e+00 7.407963656822738607e-02
-1.244599999999991269e+00 7.521900000000186992e+00 7.194219224934277068e-02
-9.711999999999534339e-01 7.521900000000186992e+00 8.267269168149357639e-02
-6.586999999999534339e-01 7.521900000000186992e+00 6.657814469542645830e-02
-3.852000000001680746e-01 7.521900000000186992e+00 7.740481710030550078e-02
-7.279999999991559889e-02 7.521900000000186992e+00 7.305299008435367503e-02
2.397000000000844011e-01 7.521900000000186992e+00 6.121650146582836155e-02
5.132000000003245077e-01 7.521900000000186992e+00 6.125256633060143646e-02
8.257000000003245077e-01 7.521900000000186992e+00 3.866153503674325809e-02
1.099100000000362343e+00 7.521900000000186992e+00 9.900526677506303608e-02
1.411600000000362343e+00 7.521900000000186992e+00 9.471114354274814962e-02
1.724100000000362343e+00 7.521900000000186992e+00 6.238500308447619130e-02
1.997599999999692955e+00 7.521900000000186992e+00 9.156869165885367368e-02
2.310099999999692955e+00 7.521900000000186992e+00 7.209366468138971029e-02
2.583499999999730790e+00 7.521900000000186992e+00 6.568614037337225375e-02
2.895999999999730790e+00 7.521900000000186992e+00 1.076800689151482249e-01
3.208499999999730790e+00 7.521900000000186992e+00 1.022727435235042254e-01
3.481899999999768625e+00 7.521900000000186992e+00 1.033787327098787262e-01
3.794399999999768625e+00 7.521900000000186992e+00 1.282033812953497498e-01
4.106899999999768625e+00 7.521900000000186992e+00 1.249647564387270510e-01
4.380400000000008731e+00 7.521900000000186992e+00 1.120679607958731394e-01
4.692900000000008731e+00 7.521900000000186992e+00 1.198026721275399914e-01
4.966300000000046566e+00 7.521900000000186992e+00 1.402057682918312342e-01
5.278800000000046566e+00 7.521900000000186992e+00 1.219906072571069339e-01
5.591300000000046566e+00 7.521900000000186992e+00 1.241593077921282068e-01
5.864700000000084401e+00 7.521900000000186992e+00 1.318002504753850723e-01
6.177200000000084401e+00 7.521900000000186992e+00 1.209471305030057758e-01
-5.736800000000130240e+00 8.068699999999807915e+00 1.000000000000000082e-05
-5.424300000000130240e+00 8.068699999999807915e+00 6.905219441885984168e-03
-5.150900000000092405e+00 8.068699999999807915e+00 9.066707003952663088e-03
-4.838400000000092405e+00 8.068699999999807915e+00 1.000000000000000082e-05
-4.525900000000092405e+00 8.068699999999807915e+00 1.000000000000000082e-05
-4.252399999999852298e+00 8.068699999999807915e+00 1.348104645217782643e-02
-3.939899999999852298e+00 8.068699999999807915e+00 1.132196321442935187e-02
-3.627399999999852298e+00 8.068699999999807915e+00 1.895088427609517220e-02
-3.353999999999814463e+00 8.068699999999807915e+00 1.574591995992733959e-02
-3.041499999999814463e+00 8.068699999999807915e+00 1.360126266808809811e-02
-2.768099999999776628e+00 8.068699999999807915e+00 2.016747238110711687e-02
-2.455599999999776628e+00 8.068699999999807915e+00 1.687595238948388920e-02
-2.143099999999776628e+00 8.068699999999807915e+00 3.105425289394128652e-02
-1.869599999999991269e+00 8.068699999999807915e+00 6.916519766181548901e-02
-1.557099999999991269e+00 8.068699999999807915e+00 4.847598690365780699e-02
-1.244599999999991269e+00 8.068699999999807915e+00 5.174346365209898241e-02
-9.711999999999534339e-01 8.068699999999807915e+00 5.937719336240121493e-02
-6.586999999999534339e-01 8.068699999999807915e+00 8.006640412055889000e-02
-3.852000000001680746e-01 8.068699999999807915e+00 7.146132738570168397e-02
-7.279999999991559889e-02 8.068699999999807915e+00 5.838661174330057185e-02
2.397000000000844011e-01 8.068699999999807915e+00 7.924893385236905785e-02
5.132000000003245077e-01 8.068699999999807915e+00 7.374543548799683546e-02
8.257000000003245077e-01 8.068699999999807915e+00 5.747296850238250987e-02
1.099100000000362343e+00 8.068699999999807915e+00 6.624153929087769899e-02
1.411600000000362343e+00 8.068699999999807915e+00 1.066293791880924546e-01
1.724100000000362343e+00 8.068699999999807915e+00 8.694998464358104362e-02
1.997599999999692955e+00 8.068699999999807915e+00 8.048716087624485649e-02
2.310099999999692955e+00 8.068699999999807915e+00 6.086787443968857264e-02
2.583499999999730790e+00 8.068699999999807915e+00 8.064103763260999092e-02
2.895999999999730790e+00 8.068699999999807915e+00 7.523611656528420011e-02
3.208499999999730790e+00 8.068699999999807915e+00 9.202791760363089602e-02
3.481899999999768625e+00 8.068699999999807915e+00 9.184759327976549370e-02
3.794399999999768625e+00 8.068699999999807915e+00 7.006922360546075090e-02
4.106899999999768625e+00 8.068699999999807915e+00 1.007411889328073545e-01
4.380400000000008731e+00 8.068699999999807915e+00 9.639897921412836357e-02
4.692900000000008731e+00 8.068699999999807915e+00 9.957990028711413699e-02
4.966300000000046566e+00 8.068699999999807915e+00 1.355702310063311711e-01
5.278800000000046566e+00 8.068699999999807915e+00 7.730143115462266568e-02
5.591300000000046566e+00 8.068699999999807915e+00 1.108321380963155356e-01
5.864700000000084401e+00 8.068699999999807915e+00 9.980350244870725418e-02
6.177200000000084401e+00 8.068699999999807915e+00 1.270036234605652348e-01
-5.736800000000130240e+00 8.537499999999909051e+00 1.000000000000000082e-05
-5.424300000000130240e+00 8.537499999999909051e+00 1.000000000000000082e-05
-5.150900000000092405e+00 8.537499999999909051e+00 1.000000000000000082e-05
-4.838400000000092405e+00 8.537499999999909051e+00 1.000000000000000082e-05
-4.525900000000092405e+00 8.537499999999909051e+00 1.000000000000000082e-05
-4.252399999999852298e+00 8.537499999999909051e+00 1.000000000000000082e-05
-3.939899999999852298e+00 8.537499999999909051e+00 1.000000000000000082e-05
-3.627399999999852298e+00 8.537499999999909051e+00 1.000000000000000082e-05
-3.353999999999814463e+00 8.537499999999909051e+00 1.732556103698830105e-02
-3.041499999999814463e+00 8.537499999999909051e+00 1.845078481790844369e-02
-2.768099999999776628e+00 8.537499999999909051e+00 1.957119995019216893e-02
-2.455599999999776628e+00 8.537499999999909051e+00 1.639989617447921641e-02
-2.143099999999776628e+00 8.537499999999909051e+00 1.421196104491227567e-02
-1.869599999999991269e+00 8.537499999999909051e+00 1.536363239333267405e-02
-1.557099999999991269e+00 8.537499999999909051e+00 5.850682795921084700e-02
-1.244599999999991269e+00 8.537499999999909051e+00 5.524415985940608204e-02
-9.711999999999534339e-01 8.537499999999909051e+00 8.192975546716811663e-02
-6.586999999999534339e-01 8.537499999999909051e+00 6.549619875223401666e-02
-3.852000000001680746e-01 8.537499999999909051e+00 4.996907230526337340e-02
-7.279999999991559889e-02 8.537499999999909051e+00 6.884782685181238537e-02
2.397000000000844011e-01 8.537499999999909051e+00 6.124775768196503295e-02
5.132000000003245077e-01 8.537499999999909051e+00 4.127503557063254974e-02
8.257000000003245077e-01 8.537499999999909051e+00 5.252727337983394834e-02
1.099100000000362343e+00 8.537499999999909051e+00 7.028801711841743682e-02
1.411600000000362343e+00 8.537499999999909051e+00 5.488831986031167398e-02
1.724100000000362343e+00 8.537499999999909051e+00 7.716919331712136787e-02
1.997599999999692955e+00 8.537499999999909051e+00 5.947096201081121525e-02
2.310099999999692955e+00 8.537499999999909051e+00 8.071076303783795980e-02
2.583499999999730790e+00 8.537499999999909051e+00 5.525618148099710469e-02
2.895999999999730790e+00 8.537499999999909051e+00 6.189692524788049932e-02
3.208499999999730790e+00 8.537499999999909051e+00 8.096321709124952581e-02
3.481899999999768625e+00 8.537499999999909051e+00 7.319965386776421112e-02
3.794399999999768625e+00 8.537499999999909051e+00 7.345691656981219453e-02
4.106899999999768625e+00 8.537499999999909051e+00 1.003492840689398785e-01
4.380400000000008731e+00 8.537499999999909051e+00 6.348618362221428169e-02
4.692900000000008731e+00 8.537499999999909051e+00 1.150300883559022130e-01
4.966300000000046566e+00 8.537499999999909051e+00 9.066947436384482917e-02
5.278800000000046566e+00 8.537499999999909051e+00 8.399507005650656832e-02
5.591300000000046566e+00 8.537499999999909051e+00 1.053719175696710142e-01
5.864700000000084401e+00 8.537499999999909051e+00 1.077810505365128513e-01
6.177200000000084401e+00 8.537499999999909051e+00 1.124815045786044659e-01
-5.736800000000130240e+00 9.084400000000186992e+00 5.234214040733213731e-03
-5.424300000000130240e+00 9.084400000000186992e+00 1.000000000000000082e-05
-5.150900000000092405e+00 9.084400000000186992e+00 1.000000000000000082e-05
-4.838400000000092405e+00 9.084400000000186992e+00 1.000000000000000082e-05
-4.525900000000092405e+00 9.084400000000186992e+00 1.005247997441688704e-02
-4.252399999999852298e+00 9.084400000000186992e+00 9.021024841906758601e-03
-3.939899999999852298e+00 9.084400000000186992e+00 2.491601290956283257e-02
-3.627399999999852298e+00 9.084400000000186992e+00 6.924454036431628410e-05
-3.353999999999814463e+00 9.084400000000186992e+00 1.000000000000000082e-05
-3.041499999999814463e+00 9.084400000000186992e+00 1.154075672738604647e-02
-2.768099999999776628e+00 9.084400000000186992e+00 3.439626369624682739e-02
-2.455599999999776628e+00 9.084400000000186992e+00 1.850848860154537256e-02
-2.143099999999776628e+00 9.084400000000186992e+00 3.455975774988480353e-02
-1.869599999999991269e+00 9.084400000000186992e+00 5.296726473006554275e-02
-1.557099999999991269e+00 9.084400000000186992e+00 5.651364309941855207e-02
-1.244599999999991269e+00 9.084400000000186992e+00 3.720691882422897528e-02
-9.711999999999534339e-01 9.084400000000186992e+00 6.698687982952139519e-02
-6.586999999999534339e-01 9.084400000000186992e+00 5.561442580440971450e-02
-3.852000000001680746e-01 9.084400000000186992e+00 5.806683660897925259e-02
-7.279999999991559889e-02 9.084400000000186992e+00 5.708827661146964605e-02
2.397000000000844011e-01 9.084400000000186992e+00 5.949019660535686399e-02
5.132000000003245077e-01 9.084400000000186992e+00 8.357190897650242090e-02
8.257000000003245077e-01 9.084400000000186992e+00 6.317362146084756769e-02
1.099100000000362343e+00 9.084400000000186992e+00 8.160276735989216434e-02
1.411600000000362343e+00 9.084400000000186992e+00 5.184444527346360881e-02
1.724100000000362343e+00 9.084400000000186992e+00 6.694360199179369419e-02
1.997599999999692955e+00 9.084400000000186992e+00 6.356071767607865408e-02
2.310099999999692955e+00 9.084400000000186992e+00 6.135595227628427156e-02
2.583499999999730790e+00 9.084400000000186992e+00 8.100409060465901812e-02
2.895999999999730790e+00 9.084400000000186992e+00 6.609006685883075938e-02
3.208499999999730790e+00 9.084400000000186992e+00 5.925457282217273108e-02
3.481899999999768625e+00 9.084400000000186992e+00 7.207683441116226331e-02
3.794399999999768625e+00 9.084400000000186992e+00 5.257776419051626848e-02
4.106899999999768625e+00 9.084400000000186992e+00 6.411852091790230801e-02
4.380400000000008731e+00 9.084400000000186992e+00 9.895958461301714026e-02
4.692900000000008731e+00 9.084400000000186992e+00 7.131947225092756526e-02
4.966300000000046566e+00 9.084400000000186992e+00 6.441184848472338020e-02
5.278800000000046566e+00 9.084400000000186992e+00 9.454043651615556820e-02
5.591300000000046566e+00 9.084400000000186992e+00 5.770137931261203057e-02
5.864700000000084401e+00 9.084400000000186992e+00 7.961919979737269726e-02
6.177200000000084401e+00 9.084400000000186992e+00 8.898404301678282391e-02
-5.736800000000130240e+00 9.631300000000010186e+00 1.000000000000000082e-05
-5.424300000000130240e+00 9.631300000000010186e+00 1.000000000000000082e-05
-5.150900000000092405e+00 9.631300000000010186e+00 4.928864852321124083e-04
-4.838400000000092405e+00 9.631300000000010186e+00 2.047041724520099956e-02
-4.525900000000092405e+00 9.631300000000010186e+00 2.990979451847550208e-03
-4.252399999999852298e+00 9.631300000000010186e+00 1.000000000000000082e-05
-3.939899999999852298e+00 9.631300000000010186e+00 3.029448640938837284e-03
-3.627399999999852298e+00 9.631300000000010186e+00 4.195545935268468751e-03
-3.353999999999814463e+00 9.631300000000010186e+00 1.713321509153186914e-02
-3.041499999999814463e+00 9.631300000000010186e+00 5.448198905053496140e-03
-2.768099999999776628e+00 9.631300000000010186e+00 2.541370804343135587e-02
-2.455599999999776628e+00 9.631300000000010186e+00 6.056973822423109693e-02
-2.143099999999776628e+00 9.631300000000010186e+00 1.615705941834046436e-02
-1.869599999999991269e+00 9.631300000000010186e+00 2.433657074887532815e-02
-1.557099999999991269e+00 9.631300000000010186e+00 5.921129498444503009e-02
-1.244599999999991269e+00 9.631300000000010186e+00 5.404440202462157394e-02
-9.711999999999534339e-01 9.631300000000010186e+00 5.496285391417604638e-02
-6.586999999999534339e-01 9.631300000000010186e+00 4.212135773064086541e-02
-3.852000000001680746e-01 9.631300000000010186e+00 6.678732091111033720e-02
-7.279999999991559889e-02 9.631300000000010186e+00 4.329947664656152301e-02
2.397000000000844011e-01 9.631300000000010186e+00 5.155592635527896095e-02
5.132000000003245077e-01 9.631300000000010186e+00 8.571897059265985719e-02
8.257000000003245077e-01 9.631300000000010186e+00 7.281015332821492991e-02
1.099100000000362343e+00 9.631300000000010186e+00 6.340924524403171447e-02
1.411600000000362343e+00 9.631300000000010186e+00 4.118607557085895293e-02
1.724100000000362343e+00 9.631300000000010186e+00 6.818423333998768765e-02
1.997599999999692955e+00 9.631300000000010186e+00 6.832127982612540285e-02
2.310099999999692955e+00 9.631300000000010186e+00 3.538444099102926177e-02
2.583499999999730790e+00 9.631300000000010186e+00 7.659455980507026696e-02
2.895999999999730790e+00 9.631300000000010186e+00 6.130065281696555485e-02
3.208499999999730790e+00 9.631300000000010186e+00 7.076888198205852354e-02
3.481899999999768625e+00 9.631300000000010186e+00 4.026281503266807005e-02
3.794399999999768625e+00 9.631300000000010186e+00 3.197270478349575895e-02
4.106899999999768625e+00 9.631300000000010186e+00 5.328223121575045157e-02
4.380400000000008731e+00 9.631300000000010186e+00 6.512833713154858595e-02
4.692900000000008731e+00 9.631300000000010186e+00 6.389732308062741339e-02
4.966300000000046566e+00 9.631300000000010186e+00 6.743167982838937924e-02
5.278800000000046566e+00 9.631300000000010186e+00 7.568572521278861542e-02
5.591300000000046566e+00 9.631300000000010186e+00 5.332550905347814563e-02
5.864700000000084401e+00 9.631300000000010186e+00 8.635130788834789739e-02
6.177200000000084401e+00 9.631300000000010186e+00 6.985283441682225980e-02
-5.736800000000130240e+00 1.017810000000008586e+01 7.948696195987139598e-03
-5.424300000000130240e+00 1.017810000000008586e+01 1.000000000000000082e-05
-5.150900000000092405e+00 1.017810000000008586e+01 7.924652952805085609e-03
-4.838400000000092405e+00 1.017810000000008586e+01 1.000000000000000082e-05
-4.525900000000092405e+00 1.017810000000008586e+01 5.628523228918902790e-03
-4.252399999999852298e+00 1.017810000000008586e+01 9.905816191006357012e-04
-3.939899999999852298e+00 1.017810000000008586e+01 6.809046469157768212e-03
-3.627399999999852298e+00 1.017810000000008586e+01 9.280691868272945497e-03
-3.353999999999814463e+00 1.017810000000008586e+01 1.272127996762491102e-02
-3.041499999999814463e+00 1.017810000000008586e+01 1.883066806018490053e-02
-2.768099999999776628e+00 1.017810000000008586e+01 2.354073939954932915e-02
-2.455599999999776628e+00 1.017810000000008586e+01 1.396912428877352709e-02
-2.143099999999776628e+00 1.017810000000008586e+01 1.760446265790013148e-02
-1.869599999999991269e+00 1.017810000000008586e+01 4.719929069069072475e-02
-1.557099999999991269e+00 1.017810000000008586e+01 3.421113072374501463e-02
-1.244599999999991269e+00 1.017810000000008586e+01 3.422796099397244773e-02
-9.711999999999534339e-01 1.017810000000008586e+01 6.153146795151326343e-02
-6.586999999999534339e-01 1.017810000000008586e+01 4.022434584357678644e-02
-3.852000000001680746e-01 1.017810000000008586e+01 4.732191123091920165e-02
-7.279999999991559889e-02 1.017810000000008586e+01 8.073721060533821381e-02
2.397000000000844011e-01 1.017810000000008586e+01 4.494643880453223772e-02
5.132000000003245077e-01 1.017810000000008586e+01 5.923293390330888059e-02
8.257000000003245077e-01 1.017810000000008586e+01 5.807404958193387173e-02
1.099100000000362343e+00 1.017810000000008586e+01 4.148902043495283215e-02
1.411600000000362343e+00 1.017810000000008586e+01 5.095003662709118863e-02
1.724100000000362343e+00 1.017810000000008586e+01 6.647235442542541450e-02
1.997599999999692955e+00 1.017810000000008586e+01 8.896480842223719598e-02
2.310099999999692955e+00 1.017810000000008586e+01 5.698729499010501964e-02
2.583499999999730790e+00 1.017810000000008586e+01 6.640743766883387689e-02
2.895999999999730790e+00 1.017810000000008586e+01 2.482705290978923229e-02
3.208499999999730790e+00 1.017810000000008586e+01 6.173102686992431448e-02
3.481899999999768625e+00 1.017810000000008586e+01 4.385968421270338563e-02
3.794399999999768625e+00 1.017810000000008586e+01 3.557438261216749192e-02
4.106899999999768625e+00 1.017810000000008586e+01 2.609172750116528841e-02
4.380400000000008731e+00 1.017810000000008586e+01 3.078737289462048221e-02
4.692900000000008731e+00 1.017810000000008586e+01 4.624958258499958091e-02
4.966300000000046566e+00 1.017810000000008586e+01 5.827360850034491585e-02
5.278800000000046566e+00 1.017810000000008586e+01 4.271522583723760813e-02
5.591300000000046566e+00 1.017810000000008586e+01 7.002835009205125860e-02
5.864700000000084401e+00 1.017810000000008586e+01 7.953504844623550396e-02
6.177200000000084401e+00 1.017810000000008586e+01 6.774905063839249675e-02
-5.736800000000130240e+00 1.072499999999990905e+01 1.000000000000000082e-05
-5.424300000000130240e+00 1.072499999999990905e+01 1.000000000000000082e-05
-5.150900000000092405e+00 1.072499999999990905e+01 1.000000000000000082e-05
-4.838400000000092405e+00 1.072499999999990905e+01 5.217383770505775419e-03
-4.525900000000092405e+00 1.072499999999990905e+01 2.553873290797803799e-02
-4.252399999999852298e+00 1.072499999999990905e+01 2.820272425254965326e-03
-3.939899999999852298e+00 1.072499999999990905e+01 1.000000000000000082e-05
-3.627399999999852298e+00 1.072499999999990905e+01 2.906828100710360380e-03
-3.353999999999814463e+00 1.072499999999990905e+01 6.424354578244899187e-03
-3.041499999999814463e+00 1.072499999999990905e+01 1.361809293831553642e-02
-2.768099999999776628e+00 1.072499999999990905e+01 3.978195016902698333e-02
-2.455599999999776628e+00 1.072499999999990905e+01 5.061823987117883977e-02
-2.143099999999776628e+00 1.072499999999990905e+01 2.316326048159107753e-02
-1.869599999999991269e+00 1.072499999999990905e+01 3.517045612670897242e-02
-1.557099999999991269e+00 1.072499999999990905e+01 2.432214480296609332e-02
-1.244599999999991269e+00 1.072499999999990905e+01 2.670723452662587469e-02
-9.711999999999534339e-01 1.072499999999990905e+01 6.374825497289866860e-02
-6.586999999999534339e-01 1.072499999999990905e+01 2.547381615138649344e-02
-3.852000000001680746e-01 1.072499999999990905e+01 4.227283016268780502e-02
-7.279999999991559889e-02 1.072499999999990905e+01 4.232812962200653562e-02
2.397000000000844011e-01 1.072499999999990905e+01 3.763248422855133141e-02
5.132000000003245077e-01 1.072499999999990905e+01 5.786246904193179108e-02
8.257000000003245077e-01 1.072499999999990905e+01 4.700454042091608414e-02
1.099100000000362343e+00 1.072499999999990905e+01 5.423434364575979716e-02
1.411600000000362343e+00 1.072499999999990905e+01 8.757751329063265255e-02
1.724100000000362343e+00 1.072499999999990905e+01 2.082625724429540415e-02
1.997599999999692955e+00 1.072499999999990905e+01 3.637983125876630836e-02
2.310099999999692955e+00 1.072499999999990905e+01 5.068796527640680172e-02
2.583499999999730790e+00 1.072499999999990905e+01 5.684543985533089400e-02
2.895999999999730790e+00 1.072499999999990905e+01 4.955552852253203994e-02
3.208499999999730790e+00 1.072499999999990905e+01 5.079615987072604727e-02
3.481899999999768625e+00 1.072499999999990905e+01 4.830768420138342040e-02
3.794399999999768625e+00 1.072499999999990905e+01 5.554470039918175950e-02
4.106899999999768625e+00 1.072499999999990905e+01 4.709830906932609834e-02
4.380400000000008731e+00 1.072499999999990905e+01 2.670242587798946771e-02
4.692900000000008731e+00 1.072499999999990905e+01 5.895403228239705362e-02
4.966300000000046566e+00 1.072499999999990905e+01 1.836422914245304863e-02
5.278800000000046566e+00 1.072499999999990905e+01 1.369983996513451929e-02
5.591300000000046566e+00 1.072499999999990905e+01 6.263986146220597295e-02
5.864700000000084401e+00 1.072499999999990905e+01 2.908270695301283515e-02
6.177200000000084401e+00 1.072499999999990905e+01 3.268678910600276988e-02
-5.736800000000130240e+00 1.127190000000018699e+01 2.079740535247693884e-03
-5.424300000000130240e+00 1.127190000000018699e+01 1.000000000000000082e-05
-5.150900000000092405e+00 1.127190000000018699e+01 1.000000000000000082e-05
-4.838400000000092405e+00 1.127190000000018699e+01 1.000000000000000082e-05
-4.525900000000092405e+00 1.127190000000018699e+01 1.000000000000000082e-05
-4.252399999999852298e+00 1.127190000000018699e+01 1.000000000000000082e-05
-3.939899999999852298e+00 1.127190000000018699e+01 1.000000000000000082e-05
-3.627399999999852298e+00 1.127190000000018699e+01 3.575711126035109599e-02
-3.353999999999814463e+00 1.127190000000018699e+01 8.112190249625108804e-03
-3.041499999999814463e+00 1.127190000000018699e+01 1.000000000000000082e-05
-2.768099999999776628e+00 1.127190000000018699e+01 1.000000000000000082e-05
-2.455599999999776628e+00 1.127190000000018699e+01 1.522177725855855535e-02
-2.143099999999776628e+00 1.127190000000018699e+01 2.135280426998239015e-02
-1.869599999999991269e+00 1.127190000000018699e+01 3.211936856690628811e-02
-1.557099999999991269e+00 1.127190000000018699e+01 3.810132747060138853e-02
-1.244599999999991269e+00 1.127190000000018699e+01 1.763571887403680288e-02
-9.711999999999534339e-01 1.127190000000018699e+01 4.172464421813697200e-02
-6.586999999999534339e-01 1.127190000000018699e+01 2.357920858864061622e-02
-3.852000000001680746e-01 1.127190000000018699e+01 2.607970587957425881e-02
-7.279999999991559889e-02 1.127190000000018699e+01 3.327344423964490039e-02
2.397000000000844011e-01 1.127190000000018699e+01 5.854048849966572016e-02
5.132000000003245077e-01 1.127190000000018699e+01 4.887270041616170041e-02
8.257000000003245077e-01 1.127190000000018699e+01 3.323257072623540809e-02
1.099100000000362343e+00 1.127190000000018699e+01 6.437337929563208272e-02
1.411600000000362343e+00 1.127190000000018699e+01 5.000754149435466395e-02
1.724100000000362343e+00 1.127190000000018699e+01 4.159240638063567419e-02
1.997599999999692955e+00 1.127190000000018699e+01 3.802679341673702307e-02
2.310099999999692955e+00 1.127190000000018699e+01 4.761043014910385646e-02
2.583499999999730790e+00 1.127190000000018699e+01 5.235416202892315823e-02
2.895999999999730790e+00 1.127190000000018699e+01 1.873689941177488633e-02
3.208499999999730790e+00 1.127190000000018699e+01 5.603277823577746536e-02
3.481899999999768625e+00 1.127190000000018699e+01 2.479339236933435914e-02
3.794399999999768625e+00 1.127190000000018699e+01 1.517369077219444563e-02
4.106899999999768625e+00 1.127190000000018699e+01 4.772102906774129683e-02
4.380400000000008731e+00 1.127190000000018699e+01 3.438183775033759604e-02
4.692900000000008731e+00 1.127190000000018699e+01 4.039264854585116610e-02
4.966300000000046566e+00 1.127190000000018699e+01 3.438183775033759604e-02
5.278800000000046566e+00 1.127190000000018699e+01 2.119892751361724531e-02
5.591300000000046566e+00 1.127190000000018699e+01 4.766332528410437142e-02
5.864700000000084401e+00 1.127190000000018699e+01 3.448522369602043114e-02
6.177200000000084401e+00 1.127190000000018699e+01 3.599994801648984805e-02
-5.736800000000130240e+00 1.174060000000008586e+01 7.705859439848391883e-03
-5.424300000000130240e+00 1.174060000000008586e+01 1.000000000000000082e-05
-5.150900000000092405e+00 1.174060000000008586e+01 1.608012104015789021e-02
-4.838400000000092405e+00 1.174060000000008586e+01 1.000000000000000082e-05
-4.525900000000092405e+00 1.174060000000008586e+01 3.125621613667054323e-04
-4.252399999999852298e+00 1.174060000000008586e+01 1.000000000000000082e-05
-3.939899999999852298e+00 1.174060000000008586e+01 5.085145933004476745e-03
-3.627399999999852298e+00 1.174060000000008586e+01 1.113683024192753564e-02
-3.353999999999814463e+00 1.174060000000008586e+01 9.891390245097124792e-03
-3.041499999999814463e+00 1.174060000000008586e+01 2.207891021408043067e-02
-2.768099999999776628e+00 1.174060000000008586e+01 1.112480862033650778e-02
-2.455599999999776628e+00 1.174060000000008586e+01 4.376831988861158013e-02
-2.143099999999776628e+00 1.174060000000008586e+01 2.437744426228481698e-02
-1.869599999999991269e+00 1.174060000000008586e+01 3.399714585942472528e-02
-1.557099999999991269e+00 1.174060000000008586e+01 2.680821614799050456e-02
-1.244599999999991269e+00 1.174060000000008586e+01 3.030650803097939897e-02
-9.711999999999534339e-01 1.174060000000008586e+01 3.399714585942472528e-02
-6.586999999999534339e-01 1.174060000000008586e+01 2.318249507613672281e-02
-3.852000000001680746e-01 1.174060000000008586e+01 5.704740309806015375e-02
-7.279999999991559889e-02 1.174060000000008586e+01 4.011374692493933219e-02
2.397000000000844011e-01 1.174060000000008586e+01 2.066516751497564017e-02
5.132000000003245077e-01 1.174060000000008586e+01 2.557479777275112331e-02
8.257000000003245077e-01 1.174060000000008586e+01 7.147575333161090838e-02
1.099100000000362343e+00 1.174060000000008586e+01 1.825843887245200484e-02
1.411600000000362343e+00 1.174060000000008586e+01 4.486228745339505136e-02
1.724100000000362343e+00 1.174060000000008586e+01 4.131831340836025074e-02
1.997599999999692955e+00 1.174060000000008586e+01 4.843751771456651645e-02
2.310099999999692955e+00 1.174060000000008586e+01 3.150386154144570183e-02
2.583499999999730790e+00 1.174060000000008586e+01 3.756756747195978685e-02
2.895999999999730790e+00 1.174060000000008586e+01 1.944136643700907635e-02
3.208499999999730790e+00 1.174060000000008586e+01 4.719448204205431430e-02
3.481899999999768625e+00 1.174060000000008586e+01 2.668799993208023288e-02
3.794399999999768625e+00 1.174060000000008586e+01 4.855532960615858290e-02
4.106899999999768625e+00 1.174060000000008586e+01 4.118367124654074424e-02
4.380400000000008731e+00 1.174060000000008586e+01 3.880819882015378725e-02
4.692900000000008731e+00 1.174060000000008586e+01 3.157118262235545508e-02
4.966300000000046566e+00 1.174060000000008586e+01 5.326299662120480977e-02
5.278800000000046566e+00 1.174060000000008586e+01 3.030650803097939897e-02
5.591300000000046566e+00 1.174060000000008586e+01 3.151107451440032098e-02
5.864700000000084401e+00 1.174060000000008586e+01 4.843751771456651645e-02
6.177200000000084401e+00 1.174060000000008586e+01 3.023678262575144396e-02
-5.736800000000130240e+00 1.228749999999990905e+01 1.000000000000000082e-05
-5.424300000000130240e+00 1.228749999999990905e+01 6.525336199609527328e-03
-5.150900000000092405e+00 1.228749999999990905e+01 1.000000000000000082e-05
-4.838400000000092405e+00 1.228749999999990905e+01 1.000000000000000082e-05
-4.525900000000092405e+00 1.228749999999990905e+01 3.558399990944031217e-04
-4.252399999999852298e+00 1.228749999999990905e+01 4.059701611289862067e-02
-3.939899999999852298e+00 1.228749999999990905e+01 1.870564319563821493e-02
-3.627399999999852298e+00 1.228749999999990905e+01 5.277491878460911258e-03
-3.353999999999814463e+00 1.228749999999990905e+01 2.236021615931046633e-02
-3.041499999999814463e+00 1.228749999999990905e+01 1.000000000000000082e-05
-2.768099999999776628e+00 1.228749999999990905e+01 5.296726473006554796e-03
-2.455599999999776628e+00 1.228749999999990905e+01 1.501740969151109384e-02
-2.143099999999776628e+00 1.228749999999990905e+01 1.985010157110399936e-02
-1.869599999999991269e+00 1.228749999999990905e+01 3.562006477421339468e-02
-1.557099999999991269e+00 1.228749999999990905e+01 4.415782042816086134e-02
-1.244599999999991269e+00 1.228749999999990905e+01 2.473809291001563201e-02
-9.711999999999534339e-01 1.228749999999990905e+01 1.255057294103232614e-02
-6.586999999999534339e-01 1.228749999999990905e+01 4.063308097767170078e-03
-3.852000000001680746e-01 1.228749999999990905e+01 1.373830915422580637e-02
-7.279999999991559889e-02 1.228749999999990905e+01 5.008447987253723810e-02
2.397000000000844011e-01 1.228749999999990905e+01 3.805564530855549271e-02
5.132000000003245077e-01 1.228749999999990905e+01 4.153951124563515229e-02
8.257000000003245077e-01 1.228749999999990905e+01 1.257702050853258535e-02
1.099100000000362343e+00 1.228749999999990905e+01 4.158519340768105504e-02
1.411600000000362343e+00 1.228749999999990905e+01 5.002677608890030575e-02
1.724100000000362343e+00 1.228749999999990905e+01 4.270801286428298899e-02
1.997599999999692955e+00 1.228749999999990905e+01 2.949384641142596686e-02
2.310099999999692955e+00 1.228749999999990905e+01 2.708711776890233153e-02
2.583499999999730790e+00 1.228749999999990905e+01 3.910873935992946471e-02
2.895999999999730790e+00 1.228749999999990905e+01 3.926982908924923216e-02
3.208499999999730790e+00 1.228749999999990905e+01 4.290516745837583135e-02
3.481899999999768625e+00 1.228749999999990905e+01 3.424719558851809648e-02
3.794399999999768625e+00 1.228749999999990905e+01 3.191019235122242309e-02
4.106899999999768625e+00 1.228749999999990905e+01 5.137800635573175345e-02
4.380400000000008731e+00 1.228749999999990905e+01 2.094166481156926191e-02
4.692900000000008731e+00 1.228749999999990905e+01 4.268156529678272804e-02
4.966300000000046566e+00 1.228749999999990905e+01 4.155634151586258540e-02
5.278800000000046566e+00 1.228749999999990905e+01 1.000000000000000082e-05
5.591300000000046566e+00 1.228749999999990905e+01 4.136399557040615349e-02
5.864700000000084401e+00 1.228749999999990905e+01 5.356353716098048723e-02
6.177200000000084401e+00 1.228749999999990905e+01 3.290558261895946968e-02
-5.736800000000130240e+00 1.283440000000018699e+01 8.751740518267752322e-04
-5.424300000000130240e+00 1.283440000000018699e+01 2.644997182457789475e-02
-5.150900000000092405e+00 1.283440000000018699e+01 1.000000000000000082e-05
-4.838400000000092405e+00 1.283440000000018699e+01 1.000000000000000082e-05
-4.525900000000092405e+00 1.283440000000018699e+01 2.026845400247174588e-03
-4.252399999999852298e+00 1.283440000000018699e+01 8.126616195534341674e-04
-3.939899999999852298e+00 1.283440000000018699e+01 3.495647126238869001e-02
-3.627399999999852298e+00 1.283440000000018699e+01 8.256449708717434471e-03
-3.353999999999814463e+00 1.283440000000018699e+01 1.000000000000000082e-05
-3.041499999999814463e+00 1.283440000000018699e+01 1.186774483466198488e-02
-2.768099999999776628e+00 1.283440000000018699e+01 2.163891886384883625e-02
-2.455599999999776628e+00 1.283440000000018699e+01 1.432015563923151949e-02
-2.143099999999776628e+00 1.283440000000018699e+01 2.538726047593109839e-02
-1.869599999999991269e+00 1.283440000000018699e+01 2.522376642229312918e-02
-1.557099999999991269e+00 1.283440000000018699e+01 1.189659672648045105e-02
-1.244599999999991269e+00 1.283440000000018699e+01 3.383846045442317346e-02
-9.711999999999534339e-01 1.283440000000018699e+01 1.791221617063042462e-02
-6.586999999999534339e-01 1.283440000000018699e+01 1.907590914064185086e-02
-3.852000000001680746e-01 1.283440000000018699e+01 2.639467236525917110e-02
-7.279999999991559889e-02 1.283440000000018699e+01 4.713196960978097844e-02
2.397000000000844011e-01 1.283440000000018699e+01 2.397351777682630442e-02
5.132000000003245077e-01 1.283440000000018699e+01 4.478534907521247721e-02
8.257000000003245077e-01 1.283440000000018699e+01 3.500215342443459277e-02
1.099100000000362343e+00 1.283440000000018699e+01 3.381441721124111427e-02
1.411600000000362343e+00 1.283440000000018699e+01 3.495887558670689871e-02
1.724100000000362343e+00 1.283440000000018699e+01 2.645718479753251043e-02
1.997599999999692955e+00 1.283440000000018699e+01 1.183648861852531521e-02
2.310099999999692955e+00 1.283440000000018699e+01 2.034779670497252266e-02
2.583499999999730790e+00 1.283440000000018699e+01 2.398313507409912879e-02
2.895999999999730790e+00 1.283440000000018699e+01 1.299296861558212404e-02
3.208499999999730790e+00 1.283440000000018699e+01 2.638505506798635020e-02
3.481899999999768625e+00 1.283440000000018699e+01 4.832451447161086738e-02
3.794399999999768625e+00 1.283440000000018699e+01 5.446035013167110916e-02
4.106899999999768625e+00 1.283440000000018699e+01 4.331630691678895612e-02
4.380400000000008731e+00 1.283440000000018699e+01 1.418551347741201472e-02
4.692900000000008731e+00 1.283440000000018699e+01 5.317884527006761647e-02
4.966300000000046566e+00 1.283440000000018699e+01 3.857978800992426655e-02
5.278800000000046566e+00 1.283440000000018699e+01 1.908071778927826478e-02
5.591300000000046566e+00 1.283440000000018699e+01 2.160285399907575440e-02
5.864700000000084401e+00 1.283440000000018699e+01 2.027807129974456418e-02
6.177200000000084401e+00 1.283440000000018699e+01 2.633215993298583177e-02
-5.736800000000130240e+00 1.338119999999980791e+01 3.649764315035837481e-03
-5.424300000000130240e+00 1.338119999999980791e+01 3.437462477738298383e-02
-5.150900000000092405e+00 1.338119999999980791e+01 1.975633292269398864e-02
-4.838400000000092405e+00 1.338119999999980791e+01 1.000000000000000082e-05
-4.525900000000092405e+00 1.338119999999980791e+01 3.772384855264313951e-03
-4.252399999999852298e+00 1.338119999999980791e+01 1.483468104332747936e-02
-3.939899999999852298e+00 1.338119999999980791e+01 1.000000000000000082e-05
-3.627399999999852298e+00 1.338119999999980791e+01 1.000000000000000082e-05
-3.353999999999814463e+00 1.338119999999980791e+01 1.000000000000000082e-05
-3.041499999999814463e+00 1.338119999999980791e+01 3.543974045034798456e-03
-2.768099999999776628e+00 1.338119999999980791e+01 9.792812948050701877e-03
-2.455599999999776628e+00 1.338119999999980791e+01 4.649963231409294517e-02
-2.143099999999776628e+00 1.338119999999980791e+01 3.054694046279994232e-02
-1.869599999999991269e+00 1.338119999999980791e+01 4.141448638108846669e-02
-1.557099999999991269e+00 1.338119999999980791e+01 6.049279984604851931e-03
-1.244599999999991269e+00 1.338119999999980791e+01 2.561567128616061215e-02
-9.711999999999534339e-01 1.338119999999980791e+01 1.334880861467652689e-02
-6.586999999999534339e-01 1.338119999999980791e+01 8.520925383720030083e-03
-3.852000000001680746e-01 1.338119999999980791e+01 3.295126478100537243e-02
-7.279999999991559889e-02 1.338119999999980791e+01 1.947502697746395298e-02
2.397000000000844011e-01 1.338119999999980791e+01 3.404523234578883673e-02
5.132000000003245077e-01 1.338119999999980791e+01 4.994262473776311245e-02
8.257000000003245077e-01 1.338119999999980791e+01 4.389574907747647442e-02
1.099100000000362343e+00 1.338119999999980791e+01 9.655766461912991885e-03
1.411600000000362343e+00 1.338119999999980791e+01 3.045798046302633857e-02
1.724100000000362343e+00 1.338119999999980791e+01 3.778155233628006926e-02
1.997599999999692955e+00 1.338119999999980791e+01 4.024358043812242824e-02
2.310099999999692955e+00 1.338119999999980791e+01 3.542771882875696277e-02
2.583499999999730790e+00 1.338119999999980791e+01 2.663991344571612144e-02
2.895999999999730790e+00 1.338119999999980791e+01 3.884185936060866040e-02
3.208499999999730790e+00 1.338119999999980791e+01 1.563291671697168012e-02
3.481899999999768625e+00 1.338119999999980791e+01 3.888273287401815270e-02
3.794399999999768625e+00 1.338119999999980791e+01 2.056178156929280507e-02
4.106899999999768625e+00 1.338119999999980791e+01 2.303583129272619018e-02
4.380400000000008731e+00 1.338119999999980791e+01 2.542813398934059069e-02
4.692900000000008731e+00 1.338119999999980791e+01 4.558598907317489013e-03
4.966300000000046566e+00 1.338119999999980791e+01 4.001276530357470579e-02
5.278800000000046566e+00 1.338119999999980791e+01 3.769018801218826376e-02
5.591300000000046566e+00 1.338119999999980791e+01 2.786371452368268872e-02
5.864700000000084401e+00 1.338119999999980791e+01 1.443556320650538072e-02
6.177200000000084401e+00 1.338119999999980791e+01 1.072088213487799521e-02
