# Supplementary material for: Resonant inelastic X-ray scattering tools to count 5 f electrons of actinides and probe bond covalency
Source: Nat Commun. 2025 Feb 10;16:1221. doi: 10.1038/s41467-024-54574-7 (PMC11811144; doi:10.1038/s41467-024-54574-7)
Supplement: Supplementary file 3 — Source Data [file 41467_2024_54574_MOESM3_ESM.zip › Data_figures/Data_SI_figures/FigSI6/SI6_Na$_2$Np$^/mathrm{VI}_2$O$_7$ $/mathrm{(5f^1)}$_WLMap.txt]

# Ein | Eout | Intensity
-5.060600000000249565e+00 -2.963100000000395084e+00 7.666928000654261999e-02
-4.943400000000110595e+00 -2.963100000000395084e+00 8.833047424926540603e-02
-4.826199999999971624e+00 -2.963100000000395084e+00 9.356442956869046035e-02
-4.709100000000034925e+00 -2.963100000000395084e+00 1.221175395426562643e-01
-4.591900000000350701e+00 -2.963100000000395084e+00 1.409546045631388245e-01
-4.474700000000211730e+00 -2.963100000000395084e+00 1.684437841694241544e-01
-4.357500000000072760e+00 -2.963100000000395084e+00 1.964827150295261338e-01
-4.279400000000350701e+00 -2.963100000000395084e+00 2.172439094383669944e-01
-4.162200000000211730e+00 -2.963100000000395084e+00 2.446554771029370023e-01
-4.045000000000072760e+00 -2.963100000000395084e+00 2.905047316712463523e-01
-3.927800000000388536e+00 -2.963100000000395084e+00 3.081485130878562906e-01
-3.810600000000249565e+00 -2.963100000000395084e+00 3.367824688344421835e-01
-3.693400000000110595e+00 -2.963100000000395084e+00 3.852284896193090558e-01
-3.576199999999971624e+00 -2.963100000000395084e+00 4.181230175829739881e-01
-3.498100000000249565e+00 -2.963100000000395084e+00 4.654032423266590279e-01
-3.380900000000110595e+00 -2.963100000000395084e+00 5.076128202116115817e-01
-3.263800000000173895e+00 -2.963100000000395084e+00 5.357164276898096489e-01
-3.146600000000034925e+00 -2.963100000000395084e+00 5.941566028859728288e-01
-3.029400000000350701e+00 -2.963100000000395084e+00 5.850404335653307530e-01
-2.912200000000211730e+00 -2.963100000000395084e+00 5.993177970100398433e-01
-2.795000000000072760e+00 -2.963100000000395084e+00 6.086085931995413034e-01
-2.677800000000388536e+00 -2.963100000000395084e+00 6.164878221990959251e-01
-2.599700000000211730e+00 -2.963100000000395084e+00 5.806020006484874374e-01
-2.482500000000072760e+00 -2.963100000000395084e+00 5.761360801689532352e-01
-2.365300000000388536e+00 -2.963100000000395084e+00 5.644199108008488563e-01
-2.248100000000249565e+00 -2.963100000000395084e+00 5.342304823890522414e-01
-2.130900000000110595e+00 -2.963100000000395084e+00 5.091521237222982332e-01
-2.052800000000388536e+00 -2.963100000000395084e+00 4.552732670173608720e-01
-1.935600000000249565e+00 -2.963100000000395084e+00 4.179548583759242208e-01
-1.818400000000110595e+00 -2.963100000000395084e+00 3.994993854022084734e-01
-1.701300000000173895e+00 -2.963100000000395084e+00 3.791990118973022073e-01
-1.584100000000034925e+00 -2.963100000000395084e+00 3.440391853848220327e-01
-1.466900000000350701e+00 -2.963100000000395084e+00 3.325704040809351336e-01
-1.349700000000211730e+00 -2.963100000000395084e+00 3.133339609437092999e-01
-1.271600000000034925e+00 -2.963100000000395084e+00 2.871011246439402753e-01
-1.154400000000350701e+00 -2.963100000000395084e+00 2.638741341701864584e-01
-1.037200000000211730e+00 -2.963100000000395084e+00 2.409252531542457609e-01
-9.200000000000727596e-01 -2.963100000000395084e+00 2.415639347579445484e-01
-8.028000000003885361e-01 -2.963100000000395084e+00 2.242031135455049284e-01
-6.856000000002495653e-01 -2.963100000000395084e+00 1.956047299388718741e-01
-5.684000000001105946e-01 -2.963100000000395084e+00 1.885258740882562178e-01
-4.511999999999716238e-01 -2.963100000000395084e+00 1.731296051504849776e-01
-3.731000000002495653e-01 -2.963100000000395084e+00 1.480916693700409792e-01
-2.559000000001105946e-01 -2.963100000000395084e+00 1.474368186118181767e-01
-1.386999999999716238e-01 -2.963100000000395084e+00 1.376706492793104974e-01
-2.160000000003492460e-02 -2.963100000000395084e+00 1.328134352602950707e-01
9.559999999964929884e-02 -2.963100000000395084e+00 1.225557236302571851e-01
2.127999999997882696e-01 -2.963100000000395084e+00 1.284736341860482911e-01
2.908999999999650754e-01 -2.963100000000395084e+00 1.199832111454856992e-01
4.080999999996492988e-01 -2.963100000000395084e+00 1.192572161073572334e-01
5.252999999997882696e-01 -2.963100000000395084e+00 1.185393056464907752e-01
6.424999999999272404e-01 -2.963100000000395084e+00 1.125680368807704251e-01
7.596999999996114639e-01 -2.963100000000395084e+00 9.805783761091545203e-02
8.768999999997504347e-01 -2.963100000000395084e+00 1.031963949186487928e-01
9.940999999998894054e-01 -2.963100000000395084e+00 1.046516188258105329e-01
1.111199999999826105e+00 -2.963100000000395084e+00 9.254092208732003777e-02
1.189399999999750435e+00 -2.963100000000395084e+00 8.917773794632399831e-02
1.306599999999889405e+00 -2.963100000000395084e+00 1.037364446797510442e-01
1.423800000000028376e+00 -2.963100000000395084e+00 9.135733997616182767e-02
1.540899999999965075e+00 -2.963100000000395084e+00 1.054600765520115058e-01
1.658099999999649299e+00 -2.963100000000395084e+00 1.016829620552005958e-01
1.775299999999788270e+00 -2.963100000000395084e+00 9.474962859530108861e-02
1.853399999999965075e+00 -2.963100000000395084e+00 8.291057365281409575e-02
1.970599999999649299e+00 -2.963100000000395084e+00 8.704502646460586524e-02
2.087799999999788270e+00 -2.963100000000395084e+00 9.293868328861092099e-02
2.204999999999927240e+00 -2.963100000000395084e+00 8.942674292599389618e-02
2.322199999999611464e+00 -2.963100000000395084e+00 8.971132004561666040e-02
2.439399999999750435e+00 -2.963100000000395084e+00 8.409253884851991545e-02
2.556599999999889405e+00 -2.963100000000395084e+00 8.402301148406662867e-02
2.673699999999826105e+00 -2.963100000000395084e+00 8.189515074870568068e-02
2.751899999999750435e+00 -2.963100000000395084e+00 7.470149390096947339e-02
2.869099999999889405e+00 -2.963100000000395084e+00 7.090012567237251317e-02
2.986300000000028376e+00 -2.963100000000395084e+00 6.436131958285909449e-02
3.103399999999965075e+00 -2.963100000000395084e+00 7.325920531742693975e-02
3.220599999999649299e+00 -2.963100000000395084e+00 6.582139423637803355e-02
3.337799999999788270e+00 -2.963100000000395084e+00 6.956617042414092733e-02
3.415899999999965075e+00 -2.963100000000395084e+00 6.447612057997963164e-02
3.533099999999649299e+00 -2.963100000000395084e+00 6.853942911186569620e-02
3.650299999999788270e+00 -2.963100000000395084e+00 6.242102103997676510e-02
3.767499999999927240e+00 -2.963100000000395084e+00 5.346492634912243525e-02
3.884699999999611464e+00 -2.963100000000395084e+00 5.753470254281810997e-02
4.001899999999750435e+00 -2.963100000000395084e+00 6.309365786817597299e-02
4.119099999999889405e+00 -2.963100000000395084e+00 5.380286167867443653e-02
4.197199999999611464e+00 -2.963100000000395084e+00 5.167500094331348853e-02
4.314399999999750435e+00 -2.963100000000395084e+00 4.940970239449838514e-02
4.431599999999889405e+00 -2.963100000000395084e+00 4.931107055190186300e-02
4.548699999999826105e+00 -2.963100000000395084e+00 5.339701590012155275e-02
4.665899999999965075e+00 -2.963100000000395084e+00 5.307686664054597075e-02
4.783099999999649299e+00 -2.963100000000395084e+00 4.274801073060240098e-02
4.900299999999788270e+00 -2.963100000000395084e+00 4.927388149649662014e-02
4.978399999999965075e+00 -2.963100000000395084e+00 4.587189138464294047e-02
5.095599999999649299e+00 -2.963100000000395084e+00 5.523221493859775677e-02
5.212799999999788270e+00 -2.963100000000395084e+00 4.487910529686815059e-02
5.329999999999927240e+00 -2.963100000000395084e+00 4.246828435733686347e-02
5.447199999999611464e+00 -2.963100000000395084e+00 4.390572219452218428e-02
5.564399999999750435e+00 -2.963100000000395084e+00 5.201778701922270265e-02
5.681599999999889405e+00 -2.963100000000395084e+00 4.211256295780844289e-02
5.798800000000028376e+00 -2.963100000000395084e+00 4.378768736649684551e-02
5.876899999999750435e+00 -2.963100000000395084e+00 4.243432913283642915e-02
5.994099999999889405e+00 -2.963100000000395084e+00 4.892947850513500174e-02
6.111199999999826105e+00 -2.963100000000395084e+00 4.275771222331681276e-02
6.228399999999965075e+00 -2.963100000000395084e+00 4.924316010290098050e-02
-5.060600000000249565e+00 -2.416200000000117143e+00 4.261542366350544453e-02
-4.943400000000110595e+00 -2.416200000000117143e+00 5.236380692603672532e-02
-4.826199999999971624e+00 -2.416200000000117143e+00 6.533631960065745814e-02
-4.709100000000034925e+00 -2.416200000000117143e+00 6.293520015384057587e-02
-4.591900000000350701e+00 -2.416200000000117143e+00 8.563992693646856058e-02
-4.474700000000211730e+00 -2.416200000000117143e+00 9.730758884100093598e-02
-4.357500000000072760e+00 -2.416200000000117143e+00 1.130191562919905801e-01
-4.279400000000350701e+00 -2.416200000000117143e+00 1.385405497927027496e-01
-4.162200000000211730e+00 -2.416200000000117143e+00 1.742905504453095555e-01
-4.045000000000072760e+00 -2.416200000000117143e+00 1.962644314434518478e-01
-3.927800000000388536e+00 -2.416200000000117143e+00 2.212118199585613454e-01
-3.810600000000249565e+00 -2.416200000000117143e+00 2.449028651671545098e-01
-3.693400000000110595e+00 -2.416200000000117143e+00 2.704986367786771928e-01
-3.576199999999971624e+00 -2.416200000000117143e+00 3.075971449185871953e-01
-3.498100000000249565e+00 -2.416200000000117143e+00 3.398820957566967005e-01
-3.380900000000110595e+00 -2.416200000000117143e+00 3.761430416922624809e-01
-3.263800000000173895e+00 -2.416200000000117143e+00 4.174519976702272261e-01
-3.146600000000034925e+00 -2.416200000000117143e+00 4.732016255535935745e-01
-3.029400000000350701e+00 -2.416200000000117143e+00 4.916005064864752416e-01
-2.912200000000211730e+00 -2.416200000000117143e+00 5.595449107118569687e-01
-2.795000000000072760e+00 -2.416200000000117143e+00 6.126444141687366063e-01
-2.677800000000388536e+00 -2.416200000000117143e+00 6.446916784353429186e-01
-2.599700000000211730e+00 -2.416200000000117143e+00 6.588639423756459390e-01
-2.482500000000072760e+00 -2.416200000000117143e+00 6.525709074348975403e-01
-2.365300000000388536e+00 -2.416200000000117143e+00 6.786873258220936789e-01
-2.248100000000249565e+00 -2.416200000000117143e+00 6.695194152069746663e-01
-2.130900000000110595e+00 -2.416200000000117143e+00 6.829527487855299173e-01
-2.052800000000388536e+00 -2.416200000000117143e+00 6.651197882609889422e-01
-1.935600000000249565e+00 -2.416200000000117143e+00 6.409420515012228536e-01
-1.818400000000110595e+00 -2.416200000000117143e+00 5.951186675801519721e-01
-1.701300000000173895e+00 -2.416200000000117143e+00 5.545842141038878070e-01
-1.584100000000034925e+00 -2.416200000000117143e+00 5.322966515079795569e-01
-1.466900000000350701e+00 -2.416200000000117143e+00 5.227390642688317657e-01
-1.349700000000211730e+00 -2.416200000000117143e+00 4.309386894587117212e-01
-1.271600000000034925e+00 -2.416200000000117143e+00 4.290646844493778977e-01
-1.154400000000350701e+00 -2.416200000000117143e+00 4.170736394543651526e-01
-1.037200000000211730e+00 -2.416200000000117143e+00 3.818329671692649030e-01
-9.200000000000727596e-01 -2.416200000000117143e+00 3.500363247977808512e-01
-8.028000000003885361e-01 -2.416200000000117143e+00 3.278942845925886806e-01
-6.856000000002495653e-01 -2.416200000000117143e+00 3.121245081853126213e-01
-5.684000000001105946e-01 -2.416200000000117143e+00 2.909412988433948688e-01
-4.511999999999716238e-01 -2.416200000000117143e+00 2.570426663837882542e-01
-3.731000000002495653e-01 -2.416200000000117143e+00 2.503389349181298074e-01
-2.559000000001105946e-01 -2.416200000000117143e+00 2.345788600035681459e-01
-1.386999999999716238e-01 -2.416200000000117143e+00 2.149769939740994729e-01
-2.160000000003492460e-02 -2.416200000000117143e+00 1.960801030818780377e-01
9.559999999964929884e-02 -2.416200000000117143e+00 2.095587102931006085e-01
2.127999999997882696e-01 -2.416200000000117143e+00 1.809053515610858642e-01
2.908999999999650754e-01 -2.416200000000117143e+00 1.665277393583278753e-01
4.080999999996492988e-01 -2.416200000000117143e+00 1.638000029901257870e-01
5.252999999997882696e-01 -2.416200000000117143e+00 1.551624406433946557e-01
6.424999999999272404e-01 -2.416200000000117143e+00 1.441269926807514368e-01
7.596999999996114639e-01 -2.416200000000117143e+00 1.363027388065784495e-01
8.768999999997504347e-01 -2.416200000000117143e+00 1.403029876358208583e-01
9.940999999998894054e-01 -2.416200000000117143e+00 1.200381862708673752e-01
1.111199999999826105e+00 -2.416200000000117143e+00 1.392083358745447308e-01
1.189399999999750435e+00 -2.416200000000117143e+00 1.278381864132543122e-01
1.306599999999889405e+00 -2.416200000000117143e+00 1.150726389165410285e-01
1.423800000000028376e+00 -2.416200000000117143e+00 1.133102010734229059e-01
1.540899999999965075e+00 -2.416200000000117143e+00 1.137160468519757966e-01
1.658099999999649299e+00 -2.416200000000117143e+00 1.183614449467265684e-01
1.775299999999788270e+00 -2.416200000000117143e+00 1.183662956930837673e-01
1.853399999999965075e+00 -2.416200000000117143e+00 1.230019922951201133e-01
1.970599999999649299e+00 -2.416200000000117143e+00 1.305060969097175116e-01
2.087799999999788270e+00 -2.416200000000117143e+00 1.098225144425919314e-01
2.204999999999927240e+00 -2.416200000000117143e+00 1.124451513063878805e-01
2.322199999999611464e+00 -2.416200000000117143e+00 1.124613204609118955e-01
2.439399999999750435e+00 -2.416200000000117143e+00 1.189419175941388573e-01
2.556599999999889405e+00 -2.416200000000117143e+00 1.237619425577490273e-01
2.673699999999826105e+00 -2.416200000000117143e+00 1.068748775728632083e-01
2.751899999999750435e+00 -2.416200000000117143e+00 1.030023650643605709e-01
2.869099999999889405e+00 -2.416200000000117143e+00 1.024154247551386648e-01
2.986300000000028376e+00 -2.416200000000117143e+00 1.007661709936886890e-01
3.103399999999965075e+00 -2.416200000000117143e+00 9.206716585976627842e-02
3.220599999999649299e+00 -2.416200000000117143e+00 8.565932992189738415e-02
3.337799999999788270e+00 -2.416200000000117143e+00 9.392985246093329965e-02
3.415899999999965075e+00 -2.416200000000117143e+00 8.728109612065652889e-02
3.533099999999649299e+00 -2.416200000000117143e+00 8.717276278534560885e-02
3.650299999999788270e+00 -2.416200000000117143e+00 9.567127040317019437e-02
3.767499999999927240e+00 -2.416200000000117143e+00 7.180721524117000820e-02
3.884699999999611464e+00 -2.416200000000117143e+00 7.144502617983196358e-02
4.001899999999750435e+00 -2.416200000000117143e+00 7.448806106125241411e-02
4.119099999999889405e+00 -2.416200000000117143e+00 8.984714094361841152e-02
4.197199999999611464e+00 -2.416200000000117143e+00 7.145149384164158068e-02
4.314399999999750435e+00 -2.416200000000117143e+00 7.229067296143817933e-02
4.431599999999889405e+00 -2.416200000000117143e+00 6.978930475657238452e-02
4.548699999999826105e+00 -2.416200000000117143e+00 6.598308578161822535e-02
4.665899999999965075e+00 -2.416200000000117143e+00 5.910472744710038723e-02
4.783099999999649299e+00 -2.416200000000117143e+00 5.474228955651996853e-02
4.900299999999788270e+00 -2.416200000000117143e+00 5.909987670074318827e-02
4.978399999999965075e+00 -2.416200000000117143e+00 5.404216516562992956e-02
5.095599999999649299e+00 -2.416200000000117143e+00 6.252450362893048619e-02
5.212799999999788270e+00 -2.416200000000117143e+00 6.434353351288267520e-02
5.329999999999927240e+00 -2.416200000000117143e+00 5.131442879742785512e-02
5.447199999999611464e+00 -2.416200000000117143e+00 5.228296115341662248e-02
5.564399999999750435e+00 -2.416200000000117143e+00 5.366380694976787685e-02
5.681599999999889405e+00 -2.416200000000117143e+00 5.062077206834743326e-02
5.798800000000028376e+00 -2.416200000000117143e+00 6.014440408299483870e-02
5.876899999999750435e+00 -2.416200000000117143e+00 5.330161788842983916e-02
5.994099999999889405e+00 -2.416200000000117143e+00 5.765597120174825729e-02
6.111199999999826105e+00 -2.416200000000117143e+00 5.605684181932273774e-02
6.228399999999965075e+00 -2.416200000000117143e+00 5.265323479201666074e-02
-5.060600000000249565e+00 -1.947500000000218279e+00 2.402736362269277878e-02
-4.943400000000110595e+00 -1.947500000000218279e+00 2.302164221129877550e-02
-4.826199999999971624e+00 -1.947500000000218279e+00 3.468121953856913992e-02
-4.709100000000034925e+00 -1.947500000000218279e+00 4.259602067807662096e-02
-4.591900000000350701e+00 -1.947500000000218279e+00 4.149975200134810305e-02
-4.474700000000211730e+00 -1.947500000000218279e+00 5.140820989366717136e-02
-4.357500000000072760e+00 -1.947500000000218279e+00 5.834477718447148020e-02
-4.279400000000350701e+00 -1.947500000000218279e+00 7.797251386117859395e-02
-4.162200000000211730e+00 -1.947500000000218279e+00 9.464614600634736752e-02
-4.045000000000072760e+00 -1.947500000000218279e+00 9.883719085897317569e-02
-3.927800000000388536e+00 -1.947500000000218279e+00 1.266416689784768679e-01
-3.810600000000249565e+00 -1.947500000000218279e+00 1.555343311974470843e-01
-3.693400000000110595e+00 -1.947500000000218279e+00 1.571237590871581991e-01
-3.576199999999971624e+00 -1.947500000000218279e+00 1.802165455783626691e-01
-3.498100000000249565e+00 -1.947500000000218279e+00 2.282049792901997276e-01
-3.380900000000110595e+00 -1.947500000000218279e+00 2.420797307872607218e-01
-3.263800000000173895e+00 -1.947500000000218279e+00 2.907973933681310963e-01
-3.146600000000034925e+00 -1.947500000000218279e+00 3.291845831236054898e-01
-3.029400000000350701e+00 -1.947500000000218279e+00 3.500848322613528962e-01
-2.912200000000211730e+00 -1.947500000000218279e+00 4.184415499270971450e-01
-2.795000000000072760e+00 -1.947500000000218279e+00 4.677348344090226373e-01
-2.677800000000388536e+00 -1.947500000000218279e+00 5.348481440918697594e-01
-2.599700000000211730e+00 -1.947500000000218279e+00 5.476589652212503490e-01
-2.482500000000072760e+00 -1.947500000000218279e+00 6.001602099607412644e-01
-2.365300000000388536e+00 -1.947500000000218279e+00 6.567991413429287162e-01
-2.248100000000249565e+00 -1.947500000000218279e+00 7.027631969083585339e-01
-2.130900000000110595e+00 -1.947500000000218279e+00 7.372455358462822739e-01
-2.052800000000388536e+00 -1.947500000000218279e+00 7.469955360242659381e-01
-1.935600000000249565e+00 -1.947500000000218279e+00 7.851288700537131238e-01
-1.818400000000110595e+00 -1.947500000000218279e+00 7.628962825831865358e-01
-1.701300000000173895e+00 -1.947500000000218279e+00 7.665877005610202133e-01
-1.584100000000034925e+00 -1.947500000000218279e+00 7.359196651753125984e-01
-1.466900000000350701e+00 -1.947500000000218279e+00 7.043267541508312357e-01
-1.349700000000211730e+00 -1.947500000000218279e+00 7.204668041967072778e-01
-1.271600000000034925e+00 -1.947500000000218279e+00 6.442486436013848961e-01
-1.154400000000350701e+00 -1.947500000000218279e+00 5.944751352300959857e-01
-1.037200000000211730e+00 -1.947500000000218279e+00 5.597987664378841766e-01
-9.200000000000727596e-01 -1.947500000000218279e+00 5.319813529947611253e-01
-8.028000000003885361e-01 -1.947500000000218279e+00 4.875582178554703217e-01
-6.856000000002495653e-01 -1.947500000000218279e+00 4.526005057745405291e-01
-5.684000000001105946e-01 -1.947500000000218279e+00 4.166888135766934620e-01
-4.511999999999716238e-01 -1.947500000000218279e+00 4.027849576014892463e-01
-3.731000000002495653e-01 -1.947500000000218279e+00 3.847450318990408569e-01
-2.559000000001105946e-01 -1.947500000000218279e+00 3.485665486515474587e-01
-1.386999999999716238e-01 -1.947500000000218279e+00 3.300577174679025227e-01
-2.160000000003492460e-02 -1.947500000000218279e+00 3.377833394994789740e-01
9.559999999964929884e-02 -1.947500000000218279e+00 2.904756271931031031e-01
2.127999999997882696e-01 -1.947500000000218279e+00 2.651320943921551265e-01
2.908999999999650754e-01 -1.947500000000218279e+00 2.614018704434639129e-01
4.080999999996492988e-01 -1.947500000000218279e+00 2.368118202433352470e-01
5.252999999997882696e-01 -1.947500000000218279e+00 2.276422927127638440e-01
6.424999999999272404e-01 -1.947500000000218279e+00 1.969386851871034738e-01
7.596999999996114639e-01 -1.947500000000218279e+00 2.077493819018628451e-01
8.768999999997504347e-01 -1.947500000000218279e+00 1.771945305978234186e-01
9.940999999998894054e-01 -1.947500000000218279e+00 1.733236350047731855e-01
1.111199999999826105e+00 -1.947500000000218279e+00 1.741741325327366141e-01
1.189399999999750435e+00 -1.947500000000218279e+00 1.707527394354541317e-01
1.306599999999889405e+00 -1.947500000000218279e+00 1.729113215644107193e-01
1.423800000000028376e+00 -1.947500000000218279e+00 1.573420426732324573e-01
1.540899999999965075e+00 -1.947500000000218279e+00 1.482064703671615025e-01
1.658099999999649299e+00 -1.947500000000218279e+00 1.469161718361447766e-01
1.775299999999788270e+00 -1.947500000000218279e+00 1.393813458279517525e-01
1.853399999999965075e+00 -1.947500000000218279e+00 1.421495050824638506e-01
1.970599999999649299e+00 -1.947500000000218279e+00 1.442417936778719600e-01
2.087799999999788270e+00 -1.947500000000218279e+00 1.493480126765572846e-01
2.204999999999927240e+00 -1.947500000000218279e+00 1.520967689456405869e-01
2.322199999999611464e+00 -1.947500000000218279e+00 1.440914205407985704e-01
2.439399999999750435e+00 -1.947500000000218279e+00 1.503456495106892943e-01
2.556599999999889405e+00 -1.947500000000218279e+00 1.502745052307835893e-01
2.673699999999826105e+00 -1.947500000000218279e+00 1.313970173239909778e-01
2.751899999999750435e+00 -1.947500000000218279e+00 1.439200275028439946e-01
2.869099999999889405e+00 -1.947500000000218279e+00 1.354554751095198573e-01
2.986300000000028376e+00 -1.947500000000218279e+00 1.360246293487653302e-01
3.103399999999965075e+00 -1.947500000000218279e+00 1.306241317377428435e-01
3.220599999999649299e+00 -1.947500000000218279e+00 1.270798530660778025e-01
3.337799999999788270e+00 -1.947500000000218279e+00 1.261630620045659235e-01
3.415899999999965075e+00 -1.947500000000218279e+00 1.404711468428706533e-01
3.533099999999649299e+00 -1.947500000000218279e+00 1.160864449051970393e-01
3.650299999999788270e+00 -1.947500000000218279e+00 1.113828378541598108e-01
3.767499999999927240e+00 -1.947500000000218279e+00 1.140410468579085984e-01
3.884699999999611464e+00 -1.947500000000218279e+00 9.920099683576361072e-02
4.001899999999750435e+00 -1.947500000000218279e+00 8.692860855203290993e-02
4.119099999999889405e+00 -1.947500000000218279e+00 9.331865841992537103e-02
4.197199999999611464e+00 -1.947500000000218279e+00 8.175447910434671672e-02
4.314399999999750435e+00 -1.947500000000218279e+00 9.264117084536895030e-02
4.431599999999889405e+00 -1.947500000000218279e+00 8.412649407302036364e-02
4.548699999999826105e+00 -1.947500000000218279e+00 8.218134478378083529e-02
4.665899999999965075e+00 -1.947500000000218279e+00 8.033482733713781521e-02
4.783099999999649299e+00 -1.947500000000218279e+00 7.686330986083086958e-02
4.900299999999788270e+00 -1.947500000000218279e+00 7.854328501587647116e-02
4.978399999999965075e+00 -1.947500000000218279e+00 7.443631976677554662e-02
5.095599999999649299e+00 -1.947500000000218279e+00 7.149838438976123534e-02
5.212799999999788270e+00 -1.947500000000218279e+00 6.663631962438860967e-02
5.329999999999927240e+00 -1.947500000000218279e+00 7.079017542160918885e-02
5.447199999999611464e+00 -1.947500000000218279e+00 6.285112055031567835e-02
5.564399999999750435e+00 -1.947500000000218279e+00 6.258432950066936118e-02
5.681599999999889405e+00 -1.947500000000218279e+00 6.392151857980576946e-02
5.798800000000028376e+00 -1.947500000000218279e+00 6.963893161949900878e-02
5.876899999999750435e+00 -1.947500000000218279e+00 6.355124494120571732e-02
5.994099999999889405e+00 -1.947500000000218279e+00 7.382027497941041905e-02
6.111199999999826105e+00 -1.947500000000218279e+00 6.360298623568257093e-02
6.228399999999965075e+00 -1.947500000000218279e+00 7.001243908900385560e-02
-5.060600000000249565e+00 -1.478800000000319415e+00 1.887910482224501238e-02
-4.943400000000110595e+00 -1.478800000000319415e+00 2.024378146407224827e-02
-4.826199999999971624e+00 -1.478800000000319415e+00 2.058980137088626400e-02
-4.709100000000034925e+00 -1.478800000000319415e+00 2.609378157086245098e-02
-4.591900000000350701e+00 -1.478800000000319415e+00 2.813756270269850146e-02
-4.474700000000211730e+00 -1.478800000000319415e+00 2.914813486044971411e-02
-4.357500000000072760e+00 -1.478800000000319415e+00 3.256306029592260370e-02
-4.279400000000350701e+00 -1.478800000000319415e+00 4.629714014862464783e-02
-4.162200000000211730e+00 -1.478800000000319415e+00 4.868047352546510387e-02
-4.045000000000072760e+00 -1.478800000000319415e+00 6.112425484715040824e-02
-3.927800000000388536e+00 -1.478800000000319415e+00 6.892425498953734520e-02
-3.810600000000249565e+00 -1.478800000000319415e+00 8.791492697799808964e-02
-3.693400000000110595e+00 -1.478800000000319415e+00 8.884627027858160719e-02
-3.576199999999971624e+00 -1.478800000000319415e+00 1.135527383912832144e-01
-3.498100000000249565e+00 -1.478800000000319415e+00 1.279044799468027904e-01
-3.380900000000110595e+00 -1.478800000000319415e+00 1.580179133323364737e-01
-3.263800000000173895e+00 -1.478800000000319415e+00 1.761807246091674217e-01
-3.146600000000034925e+00 -1.478800000000319415e+00 2.016568444772122992e-01
-3.029400000000350701e+00 -1.478800000000319415e+00 2.481738851273636304e-01
-2.912200000000211730e+00 -1.478800000000319415e+00 2.537991339862699647e-01
-2.795000000000072760e+00 -1.478800000000319415e+00 3.160342097492205293e-01
-2.677800000000388536e+00 -1.478800000000319415e+00 3.499570959406131943e-01
-2.599700000000211730e+00 -1.478800000000319415e+00 4.208006295721515855e-01
-2.482500000000072760e+00 -1.478800000000319415e+00 4.432757543605385653e-01
-2.365300000000388536e+00 -1.478800000000319415e+00 5.103470242416232594e-01
-2.248100000000249565e+00 -1.478800000000319415e+00 5.231691637791705540e-01
-2.130900000000110595e+00 -1.478800000000319415e+00 6.119992649032282017e-01
-2.052800000000388536e+00 -1.478800000000319415e+00 6.748940421707587678e-01
-1.935600000000249565e+00 -1.478800000000319415e+00 7.128640677395133851e-01
-1.818400000000110595e+00 -1.478800000000319415e+00 7.528908097637233565e-01
-1.701300000000173895e+00 -1.478800000000319415e+00 7.938343428494452070e-01
-1.584100000000034925e+00 -1.478800000000319415e+00 8.324074778819456899e-01
-1.466900000000350701e+00 -1.478800000000319415e+00 8.589038714004563202e-01
-1.349700000000211730e+00 -1.478800000000319415e+00 9.040303647615419713e-01
-1.271600000000034925e+00 -1.478800000000319415e+00 8.610947918384609379e-01
-1.154400000000350701e+00 -1.478800000000319415e+00 8.528533737775682022e-01
-1.037200000000211730e+00 -1.478800000000319415e+00 8.306191693915891960e-01
-9.200000000000727596e-01 -1.478800000000319415e+00 8.099727759798688309e-01
-8.028000000003885361e-01 -1.478800000000319415e+00 7.538415560497356838e-01
-6.856000000002495653e-01 -1.478800000000319415e+00 7.123240179784111614e-01
-5.684000000001105946e-01 -1.478800000000319415e+00 6.340442901812762821e-01
-4.511999999999716238e-01 -1.478800000000319415e+00 5.942891899530697852e-01
-3.731000000002495653e-01 -1.478800000000319415e+00 5.450201592029303432e-01
-2.559000000001105946e-01 -1.478800000000319415e+00 5.165284920161558047e-01
-1.386999999999716238e-01 -1.478800000000319415e+00 5.026488897727376948e-01
-2.160000000003492460e-02 -1.478800000000319415e+00 4.565862023647112578e-01
9.559999999964929884e-02 -1.478800000000319415e+00 4.338491372730352569e-01
2.127999999997882696e-01 -1.478800000000319415e+00 4.352784905329585285e-01
2.908999999999650754e-01 -1.478800000000319415e+00 3.891252558595976740e-01
4.080999999996492988e-01 -1.478800000000319415e+00 3.747104546014343729e-01
5.252999999997882696e-01 -1.478800000000319415e+00 3.515659268157531048e-01
6.424999999999272404e-01 -1.478800000000319415e+00 3.278910507616839554e-01
7.596999999996114639e-01 -1.478800000000319415e+00 3.060125677752333351e-01
8.768999999997504347e-01 -1.478800000000319415e+00 2.806997563678809704e-01
9.940999999998894054e-01 -1.478800000000319415e+00 2.716611989889541889e-01
1.111199999999826105e+00 -1.478800000000319415e+00 2.525039847088960121e-01
1.189399999999750435e+00 -1.478800000000319415e+00 2.497665468479795536e-01
1.306599999999889405e+00 -1.478800000000319415e+00 2.184792328440020859e-01
1.423800000000028376e+00 -1.478800000000319415e+00 2.163352029541170951e-01
1.540899999999965075e+00 -1.478800000000319415e+00 2.134732626033656600e-01
1.658099999999649299e+00 -1.478800000000319415e+00 2.011329638706340905e-01
1.775299999999788270e+00 -1.478800000000319415e+00 1.888702770796178154e-01
1.853399999999965075e+00 -1.478800000000319415e+00 1.965522423939794205e-01
1.970599999999649299e+00 -1.478800000000319415e+00 1.734546051564177793e-01
2.087799999999788270e+00 -1.478800000000319415e+00 1.800726401030988688e-01
2.204999999999927240e+00 -1.478800000000319415e+00 1.857221426937912534e-01
2.322199999999611464e+00 -1.478800000000319415e+00 1.803264958291259934e-01
2.439399999999750435e+00 -1.478800000000319415e+00 1.799287346278350963e-01
2.556599999999889405e+00 -1.478800000000319415e+00 1.759527395303787656e-01
2.673699999999826105e+00 -1.478800000000319415e+00 1.851513715390933623e-01
2.751899999999750435e+00 -1.478800000000319415e+00 1.655495055096246892e-01
2.869099999999889405e+00 -1.478800000000319415e+00 1.861490083732253442e-01
2.986300000000028376e+00 -1.478800000000319415e+00 1.694123165254129149e-01
3.103399999999965075e+00 -1.478800000000319415e+00 1.776553515017579854e-01
3.220599999999649299e+00 -1.478800000000319415e+00 1.707705255054305371e-01
3.337799999999788270e+00 -1.478800000000319415e+00 1.654912965533382185e-01
3.415899999999965075e+00 -1.478800000000319415e+00 1.529860724444616349e-01
3.533099999999649299e+00 -1.478800000000319415e+00 1.514548535110370187e-01
3.650299999999788270e+00 -1.478800000000319415e+00 1.621960228613430754e-01
3.767499999999927240e+00 -1.478800000000319415e+00 1.567858237576061908e-01
3.884699999999611464e+00 -1.478800000000319415e+00 1.435449031178867296e-01
4.001899999999750435e+00 -1.478800000000319415e+00 1.386116940726084268e-01
4.119099999999889405e+00 -1.478800000000319415e+00 1.350043556982996884e-01
4.197199999999611464e+00 -1.478800000000319415e+00 1.329298531728680122e-01
4.314399999999750435e+00 -1.478800000000319415e+00 1.301762461574275109e-01
4.431599999999889405e+00 -1.478800000000319415e+00 1.265349525586183521e-01
4.548699999999826105e+00 -1.478800000000319415e+00 1.152488827008528449e-01
4.665899999999965075e+00 -1.478800000000319415e+00 1.005850764630196736e-01
4.783099999999649299e+00 -1.478800000000319415e+00 1.083365691418345517e-01
4.900299999999788270e+00 -1.478800000000319415e+00 1.109220169502252579e-01
4.978399999999965075e+00 -1.478800000000319415e+00 9.577960373848111442e-02
5.095599999999649299e+00 -1.478800000000319415e+00 1.054471412283922993e-01
5.212799999999788270e+00 -1.478800000000319415e+00 8.668283740326782061e-02
5.329999999999927240e+00 -1.478800000000319415e+00 9.023196682129007440e-02
5.447199999999611464e+00 -1.478800000000319415e+00 8.560435479651572199e-02
5.564399999999750435e+00 -1.478800000000319415e+00 7.085970278606247563e-02
5.681599999999889405e+00 -1.478800000000319415e+00 8.039627012432909448e-02
5.798800000000028376e+00 -1.478800000000319415e+00 6.987500127554968632e-02
5.876899999999750435e+00 -1.478800000000319415e+00 8.278768807843155109e-02
5.994099999999889405e+00 -1.478800000000319415e+00 6.944166793430597839e-02
6.111199999999826105e+00 -1.478800000000319415e+00 7.569751381964906489e-02
6.228399999999965075e+00 -1.478800000000319415e+00 7.250895654751245145e-02
-5.060600000000249565e+00 -9.319000000000414730e-01 1.270572162497441739e-02
-4.943400000000110595e+00 -9.319000000000414730e-01 1.338805994588803533e-02
-4.826199999999971624e+00 -9.319000000000414730e-01 1.577786098453809807e-02
-4.709100000000034925e+00 -9.319000000000414730e-01 1.958084612858745216e-02
-4.591900000000350701e+00 -9.319000000000414730e-01 1.988482623363901913e-02
-4.474700000000211730e+00 -9.319000000000414730e-01 1.818221426225977502e-02
-4.357500000000072760e+00 -9.319000000000414730e-01 2.161007502135188149e-02
-4.279400000000350701e+00 -9.319000000000414730e-01 2.061567201812469080e-02
-4.162200000000211730e+00 -9.319000000000414730e-01 2.816666718084173335e-02
-4.045000000000072760e+00 -9.319000000000414730e-01 2.851107017220334480e-02
-3.927800000000388536e+00 -9.319000000000414730e-01 3.743806038491444277e-02
-3.810600000000249565e+00 -9.319000000000414730e-01 4.052960272990694529e-02
-3.693400000000110595e+00 -9.319000000000414730e-01 5.900771251995627631e-02
-3.576199999999971624e+00 -9.319000000000414730e-01 5.828656822818501643e-02
-3.498100000000249565e+00 -9.319000000000414730e-01 6.801716542073986405e-02
-3.380900000000110595e+00 -9.319000000000414730e-01 7.032288685586501886e-02
-3.263800000000173895e+00 -9.319000000000414730e-01 9.873694210092426315e-02
-3.146600000000034925e+00 -9.319000000000414730e-01 1.199557235827948681e-01
-3.029400000000350701e+00 -9.319000000000414730e-01 1.394864453323578779e-01
-2.912200000000211730e+00 -9.319000000000414730e-01 1.642883114567511571e-01
-2.795000000000072760e+00 -9.319000000000414730e-01 1.988919190536050097e-01
-2.677800000000388536e+00 -9.319000000000414730e-01 2.325124420553984772e-01
-2.599700000000211730e+00 -9.319000000000414730e-01 2.632726416218929000e-01
-2.482500000000072760e+00 -9.319000000000414730e-01 3.259572198806112153e-01
-2.365300000000388536e+00 -9.319000000000414730e-01 3.477483894326320879e-01
-2.248100000000249565e+00 -9.319000000000414730e-01 3.805475193846054038e-01
-2.130900000000110595e+00 -9.319000000000414730e-01 4.096018731488157982e-01
-2.052800000000388536e+00 -9.319000000000414730e-01 4.556758789650089403e-01
-1.935600000000249565e+00 -9.319000000000414730e-01 5.292277459793206518e-01
-1.818400000000110595e+00 -9.319000000000414730e-01 5.850274982417115188e-01
-1.701300000000173895e+00 -9.319000000000414730e-01 6.567603353720711246e-01
-1.584100000000034925e+00 -9.319000000000414730e-01 7.156435454021923270e-01
-1.466900000000350701e+00 -9.319000000000414730e-01 7.845241436745148400e-01
-1.349700000000211730e+00 -9.319000000000414730e-01 8.195044925717783757e-01
-1.271600000000034925e+00 -9.319000000000414730e-01 8.672746426975411760e-01
-1.154400000000350701e+00 -9.319000000000414730e-01 9.040416831697087874e-01
-1.037200000000211730e+00 -9.319000000000414730e-01 9.697482764089662144e-01
-9.200000000000727596e-01 -9.319000000000414730e-01 9.692777540123173052e-01
-8.028000000003885361e-01 -9.319000000000414730e-01 9.156511361179547892e-01
-6.856000000002495653e-01 -9.319000000000414730e-01 9.086903150953644648e-01
-5.684000000001105946e-01 -9.319000000000414730e-01 9.055664344413237865e-01
-4.511999999999716238e-01 -9.319000000000414730e-01 8.483583488198908062e-01
-3.731000000002495653e-01 -9.319000000000414730e-01 8.155123283197980300e-01
-2.559000000001105946e-01 -9.319000000000414730e-01 7.820599645250542187e-01
-1.386999999999716238e-01 -9.319000000000414730e-01 7.201498887680365391e-01
-2.160000000003492460e-02 -9.319000000000414730e-01 6.804772512279027019e-01
9.559999999964929884e-02 -9.319000000000414730e-01 6.445024993274119929e-01
2.127999999997882696e-01 -9.319000000000414730e-01 5.997349611967595084e-01
2.908999999999650754e-01 -9.319000000000414730e-01 5.474956567605577806e-01
4.080999999996492988e-01 -9.319000000000414730e-01 5.222410543094918589e-01
5.252999999997882696e-01 -9.319000000000414730e-01 5.131636909597073748e-01
6.424999999999272404e-01 -9.319000000000414730e-01 4.704399339608910657e-01
7.596999999996114639e-01 -9.319000000000414730e-01 4.613852074274402137e-01
8.768999999997504347e-01 -9.319000000000414730e-01 4.185951568950753154e-01
9.940999999998894054e-01 -9.319000000000414730e-01 4.094385646881232299e-01
1.111199999999826105e+00 -9.319000000000414730e-01 3.892934150666474968e-01
1.189399999999750435e+00 -9.319000000000414730e-01 3.456399316826999635e-01
1.306599999999889405e+00 -9.319000000000414730e-01 3.411643097104514188e-01
1.423800000000028376e+00 -9.319000000000414730e-01 2.959779904776269066e-01
1.540899999999965075e+00 -9.319000000000414730e-01 2.835293584095843755e-01
1.658099999999649299e+00 -9.319000000000414730e-01 2.591592087109824138e-01
1.775299999999788270e+00 -9.319000000000414730e-01 2.772363234688360323e-01
1.853399999999965075e+00 -9.319000000000414730e-01 2.521611986329868049e-01
1.970599999999649299e+00 -9.319000000000414730e-01 2.524991339625388131e-01
2.087799999999788270e+00 -9.319000000000414730e-01 2.425890591547673614e-01
2.204999999999927240e+00 -9.319000000000414730e-01 2.242079642918621551e-01
2.322199999999611464e+00 -9.319000000000414730e-01 2.090687849110228202e-01
2.439399999999750435e+00 -9.319000000000414730e-01 2.010973917306812797e-01
2.556599999999889405e+00 -9.319000000000414730e-01 2.058640584843621779e-01
2.673699999999826105e+00 -9.319000000000414730e-01 2.139583372390862770e-01
2.751899999999750435e+00 -9.319000000000414730e-01 1.988369439282233475e-01
2.869099999999889405e+00 -9.319000000000414730e-01 2.253414220239959020e-01
2.986300000000028376e+00 -9.319000000000414730e-01 2.131919193146477598e-01
3.103399999999965075e+00 -9.319000000000414730e-01 1.889947795694527644e-01
3.220599999999649299e+00 -9.319000000000414730e-01 1.991829638350373632e-01
3.337799999999788270e+00 -9.319000000000414730e-01 2.024281131480080709e-01
3.415899999999965075e+00 -9.319000000000414730e-01 2.083169192256558999e-01
3.533099999999649299e+00 -9.319000000000414730e-01 2.152146805456025824e-01
3.650299999999788270e+00 -9.319000000000414730e-01 2.104172923983260168e-01
3.767499999999927240e+00 -9.319000000000414730e-01 2.067064714350635712e-01
3.884699999999611464e+00 -9.319000000000414730e-01 1.980042324702363521e-01
4.001899999999750435e+00 -9.319000000000414730e-01 1.949886851515067465e-01
4.119099999999889405e+00 -9.319000000000414730e-01 1.867925407232813306e-01
4.197199999999611464e+00 -9.319000000000414730e-01 1.756471425098747874e-01
4.314399999999750435e+00 -9.319000000000414730e-01 1.751410479732729841e-01
4.431599999999889405e+00 -9.319000000000414730e-01 1.674526149971017619e-01
4.548699999999826105e+00 -9.319000000000414730e-01 1.653150527690264160e-01
4.665899999999965075e+00 -9.319000000000414730e-01 1.500481370674473236e-01
4.783099999999649299e+00 -9.319000000000414730e-01 1.486446544547624371e-01
4.900299999999788270e+00 -9.319000000000414730e-01 1.441366941734658347e-01
4.978399999999965075e+00 -9.319000000000414730e-01 1.455628136024843533e-01
5.095599999999649299e+00 -9.319000000000414730e-01 1.217213952568177993e-01
5.212799999999788270e+00 -9.319000000000414730e-01 1.264314699696646449e-01
5.329999999999927240e+00 -9.319000000000414730e-01 1.224748778576370961e-01
5.447199999999611464e+00 -9.319000000000414730e-01 1.157727633074310675e-01
5.564399999999750435e+00 -9.319000000000414730e-01 1.164162956574870400e-01
5.681599999999889405e+00 -9.319000000000414730e-01 1.090560965181534281e-01
5.798800000000028376e+00 -9.319000000000414730e-01 9.905385752959504353e-02
5.876899999999750435e+00 -9.319000000000414730e-01 9.961977793793572178e-02
5.994099999999889405e+00 -9.319000000000414730e-01 8.489614582836368939e-02
6.111199999999826105e+00 -9.319000000000414730e-01 1.013805988656014262e-01
6.228399999999965075e+00 -9.319000000000414730e-01 8.521629508793926444e-02
-5.060600000000249565e+00 -4.631000000003950845e-01 9.968283764057939839e-03
-4.943400000000110595e+00 -4.631000000003950845e-01 5.154726462257373971e-03
-4.826199999999971624e+00 -4.631000000003950845e-01 1.167736339724678718e-02
-4.709100000000034925e+00 -4.631000000003950845e-01 8.930224043615896112e-03
-4.591900000000350701e+00 -4.631000000003950845e-01 1.819514958587899536e-02
-4.474700000000211730e+00 -4.631000000003950845e-01 1.786853266449379973e-02
-4.357500000000072760e+00 -4.631000000003950845e-01 1.923806005267824151e-02
-4.279400000000350701e+00 -4.631000000003950845e-01 1.754353265856101185e-02
-4.162200000000211730e+00 -4.631000000003950845e-01 1.681430378952773752e-02
-4.045000000000072760e+00 -4.631000000003950845e-01 2.367649296952155716e-02
-3.927800000000388536e+00 -4.631000000003950845e-01 2.539527409542481629e-02
-3.810600000000249565e+00 -4.631000000003950845e-01 2.695559750699268523e-02
-3.693400000000110595e+00 -4.631000000003950845e-01 2.829602041703388818e-02
-3.576199999999971624e+00 -4.631000000003950845e-01 3.247089611513569174e-02
-3.498100000000249565e+00 -4.631000000003950845e-01 4.032263755199949617e-02
-3.380900000000110595e+00 -4.631000000003950845e-01 4.546766252154246096e-02
-3.263800000000173895e+00 -4.631000000003950845e-01 4.614515009609886781e-02
-3.146600000000034925e+00 -4.631000000003950845e-01 6.402985191511668950e-02
-3.029400000000350701e+00 -4.631000000003950845e-01 6.228358322652259582e-02
-2.912200000000211730e+00 -4.631000000003950845e-01 9.049390712457919261e-02
-2.795000000000072760e+00 -4.631000000003950845e-01 1.041827133446139725e-01
-2.677800000000388536e+00 -4.631000000003950845e-01 1.190939076466646512e-01
-2.599700000000211730e+00 -4.631000000003950845e-01 1.399052264345299612e-01
-2.482500000000072760e+00 -4.631000000003950845e-01 1.674898040525070186e-01
-2.365300000000388536e+00 -4.631000000003950845e-01 2.126082128363306345e-01
-2.248100000000249565e+00 -4.631000000003950845e-01 2.220121931075003108e-01
-2.130900000000110595e+00 -4.631000000003950845e-01 2.506041090523237758e-01
-2.052800000000388536e+00 -4.631000000003950845e-01 3.061403040959730371e-01
-1.935600000000249565e+00 -4.631000000003950845e-01 3.667552305756168751e-01
-1.818400000000110595e+00 -4.631000000003950845e-01 3.986763754369359591e-01
-1.701300000000173895e+00 -4.631000000003950845e-01 4.817114515795849483e-01
-1.584100000000034925e+00 -4.631000000003950845e-01 5.114804819737570618e-01
-1.466900000000350701e+00 -4.631000000003950845e-01 5.881934186975145140e-01
-1.349700000000211730e+00 -4.631000000003950845e-01 6.292469020339996888e-01
-1.271600000000034925e+00 -4.631000000003950845e-01 6.795685447436526916e-01
-1.154400000000350701e+00 -4.631000000003950845e-01 7.653459094935755047e-01
-1.037200000000211730e+00 -4.631000000003950845e-01 8.660781252627636206e-01
-9.200000000000727596e-01 -4.631000000003950845e-01 8.795955384448439496e-01
-8.028000000003885361e-01 -4.631000000003950845e-01 9.305299921109573269e-01
-6.856000000002495653e-01 -4.631000000003950845e-01 1.006482978572085907e+00
-5.684000000001105946e-01 -4.631000000003950845e-01 9.818298686693135435e-01
-4.511999999999716238e-01 -4.631000000003950845e-01 9.949285007492216781e-01
-3.731000000002495653e-01 -4.631000000003950845e-01 1.026068675447030509e+00
-2.559000000001105946e-01 -4.631000000003950845e-01 1.007595416403338273e+00
-1.386999999999716238e-01 -4.631000000003950845e-01 9.739587242470209016e-01
-2.160000000003492460e-02 -4.631000000003950845e-01 9.057717827037787828e-01
9.559999999964929884e-02 -4.631000000003950845e-01 8.615491450805859985e-01
2.127999999997882696e-01 -4.631000000003950845e-01 8.027597161467039388e-01
2.908999999999650754e-01 -4.631000000003950845e-01 7.893748900317206774e-01
4.080999999996492988e-01 -4.631000000003950845e-01 7.408544911360434027e-01
5.252999999997882696e-01 -4.631000000003950845e-01 6.865600871598387389e-01
6.424999999999272404e-01 -4.631000000003950845e-01 6.675807335795447273e-01
7.596999999996114639e-01 -4.631000000003950845e-01 6.110291156317869676e-01
8.768999999997504347e-01 -4.631000000003950845e-01 5.963410556621678849e-01
9.940999999998894054e-01 -4.631000000003950845e-01 5.617196619953375158e-01
1.111199999999826105e+00 -4.631000000003950845e-01 5.393108307404991253e-01
1.189399999999750435e+00 -4.631000000003950845e-01 5.189862035038067534e-01
1.306599999999889405e+00 -4.631000000003950845e-01 4.907209044803685360e-01
1.423800000000028376e+00 -4.631000000003950845e-01 4.613803566810830148e-01
1.540899999999965075e+00 -4.631000000003950845e-01 4.307964008989003668e-01
1.658099999999649299e+00 -4.631000000003950845e-01 3.968638132147933595e-01
1.775299999999788270e+00 -4.631000000003950845e-01 3.988881913612005170e-01
1.853399999999965075e+00 -4.631000000003950845e-01 3.627517479154696578e-01
1.970599999999649299e+00 -4.631000000003950845e-01 3.512603297952491266e-01
2.087799999999788270e+00 -4.631000000003950845e-01 3.231745083870274926e-01
2.204999999999927240e+00 -4.631000000003950845e-01 3.212131899432639215e-01
2.322199999999611464e+00 -4.631000000003950845e-01 2.872256271337752520e-01
2.439399999999750435e+00 -4.631000000003950845e-01 2.799252538661805012e-01
2.556599999999889405e+00 -4.631000000003950845e-01 2.545914225579469226e-01
2.673699999999826105e+00 -4.631000000003950845e-01 2.733880646921194590e-01
2.751899999999750435e+00 -4.631000000003950845e-01 2.451599547240864152e-01
2.869099999999889405e+00 -4.631000000003950845e-01 2.510439100553770730e-01
2.986300000000028376e+00 -4.631000000003950845e-01 2.418064720758048014e-01
3.103399999999965075e+00 -4.631000000003950845e-01 2.532720195487869197e-01
3.220599999999649299e+00 -4.631000000003950845e-01 2.388944073460289308e-01
3.337799999999788270e+00 -4.631000000003950845e-01 2.549051041557128805e-01
3.415899999999965075e+00 -4.631000000003950845e-01 2.498069697342896189e-01
3.533099999999649299e+00 -4.631000000003950845e-01 2.409592083787462091e-01
3.650299999999788270e+00 -4.631000000003950845e-01 2.505184125333464462e-01
3.767499999999927240e+00 -4.631000000003950845e-01 2.474883129755452438e-01
3.884699999999611464e+00 -4.631000000003950845e-01 2.287725166139928101e-01
4.001899999999750435e+00 -4.631000000003950845e-01 2.514594573266443756e-01
4.119099999999889405e+00 -4.631000000003950845e-01 2.395621934278709397e-01
4.197199999999611464e+00 -4.631000000003950845e-01 2.248466458955609149e-01
4.314399999999750435e+00 -4.631000000003950845e-01 2.300531136522951381e-01
4.431599999999889405e+00 -4.631000000003950845e-01 2.200605761564511653e-01
4.548699999999826105e+00 -4.631000000003950845e-01 2.114003769933864019e-01
4.665899999999965075e+00 -4.631000000003950845e-01 2.062893072483438783e-01
4.783099999999649299e+00 -4.631000000003950845e-01 1.941204015535669125e-01
4.900299999999788270e+00 -4.631000000003950845e-01 1.922771179378287010e-01
4.978399999999965075e+00 -4.631000000003950845e-01 1.661138090025129632e-01
5.095599999999649299e+00 -4.631000000003950845e-01 1.920830880835404375e-01
5.212799999999788270e+00 -4.631000000003950845e-01 1.621200278350801716e-01
5.329999999999927240e+00 -4.631000000003950845e-01 1.652875652063355849e-01
5.447199999999611464e+00 -4.631000000003950845e-01 1.525721420886467505e-01
5.564399999999750435e+00 -4.631000000003950845e-01 1.557121918972113050e-01
5.681599999999889405e+00 -4.631000000003950845e-01 1.332160472079431668e-01
5.798800000000028376e+00 -4.631000000003950845e-01 1.390708980610905754e-01
5.876899999999750435e+00 -4.631000000003950845e-01 1.389108234313027879e-01
5.994099999999889405e+00 -4.631000000003950845e-01 1.229389325924764437e-01
6.111199999999826105e+00 -4.631000000003950845e-01 1.122106985657896072e-01
6.228399999999965075e+00 -4.631000000003950845e-01 1.145891811962728574e-01
-5.060600000000249565e+00 8.379999999988285708e-02 9.971517594962743189e-03
-4.943400000000110595e+00 8.379999999988285708e-02 9.955348440438722968e-03
-4.826199999999971624e+00 8.379999999988285708e-02 1.134912956040919421e-02
-4.709100000000034925e+00 8.379999999988285708e-02 1.134104498314718323e-02
-4.591900000000350701e+00 8.379999999988285708e-02 4.803855809086154081e-03
-4.474700000000211730e+00 8.379999999988285708e-02 1.372114452908283419e-02
-4.357500000000072760e+00 8.379999999988285708e-02 1.097562209090434567e-02
-4.279400000000350701e+00 8.379999999988285708e-02 1.133942806769478069e-02
-4.162200000000211730e+00 8.379999999988285708e-02 1.306144302450284490e-02
-4.045000000000072760e+00 8.379999999988285708e-02 1.717325901996097012e-02
-3.927800000000388536e+00 8.379999999988285708e-02 1.579403013906211656e-02
-3.810600000000249565e+00 8.379999999988285708e-02 1.822748789492703234e-02
-3.693400000000110595e+00 8.379999999988285708e-02 2.059141828633866134e-02
-3.576199999999971624e+00 8.379999999988285708e-02 2.235223921400437269e-02
-3.498100000000249565e+00 8.379999999988285708e-02 2.651903033484416181e-02
-3.380900000000110595e+00 8.379999999988285708e-02 2.922089605580779903e-02
-3.263800000000173895e+00 8.379999999988285708e-02 3.401666728763194647e-02
-3.146600000000034925e+00 8.379999999988285708e-02 4.020621963942655475e-02
-3.029400000000350701e+00 8.379999999988285708e-02 3.744129421581924438e-02
-2.912200000000211730e+00 8.379999999988285708e-02 5.053830938027493308e-02
-2.795000000000072760e+00 8.379999999988285708e-02 5.560572240810259664e-02
-2.677800000000388536e+00 8.379999999988285708e-02 6.015248866025684621e-02
-2.599700000000211730e+00 8.379999999988285708e-02 9.009452900783591900e-02
-2.482500000000072760e+00 8.379999999988285708e-02 1.030476386970278352e-01
-2.365300000000388536e+00 8.379999999988285708e-02 1.118388080117371508e-01
-2.248100000000249565e+00 8.379999999988285708e-02 1.298690322214711423e-01
-2.130900000000110595e+00 8.379999999988285708e-02 1.520256246657348820e-01
-2.052800000000388536e+00 8.379999999988285708e-02 2.045996306005838650e-01
-1.935600000000249565e+00 8.379999999988285708e-02 2.203144318824782621e-01
-1.818400000000110595e+00 8.379999999988285708e-02 2.634246316744187077e-01
-1.701300000000173895e+00 8.379999999988285708e-02 2.794304777377454863e-01
-1.584100000000034925e+00 8.379999999988285708e-02 3.401909266081055150e-01
-1.466900000000350701e+00 8.379999999988285708e-02 3.853529921091439214e-01
-1.349700000000211730e+00 8.379999999988285708e-02 4.235429181794252984e-01
-1.271600000000034925e+00 8.379999999988285708e-02 4.661146851257159107e-01
-1.154400000000350701e+00 8.379999999988285708e-02 5.313054823356571088e-01
-1.037200000000211730e+00 8.379999999988285708e-02 5.873849609713135411e-01
-9.200000000000727596e-01 8.379999999988285708e-02 6.670390669029900854e-01
-8.028000000003885361e-01 8.379999999988285708e-02 7.248712818890502563e-01
-6.856000000002495653e-01 8.379999999988285708e-02 7.821796162685320519e-01
-5.684000000001105946e-01 8.379999999988285708e-02 8.744763841225393630e-01
-4.511999999999716238e-01 8.379999999988285708e-02 9.208592207901412641e-01
-3.731000000002495653e-01 8.379999999988285708e-02 9.574031269298775015e-01
-2.559000000001105946e-01 8.379999999988285708e-02 9.621374553745103420e-01
-1.386999999999716238e-01 8.379999999988285708e-02 9.832511373519748910e-01
-2.160000000003492460e-02 8.379999999988285708e-02 9.939163116760180161e-01
9.559999999964929884e-02 8.379999999988285708e-02 1.015400267292082548e+00
2.127999999997882696e-01 8.379999999988285708e-02 9.979375804061415556e-01
2.908999999999650754e-01 8.379999999988285708e-02 9.915022569055819135e-01
4.080999999996492988e-01 8.379999999988285708e-02 9.563553657167210842e-01
5.252999999997882696e-01 8.379999999988285708e-02 9.340047434181690811e-01
6.424999999999272404e-01 8.379999999988285708e-02 8.565900653880691440e-01
7.596999999996114639e-01 8.379999999988285708e-02 8.071835968244756021e-01
8.768999999997504347e-01 8.379999999988285708e-02 7.708644419326232677e-01
9.940999999998894054e-01 8.379999999988285708e-02 7.107281224268904296e-01
1.111199999999826105e+00 8.379999999988285708e-02 6.911036195810881244e-01
1.189399999999750435e+00 8.379999999988285708e-02 6.383274992146888982e-01
1.306599999999889405e+00 8.379999999988285708e-02 6.147868271431691234e-01
1.423800000000028376e+00 8.379999999988285708e-02 6.051985185104256093e-01
1.540899999999965075e+00 8.379999999988285708e-02 5.666496372097110656e-01
1.658099999999649299e+00 8.379999999988285708e-02 5.641951595529649532e-01
1.775299999999788270e+00 8.379999999988285708e-02 5.335885669544486731e-01
1.853399999999965075e+00 8.379999999988285708e-02 5.150991387562325885e-01
1.970599999999649299e+00 8.379999999988285708e-02 4.465855802916053330e-01
2.087799999999788270e+00 8.379999999988285708e-02 4.253554804015678981e-01
2.204999999999927240e+00 8.379999999988285708e-02 4.140726443747071439e-01
2.322199999999611464e+00 8.379999999988285708e-02 4.028108282487276037e-01
2.439399999999750435e+00 8.379999999988285708e-02 3.685370714041638074e-01
2.556599999999889405e+00 8.379999999988285708e-02 3.331169215038469744e-01
2.673699999999826105e+00 8.379999999988285708e-02 2.971421696033562654e-01
2.751899999999750435e+00 8.379999999988285708e-02 3.125562246111039943e-01
2.869099999999889405e+00 8.379999999988285708e-02 2.618562236855888625e-01
2.986300000000028376e+00 8.379999999988285708e-02 2.820417961933746054e-01
3.103399999999965075e+00 8.379999999988285708e-02 2.812866966771028765e-01
3.220599999999649299e+00 8.379999999988285708e-02 2.681363233027179716e-01
3.337799999999788270e+00 8.379999999988285708e-02 2.781482637839907679e-01
3.415899999999965075e+00 8.379999999988285708e-02 2.613905520352970968e-01
3.533099999999649299e+00 8.379999999988285708e-02 2.680263730519546472e-01
3.650299999999788270e+00 8.379999999988285708e-02 2.455059746309004309e-01
3.767499999999927240e+00 8.379999999988285708e-02 2.562034872639916694e-01
3.884699999999611464e+00 8.379999999988285708e-02 2.691080894896115128e-01
4.001899999999750435e+00 8.379999999988285708e-02 2.658597063457360243e-01
4.119099999999889405e+00 8.379999999988285708e-02 2.547256265404962972e-01
4.197199999999611464e+00 8.379999999988285708e-02 2.699327163703365007e-01
4.314399999999750435e+00 8.379999999988285708e-02 2.619597062745425697e-01
4.431599999999889405e+00 8.379999999988285708e-02 2.576651788329630266e-01
4.548699999999826105e+00 8.379999999988285708e-02 2.738731393278400206e-01
4.665899999999965075e+00 8.379999999988285708e-02 2.480364473139095027e-01
4.783099999999649299e+00 8.379999999988285708e-02 2.369250043250033799e-01
4.900299999999788270e+00 8.379999999988285708e-02 2.336103276475794133e-01
4.978399999999965075e+00 8.379999999988285708e-02 2.331592082363592444e-01
5.095599999999649299e+00 8.379999999988285708e-02 2.246607006185346866e-01
5.212799999999788270e+00 8.379999999988285708e-02 2.081649291731301199e-01
5.329999999999927240e+00 8.379999999988285708e-02 2.188802278761977638e-01
5.447199999999611464e+00 8.379999999988285708e-02 1.771896798514662197e-01
5.564399999999750435e+00 8.379999999988285708e-02 1.790167943126804162e-01
5.681599999999889405e+00 8.379999999988285708e-02 1.690129384086696274e-01
5.798800000000028376e+00 8.379999999988285708e-02 1.473074653756260288e-01
5.876899999999750435e+00 8.379999999988285708e-02 1.494385599418917854e-01
5.994099999999889405e+00 8.379999999988285708e-02 1.394832115014530693e-01
6.111199999999826105e+00 8.379999999988285708e-02 1.414526145224786202e-01
6.228399999999965075e+00 8.379999999988285708e-02 1.409465199858768170e-01
-5.060600000000249565e+00 5.524999999997817213e-01 4.118283657267732788e-03
-4.943400000000110595e+00 5.524999999997817213e-01 6.867039926351024663e-03
-4.826199999999971624e+00 5.524999999997817213e-01 4.802238893633751539e-03
-4.709100000000034925e+00 5.524999999997817213e-01 9.955348440438722968e-03
-4.591900000000350701e+00 5.524999999997817213e-01 9.944030032271910374e-03
-4.474700000000211730e+00 5.524999999997817213e-01 1.099340816088076669e-02
-4.357500000000072760e+00 5.524999999997817213e-01 1.374378134541646285e-02
-4.279400000000350701e+00 5.524999999997817213e-01 6.521020019537009799e-03
-4.162200000000211730e+00 5.524999999997817213e-01 1.372114452908283419e-02
-4.045000000000072760e+00 5.524999999997817213e-01 1.132810965952796810e-02
-3.927800000000388536e+00 5.524999999997817213e-01 1.063445293044753583e-02
-3.810600000000249565e+00 5.524999999997817213e-01 1.133457732133757480e-02
-3.693400000000110595e+00 5.524999999997817213e-01 1.683047294405175948e-02
-3.576199999999971624e+00 5.524999999997817213e-01 2.094713968586708885e-02
-3.498100000000249565e+00 5.524999999997817213e-01 2.094228893950988296e-02
-3.380900000000110595e+00 5.524999999997817213e-01 2.161815959861389594e-02
-3.263800000000173895e+00 5.524999999997817213e-01 1.990746304997264432e-02
-3.146600000000034925e+00 5.524999999997817213e-01 2.473880642174963035e-02
-3.029400000000350701e+00 5.524999999997817213e-01 2.163109492223310934e-02
-2.912200000000211730e+00 5.524999999997817213e-01 3.057748812037302394e-02
-2.795000000000072760e+00 5.524999999997817213e-01 3.809937880494683460e-02
-2.677800000000388536e+00 5.524999999997817213e-01 3.563843348639108427e-02
-2.599700000000211730e+00 5.524999999997817213e-01 5.014054817898404987e-02
-2.482500000000072760e+00 5.524999999997817213e-01 4.635858293581592710e-02
-2.365300000000388536e+00 5.524999999997817213e-01 5.772711548165394141e-02
-2.248100000000249565e+00 5.524999999997817213e-01 8.079241441016757341e-02
-2.130900000000110595e+00 5.524999999997817213e-01 8.207624527937470993e-02
-2.052800000000388536e+00 5.524999999997817213e-01 9.692114604787688270e-02
-1.935600000000249565e+00 5.524999999997817213e-01 1.065288576660491926e-01
-1.818400000000110595e+00 5.524999999997817213e-01 1.381072164514590139e-01
-1.701300000000173895e+00 5.524999999997817213e-01 1.532399281704887317e-01
-1.584100000000034925e+00 5.524999999997817213e-01 1.909528641823115269e-01
-1.466900000000350701e+00 5.524999999997817213e-01 2.290829643808539873e-01
-1.349700000000211730e+00 5.524999999997817213e-01 2.554386862550055426e-01
-1.271600000000034925e+00 5.524999999997817213e-01 3.158919211894091750e-01
-1.154400000000350701e+00 5.524999999997817213e-01 3.446487625103776264e-01
-1.037200000000211730e+00 5.524999999997817213e-01 3.831151811230196214e-01
-9.200000000000727596e-01 5.524999999997817213e-01 4.509269982813044475e-01
-8.028000000003885361e-01 5.524999999997817213e-01 4.959952826861037112e-01
-6.856000000002495653e-01 5.524999999997817213e-01 5.371862038360429858e-01
-5.684000000001105946e-01 5.524999999997817213e-01 5.925235182790469235e-01
-4.511999999999716238e-01 5.524999999997817213e-01 6.710942908576141841e-01
-3.731000000002495653e-01 5.524999999997817213e-01 6.995891918752935590e-01
-2.559000000001105946e-01 5.524999999997817213e-01 7.542942923764082153e-01
-1.386999999999716238e-01 5.524999999997817213e-01 8.196952885951617196e-01
-2.160000000003492460e-02 5.524999999997817213e-01 8.561858365249687131e-01
9.559999999964929884e-02 5.524999999997817213e-01 8.737277522680773068e-01
2.127999999997882696e-01 5.524999999997817213e-01 9.292138229327021604e-01
2.908999999999650754e-01 5.524999999997817213e-01 9.609021319688753060e-01
4.080999999996492988e-01 5.524999999997817213e-01 9.883896946597081623e-01
5.252999999997882696e-01 5.524999999997817213e-01 1.019196784774322406e+00
6.424999999999272404e-01 5.524999999997817213e-01 9.408313604582100309e-01
7.596999999996114639e-01 5.524999999997817213e-01 9.323183006013138208e-01
8.768999999997504347e-01 5.524999999997817213e-01 9.195171809646477401e-01
9.940999999998894054e-01 5.524999999997817213e-01 9.009226532620254746e-01
1.111199999999826105e+00 5.524999999997817213e-01 8.497149408844560936e-01
1.189399999999750435e+00 5.524999999997817213e-01 8.161962835561640262e-01
1.306599999999889405e+00 5.524999999997817213e-01 7.763603375553375097e-01
1.423800000000028376e+00 5.524999999997817213e-01 7.591450387336141636e-01
1.540899999999965075e+00 5.524999999997817213e-01 7.017736446514886151e-01
1.658099999999649299e+00 5.524999999997817213e-01 6.744008829577761155e-01
1.775299999999788270e+00 5.524999999997817213e-01 6.481615789961975294e-01
1.853399999999965075e+00 5.524999999997817213e-01 6.127850858130955425e-01
1.970599999999649299e+00 5.524999999997817213e-01 6.047344637755863728e-01
2.087799999999788270e+00 5.524999999997817213e-01 5.719967766108042806e-01
2.204999999999927240e+00 5.524999999997817213e-01 5.353736416139004417e-01
2.322199999999611464e+00 5.524999999997817213e-01 5.050095863332444424e-01
2.439399999999750435e+00 5.524999999997817213e-01 4.764095858111590531e-01
2.556599999999889405e+00 5.524999999997817213e-01 4.492195355635680287e-01
2.673699999999826105e+00 5.524999999997817213e-01 4.087125696499947503e-01
2.751899999999750435e+00 5.524999999997817213e-01 3.821773701606265283e-01
2.869099999999889405e+00 5.524999999997817213e-01 3.694732654511045378e-01
2.986300000000028376e+00 5.524999999997817213e-01 3.447457774375217165e-01
3.103399999999965075e+00 5.524999999997817213e-01 3.245909263233315856e-01
3.220599999999649299e+00 5.524999999997817213e-01 3.188929162690671282e-01
3.337799999999788270e+00 5.524999999997817213e-01 3.017196572491061546e-01
3.415899999999965075e+00 5.524999999997817213e-01 2.887018709418181506e-01
3.533099999999649299e+00 5.524999999997817213e-01 2.844817216110491209e-01
3.650299999999788270e+00 5.524999999997817213e-01 2.836134380131092869e-01
3.767499999999927240e+00 5.524999999997817213e-01 2.774319702385766861e-01
3.884699999999611464e+00 5.524999999997817213e-01 2.705131890177487897e-01
4.001899999999750435e+00 5.524999999997817213e-01 2.686068456993669362e-01
4.119099999999889405e+00 5.524999999997817213e-01 2.659987610746425979e-01
4.197199999999611464e+00 5.524999999997817213e-01 2.824379404792130566e-01
4.314399999999750435e+00 5.524999999997817213e-01 2.781628160230623648e-01
4.431599999999889405e+00 5.524999999997817213e-01 2.575390594276756873e-01
4.548699999999826105e+00 5.524999999997817213e-01 2.571024922555271153e-01
4.665899999999965075e+00 5.524999999997817213e-01 2.622054774233076313e-01
4.783099999999649299e+00 5.524999999997817213e-01 2.688720198335608491e-01
4.900299999999788270e+00 5.524999999997817213e-01 2.416496312769218224e-01
4.978399999999965075e+00 5.524999999997817213e-01 2.459942830975258288e-01
5.095599999999649299e+00 5.524999999997817213e-01 2.418355765539480506e-01
5.212799999999788270e+00 5.524999999997817213e-01 2.396495068623006319e-01
5.329999999999927240e+00 5.524999999997817213e-01 2.131773670755761074e-01
5.447199999999611464e+00 5.524999999997817213e-01 2.336814719274850904e-01
5.564399999999750435e+00 5.524999999997817213e-01 1.966718941374571428e-01
5.681599999999889405e+00 5.524999999997817213e-01 1.990115707970827597e-01
5.798800000000028376e+00 5.524999999997817213e-01 1.895590830623410383e-01
5.876899999999750435e+00 5.524999999997817213e-01 1.776197793618051468e-01
5.994099999999889405e+00 5.524999999997817213e-01 1.567211471395101030e-01
6.111199999999826105e+00 5.524999999997817213e-01 1.540968933602617774e-01
6.228399999999965075e+00 5.524999999997817213e-01 1.517588336160885787e-01
-5.060600000000249565e+00 1.021299999999882857e+00 4.470771225891355220e-03
-4.943400000000110595e+00 1.021299999999882857e+00 8.243034976345072276e-03
-4.826199999999971624e+00 1.021299999999882857e+00 5.151492631352569754e-03
-4.709100000000034925e+00 1.021299999999882857e+00 6.519403104084608991e-03
-4.591900000000350701e+00 1.021299999999882857e+00 5.148258800447766403e-03
-4.474700000000211730e+00 1.021299999999882857e+00 7.555845909074250175e-03
-4.357500000000072760e+00 1.021299999999882857e+00 6.873507588160632231e-03
-4.279400000000350701e+00 1.021299999999882857e+00 8.593905629516293901e-03
-4.162200000000211730e+00 1.021299999999882857e+00 9.277860865882312652e-03
-4.045000000000072760e+00 1.021299999999882857e+00 1.373731368360685268e-02
-3.927800000000388536e+00 1.021299999999882857e+00 1.168221414360399134e-02
-3.810600000000249565e+00 1.021299999999882857e+00 1.408980125223047511e-02
-3.693400000000110595e+00 1.021299999999882857e+00 1.273805993402245783e-02
-3.576199999999971624e+00 1.021299999999882857e+00 1.205087086675163399e-02
-3.498100000000249565e+00 1.021299999999882857e+00 1.894054760943628471e-02
-3.380900000000110595e+00 1.021299999999882857e+00 1.617562218582897435e-02
-3.263800000000173895e+00 1.021299999999882857e+00 1.616753760856696337e-02
-3.146600000000034925e+00 1.021299999999882857e+00 2.100858247305836118e-02
-3.029400000000350701e+00 1.021299999999882857e+00 2.339838351170842740e-02
-2.912200000000211730e+00 1.021299999999882857e+00 2.167475163944796238e-02
-2.795000000000072760e+00 1.021299999999882857e+00 2.682786118625293467e-02
-2.677800000000388536e+00 1.021299999999882857e+00 2.750534876080934499e-02
-2.599700000000211730e+00 1.021299999999882857e+00 2.747624428266610963e-02
-2.482500000000072760e+00 1.021299999999882857e+00 3.023631895991621410e-02
-2.365300000000388536e+00 1.021299999999882857e+00 3.029291100075028054e-02
-2.248100000000249565e+00 1.021299999999882857e+00 4.568271227671191759e-02
-2.130900000000110595e+00 1.021299999999882857e+00 4.779763768845364524e-02
-2.052800000000388536e+00 1.021299999999882857e+00 5.363955321798184045e-02
-1.935600000000249565e+00 1.021299999999882857e+00 5.191430443026898156e-02
-1.818400000000110595e+00 1.021299999999882857e+00 7.978022533696395302e-02
-1.701300000000173895e+00 1.021299999999882857e+00 8.669092198052982812e-02
-1.584100000000034925e+00 1.021299999999882857e+00 1.056718924762761747e-01
-1.466900000000350701e+00 1.021299999999882857e+00 1.155884349458572435e-01
-1.349700000000211730e+00 1.021299999999882857e+00 1.523053510390004195e-01
-1.271600000000034925e+00 1.021299999999882857e+00 1.766916698921264239e-01
-1.154400000000350701e+00 1.021299999999882857e+00 2.046901778659183657e-01
-1.037200000000211730e+00 1.021299999999882857e+00 2.269890588699934597e-01
-9.200000000000727596e-01 1.021299999999882857e+00 2.849053534595784587e-01
-8.028000000003885361e-01 1.021299999999882857e+00 2.949075924481368016e-01
-6.856000000002495653e-01 1.021299999999882857e+00 3.589018722233006109e-01
-5.684000000001105946e-01 1.021299999999882857e+00 3.740604545895687694e-01
-4.511999999999716238e-01 1.021299999999882857e+00 4.307802317443764073e-01
-3.731000000002495653e-01 1.021299999999882857e+00 4.874983919837315161e-01
-2.559000000001105946e-01 1.021299999999882857e+00 5.370584675153032839e-01
-1.386999999999716238e-01 1.021299999999882857e+00 5.831486424860204965e-01
-2.160000000003492460e-02 1.021299999999882857e+00 6.195648123050169209e-01
9.559999999964929884e-02 1.021299999999882857e+00 6.360153101177541402e-01
2.127999999997882696e-01 1.021299999999882857e+00 7.130031224684200142e-01
2.908999999999650754e-01 1.021299999999882857e+00 7.512302375941065646e-01
4.080999999996492988e-01 1.021299999999882857e+00 8.199151890966883682e-01
5.252999999997882696e-01 1.021299999999882857e+00 8.887618321445104330e-01
6.424999999999272404e-01 1.021299999999882857e+00 8.902979018242923592e-01
7.596999999996114639e-01 1.021299999999882857e+00 9.099110862619277373e-01
8.768999999997504347e-01 1.021299999999882857e+00 9.352303653310897191e-01
9.940999999998894054e-01 1.021299999999882857e+00 9.374439225854279689e-01
1.111199999999826105e+00 1.021299999999882857e+00 9.247705392695017013e-01
1.189399999999750435e+00 1.021299999999882857e+00 8.830395683584600919e-01
1.306599999999889405e+00 1.021299999999882857e+00 8.633245182473232582e-01
1.423800000000028376e+00 1.021299999999882857e+00 8.119357113390849312e-01
1.540899999999965075e+00 1.021299999999882857e+00 8.040710345786019619e-01
1.658099999999649299e+00 1.021299999999882857e+00 7.568732725229894154e-01
1.775299999999788270e+00 1.021299999999882857e+00 7.265674261986199145e-01
1.853399999999965075e+00 1.021299999999882857e+00 7.008390675200001363e-01
1.970599999999649299e+00 1.021299999999882857e+00 6.814603358229630592e-01
2.087799999999788270e+00 1.021299999999882857e+00 6.493726486700465150e-01
2.204999999999927240e+00 1.021299999999882857e+00 6.110954091653354459e-01
2.322199999999611464e+00 1.021299999999882857e+00 6.018806080020968619e-01
2.439399999999750435e+00 1.021299999999882857e+00 5.748409308915792826e-01
2.556599999999889405e+00 1.021299999999882857e+00 5.264563528939038006e-01
2.673699999999826105e+00 1.021299999999882857e+00 4.840867003791634038e-01
2.751899999999750435e+00 1.021299999999882857e+00 4.795205311415803306e-01
2.869099999999889405e+00 1.021299999999882857e+00 4.570567247613602224e-01
2.986300000000028376e+00 1.021299999999882857e+00 4.410557294443906429e-01
3.103399999999965075e+00 1.021299999999882857e+00 4.017533655428567885e-01
3.220599999999649299e+00 1.021299999999882857e+00 3.596973946258824051e-01
3.337799999999788270e+00 1.021299999999882857e+00 3.355794837378551221e-01
3.415899999999965075e+00 1.021299999999882857e+00 3.372869464555915409e-01
3.533099999999649299e+00 1.021299999999882857e+00 3.180278665020321305e-01
3.650299999999788270e+00 1.021299999999882857e+00 2.915217714908071578e-01
3.767499999999927240e+00 1.021299999999882857e+00 3.058557269763503283e-01
3.884699999999611464e+00 1.021299999999882857e+00 2.814597066305098982e-01
4.001899999999750435e+00 1.021299999999882857e+00 2.643268704968589899e-01
4.119099999999889405e+00 1.021299999999882857e+00 2.520803528603667298e-01
4.197199999999611464e+00 1.021299999999882857e+00 2.584461489964731684e-01
4.314399999999750435e+00 1.021299999999882857e+00 2.627568455925767266e-01
4.431599999999889405e+00 1.021299999999882857e+00 2.640309749690694097e-01
4.548699999999826105e+00 1.021299999999882857e+00 2.530116961609502613e-01
4.665899999999965075e+00 1.021299999999882857e+00 2.525524921724681127e-01
4.783099999999649299e+00 1.021299999999882857e+00 2.515936613091937502e-01
4.900299999999788270e+00 1.021299999999882857e+00 2.446215218784366097e-01
4.978399999999965075e+00 1.021299999999882857e+00 2.471309746605644120e-01
5.095599999999649299e+00 1.021299999999882857e+00 2.524457757526095691e-01
5.212799999999788270e+00 1.021299999999882857e+00 2.414944073934912339e-01
5.329999999999927240e+00 1.021299999999882857e+00 2.571704027045280117e-01
5.447199999999611464e+00 1.021299999999882857e+00 2.131466456819804955e-01
5.564399999999750435e+00 1.021299999999882857e+00 2.232911732303502483e-01
5.681599999999889405e+00 1.021299999999882857e+00 2.077898047881728549e-01
5.798800000000028376e+00 1.021299999999882857e+00 2.067388097441116013e-01
5.876899999999750435e+00 1.021299999999882857e+00 1.991667946805133482e-01
5.994099999999889405e+00 1.021299999999882857e+00 1.970599538460336142e-01
6.111199999999826105e+00 1.021299999999882857e+00 1.705570926657134778e-01
6.228399999999965075e+00 1.021299999999882857e+00 1.744845802995977913e-01
-5.060600000000249565e+00 1.568099999999958527e+00 4.816791132705369217e-03
-4.943400000000110595e+00 1.568099999999958527e+00 4.475621972248560246e-03
-4.826199999999971624e+00 1.568099999999958527e+00 6.889676742684652452e-03
-4.709100000000034925e+00 1.568099999999958527e+00 5.164427954971785757e-03
-4.591900000000350701e+00 1.568099999999958527e+00 3.790049820430139386e-03
-4.474700000000211730e+00 1.568099999999958527e+00 5.512064777238202297e-03
-4.357500000000072760e+00 1.568099999999958527e+00 8.944776282687513791e-03
-4.279400000000350701e+00 1.568099999999958527e+00 5.500746369071388836e-03
-4.162200000000211730e+00 1.568099999999958527e+00 7.229228987689058882e-03
-4.045000000000072760e+00 1.568099999999958527e+00 1.031753750177675892e-02
-3.927800000000388536e+00 1.568099999999958527e+00 9.281094696787116002e-03
-3.810600000000249565e+00 1.568099999999958527e+00 7.911567308602675958e-03
-3.693400000000110595e+00 1.568099999999958527e+00 9.981219087677154975e-03
-3.576199999999971624e+00 1.568099999999958527e+00 1.273967684947485864e-02
-3.498100000000249565e+00 1.568099999999958527e+00 1.376480124629768549e-02
-3.380900000000110595e+00 1.568099999999958527e+00 8.941542451782710441e-03
-3.263800000000173895e+00 1.568099999999958527e+00 1.929465209351231142e-02
-3.146600000000034925e+00 1.568099999999958527e+00 1.235970171816040339e-02
-3.029400000000350701e+00 1.568099999999958527e+00 1.790410480444664179e-02
-2.912200000000211730e+00 1.568099999999958527e+00 1.581828387084814602e-02
-2.795000000000072760e+00 1.568099999999958527e+00 1.685310976038538466e-02
-2.677800000000388536e+00 1.568099999999958527e+00 1.824365704945105082e-02
-2.599700000000211730e+00 1.568099999999958527e+00 2.166666706218595140e-02
-2.482500000000072760e+00 1.568099999999958527e+00 2.713830895311410141e-02
-2.365300000000388536e+00 1.568099999999958527e+00 2.064315958081552535e-02
-2.248100000000249565e+00 1.568099999999958527e+00 3.097039857530669085e-02
-2.130900000000110595e+00 1.568099999999958527e+00 2.957985128624102816e-02
-2.052800000000388536e+00 1.568099999999958527e+00 4.199129429887828863e-02
-1.935600000000249565e+00 1.568099999999958527e+00 3.955621962756097898e-02
-1.818400000000110595e+00 1.568099999999958527e+00 4.534962769351711526e-02
-1.701300000000173895e+00 1.568099999999958527e+00 6.329415538427381194e-02
-1.584100000000034925e+00 1.568099999999958527e+00 6.463296137886261061e-02
-1.466900000000350701e+00 1.568099999999958527e+00 5.846119509704442163e-02
-1.349700000000211730e+00 1.568099999999958527e+00 7.365049885690821974e-02
-1.271600000000034925e+00 1.568099999999958527e+00 8.797313593428457423e-02
-1.154400000000350701e+00 1.568099999999958527e+00 1.143482607938649670e-01
-1.037200000000211730e+00 1.568099999999958527e+00 1.218361962539383225e-01
-9.200000000000727596e-01 1.568099999999958527e+00 1.518154256569226312e-01
-8.028000000003885361e-01 1.568099999999958527e+00 1.741482618854981734e-01
-6.856000000002495653e-01 1.568099999999958527e+00 1.873018690907879424e-01
-5.684000000001105946e-01 1.568099999999958527e+00 2.235175413936865418e-01
-4.511999999999716238e-01 1.568099999999958527e+00 2.547676663422587251e-01
-3.731000000002495653e-01 1.568099999999958527e+00 2.963304780462505117e-01
-2.559000000001105946e-01 1.568099999999958527e+00 3.445194092741854508e-01
-1.386999999999716238e-01 1.568099999999958527e+00 3.897251314924387589e-01
-2.160000000003492460e-02 1.568099999999958527e+00 4.145140622932129149e-01
9.559999999964929884e-02 1.568099999999958527e+00 4.585200332457839978e-01
2.127999999997882696e-01 1.568099999999958527e+00 4.901436656638610834e-01
2.908999999999650754e-01 1.568099999999958527e+00 5.354884426110209095e-01
4.080999999996492988e-01 1.568099999999958527e+00 5.818405578850273097e-01
5.252999999997882696e-01 1.568099999999958527e+00 6.162937923448077449e-01
6.424999999999272404e-01 1.568099999999958527e+00 6.566342159667836187e-01
7.596999999996114639e-01 1.568099999999958527e+00 6.980773759272976831e-01
8.768999999997504347e-01 1.568099999999958527e+00 7.097692915636160116e-01
9.940999999998894054e-01 1.568099999999958527e+00 7.612437949908318346e-01
1.111199999999826105e+00 1.568099999999958527e+00 7.800905615040287788e-01
1.189399999999750435e+00 1.568099999999958527e+00 8.141638208324947223e-01
1.306599999999889405e+00 1.568099999999958527e+00 8.410256372432480809e-01
1.423800000000028376e+00 1.568099999999958527e+00 8.281048658631041670e-01
1.540899999999965075e+00 1.568099999999958527e+00 7.997425519125219706e-01
1.658099999999649299e+00 1.568099999999958527e+00 7.934834721962740200e-01
1.775299999999788270e+00 1.568099999999958527e+00 7.660007602517983072e-01
1.853399999999965075e+00 1.568099999999958527e+00 7.525674266732430562e-01
1.970599999999649299e+00 1.568099999999958527e+00 7.141867045795782243e-01
2.087799999999788270e+00 1.568099999999958527e+00 7.038497640923726539e-01
2.204999999999927240e+00 1.568099999999958527e+00 6.860394403841653110e-01
2.322199999999611464e+00 1.568099999999958527e+00 6.444927978346974839e-01
2.439399999999750435e+00 1.568099999999958527e+00 6.357954096162274915e-01
2.556599999999889405e+00 1.568099999999958527e+00 5.907707819286431850e-01
2.673699999999826105e+00 1.568099999999958527e+00 5.812940404621154133e-01
2.751899999999750435e+00 1.568099999999958527e+00 5.390359551135908145e-01
2.869099999999889405e+00 1.568099999999958527e+00 4.902827203927676569e-01
2.986300000000028376e+00 1.568099999999958527e+00 4.887320984739141339e-01
3.103399999999965075e+00 1.568099999999958527e+00 4.386432915894069584e-01
3.220599999999649299e+00 1.568099999999958527e+00 4.300801073534862851e-01
3.337799999999788270e+00 1.568099999999958527e+00 3.895602061162937724e-01
3.415899999999965075e+00 1.568099999999958527e+00 3.752440367007270350e-01
3.533099999999649299e+00 1.568099999999958527e+00 3.321225185006198011e-01
3.650299999999788270e+00 1.568099999999958527e+00 3.456916729771768448e-01
3.767499999999927240e+00 1.568099999999958527e+00 3.164901799067978971e-01
3.884699999999611464e+00 1.568099999999958527e+00 2.774513732240054820e-01
4.001899999999750435e+00 1.568099999999958527e+00 2.574307260923647256e-01
4.119099999999889405e+00 1.568099999999958527e+00 2.754318458239555234e-01
4.197199999999611464e+00 1.568099999999958527e+00 2.657287361940914860e-01
4.314399999999750435e+00 1.568099999999958527e+00 2.374052282143667425e-01
4.431599999999889405e+00 1.568099999999958527e+00 2.550441588846194541e-01
4.548699999999826105e+00 1.568099999999958527e+00 2.445261238667448822e-01
4.665899999999965075e+00 1.568099999999958527e+00 2.300466459904855210e-01
4.783099999999649299e+00 1.568099999999958527e+00 2.331883127145024936e-01
4.900299999999788270e+00 1.568099999999958527e+00 2.254497553593068360e-01
4.978399999999965075e+00 1.568099999999958527e+00 2.265557255287497518e-01
5.095599999999649299e+00 1.568099999999958527e+00 2.205343323840049385e-01
5.212799999999788270e+00 1.568099999999958527e+00 2.201786109844765249e-01
5.329999999999927240e+00 1.568099999999958527e+00 2.327080888251391311e-01
5.447199999999611464e+00 1.568099999999958527e+00 2.133536108598879377e-01
5.564399999999750435e+00 1.568099999999958527e+00 2.185940338411226092e-01
5.681599999999889405e+00 1.568099999999958527e+00 1.999477648440234623e-01
5.798800000000028376e+00 1.568099999999958527e+00 2.118579640664161323e-01
5.876899999999750435e+00 1.568099999999958527e+00 1.877804760646989146e-01
5.994099999999889405e+00 1.568099999999958527e+00 1.920038592263727806e-01
6.111199999999826105e+00 1.568099999999958527e+00 1.838255008681237701e-01
6.228399999999965075e+00 1.568099999999958527e+00 1.933653020372951836e-01
-5.060600000000249565e+00 2.036899999999604916e+00 4.472388141343756895e-03
-4.943400000000110595e+00 2.036899999999604916e+00 5.510447861785799754e-03
-4.826199999999971624e+00 2.036899999999604916e+00 4.823258794514976786e-03
-4.709100000000034925e+00 2.036899999999604916e+00 5.518532439047809865e-03
-4.591900000000350701e+00 2.036899999999604916e+00 4.472388141343756895e-03
-4.474700000000211730e+00 2.036899999999604916e+00 5.166044870424187432e-03
-4.357500000000072760e+00 2.036899999999604916e+00 5.162811039519384082e-03
-4.279400000000350701e+00 2.036899999999604916e+00 4.824875709967378461e-03
-4.162200000000211730e+00 2.036899999999604916e+00 7.921268801317087743e-03
-4.045000000000072760e+00 2.036899999999604916e+00 6.194403098151818506e-03
-3.927800000000388536e+00 2.036899999999604916e+00 6.878358334517838991e-03
-3.810600000000249565e+00 2.036899999999604916e+00 7.580099640860278772e-03
-3.693400000000110595e+00 2.036899999999604916e+00 7.565547401788661093e-03
-3.576199999999971624e+00 2.036899999999604916e+00 6.875124503613034774e-03
-3.498100000000249565e+00 2.036899999999604916e+00 9.986069834034360868e-03
-3.380900000000110595e+00 2.036899999999604916e+00 9.999005157653576004e-03
-3.263800000000173895e+00 2.036899999999604916e+00 1.137500020764762275e-02
-3.146600000000034925e+00 2.036899999999604916e+00 1.240982609718486313e-02
-3.029400000000350701e+00 2.036899999999604916e+00 1.412213956127851382e-02
-2.912200000000211730e+00 2.036899999999604916e+00 1.343171666310288836e-02
-2.795000000000072760e+00 2.036899999999604916e+00 1.446007489083051857e-02
-2.677800000000388536e+00 2.036899999999604916e+00 1.480286096673973095e-02
-2.599700000000211730e+00 2.036899999999604916e+00 1.479154255857291662e-02
-2.482500000000072760e+00 2.036899999999604916e+00 1.652810975445259678e-02
-2.365300000000388536e+00 2.036899999999604916e+00 1.652972666990499759e-02
-2.248100000000249565e+00 2.036899999999604916e+00 2.476629398444046490e-02
-2.130900000000110595e+00 2.036899999999604916e+00 2.442997557034086095e-02
-2.052800000000388536e+00 2.036899999999604916e+00 2.789825921574301537e-02
-1.935600000000249565e+00 2.036899999999604916e+00 2.861131893025226774e-02
-1.818400000000110595e+00 2.036899999999604916e+00 3.235447820256275031e-02
-1.701300000000173895e+00 2.036899999999604916e+00 2.825721444617624450e-02
-1.584100000000034925e+00 2.036899999999604916e+00 3.409751306025204237e-02
-1.466900000000350701e+00 2.036899999999604916e+00 4.058942860164581334e-02
-1.349700000000211730e+00 2.036899999999604916e+00 5.036206559596312360e-02
-1.271600000000034925e+00 2.036899999999604916e+00 5.026666758427140308e-02
-1.154400000000350701e+00 2.036899999999604916e+00 5.166044870424187779e-02
-1.037200000000211730e+00 2.036899999999604916e+00 6.168532450913388060e-02
-9.200000000000727596e-01 2.036899999999604916e+00 7.090012567237251317e-02
-8.028000000003885361e-01 2.036899999999604916e+00 8.196144428225417278e-02
-6.856000000002495653e-01 2.036899999999604916e+00 9.821144457889363633e-02
-5.684000000001105946e-01 2.036899999999604916e+00 1.182531116114156206e-01
-4.511999999999716238e-01 2.036899999999604916e+00 1.374248781305454081e-01
-3.731000000002495653e-01 2.036899999999604916e+00 1.631855751182130498e-01
-2.559000000001105946e-01 2.036899999999604916e+00 1.715385603453214447e-01
-1.386999999999716238e-01 2.036899999999604916e+00 1.946184115129067083e-01
-2.160000000003492460e-02 2.036899999999604916e+00 2.568162982204519884e-01
9.559999999964929884e-02 2.036899999999604916e+00 2.597962733992287832e-01
2.127999999997882696e-01 2.036899999999604916e+00 2.973717715975973674e-01
2.908999999999650754e-01 2.036899999999604916e+00 3.291926677008674695e-01
4.080999999996492988e-01 2.036899999999604916e+00 3.796614497166890811e-01
5.252999999997882696e-01 2.036899999999604916e+00 3.891737633231697746e-01
6.424999999999272404e-01 2.036899999999604916e+00 4.292975202745237806e-01
7.596999999996114639e-01 2.036899999999604916e+00 4.694859538439739022e-01
8.768999999997504347e-01 2.036899999999604916e+00 5.130699098634681210e-01
9.940999999998894054e-01 2.036899999999604916e+00 5.364440396433904912e-01
1.111199999999826105e+00 2.036899999999604916e+00 5.627318510685411779e-01
1.189399999999750435e+00 2.036899999999604916e+00 5.783075976215290570e-01
1.306599999999889405e+00 2.036899999999604916e+00 6.415710316122071877e-01
1.423800000000028376e+00 2.036899999999604916e+00 6.726529973537296314e-01
1.540899999999965075e+00 2.036899999999604916e+00 7.003216545752316557e-01
1.658099999999649299e+00 2.036899999999604916e+00 6.966803609764223859e-01
1.775299999999788270e+00 2.036899999999604916e+00 7.116141920948066968e-01
1.853399999999965075e+00 2.036899999999604916e+00 7.233222768856490958e-01
1.970599999999649299e+00 2.036899999999604916e+00 6.797011318107496480e-01
2.087799999999788270e+00 2.036899999999604916e+00 7.123094657393395090e-01
2.204999999999927240e+00 2.036899999999604916e+00 6.861008831713565348e-01
2.322199999999611464e+00 2.036899999999604916e+00 6.819211567268974594e-01
2.439399999999750435e+00 2.036899999999604916e+00 6.295427975617892136e-01
2.556599999999889405e+00 2.036899999999604916e+00 6.291628224304747219e-01
2.673699999999826105e+00 2.036899999999604916e+00 5.829918016871373787e-01
2.751899999999750435e+00 2.036899999999604916e+00 5.640722739785823947e-01
2.869099999999889405e+00 2.036899999999604916e+00 5.419140646188662647e-01
2.986300000000028376e+00 2.036899999999604916e+00 5.041898101988766534e-01
3.103399999999965075e+00 2.036899999999604916e+00 4.988070986578306276e-01
3.220599999999649299e+00 2.036899999999604916e+00 4.728248842531839191e-01
3.337799999999788270e+00 2.036899999999604916e+00 4.487959037150387465e-01
3.415899999999965075e+00 2.036899999999604916e+00 4.103068482860630084e-01
3.533099999999649299e+00 2.036899999999604916e+00 3.786961511916051570e-01
3.650299999999788270e+00 2.036899999999604916e+00 3.768302307595333689e-01
3.767499999999927240e+00 2.036899999999604916e+00 3.421279913200829803e-01
3.884699999999611464e+00 2.036899999999604916e+00 3.428879415827118526e-01
4.001899999999750435e+00 2.036899999999604916e+00 2.988075925193302562e-01
4.119099999999889405e+00 2.036899999999604916e+00 2.683465223115302223e-01
4.197199999999611464e+00 2.036899999999604916e+00 2.854680400370143145e-01
4.314399999999750435e+00 2.036899999999604916e+00 2.644529899021463293e-01
4.431599999999889405e+00 2.036899999999604916e+00 2.392905516318673820e-01
4.548699999999826105e+00 2.036899999999604916e+00 2.310507504864271477e-01
4.665899999999965075e+00 2.036899999999604916e+00 2.307225166495895374e-01
4.783099999999649299e+00 2.036899999999604916e+00 2.137546058920836156e-01
4.900299999999788270e+00 2.036899999999604916e+00 2.175268696425373405e-01
4.978399999999965075e+00 2.036899999999604916e+00 2.031912972415417795e-01
5.095599999999649299e+00 2.036899999999604916e+00 2.081633122576777017e-01
5.212799999999788270e+00 2.036899999999604916e+00 2.082538595230122302e-01
5.329999999999927240e+00 2.036899999999604916e+00 1.999235111122374675e-01
5.447199999999611464e+00 2.036899999999604916e+00 2.102087103049661843e-01
5.564399999999750435e+00 2.036899999999604916e+00 2.061389341112705165e-01
5.681599999999889405e+00 2.036899999999604916e+00 1.934978891043921401e-01
5.798800000000028376e+00 2.036899999999604916e+00 1.855814710494322894e-01
5.876899999999750435e+00 2.036899999999604916e+00 1.921978890806609885e-01
5.994099999999889405e+00 2.036899999999604916e+00 1.854278640814540913e-01
6.111199999999826105e+00 2.036899999999604916e+00 1.834794809613097544e-01
6.228399999999965075e+00 2.036899999999604916e+00 1.706233861992619560e-01
-5.060600000000249565e+00 2.583799999999882857e+00 4.491791126772579600e-03
-4.943400000000110595e+00 2.583799999999882857e+00 2.761691592702507879e-03
-4.826199999999971624e+00 2.583799999999882857e+00 2.409204024078885446e-03
-4.709100000000034925e+00 2.583799999999882857e+00 3.788432904977737277e-03
-4.591900000000350701e+00 2.583799999999882857e+00 4.140920473601359710e-03
-4.474700000000211730e+00 2.583799999999882857e+00 3.442412998163722846e-03
-4.357500000000072760e+00 2.583799999999882857e+00 3.790049820430139386e-03
-4.279400000000350701e+00 2.583799999999882857e+00 7.940671786745911315e-03
-4.162200000000211730e+00 2.583799999999882857e+00 6.554975244037451049e-03
-4.045000000000072760e+00 2.583799999999882857e+00 4.480472718605766139e-03
-3.927800000000388536e+00 2.583799999999882857e+00 5.516915523595407322e-03
-3.810600000000249565e+00 2.583799999999882857e+00 3.791666735882541061e-03
-3.693400000000110595e+00 2.583799999999882857e+00 8.280224031750316876e-03
-3.576199999999971624e+00 2.583799999999882857e+00 6.545273751323040130e-03
-3.498100000000249565e+00 2.583799999999882857e+00 9.306965344025548009e-03
-3.380900000000110595e+00 2.583799999999882857e+00 1.000223898855837935e-02
-3.263800000000173895e+00 2.583799999999882857e+00 8.270522539035906825e-03
-3.146600000000034925e+00 2.583799999999882857e+00 8.624627023111930066e-03
-3.029400000000350701e+00 2.583799999999882857e+00 8.281840947202719419e-03
-2.912200000000211730e+00 2.583799999999882857e+00 1.345273656398411274e-02
-2.795000000000072760e+00 2.583799999999882857e+00 1.414477637761214247e-02
-2.677800000000388536e+00 2.583799999999882857e+00 1.345111964853171020e-02
-2.599700000000211730e+00 2.583799999999882857e+00 1.447947787625934388e-02
-2.482500000000072760e+00 2.583799999999882857e+00 1.656206497895303456e-02
-2.365300000000388536e+00 2.583799999999882857e+00 1.619664208671019873e-02
-2.248100000000249565e+00 2.583799999999882857e+00 1.516181619717296009e-02
-2.130900000000110595e+00 2.583799999999882857e+00 1.483034852943056203e-02
-2.052800000000388536e+00 2.583799999999882857e+00 2.104092078210640163e-02
-1.935600000000249565e+00 2.583799999999882857e+00 2.000609489256916299e-02
-1.818400000000110595e+00 2.583799999999882857e+00 2.376380640395125976e-02
-1.701300000000173895e+00 2.583799999999882857e+00 3.032686622525072526e-02
-1.584100000000034925e+00 2.583799999999882857e+00 3.169477669798276276e-02
-1.466900000000350701e+00 2.583799999999882857e+00 3.102213986978355487e-02
-1.349700000000211730e+00 2.583799999999882857e+00 3.064863240027870805e-02
-1.271600000000034925e+00 2.583799999999882857e+00 3.276679164292524427e-02
-1.154400000000350701e+00 2.583799999999882857e+00 4.550485157694770383e-02
-1.037200000000211730e+00 2.583799999999882857e+00 3.752699073479654618e-02
-9.200000000000727596e-01 2.583799999999882857e+00 4.447649334922006842e-02
-8.028000000003885361e-01 2.583799999999882857e+00 5.379477710141242902e-02
-6.856000000002495653e-01 2.583799999999882857e+00 5.763980204722424228e-02
-5.684000000001105946e-01 2.583799999999882857e+00 7.365858343417022724e-02
-4.511999999999716238e-01 2.583799999999882857e+00 7.337724014545228546e-02
-3.731000000002495653e-01 2.583799999999882857e+00 8.572562345544587625e-02
-2.559000000001105946e-01 2.583799999999882857e+00 9.715236495757036128e-02
-1.386999999999716238e-01 2.583799999999882857e+00 1.071384347916047308e-01
-2.160000000003492460e-02 2.583799999999882857e+00 1.306241317377428435e-01
9.559999999964929884e-02 2.583799999999882857e+00 1.611498785636390207e-01
2.127999999997882696e-01 2.583799999999882857e+00 1.764442818279089442e-01
2.908999999999650754e-01 2.583799999999882857e+00 1.845935357080146777e-01
4.080999999996492988e-01 2.583799999999882857e+00 2.098400535818185086e-01
5.252999999997882696e-01 2.583799999999882857e+00 2.428509994580564657e-01
6.424999999999272404e-01 2.583799999999882857e+00 2.633987610271802393e-01
7.596999999996114639e-01 2.583799999999882857e+00 2.913503784528525542e-01
8.768999999997504347e-01 2.583799999999882857e+00 3.111769957302050749e-01
9.940999999998894054e-01 2.583799999999882857e+00 3.503273695792132325e-01
1.111199999999826105e+00 2.583799999999882857e+00 4.057439128793847716e-01
1.189399999999750435e+00 2.583799999999882857e+00 4.087012512418279342e-01
1.306599999999889405e+00 2.583799999999882857e+00 4.385236398459292362e-01
1.423800000000028376e+00 2.583799999999882857e+00 4.677784911262374834e-01
1.540899999999965075e+00 2.583799999999882857e+00 4.863309790270972655e-01
1.658099999999649299e+00 2.583799999999882857e+00 5.060233923219005225e-01
1.775299999999788270e+00 2.583799999999882857e+00 5.590048609507547450e-01
1.853399999999965075e+00 2.583799999999882857e+00 5.721730203951161942e-01
1.970599999999649299e+00 2.583799999999882857e+00 5.770544881459175324e-01
2.087799999999788270e+00 2.583799999999882857e+00 5.831631947250920378e-01
2.204999999999927240e+00 2.583799999999882857e+00 6.062672996244633516e-01
2.322199999999611464e+00 2.583799999999882857e+00 5.975747621523505027e-01
2.439399999999750435e+00 2.583799999999882857e+00 6.407512554778395097e-01
2.556599999999889405e+00 2.583799999999882857e+00 5.860493888076295788e-01
2.673699999999826105e+00 2.583799999999882857e+00 5.907206575496186662e-01
2.751899999999750435e+00 2.583799999999882857e+00 5.860995131866539865e-01
2.869099999999889405e+00 2.583799999999882857e+00 5.375985172764055076e-01
2.986300000000028376e+00 2.583799999999882857e+00 5.432415522052882473e-01
3.103399999999965075e+00 2.583799999999882857e+00 5.158332183716229924e-01
3.220599999999649299e+00 2.583799999999882857e+00 4.749430434958304414e-01
3.337799999999788270e+00 2.583799999999882857e+00 4.835806058425615728e-01
3.415899999999965075e+00 2.583799999999882857e+00 4.379835900848269570e-01
3.533099999999649299e+00 2.583799999999882857e+00 4.126594602693078873e-01
3.650299999999788270e+00 2.583799999999882857e+00 3.934505046947728291e-01
3.767499999999927240e+00 2.583799999999882857e+00 3.595696583051427031e-01
3.884699999999611464e+00 2.583799999999882857e+00 3.337216478830453137e-01
4.001899999999750435e+00 2.583799999999882857e+00 3.343748817258156980e-01
4.119099999999889405e+00 2.583799999999882857e+00 3.072511250117732073e-01
4.197199999999611464e+00 2.583799999999882857e+00 2.886743833791273195e-01
4.314399999999750435e+00 2.583799999999882857e+00 2.753930398530978763e-01
4.431599999999889405e+00 2.583799999999882857e+00 2.509679150291141969e-01
4.548699999999826105e+00 2.583799999999882857e+00 2.320710241368927618e-01
4.665899999999965075e+00 2.583799999999882857e+00 2.137044815130591524e-01
4.783099999999649299e+00 2.583799999999882857e+00 2.168752527152193743e-01
4.900299999999788270e+00 2.583799999999882857e+00 1.983518692925027860e-01
4.978399999999965075e+00 2.583799999999882857e+00 1.919440333546338917e-01
5.095599999999649299e+00 2.583799999999882857e+00 1.855135606004313931e-01
5.212799999999788270e+00 2.583799999999882857e+00 1.776618191635676025e-01
5.329999999999927240e+00 2.583799999999882857e+00 1.654524905824805714e-01
5.447199999999611464e+00 2.583799999999882857e+00 1.577381869590709362e-01
5.564399999999750435e+00 2.583799999999882857e+00 1.486608236092864521e-01
5.681599999999889405e+00 2.583799999999882857e+00 1.622704009721535334e-01
5.798800000000028376e+00 2.583799999999882857e+00 1.526271172140284127e-01
5.876899999999750435e+00 2.583799999999882857e+00 1.468951519352635349e-01
5.994099999999889405e+00 2.583799999999882857e+00 1.445457737829235201e-01
6.111199999999826105e+00 2.583799999999882857e+00 1.504184107060473619e-01
6.228399999999965075e+00 2.583799999999882857e+00 1.402722662422252187e-01
-5.060600000000249565e+00 3.052499999999781721e+00 3.106094584064120635e-03
-4.943400000000110595e+00 3.052499999999781721e+00 2.414054770436091339e-03
-4.826199999999971624e+00 3.052499999999781721e+00 6.855721518184210769e-04
-4.709100000000034925e+00 3.052499999999781721e+00 2.066417948169674799e-03
-4.591900000000350701e+00 3.052499999999781721e+00 2.414054770436091339e-03
-4.474700000000211730e+00 3.052499999999781721e+00 4.140920473601359710e-03
-4.357500000000072760e+00 3.052499999999781721e+00 5.513681692690603972e-03
-4.279400000000350701e+00 3.052499999999781721e+00 5.175746363138598351e-03
-4.162200000000211730e+00 3.052499999999781721e+00 2.761691592702507879e-03
-4.045000000000072760e+00 3.052499999999781721e+00 3.102860753159315983e-03
-3.927800000000388536e+00 3.052499999999781721e+00 4.142537389053761385e-03
-3.810600000000249565e+00 3.052499999999781721e+00 7.247015057665479910e-03
-3.693400000000110595e+00 3.052499999999781721e+00 4.829726456324585221e-03
-3.576199999999971624e+00 3.052499999999781721e+00 4.145771219958565602e-03
-3.498100000000249565e+00 3.052499999999781721e+00 4.829726456324585221e-03
-3.380900000000110595e+00 3.052499999999781721e+00 4.136069727244153817e-03
-3.263800000000173895e+00 3.052499999999781721e+00 5.180597109495805111e-03
-3.146600000000034925e+00 3.052499999999781721e+00 5.174129447686197543e-03
-3.029400000000350701e+00 3.052499999999781721e+00 5.864552345861823862e-03
-2.912200000000211730e+00 3.052499999999781721e+00 1.101766189266679789e-02
-2.795000000000072760e+00 3.052499999999781721e+00 1.136853254583801605e-02
-2.677800000000388536e+00 3.052499999999781721e+00 1.277201515852289734e-02
-2.599700000000211730e+00 3.052499999999781721e+00 1.206704002127565248e-02
-2.482500000000072760e+00 3.052499999999781721e+00 1.309216441809848107e-02
-2.365300000000388536e+00 3.052499999999781721e+00 1.413992563125493658e-02
-2.248100000000249565e+00 3.052499999999781721e+00 1.894701527124589488e-02
-2.130900000000110595e+00 3.052499999999781721e+00 1.655883114804823295e-02
-2.052800000000388536e+00 3.052499999999781721e+00 1.654104507807181365e-02
-1.935600000000249565e+00 3.052499999999781721e+00 1.928818443170270125e-02
-1.818400000000110595e+00 3.052499999999781721e+00 1.585385601080098808e-02
-1.701300000000173895e+00 3.052499999999781721e+00 2.313320937751450757e-02
-1.584100000000034925e+00 3.052499999999781721e+00 1.998669190714033941e-02
-1.466900000000350701e+00 3.052499999999781721e+00 2.378967705118969697e-02
-1.349700000000211730e+00 3.052499999999781721e+00 2.619726415981617554e-02
-1.271600000000034925e+00 3.052499999999781721e+00 2.654975172843980144e-02
-1.154400000000350701e+00 3.052499999999781721e+00 2.825883136162864878e-02
-1.037200000000211730e+00 3.052499999999781721e+00 2.654328406663019127e-02
-9.200000000000727596e-01 3.052499999999781721e+00 3.065348314663591395e-02
-8.028000000003885361e-01 3.052499999999781721e+00 3.444353296706605116e-02
-6.856000000002495653e-01 3.052499999999781721e+00 3.615908026206450521e-02
-5.684000000001105946e-01 3.052499999999781721e+00 4.310211521467841728e-02
-4.511999999999716238e-01 3.052499999999781721e+00 4.722201578739855521e-02
-3.731000000002495653e-01 3.052499999999781721e+00 4.786393122200213041e-02
-2.559000000001105946e-01 3.052499999999781721e+00 5.381418008684125259e-02
-1.386999999999716238e-01 3.052499999999781721e+00 6.131828470143864396e-02
-2.160000000003492460e-02 3.052499999999781721e+00 6.328445389155940015e-02
9.559999999964929884e-02 3.052499999999781721e+00 7.782537455501001289e-02
2.127999999997882696e-01 3.052499999999781721e+00 8.370771297084826645e-02
2.908999999999650754e-01 3.052499999999781721e+00 1.026369421721177178e-01
4.080999999996492988e-01 3.052499999999781721e+00 1.200543554253913903e-01
5.252999999997882696e-01 3.052499999999781721e+00 1.184245046493702380e-01
6.424999999999272404e-01 3.052499999999781721e+00 1.246011216775456398e-01
7.596999999996114639e-01 3.052499999999781721e+00 1.593211471869724338e-01
8.768999999997504347e-01 3.052499999999781721e+00 1.872954014289783253e-01
9.940999999998894054e-01 3.052499999999781721e+00 1.950000035596735626e-01
1.111199999999826105e+00 3.052499999999781721e+00 2.199926657074502967e-01
1.189399999999750435e+00 3.052499999999781721e+00 2.428768701052949064e-01
1.306599999999889405e+00 3.052499999999781721e+00 2.606807261516926322e-01
1.423800000000028376e+00 3.052499999999781721e+00 2.751521194506899581e-01
1.540899999999965075e+00 3.052499999999781721e+00 3.069859508775792944e-01
1.658099999999649299e+00 3.052499999999781721e+00 3.312380657481558965e-01
1.775299999999788270e+00 3.052499999999781721e+00 3.517357029382552902e-01
1.853399999999965075e+00 3.052499999999781721e+00 3.662167977299670141e-01
1.970599999999649299e+00 3.052499999999781721e+00 3.798037382765004910e-01
2.087799999999788270e+00 3.052499999999781721e+00 4.026475197880350354e-01
2.204999999999927240e+00 3.052499999999781721e+00 4.354741373026991824e-01
2.322199999999611464e+00 3.052499999999781721e+00 4.578263765167035482e-01
2.439399999999750435e+00 3.052499999999781721e+00 4.633238890548700972e-01
2.556599999999889405e+00 3.052499999999781721e+00 4.757822226156270817e-01
2.673699999999826105e+00 3.052499999999781721e+00 5.028380688806686205e-01
2.751899999999750435e+00 3.052499999999781721e+00 4.831440386704130563e-01
2.869099999999889405e+00 3.052499999999781721e+00 4.985483921854463318e-01
2.986300000000028376e+00 3.052499999999781721e+00 5.037257554640373058e-01
3.103399999999965075e+00 3.052499999999781721e+00 4.813799839118425572e-01
3.220599999999649299e+00 3.052499999999781721e+00 4.741572225859631007e-01
3.337799999999788270e+00 3.052499999999781721e+00 4.587464014091202635e-01
3.415899999999965075e+00 3.052499999999781721e+00 4.426548588268161555e-01
3.533099999999649299e+00 3.052499999999781721e+00 4.206631917586974856e-01
3.650299999999788270e+00 3.052499999999781721e+00 4.060430422380790771e-01
3.767499999999927240e+00 3.052499999999781721e+00 4.050243855030658535e-01
3.884699999999611464e+00 3.052499999999781721e+00 3.456059764581995153e-01
4.001899999999750435e+00 3.052499999999781721e+00 3.253104536996504481e-01
4.119099999999889405e+00 3.052499999999781721e+00 3.330344588157744257e-01
4.197199999999611464e+00 3.052499999999781721e+00 3.100871947152861741e-01
4.314399999999750435e+00 3.052499999999781721e+00 2.913552291992097532e-01
4.431599999999889405e+00 3.052499999999781721e+00 2.683174178333869730e-01
4.548699999999826105e+00 3.052499999999781721e+00 2.614552286533931569e-01
4.665899999999965075e+00 3.052499999999781721e+00 2.434120691200399311e-01
4.783099999999649299e+00 3.052499999999781721e+00 2.207332129846504010e-01
4.900299999999788270e+00 3.052499999999781721e+00 2.180006258700910859e-01
4.978399999999965075e+00 3.052499999999781721e+00 2.021920434919573795e-01
5.095599999999649299e+00 3.052499999999781721e+00 1.975175409190633724e-01
5.212799999999788270e+00 3.052499999999781721e+00 1.895445308232694415e-01
5.329999999999927240e+00 3.052499999999781721e+00 1.651695303783102253e-01
5.447199999999611464e+00 3.052499999999781721e+00 1.576912964109512816e-01
5.564399999999750435e+00 3.052499999999781721e+00 1.539788585322364178e-01
5.681599999999889405e+00 3.052499999999781721e+00 1.401315945978662270e-01
5.798800000000028376e+00 3.052499999999781721e+00 1.341651765785031036e-01
5.876899999999750435e+00 3.052499999999781721e+00 1.419506244818184160e-01
5.994099999999889405e+00 3.052499999999781721e+00 1.238864450475839901e-01
6.111199999999826105e+00 3.052499999999781721e+00 1.313792312540145446e-01
6.228399999999965075e+00 3.052499999999781721e+00 1.313274899595376910e-01
-5.060600000000249565e+00 3.521299999999882857e+00 1.029975143180033616e-03
-4.943400000000110595e+00 3.521299999999882857e+00 2.071268694526880692e-03
-4.826199999999971624e+00 3.521299999999882857e+00 1.725248787712866478e-03
-4.709100000000034925e+00 3.521299999999882857e+00 4.136069727244153817e-03
-4.591900000000350701e+00 3.521299999999882857e+00 3.791666735882541061e-03
-4.474700000000211730e+00 3.521299999999882857e+00 3.447263744520928739e-03
-4.357500000000072760e+00 3.521299999999882857e+00 1.722014956808062477e-03
-4.279400000000350701e+00 3.521299999999882857e+00 1.723631872260464369e-03
-4.162200000000211730e+00 3.521299999999882857e+00 5.856467768599814619e-03
-4.045000000000072760e+00 3.521299999999882857e+00 4.147388135410967278e-03
-3.927800000000388536e+00 3.521299999999882857e+00 5.526617016309819976e-03
-3.810600000000249565e+00 3.521299999999882857e+00 3.455348321782938416e-03
-3.693400000000110595e+00 3.521299999999882857e+00 4.142537389053761385e-03
-3.576199999999971624e+00 3.521299999999882857e+00 5.178980194043403436e-03
-3.498100000000249565e+00 3.521299999999882857e+00 3.796517482239747387e-03
-3.380900000000110595e+00 3.521299999999882857e+00 5.520149354500211540e-03
-3.263800000000173895e+00 3.521299999999882857e+00 7.240547395855872342e-03
-3.146600000000034925e+00 3.521299999999882857e+00 9.674005151720786386e-03
-3.029400000000350701e+00 3.521299999999882857e+00 7.251865804022685803e-03
-2.912200000000211730e+00 3.521299999999882857e+00 7.248631973117882453e-03
-2.795000000000072760e+00 3.521299999999882857e+00 6.891293658137053260e-03
-2.677800000000388536e+00 3.521299999999882857e+00 8.629477769469135959e-03
-2.599700000000211730e+00 3.521299999999882857e+00 9.649751419934756921e-03
-2.482500000000072760e+00 3.521299999999882857e+00 8.972263845378346606e-03
-2.365300000000388536e+00 3.521299999999882857e+00 1.312288581169411723e-02
-2.248100000000249565e+00 3.521299999999882857e+00 1.173395543808085362e-02
-2.130900000000110595e+00 3.521299999999882857e+00 1.482873161397816122e-02
-2.052800000000388536e+00 3.521299999999882857e+00 1.035957730353920768e-02
-1.935600000000249565e+00 3.521299999999882857e+00 1.516828385898256852e-02
-1.818400000000110595e+00 3.521299999999882857e+00 1.484651768395458225e-02
-1.701300000000173895e+00 3.521299999999882857e+00 1.725733862348587111e-02
-1.584100000000034925e+00 3.521299999999882857e+00 1.588134357349182263e-02
-1.466900000000350701e+00 3.521299999999882857e+00 1.761791076937150105e-02
-1.349700000000211730e+00 3.521299999999882857e+00 2.313967703932411427e-02
-1.271600000000034925e+00 3.521299999999882857e+00 2.209838348797726892e-02
-1.154400000000350701e+00 3.521299999999882857e+00 1.691616946302906127e-02
-1.037200000000211730e+00 3.521299999999882857e+00 1.966654264756475395e-02
-9.200000000000727596e-01 3.521299999999882857e+00 3.105124434792679022e-02
-8.028000000003885361e-01 3.521299999999882857e+00 2.451567208931816275e-02
-6.856000000002495653e-01 3.521299999999882857e+00 2.687636864982499013e-02
-5.684000000001105946e-01 3.521299999999882857e+00 3.769838377275114977e-02
-4.511999999999716238e-01 3.521299999999882857e+00 3.518084641336133300e-02
-3.731000000002495653e-01 3.521299999999882857e+00 3.417350808651493238e-02
-2.559000000001105946e-01 3.521299999999882857e+00 3.518893099062334745e-02
-1.386999999999716238e-01 3.521299999999882857e+00 3.793768725970664280e-02
-2.160000000003492460e-02 3.521299999999882857e+00 4.826007550784060240e-02
9.559999999964929884e-02 3.521299999999882857e+00 5.241554822051357893e-02
2.127999999997882696e-01 3.521299999999882857e+00 5.269527459377911643e-02
2.908999999999650754e-01 3.521299999999882857e+00 5.443345870511119566e-02
4.080999999996492988e-01 3.521299999999882857e+00 6.272338422957592086e-02
5.252999999997882696e-01 3.521299999999882857e+00 6.558694149577976029e-02
6.424999999999272404e-01 3.521299999999882857e+00 8.453395676702564476e-02
7.596999999996114639e-01 3.521299999999882857e+00 7.968321040981984904e-02
8.768999999997504347e-01 3.521299999999882857e+00 1.006594545738301594e-01
9.940999999998894054e-01 3.521299999999882857e+00 1.118000020408795175e-01
1.111199999999826105e+00 3.521299999999882857e+00 1.189532360023056734e-01
1.189399999999750435e+00 3.521299999999882857e+00 1.444552265175890193e-01
1.306599999999889405e+00 3.521299999999882857e+00 1.483713957433065167e-01
1.423800000000028376e+00 3.521299999999882857e+00 1.707818439135973532e-01
1.540899999999965075e+00 3.521299999999882857e+00 2.046804763732039678e-01
1.658099999999649299e+00 3.521299999999882857e+00 2.016277399990691055e-01
1.775299999999788270e+00 3.521299999999882857e+00 2.299658002178654459e-01
1.853399999999965075e+00 3.521299999999882857e+00 2.288307255702792808e-01
1.970599999999649299e+00 3.521299999999882857e+00 2.506607010931578561e-01
2.087799999999788270e+00 3.521299999999882857e+00 2.721689104410083826e-01
2.204999999999927240e+00 3.521299999999882857e+00 2.885304779038636025e-01
2.322199999999611464e+00 3.521299999999882857e+00 2.900261246973354079e-01
2.439399999999750435e+00 3.521299999999882857e+00 3.235641850110563267e-01
2.556599999999889405e+00 3.521299999999882857e+00 3.404447823341325563e-01
2.673699999999826105e+00 3.521299999999882857e+00 3.544311009974092652e-01
2.751899999999750435e+00 3.521299999999882857e+00 3.856747582841719701e-01
2.869099999999889405e+00 3.521299999999882857e+00 4.004242610409823877e-01
2.986300000000028376e+00 3.521299999999882857e+00 4.111072214350019460e-01
3.103399999999965075e+00 3.521299999999882857e+00 4.096358283733162464e-01
3.220599999999649299e+00 3.521299999999882857e+00 4.101451567408228027e-01
3.337799999999788270e+00 3.521299999999882857e+00 4.301803561115352115e-01
3.415899999999965075e+00 3.521299999999882857e+00 4.341013760836099911e-01
3.533099999999649299e+00 3.521299999999882857e+00 4.176185399618245753e-01
3.650299999999788270e+00 3.521299999999882857e+00 4.113998831318867455e-01
3.767499999999927240e+00 3.521299999999882857e+00 3.673728922784344486e-01
3.884699999999611464e+00 3.521299999999882857e+00 3.878818478767005473e-01
4.001899999999750435e+00 3.521299999999882857e+00 3.715396833992741787e-01
4.119099999999889405e+00 3.521299999999882857e+00 3.340644339589544654e-01
4.197199999999611464e+00 3.521299999999882857e+00 3.232585879905524040e-01
4.314399999999750435e+00 3.521299999999882857e+00 3.261059761022322423e-01
4.431599999999889405e+00 3.521299999999882857e+00 2.844445325556438919e-01
4.548699999999826105e+00 3.521299999999882857e+00 2.880389356063333683e-01
4.665899999999965075e+00 3.521299999999882857e+00 2.715787363008816957e-01
4.783099999999649299e+00 3.521299999999882857e+00 2.444016213769099333e-01
4.900299999999788270e+00 3.521299999999882857e+00 2.234771185073764765e-01
4.978399999999965075e+00 3.521299999999882857e+00 2.164871930066428751e-01
5.095599999999649299e+00 3.521299999999882857e+00 2.145549790410225810e-01
5.212799999999788270e+00 3.521299999999882857e+00 1.950242572914595851e-01
5.329999999999927240e+00 3.521299999999882857e+00 1.898339586892493769e-01
5.447199999999611464e+00 3.521299999999882857e+00 1.681672916270633977e-01
5.564399999999750435e+00 3.521299999999882857e+00 1.549199033255343472e-01
5.681599999999889405e+00 3.521299999999882857e+00 1.655689084950534851e-01
5.798800000000028376e+00 3.521299999999882857e+00 1.433993807271705667e-01
5.876899999999750435e+00 3.521299999999882857e+00 1.513432863448212762e-01
5.994099999999889405e+00 3.521299999999882857e+00 1.357109477509993445e-01
6.111199999999826105e+00 3.521299999999882857e+00 1.350092064446569151e-01
6.228399999999965075e+00 3.521299999999882857e+00 1.105048527635055511e-01
-5.060600000000249565e+00 4.068099999999958527e+00 1.730099534070072154e-03
-4.943400000000110595e+00 4.068099999999958527e+00 2.417288601340895123e-03
-4.826199999999971624e+00 4.068099999999958527e+00 6.904228981756269697e-04
-4.709100000000034925e+00 4.068099999999958527e+00 2.072885609979282801e-03
-4.591900000000350701e+00 4.068099999999958527e+00 1.725248787712866478e-03
-4.474700000000211730e+00 4.068099999999958527e+00 2.069651779074479017e-03
-4.357500000000072760e+00 4.068099999999958527e+00 2.423756263150503125e-03
-4.279400000000350701e+00 4.068099999999958527e+00 1.379228880898851831e-03
-4.162200000000211730e+00 4.068099999999958527e+00 1.380845796351253939e-03
-4.045000000000072760e+00 4.068099999999958527e+00 2.069651779074479017e-03
-3.927800000000388536e+00 4.068099999999958527e+00 2.071268694526880692e-03
-3.810600000000249565e+00 4.068099999999958527e+00 3.801368228596952847e-03
-3.693400000000110595e+00 4.068099999999958527e+00 3.458582152687742200e-03
-3.576199999999971624e+00 4.068099999999958527e+00 3.104477668611718092e-03
-3.498100000000249565e+00 4.068099999999958527e+00 2.763308508154909988e-03
-3.380900000000110595e+00 4.068099999999958527e+00 4.836194118134191922e-03
-3.263800000000173895e+00 4.068099999999958527e+00 5.177363278591000893e-03
-3.146600000000034925e+00 4.068099999999958527e+00 3.799751313144551172e-03
-3.029400000000350701e+00 4.068099999999958527e+00 3.102860753159315983e-03
-2.912200000000211730e+00 4.068099999999958527e+00 4.483706549510570356e-03
-2.795000000000072760e+00 4.068099999999958527e+00 4.137686642696556359e-03
-2.677800000000388536e+00 4.068099999999958527e+00 7.589801133574690557e-03
-2.599700000000211730e+00 4.068099999999958527e+00 4.480472718605766139e-03
-2.482500000000072760e+00 4.068099999999958527e+00 1.000385590401078190e-02
-2.365300000000388536e+00 4.068099999999958527e+00 1.071529870306763346e-02
-2.248100000000249565e+00 4.068099999999958527e+00 7.599502626289102343e-03
-2.130900000000110595e+00 4.068099999999958527e+00 8.637562346731145202e-03
-2.052800000000388536e+00 4.068099999999958527e+00 1.141704000941007498e-02
-1.935600000000249565e+00 4.068099999999958527e+00 8.985199168997561742e-03
-1.818400000000110595e+00 4.068099999999958527e+00 1.106293552533405000e-02
-1.701300000000173895e+00 4.068099999999958527e+00 1.865273665890874316e-02
-1.584100000000034925e+00 4.068099999999958527e+00 1.588457740439662425e-02
-1.466900000000350701e+00 4.068099999999958527e+00 1.727027394710508451e-02
-1.349700000000211730e+00 4.068099999999958527e+00 1.625808487390147453e-02
-1.271600000000034925e+00 4.068099999999958527e+00 1.521517440710222491e-02
-1.154400000000350701e+00 4.068099999999958527e+00 1.555796048301143382e-02
-1.037200000000211730e+00 4.068099999999958527e+00 1.764054758570512971e-02
-9.200000000000727596e-01 4.068099999999958527e+00 2.001256255437876969e-02
-8.028000000003885361e-01 4.068099999999958527e+00 2.763955274335870571e-02
-6.856000000002495653e-01 4.068099999999958527e+00 2.519962732568417976e-02
-5.684000000001105946e-01 4.068099999999958527e+00 2.758134378707223500e-02
-4.511999999999716238e-01 4.068099999999958527e+00 3.107064733335561380e-02
-3.731000000002495653e-01 4.068099999999958527e+00 3.079738862189968646e-02
-2.559000000001105946e-01 4.068099999999958527e+00 3.424141853551581488e-02
-1.386999999999716238e-01 4.068099999999958527e+00 3.731840864143669972e-02
-2.160000000003492460e-02 4.068099999999958527e+00 3.525199069326702406e-02
9.559999999964929884e-02 4.068099999999958527e+00 3.356231404550699682e-02
2.127999999997882696e-01 4.068099999999958527e+00 4.154179180311055181e-02
2.908999999999650754e-01 4.068099999999958527e+00 3.213457770103608779e-02
4.080999999996492988e-01 4.068099999999958527e+00 3.870410518414515999e-02
5.252999999997882696e-01 4.068099999999958527e+00 4.970398100683553338e-02
6.424999999999272404e-01 4.068099999999958527e+00 4.970721483774034194e-02
7.596999999996114639e-01 4.068099999999958527e+00 5.386753829677051741e-02
8.768999999997504347e-01 4.068099999999958527e+00 6.413980216588001382e-02
9.940999999998894054e-01 4.068099999999958527e+00 5.970783691084630834e-02
1.111199999999826105e+00 4.068099999999958527e+00 6.827910572402898226e-02
1.189399999999750435e+00 4.068099999999958527e+00 6.318582204896287802e-02
1.306599999999889405e+00 4.068099999999958527e+00 8.391952889511290758e-02
1.423800000000028376e+00 4.068099999999958527e+00 8.278283733207435213e-02
1.540899999999965075e+00 4.068099999999958527e+00 9.918159385033478714e-02
1.658099999999649299e+00 4.068099999999958527e+00 1.064819671179295379e-01
1.775299999999788270e+00 4.068099999999958527e+00 1.351450273426586801e-01
1.853399999999965075e+00 4.068099999999958527e+00 1.493496295920096750e-01
1.970599999999649299e+00 4.068099999999958527e+00 1.575215202884490684e-01
2.087799999999788270e+00 4.068099999999958527e+00 1.621669183831998262e-01
2.204999999999927240e+00 4.068099999999958527e+00 1.841213963959133226e-01
2.322199999999611464e+00 4.068099999999958527e+00 1.921801030106845831e-01
2.439399999999750435e+00 4.068099999999958527e+00 2.223032378889326643e-01
2.556599999999889405e+00 4.068099999999958527e+00 2.359985117707770474e-01
2.673699999999826105e+00 4.068099999999958527e+00 2.367616958643107838e-01
2.751899999999750435e+00 4.068099999999958527e+00 2.437936611668068132e-01
2.869099999999889405e+00 4.068099999999958527e+00 2.747575920803038696e-01
2.986300000000028376e+00 4.068099999999958527e+00 3.000978910503470654e-01
3.103399999999965075e+00 4.068099999999958527e+00 2.974833387638131099e-01
3.220599999999649299e+00 4.068099999999958527e+00 3.122603290833144141e-01
3.337799999999788270e+00 4.068099999999958527e+00 3.478502551061334325e-01
3.415899999999965075e+00 4.068099999999958527e+00 3.372287374993050979e-01
3.533099999999649299e+00 4.068099999999958527e+00 3.455526182482702713e-01
3.650299999999788270e+00 4.068099999999958527e+00 3.373904290445453036e-01
3.767499999999927240e+00 4.068099999999958527e+00 3.486942849722872717e-01
3.884699999999611464e+00 4.068099999999958527e+00 3.430496331279521138e-01
4.001899999999750435e+00 4.068099999999958527e+00 3.583505040540316267e-01
4.119099999999889405e+00 4.068099999999958527e+00 3.516774939819688472e-01
4.197199999999611464e+00 4.068099999999958527e+00 3.403946579551080931e-01
4.314399999999750435e+00 4.068099999999958527e+00 3.406485136811352454e-01
4.431599999999889405e+00 4.068099999999958527e+00 3.168119460818258348e-01
4.548699999999826105e+00 4.068099999999958527e+00 2.785880647870440652e-01
4.665899999999965075e+00 4.068099999999958527e+00 2.757002537890542171e-01
4.783099999999649299e+00 4.068099999999958527e+00 2.714607014728563361e-01
4.900299999999788270e+00 4.068099999999958527e+00 2.501578403874608059e-01
4.978399999999965075e+00 4.068099999999958527e+00 2.357317207211307442e-01
5.095599999999649299e+00 4.068099999999958527e+00 2.273237603686406594e-01
5.212799999999788270e+00 4.068099999999958527e+00 2.347874420969280063e-01
5.329999999999927240e+00 4.068099999999958527e+00 1.860616949387956520e-01
5.447199999999611464e+00 4.068099999999958527e+00 1.744748788068833656e-01
5.564399999999750435e+00 4.068099999999958527e+00 1.772333365686810658e-01
5.681599999999889405e+00 4.068099999999958527e+00 1.910611975176224331e-01
5.798800000000028376e+00 4.068099999999958527e+00 1.502098286126875015e-01
5.876899999999750435e+00 4.068099999999958527e+00 1.468773658652871017e-01
5.994099999999889405e+00 4.068099999999958527e+00 1.365226393081051259e-01
6.111199999999826105e+00 4.068099999999958527e+00 1.367619427950605981e-01
6.228399999999965075e+00 4.068099999999958527e+00 1.250053505406461263e-01
-5.060600000000249565e+00 4.536899999999604916e+00 2.420522432245699341e-03
-4.943400000000110595e+00 4.536899999999604916e+00 3.112562245873727769e-03
-4.826199999999971624e+00 4.536899999999604916e+00 3.455348321782938416e-03
-4.709100000000034925e+00 4.536899999999604916e+00 1.380845796351253939e-03
-4.591900000000350701e+00 4.536899999999604916e+00 2.769776169964517556e-03
-4.474700000000211730e+00 4.536899999999604916e+00 2.077736356336488694e-03
-4.357500000000072760e+00 4.536899999999604916e+00 1.730099534070072154e-03
-4.279400000000350701e+00 4.536899999999604916e+00 2.420522432245699341e-03
-4.162200000000211730e+00 4.536899999999604916e+00 3.114179161326129878e-03
-4.045000000000072760e+00 4.536899999999604916e+00 1.728482618617670262e-03
-3.927800000000388536e+00 4.536899999999604916e+00 2.422139347698101016e-03
-3.810600000000249565e+00 4.536899999999604916e+00 3.460199068140144309e-03
-3.693400000000110595e+00 4.536899999999604916e+00 2.766542339059713772e-03
-3.576199999999971624e+00 4.536899999999604916e+00 2.764925423607311663e-03
-3.498100000000249565e+00 4.536899999999604916e+00 4.149005050863368953e-03
-3.380900000000110595e+00 4.536899999999604916e+00 5.875870754028637323e-03
-3.263800000000173895e+00 4.536899999999604916e+00 3.109328414968924419e-03
-3.146600000000034925e+00 4.536899999999604916e+00 7.266418043094303482e-03
-3.029400000000350701e+00 4.536899999999604916e+00 3.456965237235340525e-03
-2.912200000000211730e+00 4.536899999999604916e+00 4.482089634058168681e-03
-2.795000000000072760e+00 4.536899999999604916e+00 6.915547389923083592e-03
-2.677800000000388536e+00 4.536899999999604916e+00 5.879104584933442408e-03
-2.599700000000211730e+00 4.536899999999604916e+00 2.069651779074479017e-03
-2.482500000000072760e+00 4.536899999999604916e+00 5.534701593571828351e-03
-2.365300000000388536e+00 4.536899999999604916e+00 5.180597109495805111e-03
-2.248100000000249565e+00 4.536899999999604916e+00 6.220273745390249645e-03
-2.130900000000110595e+00 4.536899999999604916e+00 8.291542439917131205e-03
-2.052800000000388536e+00 4.536899999999604916e+00 9.327985244906772389e-03
-1.935600000000249565e+00 4.536899999999604916e+00 1.277039824307049480e-02
-1.818400000000110595e+00 4.536899999999604916e+00 9.324751414001969038e-03
-1.701300000000173895e+00 4.536899999999604916e+00 1.073308477304405449e-02
-1.584100000000034925e+00 4.536899999999604916e+00 1.280111963666613270e-02
-1.466900000000350701e+00 4.536899999999604916e+00 1.243407982897089259e-02
-1.349700000000211730e+00 4.536899999999604916e+00 8.298010101726737905e-03
-1.271600000000034925e+00 4.536899999999604916e+00 1.625485104299666944e-02
-1.154400000000350701e+00 4.536899999999604916e+00 1.139116936217164297e-02
-1.037200000000211730e+00 4.536899999999604916e+00 1.384241318801297978e-02
-9.200000000000727596e-01 4.536899999999604916e+00 2.180248796018771293e-02
-8.028000000003885361e-01 4.536899999999604916e+00 1.763569683934792381e-02
-6.856000000002495653e-01 4.536899999999604916e+00 2.384626909202375994e-02
-5.684000000001105946e-01 4.536899999999604916e+00 2.176368198933006579e-02
-4.511999999999716238e-01 4.536899999999604916e+00 2.697661740787390960e-02
-3.731000000002495653e-01 4.536899999999604916e+00 2.591430395564583641e-02
-2.559000000001105946e-01 4.536899999999604916e+00 2.555211489430780566e-02
-1.386999999999716238e-01 4.536899999999604916e+00 2.263681633362711609e-02
-2.160000000003492460e-02 4.536899999999604916e+00 3.195024933946227080e-02
9.559999999964929884e-02 4.536899999999604916e+00 2.827176668524786218e-02
2.127999999997882696e-01 4.536899999999604916e+00 2.919179157766456367e-02
2.908999999999650754e-01 4.536899999999604916e+00 3.297699065173749500e-02
4.080999999996492988e-01 4.536899999999604916e+00 3.668942853045234487e-02
5.252999999997882696e-01 4.536899999999604916e+00 2.906728908782961820e-02
6.424999999999272404e-01 4.536899999999604916e+00 4.352089631685052834e-02
7.596999999996114639e-01 4.536899999999604916e+00 3.661666733509425647e-02
8.768999999997504347e-01 4.536899999999604916e+00 3.627226434373264502e-02
9.940999999998894054e-01 4.536899999999604916e+00 4.041965247914361403e-02
1.111199999999826105e+00 4.536899999999604916e+00 4.696169239956184127e-02
1.189399999999750435e+00 4.536899999999604916e+00 4.379092119740165406e-02
1.306599999999889405e+00 4.536899999999604916e+00 5.553134429729211785e-02
1.423800000000028376e+00 4.536899999999604916e+00 5.630584679899263562e-02
1.540899999999965075e+00 4.536899999999604916e+00 5.867947868311868681e-02
1.658099999999649299e+00 4.536899999999604916e+00 6.075236429309796571e-02
1.775299999999788270e+00 4.536899999999604916e+00 7.044092168389036457e-02
1.853399999999965075e+00 4.536899999999604916e+00 6.944975251156798590e-02
1.970599999999649299e+00 4.536899999999604916e+00 8.296231494729097711e-02
2.087799999999788270e+00 4.536899999999604916e+00 9.834079781508578422e-02
2.204999999999927240e+00 4.536899999999604916e+00 1.140685344205994295e-01
2.322199999999611464e+00 4.536899999999604916e+00 1.245364450594495520e-01
2.439399999999750435e+00 4.536899999999604916e+00 1.236940321087481587e-01
2.556599999999889405e+00 4.536899999999604916e+00 1.340245049341441397e-01
2.673699999999826105e+00 4.536899999999604916e+00 1.462985101333272309e-01
2.751899999999750435e+00 4.536899999999604916e+00 1.613342069252128308e-01
2.869099999999889405e+00 4.536899999999604916e+00 1.923110731623291492e-01
2.986300000000028376e+00 4.536899999999604916e+00 1.799804759223119777e-01
3.103399999999965075e+00 4.536899999999604916e+00 1.837252521100748437e-01
3.220599999999649299e+00 4.536899999999604916e+00 2.177338348204447827e-01
3.337799999999788270e+00 4.536899999999604916e+00 2.132533621018390113e-01
3.415899999999965075e+00 4.536899999999604916e+00 2.410950292767479464e-01
3.533099999999649299e+00 4.536899999999604916e+00 2.407797307635295980e-01
3.650299999999788270e+00 4.536899999999604916e+00 2.676205272734017426e-01
3.767499999999927240e+00 4.536899999999604916e+00 2.733993831002862751e-01
3.884699999999611464e+00 4.536899999999604916e+00 2.806609503970233788e-01
4.001899999999750435e+00 4.536899999999604916e+00 3.009807268873584962e-01
4.119099999999889405e+00 4.536899999999604916e+00 2.922235127971495872e-01
4.197199999999611464e+00 4.536899999999604916e+00 3.051313488536742669e-01
4.314399999999750435e+00 4.536899999999604916e+00 3.022419209402320006e-01
4.431599999999889405e+00 4.536899999999604916e+00 3.021271199431114773e-01
4.548699999999826105e+00 4.536899999999604916e+00 2.851705275937723716e-01
4.665899999999965075e+00 4.536899999999604916e+00 2.922315973744116224e-01
4.783099999999649299e+00 4.536899999999604916e+00 2.755806020455764949e-01
4.900299999999788270e+00 4.536899999999604916e+00 2.778717712416299834e-01
4.978399999999965075e+00 4.536899999999604916e+00 2.676528655824497727e-01
5.095599999999649299e+00 4.536899999999604916e+00 2.425890591547673614e-01
5.212799999999788270e+00 4.536899999999604916e+00 2.382201536023773325e-01
5.329999999999927240e+00 4.536899999999604916e+00 2.210549791596783664e-01
5.447199999999611464e+00 4.536899999999604916e+00 2.067873172076836741e-01
5.564399999999750435e+00 4.536899999999604916e+00 1.843784859528452280e-01
5.681599999999889405e+00 4.536899999999604916e+00 1.881830880123469829e-01
5.798800000000028376e+00 4.536899999999604916e+00 1.760998788365473189e-01
5.876899999999750435e+00 4.536899999999604916e+00 1.649108239059259295e-01
5.994099999999889405e+00 4.536899999999604916e+00 1.400119428543885047e-01
6.111199999999826105e+00 4.536899999999604916e+00 1.442078384533715396e-01
6.228399999999965075e+00 4.536899999999604916e+00 1.305578382041943653e-01
-5.060600000000249565e+00 5.005599999999958527e+00 3.460199068140144309e-03
-4.943400000000110595e+00 5.005599999999958527e+00 1.036442804989641401e-03
-4.826199999999971624e+00 5.005599999999958527e+00 2.076119440884086585e-03
-4.709100000000034925e+00 5.005599999999958527e+00 1.731716449522474263e-03
-4.591900000000350701e+00 5.005599999999958527e+00 2.773010000869320906e-03
-4.474700000000211730e+00 5.005599999999958527e+00 2.771393085416919231e-03
-4.357500000000072760e+00 5.005599999999958527e+00 3.120646823135737880e-03
-4.279400000000350701e+00 5.005599999999958527e+00 2.422139347698101016e-03
-4.162200000000211730e+00 5.005599999999958527e+00 2.766542339059713772e-03
-4.045000000000072760e+00 5.005599999999958527e+00 2.769776169964517556e-03
-3.927800000000388536e+00 5.005599999999958527e+00 3.119029907683336204e-03
-3.810600000000249565e+00 5.005599999999958527e+00 2.423756263150503125e-03
-3.693400000000110595e+00 5.005599999999958527e+00 2.076119440884086585e-03
-3.576199999999971624e+00 5.005599999999958527e+00 2.074502525431684476e-03
-3.498100000000249565e+00 5.005599999999958527e+00 2.071268694526880692e-03
-3.380900000000110595e+00 5.005599999999958527e+00 2.764925423607311663e-03
-3.263800000000173895e+00 5.005599999999958527e+00 5.190298602210216029e-03
-3.146600000000034925e+00 5.005599999999958527e+00 3.809452805858962957e-03
-3.029400000000350701e+00 5.005599999999958527e+00 2.417288601340895123e-03
-2.912200000000211730e+00 5.005599999999958527e+00 2.414054770436091339e-03
-2.795000000000072760e+00 5.005599999999958527e+00 3.456965237235340525e-03
-2.677800000000388536e+00 5.005599999999958527e+00 4.844278695396202032e-03
-2.599700000000211730e+00 5.005599999999958527e+00 6.218656829937848837e-03
-2.482500000000072760e+00 5.005599999999958527e+00 6.236442899914269866e-03
-2.365300000000388536e+00 5.005599999999958527e+00 4.498258788582188035e-03
-2.248100000000249565e+00 5.005599999999958527e+00 6.566293652204264510e-03
-2.130900000000110595e+00 5.005599999999958527e+00 4.488557295867776249e-03
-2.052800000000388536e+00 5.005599999999958527e+00 3.799751313144551172e-03
-1.935600000000249565e+00 5.005599999999958527e+00 7.266418043094303482e-03
-1.818400000000110595e+00 5.005599999999958527e+00 8.301243932631541256e-03
-1.701300000000173895e+00 5.005599999999958527e+00 7.956840941269929801e-03
-1.584100000000034925e+00 5.005599999999958527e+00 8.304477763536346341e-03
-1.466900000000350701e+00 5.005599999999958527e+00 1.107263701804846179e-02
-1.349700000000211730e+00 5.005599999999958527e+00 6.905845897208670939e-03
-1.271600000000034925e+00 5.005599999999958527e+00 1.279303505940412172e-02
-1.154400000000350701e+00 5.005599999999958527e+00 1.382786094894136210e-02
-1.037200000000211730e+00 5.005599999999958527e+00 1.588942815075383014e-02
-9.200000000000727596e-01 5.005599999999958527e+00 1.277201515852289734e-02
-8.028000000003885361e-01 5.005599999999958527e+00 1.691940329393386289e-02
-6.856000000002495653e-01 5.005599999999958527e+00 1.246156739166172540e-02
-5.684000000001105946e-01 5.005599999999958527e+00 1.591368188253985960e-02
-4.511999999999716238e-01 5.005599999999958527e+00 1.313743805076573491e-02
-3.731000000002495653e-01 5.005599999999958527e+00 2.492151786787104653e-02
-2.559000000001105946e-01 5.005599999999958527e+00 1.969726404116039012e-02
-1.386999999999716238e-01 5.005599999999958527e+00 2.246380638022010476e-02
-2.160000000003492460e-02 5.005599999999958527e+00 2.385111983838096583e-02
9.559999999964929884e-02 5.005599999999958527e+00 2.038930385478841811e-02
2.127999999997882696e-01 5.005599999999958527e+00 3.039639358970400509e-02
2.908999999999650754e-01 5.005599999999958527e+00 3.216853292553652904e-02
4.080999999996492988e-01 5.005599999999958527e+00 2.487139348884659026e-02
5.252999999997882696e-01 5.005599999999958527e+00 2.697014974606430290e-02
6.424999999999272404e-01 5.005599999999958527e+00 2.872126918101560247e-02
7.596999999996114639e-01 5.005599999999958527e+00 3.316455284421612054e-02
8.768999999997504347e-01 5.005599999999958527e+00 2.973345825421921246e-02
9.940999999998894054e-01 5.005599999999958527e+00 3.146355778828928418e-02
1.111199999999826105e+00 5.005599999999958527e+00 3.495124441912025870e-02
1.189399999999750435e+00 5.005599999999958527e+00 3.288482647095058997e-02
1.306599999999889405e+00 5.005599999999958527e+00 3.521965238421898708e-02
1.423800000000028376e+00 5.005599999999958527e+00 3.729415490965067026e-02
1.540899999999965075e+00 5.005599999999958527e+00 3.559477676917623123e-02
1.658099999999649299e+00 5.005599999999958527e+00 4.111492612367644711e-02
1.775299999999788270e+00 5.005599999999958527e+00 3.838233900911717372e-02
1.853399999999965075e+00 5.005599999999958527e+00 4.218694106861892168e-02
1.970599999999649299e+00 5.005599999999958527e+00 4.594626949545343314e-02
2.087799999999788270e+00 5.005599999999958527e+00 4.981393125759886464e-02
2.204999999999927240e+00 5.005599999999958527e+00 5.251418006311010106e-02
2.322199999999611464e+00 5.005599999999958527e+00 6.806243905340711442e-02
2.439399999999750435e+00 5.005599999999958527e+00 7.224054858241373001e-02
2.556599999999889405e+00 5.005599999999958527e+00 8.777910607999633852e-02
2.673699999999826105e+00 5.005599999999958527e+00 8.500447916367460943e-02
2.751899999999750435e+00 5.005599999999958527e+00 1.039482606040156992e-01
2.869099999999889405e+00 5.005599999999958527e+00 1.086680368095769428e-01
2.986300000000028376e+00 5.005599999999958527e+00 1.063218924881417504e-01
3.103399999999965075e+00 5.005599999999958527e+00 1.278802262150167679e-01
3.220599999999649299e+00 5.005599999999958527e+00 1.375251268885943068e-01
3.337799999999788270e+00 5.005599999999958527e+00 1.496859480061092651e-01
3.415899999999965075e+00 5.005599999999958527e+00 1.561051023521449754e-01
3.533099999999649299e+00 5.005599999999958527e+00 1.563718934017912787e-01
3.650299999999788270e+00 5.005599999999958527e+00 1.977552274905664542e-01
3.767499999999927240e+00 5.005599999999958527e+00 1.814243814213068740e-01
3.884699999999611464e+00 5.005599999999958527e+00 2.035793569501182509e-01
4.001899999999750435e+00 5.005599999999958527e+00 2.038898047169794003e-01
4.119099999999889405e+00 5.005599999999958527e+00 2.093986356633128210e-01
4.197199999999611464e+00 5.005599999999958527e+00 2.333063475425278255e-01
4.314399999999750435e+00 5.005599999999958527e+00 2.355748799222477374e-01
4.431599999999889405e+00 5.005599999999958527e+00 2.364884371528548634e-01
4.548699999999826105e+00 5.005599999999958527e+00 2.721705273564608007e-01
4.665899999999965075e+00 5.005599999999958527e+00 2.741480149547483314e-01
4.783099999999649299e+00 5.005599999999958527e+00 2.592643082153885392e-01
4.900299999999788270e+00 5.005599999999958527e+00 2.495692831627865094e-01
4.978399999999965075e+00 5.005599999999958527e+00 2.571752534508852106e-01
5.095599999999649299e+00 5.005599999999958527e+00 2.681686616117660016e-01
5.212799999999788270e+00 5.005599999999958527e+00 2.519607011168890076e-01
5.329999999999927240e+00 5.005599999999958527e+00 2.428995069216285385e-01
5.447199999999611464e+00 5.005599999999958527e+00 2.227301035683667552e-01
5.564399999999750435e+00 5.005599999999958527e+00 2.122169192968493823e-01
5.681599999999889405e+00 5.005599999999958527e+00 1.963921677641916330e-01
5.798800000000028376e+00 5.005599999999958527e+00 1.809813465873487681e-01
5.876899999999750435e+00 5.005599999999958527e+00 1.852370680580706641e-01
5.994099999999889405e+00 5.005599999999958527e+00 1.668899284196658783e-01
6.111199999999826105e+00 5.005599999999958527e+00 1.552271172614907158e-01
6.228399999999965075e+00 5.005599999999958527e+00 1.548309729756522646e-01
-5.060600000000249565e+00 5.552499999999781721e+00 3.465049814497350202e-03
-4.943400000000110595e+00 5.552499999999781721e+00 1.384079627256057723e-03
-4.826199999999971624e+00 5.552499999999781721e+00 1.385696542708459615e-03
-4.709100000000034925e+00 5.552499999999781721e+00 2.426990094055306909e-03
-4.591900000000350701e+00 5.552499999999781721e+00 3.811069721311364632e-03
-4.474700000000211730e+00 5.552499999999781721e+00 2.077736356336488694e-03
-4.357500000000072760e+00 5.552499999999781721e+00 3.114179161326129878e-03
-4.279400000000350701e+00 5.552499999999781721e+00 1.385696542708459615e-03
-4.162200000000211730e+00 5.552499999999781721e+00 1.038059720442043293e-03
-4.045000000000072760e+00 5.552499999999781721e+00 3.811069721311364632e-03
-3.927800000000388536e+00 5.552499999999781721e+00 1.382462711803655831e-03
-3.810600000000249565e+00 5.552499999999781721e+00 6.904228981756269697e-04
-3.693400000000110595e+00 5.552499999999781721e+00 1.731716449522474263e-03
-3.576199999999971624e+00 5.552499999999781721e+00 3.120646823135737880e-03
-3.498100000000249565e+00 5.552499999999781721e+00 3.812686636763766741e-03
-3.380900000000110595e+00 5.552499999999781721e+00 2.769776169964517556e-03
-3.263800000000173895e+00 5.552499999999781721e+00 1.726865703165268370e-03
-3.146600000000034925e+00 5.552499999999781721e+00 2.423756263150503125e-03
-3.029400000000350701e+00 5.552499999999781721e+00 2.769776169964517556e-03
-2.912200000000211730e+00 5.552499999999781721e+00 5.195149348567421922e-03
-2.795000000000072760e+00 5.552499999999781721e+00 3.117412992230933662e-03
-2.677800000000388536e+00 5.552499999999781721e+00 5.537935424476633436e-03
-2.599700000000211730e+00 5.552499999999781721e+00 4.147388135410967278e-03
-2.482500000000072760e+00 5.552499999999781721e+00 3.453731406330536741e-03
-2.365300000000388536e+00 5.552499999999781721e+00 3.804602059501756631e-03
-2.248100000000249565e+00 5.552499999999781721e+00 5.178980194043403436e-03
-2.130900000000110595e+00 5.552499999999781721e+00 6.930099628994700403e-03
-2.052800000000388536e+00 5.552499999999781721e+00 5.193532433115021114e-03
-1.935600000000249565e+00 5.552499999999781721e+00 3.117412992230933662e-03
-1.818400000000110595e+00 5.552499999999781721e+00 9.004602154426385313e-03
-1.701300000000173895e+00 5.552499999999781721e+00 7.969776264889144937e-03
-1.584100000000034925e+00 5.552499999999781721e+00 8.673134486683987260e-03
-1.466900000000350701e+00 5.552499999999781721e+00 5.534701593571828351e-03
-1.349700000000211730e+00 5.552499999999781721e+00 5.183830940400608461e-03
-1.271600000000034925e+00 5.552499999999781721e+00 9.339303653073584982e-03
-1.154400000000350701e+00 5.552499999999781721e+00 8.985199168997561742e-03
-1.037200000000211730e+00 5.552499999999781721e+00 1.037574645806322790e-02
-9.200000000000727596e-01 5.552499999999781721e+00 1.175982608531928562e-02
-8.028000000003885361e-01 5.552499999999781721e+00 1.348507487303215145e-02
-6.856000000002495653e-01 5.552499999999781721e+00 1.210907982303810297e-02
-5.684000000001105946e-01 5.552499999999781721e+00 1.351256243572298600e-02
-4.511999999999716238e-01 5.552499999999781721e+00 1.868345805250437933e-02
-3.731000000002495653e-01 5.552499999999781721e+00 1.659763711890588009e-02
-2.559000000001105946e-01 5.552499999999781721e+00 2.210323423433447135e-02
-1.386999999999716238e-01 5.552499999999781721e+00 1.591853262889706550e-02
-2.160000000003492460e-02 5.552499999999781721e+00 1.938681627429921991e-02
9.559999999964929884e-02 5.552499999999781721e+00 1.799141823887634786e-02
2.127999999997882696e-01 5.552499999999781721e+00 2.073370684615003651e-02
2.908999999999650754e-01 5.552499999999781721e+00 2.319141833380097828e-02
4.080999999996492988e-01 5.552499999999781721e+00 1.938034861248961321e-02
5.252999999997882696e-01 5.552499999999781721e+00 2.249776160472054948e-02
6.424999999999272404e-01 5.552499999999781721e+00 2.284216459608216093e-02
7.596999999996114639e-01 5.552499999999781721e+00 2.214850786700172519e-02
8.768999999997504347e-01 5.552499999999781721e+00 2.317363226382455552e-02
9.940999999998894054e-01 5.552499999999781721e+00 2.519801041023178242e-02
1.111199999999826105e+00 5.552499999999781721e+00 3.177723938605526294e-02
1.189399999999750435e+00 5.552499999999781721e+00 3.007139358377121721e-02
1.306599999999889405e+00 5.552499999999781721e+00 3.041094582877562277e-02
1.423800000000028376e+00 5.552499999999781721e+00 3.212002546196447011e-02
1.540899999999965075e+00 5.552499999999781721e+00 2.830895574065310852e-02
1.658099999999649299e+00 5.552499999999781721e+00 2.731455273742591436e-02
1.775299999999788270e+00 5.552499999999781721e+00 3.385820957329655628e-02
1.853399999999965075e+00 5.552499999999781721e+00 3.727798575512664830e-02
1.970599999999649299e+00 5.552499999999781721e+00 3.938159275870156684e-02
2.087799999999788270e+00 5.552499999999781721e+00 3.148619460462290937e-02
2.204999999999927240e+00 5.552499999999781721e+00 3.715348326529169937e-02
2.322199999999611464e+00 5.552499999999781721e+00 3.782288626258609870e-02
2.439399999999750435e+00 5.552499999999781721e+00 3.818184149301932784e-02
2.556599999999889405e+00 5.552499999999781721e+00 5.097002580606625061e-02
2.673699999999826105e+00 5.552499999999781721e+00 4.818246356612530812e-02
2.751899999999750435e+00 5.552499999999781721e+00 5.544079703195760322e-02
2.869099999999889405e+00 5.552499999999781721e+00 6.343644394408518017e-02
2.986300000000028376e+00 5.552499999999781721e+00 6.544788676687318674e-02
3.103399999999965075e+00 5.552499999999781721e+00 6.678669276146198541e-02
3.220599999999649299e+00 5.552499999999781721e+00 8.996517577164375723e-02
3.337799999999788270e+00 5.552499999999781721e+00 8.568681748458822911e-02
3.415899999999965075e+00 5.552499999999781721e+00 9.484340969154039791e-02
3.533099999999649299e+00 5.552499999999781721e+00 1.072273651414868273e-01
3.650299999999788270e+00 5.552499999999781721e+00 1.255858231880584153e-01
3.767499999999927240e+00 5.552499999999781721e+00 1.144711463682475117e-01
3.884699999999611464e+00 5.552499999999781721e+00 1.344901765844358776e-01
4.001899999999750435e+00 5.552499999999781721e+00 1.350819676400149827e-01
4.119099999999889405e+00 5.552499999999781721e+00 1.478313459822042653e-01
4.197199999999611464e+00 5.552499999999781721e+00 1.620230129079360815e-01
4.314399999999750435e+00 5.552499999999781721e+00 1.745880628885515262e-01
4.431599999999889405e+00 5.552499999999781721e+00 1.655495055096246892e-01
4.548699999999826105e+00 5.552499999999781721e+00 1.832207744889254586e-01
4.665899999999965075e+00 5.552499999999781721e+00 1.875654263095294649e-01
4.783099999999649299e+00 5.552499999999781721e+00 2.031832126642797720e-01
4.900299999999788270e+00 5.552499999999781721e+00 2.088327152549721288e-01
4.978399999999965075e+00 5.552499999999781721e+00 2.153100785572942821e-01
5.095599999999649299e+00 5.552499999999781721e+00 2.238037354287616409e-01
5.212799999999788270e+00 5.552499999999781721e+00 2.200411731710223417e-01
5.329999999999927240e+00 5.552499999999781721e+00 2.289374419901378244e-01
5.447199999999611464e+00 5.552499999999781721e+00 2.257165464089531393e-01
5.564399999999750435e+00 5.552499999999781721e+00 2.351771187209568681e-01
5.681599999999889405e+00 5.552499999999781721e+00 2.057153022627412065e-01
5.798800000000028376e+00 5.552499999999781721e+00 2.268500041410868862e-01
5.876899999999750435e+00 5.552499999999781721e+00 1.995079638409701650e-01
5.994099999999889405e+00 5.552499999999781721e+00 1.913296054827211545e-01
6.111199999999826105e+00 5.552499999999781721e+00 1.785608241551030761e-01
6.228399999999965075e+00 5.552499999999781721e+00 1.696014956333439516e-01
-5.060600000000249565e+00 6.021299999999882857e+00 1.736567195879679939e-03
-4.943400000000110595e+00 6.021299999999882857e+00 1.733333364974876155e-03
-4.826199999999971624e+00 6.021299999999882857e+00 3.465049814497350202e-03
-4.709100000000034925e+00 6.021299999999882857e+00 1.385696542708459615e-03
-4.591900000000350701e+00 6.021299999999882857e+00 2.080970187241292478e-03
-4.474700000000211730e+00 6.021299999999882857e+00 1.387313458160861724e-03
-4.357500000000072760e+00 6.021299999999882857e+00 1.042910466799249185e-03
-4.279400000000350701e+00 6.021299999999882857e+00 1.039676635894445185e-03
-4.162200000000211730e+00 6.021299999999882857e+00 2.079353271788890369e-03
-4.045000000000072760e+00 6.021299999999882857e+00 1.039676635894445185e-03
-3.927800000000388536e+00 6.021299999999882857e+00 1.387313458160861724e-03
-3.810600000000249565e+00 6.021299999999882857e+00 2.080970187241292478e-03
-3.693400000000110595e+00 6.021299999999882857e+00 1.382462711803655831e-03
-3.576199999999971624e+00 6.021299999999882857e+00 4.503109534939393060e-03
-3.498100000000249565e+00 6.021299999999882857e+00 6.936567290804308622e-04
-3.380900000000110595e+00 6.021299999999882857e+00 3.465049814497350202e-03
-3.263800000000173895e+00 6.021299999999882857e+00 2.077736356336488694e-03
-3.146600000000034925e+00 6.021299999999882857e+00 2.420522432245699341e-03
-3.029400000000350701e+00 6.021299999999882857e+00 3.117412992230933662e-03
-2.912200000000211730e+00 6.021299999999882857e+00 2.426990094055306909e-03
-2.795000000000072760e+00 6.021299999999882857e+00 2.425373178602904800e-03
-2.677800000000388536e+00 6.021299999999882857e+00 2.773010000869320906e-03
-2.599700000000211730e+00 6.021299999999882857e+00 3.119029907683336204e-03
-2.482500000000072760e+00 6.021299999999882857e+00 2.079353271788890369e-03
-2.365300000000388536e+00 6.021299999999882857e+00 4.852363272658211275e-03
-2.248100000000249565e+00 6.021299999999882857e+00 4.506343365844197278e-03
-2.130900000000110595e+00 6.021299999999882857e+00 4.157089628125379063e-03
-2.052800000000388536e+00 6.021299999999882857e+00 5.541169255381436787e-03
-1.935600000000249565e+00 6.021299999999882857e+00 3.807835890406560848e-03
-1.818400000000110595e+00 6.021299999999882857e+00 6.577612060371077971e-03
-1.701300000000173895e+00 6.021299999999882857e+00 5.879104584933442408e-03
-1.584100000000034925e+00 6.021299999999882857e+00 6.236442899914269866e-03
-1.466900000000350701e+00 6.021299999999882857e+00 8.661816078517174666e-03
-1.349700000000211730e+00 6.021299999999882857e+00 6.236442899914269866e-03
-1.271600000000034925e+00 6.021299999999882857e+00 8.993283746259572720e-03
-1.154400000000350701e+00 6.021299999999882857e+00 7.960074772174734886e-03
-1.037200000000211730e+00 6.021299999999882857e+00 7.607587203551112454e-03
-9.200000000000727596e-01 6.021299999999882857e+00 8.656965332159968773e-03
-8.028000000003885361e-01 6.021299999999882857e+00 1.175982608531928562e-02
-6.856000000002495653e-01 6.021299999999882857e+00 1.144937831845811368e-02
-5.684000000001105946e-01 6.021299999999882857e+00 1.074925392756807471e-02
-4.511999999999716238e-01 6.021299999999882857e+00 1.350447785846097502e-02
-3.731000000002495653e-01 6.021299999999882857e+00 1.211393056939530886e-02
-2.559000000001105946e-01 6.021299999999882857e+00 1.177276140893850076e-02
-1.386999999999716238e-01 6.021299999999882857e+00 1.557412963753545404e-02
-2.160000000003492460e-02 6.021299999999882857e+00 1.488047290845502350e-02
9.559999999964929884e-02 6.021299999999882857e+00 1.938196552794201402e-02
2.127999999997882696e-01 6.021299999999882857e+00 1.833097048388075689e-02
2.908999999999650754e-01 6.021299999999882857e+00 1.696952767295832609e-02
4.080999999996492988e-01 6.021299999999882857e+00 1.422077140387503248e-02
5.252999999997882696e-01 6.021299999999882857e+00 1.698246299657753949e-02
6.424999999999272404e-01 6.021299999999882857e+00 1.869639337612359273e-02
7.596999999996114639e-01 6.021299999999882857e+00 2.041517450202685532e-02
8.768999999997504347e-01 6.021299999999882857e+00 2.285509991970137433e-02
9.940999999998894054e-01 6.021299999999882857e+00 1.731231374886753674e-02
1.111199999999826105e+00 6.021299999999882857e+00 2.282114469520093308e-02
1.189399999999750435e+00 6.021299999999882857e+00 1.867213964433756326e-02
1.306599999999889405e+00 6.021299999999882857e+00 2.524813478925624216e-02
1.423800000000028376e+00 6.021299999999882857e+00 2.280820937158171621e-02
1.540899999999965075e+00 6.021299999999882857e+00 2.523681638108942610e-02
1.658099999999649299e+00 6.021299999999882857e+00 2.004005011706960077e-02
1.775299999999788270e+00 6.021299999999882857e+00 3.043681647601405305e-02
1.853399999999965075e+00 6.021299999999882857e+00 2.522064722656540761e-02
1.970599999999649299e+00 6.021299999999882857e+00 2.836231395058237334e-02
2.087799999999788270e+00 6.021299999999882857e+00 2.802761245193517020e-02
2.204999999999927240e+00 6.021299999999882857e+00 2.459328403103345703e-02
2.322199999999611464e+00 6.021299999999882857e+00 3.149266226643251954e-02
2.439399999999750435e+00 6.021299999999882857e+00 3.395522450044066720e-02
2.556599999999889405e+00 6.021299999999882857e+00 3.705808525359998579e-02
2.673699999999826105e+00 6.021299999999882857e+00 3.635311011635274092e-02
2.751899999999750435e+00 6.021299999999882857e+00 3.875746339407441787e-02
2.869099999999889405e+00 6.021299999999882857e+00 4.226293609488181863e-02
2.986300000000028376e+00 6.021299999999882857e+00 3.353806031372096735e-02
3.103399999999965075e+00 6.021299999999882857e+00 3.909863255453122771e-02
3.220599999999649299e+00 6.021299999999882857e+00 4.878557302987122923e-02
3.337799999999788270e+00 6.021299999999882857e+00 4.810485162441001383e-02
3.415899999999965075e+00 6.021299999999882857e+00 5.878942893388201807e-02
3.533099999999649299e+00 6.021299999999882857e+00 5.886704087559730542e-02
3.650299999999788270e+00 6.021299999999882857e+00 7.269651873999107006e-02
3.767499999999927240e+00 6.021299999999882857e+00 7.779627007686677753e-02
3.884699999999611464e+00 6.021299999999882857e+00 8.100099650352740599e-02
4.001899999999750435e+00 6.021299999999882857e+00 8.614440455761797344e-02
4.119099999999889405e+00 6.021299999999882857e+00 9.276729025065630352e-02
4.197199999999611464e+00 6.021299999999882857e+00 1.069023651355540394e-01
4.314399999999750435e+00 6.021299999999882857e+00 1.102380617138592478e-01
4.431599999999889405e+00 6.021299999999882857e+00 1.174818429406199183e-01
4.548699999999826105e+00 6.021299999999882857e+00 1.162546041122468482e-01
4.665899999999965075e+00 6.021299999999882857e+00 1.315409227992547503e-01
4.783099999999649299e+00 6.021299999999882857e+00 1.450648036431445576e-01
4.900299999999788270e+00 6.021299999999882857e+00 1.511621918141522469e-01
4.978399999999965075e+00 6.021299999999882857e+00 1.632955253689763742e-01
5.095599999999649299e+00 6.021299999999882857e+00 1.677630627639629390e-01
5.212799999999788270e+00 6.021299999999882857e+00 1.584496297581277913e-01
5.329999999999927240e+00 6.021299999999882857e+00 1.835764958884539000e-01
5.447199999999611464e+00 6.021299999999882857e+00 1.894782372897209632e-01
5.564399999999750435e+00 6.021299999999882857e+00 1.910369437858364106e-01
5.681599999999889405e+00 6.021299999999882857e+00 1.902204014823734302e-01
5.798800000000028376e+00 6.021299999999882857e+00 1.964131876650728470e-01
5.876899999999750435e+00 6.021299999999882857e+00 1.846662969033728008e-01
5.994099999999889405e+00 6.021299999999882857e+00 1.824511227335821328e-01
6.111199999999826105e+00 6.021299999999882857e+00 1.836589585765263932e-01
6.228399999999965075e+00 6.021299999999882857e+00 1.886600780708055647e-01
-5.060600000000249565e+00 6.568099999999958527e+00 2.781094578131331017e-03
-4.943400000000110595e+00 6.568099999999958527e+00 2.433457755864914477e-03
-4.826199999999971624e+00 6.568099999999958527e+00 1.738184111332081831e-03
-4.709100000000034925e+00 6.568099999999958527e+00 3.824005044930580202e-03
-4.591900000000350701e+00 6.568099999999958527e+00 2.777860747226527233e-03
-4.474700000000211730e+00 6.568099999999958527e+00 1.038059720442043293e-03
-4.357500000000072760e+00 6.568099999999958527e+00 3.814303552216168416e-03
-4.279400000000350701e+00 6.568099999999958527e+00 2.423756263150503125e-03
-4.162200000000211730e+00 6.568099999999958527e+00 3.119029907683336204e-03
-4.045000000000072760e+00 6.568099999999958527e+00 3.469900560854556094e-03
-3.927800000000388536e+00 6.568099999999958527e+00 2.079353271788890369e-03
-3.810600000000249565e+00 6.568099999999958527e+00 2.769776169964517556e-03
-3.693400000000110595e+00 6.568099999999958527e+00 1.039676635894445185e-03
-3.576199999999971624e+00 6.568099999999958527e+00 3.119029907683336204e-03
-3.498100000000249565e+00 6.568099999999958527e+00 1.041293551346847293e-03
-3.380900000000110595e+00 6.568099999999958527e+00 2.426990094055306909e-03
-3.263800000000173895e+00 6.568099999999958527e+00 3.466666729949752310e-03
-3.146600000000034925e+00 6.568099999999958527e+00 3.117412992230933662e-03
-3.029400000000350701e+00 6.568099999999958527e+00 3.119029907683336204e-03
-2.912200000000211730e+00 6.568099999999958527e+00 1.731716449522474263e-03
-2.795000000000072760e+00 6.568099999999958527e+00 3.110945330421326094e-03
-2.677800000000388536e+00 6.568099999999958527e+00 1.731716449522474263e-03
-2.599700000000211730e+00 6.568099999999958527e+00 3.117412992230933662e-03
-2.482500000000072760e+00 6.568099999999958527e+00 3.468283645402153986e-03
-2.365300000000388536e+00 6.568099999999958527e+00 6.246144392628680785e-03
-2.248100000000249565e+00 6.568099999999958527e+00 4.503109534939393060e-03
-2.130900000000110595e+00 6.568099999999958527e+00 2.771393085416919231e-03
-2.052800000000388536e+00 6.568099999999958527e+00 4.157089628125379063e-03
-1.935600000000249565e+00 6.568099999999958527e+00 3.119029907683336204e-03
-1.818400000000110595e+00 6.568099999999958527e+00 4.158706543577780738e-03
-1.701300000000173895e+00 6.568099999999958527e+00 4.501492619486991385e-03
-1.584100000000034925e+00 6.568099999999958527e+00 5.539552339929035112e-03
-1.466900000000350701e+00 6.568099999999958527e+00 3.114179161326129878e-03
-1.349700000000211730e+00 6.568099999999958527e+00 9.706343460768825093e-03
-1.271600000000034925e+00 6.568099999999958527e+00 7.966542433984341587e-03
-1.154400000000350701e+00 6.568099999999958527e+00 5.888806077647853326e-03
-1.037200000000211730e+00 6.568099999999958527e+00 4.160323459030182414e-03
-9.200000000000727596e-01 6.568099999999958527e+00 1.213009972391932909e-02
-8.028000000003885361e-01 6.568099999999958527e+00 1.039838327439685482e-02
-6.856000000002495653e-01 6.568099999999958527e+00 4.506343365844197278e-03
-5.684000000001105946e-01 6.568099999999958527e+00 1.177276140893850076e-02
-4.511999999999716238e-01 6.568099999999958527e+00 8.660199163064773858e-03
-3.731000000002495653e-01 6.568099999999958527e+00 1.211231365394290806e-02
-2.559000000001105946e-01 6.568099999999958527e+00 1.040000018984925736e-02
-1.386999999999716238e-01 6.568099999999958527e+00 1.179216439436732260e-02
-2.160000000003492460e-02 6.568099999999958527e+00 1.281890570664255373e-02
9.559999999964929884e-02 6.568099999999958527e+00 1.524589580069786107e-02
2.127999999997882696e-01 6.568099999999958527e+00 1.316169178255176438e-02
2.908999999999650754e-01 6.568099999999958527e+00 1.110012458073929460e-02
4.080999999996492988e-01 6.568099999999958527e+00 1.525236346250746777e-02
5.252999999997882696e-01 6.568099999999958527e+00 1.525883112431707447e-02
6.424999999999272404e-01 6.568099999999958527e+00 1.594278636068309496e-02
7.596999999996114639e-01 6.568099999999958527e+00 1.248582112344775487e-02
8.768999999997504347e-01 6.568099999999958527e+00 1.629527392930671739e-02
9.940999999998894054e-01 6.568099999999958527e+00 1.557251272208305323e-02
1.111199999999826105e+00 6.568099999999958527e+00 1.765186599387194230e-02
1.189399999999750435e+00 6.568099999999958527e+00 1.662027393523950874e-02
1.306599999999889405e+00 6.568099999999958527e+00 2.147425412335012343e-02
1.423800000000028376e+00 6.568099999999958527e+00 1.905049786019961597e-02
1.540899999999965075e+00 6.568099999999958527e+00 1.695497543388670494e-02
1.658099999999649299e+00 6.568099999999958527e+00 2.530634374554271288e-02
1.775299999999788270e+00 6.568099999999958527e+00 2.113631879379811521e-02
1.853399999999965075e+00 6.568099999999958527e+00 2.527400543649467243e-02
1.970599999999649299e+00 6.568099999999958527e+00 2.319465216470577990e-02
2.087799999999788270e+00 6.568099999999958527e+00 2.145161730701649477e-02
2.204999999999927240e+00 6.568099999999958527e+00 2.631368207238911697e-02
2.322199999999611464e+00 6.568099999999958527e+00 2.111853272382169591e-02
2.439399999999750435e+00 6.568099999999958527e+00 2.320597057287259596e-02
2.556599999999889405e+00 6.568099999999958527e+00 2.876169206732565042e-02
2.673699999999826105e+00 6.568099999999958527e+00 2.388345814742900627e-02
2.751899999999750435e+00 6.568099999999958527e+00 2.460136860829546801e-02
2.869099999999889405e+00 6.568099999999958527e+00 2.598221440464671891e-02
2.986300000000028376e+00 6.568099999999958527e+00 2.178470189021129017e-02
3.103399999999965075e+00 6.568099999999958527e+00 2.695074676063547933e-02
3.220599999999649299e+00 6.568099999999958527e+00 2.729676666744949506e-02
3.337799999999788270e+00 6.568099999999958527e+00 3.490758770190541260e-02
3.415899999999965075e+00 6.568099999999958527e+00 3.630945339913788789e-02
3.533099999999649299e+00 6.568099999999958527e+00 3.829825940559226927e-02
3.650299999999788270e+00 6.568099999999958527e+00 4.213681668959446541e-02
3.767499999999927240e+00 6.568099999999958527e+00 4.420646846866894270e-02
3.884699999999611464e+00 6.568099999999958527e+00 4.975733921676479821e-02
4.001899999999750435e+00 6.568099999999958527e+00 5.120447854666453080e-02
4.119099999999889405e+00 6.568099999999958527e+00 5.393221491486659830e-02
4.197199999999611464e+00 6.568099999999958527e+00 6.637437932109949146e-02
4.314399999999750435e+00 6.568099999999958527e+00 7.286952869339807792e-02
4.431599999999889405e+00 6.568099999999958527e+00 6.962761321133219272e-02
4.548699999999826105e+00 6.568099999999958527e+00 8.344900649846394292e-02
4.665899999999965075e+00 6.568099999999958527e+00 9.475609625711070572e-02
4.783099999999649299e+00 6.568099999999958527e+00 9.360646937045291605e-02
4.900299999999788270e+00 6.568099999999958527e+00 9.901181772783258783e-02
4.978399999999965075e+00 6.568099999999958527e+00 1.053371909776289611e-01
5.095599999999649299e+00 6.568099999999958527e+00 1.075442805701576215e-01
5.212799999999788270e+00 6.568099999999958527e+00 1.300662959066641866e-01
5.329999999999927240e+00 6.568099999999958527e+00 1.338207735871414783e-01
5.447199999999611464e+00 6.568099999999958527e+00 1.411437836710698612e-01
5.564399999999750435e+00 6.568099999999958527e+00 1.323315944554792900e-01
5.681599999999889405e+00 6.568099999999958527e+00 1.331012462108226158e-01
5.798800000000028376e+00 6.568099999999958527e+00 1.478184106585850588e-01
5.876899999999750435e+00 6.568099999999958527e+00 1.615023661322626258e-01
5.994099999999889405e+00 6.568099999999958527e+00 1.640134358298428185e-01
6.111199999999826105e+00 6.568099999999958527e+00 1.800613216949320528e-01
6.228399999999965075e+00 6.568099999999958527e+00 1.804720182198421563e-01
-5.060600000000249565e+00 7.036899999999604916e+00 3.125497569492943339e-03
-4.943400000000110595e+00 7.036899999999604916e+00 1.041293551346847293e-03
-4.826199999999971624e+00 7.036899999999604916e+00 1.736567195879679939e-03
-4.709100000000034925e+00 7.036899999999604916e+00 1.388930373613263616e-03
-4.591900000000350701e+00 7.036899999999604916e+00 2.080970187241292478e-03
-4.474700000000211730e+00 7.036899999999604916e+00 4.160323459030182414e-03
-4.357500000000072760e+00 7.036899999999604916e+00 1.388930373613263616e-03
-4.279400000000350701e+00 7.036899999999604916e+00 1.038059720442043293e-03
-4.162200000000211730e+00 7.036899999999604916e+00 1.387313458160861724e-03
-4.045000000000072760e+00 7.036899999999604916e+00 2.773010000869320906e-03
-3.927800000000388536e+00 7.036899999999604916e+00 1.733333364974876155e-03
-3.810600000000249565e+00 7.036899999999604916e+00 1.736567195879679939e-03
-3.693400000000110595e+00 7.036899999999604916e+00 1.039676635894445185e-03
-3.576199999999971624e+00 7.036899999999604916e+00 1.039676635894445185e-03
-3.498100000000249565e+00 7.036899999999604916e+00 1.385696542708459615e-03
-3.380900000000110595e+00 7.036899999999604916e+00 5.206467756734236250e-03
-3.263800000000173895e+00 7.036899999999604916e+00 1.733333364974876155e-03
-3.146600000000034925e+00 7.036899999999604916e+00 1.387313458160861724e-03
-3.029400000000350701e+00 7.036899999999604916e+00 3.471517476306957770e-03
-2.912200000000211730e+00 7.036899999999604916e+00 2.426990094055306909e-03
-2.795000000000072760e+00 7.036899999999604916e+00 2.779477662678929342e-03
-2.677800000000388536e+00 7.036899999999604916e+00 3.460199068140144309e-04
-2.599700000000211730e+00 7.036899999999604916e+00 2.435074671317316586e-03
-2.482500000000072760e+00 7.036899999999604916e+00 6.936567290804308622e-04
-2.365300000000388536e+00 7.036899999999604916e+00 2.430223924960110693e-03
-2.248100000000249565e+00 7.036899999999604916e+00 2.430223924960110693e-03
-2.130900000000110595e+00 7.036899999999604916e+00 2.426990094055306909e-03
-2.052800000000388536e+00 7.036899999999604916e+00 4.514427943106207389e-03
-1.935600000000249565e+00 7.036899999999604916e+00 4.512811027653804846e-03
-1.818400000000110595e+00 7.036899999999604916e+00 5.203233925829432033e-03
-1.701300000000173895e+00 7.036899999999604916e+00 3.471517476306957770e-03
-1.584100000000034925e+00 7.036899999999604916e+00 4.170024951744594199e-03
-1.466900000000350701e+00 7.036899999999604916e+00 3.130348315850149232e-03
-1.349700000000211730e+00 7.036899999999604916e+00 5.892039908552656677e-03
-1.271600000000034925e+00 7.036899999999604916e+00 2.082587102693694587e-03
-1.154400000000350701e+00 7.036899999999604916e+00 6.249378223533484135e-03
-1.037200000000211730e+00 7.036899999999604916e+00 6.249378223533484135e-03
-9.200000000000727596e-01 7.036899999999604916e+00 8.676368317588792345e-03
-8.028000000003885361e-01 7.036899999999604916e+00 7.625373273527533483e-03
-6.856000000002495653e-01 7.036899999999604916e+00 7.968159349436744129e-03
-5.684000000001105946e-01 7.036899999999604916e+00 9.004602154426385313e-03
-4.511999999999716238e-01 7.036899999999604916e+00 6.231592153557063106e-03
-3.731000000002495653e-01 7.036899999999604916e+00 8.309328509893552234e-03
-2.559000000001105946e-01 7.036899999999604916e+00 1.004266187486842730e-02
-1.386999999999716238e-01 7.036899999999604916e+00 9.701492714411619200e-03
-2.160000000003492460e-02 7.036899999999604916e+00 1.074763701211567217e-02
9.559999999964929884e-02 7.036899999999604916e+00 7.971393180341547480e-03
2.127999999997882696e-01 7.036899999999604916e+00 7.274502620356313592e-03
2.908999999999650754e-01 7.036899999999604916e+00 1.282699028390456297e-02
4.080999999996492988e-01 7.036899999999604916e+00 1.490149280933624962e-02
5.252999999997882696e-01 7.036899999999604916e+00 1.178246290165291255e-02
6.424999999999272404e-01 7.036899999999604916e+00 1.246965196892373465e-02
7.596999999996114639e-01 7.036899999999604916e+00 1.453283608618860696e-02
8.768999999997504347e-01 7.036899999999604916e+00 1.523781122343585183e-02
9.940999999998894054e-01 7.036899999999604916e+00 1.698084608112513869e-02
1.111199999999826105e+00 7.036899999999604916e+00 1.592985103706387809e-02
1.189399999999750435e+00 7.036899999999604916e+00 1.660895552707269268e-02
1.306599999999889405e+00 7.036899999999604916e+00 1.768258738746757847e-02
1.423800000000028376e+00 7.036899999999604916e+00 1.594925402249270513e-02
1.540899999999965075e+00 7.036899999999604916e+00 1.869315954521879111e-02
1.658099999999649299e+00 7.036899999999604916e+00 1.939166702065642581e-02
1.775299999999788270e+00 7.036899999999604916e+00 2.320597057287259596e-02
1.853399999999965075e+00 7.036899999999604916e+00 1.212039823120491730e-02
1.970599999999649299e+00 7.036899999999604916e+00 2.077412973246008446e-02
2.087799999999788270e+00 7.036899999999604916e+00 2.043942823381288132e-02
2.204999999999927240e+00 7.036899999999604916e+00 1.800273664704316046e-02
2.322199999999611464e+00 7.036899999999604916e+00 2.045236355743209472e-02
2.439399999999750435e+00 7.036899999999604916e+00 2.043296057200327462e-02
2.556599999999889405e+00 7.036899999999604916e+00 2.042810982564606873e-02
2.673699999999826105e+00 7.036899999999604916e+00 1.733009981884395603e-02
2.751899999999750435e+00 7.036899999999604916e+00 2.078868197153169867e-02
2.869099999999889405e+00 7.036899999999604916e+00 1.938519935884681911e-02
2.986300000000028376e+00 7.036899999999604916e+00 2.040870684021724515e-02
3.103399999999965075e+00 7.036899999999604916e+00 2.216306010607334634e-02
3.220599999999649299e+00 7.036899999999604916e+00 1.868507496795678013e-02
3.337799999999788270e+00 7.036899999999604916e+00 2.009017449609406397e-02
3.415899999999965075e+00 7.036899999999604916e+00 2.871965226556319820e-02
3.533099999999649299e+00 7.036899999999604916e+00 2.456741338379502329e-02
3.650299999999788270e+00 7.036899999999604916e+00 2.526915469013746654e-02
3.767499999999927240e+00 7.036899999999604916e+00 2.857412987484702141e-02
3.884699999999611464e+00 7.036899999999604916e+00 3.130348315850148971e-02
4.001899999999750435e+00 7.036899999999604916e+00 2.636057262050877509e-02
4.119099999999889405e+00 7.036899999999604916e+00 3.467798570766433136e-02
4.197199999999611464e+00 7.036899999999604916e+00 3.739763749860439135e-02
4.314399999999750435e+00 7.036899999999604916e+00 3.840659274090319625e-02
4.431599999999889405e+00 7.036899999999604916e+00 4.606753815438357352e-02
4.548699999999826105e+00 7.036899999999604916e+00 4.230659281209667166e-02
4.665899999999965075e+00 7.036899999999604916e+00 5.470024975475751283e-02
4.783099999999649299e+00 7.036899999999604916e+00 5.467276219206668175e-02
4.900299999999788270e+00 7.036899999999604916e+00 5.850970256061648056e-02
4.978399999999965075e+00 7.036899999999604916e+00 5.986952845608650708e-02
5.095599999999649299e+00 7.036899999999604916e+00 6.746579725147081041e-02
5.212799999999788270e+00 7.036899999999604916e+00 8.349104630022641249e-02
5.329999999999927240e+00 7.036899999999604916e+00 7.961206612991414411e-02
5.447199999999611464e+00 7.036899999999604916e+00 9.823408139522725457e-02
5.564399999999750435e+00 7.036899999999604916e+00 8.861181753798333394e-02
5.681599999999889405e+00 7.036899999999604916e+00 1.040889322483746771e-01
5.798800000000028376e+00 7.036899999999604916e+00 1.263263704652584918e-01
5.876899999999750435e+00 7.036899999999604916e+00 1.135414199831163984e-01
5.994099999999889405e+00 7.036899999999604916e+00 1.271218928678402582e-01
6.111199999999826105e+00 7.036899999999604916e+00 1.187171663462549820e-01
6.228399999999965075e+00 7.036899999999604916e+00 1.362283606957679638e-01
-5.060600000000249565e+00 7.505599999999958527e+00 3.508706531712202695e-04
-4.943400000000110595e+00 7.505599999999958527e+00 1.044527382251651077e-03
-4.826199999999971624e+00 7.505599999999958527e+00 1.392164204518067400e-03
-4.709100000000034925e+00 7.505599999999958527e+00 2.438308502222120370e-03
-4.591900000000350701e+00 7.505599999999958527e+00 2.085820933598498371e-03
-4.474700000000211730e+00 7.505599999999958527e+00 1.388930373613263616e-03
-4.357500000000072760e+00 7.505599999999958527e+00 3.492537377188183233e-04
-4.279400000000350701e+00 7.505599999999958527e+00 2.428607009507709018e-03
-4.162200000000211730e+00 7.505599999999958527e+00 1.041293551346847293e-03
-4.045000000000072760e+00 7.505599999999958527e+00 3.460199068140144309e-04
-3.927800000000388536e+00 7.505599999999958527e+00 2.080970187241292478e-03
-3.810600000000249565e+00 7.505599999999958527e+00 2.428607009507709018e-03
-3.693400000000110595e+00 7.505599999999958527e+00 1.733333364974876155e-03
-3.576199999999971624e+00 7.505599999999958527e+00 2.079353271788890369e-03
-3.498100000000249565e+00 7.505599999999958527e+00 3.128731400397747123e-03
-3.380900000000110595e+00 7.505599999999958527e+00 1.738184111332081831e-03
-3.263800000000173895e+00 7.505599999999958527e+00 1.041293551346847293e-03
-3.146600000000034925e+00 7.505599999999958527e+00 1.000000000000000082e-05
-3.029400000000350701e+00 7.505599999999958527e+00 2.426990094055306909e-03
-2.912200000000211730e+00 7.505599999999958527e+00 3.122263738588139555e-03
-2.795000000000072760e+00 7.505599999999958527e+00 3.814303552216168416e-03
-2.677800000000388536e+00 7.505599999999958527e+00 1.731716449522474263e-03
-2.599700000000211730e+00 7.505599999999958527e+00 1.738184111332081831e-03
-2.482500000000072760e+00 7.505599999999958527e+00 4.161940374482584956e-03
-2.365300000000388536e+00 7.505599999999958527e+00 1.731716449522474263e-03
-2.248100000000249565e+00 7.505599999999958527e+00 2.079353271788890369e-03
-2.130900000000110595e+00 7.505599999999958527e+00 2.771393085416919231e-03
-2.052800000000388536e+00 7.505599999999958527e+00 3.466666729949752310e-03
-1.935600000000249565e+00 7.505599999999958527e+00 2.774626916321723449e-03
-1.818400000000110595e+00 7.505599999999958527e+00 3.123880654040541664e-03
-1.701300000000173895e+00 7.505599999999958527e+00 2.774626916321723449e-03
-1.584100000000034925e+00 7.505599999999958527e+00 2.776243831774125558e-03
-1.466900000000350701e+00 7.505599999999958527e+00 5.201617010377029490e-03
-1.349700000000211730e+00 7.505599999999958527e+00 3.112562245873727769e-03
-1.271600000000034925e+00 7.505599999999958527e+00 3.809452805858962957e-03
-1.154400000000350701e+00 7.505599999999958527e+00 5.885572246743049976e-03
-1.037200000000211730e+00 7.505599999999958527e+00 3.814303552216168416e-03
-9.200000000000727596e-01 7.505599999999958527e+00 3.812686636763766741e-03
-8.028000000003885361e-01 7.505599999999958527e+00 6.588930468537892299e-03
-6.856000000002495653e-01 7.505599999999958527e+00 6.588930468537892299e-03
-5.684000000001105946e-01 7.505599999999958527e+00 4.852363272658211275e-03
-4.511999999999716238e-01 7.505599999999958527e+00 7.638308597146747751e-03
-3.731000000002495653e-01 7.505599999999958527e+00 6.941418037161514731e-03
-2.559000000001105946e-01 7.505599999999958527e+00 9.711194207126030986e-03
-1.386999999999716238e-01 7.505599999999958527e+00 7.979477757603556723e-03
-2.160000000003492460e-02 7.505599999999958527e+00 4.501492619486991385e-03
9.559999999964929884e-02 7.505599999999958527e+00 7.614054865360719154e-03
2.127999999997882696e-01 7.505599999999958527e+00 6.588930468537892299e-03
2.908999999999650754e-01 7.505599999999958527e+00 1.145099523391051449e-02
4.080999999996492988e-01 7.505599999999958527e+00 6.922015051732691160e-03
5.252999999997882696e-01 7.505599999999958527e+00 7.964925518531939044e-03
6.424999999999272404e-01 7.505599999999958527e+00 1.040646785165886407e-02
7.596999999996114639e-01 7.505599999999958527e+00 1.143805991029129936e-02
8.768999999997504347e-01 7.505599999999958527e+00 9.019154393498002992e-03
9.940999999998894054e-01 7.505599999999958527e+00 1.108718925712008120e-02
1.111199999999826105e+00 7.505599999999958527e+00 1.525398037795986858e-02
1.189399999999750435e+00 7.505599999999958527e+00 1.073793551940126038e-02
1.306599999999889405e+00 7.505599999999958527e+00 1.281243804483294703e-02
1.423800000000028376e+00 7.505599999999958527e+00 1.213009972391932909e-02
1.540899999999965075e+00 7.505599999999958527e+00 1.143320916393409346e-02
1.658099999999649299e+00 7.505599999999958527e+00 1.420460224935101226e-02
1.775299999999788270e+00 7.505599999999958527e+00 1.351903009753259270e-02
1.853399999999965075e+00 7.505599999999958527e+00 1.560000028477388431e-02
1.970599999999649299e+00 7.505599999999958527e+00 1.317462710617097951e-02
2.087799999999788270e+00 7.505599999999958527e+00 1.281243804483294703e-02
2.204999999999927240e+00 7.505599999999958527e+00 1.663159234340631787e-02
2.322199999999611464e+00 7.505599999999958527e+00 1.523619430798344755e-02
2.439399999999750435e+00 7.505599999999958527e+00 1.283507486116657395e-02
2.556599999999889405e+00 7.505599999999958527e+00 2.392873178009626012e-02
2.673699999999826105e+00 7.505599999999958527e+00 1.455547290252223389e-02
2.751899999999750435e+00 7.505599999999958527e+00 1.940783617518044429e-02
2.869099999999889405e+00 7.505599999999958527e+00 1.973121926566083137e-02
2.986300000000028376e+00 7.505599999999958527e+00 2.316716460201494535e-02
3.103399999999965075e+00 7.505599999999958527e+00 2.143706506794487709e-02
3.220599999999649299e+00 7.505599999999958527e+00 2.178308497475889283e-02
3.337799999999788270e+00 7.505599999999958527e+00 1.625000029663946355e-02
3.415899999999965075e+00 7.505599999999958527e+00 2.076119440884086412e-02
3.533099999999649299e+00 7.505599999999958527e+00 1.453445300164100777e-02
3.650299999999788270e+00 7.505599999999958527e+00 1.626616945116348203e-02
3.767499999999927240e+00 7.505599999999958527e+00 1.970858244932720618e-02
3.884699999999611464e+00 7.505599999999958527e+00 2.110559740020247904e-02
4.001899999999750435e+00 7.505599999999958527e+00 2.318656758744377239e-02
4.119099999999889405e+00 7.505599999999958527e+00 2.144353272975448033e-02
4.197199999999611464e+00 7.505599999999958527e+00 2.524651787380383788e-02
4.314399999999750435e+00 7.505599999999958527e+00 2.596604525012270043e-02
4.431599999999889405e+00 7.505599999999958527e+00 2.939390600921480690e-02
4.548699999999826105e+00 7.505599999999958527e+00 2.874067216644442258e-02
4.665899999999965075e+00 7.505599999999958527e+00 2.978196571779126792e-02
4.783099999999649299e+00 7.505599999999958527e+00 3.495932899638227315e-02
4.900299999999788270e+00 7.505599999999958527e+00 3.917786141169891934e-02
4.978399999999965075e+00 7.505599999999958527e+00 4.186194106268614074e-02
5.095599999999649299e+00 7.505599999999958527e+00 4.491306052136859878e-02
5.212799999999788270e+00 7.505599999999958527e+00 4.774427947852438042e-02
5.329999999999927240e+00 7.505599999999958527e+00 5.019875713527052752e-02
5.447199999999611464e+00 7.505599999999958527e+00 6.023010060197214049e-02
5.564399999999750435e+00 7.505599999999958527e+00 7.064465303089301207e-02
5.681599999999889405e+00 7.505599999999958527e+00 6.131666778598623968e-02
5.798800000000028376e+00 7.505599999999958527e+00 7.510248893316515129e-02
5.876899999999750435e+00 7.505599999999958527e+00 7.473059837911270875e-02
5.994099999999889405e+00 7.505599999999958527e+00 7.962500145353336445e-02
6.111199999999826105e+00 7.505599999999958527e+00 8.300112091814861037e-02
6.228399999999965075e+00 7.505599999999958527e+00 9.766977790233898060e-02
-5.060600000000249565e+00 8.052499999999781721e+00 1.743034857689287724e-03
-4.943400000000110595e+00 8.052499999999781721e+00 1.042910466799249185e-03
-4.826199999999971624e+00 8.052499999999781721e+00 1.738184111332081831e-03
-4.709100000000034925e+00 8.052499999999781721e+00 6.936567290804308622e-04
-4.591900000000350701e+00 8.052499999999781721e+00 2.779477662678929342e-03
-4.474700000000211730e+00 8.052499999999781721e+00 6.936567290804308622e-04
-4.357500000000072760e+00 8.052499999999781721e+00 1.738184111332081831e-03
-4.279400000000350701e+00 8.052499999999781721e+00 6.936567290804308622e-04
-4.162200000000211730e+00 8.052499999999781721e+00 2.438308502222120370e-03
-4.045000000000072760e+00 8.052499999999781721e+00 1.041293551346847293e-03
-3.927800000000388536e+00 8.052499999999781721e+00 1.734950280427278047e-03
-3.810600000000249565e+00 8.052499999999781721e+00 6.936567290804308622e-04
-3.693400000000110595e+00 8.052499999999781721e+00 1.387313458160861724e-03
-3.576199999999971624e+00 8.052499999999781721e+00 1.738184111332081831e-03
-3.498100000000249565e+00 8.052499999999781721e+00 4.165174205387389174e-03
-3.380900000000110595e+00 8.052499999999781721e+00 1.734950280427278047e-03
-3.263800000000173895e+00 8.052499999999781721e+00 2.431840840412512802e-03
-3.146600000000034925e+00 8.052499999999781721e+00 4.511194112201403171e-03
-3.029400000000350701e+00 8.052499999999781721e+00 2.084204018146096262e-03
-2.912200000000211730e+00 8.052499999999781721e+00 2.428607009507709018e-03
-2.795000000000072760e+00 8.052499999999781721e+00 2.080970187241292478e-03
-2.677800000000388536e+00 8.052499999999781721e+00 3.466666729949752310e-03
-2.599700000000211730e+00 8.052499999999781721e+00 1.388930373613263616e-03
-2.482500000000072760e+00 8.052499999999781721e+00 2.084204018146096262e-03
-2.365300000000388536e+00 8.052499999999781721e+00 2.084204018146096262e-03
-2.248100000000249565e+00 8.052499999999781721e+00 2.777860747226527233e-03
-2.130900000000110595e+00 8.052499999999781721e+00 4.170024951744594199e-03
-2.052800000000388536e+00 8.052499999999781721e+00 4.166791120839790849e-03
-1.935600000000249565e+00 8.052499999999781721e+00 1.739801026784483940e-03
-1.818400000000110595e+00 8.052499999999781721e+00 2.779477662678929342e-03
-1.701300000000173895e+00 8.052499999999781721e+00 1.039676635894445185e-03
-1.584100000000034925e+00 8.052499999999781721e+00 2.781094578131331017e-03
-1.466900000000350701e+00 8.052499999999781721e+00 5.557338409905456141e-03
-1.349700000000211730e+00 8.052499999999781721e+00 2.080970187241292478e-03
-1.271600000000034925e+00 8.052499999999781721e+00 4.509577196749001496e-03
-1.154400000000350701e+00 8.052499999999781721e+00 2.428607009507709018e-03
-1.037200000000211730e+00 8.052499999999781721e+00 4.160323459030182414e-03
-9.200000000000727596e-01 8.052499999999781721e+00 3.119029907683336204e-03
-8.028000000003885361e-01 8.052499999999781721e+00 5.549253832643446897e-03
-6.856000000002495653e-01 8.052499999999781721e+00 4.506343365844197278e-03
-5.684000000001105946e-01 8.052499999999781721e+00 5.203233925829432033e-03
-4.511999999999716238e-01 8.052499999999781721e+00 7.966542433984341587e-03
-3.731000000002495653e-01 8.052499999999781721e+00 5.888806077647853326e-03
-2.559000000001105946e-01 8.052499999999781721e+00 6.241293646271475759e-03
-1.386999999999716238e-01 8.052499999999781721e+00 8.328731495322375805e-03
-2.160000000003492460e-02 8.052499999999781721e+00 7.620522527170326722e-03
9.559999999964929884e-02 8.052499999999781721e+00 7.966542433984341587e-03
2.127999999997882696e-01 8.052499999999781721e+00 7.284204113070724511e-03
2.908999999999650754e-01 8.052499999999781721e+00 7.272885704903911050e-03
4.080999999996492988e-01 8.052499999999781721e+00 9.017537478045600449e-03
5.252999999997882696e-01 8.052499999999781721e+00 8.320646918060364827e-03
6.424999999999272404e-01 8.052499999999781721e+00 7.628607104432336833e-03
7.596999999996114639e-01 8.052499999999781721e+00 1.144614448755331033e-02
8.768999999997504347e-01 8.052499999999781721e+00 7.971393180341547480e-03
9.940999999998894054e-01 8.052499999999781721e+00 1.177922907074810746e-02
1.111199999999826105e+00 8.052499999999781721e+00 9.703109629864021743e-03
1.189399999999750435e+00 8.052499999999781721e+00 1.038868178168244304e-02
1.306599999999889405e+00 8.052499999999781721e+00 8.666666824874380559e-03
1.423800000000028376e+00 8.052499999999781721e+00 1.111305990435850974e-02
1.540899999999965075e+00 8.052499999999781721e+00 1.178246290165291255e-02
1.658099999999649299e+00 8.052499999999781721e+00 1.386828383525141005e-02
1.775299999999788270e+00 8.052499999999781721e+00 1.073955243485366466e-02
1.853399999999965075e+00 8.052499999999781721e+00 1.213656738572893579e-02
1.970599999999649299e+00 8.052499999999781721e+00 1.698893065838714619e-02
2.087799999999788270e+00 8.052499999999781721e+00 1.423208981204184681e-02
2.204999999999927240e+00 8.052499999999781721e+00 1.629689084475912167e-02
2.322199999999611464e+00 8.052499999999781721e+00 1.143967682574370016e-02
2.439399999999750435e+00 8.052499999999781721e+00 1.108072159531047103e-02
2.556599999999889405e+00 8.052499999999781721e+00 1.662997542795391706e-02
2.673699999999826105e+00 8.052499999999781721e+00 1.764863216296713722e-02
2.751899999999750435e+00 8.052499999999781721e+00 1.560808486203589529e-02
2.869099999999889405e+00 8.052499999999781721e+00 1.665099532883514491e-02
2.986300000000028376e+00 8.052499999999781721e+00 1.664937841338274410e-02
3.103399999999965075e+00 8.052499999999781721e+00 1.594602019158790004e-02
3.220599999999649299e+00 8.052499999999781721e+00 1.557574655298785485e-02
3.337799999999788270e+00 8.052499999999781721e+00 1.836654262383359895e-02
3.415899999999965075e+00 8.052499999999781721e+00 2.007238842611764121e-02
3.533099999999649299e+00 8.052499999999781721e+00 2.076766207065047429e-02
3.650299999999788270e+00 8.052499999999781721e+00 1.592661720615907647e-02
3.767499999999927240e+00 8.052499999999781721e+00 1.281405496028534784e-02
3.884699999999611464e+00 8.052499999999781721e+00 1.212363206210972238e-02
4.001899999999750435e+00 8.052499999999781721e+00 1.558059729934506074e-02
4.119099999999889405e+00 8.052499999999781721e+00 1.209614449941888784e-02
4.197199999999611464e+00 8.052499999999781721e+00 1.662027393523950874e-02
4.314399999999750435e+00 8.052499999999781721e+00 1.939490085156123089e-02
4.431599999999889405e+00 8.052499999999781721e+00 1.662027393523950874e-02
4.548699999999826105e+00 8.052499999999781721e+00 2.528855767556629011e-02
4.665899999999965075e+00 8.052499999999781721e+00 1.663806000521592804e-02
4.783099999999649299e+00 8.052499999999781721e+00 1.765995057113394981e-02
4.900299999999788270e+00 8.052499999999781721e+00 2.459005020012865195e-02
4.978399999999965075e+00 8.052499999999781721e+00 2.425858253238625389e-02
5.095599999999649299e+00 8.052499999999781721e+00 2.596766216557510124e-02
5.212799999999788270e+00 8.052499999999781721e+00 2.559415469607025095e-02
5.329999999999927240e+00 8.052499999999781721e+00 3.117251300685693408e-02
5.447199999999611464e+00 8.052499999999781721e+00 3.737985142862797205e-02
5.564399999999750435e+00 8.052499999999781721e+00 3.813656786035207746e-02
5.681599999999889405e+00 8.052499999999781721e+00 3.744129421581924438e-02
5.798800000000028376e+00 8.052499999999781721e+00 4.263159281802945955e-02
5.876899999999750435e+00 8.052499999999781721e+00 4.924962776471059067e-02
5.994099999999889405e+00 8.052499999999781721e+00 5.302189151516430166e-02
6.111199999999826105e+00 8.052499999999781721e+00 5.297015022068744111e-02
6.228399999999965075e+00 8.052499999999781721e+00 7.021940426691129777e-02
-5.060600000000249565e+00 8.521299999999882857e+00 1.744651773141689399e-03
-4.943400000000110595e+00 8.521299999999882857e+00 2.435074671317316586e-03
-4.826199999999971624e+00 8.521299999999882857e+00 1.041293551346847293e-03
-4.709100000000034925e+00 8.521299999999882857e+00 1.392164204518067400e-03
-4.591900000000350701e+00 8.521299999999882857e+00 1.000000000000000082e-05
-4.474700000000211730e+00 8.521299999999882857e+00 1.390547289065665508e-03
-4.357500000000072760e+00 8.521299999999882857e+00 1.734950280427278047e-03
-4.279400000000350701e+00 8.521299999999882857e+00 1.042910466799249185e-03
-4.162200000000211730e+00 8.521299999999882857e+00 2.779477662678929342e-03
-4.045000000000072760e+00 8.521299999999882857e+00 4.170024951744594199e-03
-3.927800000000388536e+00 8.521299999999882857e+00 1.388930373613263616e-03
-3.810600000000249565e+00 8.521299999999882857e+00 6.936567290804308622e-04
-3.693400000000110595e+00 8.521299999999882857e+00 1.387313458160861724e-03
-3.576199999999971624e+00 8.521299999999882857e+00 1.387313458160861724e-03
-3.498100000000249565e+00 8.521299999999882857e+00 6.936567290804308622e-04
-3.380900000000110595e+00 8.521299999999882857e+00 1.390547289065665508e-03
-3.263800000000173895e+00 8.521299999999882857e+00 1.390547289065665508e-03
-3.146600000000034925e+00 8.521299999999882857e+00 3.460199068140144309e-04
-3.029400000000350701e+00 8.521299999999882857e+00 2.774626916321723449e-03
-2.912200000000211730e+00 8.521299999999882857e+00 2.430223924960110693e-03
-2.795000000000072760e+00 8.521299999999882857e+00 1.388930373613263616e-03
-2.677800000000388536e+00 8.521299999999882857e+00 3.815920467668570525e-03
-2.599700000000211730e+00 8.521299999999882857e+00 2.426990094055306909e-03
-2.482500000000072760e+00 8.521299999999882857e+00 2.776243831774125558e-03
-2.365300000000388536e+00 8.521299999999882857e+00 4.165174205387389174e-03
-2.248100000000249565e+00 8.521299999999882857e+00 2.425373178602904800e-03
-2.130900000000110595e+00 8.521299999999882857e+00 2.431840840412512802e-03
-2.052800000000388536e+00 8.521299999999882857e+00 2.431840840412512802e-03
-1.935600000000249565e+00 8.521299999999882857e+00 3.122263738588139555e-03
-1.818400000000110595e+00 8.521299999999882857e+00 3.123880654040541664e-03
-1.701300000000173895e+00 8.521299999999882857e+00 2.423756263150503125e-03
-1.584100000000034925e+00 8.521299999999882857e+00 3.463432899044948526e-03
-1.466900000000350701e+00 8.521299999999882857e+00 2.771393085416919231e-03
-1.349700000000211730e+00 8.521299999999882857e+00 4.160323459030182414e-03
-1.271600000000034925e+00 8.521299999999882857e+00 5.206467756734236250e-03
-1.154400000000350701e+00 8.521299999999882857e+00 3.469900560854556094e-03
-1.037200000000211730e+00 8.521299999999882857e+00 3.468283645402153986e-03
-9.200000000000727596e-01 8.521299999999882857e+00 5.203233925829432033e-03
-8.028000000003885361e-01 8.521299999999882857e+00 6.590547383990293107e-03
-6.856000000002495653e-01 8.521299999999882857e+00 5.892039908552656677e-03
-5.684000000001105946e-01 8.521299999999882857e+00 4.157089628125379063e-03
-4.511999999999716238e-01 8.521299999999882857e+00 5.206467756734236250e-03
-3.731000000002495653e-01 8.521299999999882857e+00 3.119029907683336204e-03
-2.559000000001105946e-01 8.521299999999882857e+00 7.293905605785135429e-03
-1.386999999999716238e-01 8.521299999999882857e+00 7.628607104432336833e-03
-2.160000000003492460e-02 8.521299999999882857e+00 5.201617010377029490e-03
9.559999999964929884e-02 8.521299999999882857e+00 6.944651868066318082e-03
2.127999999997882696e-01 8.521299999999882857e+00 5.206467756734236250e-03
2.908999999999650754e-01 8.521299999999882857e+00 6.943034952613915539e-03
4.080999999996492988e-01 8.521299999999882857e+00 6.605099623061910785e-03
5.252999999997882696e-01 8.521299999999882857e+00 7.289054859427930404e-03
6.424999999999272404e-01 8.521299999999882857e+00 7.282587197618321968e-03
7.596999999996114639e-01 8.521299999999882857e+00 7.977860842151155915e-03
8.768999999997504347e-01 8.521299999999882857e+00 9.366791215764419531e-03
9.940999999998894054e-01 8.521299999999882857e+00 8.676368317588792345e-03
1.111199999999826105e+00 8.521299999999882857e+00 7.297139436689940514e-03
1.189399999999750435e+00 8.521299999999882857e+00 8.317413087155561477e-03
1.306599999999889405e+00 8.521299999999882857e+00 9.014303647140797099e-03
1.423800000000028376e+00 8.521299999999882857e+00 1.073955243485366466e-02
1.540899999999965075e+00 8.521299999999882857e+00 7.960074772174734886e-03
1.658099999999649299e+00 8.521299999999882857e+00 1.110335841164409795e-02
1.775299999999788270e+00 8.521299999999882857e+00 1.178731364801011844e-02
1.853399999999965075e+00 8.521299999999882857e+00 9.716044953483236879e-03
1.970599999999649299e+00 8.521299999999882857e+00 8.331965326227179156e-03
2.087799999999788270e+00 8.521299999999882857e+00 1.454900524071262718e-02
2.204999999999927240e+00 8.521299999999882857e+00 1.108557234166767692e-02
2.322199999999611464e+00 8.521299999999882857e+00 1.039838327439685482e-02
2.439399999999750435e+00 8.521299999999882857e+00 1.073631860394885958e-02
2.556599999999889405e+00 8.521299999999882857e+00 7.966542433984341587e-03
2.673699999999826105e+00 8.521299999999882857e+00 1.282537336845216216e-02
2.751899999999750435e+00 8.521299999999882857e+00 1.522487589981663496e-02
2.869099999999889405e+00 8.521299999999882857e+00 1.073308477304405449e-02
2.986300000000028376e+00 8.521299999999882857e+00 1.281890570664255373e-02
3.103399999999965075e+00 8.521299999999882857e+00 1.349639328119896578e-02
3.220599999999649299e+00 8.521299999999882857e+00 1.315360720528975513e-02
3.337799999999788270e+00 8.521299999999882857e+00 1.177599523984330585e-02
3.415899999999965075e+00 8.521299999999882857e+00 1.559838336932148350e-02
3.533099999999649299e+00 8.521299999999882857e+00 1.385373159617979411e-02
3.650299999999788270e+00 8.521299999999882857e+00 1.386505000434660843e-02
3.767499999999927240e+00 8.521299999999882857e+00 1.073470168849645877e-02
3.884699999999611464e+00 8.521299999999882857e+00 1.352873159024700275e-02
4.001899999999750435e+00 8.521299999999882857e+00 1.176629374712889232e-02
4.119099999999889405e+00 8.521299999999882857e+00 1.455708981797463469e-02
4.197199999999611464e+00 8.521299999999882857e+00 1.453445300164100777e-02
4.314399999999750435e+00 8.521299999999882857e+00 1.418196543301738534e-02
4.431599999999889405e+00 8.521299999999882857e+00 1.870124412248079862e-02
4.548699999999826105e+00 8.521299999999882857e+00 1.419166692573179712e-02
4.665899999999965075e+00 8.521299999999882857e+00 1.800758739340036635e-02
4.783099999999649299e+00 8.521299999999882857e+00 1.697437841931553199e-02
4.900299999999788270e+00 8.521299999999882857e+00 1.662189085069190955e-02
4.978399999999965075e+00 8.521299999999882857e+00 1.383917935710817469e-02
5.095599999999649299e+00 8.521299999999882857e+00 2.076442823974567267e-02
5.212799999999788270e+00 8.521299999999882857e+00 1.764863216296713722e-02
5.329999999999927240e+00 8.521299999999882857e+00 1.592176645980187058e-02
5.447199999999611464e+00 8.521299999999882857e+00 1.521355749164982063e-02
5.564399999999750435e+00 8.521299999999882857e+00 2.109589590748806726e-02
5.681599999999889405e+00 8.521299999999882857e+00 2.215982627516854125e-02
5.798800000000028376e+00 8.521299999999882857e+00 2.667425421827475038e-02
5.876899999999750435e+00 8.521299999999882857e+00 2.905111993330559625e-02
5.994099999999889405e+00 8.521299999999882857e+00 3.845833403538006373e-02
6.111199999999826105e+00 8.521299999999882857e+00 3.188557272136618992e-02
6.228399999999965075e+00 8.521299999999882857e+00 3.738146834408037633e-02
-5.060600000000249565e+00 9.068099999999958527e+00 1.042910466799249185e-03
-4.943400000000110595e+00 9.068099999999958527e+00 1.042910466799249185e-03
-4.826199999999971624e+00 9.068099999999958527e+00 2.433457755864914477e-03
-4.709100000000034925e+00 9.068099999999958527e+00 6.952736445328327542e-04
-4.591900000000350701e+00 9.068099999999958527e+00 1.041293551346847293e-03
-4.474700000000211730e+00 9.068099999999958527e+00 1.000000000000000082e-05
-4.357500000000072760e+00 9.068099999999958527e+00 2.782711493583732692e-03
-4.279400000000350701e+00 9.068099999999958527e+00 1.393781119970469292e-03
-4.162200000000211730e+00 9.068099999999958527e+00 1.739801026784483940e-03
-4.045000000000072760e+00 9.068099999999958527e+00 3.476368222664163662e-03
-3.927800000000388536e+00 9.068099999999958527e+00 1.390547289065665508e-03
-3.810600000000249565e+00 9.068099999999958527e+00 1.739801026784483940e-03
-3.693400000000110595e+00 9.068099999999958527e+00 3.127114484945345448e-03
-3.576199999999971624e+00 9.068099999999958527e+00 1.000000000000000082e-05
-3.498100000000249565e+00 9.068099999999958527e+00 1.388930373613263616e-03
-3.380900000000110595e+00 9.068099999999958527e+00 1.390547289065665508e-03
-3.263800000000173895e+00 9.068099999999958527e+00 3.130348315850149232e-03
-3.146600000000034925e+00 9.068099999999958527e+00 1.042910466799249185e-03
-3.029400000000350701e+00 9.068099999999958527e+00 1.392164204518067400e-03
-2.912200000000211730e+00 9.068099999999958527e+00 2.087437849050900046e-03
-2.795000000000072760e+00 9.068099999999958527e+00 2.433457755864914477e-03
-2.677800000000388536e+00 9.068099999999958527e+00 1.041293551346847293e-03
-2.599700000000211730e+00 9.068099999999958527e+00 2.087437849050900046e-03
-2.482500000000072760e+00 9.068099999999958527e+00 3.127114484945345448e-03
-2.365300000000388536e+00 9.068099999999958527e+00 2.085820933598498371e-03
-2.248100000000249565e+00 9.068099999999958527e+00 1.738184111332081831e-03
-2.130900000000110595e+00 9.068099999999958527e+00 2.087437849050900046e-03
-2.052800000000388536e+00 9.068099999999958527e+00 1.042910466799249185e-03
-1.935600000000249565e+00 9.068099999999958527e+00 4.173258782649398417e-03
-1.818400000000110595e+00 9.068099999999958527e+00 5.211318503091442143e-03
-1.701300000000173895e+00 9.068099999999958527e+00 2.085820933598498371e-03
-1.584100000000034925e+00 9.068099999999958527e+00 3.473134391759359878e-03
-1.466900000000350701e+00 9.068099999999958527e+00 3.465049814497350202e-03
-1.349700000000211730e+00 9.068099999999958527e+00 4.160323459030182414e-03
-1.271600000000034925e+00 9.068099999999958527e+00 4.860447849920221386e-03
-1.154400000000350701e+00 9.068099999999958527e+00 3.461815983592545984e-03
-1.037200000000211730e+00 9.068099999999958527e+00 1.382462711803655831e-03
-9.200000000000727596e-01 9.068099999999958527e+00 3.460199068140144309e-03
-8.028000000003885361e-01 9.068099999999958527e+00 1.728482618617670262e-03
-6.856000000002495653e-01 9.068099999999958527e+00 4.499875704034589710e-03
-5.684000000001105946e-01 9.068099999999958527e+00 3.811069721311364632e-03
-4.511999999999716238e-01 9.068099999999958527e+00 3.460199068140144309e-03
-3.731000000002495653e-01 9.068099999999958527e+00 4.842661779943800357e-03
-2.559000000001105946e-01 9.068099999999958527e+00 3.461815983592545984e-03
-1.386999999999716238e-01 9.068099999999958527e+00 4.153855797220575713e-03
-2.160000000003492460e-02 9.068099999999958527e+00 2.766542339059713772e-03
9.559999999964929884e-02 9.068099999999958527e+00 4.499875704034589710e-03
2.127999999997882696e-01 9.068099999999958527e+00 5.537935424476633436e-03
2.908999999999650754e-01 9.068099999999958527e+00 1.385696542708459615e-03
4.080999999996492988e-01 9.068099999999958527e+00 3.814303552216168416e-03
5.252999999997882696e-01 9.068099999999958527e+00 4.501492619486991385e-03
6.424999999999272404e-01 9.068099999999958527e+00 9.011069816235993749e-03
7.596999999996114639e-01 9.068099999999958527e+00 4.504726450391795603e-03
8.768999999997504347e-01 9.068099999999958527e+00 6.239676730819073217e-03
9.940999999998894054e-01 9.068099999999958527e+00 8.668283740326781367e-03
1.111199999999826105e+00 9.068099999999958527e+00 1.074278626575846628e-02
1.189399999999750435e+00 9.068099999999958527e+00 5.193532433115021114e-03
1.306599999999889405e+00 9.068099999999958527e+00 8.660199163064773858e-03
1.423800000000028376e+00 9.068099999999958527e+00 5.880721500385843216e-03
1.540899999999965075e+00 9.068099999999958527e+00 5.190298602210216029e-03
1.658099999999649299e+00 9.068099999999958527e+00 8.304477763536346341e-03
1.775299999999788270e+00 9.068099999999958527e+00 8.304477763536346341e-03
1.853399999999965075e+00 9.068099999999958527e+00 8.985199168997561742e-03
1.970599999999649299e+00 9.068099999999958527e+00 5.882338415838245758e-03
2.087799999999788270e+00 9.068099999999958527e+00 1.110174149619169714e-02
2.204999999999927240e+00 9.068099999999958527e+00 1.004912953667803574e-02
2.322199999999611464e+00 9.068099999999958527e+00 9.695025052602012500e-03
2.439399999999750435e+00 9.068099999999958527e+00 8.994900661711973527e-03
2.556599999999889405e+00 9.068099999999958527e+00 1.038706486623004223e-02
2.673699999999826105e+00 9.068099999999958527e+00 6.234825984461867324e-03
2.751899999999750435e+00 9.068099999999958527e+00 1.177922907074810746e-02
2.869099999999889405e+00 9.068099999999958527e+00 6.925248882637494510e-03
2.986300000000028376e+00 9.068099999999958527e+00 1.038221411987283634e-02
3.103399999999965075e+00 9.068099999999958527e+00 1.038544795077763795e-02
3.220599999999649299e+00 9.068099999999958527e+00 1.211231365394290806e-02
3.337799999999788270e+00 9.068099999999958527e+00 8.299627017179140448e-03
3.415899999999965075e+00 9.068099999999958527e+00 1.073308477304405449e-02
3.533099999999649299e+00 9.068099999999958527e+00 1.002487580489200628e-02
3.650299999999788270e+00 9.068099999999958527e+00 1.106293552533405000e-02
3.767499999999927240e+00 9.068099999999958527e+00 1.386343308889420416e-02
3.884699999999611464e+00 9.068099999999958527e+00 1.175820916986688482e-02
4.001899999999750435e+00 9.068099999999958527e+00 1.244054749078049929e-02
4.119099999999889405e+00 9.068099999999958527e+00 1.386181617344180335e-02
4.197199999999611464e+00 9.068099999999958527e+00 1.316007486709936357e-02
4.314399999999750435e+00 9.068099999999958527e+00 1.002164197398720293e-02
4.431599999999889405e+00 9.068099999999958527e+00 8.990049915354767635e-03
4.548699999999826105e+00 9.068099999999958527e+00 1.245024898349491108e-02
4.665899999999965075e+00 9.068099999999958527e+00 1.695497543388670494e-02
4.783099999999649299e+00 9.068099999999958527e+00 1.454253757890301875e-02
4.900299999999788270e+00 9.068099999999958527e+00 1.176629374712889232e-02
4.978399999999965075e+00 9.068099999999958527e+00 9.704726545316422551e-03
5.095599999999649299e+00 9.068099999999958527e+00 1.315684103619455848e-02
5.212799999999788270e+00 9.068099999999958527e+00 1.176144300077168643e-02
5.329999999999927240e+00 9.068099999999958527e+00 1.694689085662469744e-02
5.447199999999611464e+00 9.068099999999958527e+00 1.487238833119301426e-02
5.564399999999750435e+00 9.068099999999958527e+00 1.800435356249556473e-02
5.681599999999889405e+00 9.068099999999958527e+00 1.937873169703720894e-02
5.798800000000028376e+00 9.068099999999958527e+00 1.870771178429040532e-02
5.876899999999750435e+00 9.068099999999958527e+00 1.697922916567273788e-02
5.994099999999889405e+00 9.068099999999958527e+00 2.110236356929767396e-02
6.111199999999826105e+00 9.068099999999958527e+00 1.834552272295237457e-02
6.228399999999965075e+00 9.068099999999958527e+00 2.386243824654777843e-02
-5.060600000000249565e+00 9.536899999999604916e+00 1.042910466799249185e-03
-4.943400000000110595e+00 9.536899999999604916e+00 1.387313458160861724e-03
-4.826199999999971624e+00 9.536899999999604916e+00 6.936567290804308622e-04
-4.709100000000034925e+00 9.536899999999604916e+00 6.920398136280288617e-04
-4.591900000000350701e+00 9.536899999999604916e+00 6.936567290804308622e-04
-4.474700000000211730e+00 9.536899999999604916e+00 1.736567195879679939e-03
-4.357500000000072760e+00 9.536899999999604916e+00 1.385696542708459615e-03
-4.279400000000350701e+00 9.536899999999604916e+00 1.000000000000000082e-05
-4.162200000000211730e+00 9.536899999999604916e+00 3.460199068140144309e-04
-4.045000000000072760e+00 9.536899999999604916e+00 3.444029913616124846e-04
-3.927800000000388536e+00 9.536899999999604916e+00 1.384079627256057723e-03
-3.810600000000249565e+00 9.536899999999604916e+00 6.920398136280288617e-04
-3.693400000000110595e+00 9.536899999999604916e+00 2.079353271788890369e-03
-3.576199999999971624e+00 9.536899999999604916e+00 1.038059720442043293e-03
-3.498100000000249565e+00 9.536899999999604916e+00 3.444029913616124846e-04
-3.380900000000110595e+00 9.536899999999604916e+00 6.904228981756269697e-04
-3.263800000000173895e+00 9.536899999999604916e+00 2.428607009507709018e-03
-3.146600000000034925e+00 9.536899999999604916e+00 3.444029913616124846e-04
-3.029400000000350701e+00 9.536899999999604916e+00 2.077736356336488694e-03
-2.912200000000211730e+00 9.536899999999604916e+00 1.730099534070072154e-03
-2.795000000000072760e+00 9.536899999999604916e+00 1.039676635894445185e-03
-2.677800000000388536e+00 9.536899999999604916e+00 2.077736356336488694e-03
-2.599700000000211730e+00 9.536899999999604916e+00 2.773010000869320906e-03
-2.482500000000072760e+00 9.536899999999604916e+00 1.730099534070072154e-03
-2.365300000000388536e+00 9.536899999999604916e+00 4.514427943106207389e-03
-2.248100000000249565e+00 9.536899999999604916e+00 2.077736356336488694e-03
-2.130900000000110595e+00 9.536899999999604916e+00 2.773010000869320906e-03
-2.052800000000388536e+00 9.536899999999604916e+00 1.038059720442043293e-03
-1.935600000000249565e+00 9.536899999999604916e+00 1.036442804989641401e-03
-1.818400000000110595e+00 9.536899999999604916e+00 2.071268694526880692e-03
-1.701300000000173895e+00 9.536899999999604916e+00 4.496641873129786360e-03
-1.584100000000034925e+00 9.536899999999604916e+00 3.466666729949752310e-03
-1.466900000000350701e+00 9.536899999999604916e+00 4.853980188110613818e-03
-1.349700000000211730e+00 9.536899999999604916e+00 3.119029907683336204e-03
-1.271600000000034925e+00 9.536899999999604916e+00 3.117412992230933662e-03
-1.154400000000350701e+00 9.536899999999604916e+00 3.466666729949752310e-03
-1.037200000000211730e+00 9.536899999999604916e+00 2.420522432245699341e-03
-9.200000000000727596e-01 9.536899999999604916e+00 1.384079627256057723e-03
-8.028000000003885361e-01 9.536899999999604916e+00 5.547636917191044355e-03
-6.856000000002495653e-01 9.536899999999604916e+00 4.499875704034589710e-03
-5.684000000001105946e-01 9.536899999999604916e+00 3.807835890406560848e-03
-4.511999999999716238e-01 9.536899999999604916e+00 1.728482618617670262e-03
-3.731000000002495653e-01 9.536899999999604916e+00 3.120646823135737880e-03
-2.559000000001105946e-01 9.536899999999604916e+00 3.817537383120972200e-03
-1.386999999999716238e-01 9.536899999999604916e+00 3.817537383120972200e-03
-2.160000000003492460e-02 9.536899999999604916e+00 2.776243831774125558e-03
9.559999999964929884e-02 9.536899999999604916e+00 4.850746357205809600e-03
2.127999999997882696e-01 9.536899999999604916e+00 3.466666729949752310e-03
2.908999999999650754e-01 9.536899999999604916e+00 5.203233925829432033e-03
4.080999999996492988e-01 9.536899999999604916e+00 4.847512526301006250e-03
5.252999999997882696e-01 9.536899999999604916e+00 5.542786170833838462e-03
6.424999999999272404e-01 9.536899999999604916e+00 4.150621966315770628e-03
7.596999999996114639e-01 9.536899999999604916e+00 4.501492619486991385e-03
8.768999999997504347e-01 9.536899999999604916e+00 5.880721500385843216e-03
9.940999999998894054e-01 9.536899999999604916e+00 6.593781214895097324e-03
1.111199999999826105e+00 9.536899999999604916e+00 5.191915517662618572e-03
1.189399999999750435e+00 9.536899999999604916e+00 6.238059815366672409e-03
1.306599999999889405e+00 9.536899999999604916e+00 5.539552339929035112e-03
1.423800000000028376e+00 9.536899999999604916e+00 6.233209069009465648e-03
1.540899999999965075e+00 9.536899999999604916e+00 5.200000094924628682e-03
1.658099999999649299e+00 9.536899999999604916e+00 6.577612060371077971e-03
1.775299999999788270e+00 9.536899999999604916e+00 5.536318509024230894e-03
1.853399999999965075e+00 9.536899999999604916e+00 6.923631967185091968e-03
1.970599999999649299e+00 9.536899999999604916e+00 6.575995144918676295e-03
2.087799999999788270e+00 9.536899999999604916e+00 7.268034958546704290e-03
2.204999999999927240e+00 9.536899999999604916e+00 7.614054865360719154e-03
2.322199999999611464e+00 9.536899999999604916e+00 8.310945425345954776e-03
2.439399999999750435e+00 9.536899999999604916e+00 6.585696637633088081e-03
2.556599999999889405e+00 9.536899999999604916e+00 6.572761314013872078e-03
2.673699999999826105e+00 9.536899999999604916e+00 8.647263839445556988e-03
2.751899999999750435e+00 9.536899999999604916e+00 1.107910467985807022e-02
2.869099999999889405e+00 9.536899999999604916e+00 9.331219075811575739e-03
2.986300000000028376e+00 9.536899999999604916e+00 8.289925524464730397e-03
3.103399999999965075e+00 9.536899999999604916e+00 1.105485094807204076e-02
3.220599999999649299e+00 9.536899999999604916e+00 1.106778627169125589e-02
3.337799999999788270e+00 9.536899999999604916e+00 1.004912953667803574e-02
3.415899999999965075e+00 9.536899999999604916e+00 9.339303653073584982e-03
3.533099999999649299e+00 9.536899999999604916e+00 9.334452906716379089e-03
3.650299999999788270e+00 9.536899999999604916e+00 8.639179262183547744e-03
3.767499999999927240e+00 9.536899999999604916e+00 7.943905617650714665e-03
3.884699999999611464e+00 9.536899999999604916e+00 1.278171665123730913e-02
4.001899999999750435e+00 9.536899999999604916e+00 1.036281113444401103e-02
4.119099999999889405e+00 9.536899999999604916e+00 1.035472655718200179e-02
4.197199999999611464e+00 9.536899999999604916e+00 7.584950387217484664e-03
4.314399999999750435e+00 9.536899999999604916e+00 9.344154399430792610e-03
4.431599999999889405e+00 9.536899999999604916e+00 1.349154253484175989e-02
4.548699999999826105e+00 9.536899999999604916e+00 1.140895543214806400e-02
4.665899999999965075e+00 9.536899999999604916e+00 1.141704000941007498e-02
4.783099999999649299e+00 9.536899999999604916e+00 1.384888084982258821e-02
4.900299999999788270e+00 9.536899999999604916e+00 1.002810963579681136e-02
4.978399999999965075e+00 9.536899999999604916e+00 1.140572160124326238e-02
5.095599999999649299e+00 9.536899999999604916e+00 1.038221411987283634e-02
5.212799999999788270e+00 9.536899999999604916e+00 1.315199028983735259e-02
5.329999999999927240e+00 9.536899999999604916e+00 1.280111963666613270e-02
5.447199999999611464e+00 9.536899999999604916e+00 1.729776150979591906e-02
5.564399999999750435e+00 9.536899999999604916e+00 1.279788580576132762e-02
5.681599999999889405e+00 9.536899999999604916e+00 1.106293552533405000e-02
5.798800000000028376e+00 9.536899999999604916e+00 1.869154262976638683e-02
5.876899999999750435e+00 9.536899999999604916e+00 1.416256244758856350e-02
5.994099999999889405e+00 9.536899999999604916e+00 1.347699029577014047e-02
6.111199999999826105e+00 9.536899999999604916e+00 1.383756244165577388e-02
6.228399999999965075e+00 9.536899999999604916e+00 1.347860721122254475e-02
-5.060600000000249565e+00 1.000559999999995853e+01 1.000000000000000082e-05
-4.943400000000110595e+00 1.000559999999995853e+01 1.038059720442043293e-03
-4.826199999999971624e+00 1.000559999999995853e+01 6.936567290804308622e-04
-4.709100000000034925e+00 1.000559999999995853e+01 3.476368222664163771e-04
-4.591900000000350701e+00 1.000559999999995853e+01 3.460199068140144309e-04
-4.474700000000211730e+00 1.000559999999995853e+01 6.936567290804308622e-04
-4.357500000000072760e+00 1.000559999999995853e+01 3.460199068140144309e-04
-4.279400000000350701e+00 1.000559999999995853e+01 6.920398136280288617e-04
-4.162200000000211730e+00 1.000559999999995853e+01 6.920398136280288617e-04
-4.045000000000072760e+00 1.000559999999995853e+01 2.425373178602904800e-03
-3.927800000000388536e+00 1.000559999999995853e+01 1.039676635894445185e-03
-3.810600000000249565e+00 1.000559999999995853e+01 3.476368222664163771e-04
-3.693400000000110595e+00 1.000559999999995853e+01 3.460199068140144309e-04
-3.576199999999971624e+00 1.000559999999995853e+01 1.000000000000000082e-05
-3.498100000000249565e+00 1.000559999999995853e+01 1.388930373613263616e-03
-3.380900000000110595e+00 1.000559999999995853e+01 1.734950280427278047e-03
-3.263800000000173895e+00 1.000559999999995853e+01 1.734950280427278047e-03
-3.146600000000034925e+00 1.000559999999995853e+01 1.000000000000000082e-05
-3.029400000000350701e+00 1.000559999999995853e+01 1.388930373613263616e-03
-2.912200000000211730e+00 1.000559999999995853e+01 1.039676635894445185e-03
-2.795000000000072760e+00 1.000559999999995853e+01 2.773010000869320906e-03
-2.677800000000388536e+00 1.000559999999995853e+01 6.936567290804308622e-04
-2.599700000000211730e+00 1.000559999999995853e+01 2.084204018146096262e-03
-2.482500000000072760e+00 1.000559999999995853e+01 1.387313458160861724e-03
-2.365300000000388536e+00 1.000559999999995853e+01 1.730099534070072154e-03
-2.248100000000249565e+00 1.000559999999995853e+01 6.920398136280288617e-04
-2.130900000000110595e+00 1.000559999999995853e+01 1.039676635894445185e-03
-2.052800000000388536e+00 1.000559999999995853e+01 2.769776169964517556e-03
-1.935600000000249565e+00 1.000559999999995853e+01 2.080970187241292478e-03
-1.818400000000110595e+00 1.000559999999995853e+01 1.382462711803655831e-03
-1.701300000000173895e+00 1.000559999999995853e+01 1.385696542708459615e-03
-1.584100000000034925e+00 1.000559999999995853e+01 1.000000000000000082e-05
-1.466900000000350701e+00 1.000559999999995853e+01 2.082587102693694587e-03
-1.349700000000211730e+00 1.000559999999995853e+01 1.733333364974876155e-03
-1.271600000000034925e+00 1.000559999999995853e+01 2.771393085416919231e-03
-1.154400000000350701e+00 1.000559999999995853e+01 1.731716449522474263e-03
-1.037200000000211730e+00 1.000559999999995853e+01 3.465049814497350202e-03
-9.200000000000727596e-01 1.000559999999995853e+01 4.153855797220575713e-03
-8.028000000003885361e-01 1.000559999999995853e+01 2.418905516793297232e-03
-6.856000000002495653e-01 1.000559999999995853e+01 2.425373178602904800e-03
-5.684000000001105946e-01 1.000559999999995853e+01 3.466666729949752310e-03
-4.511999999999716238e-01 1.000559999999995853e+01 3.466666729949752310e-03
-3.731000000002495653e-01 1.000559999999995853e+01 3.811069721311364632e-03
-2.559000000001105946e-01 1.000559999999995853e+01 2.074502525431684476e-03
-1.386999999999716238e-01 1.000559999999995853e+01 1.728482618617670262e-03
-2.160000000003492460e-02 1.000559999999995853e+01 3.798134397692149063e-03
9.559999999964929884e-02 1.000559999999995853e+01 3.461815983592545984e-03
2.127999999997882696e-01 1.000559999999995853e+01 2.420522432245699341e-03
2.908999999999650754e-01 1.000559999999995853e+01 3.463432899044948526e-03
4.080999999996492988e-01 1.000559999999995853e+01 5.542786170833838462e-03
5.252999999997882696e-01 1.000559999999995853e+01 6.233209069009465648e-03
6.424999999999272404e-01 1.000559999999995853e+01 3.458582152687742200e-03
7.596999999996114639e-01 1.000559999999995853e+01 5.542786170833838462e-03
8.768999999997504347e-01 1.000559999999995853e+01 5.195149348567421922e-03
9.940999999998894054e-01 1.000559999999995853e+01 5.882338415838245758e-03
1.111199999999826105e+00 1.000559999999995853e+01 6.571144398561471270e-03
1.189399999999750435e+00 1.000559999999995853e+01 3.110945330421326094e-03
1.306599999999889405e+00 1.000559999999995853e+01 7.958457856722332344e-03
1.423800000000028376e+00 1.000559999999995853e+01 4.847512526301006250e-03
1.540899999999965075e+00 1.000559999999995853e+01 1.036442804989641401e-03
1.658099999999649299e+00 1.000559999999995853e+01 5.190298602210216029e-03
1.775299999999788270e+00 1.000559999999995853e+01 4.847512526301006250e-03
1.853399999999965075e+00 1.000559999999995853e+01 8.294776270821934555e-03
1.970599999999649299e+00 1.000559999999995853e+01 5.196766264019824465e-03
2.087799999999788270e+00 1.000559999999995853e+01 8.655348416707566231e-03
2.204999999999927240e+00 1.000559999999995853e+01 6.587313553085489756e-03
2.322199999999611464e+00 1.000559999999995853e+01 7.614054865360719154e-03
2.439399999999750435e+00 1.000559999999995853e+01 9.350622061240399310e-03
2.556599999999889405e+00 1.000559999999995853e+01 5.529850847214623326e-03
2.673699999999826105e+00 1.000559999999995853e+01 5.529850847214623326e-03
2.751899999999750435e+00 1.000559999999995853e+01 4.837811033586594464e-03
2.869099999999889405e+00 1.000559999999995853e+01 1.176791066258129487e-02
2.986300000000028376e+00 1.000559999999995853e+01 7.610821034455915804e-03
3.103399999999965075e+00 1.000559999999995853e+01 8.999751408069179420e-03
3.220599999999649299e+00 1.000559999999995853e+01 7.955224025817528993e-03
3.337799999999788270e+00 1.000559999999995853e+01 7.258333465832293371e-03
3.415899999999965075e+00 1.000559999999995853e+01 5.892039908552656677e-03
3.533099999999649299e+00 1.000559999999995853e+01 1.004266187486842730e-02
3.650299999999788270e+00 1.000559999999995853e+01 9.339303653073584982e-03
3.767499999999927240e+00 1.000559999999995853e+01 8.298010101726737905e-03
3.884699999999611464e+00 1.000559999999995853e+01 4.845895610848603707e-03
4.001899999999750435e+00 1.000559999999995853e+01 1.107425393350086260e-02
4.119099999999889405e+00 1.000559999999995853e+01 7.612437949908317479e-03
4.197199999999611464e+00 1.000559999999995853e+01 1.141380617850526989e-02
4.314399999999750435e+00 1.000559999999995853e+01 1.072014944942483936e-02
4.431599999999889405e+00 1.000559999999995853e+01 5.867786176766628080e-03
4.548699999999826105e+00 1.000559999999995853e+01 8.645646923993154445e-03
4.665899999999965075e+00 1.000559999999995853e+01 7.953607110365126451e-03
4.783099999999649299e+00 1.000559999999995853e+01 9.677238982625591471e-03
4.900299999999788270e+00 1.000559999999995853e+01 7.951990194912723908e-03
4.978399999999965075e+00 1.000559999999995853e+01 8.298010101726737905e-03
5.095599999999649299e+00 1.000559999999995853e+01 1.142027384031487833e-02
5.212799999999788270e+00 1.000559999999995853e+01 9.698258883506815850e-03
5.329999999999927240e+00 1.000559999999995853e+01 9.693408137149609957e-03
5.447199999999611464e+00 1.000559999999995853e+01 8.298010101726737905e-03
5.564399999999750435e+00 1.000559999999995853e+01 9.349005145787998503e-03
5.681599999999889405e+00 1.000559999999995853e+01 9.011069816235993749e-03
5.798800000000028376e+00 1.000559999999995853e+01 9.399129524812458239e-03
5.876899999999750435e+00 1.000559999999995853e+01 7.623756358075130940e-03
5.994099999999889405e+00 1.000559999999995853e+01 1.106778627169125589e-02
6.111199999999826105e+00 1.000559999999995853e+01 1.037736337351562871e-02
6.228399999999965075e+00 1.000559999999995853e+01 8.996517577164376070e-03
-5.060600000000249565e+00 1.055249999999978172e+01 1.388930373613263616e-03
-4.943400000000110595e+00 1.055249999999978172e+01 1.042910466799249185e-03
-4.826199999999971624e+00 1.055249999999978172e+01 1.734950280427278047e-03
-4.709100000000034925e+00 1.055249999999978172e+01 1.731716449522474263e-03
-4.591900000000350701e+00 1.055249999999978172e+01 1.039676635894445185e-03
-4.474700000000211730e+00 1.055249999999978172e+01 2.430223924960110693e-03
-4.357500000000072760e+00 1.055249999999978172e+01 2.433457755864914477e-03
-4.279400000000350701e+00 1.055249999999978172e+01 3.460199068140144309e-04
-4.162200000000211730e+00 1.055249999999978172e+01 1.000000000000000082e-05
-4.045000000000072760e+00 1.055249999999978172e+01 1.390547289065665508e-03
-3.927800000000388536e+00 1.055249999999978172e+01 1.738184111332081831e-03
-3.810600000000249565e+00 1.055249999999978172e+01 6.936567290804308622e-04
-3.693400000000110595e+00 1.055249999999978172e+01 2.084204018146096262e-03
-3.576199999999971624e+00 1.055249999999978172e+01 3.492537377188183233e-04
-3.498100000000249565e+00 1.055249999999978172e+01 1.041293551346847293e-03
-3.380900000000110595e+00 1.055249999999978172e+01 6.936567290804308622e-04
-3.263800000000173895e+00 1.055249999999978172e+01 1.387313458160861724e-03
-3.146600000000034925e+00 1.055249999999978172e+01 3.817537383120972200e-03
-3.029400000000350701e+00 1.055249999999978172e+01 1.041293551346847293e-03
-2.912200000000211730e+00 1.055249999999978172e+01 1.387313458160861724e-03
-2.795000000000072760e+00 1.055249999999978172e+01 1.733333364974876155e-03
-2.677800000000388536e+00 1.055249999999978172e+01 1.041293551346847293e-03
-2.599700000000211730e+00 1.055249999999978172e+01 1.734950280427278047e-03
-2.482500000000072760e+00 1.055249999999978172e+01 3.460199068140144309e-04
-2.365300000000388536e+00 1.055249999999978172e+01 1.039676635894445185e-03
-2.248100000000249565e+00 1.055249999999978172e+01 3.460199068140144309e-04
-2.130900000000110595e+00 1.055249999999978172e+01 1.039676635894445185e-03
-2.052800000000388536e+00 1.055249999999978172e+01 1.385696542708459615e-03
-1.935600000000249565e+00 1.055249999999978172e+01 1.385696542708459615e-03
-1.818400000000110595e+00 1.055249999999978172e+01 6.952736445328327542e-04
-1.701300000000173895e+00 1.055249999999978172e+01 2.428607009507709018e-03
-1.584100000000034925e+00 1.055249999999978172e+01 3.460199068140144309e-04
-1.466900000000350701e+00 1.055249999999978172e+01 2.426990094055306909e-03
-1.349700000000211730e+00 1.055249999999978172e+01 3.117412992230933662e-03
-1.271600000000034925e+00 1.055249999999978172e+01 1.384079627256057723e-03
-1.154400000000350701e+00 1.055249999999978172e+01 2.771393085416919231e-03
-1.037200000000211730e+00 1.055249999999978172e+01 1.384079627256057723e-03
-9.200000000000727596e-01 1.055249999999978172e+01 1.039676635894445185e-03
-8.028000000003885361e-01 1.055249999999978172e+01 5.898507570362264245e-03
-6.856000000002495653e-01 1.055249999999978172e+01 2.077736356336488694e-03
-5.684000000001105946e-01 1.055249999999978172e+01 3.115796076778531553e-03
-4.511999999999716238e-01 1.055249999999978172e+01 1.731716449522474263e-03
-3.731000000002495653e-01 1.055249999999978172e+01 2.773010000869320906e-03
-2.559000000001105946e-01 1.055249999999978172e+01 3.112562245873727769e-03
-1.386999999999716238e-01 1.055249999999978172e+01 5.195149348567421922e-03
-2.160000000003492460e-02 1.055249999999978172e+01 4.152238881768173170e-03
9.559999999964929884e-02 1.055249999999978172e+01 2.423756263150503125e-03
2.127999999997882696e-01 1.055249999999978172e+01 3.463432899044948526e-03
2.908999999999650754e-01 1.055249999999978172e+01 1.384079627256057723e-03
4.080999999996492988e-01 1.055249999999978172e+01 1.734950280427278047e-03
5.252999999997882696e-01 1.055249999999978172e+01 5.208084672186637926e-03
6.424999999999272404e-01 1.055249999999978172e+01 5.901741401267068463e-03
7.596999999996114639e-01 1.055249999999978172e+01 6.931716544447102078e-03
8.768999999997504347e-01 1.055249999999978172e+01 3.122263738588139555e-03
9.940999999998894054e-01 1.055249999999978172e+01 3.463432899044948526e-03
1.111199999999826105e+00 1.055249999999978172e+01 4.858830934467819711e-03
1.189399999999750435e+00 1.055249999999978172e+01 5.198383179472226140e-03
1.306599999999889405e+00 1.055249999999978172e+01 3.811069721311364632e-03
1.423800000000028376e+00 1.055249999999978172e+01 3.117412992230933662e-03
1.540899999999965075e+00 1.055249999999978172e+01 4.160323459030182414e-03
1.658099999999649299e+00 1.055249999999978172e+01 4.153855797220575713e-03
1.775299999999788270e+00 1.055249999999978172e+01 3.807835890406560848e-03
1.853399999999965075e+00 1.055249999999978172e+01 3.814303552216168416e-03
1.970599999999649299e+00 1.055249999999978172e+01 3.814303552216168416e-03
2.087799999999788270e+00 1.055249999999978172e+01 5.888806077647853326e-03
2.204999999999927240e+00 1.055249999999978172e+01 5.185447855853011004e-03
2.322199999999611464e+00 1.055249999999978172e+01 4.491791126772579600e-03
2.439399999999750435e+00 1.055249999999978172e+01 6.229975238104662298e-03
2.556599999999889405e+00 1.055249999999978172e+01 4.152238881768173170e-03
2.673699999999826105e+00 1.055249999999978172e+01 5.537935424476633436e-03
2.751899999999750435e+00 1.055249999999978172e+01 7.247015057665479910e-03
2.869099999999889405e+00 1.055249999999978172e+01 6.574378229466274620e-03
2.986300000000028376e+00 1.055249999999978172e+01 4.498258788582188035e-03
3.103399999999965075e+00 1.055249999999978172e+01 8.309328509893552234e-03
3.220599999999649299e+00 1.055249999999978172e+01 6.569527483109068727e-03
3.337799999999788270e+00 1.055249999999978172e+01 7.609204119003513261e-03
3.415899999999965075e+00 1.055249999999978172e+01 4.153855797220575713e-03
3.533099999999649299e+00 1.055249999999978172e+01 5.537935424476633436e-03
3.650299999999788270e+00 1.055249999999978172e+01 4.832960287229388571e-03
3.767499999999927240e+00 1.055249999999978172e+01 1.036927879625362120e-02
3.884699999999611464e+00 1.055249999999978172e+01 8.289925524464730397e-03
4.001899999999750435e+00 1.055249999999978172e+01 1.072823402668685033e-02
4.119099999999889405e+00 1.055249999999978172e+01 6.912313559018279374e-03
4.197199999999611464e+00 1.055249999999978172e+01 6.923631967185091968e-03
4.314399999999750435e+00 1.055249999999978172e+01 7.612437949908317479e-03
4.431599999999889405e+00 1.055249999999978172e+01 8.304477763536346341e-03
4.548699999999826105e+00 1.055249999999978172e+01 6.918781220827886942e-03
4.665899999999965075e+00 1.055249999999978172e+01 7.620522527170326722e-03
4.783099999999649299e+00 1.055249999999978172e+01 6.226741407199858080e-03
4.900299999999788270e+00 1.055249999999978172e+01 5.178980194043403436e-03
4.978399999999965075e+00 1.055249999999978172e+01 6.226741407199858080e-03
5.095599999999649299e+00 1.055249999999978172e+01 6.563059821299461159e-03
5.212799999999788270e+00 1.055249999999978172e+01 7.612437949908317479e-03
5.329999999999927240e+00 1.055249999999978172e+01 6.566293652204264510e-03
5.447199999999611464e+00 1.055249999999978172e+01 8.640796177635950287e-03
5.564399999999750435e+00 1.055249999999978172e+01 9.002985238973982771e-03
5.681599999999889405e+00 1.055249999999978172e+01 1.005236336758284083e-02
5.798800000000028376e+00 1.055249999999978172e+01 1.002810963579681136e-02
5.876899999999750435e+00 1.055249999999978172e+01 1.278009973578490659e-02
5.994099999999889405e+00 1.055249999999978172e+01 8.988432999902365092e-03
6.111199999999826105e+00 1.055249999999978172e+01 1.244378132168530438e-02
6.228399999999965075e+00 1.055249999999978172e+01 1.312611964259892232e-02
-5.060600000000249565e+00 1.102119999999968059e+01 3.123880654040541664e-03
-4.943400000000110595e+00 1.102119999999968059e+01 1.387313458160861724e-03
-4.826199999999971624e+00 1.102119999999968059e+01 1.385696542708459615e-03
-4.709100000000034925e+00 1.102119999999968059e+01 1.734950280427278047e-03
-4.591900000000350701e+00 1.102119999999968059e+01 3.444029913616124846e-04
-4.474700000000211730e+00 1.102119999999968059e+01 1.736567195879679939e-03
-4.357500000000072760e+00 1.102119999999968059e+01 6.936567290804308622e-04
-4.279400000000350701e+00 1.102119999999968059e+01 1.388930373613263616e-03
-4.162200000000211730e+00 1.102119999999968059e+01 1.039676635894445185e-03
-4.045000000000072760e+00 1.102119999999968059e+01 1.734950280427278047e-03
-3.927800000000388536e+00 1.102119999999968059e+01 6.936567290804308622e-04
-3.810600000000249565e+00 1.102119999999968059e+01 3.476368222664163771e-04
-3.693400000000110595e+00 1.102119999999968059e+01 1.000000000000000082e-05
-3.576199999999971624e+00 1.102119999999968059e+01 1.385696542708459615e-03
-3.498100000000249565e+00 1.102119999999968059e+01 1.036442804989641401e-03
-3.380900000000110595e+00 1.102119999999968059e+01 2.426990094055306909e-03
-3.263800000000173895e+00 1.102119999999968059e+01 6.920398136280288617e-04
-3.146600000000034925e+00 1.102119999999968059e+01 1.000000000000000082e-05
-3.029400000000350701e+00 1.102119999999968059e+01 6.936567290804308622e-04
-2.912200000000211730e+00 1.102119999999968059e+01 1.734950280427278047e-03
-2.795000000000072760e+00 1.102119999999968059e+01 1.384079627256057723e-03
-2.677800000000388536e+00 1.102119999999968059e+01 6.920398136280288617e-04
-2.599700000000211730e+00 1.102119999999968059e+01 6.936567290804308622e-04
-2.482500000000072760e+00 1.102119999999968059e+01 1.385696542708459615e-03
-2.365300000000388536e+00 1.102119999999968059e+01 1.039676635894445185e-03
-2.248100000000249565e+00 1.102119999999968059e+01 1.039676635894445185e-03
-2.130900000000110595e+00 1.102119999999968059e+01 1.734950280427278047e-03
-2.052800000000388536e+00 1.102119999999968059e+01 1.384079627256057723e-03
-1.935600000000249565e+00 1.102119999999968059e+01 6.936567290804308622e-04
-1.818400000000110595e+00 1.102119999999968059e+01 6.920398136280288617e-04
-1.701300000000173895e+00 1.102119999999968059e+01 1.726865703165268370e-03
-1.584100000000034925e+00 1.102119999999968059e+01 1.380845796351253939e-03
-1.466900000000350701e+00 1.102119999999968059e+01 2.768159254512115447e-03
-1.349700000000211730e+00 1.102119999999968059e+01 2.768159254512115447e-03
-1.271600000000034925e+00 1.102119999999968059e+01 3.806218974954158740e-03
-1.154400000000350701e+00 1.102119999999968059e+01 4.144154304506163927e-03
-1.037200000000211730e+00 1.102119999999968059e+01 2.072885609979282801e-03
-9.200000000000727596e-01 1.102119999999968059e+01 1.730099534070072154e-03
-8.028000000003885361e-01 1.102119999999968059e+01 2.422139347698101016e-03
-6.856000000002495653e-01 1.102119999999968059e+01 3.807835890406560848e-03
-5.684000000001105946e-01 1.102119999999968059e+01 1.728482618617670262e-03
-4.511999999999716238e-01 1.102119999999968059e+01 2.072885609979282801e-03
-3.731000000002495653e-01 1.102119999999968059e+01 2.417288601340895123e-03
-2.559000000001105946e-01 1.102119999999968059e+01 5.528233931762220783e-03
-1.386999999999716238e-01 1.102119999999968059e+01 4.152238881768173170e-03
-2.160000000003492460e-02 1.102119999999968059e+01 2.074502525431684476e-03
9.559999999964929884e-02 1.102119999999968059e+01 3.802985144049354956e-03
2.127999999997882696e-01 1.102119999999968059e+01 4.150621966315770628e-03
2.908999999999650754e-01 1.102119999999968059e+01 1.379228880898851831e-03
4.080999999996492988e-01 1.102119999999968059e+01 4.496641873129786360e-03
5.252999999997882696e-01 1.102119999999968059e+01 4.837811033586594464e-03
6.424999999999272404e-01 1.102119999999968059e+01 2.071268694526880692e-03
7.596999999996114639e-01 1.102119999999968059e+01 4.490174211320177924e-03
8.768999999997504347e-01 1.102119999999968059e+01 3.115796076778531553e-03
9.940999999998894054e-01 1.102119999999968059e+01 3.104477668611718092e-03
1.111199999999826105e+00 1.102119999999968059e+01 5.537935424476633436e-03
1.189399999999750435e+00 1.102119999999968059e+01 3.806218974954158740e-03
1.306599999999889405e+00 1.102119999999968059e+01 6.575995144918676295e-03
1.423800000000028376e+00 1.102119999999968059e+01 3.458582152687742200e-03
1.540899999999965075e+00 1.102119999999968059e+01 4.152238881768173170e-03
1.658099999999649299e+00 1.102119999999968059e+01 3.807835890406560848e-03
1.775299999999788270e+00 1.102119999999968059e+01 5.539552339929035112e-03
1.853399999999965075e+00 1.102119999999968059e+01 5.544403086286241004e-03
1.970599999999649299e+00 1.102119999999968059e+01 3.804602059501756631e-03
2.087799999999788270e+00 1.102119999999968059e+01 4.158706543577780738e-03
2.204999999999927240e+00 1.102119999999968059e+01 5.541169255381436787e-03
2.322199999999611464e+00 1.102119999999968059e+01 5.883955331290647434e-03
2.439399999999750435e+00 1.102119999999968059e+01 4.849129441753407925e-03
2.556599999999889405e+00 1.102119999999968059e+01 2.422139347698101016e-03
2.673699999999826105e+00 1.102119999999968059e+01 6.226741407199858080e-03
2.751899999999750435e+00 1.102119999999968059e+01 6.225124491747455538e-03
2.869099999999889405e+00 1.102119999999968059e+01 4.149005050863368953e-03
2.986300000000028376e+00 1.102119999999968059e+01 4.495024957677383817e-03
3.103399999999965075e+00 1.102119999999968059e+01 6.225124491747455538e-03
3.220599999999649299e+00 1.102119999999968059e+01 3.107711499516522310e-03
3.337799999999788270e+00 1.102119999999968059e+01 4.493408042224981275e-03
3.415899999999965075e+00 1.102119999999968059e+01 7.605970288098709911e-03
3.533099999999649299e+00 1.102119999999968059e+01 5.529850847214623326e-03
3.650299999999788270e+00 1.102119999999968059e+01 2.758457761797703661e-03
3.767499999999927240e+00 1.102119999999968059e+01 3.804602059501756631e-03
3.884699999999611464e+00 1.102119999999968059e+01 5.187064771305412679e-03
4.001899999999750435e+00 1.102119999999968059e+01 7.964925518531939044e-03
4.119099999999889405e+00 1.102119999999968059e+01 5.872636923123833105e-03
4.197199999999611464e+00 1.102119999999968059e+01 5.175746363138598351e-03
4.314399999999750435e+00 1.102119999999968059e+01 4.136069727244153817e-03
4.431599999999889405e+00 1.102119999999968059e+01 5.864552345861823862e-03
4.548699999999826105e+00 1.102119999999968059e+01 6.904228981756269264e-03
4.665899999999965075e+00 1.102119999999968059e+01 5.183830940400608461e-03
4.783099999999649299e+00 1.102119999999968059e+01 7.951990194912723908e-03
4.900299999999788270e+00 1.102119999999968059e+01 6.904228981756269264e-03
4.978399999999965075e+00 1.102119999999968059e+01 7.950373279460321366e-03
5.095599999999649299e+00 1.102119999999968059e+01 4.486940380415374574e-03
5.212799999999788270e+00 1.102119999999968059e+01 9.324751414001969038e-03
5.329999999999927240e+00 1.102119999999968059e+01 6.569527483109068727e-03
5.447199999999611464e+00 1.102119999999968059e+01 5.534701593571828351e-03
5.564399999999750435e+00 1.102119999999968059e+01 7.264801127641900939e-03
5.681599999999889405e+00 1.102119999999968059e+01 7.615671780813121697e-03
5.798800000000028376e+00 1.102119999999968059e+01 4.493408042224981275e-03
5.876899999999750435e+00 1.102119999999968059e+01 1.002325888943960547e-02
5.994099999999889405e+00 1.102119999999968059e+01 6.229975238104662298e-03
6.111199999999826105e+00 1.102119999999968059e+01 6.910696643565876832e-03
6.228399999999965075e+00 1.102119999999968059e+01 7.935821040388705422e-03
-5.060600000000249565e+00 1.156809999999995853e+01 3.460199068140144309e-04
-4.943400000000110595e+00 1.156809999999995853e+01 3.444029913616124846e-04
-4.826199999999971624e+00 1.156809999999995853e+01 6.936567290804308622e-04
-4.709100000000034925e+00 1.156809999999995853e+01 6.920398136280288617e-04
-4.591900000000350701e+00 1.156809999999995853e+01 1.039676635894445185e-03
-4.474700000000211730e+00 1.156809999999995853e+01 6.920398136280288617e-04
-4.357500000000072760e+00 1.156809999999995853e+01 2.771393085416919231e-03
-4.279400000000350701e+00 1.156809999999995853e+01 3.427860759092105384e-04
-4.162200000000211730e+00 1.156809999999995853e+01 3.444029913616124846e-04
-4.045000000000072760e+00 1.156809999999995853e+01 1.000000000000000082e-05
-3.927800000000388536e+00 1.156809999999995853e+01 3.444029913616124846e-04
-3.810600000000249565e+00 1.156809999999995853e+01 6.920398136280288617e-04
-3.693400000000110595e+00 1.156809999999995853e+01 1.384079627256057723e-03
-3.576199999999971624e+00 1.156809999999995853e+01 6.920398136280288617e-04
-3.498100000000249565e+00 1.156809999999995853e+01 1.000000000000000082e-05
-3.380900000000110595e+00 1.156809999999995853e+01 1.038059720442043293e-03
-3.263800000000173895e+00 1.156809999999995853e+01 6.920398136280288617e-04
-3.146600000000034925e+00 1.156809999999995853e+01 1.038059720442043293e-03
-3.029400000000350701e+00 1.156809999999995853e+01 1.382462711803655831e-03
-2.912200000000211730e+00 1.156809999999995853e+01 1.039676635894445185e-03
-2.795000000000072760e+00 1.156809999999995853e+01 3.460199068140144309e-04
-2.677800000000388536e+00 1.156809999999995853e+01 1.385696542708459615e-03
-2.599700000000211730e+00 1.156809999999995853e+01 1.734950280427278047e-03
-2.482500000000072760e+00 1.156809999999995853e+01 2.080970187241292478e-03
-2.365300000000388536e+00 1.156809999999995853e+01 1.387313458160861724e-03
-2.248100000000249565e+00 1.156809999999995853e+01 1.731716449522474263e-03
-2.130900000000110595e+00 1.156809999999995853e+01 1.384079627256057723e-03
-2.052800000000388536e+00 1.156809999999995853e+01 1.038059720442043293e-03
-1.935600000000249565e+00 1.156809999999995853e+01 1.382462711803655831e-03
-1.818400000000110595e+00 1.156809999999995853e+01 3.114179161326129878e-03
-1.701300000000173895e+00 1.156809999999995853e+01 1.385696542708459615e-03
-1.584100000000034925e+00 1.156809999999995853e+01 1.039676635894445185e-03
-1.466900000000350701e+00 1.156809999999995853e+01 6.888059827232249693e-04
-1.349700000000211730e+00 1.156809999999995853e+01 2.076119440884086585e-03
-1.271600000000034925e+00 1.156809999999995853e+01 1.038059720442043293e-03
-1.154400000000350701e+00 1.156809999999995853e+01 2.079353271788890369e-03
-1.037200000000211730e+00 1.156809999999995853e+01 1.384079627256057723e-03
-9.200000000000727596e-01 1.156809999999995853e+01 1.052611959513660754e-03
-8.028000000003885361e-01 1.156809999999995853e+01 1.059079621323268539e-03
-6.856000000002495653e-01 1.156809999999995853e+01 3.149751301278972803e-03
-5.684000000001105946e-01 1.156809999999995853e+01 1.052611959513660754e-03
-4.511999999999716238e-01 1.156809999999995853e+01 3.146517470374169019e-03
-3.731000000002495653e-01 1.156809999999995853e+01 1.049378128608856970e-03
-2.559000000001105946e-01 1.156809999999995853e+01 3.490920461735781341e-03
-1.386999999999716238e-01 1.156809999999995853e+01 3.830472706740187770e-03
-2.160000000003492460e-02 1.156809999999995853e+01 2.089054764503302155e-03
9.559999999964929884e-02 1.156809999999995853e+01 4.866915511729828954e-03
2.127999999997882696e-01 1.156809999999995853e+01 2.085820933598498371e-03
2.908999999999650754e-01 1.156809999999995853e+01 1.388930373613263616e-03
4.080999999996492988e-01 1.156809999999995853e+01 2.773010000869320906e-03
5.252999999997882696e-01 1.156809999999995853e+01 3.466666729949752310e-03
6.424999999999272404e-01 1.156809999999995853e+01 1.733333364974876155e-03
7.596999999996114639e-01 1.156809999999995853e+01 2.766542339059713772e-03
8.768999999997504347e-01 1.156809999999995853e+01 2.420522432245699341e-03
9.940999999998894054e-01 1.156809999999995853e+01 5.890422993100255002e-03
1.111199999999826105e+00 1.156809999999995853e+01 4.155472712672977388e-03
1.189399999999750435e+00 1.156809999999995853e+01 4.845895610848603707e-03
1.306599999999889405e+00 1.156809999999995853e+01 3.114179161326129878e-03
1.423800000000028376e+00 1.156809999999995853e+01 2.426990094055306909e-03
1.540899999999965075e+00 1.156809999999995853e+01 1.038059720442043293e-03
1.658099999999649299e+00 1.156809999999995853e+01 3.110945330421326094e-03
1.775299999999788270e+00 1.156809999999995853e+01 3.455348321782938416e-03
1.853399999999965075e+00 1.156809999999995853e+01 4.152238881768173170e-03
1.970599999999649299e+00 1.156809999999995853e+01 3.109328414968924419e-03
2.087799999999788270e+00 1.156809999999995853e+01 5.182214024948207653e-03
2.204999999999927240e+00 1.156809999999995853e+01 2.755223930892899877e-03
2.322199999999611464e+00 1.156809999999995853e+01 2.066417948169674799e-03
2.439399999999750435e+00 1.156809999999995853e+01 4.837811033586594464e-03
2.556599999999889405e+00 1.156809999999995853e+01 2.761691592702507879e-03
2.673699999999826105e+00 1.156809999999995853e+01 2.763308508154909988e-03
2.751899999999750435e+00 1.156809999999995853e+01 3.791666735882541061e-03
2.869099999999889405e+00 1.156809999999995853e+01 2.414054770436091339e-03
2.986300000000028376e+00 1.156809999999995853e+01 2.760074677250105770e-03
3.103399999999965075e+00 1.156809999999995853e+01 4.144154304506163927e-03
3.220599999999649299e+00 1.156809999999995853e+01 6.553358328585048506e-03
3.337799999999788270e+00 1.156809999999995853e+01 5.172512532233795000e-03
3.415899999999965075e+00 1.156809999999995853e+01 4.145771219958565602e-03
3.533099999999649299e+00 1.156809999999995853e+01 5.521766269952613215e-03
3.650299999999788270e+00 1.156809999999995853e+01 3.455348321782938416e-03
3.767499999999927240e+00 1.156809999999995853e+01 5.872636923123833105e-03
3.884699999999611464e+00 1.156809999999995853e+01 6.210572252675838727e-03
4.001899999999750435e+00 1.156809999999995853e+01 5.167661785876589975e-03
4.119099999999889405e+00 1.156809999999995853e+01 3.791666735882541061e-03
4.197199999999611464e+00 1.156809999999995853e+01 5.178980194043403436e-03
4.314399999999750435e+00 1.156809999999995853e+01 4.829726456324585221e-03
4.431599999999889405e+00 1.156809999999995853e+01 4.482089634058168681e-03
4.548699999999826105e+00 1.156809999999995853e+01 4.132835896339349599e-03
4.665899999999965075e+00 1.156809999999995853e+01 6.207338421771034509e-03
4.783099999999649299e+00 1.156809999999995853e+01 4.482089634058168681e-03
4.900299999999788270e+00 1.156809999999995853e+01 6.554975244037451049e-03
4.978399999999965075e+00 1.156809999999995853e+01 3.101243837706914308e-03
5.095599999999649299e+00 1.156809999999995853e+01 5.859701599504618837e-03
5.212799999999788270e+00 1.156809999999995853e+01 5.169278701328990783e-03
5.329999999999927240e+00 1.156809999999995853e+01 8.278607116297916069e-03
5.447199999999611464e+00 1.156809999999995853e+01 6.558209074942254399e-03
5.564399999999750435e+00 1.156809999999995853e+01 7.940671786745911315e-03
5.681599999999889405e+00 1.156809999999995853e+01 6.210572252675838727e-03
5.798800000000028376e+00 1.156809999999995853e+01 6.200870759961426941e-03
5.876899999999750435e+00 1.156809999999995853e+01 5.516915523595407322e-03
5.994099999999889405e+00 1.156809999999995853e+01 5.525000100857417433e-03
6.111199999999826105e+00 1.156809999999995853e+01 7.594651879931895583e-03
6.228399999999965075e+00 1.156809999999995853e+01 5.867786176766628080e-03
-5.060600000000249565e+00 1.203689999999960492e+01 6.936567290804308622e-04
-4.943400000000110595e+00 1.203689999999960492e+01 1.733333364974876155e-03
-4.826199999999971624e+00 1.203689999999960492e+01 1.039676635894445185e-03
-4.709100000000034925e+00 1.203689999999960492e+01 1.384079627256057723e-03
-4.591900000000350701e+00 1.203689999999960492e+01 6.904228981756269697e-04
-4.474700000000211730e+00 1.203689999999960492e+01 1.000000000000000082e-05
-4.357500000000072760e+00 1.203689999999960492e+01 1.382462711803655831e-03
-4.279400000000350701e+00 1.203689999999960492e+01 6.888059827232249693e-04
-4.162200000000211730e+00 1.203689999999960492e+01 6.904228981756269697e-04
-4.045000000000072760e+00 1.203689999999960492e+01 1.380845796351253939e-03
-3.927800000000388536e+00 1.203689999999960492e+01 1.726865703165268370e-03
-3.810600000000249565e+00 1.203689999999960492e+01 1.000000000000000082e-05
-3.693400000000110595e+00 1.203689999999960492e+01 1.728482618617670262e-03
-3.576199999999971624e+00 1.203689999999960492e+01 1.000000000000000082e-05
-3.498100000000249565e+00 1.203689999999960492e+01 3.427860759092105384e-04
-3.380900000000110595e+00 1.203689999999960492e+01 1.000000000000000082e-05
-3.263800000000173895e+00 1.203689999999960492e+01 1.038059720442043293e-03
-3.146600000000034925e+00 1.203689999999960492e+01 1.382462711803655831e-03
-3.029400000000350701e+00 1.203689999999960492e+01 1.034825889537239509e-03
-2.912200000000211730e+00 1.203689999999960492e+01 1.382462711803655831e-03
-2.795000000000072760e+00 1.203689999999960492e+01 1.380845796351253939e-03
-2.677800000000388536e+00 1.203689999999960492e+01 1.036442804989641401e-03
-2.599700000000211730e+00 1.203689999999960492e+01 2.077736356336488694e-03
-2.482500000000072760e+00 1.203689999999960492e+01 1.034825889537239509e-03
-2.365300000000388536e+00 1.203689999999960492e+01 1.725248787712866478e-03
-2.248100000000249565e+00 1.203689999999960492e+01 1.379228880898851831e-03
-2.130900000000110595e+00 1.203689999999960492e+01 3.114179161326129878e-03
-2.052800000000388536e+00 1.203689999999960492e+01 1.036442804989641401e-03
-1.935600000000249565e+00 1.203689999999960492e+01 6.888059827232249693e-04
-1.818400000000110595e+00 1.203689999999960492e+01 1.380845796351253939e-03
-1.701300000000173895e+00 1.203689999999960492e+01 2.071268694526880692e-03
-1.584100000000034925e+00 1.203689999999960492e+01 1.382462711803655831e-03
-1.466900000000350701e+00 1.203689999999960492e+01 6.871890672708230773e-04
-1.349700000000211730e+00 1.203689999999960492e+01 3.107711499516522310e-03
-1.271600000000034925e+00 1.203689999999960492e+01 2.072885609979282801e-03
-1.154400000000350701e+00 1.203689999999960492e+01 1.725248787712866478e-03
-1.037200000000211730e+00 1.203689999999960492e+01 2.069651779074479017e-03
-9.200000000000727596e-01 1.203689999999960492e+01 1.375995049994048047e-03
-8.028000000003885361e-01 1.203689999999960492e+01 1.379228880898851831e-03
-6.856000000002495653e-01 1.203689999999960492e+01 6.871890672708230773e-04
-5.684000000001105946e-01 1.203689999999960492e+01 3.411691604568085922e-04
-4.511999999999716238e-01 1.203689999999960492e+01 1.033208974084837400e-03
-3.731000000002495653e-01 1.203689999999960492e+01 2.412437854983689230e-03
-2.559000000001105946e-01 1.203689999999960492e+01 2.409204024078885446e-03
-1.386999999999716238e-01 1.203689999999960492e+01 3.102860753159315983e-03
-2.160000000003492460e-02 1.203689999999960492e+01 3.799751313144551172e-03
9.559999999964929884e-02 1.203689999999960492e+01 3.104477668611718092e-03
2.127999999997882696e-01 1.203689999999960492e+01 1.720398041355660585e-03
2.908999999999650754e-01 1.203689999999960492e+01 2.751990099988096093e-03
4.080999999996492988e-01 1.203689999999960492e+01 2.753607015440498202e-03
5.252999999997882696e-01 1.203689999999960492e+01 2.410820939531287555e-03
6.424999999999272404e-01 1.203689999999960492e+01 5.174129447686197543e-03
7.596999999996114639e-01 1.203689999999960492e+01 2.753607015440498202e-03
8.768999999997504347e-01 1.203689999999960492e+01 2.758457761797703661e-03
9.940999999998894054e-01 1.203689999999960492e+01 3.106094584064120635e-03
1.111199999999826105e+00 1.203689999999960492e+01 3.099626922254512633e-03
1.189399999999750435e+00 1.203689999999960492e+01 2.758457761797703661e-03
1.306599999999889405e+00 1.203689999999960492e+01 2.756840846345301986e-03
1.423800000000028376e+00 1.203689999999960492e+01 3.794900566787345279e-03
1.540899999999965075e+00 1.203689999999960492e+01 1.377611965446449939e-03
1.658099999999649299e+00 1.203689999999960492e+01 3.099626922254512633e-03
1.775299999999788270e+00 1.203689999999960492e+01 2.412437854983689230e-03
1.853399999999965075e+00 1.203689999999960492e+01 3.445646829068526630e-03
1.970599999999649299e+00 1.203689999999960492e+01 2.755223930892899877e-03
2.087799999999788270e+00 1.203689999999960492e+01 3.445646829068526630e-03
2.204999999999927240e+00 1.203689999999960492e+01 1.722014956808062477e-03
2.322199999999611464e+00 1.203689999999960492e+01 4.132835896339349599e-03
2.439399999999750435e+00 1.203689999999960492e+01 2.753607015440498202e-03
2.556599999999889405e+00 1.203689999999960492e+01 3.790049820430139386e-03
2.673699999999826105e+00 1.203689999999960492e+01 1.029975143180033616e-03
2.751899999999750435e+00 1.203689999999960492e+01 3.786815989525335602e-03
2.869099999999889405e+00 1.203689999999960492e+01 4.142537389053761385e-03
2.986300000000028376e+00 1.203689999999960492e+01 2.414054770436091339e-03
3.103399999999965075e+00 1.203689999999960492e+01 2.405970193174081662e-03
3.220599999999649299e+00 1.203689999999960492e+01 2.407587108626483771e-03
3.337799999999788270e+00 1.203689999999960492e+01 3.102860753159315983e-03
3.415899999999965075e+00 1.203689999999960492e+01 2.753607015440498202e-03
3.533099999999649299e+00 1.203689999999960492e+01 2.410820939531287555e-03
3.650299999999788270e+00 1.203689999999960492e+01 3.101243837706914308e-03
3.767499999999927240e+00 1.203689999999960492e+01 3.791666735882541061e-03
3.884699999999611464e+00 1.203689999999960492e+01 1.375995049994048047e-03
4.001899999999750435e+00 1.203689999999960492e+01 4.137686642696556359e-03
4.119099999999889405e+00 1.203689999999960492e+01 4.134452811791752141e-03
4.197199999999611464e+00 1.203689999999960492e+01 4.818408048157770893e-03
4.314399999999750435e+00 1.203689999999960492e+01 1.374378134541646155e-03
4.431599999999889405e+00 1.203689999999960492e+01 5.861318514957019644e-03
4.548699999999826105e+00 1.203689999999960492e+01 6.904228981756269264e-03
4.665899999999965075e+00 1.203689999999960492e+01 5.862935430409422187e-03
4.783099999999649299e+00 1.203689999999960492e+01 2.753607015440498202e-03
4.900299999999788270e+00 1.203689999999960492e+01 4.485323464962972032e-03
4.978399999999965075e+00 1.203689999999960492e+01 5.175746363138598351e-03
5.095599999999649299e+00 1.203689999999960492e+01 5.862935430409422187e-03
5.212799999999788270e+00 1.203689999999960492e+01 3.793283651334943603e-03
5.329999999999927240e+00 1.203689999999960492e+01 4.831343371776986896e-03
5.447199999999611464e+00 1.203689999999960492e+01 4.139303558148958034e-03
5.564399999999750435e+00 1.203689999999960492e+01 5.861318514957019644e-03
5.681599999999889405e+00 1.203689999999960492e+01 7.922885716769490286e-03
5.798800000000028376e+00 1.203689999999960492e+01 4.823258794514976786e-03
5.876899999999750435e+00 1.203689999999960492e+01 7.922885716769490286e-03
5.994099999999889405e+00 1.203689999999960492e+01 4.470771225891355220e-03
6.111199999999826105e+00 1.203689999999960492e+01 3.788432904977737277e-03
6.228399999999965075e+00 1.203689999999960492e+01 5.167661785876589975e-03
