# Supplementary material for: Resonant inelastic X-ray scattering tools to count 5 f electrons of actinides and probe bond covalency
Source: Nat Commun. 2025 Feb 10;16:1221. doi: 10.1038/s41467-024-54574-7 (PMC11811144; doi:10.1038/s41467-024-54574-7)
Supplement: Supplementary file 3 — Source Data [file 41467_2024_54574_MOESM3_ESM.zip › Data_figures/Data_SI_figures/FigSI6/SI6_Np$^{/mathrm{IV}}$O$_2$ $/mathrm{(5f^3)}$_satMap.txt]

# Ein | Eout | Intensity
#  Mind that if there is only one big map inclding satellite and WL, then this one will be equal to the WL map
-5.859399999999823194e+00 -1.203139999999984866e+01 9.162227562002240103e-03
-5.742199999999684223e+00 -1.203139999999984866e+01 1.119709028126779186e-02
-5.585900000000037835e+00 -1.203139999999984866e+01 6.105532561561185893e-03
-5.429699999999684223e+00 -1.203139999999984866e+01 8.138468697147087719e-03
-5.273400000000037835e+00 -1.203139999999984866e+01 2.034107196253923545e-03
-5.117199999999684223e+00 -1.203139999999984866e+01 4.068579561963467199e-03
-5.000000000000000000e+00 -1.203139999999984866e+01 1.220248993694040412e-02
-4.843800000000101136e+00 -1.203139999999984866e+01 4.066250032677617109e-03
-4.687500000000000000e+00 -1.203139999999984866e+01 7.111284794639225783e-03
-4.531300000000101136e+00 -1.203139999999984866e+01 5.078953077462625490e-03
-4.375000000000000000e+00 -1.203139999999984866e+01 5.078222738551386138e-03
-4.218699999999898864e+00 -1.203139999999984866e+01 7.108993041503956604e-03
-4.062500000000000000e+00 -1.203139999999984866e+01 3.045651772421104422e-03
-3.906300000000101136e+00 -1.203139999999984866e+01 4.060709530592351325e-03
-3.789099999999962165e+00 -1.203139999999984866e+01 5.074696964497125463e-03
-3.632799999999861029e+00 -1.203139999999984866e+01 9.133127334004401826e-03
-3.476599999999962165e+00 -1.203139999999984866e+01 1.116154292357073551e-02
-3.320299999999861029e+00 -1.203139999999984866e+01 5.072241514709337554e-03
-3.164099999999962165e+00 -1.203139999999984866e+01 4.057498557792935633e-03
-3.007799999999861029e+00 -1.203139999999984866e+01 5.071637096300036021e-03
-2.890599999999722058e+00 -1.203139999999984866e+01 1.014007581185085230e-03
-2.734399999999823194e+00 -1.203139999999984866e+01 4.055937143568905806e-03
-2.578099999999722058e+00 -1.203139999999984866e+01 7.098403127290982967e-03
-2.421899999999823194e+00 -1.203139999999984866e+01 4.054627570348753353e-03
-2.265599999999722058e+00 -1.203139999999984866e+01 5.066814341075816241e-03
-2.109399999999823194e+00 -1.203139999999984866e+01 7.090570872070448005e-03
-1.992199999999684223e+00 -1.203139999999984866e+01 7.094449223530134574e-03
-1.835900000000037835e+00 -1.203139999999984866e+01 7.092459679599516162e-03
-1.679699999999684223e+00 -1.203139999999984866e+01 1.013233170098167208e-03
-1.523400000000037835e+00 -1.203139999999984866e+01 9.119099790088524421e-03
-1.367199999999684223e+00 -1.203139999999984866e+01 2.025355721369242936e-03
-1.210900000000037835e+00 -1.203139999999984866e+01 2.025670522624087484e-03
-1.054699999999684223e+00 -1.203139999999984866e+01 3.037869885401345022e-03
-9.375000000000000000e-01 -1.203139999999984866e+01 4.050585522236547185e-03
-7.811999999998988642e-01 -1.203139999999984866e+01 5.061110142338031727e-03
-6.250000000000000000e-01 -1.203139999999984866e+01 2.024411317604708424e-03
-4.688000000001011358e-01 -1.203139999999984866e+01 2.024612790407808935e-03
-3.125000000000000000e-01 -1.203139999999984866e+01 5.060581276229892018e-03
-1.563000000001011358e-01 -1.203139999999984866e+01 4.047198260734419413e-03
0.000000000000000000e+00 -1.203139999999984866e+01 2.022837311330485683e-03
1.172000000001389708e-01 -1.203139999999984866e+01 6.068310461188356104e-03
2.734000000000378350e-01 -1.203139999999984866e+01 4.045926463664847005e-03
4.297000000001389708e-01 -1.203139999999984866e+01 3.034130046493790488e-03
5.859000000000378350e-01 -1.203139999999984866e+01 2.022799535179904337e-03
7.422000000001389708e-01 -1.203139999999984866e+01 6.066660902612970238e-03
8.984000000000378350e-01 -1.203139999999984866e+01 5.056564412218075150e-03
1.054700000000138971e+00 -1.203139999999984866e+01 3.031964213860459129e-03
1.171900000000277942e+00 -1.203139999999984866e+01 6.063827691319368003e-03
1.328100000000176806e+00 -1.203139999999984866e+01 4.041871823502447489e-03
1.484400000000277942e+00 -1.203139999999984866e+01 3.032115318462784512e-03
1.640600000000176806e+00 -1.203139999999984866e+01 5.051729064943661154e-03
1.796900000000277942e+00 -1.203139999999984866e+01 4.040776315135588027e-03
1.914099999999962165e+00 -1.203139999999984866e+01 4.040637802583455993e-03
2.109400000000277942e+00 -1.203139999999984866e+01 8.081351157468075544e-03
2.226599999999962165e+00 -1.203139999999984866e+01 2.020646294596766760e-03
2.382800000000315777e+00 -1.203139999999984866e+01 6.056776143210848388e-03
2.539099999999962165e+00 -1.203139999999984866e+01 5.048732156997540188e-03
2.695300000000315777e+00 -1.203139999999984866e+01 1.000000000000000082e-05
2.851599999999962165e+00 -1.203139999999984866e+01 4.037729038988692801e-03
3.007800000000315777e+00 -1.203139999999984866e+01 3.027078498385270440e-03
3.125000000000000000e+00 -1.203139999999984866e+01 5.043921993823513757e-03
3.281199999999898864e+00 -1.203139999999984866e+01 4.034820275393927874e-03
3.437500000000000000e+00 -1.203139999999984866e+01 5.042146514746190071e-03
3.593800000000101136e+00 -1.203139999999984866e+01 5.041542096336888538e-03
3.750000000000000000e+00 -1.203139999999984866e+01 4.031999656150519855e-03
3.867200000000138971e+00 -1.203139999999984866e+01 4.033422557822417646e-03
4.062500000000000000e+00 -1.203139999999984866e+01 4.030816003432304354e-03
4.179700000000138971e+00 -1.203139999999984866e+01 5.037991138182241167e-03
4.335900000000037835e+00 -1.203139999999984866e+01 4.029972336069320531e-03
4.492200000000138971e+00 -1.203139999999984866e+01 1.000000000000000082e-05
4.648400000000037835e+00 -1.203139999999984866e+01 3.021412075798066837e-03
4.804700000000138971e+00 -1.203139999999984866e+01 1.006687822407437540e-03
4.960900000000037835e+00 -1.203139999999984866e+01 5.034805349483213906e-03
5.078100000000176806e+00 -1.203139999999984866e+01 4.025527342350914209e-03
5.234400000000277942e+00 -1.203139999999984866e+01 4.025779183354789847e-03
5.390600000000176806e+00 -1.203139999999984866e+01 3.018037406346132847e-03
5.546900000000277942e+00 -1.203139999999984866e+01 3.018667008855821510e-03
5.703100000000176806e+00 -1.203139999999984866e+01 3.018062590446520411e-03
5.859400000000277942e+00 -1.203139999999984866e+01 6.036314061645947117e-03
5.976599999999962165e+00 -1.203139999999984866e+01 3.016715241075784877e-03
6.132800000000315777e+00 -1.203139999999984866e+01 8.042252841616371814e-03
6.289099999999962165e+00 -1.203139999999984866e+01 5.025046510583029875e-03
6.445300000000315777e+00 -1.203139999999984866e+01 6.030055812699635330e-03
6.601599999999962165e+00 -1.203139999999984866e+01 4.017758047381348591e-03
6.757800000000315777e+00 -1.203139999999984866e+01 2.009577882476429409e-03
6.914099999999962165e+00 -1.203139999999984866e+01 5.020878541968885889e-03
7.031300000000101136e+00 -1.203139999999984866e+01 2.008268309256275655e-03
7.187500000000000000e+00 -1.203139999999984866e+01 6.022790199737820989e-03
7.343699999999898864e+00 -1.203139999999984866e+01 5.019266759544082669e-03
7.500000000000000000e+00 -1.203139999999984866e+01 3.011225107191294655e-03
7.656199999999898864e+00 -1.203139999999984866e+01 1.003582622829649875e-03
7.812500000000000000e+00 -1.203139999999984866e+01 5.016156523146217232e-03
7.929700000000138971e+00 -1.203139999999984866e+01 5.013801809759979577e-03
8.085900000000037835e+00 -1.203139999999984866e+01 2.005724715117130838e-03
8.242200000000138971e+00 -1.203139999999984866e+01 7.017637717348042259e-03
8.398400000000037835e+00 -1.203139999999984866e+01 4.010555394670503593e-03
8.554700000000138971e+00 -1.203139999999984866e+01 3.006956402175601280e-03
8.710900000000037835e+00 -1.203139999999984866e+01 8.019322718213489284e-03
8.867200000000138971e+00 -1.203139999999984866e+01 5.008576108929557909e-03
9.023400000000037835e+00 -1.203139999999984866e+01 5.006976918554947170e-03
9.140600000000176806e+00 -1.203139999999984866e+01 3.003468404271922819e-03
9.296900000000277942e+00 -1.203139999999984866e+01 5.003992602659020419e-03
9.453100000000176806e+00 -1.203139999999984866e+01 2.002627070769459616e-03
9.609400000000277942e+00 -1.203139999999984866e+01 5.004030378809601332e-03
9.765600000000176806e+00 -1.203139999999984866e+01 4.002458706395899644e-03
9.921900000000277942e+00 -1.203139999999984866e+01 9.002686286046978834e-03
1.003909999999996217e+01 -1.203139999999984866e+01 5.001449008519874735e-03
1.019530000000031578e+01 -1.203139999999984866e+01 6.001068913153541524e-03
1.035159999999996217e+01 -1.203139999999984866e+01 1.999101296715199809e-03
1.050780000000031578e+01 -1.203139999999984866e+01 4.999509832790032318e-03
1.066409999999996217e+01 -1.203139999999984866e+01 7.993307542513128014e-03
1.082030000000031578e+01 -1.203139999999984866e+01 5.992833712326805541e-03
1.093750000000000000e+01 -1.203139999999984866e+01 4.993201215642946271e-03
1.109369999999989886e+01 -1.203139999999984866e+01 1.997829499645627400e-03
1.125000000000000000e+01 -1.203139999999984866e+01 8.986480317447574986e-03
1.140630000000010114e+01 -1.203139999999984866e+01 3.994651635275752247e-03
1.156250000000000000e+01 -1.203139999999984866e+01 4.993201215642946271e-03
1.171869999999989886e+01 -1.203139999999984866e+01 9.977373931296946562e-04
1.187500000000000000e+01 -1.203139999999984866e+01 3.991994712684862959e-03
1.199220000000013897e+01 -1.203139999999984866e+01 3.990534034862384255e-03
1.214840000000003783e+01 -1.203139999999984866e+01 2.992601464954685545e-03
1.230470000000013897e+01 -1.203139999999984866e+01 9.976353975231252828e-04
1.246090000000003783e+01 -1.203139999999984866e+01 6.980352656724243127e-03
1.261720000000013897e+01 -1.203139999999984866e+01 7.978675580187949076e-03
1.277340000000003783e+01 -1.203139999999984866e+01 2.991430404286663392e-03
1.289060000000017681e+01 -1.203139999999984866e+01 3.987511942815875725e-03
1.304690000000027794e+01 -1.203139999999984866e+01 2.989352716004688940e-03
1.320310000000017681e+01 -1.203139999999984866e+01 9.963484899933202060e-04
1.335940000000027794e+01 -1.203139999999984866e+01 9.965222602859944833e-04
1.351560000000017681e+01 -1.203139999999984866e+01 8.966068604083448843e-03
1.367190000000027794e+01 -1.203139999999984866e+01 3.983381750352314385e-03
1.382810000000017681e+01 -1.203139999999984866e+01 4.978707765869898501e-03
1.394530000000031578e+01 -1.203139999999984866e+01 4.981314320260012661e-03
1.410159999999996217e+01 -1.203139999999984866e+01 4.977373008549357616e-03
1.425780000000031578e+01 -1.203139999999984866e+01 2.987010594668644634e-03
1.441409999999996217e+01 -1.203139999999984866e+01 9.957894029647162450e-04
1.457030000000031578e+01 -1.203139999999984866e+01 4.974854598510600363e-03
1.472659999999996217e+01 -1.203139999999984866e+01 2.986393584209149320e-03
1.488280000000031578e+01 -1.203139999999984866e+01 3.979692279645534979e-03
1.500000000000000000e+01 -1.203139999999984866e+01 6.965065907788987529e-03
1.515619999999989886e+01 -1.203139999999984866e+01 2.985058826888608002e-03
1.531250000000000000e+01 -1.203139999999984866e+01 3.981392206421695973e-03
1.546869999999989886e+01 -1.203139999999984866e+01 4.974577573406336294e-03
1.562500000000000000e+01 -1.203139999999984866e+01 7.955556576032158517e-03
1.578130000000010114e+01 -1.203139999999984866e+01 3.978093089270924240e-03
1.589840000000003783e+01 -1.203139999999984866e+01 7.951728592773248810e-03
1.605470000000013897e+01 -1.203139999999984866e+01 3.979692279645534979e-03
1.621090000000003783e+01 -1.203139999999984866e+01 4.971354008556728120e-03
1.636720000000013897e+01 -1.203139999999984866e+01 7.949902745495149997e-03
1.652340000000003783e+01 -1.203139999999984866e+01 4.968684493915645484e-03
1.667970000000013897e+01 -1.203139999999984866e+01 2.981067146977178263e-03
1.683590000000003783e+01 -1.203139999999984866e+01 3.974416210614339050e-03
1.695310000000017681e+01 -1.203139999999984866e+01 2.979782757857412073e-03
1.710940000000027794e+01 -1.203139999999984866e+01 2.981193067479116082e-03
-5.859399999999823194e+00 -1.164069999999992433e+01 8.175791533921467763e-03
-5.742199999999684223e+00 -1.164069999999992433e+01 1.123761149879139165e-02
-5.585900000000037835e+00 -1.164069999999992433e+01 5.107058533495154561e-03
-5.429699999999684223e+00 -1.164069999999992433e+01 5.106466707136047244e-03
-5.273400000000037835e+00 -1.164069999999992433e+01 9.190824107992327102e-03
-5.117199999999684223e+00 -1.164069999999992433e+01 9.189930072428569019e-03
-5.000000000000000000e+00 -1.164069999999992433e+01 6.125478369068142540e-03
-4.843800000000101136e+00 -1.164069999999992433e+01 8.166574153179617657e-03
-4.687500000000000000e+00 -1.164069999999992433e+01 6.122695525975315432e-03
-4.531300000000101136e+00 -1.164069999999992433e+01 4.081436045211322451e-03
-4.375000000000000000e+00 -1.164069999999992433e+01 6.120718574094891236e-03
-4.218699999999898864e+00 -1.164069999999992433e+01 7.139163593768266779e-03
-4.062500000000000000e+00 -1.164069999999992433e+01 2.039698066539964456e-03
-3.906300000000101136e+00 -1.164069999999992433e+01 7.137891796698694370e-03
-3.789099999999962165e+00 -1.164069999999992433e+01 9.172162689605136213e-03
-3.632799999999861029e+00 -1.164069999999992433e+01 5.096758236436637474e-03
-3.476599999999962165e+00 -1.164069999999992433e+01 3.057261642699774396e-03
-3.320299999999861029e+00 -1.164069999999992433e+01 5.095725688320747356e-03
-3.164099999999962165e+00 -1.164069999999992433e+01 7.131595771601800804e-03
-3.007799999999861029e+00 -1.164069999999992433e+01 7.132917936872149207e-03
-2.890599999999722058e+00 -1.164069999999992433e+01 7.131356522648119381e-03
-2.734399999999823194e+00 -1.164069999999992433e+01 8.148089023495140581e-03
-2.578099999999722058e+00 -1.164069999999992433e+01 9.166823660322970940e-03
-2.421899999999823194e+00 -1.164069999999992433e+01 3.054894337263342526e-03
-2.265599999999722058e+00 -1.164069999999992433e+01 6.110770854441800910e-03
-2.109399999999823194e+00 -1.164069999999992433e+01 7.126861160728938799e-03
-1.992199999999684223e+00 -1.164069999999992433e+01 6.108592429758275336e-03
-1.835900000000037835e+00 -1.164069999999992433e+01 1.017728532017348787e-02
-1.679699999999684223e+00 -1.164069999999992433e+01 1.018115107958298109e-03
-1.523400000000037835e+00 -1.164069999999992433e+01 2.035429361524271081e-03
-1.367199999999684223e+00 -1.164069999999992433e+01 4.069800990832264480e-03
-1.210900000000037835e+00 -1.164069999999992433e+01 5.087654184146531838e-03
-1.054699999999684223e+00 -1.164069999999992433e+01 3.052325559023810145e-03
-9.375000000000000000e-01 -1.164069999999992433e+01 2.034598286211481040e-03
-7.811999999998988642e-01 -1.164069999999992433e+01 5.085022445656030114e-03
-6.250000000000000000e-01 -1.164069999999992433e+01 8.137625029784104763e-03
-4.688000000001011358e-01 -1.164069999999992433e+01 5.085022445656030114e-03
-3.125000000000000000e-01 -1.164069999999992433e+01 4.067987735604359015e-03
-1.563000000001011358e-01 -1.164069999999992433e+01 5.085148366157967934e-03
0.000000000000000000e+00 -1.164069999999992433e+01 9.153337574565427459e-03
1.172000000001389708e-01 -1.164069999999992433e+01 5.083347702980256684e-03
2.734000000000378350e-01 -1.164069999999992433e+01 9.146626011812139523e-03
4.297000000001389708e-01 -1.164069999999992433e+01 3.049026441873038413e-03
5.859000000000378350e-01 -1.164069999999992433e+01 6.098430645251890284e-03
7.422000000001389708e-01 -1.164069999999992433e+01 4.065721166569477400e-03
8.984000000000378350e-01 -1.164069999999992433e+01 3.048333879112380407e-03
1.054700000000138971e+00 -1.164069999999992433e+01 3.047175410494552469e-03
1.171900000000277942e+00 -1.164069999999992433e+01 1.016044974906439450e-03
1.328100000000176806e+00 -1.164069999999992433e+01 3.047301330996489855e-03
1.484400000000277942e+00 -1.164069999999992433e+01 3.047540579950172145e-03
1.640600000000176806e+00 -1.164069999999992433e+01 4.063555333936146909e-03
1.796900000000277942e+00 -1.164069999999992433e+01 3.046268782880599737e-03
1.914099999999962165e+00 -1.164069999999992433e+01 6.091895371201316162e-03
2.109400000000277942e+00 -1.164069999999992433e+01 4.061817631009404135e-03
2.226599999999962165e+00 -1.164069999999992433e+01 3.045676956521491986e-03
2.382800000000315777e+00 -1.164069999999992433e+01 5.075842841064760053e-03
2.539099999999962165e+00 -1.164069999999992433e+01 6.089200672459845962e-03
2.695300000000315777e+00 -1.164069999999992433e+01 4.059588838125104300e-03
2.851599999999962165e+00 -1.164069999999992433e+01 2.028617062369433323e-03
3.007800000000315777e+00 -1.164069999999992433e+01 5.071057861991122052e-03
3.125000000000000000e+00 -1.164069999999992433e+01 3.042755600876533711e-03
3.281199999999898864e+00 -1.164069999999992433e+01 2.028453365716914158e-03
3.437500000000000000e+00 -1.164069999999992433e+01 4.054665346499333398e-03
3.593800000000101136e+00 -1.164069999999992433e+01 3.042050446065681490e-03
3.750000000000000000e+00 -1.164069999999992433e+01 3.040967529749016244e-03
3.867200000000138971e+00 -1.164069999999992433e+01 2.027030464045015933e-03
4.062500000000000000e+00 -1.164069999999992433e+01 4.050421825584027587e-03
4.179700000000138971e+00 -1.164069999999992433e+01 3.039255010922661468e-03
4.335900000000037835e+00 -1.164069999999992433e+01 4.049376685417944120e-03
4.492200000000138971e+00 -1.164069999999992433e+01 1.012279951898497569e-03
4.648400000000037835e+00 -1.164069999999992433e+01 2.025141656515948210e-03
4.804700000000138971e+00 -1.164069999999992433e+01 4.047298997135968801e-03
4.960900000000037835e+00 -1.164069999999992433e+01 3.035817381219757700e-03
5.078100000000176806e+00 -1.164069999999992433e+01 5.060178330623690997e-03
5.234400000000277942e+00 -1.164069999999992433e+01 1.000000000000000082e-05
5.390600000000176806e+00 -1.164069999999992433e+01 1.011458950225862857e-03
5.546900000000277942e+00 -1.164069999999992433e+01 2.022056604218471203e-03
5.703100000000176806e+00 -1.164069999999992433e+01 3.033664140636620123e-03
5.859400000000277942e+00 -1.164069999999992433e+01 4.043269541073958584e-03
5.976599999999962165e+00 -1.164069999999992433e+01 1.000000000000000082e-05
6.132800000000315777e+00 -1.164069999999992433e+01 4.041582206347990938e-03
6.289099999999962165e+00 -1.164069999999992433e+01 5.052862349461101528e-03
6.445300000000315777e+00 -1.164069999999992433e+01 2.020709254847735670e-03
6.601599999999962165e+00 -1.164069999999992433e+01 2.019601154430682426e-03
6.757800000000315777e+00 -1.164069999999992433e+01 4.040020792123961112e-03
6.914099999999962165e+00 -1.164069999999992433e+01 1.009601622822279372e-03
7.031300000000101136e+00 -1.164069999999992433e+01 5.046792981267696904e-03
7.187500000000000000e+00 -1.164069999999992433e+01 4.036683898822608467e-03
7.343699999999898864e+00 -1.164069999999992433e+01 5.046226339008976283e-03
7.500000000000000000e+00 -1.164069999999992433e+01 8.067562862505881296e-03
7.656199999999898864e+00 -1.164069999999992433e+01 8.070660506853552518e-03
7.812500000000000000e+00 -1.164069999999992433e+01 1.008283235166990274e-03
7.929700000000138971e+00 -1.164069999999992433e+01 1.000000000000000082e-05
8.085900000000037835e+00 -1.164069999999992433e+01 5.040282891317510346e-03
8.242200000000138971e+00 -1.164069999999992433e+01 5.037902993830885127e-03
8.398400000000037835e+00 -1.164069999999992433e+01 1.007404310063463992e-03
8.554700000000138971e+00 -1.164069999999992433e+01 4.030551570378234499e-03
8.710900000000037835e+00 -1.164069999999992433e+01 2.014337677449680279e-03
8.867200000000138971e+00 -1.164069999999992433e+01 3.020643960736246140e-03
9.023400000000037835e+00 -1.164069999999992433e+01 2.013783627241153874e-03
9.140600000000176806e+00 -1.164069999999992433e+01 9.064752501452146005e-03
9.296900000000277942e+00 -1.164069999999992433e+01 2.013002920129138961e-03
9.453100000000176806e+00 -1.164069999999992433e+01 7.042985514388132653e-03
9.609400000000277942e+00 -1.164069999999992433e+01 7.040681169202670127e-03
9.765600000000176806e+00 -1.164069999999992433e+01 4.022543026454986591e-03
9.921900000000277942e+00 -1.164069999999992433e+01 3.015909349863382834e-03
1.003909999999996217e+01 -1.164069999999992433e+01 6.030912072112813369e-03
1.019530000000031578e+01 -1.164069999999992433e+01 7.037646485105967381e-03
1.035159999999996217e+01 -1.164069999999992433e+01 1.305971893798274323e-02
1.050780000000031578e+01 -1.164069999999992433e+01 5.019833401802802422e-03
1.066409999999996217e+01 -1.164069999999992433e+01 1.000000000000000082e-05
1.082030000000031578e+01 -1.164069999999992433e+01 1.003790391657847494e-03
1.093750000000000000e+01 -1.164069999999992433e+01 8.033400630330141817e-03
1.109369999999989886e+01 -1.164069999999992433e+01 4.013715999269143291e-03
1.125000000000000000e+01 -1.164069999999992433e+01 1.003614102955134547e-03
1.140630000000010114e+01 -1.164069999999992433e+01 3.010507360330248652e-03
1.156250000000000000e+01 -1.164069999999992433e+01 6.018710375475034777e-03
1.171869999999989886e+01 -1.164069999999992433e+01 9.021599545438041892e-03
1.187500000000000000e+01 -1.164069999999992433e+01 4.009157677098992498e-03
1.199220000000013897e+01 -1.164069999999992433e+01 2.004641798800465592e-03
1.214840000000003783e+01 -1.164069999999992433e+01 8.019524191016589795e-03
1.230470000000013897e+01 -1.164069999999992433e+01 2.004906231854535013e-03
1.246090000000003783e+01 -1.164069999999992433e+01 4.006122993002290619e-03
1.261720000000013897e+01 -1.164069999999992433e+01 6.009430034482214460e-03
1.277340000000003783e+01 -1.164069999999992433e+01 3.002989906364558672e-03
1.289060000000017681e+01 -1.164069999999992433e+01 3.005281659499827850e-03
1.304690000000027794e+01 -1.164069999999992433e+01 1.001985950865078023e-03
1.320310000000017681e+01 -1.164069999999992433e+01 6.008284157914579870e-03
1.335940000000027794e+01 -1.164069999999992433e+01 3.001516636491886186e-03
1.351560000000017681e+01 -1.164069999999992433e+01 3.000698153229289927e-03
1.367190000000027794e+01 -1.164069999999992433e+01 4.002912020202874926e-03
1.382810000000017681e+01 -1.164069999999992433e+01 3.001844029796924516e-03
1.394530000000031578e+01 -1.164069999999992433e+01 5.002368228184022117e-03
1.410159999999996217e+01 -1.164069999999992433e+01 4.000141769160242902e-03
1.425780000000031578e+01 -1.164069999999992433e+01 3.998781827739313587e-03
1.441409999999996217e+01 -1.164069999999992433e+01 4.001287645727877491e-03
1.457030000000031578e+01 -1.164069999999992433e+01 7.001582853350966397e-03
1.472659999999996217e+01 -1.164069999999992433e+01 1.999680531024114211e-03
1.488280000000031578e+01 -1.164069999999992433e+01 8.989892763050091190e-03
1.500000000000000000e+01 -1.164069999999992433e+01 3.997258189665865540e-03
1.515619999999989886e+01 -1.164069999999992433e+01 1.997867275796208746e-03
1.531250000000000000e+01 -1.164069999999992433e+01 1.999441282070431921e-03
1.546869999999989886e+01 -1.164069999999992433e+01 4.997079567102631972e-03
1.562500000000000000e+01 -1.164069999999992433e+01 1.997993196298146566e-03
1.578130000000010114e+01 -1.164069999999992433e+01 4.993402688446046782e-03
1.589840000000003783e+01 -1.164069999999992433e+01 4.991690169619691572e-03
1.605470000000013897e+01 -1.164069999999992433e+01 4.992130891376473506e-03
1.621090000000003783e+01 -1.164069999999992433e+01 1.997955420147565220e-03
1.636720000000013897e+01 -1.164069999999992433e+01 2.996442040263790334e-03
1.652340000000003783e+01 -1.164069999999992433e+01 6.990262600226752540e-03
1.667970000000013897e+01 -1.164069999999992433e+01 2.992878490058949181e-03
1.683590000000003783e+01 -1.164069999999992433e+01 2.995182835244411708e-03
1.695310000000017681e+01 -1.164069999999992433e+01 7.989177350049565807e-03
1.710940000000027794e+01 -1.164069999999992433e+01 4.989398416484422394e-03
-5.859399999999823194e+00 -1.132830000000012660e+01 6.159892442247757657e-03
-5.742199999999684223e+00 -1.132830000000012660e+01 9.235840687435110941e-03
-5.585900000000037835e+00 -1.132830000000012660e+01 1.231867678407846424e-02
-5.429699999999684223e+00 -1.132830000000012660e+01 6.156580733046792576e-03
-5.273400000000037835e+00 -1.132830000000012660e+01 9.232012704176199500e-03
-5.117199999999684223e+00 -1.132830000000012660e+01 1.128291769538863204e-02
-5.000000000000000000e+00 -1.132830000000012660e+01 1.025201913807360400e-02
-4.843800000000101136e+00 -1.132830000000012660e+01 9.229834279492674792e-03
-4.687500000000000000e+00 -1.132830000000012660e+01 8.201214883262721717e-03
-4.531300000000101136e+00 -1.132830000000012660e+01 5.124221497909284967e-03
-4.375000000000000000e+00 -1.132830000000012660e+01 6.145361216324129842e-03
-4.218699999999898864e+00 -1.132830000000012660e+01 6.144907902517153693e-03
-4.062500000000000000e+00 -1.132830000000012660e+01 4.097176107953554199e-03
-3.906300000000101136e+00 -1.132830000000012660e+01 5.117925472812391401e-03
-3.789099999999962165e+00 -1.132830000000012660e+01 5.118756548125181875e-03
-3.632799999999861029e+00 -1.132830000000012660e+01 6.142515412980334259e-03
-3.476599999999962165e+00 -1.132830000000012660e+01 6.141810258169482471e-03
-3.320299999999861029e+00 -1.132830000000012660e+01 9.208075216757812681e-03
-3.164099999999962165e+00 -1.132830000000012660e+01 4.093247388293092502e-03
-3.007799999999861029e+00 -1.132830000000012660e+01 4.092076327625070349e-03
-2.890599999999722058e+00 -1.132830000000012660e+01 3.069488523437940118e-03
-2.734399999999823194e+00 -1.132830000000012660e+01 6.138473364868129827e-03
-2.578099999999722058e+00 -1.132830000000012660e+01 6.134884630562900676e-03
-2.421899999999823194e+00 -1.132830000000012660e+01 5.112939020935652890e-03
-2.265599999999722058e+00 -1.132830000000012660e+01 1.000000000000000082e-05
-2.109399999999823194e+00 -1.132830000000012660e+01 4.088588329721392321e-03
-1.992199999999684223e+00 -1.132830000000012660e+01 5.110785780352514879e-03
-1.835900000000037835e+00 -1.132830000000012660e+01 5.110244322194182690e-03
-1.679699999999684223e+00 -1.132830000000012660e+01 5.108796236421897334e-03
-1.523400000000037835e+00 -1.132830000000012660e+01 5.108834012572478246e-03
-1.367199999999684223e+00 -1.132830000000012660e+01 8.173537556936779497e-03
-1.210900000000037835e+00 -1.132830000000012660e+01 8.171346540203060574e-03
-1.054699999999684223e+00 -1.132830000000012660e+01 4.085314396671008152e-03
-9.375000000000000000e-01 -1.132830000000012660e+01 4.085478093323526884e-03
-7.811999999998988642e-01 -1.132830000000012660e+01 7.148305422208954193e-03
-6.250000000000000000e-01 -1.132830000000012660e+01 8.169495508824575064e-03
-4.688000000001011358e-01 -1.132830000000012660e+01 6.126573877435002001e-03
-3.125000000000000000e-01 -1.132830000000012660e+01 9.188670867409190826e-03
-1.563000000001011358e-01 -1.132830000000012660e+01 7.145522579116128821e-03
0.000000000000000000e+00 -1.132830000000012660e+01 6.124143611747600788e-03
1.172000000001389708e-01 -1.132830000000012660e+01 5.102588355676361542e-03
2.734000000000378350e-01 -1.132830000000012660e+01 3.061278506711591699e-03
4.297000000001389708e-01 -1.132830000000012660e+01 4.081927135168879513e-03
5.859000000000378350e-01 -1.132830000000012660e+01 3.060724456503065294e-03
7.422000000001389708e-01 -1.132830000000012660e+01 3.060107446043569979e-03
8.984000000000378350e-01 -1.132830000000012660e+01 2.039723250640352020e-03
1.054700000000138971e+00 -1.132830000000012660e+01 5.099024805471519955e-03
1.171900000000277942e+00 -1.132830000000012660e+01 5.099112949822875995e-03
1.328100000000176806e+00 -1.132830000000012660e+01 3.059238594580199026e-03
1.484400000000277942e+00 -1.132830000000012660e+01 5.098861108819000357e-03
1.640600000000176806e+00 -1.132830000000012660e+01 3.058495663618765459e-03
1.796900000000277942e+00 -1.132830000000012660e+01 4.078036191658999596e-03
1.914099999999962165e+00 -1.132830000000012660e+01 4.077796942705318173e-03
2.109400000000277942e+00 -1.132830000000012660e+01 3.056984617595511194e-03
2.226599999999962165e+00 -1.132830000000012660e+01 4.075882951075862452e-03
2.382800000000315777e+00 -1.132830000000012660e+01 7.131772060304514618e-03
2.539099999999962165e+00 -1.132830000000012660e+01 7.131192825995599782e-03
2.695300000000315777e+00 -1.132830000000012660e+01 4.073780078693500437e-03
2.851599999999962165e+00 -1.132830000000012660e+01 4.074434865303577964e-03
3.007800000000315777e+00 -1.132830000000012660e+01 3.054075854000746701e-03
3.125000000000000000e+00 -1.132830000000012660e+01 1.018073554192658325e-03
3.281199999999898864e+00 -1.132830000000012660e+01 1.017810380343608240e-03
3.437500000000000000e+00 -1.132830000000012660e+01 5.088107497953507988e-03
3.593800000000101136e+00 -1.132830000000012660e+01 3.052841833081755638e-03
3.750000000000000000e+00 -1.132830000000012660e+01 4.068843995017536186e-03
3.867200000000138971e+00 -1.132830000000012660e+01 2.034006459852373289e-03
4.062500000000000000e+00 -1.132830000000012660e+01 5.084909117204286511e-03
4.179700000000138971e+00 -1.132830000000012660e+01 3.049731596683890635e-03
4.335900000000037835e+00 -1.132830000000012660e+01 3.051167090405982208e-03
4.492200000000138971e+00 -1.132830000000012660e+01 6.098783222657317045e-03
4.648400000000037835e+00 -1.132830000000012660e+01 1.000000000000000082e-05
4.804700000000138971e+00 -1.132830000000012660e+01 4.065884863221996999e-03
4.960900000000037835e+00 -1.132830000000012660e+01 3.048799784969550772e-03
5.078100000000176806e+00 -1.132830000000012660e+01 3.047993893757148295e-03
5.234400000000277942e+00 -1.132830000000012660e+01 5.077605728091890390e-03
5.390600000000176806e+00 -1.132830000000012660e+01 3.047540579950172145e-03
5.546900000000277942e+00 -1.132830000000012660e+01 2.030971775755670977e-03
5.703100000000176806e+00 -1.132830000000012660e+01 5.076132458219217471e-03
5.859400000000277942e+00 -1.132830000000012660e+01 3.045928797525367191e-03
5.976599999999962165e+00 -1.132830000000012660e+01 2.030405133496950790e-03
6.132800000000315777e+00 -1.132830000000012660e+01 1.014833619677797498e-03
6.289099999999962165e+00 -1.132830000000012660e+01 6.086405237316825506e-03
6.445300000000315777e+00 -1.132830000000012660e+01 5.071914121404299224e-03
6.601599999999962165e+00 -1.132830000000012660e+01 5.072165962408175729e-03
6.757800000000315777e+00 -1.132830000000012660e+01 2.028491141867495070e-03
6.914099999999962165e+00 -1.132830000000012660e+01 1.014049134950724580e-03
7.031300000000101136e+00 -1.132830000000012660e+01 5.069219422662829024e-03
7.187500000000000000e+00 -1.132830000000012660e+01 4.054753490850690305e-03
7.343699999999898864e+00 -1.132830000000012660e+01 4.051429189599531008e-03
7.500000000000000000e+00 -1.132830000000012660e+01 4.053519469931698808e-03
7.656199999999898864e+00 -1.132830000000012660e+01 4.052411369514645999e-03
7.812500000000000000e+00 -1.132830000000012660e+01 5.061727152797527475e-03
7.929700000000138971e+00 -1.132830000000012660e+01 4.050358865333059111e-03
8.085900000000037835e+00 -1.132830000000012660e+01 3.037932845652313498e-03
8.242200000000138971e+00 -1.132830000000012660e+01 4.047752310942945818e-03
8.398400000000037835e+00 -1.132830000000012660e+01 2.023240256936686271e-03
8.554700000000138971e+00 -1.132830000000012660e+01 8.093943207661860942e-03
8.710900000000037835e+00 -1.132830000000012660e+01 5.055103734395596446e-03
8.867200000000138971e+00 -1.132830000000012660e+01 3.033915981640496196e-03
9.023400000000037835e+00 -1.132830000000012660e+01 4.042677714714849532e-03
9.140600000000176806e+00 -1.132830000000012660e+01 5.053391215569241236e-03
9.296900000000277942e+00 -1.132830000000012660e+01 5.054977813893657759e-03
9.453100000000176806e+00 -1.132830000000012660e+01 4.039932647772604205e-03
9.609400000000277942e+00 -1.132830000000012660e+01 5.051817209295018062e-03
9.765600000000176806e+00 -1.132830000000012660e+01 8.081930391776990380e-03
9.921900000000277942e+00 -1.132830000000012660e+01 6.057456113921313480e-03
1.003909999999996217e+01 -1.132830000000012660e+01 3.028992490014725727e-03
1.019530000000031578e+01 -1.132830000000012660e+01 1.110418613493804191e-02
1.035159999999996217e+01 -1.132830000000012660e+01 2.018329357361110452e-03
1.050780000000031578e+01 -1.132830000000012660e+01 7.059682572945091827e-03
1.066409999999996217e+01 -1.132830000000012660e+01 5.041051006379331477e-03
1.082030000000031578e+01 -1.132830000000012660e+01 4.035462469953811186e-03
1.093750000000000000e+01 -1.132830000000012660e+01 2.015974643974872364e-03
1.109369999999989886e+01 -1.132830000000012660e+01 2.015382817615764613e-03
1.125000000000000000e+01 -1.132830000000012660e+01 6.049460162048258920e-03
1.140630000000010114e+01 -1.132830000000012660e+01 4.032515930208464480e-03
1.156250000000000000e+01 -1.132830000000012660e+01 2.014765807156268865e-03
1.171869999999989886e+01 -1.132830000000012660e+01 4.026912467872231088e-03
1.187500000000000000e+01 -1.132830000000012660e+01 8.052981268381477487e-03
1.199220000000013897e+01 -1.132830000000012660e+01 3.020518040234308321e-03
1.214840000000003783e+01 -1.132830000000012660e+01 5.034440180027593796e-03
1.230470000000013897e+01 -1.132830000000012660e+01 5.033634288815191753e-03
1.246090000000003783e+01 -1.132830000000012660e+01 2.012650342723713067e-03
1.261720000000013897e+01 -1.132830000000012660e+01 5.033080238606664480e-03
1.277340000000003783e+01 -1.132830000000012660e+01 4.022857827709831573e-03
1.289060000000017681e+01 -1.132830000000012660e+01 4.020830507628632249e-03
1.304690000000027794e+01 -1.132830000000012660e+01 6.032410526085872984e-03
1.320310000000017681e+01 -1.132830000000012660e+01 2.010824495445613820e-03
1.335940000000027794e+01 -1.132830000000012660e+01 2.010887455696583163e-03
1.351560000000017681e+01 -1.132830000000012660e+01 9.053306327825996064e-03
1.367190000000027794e+01 -1.132830000000012660e+01 2.011088928499683674e-03
1.382810000000017681e+01 -1.132830000000012660e+01 4.019621670810028316e-03
1.394530000000031578e+01 -1.132830000000012660e+01 3.013076138569781032e-03
1.410159999999996217e+01 -1.132830000000012660e+01 6.029766195545178779e-03
1.425780000000031578e+01 -1.132830000000012660e+01 7.037696853306742509e-03
1.441409999999996217e+01 -1.132830000000012660e+01 3.014763473295748245e-03
1.457030000000031578e+01 -1.132830000000012660e+01 8.032431042465220175e-03
1.472659999999996217e+01 -1.132830000000012660e+01 4.015390741944916721e-03
1.488280000000031578e+01 -1.132830000000012660e+01 4.015126308890846867e-03
1.500000000000000000e+01 -1.132830000000012660e+01 6.024804927768826965e-03
1.515619999999989886e+01 -1.132830000000012660e+01 3.010608096731798907e-03
1.531250000000000000e+01 -1.132830000000012660e+01 3.010368847778117050e-03
1.546869999999989886e+01 -1.132830000000012660e+01 5.018549012683035798e-03
1.562500000000000000e+01 -1.132830000000012660e+01 6.023797563753323543e-03
1.578130000000010114e+01 -1.132830000000012660e+01 6.024956032371152348e-03
1.589840000000003783e+01 -1.132830000000012660e+01 5.016874270007263235e-03
1.605470000000013897e+01 -1.132830000000012660e+01 2.006152844823719424e-03
1.621090000000003783e+01 -1.132830000000012660e+01 5.015035830678969339e-03
1.636720000000013897e+01 -1.132830000000012660e+01 5.016710573354743637e-03
1.652340000000003783e+01 -1.132830000000012660e+01 4.012985660357903939e-03
1.667970000000013897e+01 -1.132830000000012660e+01 3.008618552801180929e-03
1.683590000000003783e+01 -1.132830000000012660e+01 7.015345964212773081e-03
1.695310000000017681e+01 -1.132830000000012660e+01 3.008203015144785691e-03
1.710940000000027794e+01 -1.132830000000012660e+01 5.014670661223350097e-03
-5.859399999999823194e+00 -1.101569999999992433e+01 1.031146620703846453e-02
-5.742199999999684223e+00 -1.101569999999992433e+01 1.649873376640751538e-02
-5.585900000000037835e+00 -1.101569999999992433e+01 1.133954414511008715e-02
-5.429699999999684223e+00 -1.101569999999992433e+01 5.153837999965068736e-03
-5.273400000000037835e+00 -1.101569999999992433e+01 2.060626053962035659e-03
-5.117199999999684223e+00 -1.101569999999992433e+01 7.212713758950168273e-03
-5.000000000000000000e+00 -1.101569999999992433e+01 8.241610180284384551e-03
-4.843800000000101136e+00 -1.101569999999992433e+01 6.178881253939986877e-03
-4.687500000000000000e+00 -1.101569999999992433e+01 5.150337410011195625e-03
-4.531300000000101136e+00 -1.101569999999992433e+01 1.029620464220359737e-02
-4.375000000000000000e+00 -1.101569999999992433e+01 3.088250678226680829e-03
-4.218699999999898864e+00 -1.101569999999992433e+01 9.263404685309306955e-03
-4.062500000000000000e+00 -1.101569999999992433e+01 8.232254286990401543e-03
-3.906300000000101136e+00 -1.101569999999992433e+01 1.131334008865681959e-02
-3.789099999999962165e+00 -1.101569999999992433e+01 5.142001472782909387e-03
-3.632799999999861029e+00 -1.101569999999992433e+01 9.254779130926564165e-03
-3.476599999999962165e+00 -1.101569999999992433e+01 6.168744653533989389e-03
-3.320299999999861029e+00 -1.101569999999992433e+01 8.223578364406883626e-03
-3.164099999999962165e+00 -1.101569999999992433e+01 1.644358058655873145e-02
-3.007799999999861029e+00 -1.101569999999992433e+01 5.140326730107136824e-03
-2.890599999999722058e+00 -1.101569999999992433e+01 4.110410352707222041e-03
-2.734399999999823194e+00 -1.101569999999992433e+01 9.248130528424245572e-03
-2.578099999999722058e+00 -1.101569999999992433e+01 8.221840661480140852e-03
-2.421899999999823194e+00 -1.101569999999992433e+01 3.081652443925137364e-03
-2.265599999999722058e+00 -1.101569999999992433e+01 4.108874122583580646e-03
-2.109399999999823194e+00 -1.101569999999992433e+01 7.187831867767247376e-03
-1.992199999999684223e+00 -1.101569999999992433e+01 7.189531794543409238e-03
-1.835900000000037835e+00 -1.101569999999992433e+01 2.053360441000221751e-03
-1.679699999999684223e+00 -1.101569999999992433e+01 5.133615167353848888e-03
-1.523400000000037835e+00 -1.101569999999992433e+01 5.133035933044934052e-03
-1.367199999999684223e+00 -1.101569999999992433e+01 7.185426786180234594e-03
-1.210900000000037835e+00 -1.101569999999992433e+01 8.210784841409999452e-03
-1.054699999999684223e+00 -1.101569999999992433e+01 4.104089143509941778e-03
-9.375000000000000000e-01 -1.101569999999992433e+01 6.155573369031290022e-03
-7.811999999998988642e-01 -1.101569999999992433e+01 6.155825210035165661e-03
-6.250000000000000000e-01 -1.101569999999992433e+01 6.155875578235940788e-03
-4.688000000001011358e-01 -1.101569999999992433e+01 2.050703518409332897e-03
-3.125000000000000000e-01 -1.101569999999992433e+01 2.051043503764565443e-03
-1.563000000001011358e-01 -1.101569999999992433e+01 4.101973679077386414e-03
0.000000000000000000e+00 -1.101569999999992433e+01 9.228096576565932019e-03
1.172000000001389708e-01 -1.101569999999992433e+01 6.152916446440400734e-03
2.734000000000378350e-01 -1.101569999999992433e+01 1.025086066945577476e-03
4.297000000001389708e-01 -1.101569999999992433e+01 6.151569097069666502e-03
5.859000000000378350e-01 -1.101569999999992433e+01 7.175013160669973904e-03
7.422000000001389708e-01 -1.101569999999992433e+01 4.099606373640954544e-03
8.984000000000378350e-01 -1.101569999999992433e+01 4.098813074478745849e-03
1.054700000000138971e+00 -1.101569999999992433e+01 8.198079462764467848e-03
1.171900000000277942e+00 -1.101569999999992433e+01 1.024593717783000603e-02
1.328100000000176806e+00 -1.101569999999992433e+01 3.073404651048207599e-03
1.484400000000277942e+00 -1.101569999999992433e+01 4.097377580756654709e-03
1.640600000000176806e+00 -1.101569999999992433e+01 8.191682701266026628e-03
1.796900000000277942e+00 -1.101569999999992433e+01 5.120972748959287495e-03
1.914099999999962165e+00 -1.101569999999992433e+01 3.071931381175534680e-03
2.109400000000277942e+00 -1.101569999999992433e+01 7.168767503773856332e-03
2.226599999999962165e+00 -1.101569999999992433e+01 4.094405856910920440e-03
2.382800000000315777e+00 -1.101569999999992433e+01 3.071150674063520200e-03
2.539099999999962165e+00 -1.101569999999992433e+01 3.070584031804799580e-03
2.695300000000315777e+00 -1.101569999999992433e+01 9.210404746043664506e-03
2.851599999999962165e+00 -1.101569999999992433e+01 6.139971818841189442e-03
3.007800000000315777e+00 -1.101569999999992433e+01 7.159449386630455103e-03
3.125000000000000000e+00 -1.101569999999992433e+01 3.067864148962942249e-03
3.281199999999898864e+00 -1.101569999999992433e+01 2.045049687872323076e-03
3.437500000000000000e+00 -1.101569999999992433e+01 4.089457181184763708e-03
3.593800000000101136e+00 -1.101569999999992433e+01 3.066264958588331077e-03
3.750000000000000000e+00 -1.101569999999992433e+01 3.066315326789106638e-03
3.867200000000138971e+00 -1.101569999999992433e+01 4.088399448968486026e-03
4.062500000000000000e+00 -1.101569999999992433e+01 3.065081305870115142e-03
4.179700000000138971e+00 -1.101569999999992433e+01 4.087102467798525186e-03
4.335900000000037835e+00 -1.101569999999992433e+01 3.064980569468564887e-03
4.492200000000138971e+00 -1.101569999999992433e+01 4.083526325543490251e-03
4.648400000000037835e+00 -1.101569999999992433e+01 4.084546281609187021e-03
4.804700000000138971e+00 -1.101569999999992433e+01 4.084420361107249202e-03
4.960900000000037835e+00 -1.101569999999992433e+01 3.063066577839109600e-03
5.078100000000176806e+00 -1.101569999999992433e+01 3.061694044367986936e-03
5.234400000000277942e+00 -1.101569999999992433e+01 1.020119762349148539e-03
5.390600000000176806e+00 -1.101569999999992433e+01 4.080642746049113756e-03
5.546900000000277942e+00 -1.101569999999992433e+01 2.039861763192483621e-03
5.703100000000176806e+00 -1.101569999999992433e+01 4.080050919690005572e-03
5.859400000000277942e+00 -1.101569999999992433e+01 4.078036191658999596e-03
5.976599999999962165e+00 -1.101569999999992433e+01 2.038791438926012157e-03
6.132800000000315777e+00 -1.101569999999992433e+01 4.076449593334582205e-03
6.289099999999962165e+00 -1.101569999999992433e+01 4.075530373670436558e-03
6.445300000000315777e+00 -1.101569999999992433e+01 3.056619448139891084e-03
6.601599999999962165e+00 -1.101569999999992433e+01 3.055750596676520131e-03
6.757800000000315777e+00 -1.101569999999992433e+01 6.109587201723585409e-03
6.914099999999962165e+00 -1.101569999999992433e+01 2.036877447296556436e-03
7.031300000000101136e+00 -1.101569999999992433e+01 6.108151708001493402e-03
7.187500000000000000e+00 -1.101569999999992433e+01 2.035706386628534283e-03
7.343699999999898864e+00 -1.101569999999992433e+01 2.035353809223108389e-03
7.500000000000000000e+00 -1.101569999999992433e+01 1.017136705658240690e-03
7.656199999999898864e+00 -1.101569999999992433e+01 5.085677232266106775e-03
7.812500000000000000e+00 -1.101569999999992433e+01 4.067005555689244024e-03
7.929700000000138971e+00 -1.101569999999992433e+01 8.136894690872864544e-03
8.085900000000037835e+00 -1.101569999999992433e+01 6.097599569939101544e-03
8.242200000000138971e+00 -1.101569999999992433e+01 2.032709478682413317e-03
8.398400000000037835e+00 -1.101569999999992433e+01 6.098241764498983988e-03
8.554700000000138971e+00 -1.101569999999992433e+01 4.064310856947773824e-03
8.710900000000037835e+00 -1.101569999999992433e+01 1.015832169258164492e-03
8.867200000000138971e+00 -1.101569999999992433e+01 6.093318272873214821e-03
9.023400000000037835e+00 -1.101569999999992433e+01 8.122464201350786117e-03
9.140600000000176806e+00 -1.101569999999992433e+01 3.045551036019553733e-03
9.296900000000277942e+00 -1.101569999999992433e+01 4.060382137287312995e-03
9.453100000000176806e+00 -1.101569999999992433e+01 6.087865915139305077e-03
9.609400000000277942e+00 -1.101569999999992433e+01 2.028919271574083655e-03
9.765600000000176806e+00 -1.101569999999992433e+01 5.072732604666895483e-03
9.921900000000277942e+00 -1.101569999999992433e+01 4.056327497124913480e-03
1.003909999999996217e+01 -1.101569999999992433e+01 2.028377813415751033e-03
1.019530000000031578e+01 -1.101569999999992433e+01 4.055017923904760159e-03
1.035159999999996217e+01 -1.101569999999992433e+01 8.108147040280452161e-03
1.050780000000031578e+01 -1.101569999999992433e+01 8.107945567477351650e-03
1.066409999999996217e+01 -1.101569999999992433e+01 7.093718884618894355e-03
1.082030000000031578e+01 -1.101569999999992433e+01 4.052990603823560835e-03
1.093750000000000000e+01 -1.101569999999992433e+01 3.039695732679443402e-03
1.109369999999989886e+01 -1.101569999999992433e+01 6.076658990466835691e-03
1.125000000000000000e+01 -1.101569999999992433e+01 6.076948607621293109e-03
1.140630000000010114e+01 -1.101569999999992433e+01 6.077099712223618493e-03
1.156250000000000000e+01 -1.101569999999992433e+01 7.086805849062506775e-03
1.171869999999989886e+01 -1.101569999999992433e+01 5.060669420581248926e-03
1.187500000000000000e+01 -1.101569999999992433e+01 4.047525654039457743e-03
1.199220000000013897e+01 -1.101569999999992433e+01 7.083683020614447989e-03
1.214840000000003783e+01 -1.101569999999992433e+01 6.071974747794747079e-03
1.230470000000013897e+01 -1.101569999999992433e+01 4.047424917637907488e-03
1.246090000000003783e+01 -1.101569999999992433e+01 3.034860385405029840e-03
1.261720000000013897e+01 -1.101569999999992433e+01 5.056639964519237841e-03
1.277340000000003783e+01 -1.101569999999992433e+01 4.041607390448378502e-03
1.289060000000017681e+01 -1.101569999999992433e+01 8.084851747421949522e-03
1.304690000000027794e+01 -1.101569999999992433e+01 9.101521288017999645e-03
1.320310000000017681e+01 -1.101569999999992433e+01 7.076115198447982015e-03
1.335940000000027794e+01 -1.101569999999992433e+01 2.020419637693278685e-03
1.351560000000017681e+01 -1.101569999999992433e+01 3.029382843570732967e-03
1.367190000000027794e+01 -1.101569999999992433e+01 8.077397253707227151e-03
1.382810000000017681e+01 -1.101569999999992433e+01 1.009779170730011871e-03
1.394530000000031578e+01 -1.101569999999992433e+01 5.051729064943661154e-03
1.410159999999996217e+01 -1.101569999999992433e+01 6.063046984207353524e-03
1.425780000000031578e+01 -1.101569999999992433e+01 6.059596762454256408e-03
1.441409999999996217e+01 -1.101569999999992433e+01 1.009164678680555052e-02
1.457030000000031578e+01 -1.101569999999992433e+01 6.051298601376551949e-03
1.472659999999996217e+01 -1.101569999999992433e+01 1.008429302949238101e-03
1.488280000000031578e+01 -1.101569999999992433e+01 7.057076018554978535e-03
1.500000000000000000e+01 -1.101569999999992433e+01 4.032452969957496872e-03
1.515619999999989886e+01 -1.101569999999992433e+01 1.209863070694206129e-02
1.531250000000000000e+01 -1.101569999999992433e+01 6.047911339874423309e-03
1.546869999999989886e+01 -1.101569999999992433e+01 5.042473908051228401e-03
1.562500000000000000e+01 -1.101569999999992433e+01 3.023905301736436960e-03
1.578130000000010114e+01 -1.101569999999992433e+01 4.032969244015441497e-03
1.589840000000003783e+01 -1.101569999999992433e+01 9.073894329892836022e-03
1.605470000000013897e+01 -1.101569999999992433e+01 3.024194918890893511e-03
1.621090000000003783e+01 -1.101569999999992433e+01 7.049117842832505754e-03
1.636720000000013897e+01 -1.101569999999992433e+01 9.063014798525404966e-03
1.652340000000003783e+01 -1.101569999999992433e+01 6.041816787580631121e-03
1.667970000000013897e+01 -1.101569999999992433e+01 4.029393101760405695e-03
1.683590000000003783e+01 -1.101569999999992433e+01 3.022432031863763607e-03
1.695310000000017681e+01 -1.101569999999992433e+01 7.043602524847628402e-03
1.710940000000027794e+01 -1.101569999999992433e+01 9.056932838281805259e-03
-5.859399999999823194e+00 -1.070319999999992433e+01 1.139251890027534117e-02
-5.742199999999684223e+00 -1.070319999999992433e+01 1.345636851908698674e-02
-5.585900000000037835e+00 -1.070319999999992433e+01 8.282811368518451164e-03
-5.429699999999684223e+00 -1.070319999999992433e+01 3.104469238876276290e-03
-5.273400000000037835e+00 -1.070319999999992433e+01 8.281111441742291038e-03
-5.117199999999684223e+00 -1.070319999999992433e+01 1.138073274129395955e-02
-5.000000000000000000e+00 -1.070319999999992433e+01 1.448602046343283253e-02
-4.843800000000101136e+00 -1.070319999999992433e+01 1.448173916636694494e-02
-4.687500000000000000e+00 -1.070319999999992433e+01 9.308446448852479224e-03
-4.531300000000101136e+00 -1.070319999999992433e+01 9.303711837979615484e-03
-4.375000000000000000e+00 -1.070319999999992433e+01 5.168092200784433349e-03
-4.218699999999898864e+00 -1.070319999999992433e+01 9.302175607855973222e-03
-4.062500000000000000e+00 -1.070319999999992433e+01 1.032982541622100466e-02
-3.906300000000101136e+00 -1.070319999999992433e+01 8.265623220003934929e-03
-3.789099999999962165e+00 -1.070319999999992433e+01 4.131690917534719572e-03
-3.632799999999861029e+00 -1.070319999999992433e+01 7.229864131314103597e-03
-3.476599999999962165e+00 -1.070319999999992433e+01 7.229990051816042283e-03
-3.320299999999861029e+00 -1.070319999999992433e+01 1.032278646016267752e-02
-3.164099999999962165e+00 -1.070319999999992433e+01 9.294091511631562622e-03
-3.007799999999861029e+00 -1.070319999999992433e+01 3.096334774451090996e-03
-2.890599999999722058e+00 -1.070319999999992433e+01 4.128404392434142055e-03
-2.734399999999823194e+00 -1.070319999999992433e+01 8.253975573574682742e-03
-2.578099999999722058e+00 -1.070319999999992433e+01 6.191800697438810605e-03
-2.421899999999823194e+00 -1.070319999999992433e+01 6.188854157693464766e-03
-2.265599999999722058e+00 -1.070319999999992433e+01 1.031611267355997223e-02
-2.109399999999823194e+00 -1.070319999999992433e+01 6.188199371083388106e-03
-1.992199999999684223e+00 -1.070319999999992433e+01 5.154593522976695652e-03
-1.835900000000037835e+00 -1.070319999999992433e+01 8.245929253500853054e-03
-1.679699999999684223e+00 -1.070319999999992433e+01 5.153032108752665826e-03
-1.523400000000037835e+00 -1.070319999999992433e+01 8.246533671910154586e-03
-1.367199999999684223e+00 -1.070319999999992433e+01 6.183288471507811419e-03
-1.210900000000037835e+00 -1.070319999999992433e+01 7.213418913761020061e-03
-1.054699999999684223e+00 -1.070319999999992433e+01 7.213242625058307114e-03
-9.375000000000000000e-01 -1.070319999999992433e+01 5.150790723818172642e-03
-7.811999999998988642e-01 -1.070319999999992433e+01 9.271816174838755018e-03
-6.250000000000000000e-01 -1.070319999999992433e+01 5.149909280304607040e-03
-4.688000000001011358e-01 -1.070319999999992433e+01 5.149569294949375362e-03
-3.125000000000000000e-01 -1.070319999999992433e+01 4.119287748093841336e-03
-1.563000000001011358e-01 -1.070319999999992433e+01 9.269083699946703905e-03
0.000000000000000000e+00 -1.070319999999992433e+01 5.147592343068950298e-03
1.172000000001389708e-01 -1.070319999999992433e+01 5.146748675705966475e-03
2.734000000000378350e-01 -1.070319999999992433e+01 5.145451694536006503e-03
4.297000000001389708e-01 -1.070319999999992433e+01 8.232657232596604299e-03
5.859000000000378350e-01 -1.070319999999992433e+01 5.145993152694339559e-03
7.422000000001389708e-01 -1.070319999999992433e+01 5.143600663157520125e-03
8.984000000000378350e-01 -1.070319999999992433e+01 3.086890736805751947e-03
1.054700000000138971e+00 -1.070319999999992433e+01 5.144356186169147908e-03
1.171900000000277942e+00 -1.070319999999992433e+01 7.200512062312389681e-03
1.328100000000176806e+00 -1.070319999999992433e+01 3.085329322581722555e-03
1.484400000000277942e+00 -1.070319999999992433e+01 7.197452194115299372e-03
1.640600000000176806e+00 -1.070319999999992433e+01 1.028317187025302960e-03
1.796900000000277942e+00 -1.070319999999992433e+01 6.168190603325462984e-03
1.914099999999962165e+00 -1.070319999999992433e+01 2.056747702502349957e-03
2.109400000000277942e+00 -1.070319999999992433e+01 7.194984152277318114e-03
2.226599999999962165e+00 -1.070319999999992433e+01 5.139231221740276495e-03
2.382800000000315777e+00 -1.070319999999992433e+01 5.137808320068379571e-03
2.539099999999962165e+00 -1.070319999999992433e+01 1.130345532925469687e-02
2.695300000000315777e+00 -1.070319999999992433e+01 4.108168967772728858e-03
2.851599999999962165e+00 -1.070319999999992433e+01 1.027251899578908619e-03
3.007800000000315777e+00 -1.070319999999992433e+01 6.160295387853958679e-03
3.125000000000000000e+00 -1.070319999999992433e+01 3.080594711708859249e-03
3.281199999999898864e+00 -1.070319999999992433e+01 2.053750794556228991e-03
3.437500000000000000e+00 -1.070319999999992433e+01 2.053146376146927458e-03
3.593800000000101136e+00 -1.070319999999992433e+01 4.107098643506256960e-03
3.750000000000000000e+00 -1.070319999999992433e+01 3.078919969033085818e-03
3.867200000000138971e+00 -1.070319999999992433e+01 4.104957994973313165e-03
4.062500000000000000e+00 -1.070319999999992433e+01 3.078114077820683341e-03
4.179700000000138971e+00 -1.070319999999992433e+01 2.051761250625611013e-03
4.335900000000037835e+00 -1.070319999999992433e+01 3.077786684515645011e-03
4.492200000000138971e+00 -1.070319999999992433e+01 2.051270160668053084e-03
4.648400000000037835e+00 -1.070319999999992433e+01 1.025410941840577354e-03
4.804700000000138971e+00 -1.070319999999992433e+01 2.050577597907395078e-03
4.960900000000037835e+00 -1.070319999999992433e+01 4.100147831799287601e-03
5.078100000000176806e+00 -1.070319999999992433e+01 2.049985771548287327e-03
5.234400000000277942e+00 -1.070319999999992433e+01 2.050124284100418495e-03
5.390600000000176806e+00 -1.070319999999992433e+01 6.149818802092729512e-03
5.546900000000277942e+00 -1.070319999999992433e+01 2.048764342679490046e-03
5.703100000000176806e+00 -1.070319999999992433e+01 2.048651014227746009e-03
5.859400000000277942e+00 -1.070319999999992433e+01 2.048499909625420626e-03
5.976599999999962165e+00 -1.070319999999992433e+01 3.071226226364682458e-03
6.132800000000315777e+00 -1.070319999999992433e+01 1.023702200629280582e-03
6.289099999999962165e+00 -1.070319999999992433e+01 4.094909538918672584e-03
6.445300000000315777e+00 -1.070319999999992433e+01 5.115595943526541310e-03
6.601599999999962165e+00 -1.070319999999992433e+01 7.162018164869987484e-03
6.757800000000315777e+00 -1.070319999999992433e+01 2.046057051887826064e-03
6.914099999999962165e+00 -1.070319999999992433e+01 5.112939020935652890e-03
7.031300000000101136e+00 -1.070319999999992433e+01 1.022895050211858987e-03
7.187500000000000000e+00 -1.070319999999992433e+01 1.022322111928041692e-03
7.343699999999898864e+00 -1.070319999999992433e+01 5.110823556503096658e-03
7.500000000000000000e+00 -1.070319999999992433e+01 4.085541053574496227e-03
7.656199999999898864e+00 -1.070319999999992433e+01 2.042858671138604587e-03
7.812500000000000000e+00 -1.070319999999992433e+01 6.128110107558643396e-03
7.929700000000138971e+00 -1.070319999999992433e+01 5.105484527220931386e-03
8.085900000000037835e+00 -1.070319999999992433e+01 6.126876086639651900e-03
8.242200000000138971e+00 -1.070319999999992433e+01 3.060850377005003547e-03
8.398400000000037835e+00 -1.070319999999992433e+01 4.083715206296397414e-03
8.554700000000138971e+00 -1.070319999999992433e+01 4.080781258601244924e-03
8.710900000000037835e+00 -1.070319999999992433e+01 3.061429611313917516e-03
8.867200000000138971e+00 -1.070319999999992433e+01 6.121108927650898909e-03
9.023400000000037835e+00 -1.070319999999992433e+01 3.059931157340857032e-03
9.140600000000176806e+00 -1.070319999999992433e+01 3.058281598765471166e-03
9.296900000000277942e+00 -1.070319999999992433e+01 5.096720460286057429e-03
9.453100000000176806e+00 -1.070319999999992433e+01 4.076512553585551549e-03
9.609400000000277942e+00 -1.070319999999992433e+01 8.148945282908317753e-03
9.765600000000176806e+00 -1.070319999999992433e+01 1.000000000000000082e-05
9.921900000000277942e+00 -1.070319999999992433e+01 2.037204840601594766e-03
1.003909999999996217e+01 -1.070319999999992433e+01 6.107660618043936340e-03
1.019530000000031578e+01 -1.070319999999992433e+01 6.111413049001684222e-03
1.035159999999996217e+01 -1.070319999999992433e+01 6.109284992518934643e-03
1.050780000000031578e+01 -1.070319999999992433e+01 7.120766608435145743e-03
1.066409999999996217e+01 -1.070319999999992433e+01 1.017227368419636050e-03
1.082030000000031578e+01 -1.070319999999992433e+01 7.120074045674487304e-03
1.093750000000000000e+01 -1.070319999999992433e+01 3.051456707560439192e-03
1.109369999999989886e+01 -1.070319999999992433e+01 4.069662478280132445e-03
1.125000000000000000e+01 -1.070319999999992433e+01 3.051242642707144900e-03
1.140630000000010114e+01 -1.070319999999992433e+01 7.114722424342128683e-03
1.156250000000000000e+01 -1.070319999999992433e+01 1.000000000000000082e-05
1.171869999999989886e+01 -1.070319999999992433e+01 1.016520954403764710e-03
1.187500000000000000e+01 -1.070319999999992433e+01 4.067194436442150320e-03
1.199220000000013897e+01 -1.070319999999992433e+01 5.081912209258165544e-03
1.214840000000003783e+01 -1.070319999999992433e+01 3.047452435598815238e-03
1.230470000000013897e+01 -1.070319999999992433e+01 3.045261418865096749e-03
1.246090000000003783e+01 -1.070319999999992433e+01 3.044102950247268811e-03
1.261720000000013897e+01 -1.070319999999992433e+01 6.089981379571860441e-03
1.277340000000003783e+01 -1.070319999999992433e+01 4.061553197955335148e-03
1.289060000000017681e+01 -1.070319999999992433e+01 5.078550131856424468e-03
1.304690000000027794e+01 -1.070319999999992433e+01 4.061263580800876863e-03
1.320310000000017681e+01 -1.070319999999992433e+01 3.043611860289710883e-03
1.335940000000027794e+01 -1.070319999999992433e+01 7.094738840684591125e-03
1.351560000000017681e+01 -1.070319999999992433e+01 2.027131200446566188e-03
1.367190000000027794e+01 -1.070319999999992433e+01 2.027181568647341316e-03
1.382810000000017681e+01 -1.070319999999992433e+01 4.053091340225110223e-03
1.394530000000031578e+01 -1.070319999999992433e+01 7.097483907626836452e-03
1.410159999999996217e+01 -1.070319999999992433e+01 4.054665346499333398e-03
1.425780000000031578e+01 -1.070319999999992433e+01 8.108801826890528822e-03
1.441409999999996217e+01 -1.070319999999992433e+01 6.077540433980400426e-03
1.457030000000031578e+01 -1.070319999999992433e+01 4.050031472028020781e-03
1.472659999999996217e+01 -1.070319999999992433e+01 6.074996839841256477e-03
1.488280000000031578e+01 -1.070319999999992433e+01 7.086755480861731647e-03
1.500000000000000000e+01 -1.070319999999992433e+01 2.024524646056452895e-03
1.515619999999989886e+01 -1.070319999999992433e+01 4.049313725166974777e-03
1.531250000000000000e+01 -1.070319999999992433e+01 3.039040946069366741e-03
1.546869999999989886e+01 -1.070319999999992433e+01 5.061034590036868168e-03
1.562500000000000000e+01 -1.070319999999992433e+01 6.074606486285248803e-03
1.578130000000010114e+01 -1.070319999999992433e+01 1.011393471564855234e-02
1.589840000000003783e+01 -1.070319999999992433e+01 3.035477395864525588e-03
1.605470000000013897e+01 -1.070319999999992433e+01 6.071194040682732600e-03
1.621090000000003783e+01 -1.070319999999992433e+01 4.048721898807867460e-03
1.636720000000013897e+01 -1.070319999999992433e+01 3.036472167829834361e-03
1.652340000000003783e+01 -1.070319999999992433e+01 1.011742271355223037e-02
1.667970000000013897e+01 -1.070319999999992433e+01 9.101294631114510703e-03
1.683590000000003783e+01 -1.070319999999992433e+01 6.063147720608903779e-03
1.695310000000017681e+01 -1.070319999999992433e+01 6.064167676674600549e-03
1.710940000000027794e+01 -1.070319999999992433e+01 8.084398433614971638e-03
-5.859399999999823194e+00 -1.031260000000020227e+01 1.664392010514186004e-02
-5.742199999999684223e+00 -1.031260000000020227e+01 1.560092058759060540e-02
-5.585900000000037835e+00 -1.031260000000020227e+01 1.767193508296251506e-02
-5.429699999999684223e+00 -1.031260000000020227e+01 1.143475263662529877e-02
-5.273400000000037835e+00 -1.031260000000020227e+01 8.312818224130241740e-03
-5.117199999999684223e+00 -1.031260000000020227e+01 1.038897027598121442e-02
-5.000000000000000000e+00 -1.031260000000020227e+01 1.246305723160040860e-02
-4.843800000000101136e+00 -1.031260000000020227e+01 1.661231405915545786e-02
-4.687500000000000000e+00 -1.031260000000020227e+01 1.245915369604033360e-02
-4.531300000000101136e+00 -1.031260000000020227e+01 9.341437620360194816e-03
-4.375000000000000000e+00 -1.031260000000020227e+01 1.037971511908878340e-02
-4.218699999999898864e+00 -1.031260000000020227e+01 8.303223081882577308e-03
-4.062500000000000000e+00 -1.031260000000020227e+01 1.245216510818278506e-02
-3.906300000000101136e+00 -1.031260000000020227e+01 8.297821092349444427e-03
-3.789099999999962165e+00 -1.031260000000020227e+01 5.187206932978599520e-03
-3.632799999999861029e+00 -1.031260000000020227e+01 8.297821092349444427e-03
-3.476599999999962165e+00 -1.031260000000020227e+01 1.037236136177561302e-02
-3.320299999999861029e+00 -1.031260000000020227e+01 7.257780706593726372e-03
-3.164099999999962165e+00 -1.031260000000020227e+01 7.256584461825316655e-03
-3.007799999999861029e+00 -1.031260000000020227e+01 1.140227773917552520e-02
-2.890599999999722058e+00 -1.031260000000020227e+01 5.183064148464844832e-03
-2.734399999999823194e+00 -1.031260000000020227e+01 8.291399146750613042e-03
-2.578099999999722058e+00 -1.031260000000020227e+01 8.288339278553522732e-03
-2.421899999999823194e+00 -1.031260000000020227e+01 9.325596821216414548e-03
-2.265599999999722058e+00 -1.031260000000020227e+01 5.180671658928025398e-03
-2.109399999999823194e+00 -1.031260000000020227e+01 7.251875035052840479e-03
-1.992199999999684223e+00 -1.031260000000020227e+01 9.321693285656341282e-03
-1.835900000000037835e+00 -1.031260000000020227e+01 8.285329778557209285e-03
-1.679699999999684223e+00 -1.031260000000020227e+01 5.178883587800507497e-03
-1.523400000000037835e+00 -1.031260000000020227e+01 5.177095516672990463e-03
-1.367199999999684223e+00 -1.031260000000020227e+01 9.318167511602080608e-03
-1.210900000000037835e+00 -1.031260000000020227e+01 3.104242581972788649e-03
-1.054699999999684223e+00 -1.031260000000020227e+01 8.280494431282795290e-03
-9.375000000000000000e-01 -1.031260000000020227e+01 9.313495860980186211e-03
-7.811999999998988642e-01 -1.031260000000020227e+01 4.139019490747503256e-03
-6.250000000000000000e-01 -1.031260000000020227e+01 8.277296050533573812e-03
-4.688000000001011358e-01 -1.031260000000020227e+01 6.207112630474453767e-03
-3.125000000000000000e-01 -1.031260000000020227e+01 5.173317901614855018e-03
-1.563000000001011358e-01 -1.031260000000020227e+01 6.203586856420193960e-03
0.000000000000000000e+00 -1.031260000000020227e+01 5.170472098271058567e-03
1.172000000001389708e-01 -1.031260000000020227e+01 8.272951793216716879e-03
2.734000000000378350e-01 -1.031260000000020227e+01 5.169578062707299616e-03
4.297000000001389708e-01 -1.031260000000020227e+01 2.067438353116873850e-03
5.859000000000378350e-01 -1.031260000000020227e+01 4.133932302469214490e-03
7.422000000001389708e-01 -1.031260000000020227e+01 1.446776199065184440e-02
8.984000000000378350e-01 -1.031260000000020227e+01 3.100477558964846551e-03
1.054700000000138971e+00 -1.031260000000020227e+01 8.266429111216336972e-03
1.171900000000277942e+00 -1.031260000000020227e+01 4.132333112094602884e-03
1.328100000000176806e+00 -1.031260000000020227e+01 9.297214340079620540e-03
1.484400000000277942e+00 -1.031260000000020227e+01 6.200073674416127500e-03
1.640600000000176806e+00 -1.031260000000020227e+01 6.198449299941129198e-03
1.796900000000277942e+00 -1.031260000000020227e+01 1.032803734509348849e-03
1.914099999999962165e+00 -1.031260000000020227e+01 5.164440506228235722e-03
2.109400000000277942e+00 -1.031260000000020227e+01 4.130973170673674436e-03
2.226599999999962165e+00 -1.031260000000020227e+01 4.129890254357008322e-03
2.382800000000315777e+00 -1.031260000000020227e+01 9.292265664353463808e-03
2.539099999999962165e+00 -1.031260000000020227e+01 2.064340708769202629e-03
2.695300000000315777e+00 -1.031260000000020227e+01 3.096964376960780092e-03
2.851599999999962165e+00 -1.031260000000020227e+01 7.225948003703836983e-03
3.007800000000315777e+00 -1.031260000000020227e+01 2.063182240151374258e-03
3.125000000000000000e+00 -1.031260000000020227e+01 7.221981507892794375e-03
3.281199999999898864e+00 -1.031260000000020227e+01 4.126238559800811563e-03
3.437500000000000000e+00 -1.031260000000020227e+01 3.094534111273379746e-03
3.593800000000101136e+00 -1.031260000000020227e+01 2.062917807097305271e-03
3.750000000000000000e+00 -1.031260000000020227e+01 2.062464493290328688e-03
3.867200000000138971e+00 -1.031260000000020227e+01 1.030581237650145471e-03
4.062500000000000000e+00 -1.031260000000020227e+01 3.091940148933459802e-03
4.179700000000138971e+00 -1.031260000000020227e+01 6.183741785314787569e-03
4.335900000000037835e+00 -1.031260000000020227e+01 2.060449765259322712e-03
4.492200000000138971e+00 -1.031260000000020227e+01 3.091008337219119939e-03
4.648400000000037835e+00 -1.031260000000020227e+01 3.089094345589664219e-03
4.804700000000138971e+00 -1.031260000000020227e+01 3.087973653122417193e-03
4.960900000000037835e+00 -1.031260000000020227e+01 5.147768631771663245e-03
5.078100000000176806e+00 -1.031260000000020227e+01 3.087872916720867372e-03
5.234400000000277942e+00 -1.031260000000020227e+01 5.145791679891239048e-03
5.390600000000176806e+00 -1.031260000000020227e+01 3.087167761910015150e-03
5.546900000000277942e+00 -1.031260000000020227e+01 2.057603961915527562e-03
5.703100000000176806e+00 -1.031260000000020227e+01 5.144910236377674313e-03
5.859400000000277942e+00 -1.031260000000020227e+01 8.228690736785561691e-03
5.976599999999962165e+00 -1.031260000000020227e+01 6.168593548931664006e-03
6.132800000000315777e+00 -1.031260000000020227e+01 2.056420309197311627e-03
6.289099999999962165e+00 -1.031260000000020227e+01 4.111354756471756987e-03
6.445300000000315777e+00 -1.031260000000020227e+01 7.191294681570538708e-03
6.601599999999962165e+00 -1.031260000000020227e+01 3.082659807940639918e-03
6.757800000000315777e+00 -1.031260000000020227e+01 4.108106007521759515e-03
6.914099999999962165e+00 -1.031260000000020227e+01 2.052856758992470040e-03
7.031300000000101136e+00 -1.031260000000020227e+01 5.133791456056560967e-03
7.187500000000000000e+00 -1.031260000000020227e+01 1.027000058575032980e-03
7.343699999999898864e+00 -1.031260000000020227e+01 5.134786228021871041e-03
7.500000000000000000e+00 -1.031260000000020227e+01 8.205962086185777937e-03
7.656199999999898864e+00 -1.031260000000020227e+01 5.130983428863348031e-03
7.812500000000000000e+00 -1.031260000000020227e+01 6.156933310452218470e-03
7.929700000000138971e+00 -1.031260000000020227e+01 6.153470496648928006e-03
8.085900000000037835e+00 -1.031260000000020227e+01 9.228323233469420961e-03
8.242200000000138971e+00 -1.031260000000020227e+01 7.177065664851561659e-03
8.398400000000037835e+00 -1.031260000000020227e+01 2.049935403347511766e-03
8.554700000000138971e+00 -1.031260000000020227e+01 5.122962292889905907e-03
8.710900000000037835e+00 -1.031260000000020227e+01 3.074034253557896695e-03
8.867200000000138971e+00 -1.031260000000020227e+01 6.145814530131105992e-03
9.023400000000037835e+00 -1.031260000000020227e+01 3.071377330967008275e-03
9.140600000000176806e+00 -1.031260000000020227e+01 5.119801688291265342e-03
9.296900000000277942e+00 -1.031260000000020227e+01 1.000000000000000082e-05
9.453100000000176806e+00 -1.031260000000020227e+01 5.116842556495726155e-03
9.609400000000277942e+00 -1.031260000000020227e+01 2.044495637663796671e-03
9.765600000000176806e+00 -1.031260000000020227e+01 3.069463339337552554e-03
9.921900000000277942e+00 -1.031260000000020227e+01 5.114853012565107743e-03
1.003909999999996217e+01 -1.031260000000020227e+01 6.134683157759799298e-03
1.019530000000031578e+01 -1.031260000000020227e+01 6.130855174500888724e-03
1.035159999999996217e+01 -1.031260000000020227e+01 5.109828784537787452e-03
1.050780000000031578e+01 -1.031260000000020227e+01 9.201502166556657647e-03
1.066409999999996217e+01 -1.031260000000020227e+01 8.171686525558293987e-03
1.082030000000031578e+01 -1.031260000000020227e+01 7.149060945220581977e-03
1.093750000000000000e+01 -1.031260000000020227e+01 4.086535825539805433e-03
1.109369999999989886e+01 -1.031260000000020227e+01 7.149237233923294924e-03
1.125000000000000000e+01 -1.031260000000020227e+01 8.166977098785816944e-03
1.140630000000010114e+01 -1.031260000000020227e+01 6.129608561531703879e-03
1.156250000000000000e+01 -1.031260000000020227e+01 5.104653451908141779e-03
1.171869999999989886e+01 -1.031260000000020227e+01 7.141127953598496760e-03
1.187500000000000000e+01 -1.031260000000020227e+01 6.123148839782292449e-03
1.199220000000013897e+01 -1.031260000000020227e+01 4.085112923867907642e-03
1.214840000000003783e+01 -1.031260000000020227e+01 8.167707437697057163e-03
1.230470000000013897e+01 -1.031260000000020227e+01 1.020243164441047602e-02
1.246090000000003783e+01 -1.031260000000020227e+01 8.158439688754430194e-03
1.261720000000013897e+01 -1.031260000000020227e+01 5.098861108819000357e-03
1.277340000000003783e+01 -1.031260000000020227e+01 3.061379243113142388e-03
1.289060000000017681e+01 -1.031260000000020227e+01 5.102084673668609398e-03
1.304690000000027794e+01 -1.031260000000020227e+01 1.019582081805873921e-03
1.320310000000017681e+01 -1.031260000000020227e+01 5.096594539784118742e-03
1.335940000000027794e+01 -1.031260000000020227e+01 5.093370974934509701e-03
1.351560000000017681e+01 -1.031260000000020227e+01 4.072457913423152900e-03
1.367190000000027794e+01 -1.031260000000020227e+01 8.145381732703476166e-03
1.382810000000017681e+01 -1.031260000000020227e+01 7.123234650273127869e-03
1.394530000000031578e+01 -1.031260000000020227e+01 7.126747832277194328e-03
1.410159999999996217e+01 -1.031260000000020227e+01 5.091683640208542923e-03
1.425780000000031578e+01 -1.031260000000020227e+01 3.054617312159079758e-03
1.441409999999996217e+01 -1.031260000000020227e+01 4.069372861125675894e-03
1.457030000000031578e+01 -1.031260000000020227e+01 4.067295172843700575e-03
1.472659999999996217e+01 -1.031260000000020227e+01 7.119494811365574202e-03
1.488280000000031578e+01 -1.031260000000020227e+01 8.133016339413177975e-03
1.500000000000000000e+01 -1.031260000000020227e+01 6.100306860730765092e-03
1.515619999999989886e+01 -1.031260000000020227e+01 1.016882346244326382e-03
1.531250000000000000e+01 -1.031260000000020227e+01 6.098531381653441406e-03
1.546869999999989886e+01 -1.031260000000020227e+01 1.219677314615242626e-02
1.562500000000000000e+01 -1.031260000000020227e+01 3.049807148985053326e-03
1.578130000000010114e+01 -1.031260000000020227e+01 2.032923543535708043e-03
1.589840000000003783e+01 -1.031260000000020227e+01 6.098481013452666279e-03
1.605470000000013897e+01 -1.031260000000020227e+01 7.118525223500651693e-03
1.621090000000003783e+01 -1.031260000000020227e+01 4.066703346484592391e-03
1.636720000000013897e+01 -1.031260000000020227e+01 8.133419285019378997e-03
1.652340000000003783e+01 -1.031260000000020227e+01 5.084946893354867423e-03
1.667970000000013897e+01 -1.031260000000020227e+01 4.063227940631107711e-03
1.683590000000003783e+01 -1.031260000000020227e+01 4.061528013854947584e-03
1.695310000000017681e+01 -1.031260000000020227e+01 4.061326541051846206e-03
1.710940000000027794e+01 -1.031260000000020227e+01 4.061326541051846206e-03
-5.859399999999823194e+00 -1.000010000000020227e+01 1.880824169244972241e-02
-5.742199999999684223e+00 -1.000010000000020227e+01 1.462566630008191489e-02
-5.585900000000037835e+00 -1.000010000000020227e+01 2.401429892456841825e-02
-5.429699999999684223e+00 -1.000010000000020227e+01 2.193648472209186462e-02
-5.273400000000037835e+00 -1.000010000000020227e+01 1.566287347454402984e-02
-5.117199999999684223e+00 -1.000010000000020227e+01 1.043338243701469846e-02
-5.000000000000000000e+00 -1.000010000000020227e+01 1.774169504103608602e-02
-4.843800000000101136e+00 -1.000010000000020227e+01 1.878154654603889431e-02
-4.687500000000000000e+00 -1.000010000000020227e+01 1.460728190679898633e-02
-4.531300000000101136e+00 -1.000010000000020227e+01 1.146788232068514900e-02
-4.375000000000000000e+00 -1.000010000000020227e+01 7.298767829974498259e-03
-4.218699999999898864e+00 -1.000010000000020227e+01 1.251000039472284150e-02
-4.062500000000000000e+00 -1.000010000000020227e+01 7.298226371816165202e-03
-3.906300000000101136e+00 -1.000010000000020227e+01 1.354816456499968388e-02
-3.789099999999962165e+00 -1.000010000000020227e+01 1.041672315460832020e-02
-3.632799999999861029e+00 -1.000010000000020227e+01 1.041836012113351272e-02
-3.476599999999962165e+00 -1.000010000000020227e+01 1.354048341438147431e-02
-3.320299999999861029e+00 -1.000010000000020227e+01 1.354186853990279119e-02
-3.164099999999962165e+00 -1.000010000000020227e+01 9.371255595219080831e-03
-3.007799999999861029e+00 -1.000010000000020227e+01 1.353557251480589849e-02
-2.890599999999722058e+00 -1.000010000000020227e+01 4.166281279417049371e-03
-2.734399999999823194e+00 -1.000010000000020227e+01 5.206120192369665181e-03
-2.578099999999722058e+00 -1.000010000000020227e+01 9.368850513632067181e-03
-2.421899999999823194e+00 -1.000010000000020227e+01 1.144713062196579118e-02
-2.265599999999722058e+00 -1.000010000000020227e+01 9.364745505268893405e-03
-2.109399999999823194e+00 -1.000010000000020227e+01 8.322300037926161700e-03
-1.992199999999684223e+00 -1.000010000000020227e+01 6.240796364742830400e-03
-1.835900000000037835e+00 -1.000010000000020227e+01 1.144344115125901090e-02
-1.679699999999684223e+00 -1.000010000000020227e+01 3.118874544297967153e-03
-1.523400000000037835e+00 -1.000010000000020227e+01 1.247272792614923659e-02
-1.367199999999684223e+00 -1.000010000000020227e+01 1.247509523158566759e-02
-1.210900000000037835e+00 -1.000010000000020227e+01 9.356396975990412951e-03
-1.054699999999684223e+00 -1.000010000000020227e+01 8.315009240863960663e-03
-9.375000000000000000e-01 -1.000010000000020227e+01 8.315903276427720481e-03
-7.811999999998988642e-01 -1.000010000000020227e+01 5.196839851376845731e-03
-6.250000000000000000e-01 -1.000010000000020227e+01 6.233530751781016059e-03
-4.688000000001011358e-01 -1.000010000000020227e+01 7.275396984814832060e-03
-3.125000000000000000e-01 -1.000010000000020227e+01 8.310765719948655719e-03
-1.563000000001011358e-01 -1.000010000000020227e+01 7.273420032934407864e-03
0.000000000000000000e+00 -1.000010000000020227e+01 1.038374457515079535e-02
1.172000000001389708e-01 -1.000010000000020227e+01 5.191828215399718789e-03
2.734000000000378350e-01 -1.000010000000020227e+01 1.038382012745195718e-02
4.297000000001389708e-01 -1.000010000000020227e+01 1.245555236968491283e-02
5.859000000000378350e-01 -1.000010000000020227e+01 8.304797088156800483e-03
7.422000000001389708e-01 -1.000010000000020227e+01 8.303084569330446141e-03
8.984000000000378350e-01 -1.000010000000020227e+01 8.302958648828507454e-03
1.054700000000138971e+00 -1.000010000000020227e+01 9.340971714503026185e-03
1.171900000000277942e+00 -1.000010000000020227e+01 7.265021135455153149e-03
1.328100000000176806e+00 -1.000010000000020227e+01 2.075547633441672014e-03
1.484400000000277942e+00 -1.000010000000020227e+01 5.189007596156310770e-03
1.640600000000176806e+00 -1.000010000000020227e+01 8.300490606990526196e-03
1.796900000000277942e+00 -1.000010000000020227e+01 3.111268945980920266e-03
1.914099999999962165e+00 -1.000010000000020227e+01 5.184940363943718773e-03
2.109400000000277942e+00 -1.000010000000020227e+01 3.110966736776269934e-03
2.226599999999962165e+00 -1.000010000000020227e+01 2.074552861476362808e-03
2.382800000000315777e+00 -1.000010000000020227e+01 7.257302208686361791e-03
2.539099999999962165e+00 -1.000010000000020227e+01 3.109506058953790796e-03
2.695300000000315777e+00 -1.000010000000020227e+01 4.145831789902341448e-03
2.851599999999962165e+00 -1.000010000000020227e+01 2.072273700391287412e-03
3.007800000000315777e+00 -1.000010000000020227e+01 4.143892614172498164e-03
3.125000000000000000e+00 -1.000010000000020227e+01 4.142734145554670226e-03
3.281199999999898864e+00 -1.000010000000020227e+01 4.141714189488973456e-03
3.437500000000000000e+00 -1.000010000000020227e+01 1.000000000000000082e-05
3.593800000000101136e+00 -1.000010000000020227e+01 3.105237353938096988e-03
3.750000000000000000e+00 -1.000010000000020227e+01 4.139674277357579917e-03
3.867200000000138971e+00 -1.000010000000020227e+01 3.103600387412905337e-03
4.062500000000000000e+00 -1.000010000000020227e+01 1.034458329904812271e-03
4.179700000000138971e+00 -1.000010000000020227e+01 2.067979811275206907e-03
4.335900000000037835e+00 -1.000010000000020227e+01 1.034076790783940505e-02
4.492200000000138971e+00 -1.000010000000020227e+01 3.101598251432093143e-03
4.648400000000037835e+00 -1.000010000000020227e+01 2.067199104163191994e-03
4.804700000000138971e+00 -1.000010000000020227e+01 4.132433848496154007e-03
4.960900000000037835e+00 -1.000010000000020227e+01 4.132068679040533897e-03
5.078100000000176806e+00 -1.000010000000020227e+01 5.167072244718736579e-03
5.234400000000277942e+00 -1.000010000000020227e+01 1.032828918609736196e-03
5.390600000000176806e+00 -1.000010000000020227e+01 3.097593979470469622e-03
5.546900000000277942e+00 -1.000010000000020227e+01 4.132194599542471716e-03
5.703100000000176806e+00 -1.000010000000020227e+01 1.000000000000000082e-05
5.859400000000277942e+00 -1.000010000000020227e+01 5.161909504139284253e-03
5.976599999999962165e+00 -1.000010000000020227e+01 4.129122139295188058e-03
6.132800000000315777e+00 -1.000010000000020227e+01 1.031822813799252760e-03
6.289099999999962165e+00 -1.000010000000020227e+01 2.064428853120559102e-03
6.445300000000315777e+00 -1.000010000000020227e+01 3.094685215875705130e-03
6.601599999999962165e+00 -1.000010000000020227e+01 6.189874113759161536e-03
6.757800000000315777e+00 -1.000010000000020227e+01 1.000000000000000082e-05
6.914099999999962165e+00 -1.000010000000020227e+01 1.031552084720086448e-03
7.031300000000101136e+00 -1.000010000000020227e+01 4.123644597460890751e-03
7.187500000000000000e+00 -1.000010000000020227e+01 1.030387320077161403e-03
7.343699999999898864e+00 -1.000010000000020227e+01 7.213242625058307114e-03
7.500000000000000000e+00 -1.000010000000020227e+01 4.123229059804496381e-03
7.656199999999898864e+00 -1.000010000000020227e+01 3.090857232616794122e-03
7.812500000000000000e+00 -1.000010000000020227e+01 5.148561930933871940e-03
7.929700000000138971e+00 -1.000010000000020227e+01 7.205813315443974042e-03
8.085900000000037835e+00 -1.000010000000020227e+01 8.236900753511909243e-03
8.242200000000138971e+00 -1.000010000000020227e+01 2.058485405429092297e-03
8.398400000000037835e+00 -1.000010000000020227e+01 4.116429352699852405e-03
8.554700000000138971e+00 -1.000010000000020227e+01 6.169651281147941688e-03
8.710900000000037835e+00 -1.000010000000020227e+01 4.113608733456444386e-03
8.867200000000138971e+00 -1.000010000000020227e+01 3.084800456473583714e-03
9.023400000000037835e+00 -1.000010000000020227e+01 5.141371870273220290e-03
9.140600000000176806e+00 -1.000010000000020227e+01 5.140830412114887234e-03
9.296900000000277942e+00 -1.000010000000020227e+01 5.135378054380978358e-03
9.453100000000176806e+00 -1.000010000000020227e+01 4.108937082834549989e-03
9.609400000000277942e+00 -1.000010000000020227e+01 3.080771000411572196e-03
9.765600000000176806e+00 -1.000010000000020227e+01 2.054657422170181724e-03
9.921900000000277942e+00 -1.000010000000020227e+01 1.026967319244529190e-03
1.003909999999996217e+01 -1.000010000000020227e+01 4.104051367359360866e-03
1.019530000000031578e+01 -1.000010000000020227e+01 8.204161423008065820e-03
1.035159999999996217e+01 -1.000010000000020227e+01 1.025920919873425652e-02
1.050780000000031578e+01 -1.000010000000020227e+01 4.101444812969246706e-03
1.066409999999996217e+01 -1.000010000000020227e+01 4.099770070293474143e-03
1.082030000000031578e+01 -1.000010000000020227e+01 1.025244726778019302e-03
1.093750000000000000e+01 -1.000010000000020227e+01 4.101910718826417071e-03
1.109369999999989886e+01 -1.000010000000020227e+01 5.127936152716451070e-03
1.125000000000000000e+01 -1.000010000000020227e+01 5.121677903770139283e-03
1.140630000000010114e+01 -1.000010000000020227e+01 3.072057301677472499e-03
1.156250000000000000e+01 -1.000010000000020227e+01 9.217821463607804230e-03
1.171869999999989886e+01 -1.000010000000020227e+01 5.123591895399595871e-03
1.187500000000000000e+01 -1.000010000000020227e+01 8.199011274478808578e-03
1.199220000000013897e+01 -1.000010000000020227e+01 9.210102536839012005e-03
1.214840000000003783e+01 -1.000010000000020227e+01 6.137478592902819753e-03
1.230470000000013897e+01 -1.000010000000020227e+01 4.091119331810342923e-03
1.246090000000003783e+01 -1.000010000000020227e+01 4.091383764864412777e-03
1.261720000000013897e+01 -1.000010000000020227e+01 5.113858240599799404e-03
1.277340000000003783e+01 -1.000010000000020227e+01 5.111692407966468045e-03
1.289060000000017681e+01 -1.000010000000020227e+01 4.089494957335344620e-03
1.304690000000027794e+01 -1.000010000000020227e+01 7.155671771572319657e-03
1.320310000000017681e+01 -1.000010000000020227e+01 1.124326532932840364e-02
1.335940000000027794e+01 -1.000010000000020227e+01 4.086636561941354821e-03
1.351560000000017681e+01 -1.000010000000020227e+01 4.089960863192514985e-03
1.367190000000027794e+01 -1.000010000000020227e+01 4.090086783694451937e-03
1.382810000000017681e+01 -1.000010000000020227e+01 6.134229843952823148e-03
1.394530000000031578e+01 -1.000010000000020227e+01 5.108506619267439916e-03
1.410159999999996217e+01 -1.000010000000020227e+01 3.061819964869925189e-03
1.425780000000031578e+01 -1.000010000000020227e+01 2.041146152312249377e-03
1.441409999999996217e+01 -1.000010000000020227e+01 6.122607381623959392e-03
1.457030000000031578e+01 -1.000010000000020227e+01 4.082229344373531146e-03
1.472659999999996217e+01 -1.000010000000020227e+01 7.144137453594811941e-03
1.488280000000031578e+01 -1.000010000000020227e+01 9.187323518038454859e-03
1.500000000000000000e+01 -1.000010000000020227e+01 4.083979639350466401e-03
1.515619999999989886e+01 -1.000010000000020227e+01 4.080542009647563501e-03
1.531250000000000000e+01 -1.000010000000020227e+01 8.156790130179045195e-03
1.546869999999989886e+01 -1.000010000000020227e+01 3.057752732657332325e-03
1.562500000000000000e+01 -1.000010000000020227e+01 4.077935455257450208e-03
1.578130000000010114e+01 -1.000010000000020227e+01 7.137425890841524005e-03
1.589840000000003783e+01 -1.000010000000020227e+01 7.138055493351213969e-03
1.605470000000013897e+01 -1.000010000000020227e+01 5.098495939363380247e-03
1.621090000000003783e+01 -1.000010000000020227e+01 6.117243168241406556e-03
1.636720000000013897e+01 -1.000010000000020227e+01 5.097463391247490129e-03
1.652340000000003783e+01 -1.000010000000020227e+01 1.018847965279576218e-02
1.667970000000013897e+01 -1.000010000000020227e+01 2.036071556084154393e-03
1.683590000000003783e+01 -1.000010000000020227e+01 5.091608087907380231e-03
1.695310000000017681e+01 -1.000010000000020227e+01 2.038476637671167175e-03
1.710940000000027794e+01 -1.000010000000020227e+01 6.113591473685208062e-03
-5.859399999999823194e+00 -9.687600000000202272e+00 2.410546536797142717e-02
-5.742199999999684223e+00 -9.687600000000202272e+00 2.619398281311269630e-02
-5.585900000000037835e+00 -9.687600000000202272e+00 3.143403858075461549e-02
-5.429699999999684223e+00 -9.687600000000202272e+00 1.990500926432844236e-02
-5.273400000000037835e+00 -9.687600000000202272e+00 2.198949725340770128e-02
-5.117199999999684223e+00 -9.687600000000202272e+00 1.780138135895463145e-02
-5.000000000000000000e+00 -9.687600000000202272e+00 2.303514110149965446e-02
-4.843800000000101136e+00 -9.687600000000202272e+00 1.151430920974963641e-02
-4.687500000000000000e+00 -9.687600000000202272e+00 9.420956417333953281e-03
-4.531300000000101136e+00 -9.687600000000202272e+00 9.416574383866513701e-03
-4.375000000000000000e+00 -9.687600000000202272e+00 1.255053420429663551e-02
-4.218699999999898864e+00 -9.687600000000202272e+00 1.568830941593547801e-02
-4.062500000000000000e+00 -9.687600000000202272e+00 9.409145074252181495e-03
-3.906300000000101136e+00 -9.687600000000202272e+00 1.359047385365080331e-02
-3.789099999999962165e+00 -9.687600000000202272e+00 1.567886537829013549e-02
-3.632799999999861029e+00 -9.687600000000202272e+00 9.406488151661292207e-03
-3.476599999999962165e+00 -9.687600000000202272e+00 1.462516261807416187e-02
-3.320299999999861029e+00 -9.687600000000202272e+00 6.267504103203849243e-03
-3.164099999999962165e+00 -9.687600000000202272e+00 1.044688111482243442e-02
-3.007799999999861029e+00 -9.687600000000202272e+00 1.253345938423386201e-02
-2.890599999999722058e+00 -9.687600000000202272e+00 1.253168390515654006e-02
-2.734399999999823194e+00 -9.687600000000202272e+00 1.148605264911478109e-02
-2.578099999999722058e+00 -9.687600000000202272e+00 8.351828395630589430e-03
-2.421899999999823194e+00 -9.687600000000202272e+00 9.393619076363242740e-03
-2.265599999999722058e+00 -9.687600000000202272e+00 8.349549234545514467e-03
-2.109399999999823194e+00 -9.687600000000202272e+00 8.347056008607144778e-03
-1.992199999999684223e+00 -9.687600000000202272e+00 5.217213788590390963e-03
-1.835900000000037835e+00 -9.687600000000202272e+00 1.251808449094725210e-02
-1.679699999999684223e+00 -9.687600000000202272e+00 1.355899372816633981e-02
-1.523400000000037835e+00 -9.687600000000202272e+00 1.355899372816633981e-02
-1.367199999999684223e+00 -9.687600000000202272e+00 1.042767823827691308e-02
-1.210900000000037835e+00 -9.687600000000202272e+00 8.339727435394362828e-03
-1.054699999999684223e+00 -9.687600000000202272e+00 4.170247775228091112e-03
-9.375000000000000000e-01 -9.687600000000202272e+00 6.252469195272470151e-03
-7.811999999998988642e-01 -9.687600000000202272e+00 7.295443528723338962e-03
-6.250000000000000000e-01 -9.687600000000202272e+00 9.378080486424111503e-03
-4.688000000001011358e-01 -9.687600000000202272e+00 4.167036802428676287e-03
-3.125000000000000000e-01 -9.687600000000202272e+00 1.042060150606800503e-02
-1.563000000001011358e-01 -9.687600000000202272e+00 1.041611873619901693e-02
0.000000000000000000e+00 -9.687600000000202272e+00 5.207883079396795518e-03
1.172000000001389708e-01 -9.687600000000202272e+00 6.251738856361229932e-03
2.734000000000378350e-01 -9.687600000000202272e+00 5.208361577304160099e-03
4.297000000001389708e-01 -9.687600000000202272e+00 9.373345875551247763e-03
5.859000000000378350e-01 -9.687600000000202272e+00 8.332764031637197519e-03
7.422000000001389708e-01 -9.687600000000202272e+00 1.041362551026064898e-02
8.984000000000378350e-01 -9.687600000000202272e+00 5.206774978979742709e-03
1.054700000000138971e+00 -9.687600000000202272e+00 6.245228766411042506e-03
1.171900000000277942e+00 -9.687600000000202272e+00 7.286641685637883226e-03
1.328100000000176806e+00 -9.687600000000202272e+00 7.285193599865597870e-03
1.484400000000277942e+00 -9.687600000000202272e+00 7.284110683548931757e-03
1.640600000000176806e+00 -9.687600000000202272e+00 8.327664251308715404e-03
1.796900000000277942e+00 -9.687600000000202272e+00 5.202808483168700100e-03
1.914099999999962165e+00 -9.687600000000202272e+00 1.353204674075163955e-02
2.109400000000277942e+00 -9.687600000000202272e+00 7.285860978525867879e-03
2.226599999999962165e+00 -9.687600000000202272e+00 4.161080762687015266e-03
2.382800000000315777e+00 -9.687600000000202272e+00 6.242080753862596157e-03
2.539099999999962165e+00 -9.687600000000202272e+00 6.243629576036431768e-03
2.695300000000315777e+00 -9.687600000000202272e+00 2.080055587411046812e-03
2.851599999999962165e+00 -9.687600000000202272e+00 3.119592291159013157e-03
3.007800000000315777e+00 -9.687600000000202272e+00 6.238882373113374680e-03
3.125000000000000000e+00 -9.687600000000202272e+00 5.196713930874907912e-03
3.281199999999898864e+00 -9.687600000000202272e+00 3.118282717938858969e-03
3.437500000000000000e+00 -9.687600000000202272e+00 3.117904956433045511e-03
3.593800000000101136e+00 -9.687600000000202272e+00 4.154759553489735004e-03
3.750000000000000000e+00 -9.687600000000202272e+00 5.193968863932662584e-03
3.867200000000138971e+00 -9.687600000000202272e+00 2.076920166912794678e-03
4.062500000000000000e+00 -9.687600000000202272e+00 6.228393195301951298e-03
4.179700000000138971e+00 -9.687600000000202272e+00 7.267174376038290293e-03
4.335900000000037835e+00 -9.687600000000202272e+00 4.151850789894970944e-03
4.492200000000138971e+00 -9.687600000000202272e+00 5.187635062685188973e-03
4.648400000000037835e+00 -9.687600000000202272e+00 6.223117126270755368e-03
4.804700000000138971e+00 -9.687600000000202272e+00 3.110966736776269934e-03
4.960900000000037835e+00 -9.687600000000202272e+00 2.073444761059309565e-03
5.078100000000176806e+00 -9.687600000000202272e+00 8.294610119550027000e-03
5.234400000000277942e+00 -9.687600000000202272e+00 6.221467567695369502e-03
5.390600000000176806e+00 -9.687600000000202272e+00 3.109040153096620865e-03
5.546900000000277942e+00 -9.687600000000202272e+00 1.036373580739286893e-03
5.703100000000176806e+00 -9.687600000000202272e+00 4.145391068145558647e-03
5.859400000000277942e+00 -9.687600000000202272e+00 3.108246853934412170e-03
5.976599999999962165e+00 -9.687600000000202272e+00 5.180382041773568848e-03
6.132800000000315777e+00 -9.687600000000202272e+00 4.144308151828893401e-03
6.289099999999962165e+00 -9.687600000000202272e+00 6.215171542598476803e-03
6.445300000000315777e+00 -9.687600000000202272e+00 6.214718228791500654e-03
6.601599999999962165e+00 -9.687600000000202272e+00 4.141512716685872945e-03
6.757800000000315777e+00 -9.687600000000202272e+00 2.069717514201949247e-03
6.914099999999962165e+00 -9.687600000000202272e+00 4.139913526311261339e-03
7.031300000000101136e+00 -9.687600000000202272e+00 6.210676180679295354e-03
7.187500000000000000e+00 -9.687600000000202272e+00 5.172637930904389926e-03
7.343699999999898864e+00 -9.687600000000202272e+00 3.104267766073175779e-03
7.500000000000000000e+00 -9.687600000000202272e+00 4.138276559786070556e-03
7.656199999999898864e+00 -9.687600000000202272e+00 6.203032806211667555e-03
7.812500000000000000e+00 -9.687600000000202272e+00 5.166568562710985302e-03
7.929700000000138971e+00 -9.687600000000202272e+00 5.170761715425515985e-03
8.085900000000037835e+00 -9.687600000000202272e+00 6.200124042616902628e-03
8.242200000000138971e+00 -9.687600000000202272e+00 6.196824925466131763e-03
8.398400000000037835e+00 -9.687600000000202272e+00 3.097342138466593984e-03
8.554700000000138971e+00 -9.687600000000202272e+00 6.194747237184156444e-03
8.710900000000037835e+00 -9.687600000000202272e+00 4.126717057708174409e-03
8.867200000000138971e+00 -9.687600000000202272e+00 7.223756986970118060e-03
9.023400000000037835e+00 -9.687600000000202272e+00 3.095062977381518587e-03
9.140600000000176806e+00 -9.687600000000202272e+00 7.216730622961986009e-03
9.296900000000277942e+00 -9.687600000000202272e+00 3.092607527593730244e-03
9.453100000000176806e+00 -9.687600000000202272e+00 5.150211489509257806e-03
9.609400000000277942e+00 -9.687600000000202272e+00 2.061419353124244354e-03
9.765600000000176806e+00 -9.687600000000202272e+00 7.209175392845714250e-03
9.921900000000277942e+00 -9.687600000000202272e+00 7.210824951421100117e-03
1.003909999999996217e+01 -9.687600000000202272e+00 4.122259471939574739e-03
1.019530000000031578e+01 -9.687600000000202272e+00 6.183187735106262031e-03
1.035159999999996217e+01 -9.687600000000202272e+00 9.273025011657359817e-03
1.050780000000031578e+01 -9.687600000000202272e+00 8.240464303716750830e-03
1.066409999999996217e+01 -9.687600000000202272e+00 9.271816174838755018e-03
1.082030000000031578e+01 -9.687600000000202272e+00 5.152994332602084913e-03
1.093750000000000000e+01 -9.687600000000202272e+00 3.090429102910205970e-03
1.109369999999989886e+01 -9.687600000000202272e+00 1.235837951833946777e-02
1.125000000000000000e+01 -9.687600000000202272e+00 7.209288721297458721e-03
1.140630000000010114e+01 -9.687600000000202272e+00 4.118318160228919694e-03
1.156250000000000000e+01 -9.687600000000202272e+00 4.118141871526206747e-03
1.171869999999989886e+01 -9.687600000000202272e+00 5.147554566918369386e-03
1.187500000000000000e+01 -9.687600000000202272e+00 5.146673123404803783e-03
1.199220000000013897e+01 -9.687600000000202272e+00 5.142882916296474989e-03
1.214840000000003783e+01 -9.687600000000202272e+00 7.195991516292820668e-03
1.230470000000013897e+01 -9.687600000000202272e+00 3.082080573631725950e-03
1.246090000000003783e+01 -9.687600000000202272e+00 6.164765565672753432e-03
1.261720000000013897e+01 -9.687600000000202272e+00 7.191760587427709073e-03
1.277340000000003783e+01 -9.687600000000202272e+00 7.189708083246121317e-03
1.289060000000017681e+01 -9.687600000000202272e+00 8.217408259811929613e-03
1.304690000000027794e+01 -9.687600000000202272e+00 7.193347185752125596e-03
1.320310000000017681e+01 -9.687600000000202272e+00 5.139445286593571222e-03
1.335940000000027794e+01 -9.687600000000202272e+00 3.082559071539089663e-03
1.351560000000017681e+01 -9.687600000000202272e+00 5.133161853546872738e-03
1.367190000000027794e+01 -9.687600000000202272e+00 6.155170423425089000e-03
1.382810000000017681e+01 -9.687600000000202272e+00 8.208102734718721732e-03
1.394530000000031578e+01 -9.687600000000202272e+00 5.133703311705205795e-03
1.410159999999996217e+01 -9.687600000000202272e+00 6.160698333460160568e-03
1.425780000000031578e+01 -9.687600000000202272e+00 3.078592575728047055e-03
1.441409999999996217e+01 -9.687600000000202272e+00 7.179042616731984988e-03
1.457030000000031578e+01 -9.687600000000202272e+00 2.050338348953713221e-03
1.472659999999996217e+01 -9.687600000000202272e+00 5.122345282430411026e-03
1.488280000000031578e+01 -9.687600000000202272e+00 8.197412084104198707e-03
1.500000000000000000e+01 -9.687600000000202272e+00 9.220591714650436255e-03
1.515619999999989886e+01 -9.687600000000202272e+00 7.172733999584898941e-03
1.531250000000000000e+01 -9.687600000000202272e+00 5.124637035565679337e-03
1.546869999999989886e+01 -9.687600000000202272e+00 6.148106283266375170e-03
1.562500000000000000e+01 -9.687600000000202272e+00 8.199880125942179965e-03
1.578130000000010114e+01 -9.687600000000202272e+00 5.124888876569554975e-03
1.589840000000003783e+01 -9.687600000000202272e+00 5.121136445611807093e-03
1.605470000000013897e+01 -9.687600000000202272e+00 1.023319402303389525e-02
1.621090000000003783e+01 -9.687600000000202272e+00 4.093045915489992859e-03
1.636720000000013897e+01 -9.687600000000202272e+00 5.117434382854833472e-03
1.652340000000003783e+01 -9.687600000000202272e+00 9.207785599603356130e-03
1.667970000000013897e+01 -9.687600000000202272e+00 8.183560828891035116e-03
1.683590000000003783e+01 -9.687600000000202272e+00 5.117018845198439102e-03
1.695310000000017681e+01 -9.687600000000202272e+00 6.142515412980334259e-03
1.710940000000027794e+01 -9.687600000000202272e+00 6.141218431810374287e-03
-5.859399999999823194e+00 -9.297000000000025466e+00 2.421665317118255195e-02
-5.742199999999684223e+00 -9.297000000000025466e+00 2.315350637332123582e-02
-5.585900000000037835e+00 -9.297000000000025466e+00 1.999239809267331497e-02
-5.429699999999684223e+00 -9.297000000000025466e+00 2.525285298162916262e-02
-5.273400000000037835e+00 -9.297000000000025466e+00 2.104408612485828001e-02
-5.117199999999684223e+00 -9.297000000000025466e+00 2.840048776856973767e-02
-5.000000000000000000e+00 -9.297000000000025466e+00 2.312932963694917105e-02
-4.843800000000101136e+00 -9.297000000000025466e+00 1.787479301158440004e-02
-4.687500000000000000e+00 -9.297000000000025466e+00 2.522892808626097175e-02
-4.531300000000101136e+00 -9.297000000000025466e+00 1.261156787158591516e-02
-4.375000000000000000e+00 -9.297000000000025466e+00 1.890834849149031563e-02
-4.218699999999898864e+00 -9.297000000000025466e+00 1.155214832058196195e-02
-4.062500000000000000e+00 -9.297000000000025466e+00 2.205661288094057718e-02
-3.906300000000101136e+00 -9.297000000000025466e+00 1.470071491923687426e-02
-3.789099999999962165e+00 -9.297000000000025466e+00 1.469681138367680100e-02
-3.632799999999861029e+00 -9.297000000000025466e+00 1.574346259578425500e-02
-3.476599999999962165e+00 -9.297000000000025466e+00 6.294136289363706262e-03
-3.320299999999861029e+00 -9.297000000000025466e+00 1.049311912313401554e-02
-3.164099999999962165e+00 -9.297000000000025466e+00 1.677928464472505654e-02
-3.007799999999861029e+00 -9.297000000000025466e+00 1.364197533894338787e-02
-2.890599999999722058e+00 -9.297000000000025466e+00 1.153560236662732816e-02
-2.734399999999823194e+00 -9.297000000000025466e+00 1.468144908244038357e-02
-2.578099999999722058e+00 -9.297000000000025466e+00 8.388055724038110880e-03
-2.421899999999823194e+00 -9.297000000000025466e+00 7.340900829922905602e-03
-2.265599999999722058e+00 -9.297000000000025466e+00 1.257915593438711094e-02
-2.109399999999823194e+00 -9.297000000000025466e+00 1.677147757360491001e-02
-1.992199999999684223e+00 -9.297000000000025466e+00 1.676215945646150965e-02
-1.835900000000037835e+00 -9.297000000000025466e+00 9.423537787623679010e-03
-1.679699999999684223e+00 -9.297000000000025466e+00 6.281468686868757305e-03
-1.523400000000037835e+00 -9.297000000000025466e+00 9.418450599345387642e-03
-1.367199999999684223e+00 -9.297000000000025466e+00 1.150943608632464150e-02
-1.210900000000037835e+00 -9.297000000000025466e+00 6.277552559258490691e-03
-1.054699999999684223e+00 -9.297000000000025466e+00 8.368752111091037546e-03
-9.375000000000000000e-01 -9.297000000000025466e+00 8.370212788913516250e-03
-7.811999999998988642e-01 -9.297000000000025466e+00 7.325223727431642330e-03
-6.250000000000000000e-01 -9.297000000000025466e+00 7.322969750446954064e-03
-4.688000000001011358e-01 -9.297000000000025466e+00 1.151239521812017982e-02
-3.125000000000000000e-01 -9.297000000000025466e+00 9.418840952901394448e-03
-1.563000000001011358e-01 -9.297000000000025466e+00 1.151114860515099585e-02
0.000000000000000000e+00 -9.297000000000025466e+00 6.280423546702673838e-03
1.172000000001389708e-01 -9.297000000000025466e+00 1.045798730309335442e-02
2.734000000000378350e-01 -9.297000000000025466e+00 6.273019421188727462e-03
4.297000000001389708e-01 -9.297000000000025466e+00 1.254178272941195577e-02
5.859000000000378350e-01 -9.297000000000025466e+00 7.312455388535143118e-03
7.422000000001389708e-01 -9.297000000000025466e+00 8.360000636206357805e-03
8.984000000000378350e-01 -9.297000000000025466e+00 8.359446585997831400e-03
1.054700000000138971e+00 -9.297000000000025466e+00 4.179477748020136302e-03
1.171900000000277942e+00 -9.297000000000025466e+00 8.357444450017018772e-03
1.328100000000176806e+00 -9.297000000000025466e+00 7.311976890627779405e-03
1.484400000000277942e+00 -9.297000000000025466e+00 7.311120631214602233e-03
1.640600000000176806e+00 -9.297000000000025466e+00 7.309357744187471896e-03
1.796900000000277942e+00 -9.297000000000025466e+00 7.309181455484758949e-03
1.914099999999962165e+00 -9.297000000000025466e+00 1.044134061273717037e-02
2.109400000000277942e+00 -9.297000000000025466e+00 6.261636207813545130e-03
2.226599999999962165e+00 -9.297000000000025466e+00 4.175045346351923328e-03
2.382800000000315777e+00 -9.297000000000025466e+00 2.086817518365109876e-03
2.539099999999962165e+00 -9.297000000000025466e+00 2.086867886565885004e-03
2.695300000000315777e+00 -9.297000000000025466e+00 4.173106170622080911e-03
2.851599999999962165e+00 -9.297000000000025466e+00 2.085986443052319835e-03
3.007800000000315777e+00 -9.297000000000025466e+00 4.173080986521693347e-03
3.125000000000000000e+00 -9.297000000000025466e+00 6.257493423299790442e-03
3.281199999999898864e+00 -9.297000000000025466e+00 4.171104034641268284e-03
3.437500000000000000e+00 -9.297000000000025466e+00 4.170663312884486350e-03
3.593800000000101136e+00 -9.297000000000025466e+00 1.042396358346974611e-03
3.750000000000000000e+00 -9.297000000000025466e+00 7.297810834159770832e-03
3.867200000000138971e+00 -9.297000000000025466e+00 7.294360612406672849e-03
4.062500000000000000e+00 -9.297000000000025466e+00 4.166482752220149882e-03
4.179700000000138971e+00 -9.297000000000025466e+00 3.125271305796410541e-03
4.335900000000037835e+00 -9.297000000000025466e+00 7.291351112410358534e-03
4.492200000000138971e+00 -9.297000000000025466e+00 5.207152740485556167e-03
4.648400000000037835e+00 -9.297000000000025466e+00 3.123495826719086422e-03
4.804700000000138971e+00 -9.297000000000025466e+00 2.081088135526937364e-03
4.960900000000037835e+00 -9.297000000000025466e+00 7.286578725386913882e-03
5.078100000000176806e+00 -9.297000000000025466e+00 2.080886662723836853e-03
5.234400000000277942e+00 -9.297000000000025466e+00 2.079967443059690772e-03
5.390600000000176806e+00 -9.297000000000025466e+00 4.160085990721706928e-03
5.546900000000277942e+00 -9.297000000000025466e+00 1.039806173622112887e-03
5.703100000000176806e+00 -9.297000000000025466e+00 2.078834158542249965e-03
5.859400000000277942e+00 -9.297000000000025466e+00 2.078720830090505494e-03
5.976599999999962165e+00 -9.297000000000025466e+00 2.078519357287404983e-03
6.132800000000315777e+00 -9.297000000000025466e+00 1.039257160233663822e-03
6.289099999999962165e+00 -9.297000000000025466e+00 3.115298402042932218e-03
6.445300000000315777e+00 -9.297000000000025466e+00 4.153525532570743507e-03
6.601599999999962165e+00 -9.297000000000025466e+00 5.191223796990417257e-03
6.757800000000315777e+00 -9.297000000000025466e+00 5.189687566866775861e-03
6.914099999999962165e+00 -9.297000000000025466e+00 1.037817888896514027e-03
7.031300000000101136e+00 -9.297000000000025466e+00 4.151787829644001601e-03
7.187500000000000000e+00 -9.297000000000025466e+00 2.074855070681013575e-03
7.343699999999898864e+00 -9.297000000000025466e+00 2.075459489090315107e-03
7.500000000000000000e+00 -9.297000000000025466e+00 4.148501304543423217e-03
7.656199999999898864e+00 -9.297000000000025466e+00 3.111860772340028451e-03
7.812500000000000000e+00 -9.297000000000025466e+00 4.148199095338773318e-03
7.929700000000138971e+00 -9.297000000000025466e+00 3.110148253513673675e-03
8.085900000000037835e+00 -9.297000000000025466e+00 4.148803513748074850e-03
8.242200000000138971e+00 -9.297000000000025466e+00 3.110173437614061238e-03
8.398400000000037835e+00 -9.297000000000025466e+00 3.109480874853403232e-03
8.554700000000138971e+00 -9.297000000000025466e+00 3.108586839289644282e-03
8.710900000000037835e+00 -9.297000000000025466e+00 9.323985038791610461e-03
8.867200000000138971e+00 -9.297000000000025466e+00 8.287646715792865160e-03
9.023400000000037835e+00 -9.297000000000025466e+00 7.251749114550903527e-03
9.140600000000176806e+00 -9.297000000000025466e+00 8.285128305754107039e-03
9.296900000000277942e+00 -9.297000000000025466e+00 2.069956763155630670e-03
9.453100000000176806e+00 -9.297000000000025466e+00 2.070070091607375141e-03
9.609400000000277942e+00 -9.297000000000025466e+00 4.141877886141492188e-03
9.765600000000176806e+00 -9.297000000000025466e+00 7.247039687778427351e-03
9.921900000000277942e+00 -9.297000000000025466e+00 1.000000000000000082e-05
1.003909999999996217e+01 -9.297000000000025466e+00 3.102504879046046309e-03
1.019530000000031578e+01 -9.297000000000025466e+00 3.102718943899340168e-03
1.035159999999996217e+01 -9.297000000000025466e+00 5.168558106641603714e-03
1.050780000000031578e+01 -9.297000000000025466e+00 5.172083880695863521e-03
1.066409999999996217e+01 -9.297000000000025466e+00 7.238477093646653038e-03
1.082030000000031578e+01 -9.297000000000025466e+00 2.068659781985671131e-03
1.093750000000000000e+01 -9.297000000000025466e+00 5.166984100367380539e-03
1.109369999999989886e+01 -9.297000000000025466e+00 9.293562645523422913e-03
1.125000000000000000e+01 -9.297000000000025466e+00 5.162501330498393305e-03
1.140630000000010114e+01 -9.297000000000025466e+00 2.065033271529861068e-03
1.156250000000000000e+01 -9.297000000000025466e+00 4.131350932179487893e-03
1.171869999999989886e+01 -9.297000000000025466e+00 5.161103612926882210e-03
1.187500000000000000e+01 -9.297000000000025466e+00 4.127661461472708487e-03
1.199220000000013897e+01 -9.297000000000025466e+00 5.154467602474756965e-03
1.214840000000003783e+01 -9.297000000000025466e+00 6.182822565650641922e-03
1.230470000000013897e+01 -9.297000000000025466e+00 4.121075819221359238e-03
1.246090000000003783e+01 -9.297000000000025466e+00 9.272647250151545492e-03
1.261720000000013897e+01 -9.297000000000025466e+00 4.122523904993644593e-03
1.277340000000003783e+01 -9.297000000000025466e+00 8.250928297427786648e-03
1.289060000000017681e+01 -9.297000000000025466e+00 6.187330519620016719e-03
1.304690000000027794e+01 -9.297000000000025466e+00 6.184195099121764586e-03
1.320310000000017681e+01 -9.297000000000025466e+00 4.121516540978142039e-03
1.335940000000027794e+01 -9.297000000000025466e+00 1.132211674764188776e-02
1.351560000000017681e+01 -9.297000000000025466e+00 6.174939942229331832e-03
1.367190000000027794e+01 -9.297000000000025466e+00 5.143726583659458812e-03
1.382810000000017681e+01 -9.297000000000025466e+00 6.171514904576622280e-03
1.394530000000031578e+01 -9.297000000000025466e+00 3.089245450191990035e-03
1.410159999999996217e+01 -9.297000000000025466e+00 9.258254536780047977e-03
1.425780000000031578e+01 -9.297000000000025466e+00 2.055765522587234533e-03
1.441409999999996217e+01 -9.297000000000025466e+00 9.251303725073078618e-03
1.457030000000031578e+01 -9.297000000000025466e+00 6.166326979896782391e-03
1.472659999999996217e+01 -9.297000000000025466e+00 6.167636553116936579e-03
1.488280000000031578e+01 -9.297000000000025466e+00 3.084573799570095639e-03
1.500000000000000000e+01 -9.297000000000025466e+00 6.170709013364220237e-03
1.515619999999989886e+01 -9.297000000000025466e+00 2.054367805015724305e-03
1.531250000000000000e+01 -9.297000000000025466e+00 4.108471176977379624e-03
1.546869999999989886e+01 -9.297000000000025466e+00 6.161000542664811334e-03
1.562500000000000000e+01 -9.297000000000025466e+00 8.217546772364060781e-03
1.578130000000010114e+01 -9.297000000000025466e+00 6.166326979896782391e-03
1.589840000000003783e+01 -9.297000000000025466e+00 5.136926876554813969e-03
1.605470000000013897e+01 -9.297000000000025466e+00 1.027763136816776252e-02
1.621090000000003783e+01 -9.297000000000025466e+00 9.236218448940925266e-03
1.636720000000013897e+01 -9.297000000000025466e+00 8.208908625931123776e-03
1.652340000000003783e+01 -9.297000000000025466e+00 9.233511158149259115e-03
1.667970000000013897e+01 -9.297000000000025466e+00 6.153923810455904156e-03
1.683590000000003783e+01 -9.297000000000025466e+00 6.154817846019663106e-03
1.695310000000017681e+01 -9.297000000000025466e+00 7.181158081164541220e-03
1.710940000000027794e+01 -9.297000000000025466e+00 4.102212928031067837e-03
-5.859399999999823194e+00 -8.984500000000025466e+00 2.427470252257590486e-02
-5.742199999999684223e+00 -8.984500000000025466e+00 2.637744898443614844e-02
-5.585900000000037835e+00 -8.984500000000025466e+00 2.849694287305413673e-02
-5.429699999999684223e+00 -8.984500000000025466e+00 2.954397184666740506e-02
-5.273400000000037835e+00 -8.984500000000025466e+00 2.848447674336228655e-02
-5.117199999999684223e+00 -8.984500000000025466e+00 2.848812843791848418e-02
-5.000000000000000000e+00 -8.984500000000025466e+00 3.163916307841137948e-02
-4.843800000000101136e+00 -8.984500000000025466e+00 1.370682439744138129e-02
-4.687500000000000000e+00 -8.984500000000025466e+00 2.213972041221956219e-02
-4.531300000000101136e+00 -8.984500000000025466e+00 2.107418112482143183e-02
-4.375000000000000000e+00 -8.984500000000025466e+00 1.264518864560332245e-02
-4.218699999999898864e+00 -8.984500000000025466e+00 1.685357774086838900e-02
-4.062500000000000000e+00 -8.984500000000025466e+00 1.579609736559427907e-02
-3.906300000000101136e+00 -8.984500000000025466e+00 1.053128562727137854e-02
-3.789099999999962165e+00 -8.984500000000025466e+00 2.211592143735331001e-02
-3.632799999999861029e+00 -8.984500000000025466e+00 1.789531805340026718e-02
-3.476599999999962165e+00 -8.984500000000025466e+00 2.947824134465584431e-02
-3.320299999999861029e+00 -8.984500000000025466e+00 2.104987846794742490e-02
-3.164099999999962165e+00 -8.984500000000025466e+00 1.577809073381716484e-02
-3.007799999999861029e+00 -8.984500000000025466e+00 1.472463981460506860e-02
-2.890599999999722058e+00 -8.984500000000025466e+00 1.366753720083677126e-02
-2.734399999999823194e+00 -8.984500000000025466e+00 1.156477814692632826e-02
-2.578099999999722058e+00 -8.984500000000025466e+00 1.575806937400904897e-02
-2.421899999999823194e+00 -8.984500000000025466e+00 1.050501861056714337e-02
-2.265599999999722058e+00 -8.984500000000025466e+00 1.049748856455125917e-02
-2.109399999999823194e+00 -8.984500000000025466e+00 1.154607895238855819e-02
-1.992199999999684223e+00 -8.984500000000025466e+00 1.363719035986974901e-02
-1.835900000000037835e+00 -8.984500000000025466e+00 6.289628335394330597e-03
-1.679699999999684223e+00 -8.984500000000025466e+00 1.362774632222440996e-02
-1.523400000000037835e+00 -8.984500000000025466e+00 9.430601927782391106e-03
-1.367199999999684223e+00 -8.984500000000025466e+00 9.425577699755070815e-03
-1.210900000000037835e+00 -8.984500000000025466e+00 1.047583023821794905e-02
-1.054699999999684223e+00 -8.984500000000025466e+00 5.235912983128162765e-03
-9.375000000000000000e-01 -8.984500000000025466e+00 8.374254837025722417e-03
-7.811999999998988642e-01 -8.984500000000025466e+00 8.372580094349948987e-03
-6.250000000000000000e-01 -8.984500000000025466e+00 9.420100157920774375e-03
-4.688000000001011358e-01 -8.984500000000025466e+00 9.422215622353329739e-03
-3.125000000000000000e-01 -8.984500000000025466e+00 1.046520254785439363e-02
-1.563000000001011358e-01 -8.984500000000025466e+00 1.150808873695390727e-02
0.000000000000000000e+00 -8.984500000000025466e+00 8.372164556693553750e-03
1.172000000001389708e-01 -8.984500000000025466e+00 9.419697212314573354e-03
2.734000000000378350e-01 -8.984500000000025466e+00 6.279806536243178090e-03
4.297000000001389708e-01 -8.984500000000025466e+00 1.046955939722144305e-02
5.859000000000378350e-01 -8.984500000000025466e+00 1.046390556668443453e-02
7.422000000001389708e-01 -8.984500000000025466e+00 9.420100157920774375e-03
8.984000000000378350e-01 -8.984500000000025466e+00 8.369935763809253915e-03
1.054700000000138971e+00 -8.984500000000025466e+00 3.140104740924689556e-03
1.171900000000277942e+00 -8.984500000000025466e+00 6.278182161768178920e-03
1.328100000000176806e+00 -8.984500000000025466e+00 1.046337670057629482e-02
1.484400000000277942e+00 -8.984500000000025466e+00 1.046303671522106141e-02
1.640600000000176806e+00 -8.984500000000025466e+00 1.151220633736727353e-02
1.796900000000277942e+00 -8.984500000000025466e+00 6.280171705698797333e-03
1.914099999999962165e+00 -8.984500000000025466e+00 1.464581358039197118e-02
2.109400000000277942e+00 -8.984500000000025466e+00 5.228949579370999190e-03
2.226599999999962165e+00 -8.984500000000025466e+00 6.277250350053839925e-03
2.382800000000315777e+00 -8.984500000000025466e+00 1.045669032192339358e-02
2.539099999999962165e+00 -8.984500000000025466e+00 7.319683225346375680e-03
2.695300000000315777e+00 -8.984500000000025466e+00 8.368059548330378239e-03
2.851599999999962165e+00 -8.984500000000025466e+00 4.183230178977884184e-03
3.007800000000315777e+00 -8.984500000000025466e+00 4.182323551363931885e-03
3.125000000000000000e+00 -8.984500000000025466e+00 1.045851616920149239e-02
3.281199999999898864e+00 -8.984500000000025466e+00 5.225877119123715532e-03
3.437500000000000000e+00 -8.984500000000025466e+00 2.090784014176152051e-03
3.593800000000101136e+00 -8.984500000000025466e+00 1.044835438469510951e-03
3.750000000000000000e+00 -8.984500000000025466e+00 5.224265336698910578e-03
3.867200000000138971e+00 -8.984500000000025466e+00 6.267352998601523860e-03
4.062500000000000000e+00 -8.984500000000025466e+00 7.309181455484758949e-03
4.179700000000138971e+00 -8.984500000000025466e+00 2.087950802882550683e-03
4.335900000000037835e+00 -8.984500000000025466e+00 3.131000688634582620e-03
4.492200000000138971e+00 -8.984500000000025466e+00 2.086956030917241477e-03
4.648400000000037835e+00 -8.984500000000025466e+00 1.043044848931954597e-03
4.804700000000138971e+00 -8.984500000000025466e+00 3.128671159348732096e-03
4.960900000000037835e+00 -8.984500000000025466e+00 2.084790198283910552e-03
5.078100000000176806e+00 -8.984500000000025466e+00 3.125976460607262329e-03
5.234400000000277942e+00 -8.984500000000025466e+00 3.125044648892922033e-03
5.390600000000176806e+00 -8.984500000000025466e+00 4.166659040922862829e-03
5.546900000000277942e+00 -8.984500000000025466e+00 6.248792316615884093e-03
5.703100000000176806e+00 -8.984500000000025466e+00 4.164077670633136233e-03
5.859400000000277942e+00 -8.984500000000025466e+00 1.041104413997092195e-03
5.976599999999962165e+00 -8.984500000000025466e+00 3.119630067309594502e-03
6.132800000000315777e+00 -8.984500000000025466e+00 3.120196709568314689e-03
6.289099999999962165e+00 -8.984500000000025466e+00 2.080609637619573651e-03
6.445300000000315777e+00 -8.984500000000025466e+00 6.235029205754076542e-03
6.601599999999962165e+00 -8.984500000000025466e+00 3.117841996182077035e-03
6.757800000000315777e+00 -8.984500000000025466e+00 2.077058679464926279e-03
6.914099999999962165e+00 -8.984500000000025466e+00 4.153361835918224776e-03
7.031300000000101136e+00 -8.984500000000025466e+00 3.113812540120065083e-03
7.187500000000000000e+00 -8.984500000000025466e+00 5.190455681928596993e-03
7.343699999999898864e+00 -8.984500000000025466e+00 2.074137323819968005e-03
7.500000000000000000e+00 -8.984500000000025466e+00 7.261558321651861818e-03
7.656199999999898864e+00 -8.984500000000025466e+00 1.036792896010739918e-03
7.812500000000000000e+00 -8.984500000000025466e+00 5.180973868132676165e-03
7.929700000000138971e+00 -8.984500000000025466e+00 6.215020437996151420e-03
8.085900000000037835e+00 -8.984500000000025466e+00 6.214516755988400143e-03
8.242200000000138971e+00 -8.984500000000025466e+00 5.175609654750123328e-03
8.398400000000037835e+00 -8.984500000000025466e+00 7.245440497403816613e-03
8.554700000000138971e+00 -8.984500000000025466e+00 5.176377769811944460e-03
8.710900000000037835e+00 -8.984500000000025466e+00 3.105010697034609347e-03
8.867200000000138971e+00 -8.984500000000025466e+00 2.068747926337027605e-03
9.023400000000037835e+00 -8.984500000000025466e+00 5.169527694506524489e-03
9.140600000000176806e+00 -8.984500000000025466e+00 6.201559536338994635e-03
9.296900000000277942e+00 -8.984500000000025466e+00 4.135392980291693193e-03
9.453100000000176806e+00 -8.984500000000025466e+00 8.269287506610325036e-03
9.609400000000277942e+00 -8.984500000000025466e+00 2.066456173201758426e-03
9.765600000000176806e+00 -8.984500000000025466e+00 5.164692347232111361e-03
9.921900000000277942e+00 -8.984500000000025466e+00 5.164062744722422264e-03
1.003909999999996217e+01 -8.984500000000025466e+00 5.164994556436762127e-03
1.019530000000031578e+01 -8.984500000000025466e+00 3.098739856038104212e-03
1.035159999999996217e+01 -8.984500000000025466e+00 5.161103612926882210e-03
1.050780000000031578e+01 -8.984500000000025466e+00 3.096120709597796703e-03
1.066409999999996217e+01 -8.984500000000025466e+00 8.251192730481854767e-03
1.082030000000031578e+01 -8.984500000000025466e+00 4.123707557711860094e-03
1.093750000000000000e+01 -8.984500000000025466e+00 8.251935661443289202e-03
1.109369999999989886e+01 -8.984500000000025466e+00 3.094886688678805640e-03
1.125000000000000000e+01 -8.984500000000025466e+00 7.221868179441049904e-03
1.140630000000010114e+01 -8.984500000000025466e+00 9.283740846372269540e-03
1.156250000000000000e+01 -8.984500000000025466e+00 1.133852418904439038e-02
1.171869999999989886e+01 -8.984500000000025466e+00 5.152478058544139421e-03
1.187500000000000000e+01 -8.984500000000025466e+00 8.239053994095047254e-03
1.199220000000013897e+01 -8.984500000000025466e+00 4.120572137213607093e-03
1.214840000000003783e+01 -8.984500000000025466e+00 1.545246031580587397e-02
1.230470000000013897e+01 -8.984500000000025466e+00 5.151596615030574686e-03
1.246090000000003783e+01 -8.984500000000025466e+00 9.283514189468782332e-03
1.261720000000013897e+01 -8.984500000000025466e+00 1.340952609236610409e-02
1.277340000000003783e+01 -8.984500000000025466e+00 8.241811653087486797e-03
1.289060000000017681e+01 -8.984500000000025466e+00 3.090000973203616951e-03
1.304690000000027794e+01 -8.984500000000025466e+00 9.269310356850192847e-03
1.320310000000017681e+01 -8.984500000000025466e+00 5.149745583652087441e-03
1.335940000000027794e+01 -8.984500000000025466e+00 1.134232698820291339e-02
1.351560000000017681e+01 -8.984500000000025466e+00 2.062867438896529709e-03
1.367190000000027794e+01 -8.984500000000025466e+00 8.249782420860151191e-03
1.382810000000017681e+01 -8.984500000000025466e+00 1.444282973126814751e-02
1.394530000000031578e+01 -8.984500000000025466e+00 7.214249989073809669e-03
1.410159999999996217e+01 -8.984500000000025466e+00 1.030159403968653777e-02
1.425780000000031578e+01 -8.984500000000025466e+00 3.089195081991214474e-03
1.441409999999996217e+01 -8.984500000000025466e+00 7.208936143892032827e-03
1.457030000000031578e+01 -8.984500000000025466e+00 6.179183463144637643e-03
1.472659999999996217e+01 -8.984500000000025466e+00 4.118318160228919694e-03
1.488280000000031578e+01 -8.984500000000025466e+00 1.029275442045050025e-02
1.500000000000000000e+01 -8.984500000000025466e+00 7.210875319621875244e-03
1.515619999999989886e+01 -8.984500000000025466e+00 4.120937306669227203e-03
1.531250000000000000e+01 -8.984500000000025466e+00 6.181563360631263729e-03
1.546869999999989886e+01 -8.984500000000025466e+00 4.119892166503142869e-03
1.562500000000000000e+01 -8.984500000000025466e+00 4.120609913364188873e-03
1.578130000000010114e+01 -8.984500000000025466e+00 5.150627027165653044e-03
1.589840000000003783e+01 -8.984500000000025466e+00 6.179636776951614660e-03
1.605470000000013897e+01 -8.984500000000025466e+00 1.234868363969025482e-02
1.621090000000003783e+01 -8.984500000000025466e+00 7.202400869841456971e-03
1.636720000000013897e+01 -8.984500000000025466e+00 6.170507540561119726e-03
1.652340000000003783e+01 -8.984500000000025466e+00 1.440643870620810646e-02
1.667970000000013897e+01 -8.984500000000025466e+00 9.264764626730235403e-03
1.683590000000003783e+01 -8.984500000000025466e+00 1.029764013592568764e-03
1.695310000000017681e+01 -8.984500000000025466e+00 2.059253520490912995e-03
1.710940000000027794e+01 -8.984500000000025466e+00 8.232984625901643497e-03
-5.859399999999823194e+00 -8.672000000000025466e+00 2.966070015196379389e-02
-5.742199999999684223e+00 -8.672000000000025466e+00 3.387865920537613817e-02
-5.585900000000037835e+00 -8.672000000000025466e+00 4.342154444473651786e-02
-5.429699999999684223e+00 -8.672000000000025466e+00 3.598367223627126771e-02
-5.273400000000037835e+00 -8.672000000000025466e+00 3.174946943810894734e-02
-5.117199999999684223e+00 -8.672000000000025466e+00 2.645677890065700061e-02
-5.000000000000000000e+00 -8.672000000000025466e+00 3.173561818289578201e-02
-4.843800000000101136e+00 -8.672000000000025466e+00 3.384957156942849932e-02
-4.687500000000000000e+00 -8.672000000000025466e+00 2.432330783632391524e-02
-4.531300000000101136e+00 -8.672000000000025466e+00 2.009263081221584687e-02
-4.375000000000000000e+00 -8.672000000000025466e+00 3.066000525534261570e-02
-4.218699999999898864e+00 -8.672000000000025466e+00 2.960592473362082949e-02
-4.062500000000000000e+00 -8.672000000000025466e+00 3.170741199046170355e-02
-3.906300000000101136e+00 -8.672000000000025466e+00 1.797036667255523176e-02
-3.789099999999962165e+00 -8.672000000000025466e+00 1.374069701246266595e-02
-3.632799999999861029e+00 -8.672000000000025466e+00 2.007714259047748903e-02
-3.476599999999962165e+00 -8.672000000000025466e+00 1.690507922616097183e-02
-3.320299999999861029e+00 -8.672000000000025466e+00 2.324933187529594492e-02
-3.164099999999962165e+00 -8.672000000000025466e+00 1.584923581741205442e-02
-3.007799999999861029e+00 -8.672000000000025466e+00 1.584293979231516172e-02
-2.890599999999722058e+00 -8.672000000000025466e+00 1.372609023423787544e-02
-2.734399999999823194e+00 -8.672000000000025466e+00 1.267251339452383704e-02
-2.578099999999722058e+00 -8.672000000000025466e+00 1.055866074439266999e-02
-2.421899999999823194e+00 -8.672000000000025466e+00 1.161228795230748179e-02
-2.265599999999722058e+00 -8.672000000000025466e+00 8.446999110995221868e-03
-2.109399999999823194e+00 -8.672000000000025466e+00 1.266747657444632427e-02
-1.992199999999684223e+00 -8.672000000000025466e+00 1.055070256867019808e-02
-1.835900000000037835e+00 -8.672000000000025466e+00 1.688329497932572476e-02
-1.679699999999684223e+00 -8.672000000000025466e+00 1.371299450203633703e-02
-1.523400000000037835e+00 -8.672000000000025466e+00 9.494758423519728679e-03
-1.367199999999684223e+00 -8.672000000000025466e+00 1.898440447466077929e-02
-1.210900000000037835e+00 -8.672000000000025466e+00 8.438020979207053185e-03
-1.054699999999684223e+00 -8.672000000000025466e+00 8.435968475025465430e-03
-9.375000000000000000e-01 -8.672000000000025466e+00 6.324747563384799237e-03
-7.811999999998988642e-01 -8.672000000000025466e+00 1.265135875019827646e-02
-6.250000000000000000e-01 -8.672000000000025466e+00 4.215264354670874951e-03
-4.688000000001011358e-01 -8.672000000000025466e+00 1.581145966683070170e-02
-3.125000000000000000e-01 -8.672000000000025466e+00 1.159275768245691951e-02
-1.563000000001011358e-01 -8.672000000000025466e+00 8.427985115202605085e-03
0.000000000000000000e+00 -8.672000000000025466e+00 9.481247153661796767e-03
1.172000000001389708e-01 -8.672000000000025466e+00 1.053569284483920482e-02
2.734000000000378350e-01 -8.672000000000025466e+00 9.479194649480209012e-03
4.297000000001389708e-01 -8.672000000000025466e+00 5.266045759241891160e-03
5.859000000000378350e-01 -8.672000000000025466e+00 1.158654980171138459e-02
7.422000000001389708e-01 -8.672000000000025466e+00 4.211461555512351941e-03
8.984000000000378350e-01 -8.672000000000025466e+00 8.423414200982260944e-03
1.054700000000138971e+00 -8.672000000000025466e+00 8.420379516885559065e-03
1.171900000000277942e+00 -8.672000000000025466e+00 9.473087505136224343e-03
1.328100000000176806e+00 -8.672000000000025466e+00 9.472697151580217537e-03
1.484400000000277942e+00 -8.672000000000025466e+00 5.261285964268640723e-03
1.640600000000176806e+00 -8.672000000000025466e+00 5.263703637905846854e-03
1.796900000000277942e+00 -8.672000000000025466e+00 9.469687651583902355e-03
1.914099999999962165e+00 -8.672000000000025466e+00 9.470632055348435566e-03
2.109400000000277942e+00 -8.672000000000025466e+00 8.416790782580329047e-03
2.226599999999962165e+00 -8.672000000000025466e+00 7.363591704372105841e-03
2.382800000000315777e+00 -8.672000000000025466e+00 1.051782472561422349e-02
2.539099999999962165e+00 -8.672000000000025466e+00 1.051861802477643305e-02
2.695300000000315777e+00 -8.672000000000025466e+00 1.051238495993050796e-02
2.851599999999962165e+00 -8.672000000000025466e+00 9.462799800127900604e-03
3.007800000000315777e+00 -8.672000000000025466e+00 8.410394021081886093e-03
3.125000000000000000e+00 -8.672000000000025466e+00 7.355910553753897130e-03
3.281199999999898864e+00 -8.672000000000025466e+00 5.256236552140932869e-03
3.437500000000000000e+00 -8.672000000000025466e+00 4.203415235438522253e-03
3.593800000000101136e+00 -8.672000000000025466e+00 6.304109193117184151e-03
3.750000000000000000e+00 -8.672000000000025466e+00 3.153036776473707500e-03
3.867200000000138971e+00 -8.672000000000025466e+00 3.150896127940763704e-03
4.062500000000000000e+00 -8.672000000000025466e+00 3.150921312041151702e-03
4.179700000000138971e+00 -8.672000000000025466e+00 1.050125358755920214e-03
4.335900000000037835e+00 -8.672000000000025466e+00 1.049993142228885287e-03
4.492200000000138971e+00 -8.672000000000025466e+00 1.049757670890261651e-03
4.648400000000037835e+00 -8.672000000000025466e+00 3.148956952210920854e-03
4.804700000000138971e+00 -8.672000000000025466e+00 4.196514791932328022e-03
4.960900000000037835e+00 -8.672000000000025466e+00 4.197068842140854426e-03
5.078100000000176806e+00 -8.672000000000025466e+00 6.292511914888707959e-03
5.234400000000277942e+00 -8.672000000000025466e+00 1.048786823820320674e-03
5.390600000000176806e+00 -8.672000000000025466e+00 5.243103043788813547e-03
5.546900000000277942e+00 -8.672000000000025466e+00 5.242536401530093794e-03
5.703100000000176806e+00 -8.672000000000025466e+00 4.194764496955391900e-03
5.859400000000277942e+00 -8.672000000000025466e+00 5.238998035425639771e-03
5.976599999999962165e+00 -8.672000000000025466e+00 2.096148227558704887e-03
6.132800000000315777e+00 -8.672000000000025466e+00 6.287122517405767559e-03
6.289099999999962165e+00 -8.672000000000025466e+00 5.239312836680484753e-03
6.445300000000315777e+00 -8.672000000000025466e+00 2.095166047643589897e-03
6.601599999999962165e+00 -8.672000000000025466e+00 6.281418318667982177e-03
6.757800000000315777e+00 -8.672000000000025466e+00 4.187927013700166144e-03
6.914099999999962165e+00 -8.672000000000025466e+00 2.093126135512196357e-03
7.031300000000101136e+00 -8.672000000000025466e+00 6.277300718254615053e-03
7.187500000000000000e+00 -8.672000000000025466e+00 2.092257284048825404e-03
7.343699999999898864e+00 -8.672000000000025466e+00 8.366258885152667857e-03
7.500000000000000000e+00 -8.672000000000025466e+00 1.000000000000000082e-05
7.656199999999898864e+00 -8.672000000000025466e+00 4.181391739649592022e-03
7.812500000000000000e+00 -8.672000000000025466e+00 3.136981912476630770e-03
7.929700000000138971e+00 -8.672000000000025466e+00 8.359862123654226637e-03
8.085900000000037835e+00 -8.672000000000025466e+00 3.134224253484192094e-03
8.242200000000138971e+00 -8.672000000000025466e+00 6.267088565547454873e-03
8.398400000000037835e+00 -8.672000000000025466e+00 8.358691062986204484e-03
8.554700000000138971e+00 -8.672000000000025466e+00 5.221066955949689101e-03
8.710900000000037835e+00 -8.672000000000025466e+00 4.175360147606768310e-03
8.867200000000138971e+00 -8.672000000000025466e+00 6.262467283126335604e-03
9.023400000000037835e+00 -8.672000000000025466e+00 4.175183858904055363e-03
9.140600000000176806e+00 -8.672000000000025466e+00 4.173937245934870519e-03
9.296900000000277942e+00 -8.672000000000025466e+00 9.388330415281852595e-03
9.453100000000176806e+00 -8.672000000000025466e+00 4.169655948868983796e-03
9.609400000000277942e+00 -8.672000000000025466e+00 7.295267240020626015e-03
9.765600000000176806e+00 -8.672000000000025466e+00 4.169139674811038303e-03
9.921900000000277942e+00 -8.672000000000025466e+00 1.042819451233485684e-02
1.003909999999996217e+01 -8.672000000000025466e+00 7.297508624955120066e-03
1.019530000000031578e+01 -8.672000000000025466e+00 6.257178622044944592e-03
1.035159999999996217e+01 -8.672000000000025466e+00 4.170386287780223147e-03
1.050780000000031578e+01 -8.672000000000025466e+00 4.168384151799411387e-03
1.066409999999996217e+01 -8.672000000000025466e+00 5.206384625423735035e-03
1.082030000000031578e+01 -8.672000000000025466e+00 1.040811019227576989e-02
1.093750000000000000e+01 -8.672000000000025466e+00 6.244863596955423264e-03
1.109369999999989886e+01 -8.672000000000025466e+00 7.287372024549122577e-03
1.125000000000000000e+01 -8.672000000000025466e+00 6.249157486071504203e-03
1.140630000000010114e+01 -8.672000000000025466e+00 4.166104990714335557e-03
1.156250000000000000e+01 -8.672000000000025466e+00 7.285860978525867879e-03
1.171869999999989886e+01 -8.672000000000025466e+00 1.248127792823081582e-02
1.187500000000000000e+01 -8.672000000000025466e+00 9.353387475994097769e-03
1.199220000000013897e+01 -8.672000000000025466e+00 5.197230204932852538e-03
1.214840000000003783e+01 -8.672000000000025466e+00 8.320927504455040771e-03
1.230470000000013897e+01 -8.672000000000025466e+00 9.359570172639247732e-03
1.246090000000003783e+01 -8.672000000000025466e+00 6.237862417047677910e-03
1.261720000000013897e+01 -8.672000000000025466e+00 7.278154643807271604e-03
1.277340000000003783e+01 -8.672000000000025466e+00 1.038040768184944097e-02
1.289060000000017681e+01 -8.672000000000025466e+00 1.037039700194538304e-02
1.304690000000027794e+01 -8.672000000000025466e+00 5.185116652646430853e-03
1.320310000000017681e+01 -8.672000000000025466e+00 5.186690658920654028e-03
1.335940000000027794e+01 -8.672000000000025466e+00 7.268194332103987063e-03
1.351560000000017681e+01 -8.672000000000025466e+00 1.038151578226649552e-02
1.367190000000027794e+01 -8.672000000000025466e+00 1.141777855296407726e-02
1.382810000000017681e+01 -8.672000000000025466e+00 3.112779992004174965e-03
1.394530000000031578e+01 -8.672000000000025466e+00 9.339435484379383923e-03
1.410159999999996217e+01 -8.672000000000025466e+00 6.221165358490718736e-03
1.425780000000031578e+01 -8.672000000000025466e+00 7.255035639651481044e-03
1.441409999999996217e+01 -8.672000000000025466e+00 5.179525782360390809e-03
1.457030000000031578e+01 -8.672000000000025466e+00 1.346770136426139568e-02
1.472659999999996217e+01 -8.672000000000025466e+00 9.324375392347617267e-03
1.488280000000031578e+01 -8.672000000000025466e+00 4.141336427983159998e-03
1.500000000000000000e+01 -8.672000000000025466e+00 1.554073058766430697e-02
1.515619999999989886e+01 -8.672000000000025466e+00 1.036639272998375778e-02
1.531250000000000000e+01 -8.672000000000025466e+00 1.036450392245468963e-02
1.546869999999989886e+01 -8.672000000000025466e+00 8.283768364333178591e-03
1.562500000000000000e+01 -8.672000000000025466e+00 5.173053468560784296e-03
1.578130000000010114e+01 -8.672000000000025466e+00 7.241688066446068731e-03
1.589840000000003783e+01 -8.672000000000025466e+00 7.243060599917191394e-03
1.605470000000013897e+01 -8.672000000000025466e+00 1.035223926556594343e-02
1.621090000000003783e+01 -8.672000000000025466e+00 7.241927315399750154e-03
1.636720000000013897e+01 -8.672000000000025466e+00 1.758253152658663387e-02
1.652340000000003783e+01 -8.672000000000025466e+00 1.137213237101160346e-02
1.667970000000013897e+01 -8.672000000000025466e+00 1.241482967935820907e-02
1.683590000000003783e+01 -8.672000000000025466e+00 1.138559327266876024e-02
1.695310000000017681e+01 -8.672000000000025466e+00 4.136752921712621642e-03
1.710940000000027794e+01 -8.672000000000025466e+00 9.304316256388917017e-03
-5.859399999999823194e+00 -8.359500000000025466e+00 4.466891293693291826e-02
-5.742199999999684223e+00 -8.359500000000025466e+00 2.339804398808455199e-02
-5.585900000000037835e+00 -8.359500000000025466e+00 3.403807456082946770e-02
-5.429699999999684223e+00 -8.359500000000025466e+00 3.403165261523063978e-02
-5.273400000000037835e+00 -8.359500000000025466e+00 4.146700641365712314e-02
-5.117199999999684223e+00 -8.359500000000025466e+00 3.933416495183372774e-02
-5.000000000000000000e+00 -8.359500000000025466e+00 2.869677870962951058e-02
-4.843800000000101136e+00 -8.359500000000025466e+00 3.717664307163050935e-02
-4.687500000000000000e+00 -8.359500000000025466e+00 2.124165539239877831e-02
-4.531300000000101136e+00 -8.359500000000025466e+00 3.927787848746751298e-02
-4.375000000000000000e+00 -8.359500000000025466e+00 3.397687719688766844e-02
-4.218699999999898864e+00 -8.359500000000025466e+00 4.351711810570734612e-02
-4.062500000000000000e+00 -8.359500000000025466e+00 3.820919118752093280e-02
-3.906300000000101136e+00 -8.359500000000025466e+00 1.379685755632694896e-02
-3.789099999999962165e+00 -8.359500000000025466e+00 2.017158296693087952e-02
-3.632799999999861029e+00 -8.359500000000025466e+00 2.548316157967350087e-02
-3.476599999999962165e+00 -8.359500000000025466e+00 2.228062545388802274e-02
-3.320299999999861029e+00 -8.359500000000025466e+00 2.121911562255190259e-02
-3.164099999999962165e+00 -8.359500000000025466e+00 1.378476918814091484e-02
-3.007799999999861029e+00 -8.359500000000025466e+00 1.909848844941648000e-02
-2.890599999999722058e+00 -8.359500000000025466e+00 2.121949338405771518e-02
-2.734399999999823194e+00 -8.359500000000025466e+00 1.803307508252028485e-02
-2.578099999999722058e+00 -8.359500000000025466e+00 1.909282202682927379e-02
-2.421899999999823194e+00 -8.359500000000025466e+00 1.166106955475820772e-02
-2.265599999999722058e+00 -8.359500000000025466e+00 1.801934974780905474e-02
-2.109399999999823194e+00 -8.359500000000025466e+00 1.589570048262712448e-02
-1.992199999999684223e+00 -8.359500000000025466e+00 8.477572608865731330e-03
-1.835900000000037835e+00 -8.359500000000025466e+00 1.377041425091999997e-02
-1.679699999999684223e+00 -8.359500000000025466e+00 1.482575397766116611e-02
-1.523400000000037835e+00 -8.359500000000025466e+00 5.294554160880621252e-03
-1.367199999999684223e+00 -8.359500000000025466e+00 1.164724348364543083e-02
-1.210900000000037835e+00 -8.359500000000025466e+00 1.482298372661853235e-02
-1.054699999999684223e+00 -8.359500000000025466e+00 1.270223063298117107e-02
-9.375000000000000000e-01 -8.359500000000025466e+00 1.482134676009333983e-02
-7.811999999998988642e-01 -8.359500000000025466e+00 1.270134918946760547e-02
-6.250000000000000000e-01 -8.359500000000025466e+00 1.481895427055652040e-02
-4.688000000001011358e-01 -8.359500000000025466e+00 1.692761899600784756e-02
-3.125000000000000000e-01 -8.359500000000025466e+00 1.057951317951357981e-02
-1.563000000001011358e-01 -8.359500000000025466e+00 9.522599446498188763e-03
0.000000000000000000e+00 -8.359500000000025466e+00 1.269391987985327326e-02
1.172000000001389708e-01 -8.359500000000025466e+00 6.346431073818496922e-03
2.734000000000378350e-01 -8.359500000000025466e+00 1.163033236023517693e-02
4.297000000001389708e-01 -8.359500000000025466e+00 1.903653556246305556e-02
5.859000000000378350e-01 -8.359500000000025466e+00 1.374674119655568301e-02
7.422000000001389708e-01 -8.359500000000025466e+00 8.459553385038424619e-03
8.984000000000378350e-01 -8.359500000000025466e+00 1.057684366487249630e-02
1.054700000000138971e+00 -8.359500000000025466e+00 1.056796626948587788e-02
1.171900000000277942e+00 -8.359500000000025466e+00 1.268246111417692737e-02
1.328100000000176806e+00 -8.359500000000025466e+00 9.508697823084250045e-03
1.484400000000277942e+00 -8.359500000000025466e+00 6.339870615667535236e-03
1.640600000000176806e+00 -8.359500000000025466e+00 3.170338253439968640e-03
1.796900000000277942e+00 -8.359500000000025466e+00 9.509969620153822453e-03
1.914099999999962165e+00 -8.359500000000025466e+00 6.338384753744668969e-03
2.109400000000277942e+00 -8.359500000000025466e+00 5.280841418219588829e-03
2.226599999999962165e+00 -8.359500000000025466e+00 5.279204451694397178e-03
2.382800000000315777e+00 -8.359500000000025466e+00 9.500173005103055776e-03
2.539099999999962165e+00 -8.359500000000025466e+00 1.055591567745042467e-02
2.695300000000315777e+00 -8.359500000000025466e+00 7.385917409365688573e-03
2.851599999999962165e+00 -8.359500000000025466e+00 7.387843993045337641e-03
3.007800000000315777e+00 -8.359500000000025466e+00 7.383197526523830809e-03
3.125000000000000000e+00 -8.359500000000025466e+00 4.220565607802458444e-03
3.281199999999898864e+00 -8.359500000000025466e+00 2.108475844698420865e-03
3.437500000000000000e+00 -8.359500000000025466e+00 6.326598594763284747e-03
3.593800000000101136e+00 -8.359500000000025466e+00 6.324747563384799237e-03
3.750000000000000000e+00 -8.359500000000025466e+00 6.322468402299723407e-03
3.867200000000138971e+00 -8.359500000000025466e+00 5.270314464257583667e-03
4.062500000000000000e+00 -8.359500000000025466e+00 9.484747743615670745e-03
4.179700000000138971e+00 -8.359500000000025466e+00 4.213249626639868975e-03
4.335900000000037835e+00 -8.359500000000025466e+00 4.213639980195876648e-03
4.492200000000138971e+00 -8.359500000000025466e+00 3.159496498223119364e-03
4.648400000000037835e+00 -8.359500000000025466e+00 5.263577717403909034e-03
4.804700000000138971e+00 -8.359500000000025466e+00 4.210542335848205427e-03
4.960900000000037835e+00 -8.359500000000025466e+00 7.369132206457371624e-03
5.078100000000176806e+00 -8.359500000000025466e+00 4.210504559697623647e-03
5.234400000000277942e+00 -8.359500000000025466e+00 3.157771387346570372e-03
5.390600000000176806e+00 -8.359500000000025466e+00 3.156272933373510323e-03
5.546900000000277942e+00 -8.359500000000025466e+00 5.263136995647127100e-03
5.703100000000176806e+00 -8.359500000000025466e+00 3.156008500319440902e-03
5.859400000000277942e+00 -8.359500000000025466e+00 2.104836742192417020e-03
5.976599999999962165e+00 -8.359500000000025466e+00 2.103703457674976213e-03
6.132800000000315777e+00 -8.359500000000025466e+00 1.051439968796151307e-03
6.289099999999962165e+00 -8.359500000000025466e+00 5.257470573059922631e-03
6.445300000000315777e+00 -8.359500000000025466e+00 2.102280556003078421e-03
6.601599999999962165e+00 -8.359500000000025466e+00 2.102620541358310533e-03
6.757800000000315777e+00 -8.359500000000025466e+00 4.202747856778252245e-03
6.914099999999962165e+00 -8.359500000000025466e+00 3.152709383168669170e-03
7.031300000000101136e+00 -8.359500000000025466e+00 6.304272889769702883e-03
7.187500000000000000e+00 -8.359500000000025466e+00 4.200531655944145758e-03
7.343699999999898864e+00 -8.359500000000025466e+00 4.202924145480964324e-03
7.500000000000000000e+00 -8.359500000000025466e+00 4.199939829585037573e-03
7.656199999999898864e+00 -8.359500000000025466e+00 7.346340595606620262e-03
7.812500000000000000e+00 -8.359500000000025466e+00 4.197320683144730932e-03
7.929700000000138971e+00 -8.359500000000025466e+00 4.198051022055970284e-03
8.085900000000037835e+00 -8.359500000000025466e+00 5.247346564704120225e-03
8.242200000000138971e+00 -8.359500000000025466e+00 7.337538752521163658e-03
8.398400000000037835e+00 -8.359500000000025466e+00 2.095795650153278993e-03
8.554700000000138971e+00 -8.359500000000025466e+00 4.192283863067216426e-03
8.710900000000037835e+00 -8.359500000000025466e+00 1.047460880934915134e-03
8.867200000000138971e+00 -8.359500000000025466e+00 5.234729330409946396e-03
9.023400000000037835e+00 -8.359500000000025466e+00 8.375224424890644059e-03
9.140600000000176806e+00 -8.359500000000025466e+00 1.047147338885089790e-02
9.296900000000277942e+00 -8.359500000000025466e+00 4.187473699893189995e-03
9.453100000000176806e+00 -8.359500000000025466e+00 8.370980903975337381e-03
9.609400000000277942e+00 -8.359500000000025466e+00 6.277552559258490691e-03
9.765600000000176806e+00 -8.359500000000025466e+00 5.234653778108783705e-03
9.921900000000277942e+00 -8.359500000000025466e+00 2.093793514172467233e-03
1.003909999999996217e+01 -8.359500000000025466e+00 8.368198060882511141e-03
1.019530000000031578e+01 -8.359500000000025466e+00 2.090267740118206992e-03
1.035159999999996217e+01 -8.359500000000025466e+00 8.359106600642596252e-03
1.050780000000031578e+01 -8.359500000000025466e+00 4.178205950950563893e-03
1.066409999999996217e+01 -8.359500000000025466e+00 7.309055534982821130e-03
1.082030000000031578e+01 -8.359500000000025466e+00 3.132562102858612012e-03
1.093750000000000000e+01 -8.359500000000025466e+00 8.353629058808301547e-03
1.109369999999989886e+01 -8.359500000000025466e+00 6.268032969311988951e-03
1.125000000000000000e+01 -8.359500000000025466e+00 1.149233608216148131e-02
1.140630000000010114e+01 -8.359500000000025466e+00 1.253033655578580409e-02
1.156250000000000000e+01 -8.359500000000025466e+00 3.130169613321792579e-03
1.171869999999989886e+01 -8.359500000000025466e+00 8.349750707348614978e-03
1.187500000000000000e+01 -8.359500000000025466e+00 7.307116359252977845e-03
1.199220000000013897e+01 -8.359500000000025466e+00 5.220978811598332193e-03
1.214840000000003783e+01 -8.359500000000025466e+00 5.219719606578954868e-03
1.230470000000013897e+01 -8.359500000000025466e+00 4.175737909112581768e-03
1.246090000000003783e+01 -8.359500000000025466e+00 9.395029385984946316e-03
1.261720000000013897e+01 -8.359500000000025466e+00 1.147786781648882197e-02
1.277340000000003783e+01 -8.359500000000025466e+00 5.212202152613264021e-03
1.289060000000017681e+01 -8.359500000000025466e+00 7.295871658429927548e-03
1.304690000000027794e+01 -8.359500000000025466e+00 7.292547357178768251e-03
1.320310000000017681e+01 -8.359500000000025466e+00 5.211635510354543400e-03
1.335940000000027794e+01 -8.359500000000025466e+00 1.042138221318002038e-02
1.351560000000017681e+01 -8.359500000000025466e+00 8.339727435394362828e-03
1.367190000000027794e+01 -8.359500000000025466e+00 6.256863820790100478e-03
1.382810000000017681e+01 -8.359500000000025466e+00 5.213625054285161813e-03
1.394530000000031578e+01 -8.359500000000025466e+00 8.333998052556190750e-03
1.410159999999996217e+01 -8.359500000000025466e+00 3.122513646803971431e-03
1.425780000000031578e+01 -8.359500000000025466e+00 3.121090745132073206e-03
1.441409999999996217e+01 -8.359500000000025466e+00 8.326216165536430916e-03
1.457030000000031578e+01 -8.359500000000025466e+00 8.326354678088562083e-03
1.472659999999996217e+01 -8.359500000000025466e+00 1.352965425121482011e-02
1.488280000000031578e+01 -8.359500000000025466e+00 6.243314774781587653e-03
1.500000000000000000e+01 -8.359500000000025466e+00 8.323395546293022029e-03
1.515619999999989886e+01 -8.359500000000025466e+00 6.242496291518991394e-03
1.531250000000000000e+01 -8.359500000000025466e+00 7.283997355097188153e-03
1.546869999999989886e+01 -8.359500000000025466e+00 5.199068644261146434e-03
1.562500000000000000e+01 -8.359500000000025466e+00 1.247664405375950233e-02
1.578130000000010114e+01 -8.359500000000025466e+00 1.558908406040844519e-02
1.589840000000003783e+01 -8.359500000000025466e+00 7.279124231672192379e-03
1.605470000000013897e+01 -8.359500000000025466e+00 1.040209119228313953e-02
1.621090000000003783e+01 -8.359500000000025466e+00 1.143853025168343508e-02
1.636720000000013897e+01 -8.359500000000025466e+00 5.199849351373160913e-03
1.652340000000003783e+01 -8.359500000000025466e+00 8.316734351740509221e-03
1.667970000000013897e+01 -8.359500000000025466e+00 4.155829877756206901e-03
1.683590000000003783e+01 -8.359500000000025466e+00 2.077197192017057447e-03
1.695310000000017681e+01 -8.359500000000025466e+00 1.141815631446988985e-02
1.710940000000027794e+01 -8.359500000000025466e+00 4.154419568134503325e-03
-5.859399999999823194e+00 -7.968899999999848660e+00 4.912599502352524988e-02
-5.742199999999684223e+00 -7.968899999999848660e+00 5.979586875522942963e-02
-5.585900000000037835e+00 -7.968899999999848660e+00 4.484960885721373663e-02
-5.429699999999684223e+00 -7.968899999999848660e+00 3.842980390691605463e-02
-5.273400000000037835e+00 -7.968899999999848660e+00 3.522764554263638909e-02
-5.117199999999684223e+00 -7.968899999999848660e+00 4.269246473851633777e-02
-5.000000000000000000e+00 -7.968899999999848660e+00 3.095264450184619445e-02
-4.843800000000101136e+00 -7.968899999999848660e+00 3.841771553873001704e-02
-4.687500000000000000e+00 -7.968899999999848660e+00 3.839819786092964898e-02
-4.531300000000101136e+00 -7.968899999999848660e+00 3.092922328848575486e-02
-4.375000000000000000e+00 -7.968899999999848660e+00 3.731742219279703815e-02
-4.218699999999898864e+00 -7.968899999999848660e+00 3.944950813160880837e-02
-4.062500000000000000e+00 -7.968899999999848660e+00 1.918713648278072906e-02
-3.906300000000101136e+00 -7.968899999999848660e+00 2.984227751575818308e-02
-3.789099999999962165e+00 -7.968899999999848660e+00 3.729677123047922538e-02
-3.632799999999861029e+00 -7.968899999999848660e+00 2.024600198357615413e-02
-3.476599999999962165e+00 -7.968899999999848660e+00 3.089081753539470523e-02
-3.320299999999861029e+00 -7.968899999999848660e+00 2.236234785964569260e-02
-3.164099999999962165e+00 -7.968899999999848660e+00 2.023693570743663114e-02
-3.007799999999861029e+00 -7.968899999999848660e+00 1.810044255105703465e-02
-2.890599999999722058e+00 -7.968899999999848660e+00 1.703452550215308822e-02
-2.734399999999823194e+00 -7.968899999999848660e+00 2.022837311330485249e-02
-2.578099999999722058e+00 -7.968899999999848660e+00 2.341894679140623867e-02
-2.421899999999823194e+00 -7.968899999999848660e+00 2.021993643967501600e-02
-2.265599999999722058e+00 -7.968899999999848660e+00 2.447038298258732980e-02
-2.109399999999823194e+00 -7.968899999999848660e+00 1.064335487399607066e-02
-1.992199999999684223e+00 -7.968899999999848660e+00 2.021729210913432440e-02
-1.835900000000037835e+00 -7.968899999999848660e+00 1.914596047864704914e-02
-1.679699999999684223e+00 -7.968899999999848660e+00 2.658710662016268086e-02
-1.523400000000037835e+00 -7.968899999999848660e+00 1.914495311463154659e-02
-1.367199999999684223e+00 -7.968899999999848660e+00 2.021036648152774173e-02
-1.210900000000037835e+00 -7.968899999999848660e+00 1.169928642709634585e-02
-1.054699999999684223e+00 -7.968899999999848660e+00 1.488418109056033160e-02
-9.375000000000000000e-01 -7.968899999999848660e+00 1.487813690646731281e-02
-7.811999999998988642e-01 -7.968899999999848660e+00 1.700329721767249863e-02
-6.250000000000000000e-01 -7.968899999999848660e+00 1.593763200977242958e-02
-4.688000000001011358e-01 -7.968899999999848660e+00 1.806102943395048593e-02
-3.125000000000000000e-01 -7.968899999999848660e+00 2.337285988769698120e-02
-1.563000000001011358e-01 -7.968899999999848660e+00 6.371476661653937418e-03
0.000000000000000000e+00 -7.968899999999848660e+00 1.380491646845097113e-02
1.172000000001389708e-01 -7.968899999999848660e+00 8.498236163233734847e-03
2.734000000000378350e-01 -7.968899999999848660e+00 6.371426293453161423e-03
4.297000000001389708e-01 -7.968899999999848660e+00 1.698806083693802163e-02
5.859000000000378350e-01 -7.968899999999848660e+00 1.698226849384887674e-02
7.422000000001389708e-01 -7.968899999999848660e+00 1.379698347682888591e-02
8.984000000000378350e-01 -7.968899999999848660e+00 1.486302644623477102e-02
1.054700000000138971e+00 -7.968899999999848660e+00 1.485811554665919521e-02
1.171900000000277942e+00 -7.968899999999848660e+00 7.427874120611381234e-03
1.328100000000176806e+00 -7.968899999999848660e+00 1.061062813554242319e-02
1.484400000000277942e+00 -7.968899999999848660e+00 1.060884006441490529e-02
1.640600000000176806e+00 -7.968899999999848660e+00 7.426438626889290094e-03
1.796900000000277942e+00 -7.968899999999848660e+00 8.485644113039947714e-03
1.914099999999962165e+00 -7.968899999999848660e+00 7.422938036935417851e-03
2.109400000000277942e+00 -7.968899999999848660e+00 3.182414029575808979e-03
2.226599999999962165e+00 -7.968899999999848660e+00 8.479285127692087407e-03
2.382800000000315777e+00 -7.968899999999848660e+00 1.377872500404789778e-02
2.539099999999962165e+00 -7.968899999999848660e+00 1.059972342007460371e-02
2.695300000000315777e+00 -7.968899999999848660e+00 8.478214803425615509e-03
2.851599999999962165e+00 -7.968899999999848660e+00 5.296833321965696215e-03
3.007800000000315777e+00 -7.968899999999848660e+00 1.059054381548333451e-02
3.125000000000000000e+00 -7.968899999999848660e+00 4.235474595231900584e-03
3.281199999999898864e+00 -7.968899999999848660e+00 6.350901251637291675e-03
3.437500000000000000e+00 -7.968899999999848660e+00 3.177163144645000614e-03
3.593800000000101136e+00 -7.968899999999848660e+00 6.351329381343880261e-03
3.750000000000000000e+00 -7.968899999999848660e+00 5.292337960046515632e-03
3.867200000000138971e+00 -7.968899999999848660e+00 3.174846207409343871e-03
4.062500000000000000e+00 -7.968899999999848660e+00 5.290285455864927877e-03
4.179700000000138971e+00 -7.968899999999848660e+00 2.115527392806940913e-03
4.335900000000037835e+00 -7.968899999999848660e+00 1.057701995357520882e-03
4.492200000000138971e+00 -7.968899999999848660e+00 6.343811927378190281e-03
4.648400000000037835e+00 -7.968899999999848660e+00 4.227365314907103287e-03
4.804700000000138971e+00 -7.968899999999848660e+00 3.171106368501789771e-03
4.960900000000037835e+00 -7.968899999999848660e+00 3.170199740887837039e-03
5.078100000000176806e+00 -7.968899999999848660e+00 4.226294990640630522e-03
5.234400000000277942e+00 -7.968899999999848660e+00 4.227327538756521508e-03
5.390600000000176806e+00 -7.968899999999848660e+00 3.168852391517102372e-03
5.546900000000277942e+00 -7.968899999999848660e+00 3.167593186497723312e-03
5.703100000000176806e+00 -7.968899999999848660e+00 5.278801506088196156e-03
5.859400000000277942e+00 -7.968899999999848660e+00 3.167442081895397929e-03
5.976599999999962165e+00 -7.968899999999848660e+00 1.055680971301418232e-03
6.132800000000315777e+00 -7.968899999999848660e+00 7.388649884257739685e-03
6.289099999999962165e+00 -7.968899999999848660e+00 1.054857451218744633e-03
6.445300000000315777e+00 -7.968899999999848660e+00 7.384255258740108491e-03
6.601599999999962165e+00 -7.968899999999848660e+00 1.371261674053052444e-02
6.757800000000315777e+00 -7.968899999999848660e+00 3.163299297381642373e-03
6.914099999999962165e+00 -7.968899999999848660e+00 1.054548945988996976e-03
7.031300000000101136e+00 -7.968899999999848660e+00 1.000000000000000082e-05
7.187500000000000000e+00 -7.968899999999848660e+00 2.108249187794933224e-03
7.343699999999898864e+00 -7.968899999999848660e+00 1.053789645362311796e-02
7.500000000000000000e+00 -7.968899999999848660e+00 5.269785598149445693e-03
7.656199999999898864e+00 -7.968899999999848660e+00 6.319408534102633965e-03
7.812500000000000000e+00 -7.968899999999848660e+00 5.264496937068055549e-03
7.929700000000138971e+00 -7.968899999999848660e+00 9.474271157854438977e-03
8.085900000000037835e+00 -7.968899999999848660e+00 6.317607870924921848e-03
8.242200000000138971e+00 -7.968899999999848660e+00 4.210089022041229277e-03
8.398400000000037835e+00 -7.968899999999848660e+00 5.262028895230073423e-03
8.554700000000138971e+00 -7.968899999999848660e+00 2.104685637590091637e-03
8.710900000000037835e+00 -7.968899999999848660e+00 1.052151419632100420e-03
8.867200000000138971e+00 -7.968899999999848660e+00 5.257382428708566591e-03
9.023400000000037835e+00 -7.968899999999848660e+00 6.308113465078808539e-03
9.140600000000176806e+00 -7.968899999999848660e+00 6.311387398129191841e-03
9.296900000000277942e+00 -7.968899999999848660e+00 3.154371533794248818e-03
9.453100000000176806e+00 -7.968899999999848660e+00 1.365998197072049863e-02
9.609400000000277942e+00 -7.968899999999848660e+00 4.203440419538909817e-03
9.765600000000176806e+00 -7.968899999999848660e+00 3.153452314130102303e-03
9.921900000000277942e+00 -7.968899999999848660e+00 7.352964014008552159e-03
1.003909999999996217e+01 -7.968899999999848660e+00 6.295294757981535066e-03
1.019530000000031578e+01 -7.968899999999848660e+00 4.197597708248993267e-03
1.035159999999996217e+01 -7.968899999999848660e+00 1.048944224447743122e-02
1.050780000000031578e+01 -7.968899999999848660e+00 7.341328959629493320e-03
1.066409999999996217e+01 -7.968899999999848660e+00 5.245986623283190910e-03
1.082030000000031578e+01 -7.968899999999848660e+00 6.297233933711377483e-03
1.093750000000000000e+01 -7.968899999999848660e+00 2.099044399103275598e-03
1.109369999999989886e+01 -7.968899999999848660e+00 9.437426818987421778e-03
1.125000000000000000e+01 -7.968899999999848660e+00 9.428398318998479702e-03
1.140630000000010114e+01 -7.968899999999848660e+00 3.141263209542517927e-03
1.156250000000000000e+01 -7.968899999999848660e+00 6.280536875154417442e-03
1.171869999999989886e+01 -7.968899999999848660e+00 5.234867842962078431e-03
1.187500000000000000e+01 -7.968899999999848660e+00 9.426446551218442202e-03
1.199220000000013897e+01 -7.968899999999848660e+00 9.428486463349835742e-03
1.214840000000003783e+01 -7.968899999999848660e+00 9.427063561677937950e-03
1.230470000000013897e+01 -7.968899999999848660e+00 1.151536694196591583e-02
1.246090000000003783e+01 -7.968899999999848660e+00 4.182676128769357779e-03
1.261720000000013897e+01 -7.968899999999848660e+00 6.271407638763923376e-03
1.277340000000003783e+01 -7.968899999999848660e+00 1.254095165409916529e-02
1.289060000000017681e+01 -7.968899999999848660e+00 7.313853106106653346e-03
1.304690000000027794e+01 -7.968899999999848660e+00 1.149110206124248981e-02
1.320310000000017681e+01 -7.968899999999848660e+00 6.266257490234664398e-03
1.335940000000027794e+01 -7.968899999999848660e+00 9.400632848321183177e-03
1.351560000000017681e+01 -7.968899999999848660e+00 4.178029662247850946e-03
1.367190000000027794e+01 -7.968899999999848660e+00 7.318159587272928500e-03
1.382810000000017681e+01 -7.968899999999848660e+00 5.225222332513638004e-03
1.394530000000031578e+01 -7.968899999999848660e+00 1.148309351731924277e-02
1.410159999999996217e+01 -7.968899999999848660e+00 9.390206630760726536e-03
1.425780000000031578e+01 -7.968899999999848660e+00 8.346640470950751275e-03
1.441409999999996217e+01 -7.968899999999848660e+00 6.260238490242035769e-03
1.457030000000031578e+01 -7.968899999999848660e+00 1.460337837123891307e-02
1.472659999999996217e+01 -7.968899999999848660e+00 8.344424270116643921e-03
1.488280000000031578e+01 -7.968899999999848660e+00 9.386240134949685662e-03
1.500000000000000000e+01 -7.968899999999848660e+00 5.216470857628957396e-03
1.515619999999989886e+01 -7.968899999999848660e+00 9.390508839965379037e-03
1.531250000000000000e+01 -7.968899999999848660e+00 1.355118665704619155e-02
1.546869999999989886e+01 -7.968899999999848660e+00 1.250793529849106127e-02
1.562500000000000000e+01 -7.968899999999848660e+00 6.253035837531189904e-03
1.578130000000010114e+01 -7.968899999999848660e+00 3.125951276506874765e-03
1.589840000000003783e+01 -7.968899999999848660e+00 6.255100933762971008e-03
1.605470000000013897e+01 -7.968899999999848660e+00 9.379780413200273365e-03
1.621090000000003783e+01 -7.968899999999848660e+00 8.337586786861419033e-03
1.636720000000013897e+01 -7.968899999999848660e+00 8.337108288954054452e-03
1.652340000000003783e+01 -7.968899999999848660e+00 1.042077779477071711e-02
1.667970000000013897e+01 -7.968899999999848660e+00 1.249593507465638319e-02
1.683590000000003783e+01 -7.968899999999848660e+00 1.250079560603118388e-02
1.695310000000017681e+01 -7.968899999999848660e+00 1.354614983696867878e-02
1.710940000000027794e+01 -7.968899999999848660e+00 8.333935092305219672e-03
-5.859399999999823194e+00 -7.656399999999848660e+00 6.214693044691112916e-02
-5.742199999999684223e+00 -7.656399999999848660e+00 5.676194018153873921e-02
-5.585900000000037835e+00 -7.656399999999848660e+00 6.855615807504603088e-02
-5.429699999999684223e+00 -7.656399999999848660e+00 4.497540343864965540e-02
-5.273400000000037835e+00 -7.656399999999848660e+00 5.460378869882583780e-02
-5.117199999999684223e+00 -7.656399999999848660e+00 4.815968109165414540e-02
-5.000000000000000000e+00 -7.656399999999848660e+00 3.102416734694689662e-02
-4.843800000000101136e+00 -7.656399999999848660e+00 4.815149625902818281e-02
-4.687500000000000000e+00 -7.656399999999848660e+00 5.026003506397757475e-02
-4.531300000000101136e+00 -7.656399999999848660e+00 3.742886183701204378e-02
-4.375000000000000000e+00 -7.656399999999848660e+00 4.383934867016631848e-02
-4.218699999999898864e+00 -7.656399999999848660e+00 4.062472417619480969e-02
-4.062500000000000000e+00 -7.656399999999848660e+00 3.847803145915825590e-02
-3.906300000000101136e+00 -7.656399999999848660e+00 3.953047501435484612e-02
-3.789099999999962165e+00 -7.656399999999848660e+00 5.449851915920578965e-02
-3.632799999999861029e+00 -7.656399999999848660e+00 3.632063549945697273e-02
-3.476599999999962165e+00 -7.656399999999848660e+00 4.378583245684273401e-02
-3.320299999999861029e+00 -7.656399999999848660e+00 3.737270129314775036e-02
-3.164099999999962165e+00 -7.656399999999848660e+00 3.095000017130549938e-02
-3.007799999999861029e+00 -7.656399999999848660e+00 3.095415554786944481e-02
-2.890599999999722058e+00 -7.656399999999848660e+00 3.094924464829386726e-02
-2.734399999999823194e+00 -7.656399999999848660e+00 2.134213995294518412e-02
-2.578099999999722058e+00 -7.656399999999848660e+00 2.987539460776783909e-02
-2.421899999999823194e+00 -7.656399999999848660e+00 2.560404526153384208e-02
-2.265599999999722058e+00 -7.656399999999848660e+00 2.452969153900006263e-02
-2.109399999999823194e+00 -7.656399999999848660e+00 1.386069925080944155e-02
-1.992199999999684223e+00 -7.656399999999848660e+00 2.025846811326800431e-02
-1.835900000000037835e+00 -7.656399999999848660e+00 3.091020929269313114e-02
-1.679699999999684223e+00 -7.656399999999848660e+00 1.385427730521061190e-02
-1.523400000000037835e+00 -7.656399999999848660e+00 1.385692163575130524e-02
-1.367199999999684223e+00 -7.656399999999848660e+00 1.385188481567379247e-02
-1.210900000000037835e+00 -7.656399999999848660e+00 2.451395147625782742e-02
-1.054699999999684223e+00 -7.656399999999848660e+00 1.811618261379926639e-02
-9.375000000000000000e-01 -7.656399999999848660e+00 1.811316052175275873e-02
-7.811999999998988642e-01 -7.656399999999848660e+00 1.385264033868541939e-02
-6.250000000000000000e-01 -7.656399999999848660e+00 1.172235506305136128e-02
-4.688000000001011358e-01 -7.656399999999848660e+00 1.598157826494874326e-02
-3.125000000000000000e-01 -7.656399999999848660e+00 9.590609109594824475e-03
-1.563000000001011358e-01 -7.656399999999848660e+00 2.131179311197816187e-02
0.000000000000000000e+00 -7.656399999999848660e+00 9.587687753949867067e-03
1.172000000001389708e-01 -7.656399999999848660e+00 1.811227907823919139e-02
2.734000000000378350e-01 -7.656399999999848660e+00 1.810824962217718118e-02
4.297000000001389708e-01 -7.656399999999848660e+00 2.129781593626306133e-02
5.859000000000378350e-01 -7.656399999999848660e+00 1.278181239020589541e-02
7.422000000001389708e-01 -7.656399999999848660e+00 1.384218893702457605e-02
8.984000000000378350e-01 -7.656399999999848660e+00 7.453435982504765488e-03
1.054700000000138971e+00 -7.656399999999848660e+00 1.490520981438395176e-02
1.171900000000277942e+00 -7.656399999999848660e+00 1.064470222336680663e-02
1.328100000000176806e+00 -7.656399999999848660e+00 8.515550232250188034e-03
1.484400000000277942e+00 -7.656399999999848660e+00 1.916648552046291976e-02
1.640600000000176806e+00 -7.656399999999848660e+00 1.277186467055280682e-02
1.796900000000277942e+00 -7.656399999999848660e+00 8.513611056520346484e-03
1.914099999999962165e+00 -7.656399999999848660e+00 1.064452593466409282e-02
2.109400000000277942e+00 -7.656399999999848660e+00 6.381424381307026876e-03
2.226599999999962165e+00 -7.656399999999848660e+00 1.383135977385792012e-02
2.382800000000315777e+00 -7.656399999999848660e+00 6.382834690928732187e-03
2.539099999999962165e+00 -7.656399999999848660e+00 9.570285540582054370e-03
2.695300000000315777e+00 -7.656399999999848660e+00 1.063355825894530485e-03
2.851599999999962165e+00 -7.656399999999848660e+00 7.440856524361174305e-03
3.007800000000315777e+00 -7.656399999999848660e+00 1.169267560074460817e-02
3.125000000000000000e+00 -7.656399999999848660e+00 1.169098826601864052e-02
3.281199999999898864e+00 -7.656399999999848660e+00 1.274731017267492252e-02
3.437500000000000000e+00 -7.656399999999848660e+00 7.436335978341605292e-03
3.593800000000101136e+00 -7.656399999999848660e+00 5.310546064626729505e-03
3.750000000000000000e+00 -7.656399999999848660e+00 5.309740173414326594e-03
3.867200000000138971e+00 -7.656399999999848660e+00 6.371854423159750876e-03
4.062500000000000000e+00 -7.656399999999848660e+00 4.246794848356114441e-03
4.179700000000138971e+00 -7.656399999999848660e+00 9.552455197507653956e-03
4.335900000000037835e+00 -7.656399999999848660e+00 1.167276756938823330e-02
4.492200000000138971e+00 -7.656399999999848660e+00 6.365621358313826653e-03
4.648400000000037835e+00 -7.656399999999848660e+00 1.060775714809823874e-03
4.804700000000138971e+00 -7.656399999999848660e+00 8.484712301325608719e-03
4.960900000000037835e+00 -7.656399999999848660e+00 6.362725186769255942e-03
5.078100000000176806e+00 -7.656399999999848660e+00 4.241317306521817133e-03
5.234400000000277942e+00 -7.656399999999848660e+00 4.239428498992749844e-03
5.390600000000176806e+00 -7.656399999999848660e+00 7.418681923969918691e-03
5.546900000000277942e+00 -7.656399999999848660e+00 3.178497901965541932e-03
5.703100000000176806e+00 -7.656399999999848660e+00 6.353155228621979074e-03
5.859400000000277942e+00 -7.656399999999848660e+00 4.235109425776281342e-03
5.976599999999962165e+00 -7.656399999999848660e+00 5.292690537451941526e-03
6.132800000000315777e+00 -7.656399999999848660e+00 3.175085456363026162e-03
6.289099999999962165e+00 -7.656399999999848660e+00 3.173901803644810227e-03
6.445300000000315777e+00 -7.656399999999848660e+00 2.116648085274187505e-03
6.601599999999962165e+00 -7.656399999999848660e+00 4.231948821177640777e-03
6.757800000000315777e+00 -7.656399999999848660e+00 3.174065500297329392e-03
6.914099999999962165e+00 -7.656399999999848660e+00 4.229417819088689308e-03
7.031300000000101136e+00 -7.656399999999848660e+00 3.171748563061672650e-03
7.187500000000000000e+00 -7.656399999999848660e+00 1.057346899542056101e-03
7.343699999999898864e+00 -7.656399999999848660e+00 3.171244881053920939e-03
7.500000000000000000e+00 -7.656399999999848660e+00 4.225942413235204628e-03
7.656199999999898864e+00 -7.656399999999848660e+00 7.399252390520907538e-03
7.812500000000000000e+00 -7.656399999999848660e+00 4.226370542941793214e-03
7.929700000000138971e+00 -7.656399999999848660e+00 2.112580853061595074e-03
8.085900000000037835e+00 -7.656399999999848660e+00 1.267012090498701761e-02
8.242200000000138971e+00 -7.656399999999848660e+00 5.279418516547691037e-03
8.398400000000037835e+00 -7.656399999999848660e+00 5.279468884748467032e-03
8.554700000000138971e+00 -7.656399999999848660e+00 8.441760818114605117e-03
8.710900000000037835e+00 -7.656399999999848660e+00 4.221912957173193544e-03
8.867200000000138971e+00 -7.656399999999848660e+00 2.110654269381946006e-03
9.023400000000037835e+00 -7.656399999999848660e+00 5.274507616972115218e-03
9.140600000000176806e+00 -7.656399999999848660e+00 8.434835190508024189e-03
9.296900000000277942e+00 -7.656399999999848660e+00 7.382278306859684294e-03
9.453100000000176806e+00 -7.656399999999848660e+00 8.435326280465581250e-03
9.609400000000277942e+00 -7.656399999999848660e+00 4.218790128725134758e-03
9.765600000000176806e+00 -7.656399999999848660e+00 4.218122750064863882e-03
9.921900000000277942e+00 -7.656399999999848660e+00 4.214282174755759093e-03
1.003909999999996217e+01 -7.656399999999848660e+00 8.423477161233230287e-03
1.019530000000031578e+01 -7.656399999999848660e+00 6.316814571762713153e-03
1.035159999999996217e+01 -7.656399999999848660e+00 1.053225521513630192e-02
1.050780000000031578e+01 -7.656399999999848660e+00 4.215440643373587898e-03
1.066409999999996217e+01 -7.656399999999848660e+00 6.319887032009996811e-03
1.082030000000031578e+01 -7.656399999999848660e+00 6.319244837450114366e-03
1.093750000000000000e+01 -7.656399999999848660e+00 6.317456766322597332e-03
1.109369999999989886e+01 -7.656399999999848660e+00 3.159597234624669619e-03
1.125000000000000000e+01 -7.656399999999848660e+00 1.158403139167262647e-02
1.140630000000010114e+01 -7.656399999999848660e+00 7.368024106040318814e-03
1.156250000000000000e+01 -7.656399999999848660e+00 2.105113767296680222e-03
1.171869999999989886e+01 -7.656399999999848660e+00 5.262960706944413286e-03
1.187500000000000000e+01 -7.656399999999848660e+00 1.051747214820879760e-02
1.199220000000013897e+01 -7.656399999999848660e+00 8.417143359985754941e-03
1.214840000000003783e+01 -7.656399999999848660e+00 5.261197819917283816e-03
1.230470000000013897e+01 -7.656399999999848660e+00 6.302434450441410721e-03
1.246090000000003783e+01 -7.656399999999848660e+00 9.452549871270161247e-03
1.261720000000013897e+01 -7.656399999999848660e+00 6.300281209858273578e-03
1.277340000000003783e+01 -7.656399999999848660e+00 1.154713668460483414e-02
1.289060000000017681e+01 -7.656399999999848660e+00 7.346894645815146667e-03
1.304690000000027794e+01 -7.656399999999848660e+00 8.394074724030739509e-03
1.320310000000017681e+01 -7.656399999999848660e+00 1.154039993775115951e-02
1.335940000000027794e+01 -7.656399999999848660e+00 1.364197533894338787e-02
1.351560000000017681e+01 -7.656399999999848660e+00 1.154617968879010671e-02
1.367190000000027794e+01 -7.656399999999848660e+00 7.351062614429288919e-03
1.382810000000017681e+01 -7.656399999999848660e+00 8.398973031556122848e-03
1.394530000000031578e+01 -7.656399999999848660e+00 4.198265086909264143e-03
1.410159999999996217e+01 -7.656399999999848660e+00 1.258344982350319101e-02
1.425780000000031578e+01 -7.656399999999848660e+00 9.432792944516110029e-03
1.441409999999996217e+01 -7.656399999999848660e+00 3.144448998241545622e-03
1.457030000000031578e+01 -7.656399999999848660e+00 6.290887540413709657e-03
1.472659999999996217e+01 -7.656399999999848660e+00 1.468661182301983503e-02
1.488280000000031578e+01 -7.656399999999848660e+00 9.430753032384716489e-03
1.500000000000000000e+01 -7.656399999999848660e+00 1.361905780759069609e-02
1.515619999999989886e+01 -7.656399999999848660e+00 7.332048618636673003e-03
1.531250000000000000e+01 -7.656399999999848660e+00 8.384152188478037615e-03
1.546869999999989886e+01 -7.656399999999848660e+00 1.152484875576183579e-02
1.562500000000000000e+01 -7.656399999999848660e+00 7.333257455455276935e-03
1.578130000000010114e+01 -7.656399999999848660e+00 9.428247214396154319e-03
1.589840000000003783e+01 -7.656399999999848660e+00 6.278081425366629532e-03
1.605470000000013897e+01 -7.656399999999848660e+00 6.279907272644728346e-03
1.621090000000003783e+01 -7.656399999999848660e+00 1.047538951646116712e-02
1.636720000000013897e+01 -7.656399999999848660e+00 4.190571344240861217e-03
1.652340000000003783e+01 -7.656399999999848660e+00 9.425653252056234374e-03
1.667970000000013897e+01 -7.656399999999848660e+00 8.373625234516032453e-03
1.683590000000003783e+01 -7.656399999999848660e+00 1.464392477286290302e-02
1.695310000000017681e+01 -7.656399999999848660e+00 9.411260538684736859e-03
1.710940000000027794e+01 -7.656399999999848660e+00 1.882599648322295927e-02
-5.859399999999823194e+00 -7.343899999999848660e+00 7.642631536666393000e-02
-5.742199999999684223e+00 -7.343899999999848660e+00 7.316396700245798856e-02
-5.585900000000037835e+00 -7.343899999999848660e+00 7.101324482935940374e-02
-5.429699999999684223e+00 -7.343899999999848660e+00 5.595227135407832703e-02
-5.273400000000037835e+00 -7.343899999999848660e+00 6.455364900044935350e-02
-5.117199999999684223e+00 -7.343899999999848660e+00 5.808737938493661185e-02
-5.000000000000000000e+00 -7.343899999999848660e+00 4.947718730342992588e-02
-4.843800000000101136e+00 -7.343899999999848660e+00 4.623183820698557878e-02
-4.687500000000000000e+00 -7.343899999999848660e+00 3.225340328686424063e-02
-4.531300000000101136e+00 -7.343899999999848660e+00 5.482427549771901748e-02
-4.375000000000000000e+00 -7.343899999999848660e+00 4.407217567824941312e-02
-4.218699999999898864e+00 -7.343899999999848660e+00 4.836732399934966925e-02
-4.062500000000000000e+00 -7.343899999999848660e+00 4.942190820307920673e-02
-3.906300000000101136e+00 -7.343899999999848660e+00 3.653268562472031938e-02
-3.789099999999962165e+00 -7.343899999999848660e+00 4.296457894320403897e-02
-3.632799999999861029e+00 -7.343899999999848660e+00 4.511580479831036466e-02
-3.476599999999962165e+00 -7.343899999999848660e+00 3.650926441135988326e-02
-3.320299999999861029e+00 -7.343899999999848660e+00 4.724776481662019273e-02
-3.164099999999962165e+00 -7.343899999999848660e+00 4.615112316524341146e-02
-3.007799999999861029e+00 -7.343899999999848660e+00 4.079156884126246968e-02
-2.890599999999722058e+00 -7.343899999999848660e+00 2.254241417741682449e-02
-2.734399999999823194e+00 -7.343899999999848660e+00 2.145572024569313008e-02
-2.578099999999722058e+00 -7.343899999999848660e+00 2.896650042478039755e-02
-2.421899999999823194e+00 -7.343899999999848660e+00 2.574205413165773365e-02
-2.265599999999722058e+00 -7.343899999999848660e+00 2.252528898915327760e-02
-2.109399999999823194e+00 -7.343899999999848660e+00 1.716346809613744986e-02
-1.992199999999684223e+00 -7.343899999999848660e+00 2.895239732856335832e-02
-1.835900000000037835e+00 -7.343899999999848660e+00 3.217016983508331346e-02
-1.679699999999684223e+00 -7.343899999999848660e+00 2.680759341905586401e-02
-1.523400000000037835e+00 -7.343899999999848660e+00 2.251848928204863362e-02
-1.367199999999684223e+00 -7.343899999999848660e+00 2.680394172449966986e-02
-1.210900000000037835e+00 -7.343899999999848660e+00 2.679701609689308719e-02
-1.054699999999684223e+00 -7.343899999999848660e+00 1.500355372639741725e-02
-9.375000000000000000e-01 -7.343899999999848660e+00 2.143003246329781147e-02
-7.811999999998988642e-01 -7.343899999999848660e+00 1.821528204882436053e-02
-6.250000000000000000e-01 -7.343899999999848660e+00 1.928371750776706334e-02
-4.688000000001011358e-01 -7.343899999999848660e+00 1.820722313670033662e-02
-3.125000000000000000e-01 -7.343899999999848660e+00 1.071034458102700961e-02
-1.563000000001011358e-01 -7.343899999999848660e+00 1.498982839168619234e-02
0.000000000000000000e+00 -7.343899999999848660e+00 1.498957655068231497e-02
1.172000000001389708e-01 -7.343899999999848660e+00 1.819626805303174374e-02
2.734000000000378350e-01 -7.343899999999848660e+00 1.391157113359233442e-02
4.297000000001389708e-01 -7.343899999999848660e+00 1.498013251303697592e-02
5.859000000000378350e-01 -7.343899999999848660e+00 1.925689644085430002e-02
7.422000000001389708e-01 -7.343899999999848660e+00 1.497496977245752446e-02
8.984000000000378350e-01 -7.343899999999848660e+00 1.497723634149240694e-02
1.054700000000138971e+00 -7.343899999999848660e+00 1.497899922851953641e-02
1.171900000000277942e+00 -7.343899999999848660e+00 8.555618135966815141e-03
1.328100000000176806e+00 -7.343899999999848660e+00 7.484639082884966647e-03
1.484400000000277942e+00 -7.343899999999848660e+00 1.069162020238885111e-02
1.640600000000176806e+00 -7.343899999999848660e+00 1.497043663438776297e-02
1.796900000000277942e+00 -7.343899999999848660e+00 2.030946591655283240e-02
1.914099999999962165e+00 -7.343899999999848660e+00 9.620250795750994940e-03
2.109400000000277942e+00 -7.343899999999848660e+00 8.550316882835230781e-03
2.226599999999962165e+00 -7.343899999999848660e+00 1.602653188414055602e-02
2.382800000000315777e+00 -7.343899999999848660e+00 9.616007274835689997e-03
2.539099999999962165e+00 -7.343899999999848660e+00 1.281769973325818518e-02
2.695300000000315777e+00 -7.343899999999848660e+00 5.340729208941233895e-03
2.851599999999962165e+00 -7.343899999999848660e+00 9.607280984051396952e-03
3.007800000000315777e+00 -7.343899999999848660e+00 8.540016585776716296e-03
3.125000000000000000e+00 -7.343899999999848660e+00 1.067376467521406443e-03
3.281199999999898864e+00 -7.343899999999848660e+00 6.405286316424251003e-03
3.437500000000000000e+00 -7.343899999999848660e+00 7.470107856961338832e-03
3.593800000000101136e+00 -7.343899999999848660e+00 1.280372255754308290e-02
3.750000000000000000e+00 -7.343899999999848660e+00 8.534664964444356808e-03
3.867200000000138971e+00 -7.343899999999848660e+00 1.066517689698190169e-03
4.062500000000000000e+00 -7.343899999999848660e+00 1.066309920869992767e-02
4.179700000000138971e+00 -7.343899999999848660e+00 5.329648204770702329e-03
4.335900000000037835e+00 -7.343899999999848660e+00 9.594424500803541700e-03
4.492200000000138971e+00 -7.343899999999848660e+00 4.262383806496020805e-03
4.648400000000037835e+00 -7.343899999999848660e+00 1.065452402251796001e-02
4.804700000000138971e+00 -7.343899999999848660e+00 4.260910536623347018e-03
4.960900000000037835e+00 -7.343899999999848660e+00 5.325329131554233826e-03
5.078100000000176806e+00 -7.343899999999848660e+00 7.452869340246045735e-03
5.234400000000277942e+00 -7.343899999999848660e+00 6.388601849917485177e-03
5.390600000000176806e+00 -7.343899999999848660e+00 7.449910208450505680e-03
5.546900000000277942e+00 -7.343899999999848660e+00 8.510941541879262981e-03
5.703100000000176806e+00 -7.343899999999848660e+00 9.577236352289023730e-03
5.859400000000277942e+00 -7.343899999999848660e+00 3.191039583958552202e-03
5.976599999999962165e+00 -7.343899999999848660e+00 1.063499375266739643e-03
6.132800000000315777e+00 -7.343899999999848660e+00 3.190548494000994273e-03
6.289099999999962165e+00 -7.343899999999848660e+00 9.567779722593492200e-03
6.445300000000315777e+00 -7.343899999999848660e+00 1.063095170455519286e-03
6.601599999999962165e+00 -7.343899999999848660e+00 2.126192859321077242e-03
6.757800000000315777e+00 -7.343899999999848660e+00 6.377873423152379505e-03
6.914099999999962165e+00 -7.343899999999848660e+00 1.062592747652787301e-02
7.031300000000101136e+00 -7.343899999999848660e+00 5.313366683870137525e-03
7.187500000000000000e+00 -7.343899999999848660e+00 2.124858102000535924e-03
7.343699999999898864e+00 -7.343899999999848660e+00 5.308707625298436476e-03
7.500000000000000000e+00 -7.343899999999848660e+00 2.124291459741815737e-03
7.656199999999898864e+00 -7.343899999999848660e+00 1.061723896189415957e-03
7.812500000000000000e+00 -7.343899999999848660e+00 6.365785054966345384e-03
7.929700000000138971e+00 -7.343899999999848660e+00 4.246429678900494331e-03
8.085900000000037835e+00 -7.343899999999848660e+00 8.486135202997506510e-03
8.242200000000138971e+00 -7.343899999999848660e+00 4.242098013633831613e-03
8.398400000000037835e+00 -7.343899999999848660e+00 7.421301070410225333e-03
8.554700000000138971e+00 -7.343899999999848660e+00 4.241002505266973019e-03
8.710900000000037835e+00 -7.343899999999848660e+00 3.179945987737827287e-03
8.867200000000138971e+00 -7.343899999999848660e+00 4.242601695641582890e-03
9.023400000000037835e+00 -7.343899999999848660e+00 6.363745142834952712e-03
9.140600000000176806e+00 -7.343899999999848660e+00 4.240385494807476403e-03
9.296900000000277942e+00 -7.343899999999848660e+00 7.419248566228638445e-03
9.453100000000176806e+00 -7.343899999999848660e+00 3.176306885231823009e-03
9.609400000000277942e+00 -7.343899999999848660e+00 5.295183763390311216e-03
9.765600000000176806e+00 -7.343899999999848660e+00 5.291129123227911700e-03
9.921900000000277942e+00 -7.343899999999848660e+00 4.230954049212331571e-03
1.003909999999996217e+01 -7.343899999999848660e+00 3.174846207409343871e-03
1.019530000000031578e+01 -7.343899999999848660e+00 6.351707142849693719e-03
1.035159999999996217e+01 -7.343899999999848660e+00 3.176281701131435445e-03
1.050780000000031578e+01 -7.343899999999848660e+00 4.234366494814847774e-03
1.066409999999996217e+01 -7.343899999999848660e+00 6.349201324861129814e-03
1.082030000000031578e+01 -7.343899999999848660e+00 5.289265499799231975e-03
1.093750000000000000e+01 -7.343899999999848660e+00 5.285311596038382714e-03
1.109369999999989886e+01 -7.343899999999848660e+00 7.395714024416453515e-03
1.125000000000000000e+01 -7.343899999999848660e+00 6.335463398099709827e-03
1.140630000000010114e+01 -7.343899999999848660e+00 7.391558647852503744e-03
1.156250000000000000e+01 -7.343899999999848660e+00 6.338384753744668969e-03
1.171869999999989886e+01 -7.343899999999848660e+00 1.373591203338902708e-02
1.187500000000000000e+01 -7.343899999999848660e+00 1.267692061209166332e-02
1.199220000000013897e+01 -7.343899999999848660e+00 7.391999369609286545e-03
1.214840000000003783e+01 -7.343899999999848660e+00 9.497541266612554919e-03
1.230470000000013897e+01 -7.343899999999848660e+00 1.371160937651502015e-02
1.246090000000003783e+01 -7.343899999999848660e+00 8.443813322296192872e-03
1.261720000000013897e+01 -7.343899999999848660e+00 6.331320613585955139e-03
1.277340000000003783e+01 -7.343899999999848660e+00 1.792138359730140532e-02
1.289060000000017681e+01 -7.343899999999848660e+00 1.158654980171138459e-02
1.304690000000027794e+01 -7.343899999999848660e+00 9.482594503032532735e-03
1.320310000000017681e+01 -7.343899999999848660e+00 1.685659983291490013e-02
1.335940000000027794e+01 -7.343899999999848660e+00 8.424320828596213243e-03
1.351560000000017681e+01 -7.343899999999848660e+00 1.263826301799673979e-02
1.367190000000027794e+01 -7.343899999999848660e+00 6.326069728655145906e-03
1.382810000000017681e+01 -7.343899999999848660e+00 8.432719726075468825e-03
1.394530000000031578e+01 -7.343899999999848660e+00 6.325754927400300924e-03
1.410159999999996217e+01 -7.343899999999848660e+00 1.369498787025922280e-02
1.425780000000031578e+01 -7.343899999999848660e+00 5.260668953809144108e-03
1.441409999999996217e+01 -7.343899999999848660e+00 7.360393323622884364e-03
1.457030000000031578e+01 -7.343899999999848660e+00 7.359713352912420140e-03
1.472659999999996217e+01 -7.343899999999848660e+00 7.359285223205831554e-03
1.488280000000031578e+01 -7.343899999999848660e+00 1.051167980511965618e-02
1.500000000000000000e+01 -7.343899999999848660e+00 1.576524684261950554e-02
1.515619999999989886e+01 -7.343899999999848660e+00 8.405911251212899726e-03
1.531250000000000000e+01 -7.343899999999848660e+00 6.304952860480167974e-03
1.546869999999989886e+01 -7.343899999999848660e+00 5.251111587712061456e-03
1.562500000000000000e+01 -7.343899999999848660e+00 1.050142987626191335e-02
1.578130000000010114e+01 -7.343899999999848660e+00 1.575479544095866394e-02
1.589840000000003783e+01 -7.343899999999848660e+00 9.447664155794972124e-03
1.605470000000013897e+01 -7.343899999999848660e+00 9.445687203914546193e-03
1.621090000000003783e+01 -7.343899999999848660e+00 9.451441770853106702e-03
1.636720000000013897e+01 -7.343899999999848660e+00 8.400723326533059837e-03
1.652340000000003783e+01 -7.343899999999848660e+00 7.351125574680258262e-03
1.667970000000013897e+01 -7.343899999999848660e+00 6.300167881406529106e-03
1.683590000000003783e+01 -7.343899999999848660e+00 1.155272755489087678e-02
1.695310000000017681e+01 -7.343899999999848660e+00 5.252333016580858736e-03
1.710940000000027794e+01 -7.343899999999848660e+00 1.049704784279447724e-02
-5.859399999999823194e+00 -7.031399999999848660e+00 1.047214076751116912e-01
-5.742199999999684223e+00 -7.031399999999848660e+00 8.096046080044223825e-02
-5.585900000000037835e+00 -7.031399999999848660e+00 6.798233834771523487e-02
-5.429699999999684223e+00 -7.031399999999848660e+00 7.121899892952586464e-02
-5.273400000000037835e+00 -7.031399999999848660e+00 7.878191019641540838e-02
-5.117199999999684223e+00 -7.031399999999848660e+00 6.147413720505717077e-02
-5.000000000000000000e+00 -7.031399999999848660e+00 6.147992954814630873e-02
-4.843800000000101136e+00 -7.031399999999848660e+00 6.147728521760561365e-02
-4.687500000000000000e+00 -7.031399999999848660e+00 7.011341692251149560e-02
-4.531300000000101136e+00 -7.031399999999848660e+00 5.498897951425373021e-02
-4.375000000000000000e+00 -7.031399999999848660e+00 4.959882650830189227e-02
-4.218699999999898864e+00 -7.031399999999848660e+00 3.882179442944859449e-02
-4.062500000000000000e+00 -7.031399999999848660e+00 4.634856651228196761e-02
-3.906300000000101136e+00 -7.031399999999848660e+00 4.849563699082434093e-02
-3.789099999999962165e+00 -7.031399999999848660e+00 3.664588815596245275e-02
-3.632799999999861029e+00 -7.031399999999848660e+00 5.280274775960868555e-02
-3.476599999999962165e+00 -7.031399999999848660e+00 3.986466802649791391e-02
-3.320299999999861029e+00 -7.031399999999848660e+00 5.170610610823190428e-02
-3.164099999999962165e+00 -7.031399999999848660e+00 4.522661484001567339e-02
-3.007799999999861029e+00 -7.031399999999848660e+00 4.952503709416630762e-02
-2.890599999999722058e+00 -7.031399999999848660e+00 2.369294980362301323e-02
-2.734399999999823194e+00 -7.031399999999848660e+00 3.874712357179944944e-02
-2.578099999999722058e+00 -7.031399999999848660e+00 4.196565160133103323e-02
-2.421899999999823194e+00 -7.031399999999848660e+00 2.260575218989156754e-02
-2.265599999999722058e+00 -7.031399999999848660e+00 3.119856724213082230e-02
-2.109399999999823194e+00 -7.031399999999848660e+00 2.796757308290739180e-02
-1.992199999999684223e+00 -7.031399999999848660e+00 2.473141618310450637e-02
-1.835900000000037835e+00 -7.031399999999848660e+00 2.043576417999650591e-02
-1.679699999999684223e+00 -7.031399999999848660e+00 3.118597519193703690e-02
-1.523400000000037835e+00 -7.031399999999848660e+00 3.333644552403173394e-02
-1.367199999999684223e+00 -7.031399999999848660e+00 2.902266096864468403e-02
-1.210900000000037835e+00 -7.031399999999848660e+00 1.074791925880526702e-02
-1.054699999999684223e+00 -7.031399999999848660e+00 3.117539786977426008e-02
-9.375000000000000000e-01 -7.031399999999848660e+00 2.042153516327752452e-02
-7.811999999998988642e-01 -7.031399999999848660e+00 2.149148166824348116e-02
-6.250000000000000000e-01 -7.031399999999848660e+00 2.256835380081602394e-02
-4.688000000001011358e-01 -7.031399999999848660e+00 1.826615393160725340e-02
-3.125000000000000000e-01 -7.031399999999848660e+00 1.396030236784228523e-02
-1.563000000001011358e-01 -7.031399999999848660e+00 1.396282077788104162e-02
0.000000000000000000e+00 -7.031399999999848660e+00 8.591152901613677284e-03
1.172000000001389708e-01 -7.031399999999848660e+00 1.718097104590681629e-02
2.734000000000378350e-01 -7.031399999999848660e+00 3.221210136222862896e-02
4.297000000001389708e-01 -7.031399999999848660e+00 2.040491365702172891e-02
5.859000000000378350e-01 -7.031399999999848660e+00 1.824953242535145431e-02
7.422000000001389708e-01 -7.031399999999848660e+00 1.717253437227697979e-02
8.984000000000378350e-01 -7.031399999999848660e+00 1.394859176116206544e-02
1.054700000000138971e+00 -7.031399999999848660e+00 1.180065243115631900e-02
1.171900000000277942e+00 -7.031399999999848660e+00 1.072823788435237936e-02
1.328100000000176806e+00 -7.031399999999848660e+00 1.716762347270140224e-02
1.484400000000277942e+00 -7.031399999999848660e+00 1.287008266206433188e-02
1.640600000000176806e+00 -7.031399999999848660e+00 1.501413104856019927e-02
1.796900000000277942e+00 -7.031399999999848660e+00 1.394506598710780476e-02
1.914099999999962165e+00 -7.031399999999848660e+00 1.072641203707428055e-02
2.109400000000277942e+00 -7.031399999999848660e+00 1.179784440396310606e-02
2.226599999999962165e+00 -7.031399999999848660e+00 8.577906064809815226e-03
2.382800000000315777e+00 -7.031399999999848660e+00 7.507204036832229935e-03
2.539099999999962165e+00 -7.031399999999848660e+00 1.072111078394269619e-02
2.695300000000315777e+00 -7.031399999999848660e+00 1.608445531503197024e-02
2.851599999999962165e+00 -7.031399999999848660e+00 7.506952195828355164e-03
3.007800000000315777e+00 -7.031399999999848660e+00 5.360234294691406873e-03
3.125000000000000000e+00 -7.031399999999848660e+00 9.650144322911042780e-03
3.281199999999898864e+00 -7.031399999999848660e+00 3.215644450037209029e-03
3.437500000000000000e+00 -7.031399999999848660e+00 9.646039314547869004e-03
3.593800000000101136e+00 -7.031399999999848660e+00 3.215266688531395571e-03
3.750000000000000000e+00 -7.031399999999848660e+00 3.215568897736046337e-03
3.867200000000138971e+00 -7.031399999999848660e+00 7.501008748136888359e-03
4.062500000000000000e+00 -7.031399999999848660e+00 8.571118949755365465e-03
4.179700000000138971e+00 -7.031399999999848660e+00 7.497369645630883213e-03
4.335900000000037835e+00 -7.031399999999848660e+00 8.569003485322808367e-03
4.492200000000138971e+00 -7.031399999999848660e+00 4.282430350404526839e-03
4.648400000000037835e+00 -7.031399999999848660e+00 2.140119666835404392e-03
4.804700000000138971e+00 -7.031399999999848660e+00 8.560919389098399501e-03
4.960900000000037835e+00 -7.031399999999848660e+00 3.210532077658531831e-03
5.078100000000176806e+00 -7.031399999999848660e+00 3.208189956322487959e-03
5.234400000000277942e+00 -7.031399999999848660e+00 8.553515263584452258e-03
5.390600000000176806e+00 -7.031399999999848660e+00 4.275592867149301951e-03
5.546900000000277942e+00 -7.031399999999848660e+00 8.547773288696087698e-03
5.703100000000176806e+00 -7.031399999999848660e+00 1.602804293016380985e-02
5.859400000000277942e+00 -7.031399999999848660e+00 4.270669375523531049e-03
5.976599999999962165e+00 -7.031399999999848660e+00 2.135347279811959306e-03
6.132800000000315777e+00 -7.031399999999848660e+00 8.538644052305591897e-03
6.289099999999962165e+00 -7.031399999999848660e+00 1.000000000000000082e-05
6.445300000000315777e+00 -7.031399999999848660e+00 2.133823641738511259e-03
6.601599999999962165e+00 -7.031399999999848660e+00 4.268377622388261870e-03
6.757800000000315777e+00 -7.031399999999848660e+00 3.198330381020754107e-03
6.914099999999962165e+00 -7.031399999999848660e+00 1.066418212501659248e-03
7.031300000000101136e+00 -7.031399999999848660e+00 1.066318735305128544e-03
7.187500000000000000e+00 -7.031399999999848660e+00 6.396660762041508214e-03
7.343699999999898864e+00 -7.031399999999848660e+00 3.198254828719590982e-03
7.500000000000000000e+00 -7.031399999999848660e+00 4.265015544986521662e-03
7.656199999999898864e+00 -7.031399999999848660e+00 6.397265180450808879e-03
7.812500000000000000e+00 -7.031399999999848660e+00 8.526505315918782649e-03
7.929700000000138971e+00 -7.031399999999848660e+00 6.388929243222523507e-03
8.085900000000037835e+00 -7.031399999999848660e+00 4.260948312773928798e-03
8.242200000000138971e+00 -7.031399999999848660e+00 2.131141535047234841e-03
8.398400000000037835e+00 -7.031399999999848660e+00 6.391800230666707522e-03
8.554700000000138971e+00 -7.031399999999848660e+00 4.257598827422381937e-03
8.710900000000037835e+00 -7.031399999999848660e+00 4.257384762569087211e-03
8.867200000000138971e+00 -7.031399999999848660e+00 5.321450780094547257e-03
9.023400000000037835e+00 -7.031399999999848660e+00 4.257888444576838488e-03
9.140600000000176806e+00 -7.031399999999848660e+00 8.515625784551351593e-03
9.296900000000277942e+00 -7.031399999999848660e+00 9.575536425512863603e-03
9.453100000000176806e+00 -7.031399999999848660e+00 4.250799120317737094e-03
9.609400000000277942e+00 -7.031399999999848660e+00 3.188294517016306874e-03
9.765600000000176806e+00 -7.031399999999848660e+00 5.315658437005405836e-03
9.921900000000277942e+00 -7.031399999999848660e+00 3.187236784800028758e-03
1.003909999999996217e+01 -7.031399999999848660e+00 6.369373789271574535e-03
1.019530000000031578e+01 -7.031399999999848660e+00 3.184668006560496378e-03
1.035159999999996217e+01 -7.031399999999848660e+00 5.313014106464711631e-03
1.050780000000031578e+01 -7.031399999999848660e+00 1.062333351418795263e-03
1.066409999999996217e+01 -7.031399999999848660e+00 1.062028623804105523e-02
1.082030000000031578e+01 -7.031399999999848660e+00 5.303481924468015675e-03
1.093750000000000000e+01 -7.031399999999848660e+00 7.422686195931541345e-03
1.109369999999989886e+01 -7.031399999999848660e+00 2.120979750540850223e-03
1.125000000000000000e+01 -7.031399999999848660e+00 1.272401487981641988e-02
1.140630000000010114e+01 -7.031399999999848660e+00 1.060374028408642144e-02
1.156250000000000000e+01 -7.031399999999848660e+00 6.365671726514601780e-03
1.171869999999989886e+01 -7.031399999999848660e+00 4.245107513630146795e-03
1.187500000000000000e+01 -7.031399999999848660e+00 5.302902690159101706e-03
1.199220000000013897e+01 -7.031399999999848660e+00 1.166088067400530143e-02
1.214840000000003783e+01 -7.031399999999848660e+00 6.353155228621979074e-03
1.230470000000013897e+01 -7.031399999999848660e+00 7.410509683394151184e-03
1.246090000000003783e+01 -7.031399999999848660e+00 8.470294403853724508e-03
1.261720000000013897e+01 -7.031399999999848660e+00 6.349251693061905809e-03
1.277340000000003783e+01 -7.031399999999848660e+00 2.117907290293566565e-03
1.289060000000017681e+01 -7.031399999999848660e+00 5.293131259208724328e-03
1.304690000000027794e+01 -7.031399999999848660e+00 7.414816164560426338e-03
1.320310000000017681e+01 -7.031399999999848660e+00 1.165224252757236442e-02
1.335940000000027794e+01 -7.031399999999848660e+00 1.058715655398120674e-02
1.351560000000017681e+01 -7.031399999999848660e+00 1.269883077942884908e-02
1.367190000000027794e+01 -7.031399999999848660e+00 1.058004204562171778e-02
1.382810000000017681e+01 -7.031399999999848660e+00 6.342212737003579542e-03
1.394530000000031578e+01 -7.031399999999848660e+00 1.268220927317305173e-02
1.410159999999996217e+01 -7.031399999999848660e+00 1.056858327994537362e-02
1.425780000000031578e+01 -7.031399999999848660e+00 1.690898276172104683e-02
1.441409999999996217e+01 -7.031399999999848660e+00 1.056912473810370581e-02
1.457030000000031578e+01 -7.031399999999848660e+00 1.162486741045107297e-02
1.472659999999996217e+01 -7.031399999999848660e+00 1.478747414507205864e-02
1.488280000000031578e+01 -7.031399999999848660e+00 1.056193467744305330e-02
1.500000000000000000e+01 -7.031399999999848660e+00 7.393548191783122156e-03
1.515619999999989886e+01 -7.031399999999848660e+00 7.394102241991648561e-03
1.531250000000000000e+01 -7.031399999999848660e+00 6.333549406470254974e-03
1.546869999999989886e+01 -7.031399999999848660e+00 8.446218403883206521e-03
1.562500000000000000e+01 -7.031399999999848660e+00 7.391684568354441563e-03
1.578130000000010114e+01 -7.031399999999848660e+00 1.055707414606825260e-02
1.589840000000003783e+01 -7.031399999999848660e+00 1.161510857155089067e-02
1.605470000000013897e+01 -7.031399999999848660e+00 1.266646921043081998e-02
1.621090000000003783e+01 -7.031399999999848660e+00 1.160032550462338635e-02
1.636720000000013897e+01 -7.031399999999848660e+00 9.499606362844336890e-03
1.652340000000003783e+01 -7.031399999999848660e+00 1.266986906398314371e-02
1.667970000000013897e+01 -7.031399999999848660e+00 9.494279925612365834e-03
1.683590000000003783e+01 -7.031399999999848660e+00 1.687825815924820852e-02
1.695310000000017681e+01 -7.031399999999848660e+00 1.266332119788237363e-02
1.710940000000027794e+01 -7.031399999999848660e+00 9.493322929797636672e-03
-5.859399999999823194e+00 -6.640699999999924330e+00 1.385125521316410424e-01
-5.742199999999684223e+00 -6.640699999999924330e+00 1.334757320541268000e-01
-5.585900000000037835e+00 -6.640699999999924330e+00 8.888325286187016838e-02
-5.429699999999684223e+00 -6.640699999999924330e+00 8.995408081034969583e-02
-5.273400000000037835e+00 -6.640699999999924330e+00 9.643596456810273054e-02
-5.117199999999684223e+00 -6.640699999999924330e+00 8.988671334181294603e-02
-5.000000000000000000e+00 -6.640699999999924330e+00 8.663116468471161735e-02
-4.843800000000101136e+00 -6.640699999999924330e+00 8.988520229578968179e-02
-4.687500000000000000e+00 -6.640699999999924330e+00 7.035505836573023586e-02
-4.531300000000101136e+00 -6.640699999999924330e+00 7.250993591539275918e-02
-4.375000000000000000e+00 -6.640699999999924330e+00 7.249004047608657852e-02
-4.218699999999898864e+00 -6.640699999999924330e+00 6.273963824953261714e-02
-4.062500000000000000e+00 -6.640699999999924330e+00 6.705669673797004515e-02
-3.906300000000101136e+00 -6.640699999999924330e+00 5.514524685715861685e-02
-3.789099999999962165e+00 -6.640699999999924330e+00 5.298407328239920083e-02
-3.632799999999861029e+00 -6.640699999999924330e+00 3.351134910122342131e-02
-3.476599999999962165e+00 -6.640699999999924330e+00 5.189435725862899529e-02
-3.320299999999861029e+00 -6.640699999999924330e+00 6.268624795671096095e-02
-3.164099999999962165e+00 -6.640699999999924330e+00 4.215151026219130653e-02
-3.007799999999861029e+00 -6.640699999999924330e+00 5.186980276075111446e-02
-2.890599999999722058e+00 -6.640699999999924330e+00 4.646315416904541612e-02
-2.734399999999823194e+00 -6.640699999999924330e+00 4.863087560990560221e-02
-2.578099999999722058e+00 -6.640699999999924330e+00 4.320332421487821373e-02
-2.421899999999823194e+00 -6.640699999999924330e+00 3.890099842516750450e-02
-2.265599999999722058e+00 -6.640699999999924330e+00 3.347395071214787077e-02
-2.109399999999823194e+00 -6.640699999999924330e+00 3.456265937190257376e-02
-1.992199999999684223e+00 -6.640699999999924330e+00 3.995520486739122940e-02
-1.835900000000037835e+00 -6.640699999999924330e+00 2.915374421116198947e-02
-1.679699999999684223e+00 -6.640699999999924330e+00 2.591506890132034766e-02
-1.523400000000037835e+00 -6.640699999999924330e+00 2.913548573838100134e-02
-1.367199999999684223e+00 -6.640699999999924330e+00 2.590889879672539017e-02
-1.210900000000037835e+00 -6.640699999999924330e+00 3.561409556308366142e-02
-1.054699999999684223e+00 -6.640699999999924330e+00 2.590109172560524364e-02
-9.375000000000000000e-01 -6.640699999999924330e+00 1.834233583527965575e-02
-7.811999999998988642e-01 -6.640699999999924330e+00 2.698035634771460411e-02
-6.250000000000000000e-01 -6.640699999999924330e+00 1.833679533319439170e-02
-4.688000000001011358e-01 -6.640699999999924330e+00 3.235199903988158349e-02
-3.125000000000000000e-01 -6.640699999999924330e+00 3.235426560891646597e-02
-1.563000000001011358e-01 -6.640699999999924330e+00 2.049028775733559293e-02
0.000000000000000000e+00 -6.640699999999924330e+00 2.048222884521156903e-02
1.172000000001389708e-01 -6.640699999999924330e+00 1.616731100530707788e-02
2.734000000000378350e-01 -6.640699999999924330e+00 2.155620480623954283e-02
4.297000000001389708e-01 -6.640699999999924330e+00 2.263345470031789472e-02
5.859000000000378350e-01 -6.640699999999924330e+00 2.047492545609917725e-02
7.422000000001389708e-01 -6.640699999999924330e+00 1.293102818500225376e-02
8.984000000000378350e-01 -6.640699999999924330e+00 1.185175097084270081e-02
1.054700000000138971e+00 -6.640699999999924330e+00 2.047265888706429476e-02
1.171900000000277942e+00 -6.640699999999924330e+00 1.508452060914345846e-02
1.328100000000176806e+00 -6.640699999999924330e+00 1.400513006653216104e-02
1.484400000000277942e+00 -6.640699999999924330e+00 1.722428769857343653e-02
1.640600000000176806e+00 -6.640699999999924330e+00 1.400097468996821214e-02
1.796900000000277942e+00 -6.640699999999924330e+00 1.184354095411635326e-02
1.914099999999962165e+00 -6.640699999999924330e+00 1.829624893157040175e-02
2.109400000000277942e+00 -6.640699999999924330e+00 1.183857968634000057e-02
2.226599999999962165e+00 -6.640699999999924330e+00 1.614615636098152077e-02
2.382800000000315777e+00 -6.640699999999924330e+00 2.260461890537412630e-02
2.539099999999962165e+00 -6.640699999999924330e+00 1.291491036075420942e-02
2.695300000000315777e+00 -6.640699999999924330e+00 1.076271491778296556e-02
2.851599999999962165e+00 -6.640699999999924330e+00 7.532224440567282867e-03
3.007800000000315777e+00 -6.640699999999924330e+00 1.075664554958956007e-02
3.125000000000000000e+00 -6.640699999999924330e+00 1.506135123678689451e-02
3.281199999999898864e+00 -6.640699999999924330e+00 8.604576027120253157e-03
3.437500000000000000e+00 -6.640699999999924330e+00 6.452997594608504174e-03
3.593800000000101136e+00 -6.640699999999924330e+00 4.300852519838035438e-03
3.750000000000000000e+00 -6.640699999999924330e+00 8.599148853486731844e-03
3.867200000000138971e+00 -6.640699999999924330e+00 7.522906323423881637e-03
4.062500000000000000e+00 -6.640699999999924330e+00 1.074966955378220228e-02
4.179700000000138971e+00 -6.640699999999924330e+00 9.670820469329238778e-03
4.335900000000037835e+00 -6.640699999999924330e+00 7.522062656060897815e-03
4.492200000000138971e+00 -6.640699999999924330e+00 9.670404931672843540e-03
4.648400000000037835e+00 -6.640699999999924330e+00 3.222859694798248242e-03
4.804700000000138971e+00 -6.640699999999924330e+00 7.518599842257606483e-03
4.960900000000037835e+00 -6.640699999999924330e+00 6.441387724329833767e-03
5.078100000000176806e+00 -6.640699999999924330e+00 5.365951085479385603e-03
5.234400000000277942e+00 -6.640699999999924330e+00 1.000000000000000082e-05
5.390600000000176806e+00 -6.640699999999924330e+00 7.508929147708779360e-03
5.546900000000277942e+00 -6.640699999999924330e+00 4.288587862949287503e-03
5.703100000000176806e+00 -6.640699999999924330e+00 6.432006646935464061e-03
5.859400000000277942e+00 -6.640699999999924330e+00 6.433051787101548395e-03
5.976599999999962165e+00 -6.640699999999924330e+00 3.214876334975388331e-03
6.132800000000315777e+00 -6.640699999999924330e+00 5.357955133606331910e-03
6.289099999999962165e+00 -6.640699999999924330e+00 4.284608775088052414e-03
6.445300000000315777e+00 -6.640699999999924330e+00 5.355033777961373635e-03
6.601599999999962165e+00 -6.640699999999924330e+00 7.495908967808404509e-03
6.757800000000315777e+00 -6.640699999999924330e+00 6.423532197155046655e-03
6.914099999999962165e+00 -6.640699999999924330e+00 6.425559517236245979e-03
7.031300000000101136e+00 -6.640699999999924330e+00 5.351029505999750115e-03
7.187500000000000000e+00 -6.640699999999924330e+00 5.350173246586572076e-03
7.343699999999898864e+00 -6.640699999999924330e+00 7.487434518027987103e-03
7.500000000000000000e+00 -6.640699999999924330e+00 6.418293904274430771e-03
7.656199999999898864e+00 -6.640699999999924330e+00 6.415296996328310672e-03
7.812500000000000000e+00 -6.640699999999924330e+00 7.482863603807642962e-03
7.929700000000138971e+00 -6.640699999999924330e+00 5.346080830273592516e-03
8.085900000000037835e+00 -6.640699999999924330e+00 5.341774349107317361e-03
8.242200000000138971e+00 -6.640699999999924330e+00 1.068735149737315773e-03
8.398400000000037835e+00 -6.640699999999924330e+00 9.617883490314563938e-03
8.554700000000138971e+00 -6.640699999999924330e+00 4.271966356693491021e-03
8.710900000000037835e+00 -6.640699999999924330e+00 3.202863519090516902e-03
8.867200000000138971e+00 -6.640699999999924330e+00 5.338827809361971523e-03
9.023400000000037835e+00 -6.640699999999924330e+00 5.337291579238329260e-03
9.140600000000176806e+00 -6.640699999999924330e+00 6.403825638601772299e-03
9.296900000000277942e+00 -6.640699999999924330e+00 4.265594779295435630e-03
9.453100000000176806e+00 -6.640699999999924330e+00 5.331776261253451908e-03
9.609400000000277942e+00 -6.640699999999924330e+00 6.401596845717471597e-03
9.765600000000176806e+00 -6.640699999999924330e+00 5.330920001840274737e-03
9.921900000000277942e+00 -6.640699999999924330e+00 5.327079426531169948e-03
1.003909999999996217e+01 -6.640699999999924330e+00 4.262421582646601717e-03
1.019530000000031578e+01 -6.640699999999924330e+00 1.065389442000826831e-02
1.035159999999996217e+01 -6.640699999999924330e+00 6.387204132345974950e-03
1.050780000000031578e+01 -6.640699999999924330e+00 6.389256636527561838e-03
1.066409999999996217e+01 -6.640699999999924330e+00 1.065398256435962478e-03
1.082030000000031578e+01 -6.640699999999924330e+00 5.326852769627681006e-03
1.093750000000000000e+01 -6.640699999999924330e+00 8.525346847300954711e-03
1.109369999999989886e+01 -6.640699999999924330e+00 5.323654388878459529e-03
1.125000000000000000e+01 -6.640699999999924330e+00 3.190636638352351180e-03
1.140630000000010114e+01 -6.640699999999924330e+00 5.317862045789318107e-03
1.156250000000000000e+01 -6.640699999999924330e+00 8.505489184145354972e-03
1.171869999999989886e+01 -6.640699999999924330e+00 6.377495661646566047e-03
1.187500000000000000e+01 -6.640699999999924330e+00 2.125512888610613018e-03
1.199220000000013897e+01 -6.640699999999924330e+00 6.374863923156065190e-03
1.214840000000003783e+01 -6.640699999999924330e+00 9.562528837662682968e-03
1.230470000000013897e+01 -6.640699999999924330e+00 4.249262890194095699e-03
1.246090000000003783e+01 -6.640699999999924330e+00 1.062010994933834315e-02
1.261720000000013897e+01 -6.640699999999924330e+00 1.062288020038097691e-02
1.277340000000003783e+01 -6.640699999999924330e+00 1.062512158531547096e-02
1.289060000000017681e+01 -6.640699999999924330e+00 1.063140501836216858e-03
1.304690000000027794e+01 -6.640699999999924330e+00 9.558335684948151417e-03
1.320310000000017681e+01 -6.640699999999924330e+00 7.429246654082504765e-03
1.335940000000027794e+01 -6.640699999999924330e+00 5.307183987224988429e-03
1.351560000000017681e+01 -6.640699999999924330e+00 7.429498495086380404e-03
1.367190000000027794e+01 -6.640699999999924330e+00 9.563259176573921452e-03
1.382810000000017681e+01 -6.640699999999924330e+00 1.486277460523089539e-02
1.394530000000031578e+01 -6.640699999999924330e+00 6.363531077981657985e-03
1.410159999999996217e+01 -6.640699999999924330e+00 7.421930672919914429e-03
1.425780000000031578e+01 -6.640699999999924330e+00 1.272514816433386112e-02
1.441409999999996217e+01 -6.640699999999924330e+00 1.908300022767812215e-02
1.457030000000031578e+01 -6.640699999999924330e+00 1.165930666773107652e-02
1.472659999999996217e+01 -6.640699999999924330e+00 1.378741351868160991e-02
1.488280000000031578e+01 -6.640699999999924330e+00 5.300938330328870858e-03
1.500000000000000000e+01 -6.640699999999924330e+00 9.541915651495454578e-03
1.515619999999989886e+01 -6.640699999999924330e+00 1.271545228568464643e-02
1.531250000000000000e+01 -6.640699999999924330e+00 1.166106955475820772e-02
1.546869999999989886e+01 -6.640699999999924330e+00 7.418241202213135890e-03
1.562500000000000000e+01 -6.640699999999924330e+00 1.588613052447984675e-02
1.578130000000010114e+01 -6.640699999999924330e+00 7.413443631089302807e-03
1.589840000000003783e+01 -6.640699999999924330e+00 1.271431900116720692e-02
1.605470000000013897e+01 -6.640699999999924330e+00 1.483267960526774877e-02
1.621090000000003783e+01 -6.640699999999924330e+00 1.587756793034807504e-02
1.636720000000013897e+01 -6.640699999999924330e+00 8.469085567035121442e-03
1.652340000000003783e+01 -6.640699999999924330e+00 1.482575397766116611e-02
1.667970000000013897e+01 -6.640699999999924330e+00 1.376046653126690791e-02
1.683590000000003783e+01 -6.640699999999924330e+00 9.531728682888682830e-03
1.695310000000017681e+01 -6.640699999999924330e+00 7.412876988830583054e-03
1.710940000000027794e+01 -6.640699999999924330e+00 1.058608622971473484e-02
-5.859399999999823194e+00 -6.328300000000126602e+00 1.435493722091552293e-01
-5.742199999999684223e+00 -6.328300000000126602e+00 1.296981169959911528e-01
-5.585900000000037835e+00 -6.328300000000126602e+00 1.142309239814585375e-01
-5.429699999999684223e+00 -6.328300000000126602e+00 1.196724525522010335e-01
-5.273400000000037835e+00 -6.328300000000126602e+00 1.250894266250656139e-01
-5.117199999999684223e+00 -6.328300000000126602e+00 9.897364044365634939e-02
-5.000000000000000000e+00 -6.328300000000126602e+00 8.373096368407893786e-02
-4.843800000000101136e+00 -6.328300000000126602e+00 8.046660059184197744e-02
-4.687500000000000000e+00 -6.328300000000126602e+00 8.694218832449814027e-02
-4.531300000000101136e+00 -6.328300000000126602e+00 7.389695024423824365e-02
-4.375000000000000000e+00 -6.328300000000126602e+00 6.952914579351984758e-02
-4.218699999999898864e+00 -6.328300000000126602e+00 6.953506405711092075e-02
-4.062500000000000000e+00 -6.328300000000126602e+00 7.603243603660232719e-02
-3.906300000000101136e+00 -6.328300000000126602e+00 7.167155721349051378e-02
-3.789099999999962165e+00 -6.328300000000126602e+00 5.974701160047753840e-02
-3.632799999999861029e+00 -6.328300000000126602e+00 6.841386790785625172e-02
-3.476599999999962165e+00 -6.328300000000126602e+00 5.863387436334689673e-02
-3.320299999999861029e+00 -6.328300000000126602e+00 6.188803789492688945e-02
-3.164099999999962165e+00 -6.328300000000126602e+00 5.860252015836436845e-02
-3.007799999999861029e+00 -6.328300000000126602e+00 5.534445309122430073e-02
-2.890599999999722058e+00 -6.328300000000126602e+00 4.989184351631128361e-02
-2.734399999999823194e+00 -6.328300000000126602e+00 5.534294204520105037e-02
-2.578099999999722058e+00 -6.328300000000126602e+00 4.664649441986693651e-02
-2.421899999999823194e+00 -6.328300000000126602e+00 3.471666014577257098e-02
-2.265599999999722058e+00 -6.328300000000126602e+00 4.228901545030744336e-02
-2.109399999999823194e+00 -6.328300000000126602e+00 4.986817046194696318e-02
-1.992199999999684223e+00 -6.328300000000126602e+00 5.096103449826561160e-02
-1.835900000000037835e+00 -6.328300000000126602e+00 3.576922962147110335e-02
-1.679699999999684223e+00 -6.328300000000126602e+00 2.817571967261066693e-02
-1.523400000000037835e+00 -6.328300000000126602e+00 4.984764542013109256e-02
-1.367199999999684223e+00 -6.328300000000126602e+00 4.875226297377369122e-02
-1.210900000000037835e+00 -6.328300000000126602e+00 3.249139303552678326e-02
-1.054699999999684223e+00 -6.328300000000126602e+00 4.332231908920949198e-02
-9.375000000000000000e-01 -6.328300000000126602e+00 3.465961815839471716e-02
-7.811999999998988642e-01 -6.328300000000126602e+00 3.898662436648524243e-02
-6.250000000000000000e-01 -6.328300000000126602e+00 3.248497108992795535e-02
-4.688000000001011358e-01 -6.328300000000126602e+00 2.814638019565914376e-02
-3.125000000000000000e-01 -6.328300000000126602e+00 3.139084784858993393e-02
-1.563000000001011358e-01 -6.328300000000126602e+00 2.380098959428569166e-02
0.000000000000000000e+00 -6.328300000000126602e+00 2.488415775195512367e-02
1.172000000001389708e-01 -6.328300000000126602e+00 2.597790323178733596e-02
2.734000000000378350e-01 -6.328300000000126602e+00 3.028916937713563295e-02
4.297000000001389708e-01 -6.328300000000126602e+00 1.622926389226050231e-02
5.859000000000378350e-01 -6.328300000000126602e+00 2.054997407525413836e-02
7.422000000001389708e-01 -6.328300000000126602e+00 1.622334562866942220e-02
8.984000000000378350e-01 -6.328300000000126602e+00 2.163074974338675266e-02
1.054700000000138971e+00 -6.328300000000126602e+00 1.621893841110159940e-02
1.171900000000277942e+00 -6.328300000000126602e+00 2.162117978523947492e-02
1.328100000000176806e+00 -6.328300000000126602e+00 2.594629718580093378e-02
1.484400000000277942e+00 -6.328300000000126602e+00 2.917980975506312760e-02
1.640600000000176806e+00 -6.328300000000126602e+00 1.296880433558361169e-02
1.796900000000277942e+00 -6.328300000000126602e+00 1.512783726181008044e-02
1.914099999999962165e+00 -6.328300000000126602e+00 1.511952650868218263e-02
2.109400000000277942e+00 -6.328300000000126602e+00 2.701158463219519024e-02
2.226599999999962165e+00 -6.328300000000126602e+00 2.485708484403848298e-02
2.382800000000315777e+00 -6.328300000000126602e+00 1.296414527701191151e-02
2.539099999999962165e+00 -6.328300000000126602e+00 1.296024174145183824e-02
2.695300000000315777e+00 -6.328300000000126602e+00 1.079722972736413093e-02
2.851599999999962165e+00 -6.328300000000126602e+00 1.511725993964730189e-02
3.007800000000315777e+00 -6.328300000000126602e+00 1.079731787171548697e-02
3.125000000000000000e+00 -6.328300000000126602e+00 1.079602089054552613e-02
3.281199999999898864e+00 -6.328300000000126602e+00 1.403018824641779488e-02
3.437500000000000000e+00 -6.328300000000126602e+00 7.555016051418034229e-03
3.593800000000101136e+00 -6.328300000000126602e+00 1.078954857674592309e-02
3.750000000000000000e+00 -6.328300000000126602e+00 5.395517219334394245e-03
3.867200000000138971e+00 -6.328300000000126602e+00 5.394081725612302237e-03
4.062500000000000000e+00 -6.328300000000126602e+00 1.294135366616115841e-02
4.179700000000138971e+00 -6.328300000000126602e+00 8.627279493619648479e-03
4.335900000000037835e+00 -6.328300000000126602e+00 7.546793442641491594e-03
4.492200000000138971e+00 -6.328300000000126602e+00 9.701620624103238916e-03
4.648400000000037835e+00 -6.328300000000126602e+00 5.388402710974905287e-03
4.804700000000138971e+00 -6.328300000000126602e+00 8.621512334630895488e-03
4.960900000000037835e+00 -6.328300000000126602e+00 7.541756622563977955e-03
5.078100000000176806e+00 -6.328300000000126602e+00 1.077505512697287532e-02
5.234400000000277942e+00 -6.328300000000126602e+00 4.308659590958182836e-03
5.390600000000176806e+00 -6.328300000000126602e+00 8.613705263510748958e-03
5.546900000000277942e+00 -6.328300000000126602e+00 5.382962945291189759e-03
5.703100000000176806e+00 -6.328300000000126602e+00 6.455528596697455643e-03
5.859400000000277942e+00 -6.328300000000126602e+00 1.075765291360506262e-02
5.976599999999962165e+00 -6.328300000000126602e+00 5.379424579186735736e-03
6.132800000000315777e+00 -6.328300000000126602e+00 5.377170602202048337e-03
6.289099999999962165e+00 -6.328300000000126602e+00 7.527137252288993233e-03
6.445300000000315777e+00 -6.328300000000126602e+00 8.601201357668317865e-03
6.601599999999962165e+00 -6.328300000000126602e+00 5.374878849066780026e-03
6.757800000000315777e+00 -6.328300000000126602e+00 5.373682604298370309e-03
6.914099999999962165e+00 -6.328300000000126602e+00 7.521042699995201045e-03
7.031300000000101136e+00 -6.328300000000126602e+00 1.000000000000000082e-05
7.187500000000000000e+00 -6.328300000000126602e+00 1.073994849103259916e-03
7.343699999999898864e+00 -6.328300000000126602e+00 6.442596561148437699e-03
7.500000000000000000e+00 -6.328300000000126602e+00 3.221461977226738015e-03
7.656199999999898864e+00 -6.328300000000126602e+00 6.440065559059486230e-03
7.812500000000000000e+00 -6.328300000000126602e+00 5.365208154517952903e-03
7.929700000000138971e+00 -6.328300000000126602e+00 5.365485179622216105e-03
8.085900000000037835e+00 -6.328300000000126602e+00 4.290527038679130788e-03
8.242200000000138971e+00 -6.328300000000126602e+00 4.288550086798706591e-03
8.398400000000037835e+00 -6.328300000000126602e+00 4.286988672574676765e-03
8.554700000000138971e+00 -6.328300000000126602e+00 7.500756907133012720e-03
8.710900000000037835e+00 -6.328300000000126602e+00 3.214750414473450512e-03
8.867200000000138971e+00 -6.328300000000126602e+00 4.283878436176812195e-03
9.023400000000037835e+00 -6.328300000000126602e+00 4.283853252076424631e-03
9.140600000000176806e+00 -6.328300000000126602e+00 5.354857489258660688e-03
9.296900000000277942e+00 -6.328300000000126602e+00 8.562883748928629482e-03
9.453100000000176806e+00 -6.328300000000126602e+00 1.069879767099930941e-02
9.609400000000277942e+00 -6.328300000000126602e+00 6.421076747367257878e-03
9.765600000000176806e+00 -6.328300000000126602e+00 4.278715695597360737e-03
9.921900000000277942e+00 -6.328300000000126602e+00 7.487497478278956446e-03
1.003909999999996217e+01 -6.328300000000126602e+00 6.416606569548463992e-03
1.019530000000031578e+01 -6.328300000000126602e+00 4.277154281373330910e-03
1.035159999999996217e+01 -6.328300000000126602e+00 2.139049342568932061e-03
1.050780000000031578e+01 -6.328300000000126602e+00 9.620490044704676363e-03
1.066409999999996217e+01 -6.328300000000126602e+00 7.483682087070239221e-03
1.082030000000031578e+01 -6.328300000000126602e+00 3.206452253395745619e-03
1.093750000000000000e+01 -6.328300000000126602e+00 6.411645301772113045e-03
1.109369999999989886e+01 -6.328300000000126602e+00 1.175898533706508375e-02
1.125000000000000000e+01 -6.328300000000126602e+00 8.557431391194721473e-03
1.140630000000010114e+01 -6.328300000000126602e+00 1.069388677142373359e-02
1.156250000000000000e+01 -6.328300000000126602e+00 1.389243121729778069e-02
1.171869999999989886e+01 -6.328300000000126602e+00 1.494777094403894856e-02
1.187500000000000000e+01 -6.328300000000126602e+00 7.472651451100482782e-03
1.199220000000013897e+01 -6.328300000000126602e+00 6.405777406381808932e-03
1.214840000000003783e+01 -6.328300000000126602e+00 1.174303120946955728e-02
1.230470000000013897e+01 -6.328300000000126602e+00 9.608338716267674634e-03
1.246090000000003783e+01 -6.328300000000126602e+00 9.606386948487637134e-03
1.261720000000013897e+01 -6.328300000000126602e+00 1.813141899453374686e-02
1.277340000000003783e+01 -6.328300000000126602e+00 1.067946887395184764e-02
1.289060000000017681e+01 -6.328300000000126602e+00 5.339092242416041377e-03
1.304690000000027794e+01 -6.328300000000126602e+00 1.066552947438732801e-02
1.320310000000017681e+01 -6.328300000000126602e+00 7.460311241910573023e-03
1.335940000000027794e+01 -6.328300000000126602e+00 1.599001493857857975e-02
1.351560000000017681e+01 -6.328300000000126602e+00 6.406369232740916249e-03
1.367190000000027794e+01 -6.328300000000126602e+00 9.601010143054890950e-03
1.382810000000017681e+01 -6.328300000000126602e+00 1.065740760201233477e-02
1.394530000000031578e+01 -6.328300000000126602e+00 1.490860966793627548e-02
1.410159999999996217e+01 -6.328300000000126602e+00 1.064623845349044716e-02
1.425780000000031578e+01 -6.328300000000126602e+00 1.277362755757993455e-02
1.441409999999996217e+01 -6.328300000000126602e+00 5.322080382604236354e-03
1.457030000000031578e+01 -6.328300000000126602e+00 1.277324979607412196e-02
1.472659999999996217e+01 -6.328300000000126602e+00 1.383979644748775661e-02
1.488280000000031578e+01 -6.328300000000126602e+00 1.171095925762598647e-02
1.500000000000000000e+01 -6.328300000000126602e+00 1.171343989151416021e-02
1.515619999999989886e+01 -6.328300000000126602e+00 1.384344814204395598e-02
1.531250000000000000e+01 -6.328300000000126602e+00 1.064461407901545059e-02
1.546869999999989886e+01 -6.328300000000126602e+00 9.580560653540183894e-03
1.562500000000000000e+01 -6.328300000000126602e+00 9.577236352289023730e-03
1.578130000000010114e+01 -6.328300000000126602e+00 1.169938716349789611e-02
1.589840000000003783e+01 -6.328300000000126602e+00 9.563586569878960650e-03
1.605470000000013897e+01 -6.328300000000126602e+00 1.275020634421949323e-02
1.621090000000003783e+01 -6.328300000000126602e+00 8.502038962392257856e-03
1.636720000000013897e+01 -6.328300000000126602e+00 2.020696662797541801e-02
1.652340000000003783e+01 -6.328300000000126602e+00 9.571091431794456414e-03
1.667970000000013897e+01 -6.328300000000126602e+00 1.594191330683831717e-02
1.683590000000003783e+01 -6.328300000000126602e+00 9.559796362770630121e-03
1.695310000000017681e+01 -6.328300000000126602e+00 1.805637037537878575e-02
1.710940000000027794e+01 -6.328300000000126602e+00 7.442241649882491185e-03
-5.859399999999823194e+00 -6.015800000000126602e+00 1.662150625579692231e-01
-5.742199999999684223e+00 -6.015800000000126602e+00 1.800663177711333274e-01
-5.585900000000037835e+00 -6.015800000000126602e+00 1.586598324416979011e-01
-5.429699999999684223e+00 -6.015800000000126602e+00 1.473269872672909042e-01
-5.273400000000037835e+00 -6.015800000000126602e+00 1.271797069572340455e-01
-5.117199999999684223e+00 -6.015800000000126602e+00 1.473269872672909042e-01
-5.000000000000000000e+00 -6.015800000000126602e+00 1.334757320541268000e-01
-4.843800000000101136e+00 -6.015800000000126602e+00 1.322165270347482324e-01
-4.687500000000000000e+00 -6.015800000000126602e+00 9.700021433728628351e-02
-4.531300000000101136e+00 -6.015800000000126602e+00 9.696243818670491343e-02
-4.375000000000000000e+00 -6.015800000000126602e+00 1.177132554625499317e-01
-4.218699999999898864e+00 -6.015800000000126602e+00 9.147482271225317041e-02
-4.062500000000000000e+00 -6.015800000000126602e+00 9.918178703335962798e-02
-3.906300000000101136e+00 -6.015800000000126602e+00 7.191596890775189821e-02
-3.789099999999962165e+00 -6.015800000000126602e+00 9.151750976241010416e-02
-3.632799999999861029e+00 -6.015800000000126602e+00 6.213181998667858391e-02
-3.476599999999962165e+00 -6.015800000000126602e+00 7.083859309317160069e-02
-3.320299999999861029e+00 -6.015800000000126602e+00 7.302394340430308495e-02
-3.164099999999962165e+00 -6.015800000000126602e+00 7.082637880448362788e-02
-3.007799999999861029e+00 -6.015800000000126602e+00 6.428959370788568661e-02
-2.890599999999722058e+00 -6.015800000000126602e+00 7.953176678545532952e-02
-2.734399999999823194e+00 -6.015800000000126602e+00 5.229390301127781471e-02
-2.578099999999722058e+00 -6.015800000000126602e+00 6.754577196749668444e-02
-2.421899999999823194e+00 -6.015800000000126602e+00 4.031130804687148989e-02
-2.265599999999722058e+00 -6.015800000000126602e+00 5.556229555957679228e-02
-2.109399999999823194e+00 -6.015800000000126602e+00 6.207591128381818174e-02
-1.992199999999684223e+00 -6.015800000000126602e+00 4.900435581865327656e-02
-1.835900000000037835e+00 -6.015800000000126602e+00 6.096844046927474281e-02
-1.679699999999684223e+00 -6.015800000000126602e+00 5.987872444550454420e-02
-1.523400000000037835e+00 -6.015800000000126602e+00 5.442762591661477745e-02
-1.367199999999684223e+00 -6.015800000000126602e+00 3.809145551820903447e-02
-1.210900000000037835e+00 -6.015800000000126602e+00 4.244918632877239806e-02
-1.054699999999684223e+00 -6.015800000000126602e+00 4.242828352545071485e-02
-9.375000000000000000e-01 -6.015800000000126602e+00 4.786729368615444402e-02
-7.811999999998988642e-01 -6.015800000000126602e+00 3.914969141649476958e-02
-6.250000000000000000e-01 -6.015800000000126602e+00 4.350943695508913828e-02
-4.688000000001011358e-01 -6.015800000000126602e+00 3.915271350854127724e-02
-3.125000000000000000e-01 -6.015800000000126602e+00 3.261517288893169692e-02
-1.563000000001011358e-01 -6.015800000000126602e+00 3.153011592373319849e-02
0.000000000000000000e+00 -6.015800000000126602e+00 2.716734829309232213e-02
1.172000000001389708e-01 -6.015800000000126602e+00 3.586769945398651099e-02
2.734000000000378350e-01 -6.015800000000126602e+00 3.041735644810836942e-02
4.297000000001389708e-01 -6.015800000000126602e+00 3.584503376363769311e-02
5.859000000000378350e-01 -6.015800000000126602e+00 3.149939132126036018e-02
7.422000000001389708e-01 -6.015800000000126602e+00 2.389442260672357959e-02
8.984000000000378350e-01 -6.015800000000126602e+00 2.280319553693012369e-02
1.054700000000138971e+00 -6.015800000000126602e+00 1.411581418773553802e-02
1.171900000000277942e+00 -6.015800000000126602e+00 2.279929200137004869e-02
1.328100000000176806e+00 -6.015800000000126602e+00 1.302685368697696286e-02
1.484400000000277942e+00 -6.015800000000126602e+00 3.147496274388442150e-02
1.640600000000176806e+00 -6.015800000000126602e+00 1.736456313773221058e-02
1.796900000000277942e+00 -6.015800000000126602e+00 1.518953830775963097e-02
1.914099999999962165e+00 -6.015800000000126602e+00 1.085287399717047019e-02
2.109400000000277942e+00 -6.015800000000126602e+00 1.843727989374079751e-02
2.226599999999962165e+00 -6.015800000000126602e+00 1.410309621703981393e-02
2.382800000000315777e+00 -6.015800000000126602e+00 1.518387188517242650e-02
2.539099999999962165e+00 -6.015800000000126602e+00 1.518311636216079959e-02
2.695300000000315777e+00 -6.015800000000126602e+00 8.673630830382972334e-03
2.851599999999962165e+00 -6.015800000000126602e+00 1.626250690477209701e-02
3.007800000000315777e+00 -6.015800000000126602e+00 2.059794978649245878e-02
3.125000000000000000e+00 -6.015800000000126602e+00 1.408458590325494843e-02
3.281199999999898864e+00 -6.015800000000126602e+00 1.083494291769451952e-02
3.437500000000000000e+00 -6.015800000000126602e+00 1.300078814307582646e-02
3.593800000000101136e+00 -6.015800000000126602e+00 1.191660002934069769e-02
3.750000000000000000e+00 -6.015800000000126602e+00 9.750868132411133482e-03
3.867200000000138971e+00 -6.015800000000126602e+00 8.666465953822709983e-03
4.062500000000000000e+00 -6.015800000000126602e+00 1.191044251679593442e-02
4.179700000000138971e+00 -6.015800000000126602e+00 8.658935907806825788e-03
4.335900000000037835e+00 -6.015800000000126602e+00 6.493871389537532457e-03
4.492200000000138971e+00 -6.015800000000126602e+00 7.576775114152895473e-03
4.648400000000037835e+00 -6.015800000000126602e+00 1.190409612349826833e-02
4.804700000000138971e+00 -6.015800000000126602e+00 6.491869253556719829e-03
4.960900000000037835e+00 -6.015800000000126602e+00 8.654856083544038708e-03
5.078100000000176806e+00 -6.015800000000126602e+00 4.327094352441883916e-03
5.234400000000277942e+00 -6.015800000000126602e+00 9.730859364653208360e-03
5.390600000000176806e+00 -6.015800000000126602e+00 6.487852389544902960e-03
5.546900000000277942e+00 -6.015800000000126602e+00 5.403198369952602956e-03
5.703100000000176806e+00 -6.015800000000126602e+00 3.241974426992414848e-03
5.859400000000277942e+00 -6.015800000000126602e+00 8.643787671423701358e-03
5.976599999999962165e+00 -6.015800000000126602e+00 1.080528863948815310e-02
6.132800000000315777e+00 -6.015800000000126602e+00 7.559360308734890295e-03
6.289099999999962165e+00 -6.015800000000126602e+00 4.319337649522512514e-03
6.445300000000315777e+00 -6.015800000000126602e+00 2.159347727481314601e-03
6.601599999999962165e+00 -6.015800000000126602e+00 4.318670270862241638e-03
6.757800000000315777e+00 -6.015800000000126602e+00 6.476834345625340737e-03
6.914099999999962165e+00 -6.015800000000126602e+00 7.551515461464161985e-03
7.031300000000101136e+00 -6.015800000000126602e+00 3.236975383065481687e-03
7.187500000000000000e+00 -6.015800000000126602e+00 4.315824467518446055e-03
7.343699999999898864e+00 -6.015800000000126602e+00 4.313860107688215206e-03
7.500000000000000000e+00 -6.015800000000126602e+00 1.294122774565922146e-02
7.656199999999898864e+00 -6.015800000000126602e+00 5.388629367878393361e-03
7.812500000000000000e+00 -6.015800000000126602e+00 4.311127632796164094e-03
7.929700000000138971e+00 -6.015800000000126602e+00 9.699202950466031051e-03
8.085900000000037835e+00 -6.015800000000126602e+00 2.154864957612326933e-03
8.242200000000138971e+00 -6.015800000000126602e+00 6.460943178280783607e-03
8.398400000000037835e+00 -6.015800000000126602e+00 6.462378672002874747e-03
8.554700000000138971e+00 -6.015800000000126602e+00 3.230528253366263605e-03
8.710900000000037835e+00 -6.015800000000126602e+00 6.461824621794348342e-03
8.867200000000138971e+00 -6.015800000000126602e+00 6.457404812176329584e-03
9.023400000000037835e+00 -6.015800000000126602e+00 1.075609149938103366e-02
9.140600000000176806e+00 -6.015800000000126602e+00 1.076289120648567764e-03
9.296900000000277942e+00 -6.015800000000126602e+00 9.685112446299184302e-03
9.453100000000176806e+00 -6.015800000000126602e+00 9.680314875175352954e-03
9.609400000000277942e+00 -6.015800000000126602e+00 1.074416682784751827e-03
9.765600000000176806e+00 -6.015800000000126602e+00 2.147901553855163792e-03
9.921900000000277942e+00 -6.015800000000126602e+00 1.073921815212136067e-02
1.003909999999996217e+01 -6.015800000000126602e+00 5.371995269572402663e-03
1.019530000000031578e+01 -6.015800000000126602e+00 7.520979739744231701e-03
1.035159999999996217e+01 -6.015800000000126602e+00 5.369703516437133485e-03
1.050780000000031578e+01 -6.015800000000126602e+00 3.220139811956390478e-03
1.066409999999996217e+01 -6.015800000000126602e+00 5.364389671255356644e-03
1.082030000000031578e+01 -6.015800000000126602e+00 9.658039538382545350e-03
1.093750000000000000e+01 -6.015800000000126602e+00 6.442923954453476029e-03
1.109369999999989886e+01 -6.015800000000126602e+00 9.659777241309288123e-03
1.125000000000000000e+01 -6.015800000000126602e+00 7.513160076573890955e-03
1.140630000000010114e+01 -6.015800000000126602e+00 1.393738483648959518e-02
1.156250000000000000e+01 -6.015800000000126602e+00 9.645800065594187581e-03
1.171869999999989886e+01 -6.015800000000126602e+00 1.607412983387306732e-02
1.187500000000000000e+01 -6.015800000000126602e+00 4.284243605632431437e-03
1.199220000000013897e+01 -6.015800000000126602e+00 1.178138659435982831e-02
1.214840000000003783e+01 -6.015800000000126602e+00 1.071008014797293975e-02
1.230470000000013897e+01 -6.015800000000126602e+00 1.285484628132985141e-02
1.246090000000003783e+01 -6.015800000000126602e+00 8.573750688245866322e-03
1.261720000000013897e+01 -6.015800000000126602e+00 1.285534996333760269e-02
1.277340000000003783e+01 -6.015800000000126602e+00 9.628914126284320377e-03
1.289060000000017681e+01 -6.015800000000126602e+00 9.631205879419589555e-03
1.304690000000027794e+01 -6.015800000000126602e+00 4.278539406894646922e-03
1.320310000000017681e+01 -6.015800000000126602e+00 6.417853182517649704e-03
1.335940000000027794e+01 -6.015800000000126602e+00 1.390653431351482165e-02
1.351560000000017681e+01 -6.015800000000126602e+00 1.604516811842735674e-02
1.367190000000027794e+01 -6.015800000000126602e+00 9.634316115817453258e-03
1.382810000000017681e+01 -6.015800000000126602e+00 1.389960868590823899e-02
1.394530000000031578e+01 -6.015800000000126602e+00 1.068662115846191925e-02
1.410159999999996217e+01 -6.015800000000126602e+00 1.068752778607587155e-02
1.425780000000031578e+01 -6.015800000000126602e+00 1.282424759935895352e-02
1.441409999999996217e+01 -6.015800000000126602e+00 2.349966183314840251e-02
1.457030000000031578e+01 -6.015800000000126602e+00 1.175250043121528476e-02
1.472659999999996217e+01 -6.015800000000126602e+00 7.480823691676249422e-03
1.488280000000031578e+01 -6.015800000000126602e+00 1.709849311713751777e-02
1.500000000000000000e+01 -6.015800000000126602e+00 1.281845525626981210e-02
1.515619999999989886e+01 -6.015800000000126602e+00 1.281329251569035890e-02
1.531250000000000000e+01 -6.015800000000126602e+00 1.601280654942932938e-02
1.546869999999989886e+01 -6.015800000000126602e+00 1.707859767783133711e-02
1.562500000000000000e+01 -6.015800000000126602e+00 1.174024836637673104e-02
1.578130000000010114e+01 -6.015800000000126602e+00 2.028629654419626671e-02
1.589840000000003783e+01 -6.015800000000126602e+00 1.601570272097389835e-02
1.605470000000013897e+01 -6.015800000000126602e+00 1.600273290927430037e-02
1.621090000000003783e+01 -6.015800000000126602e+00 1.172761854003236473e-02
1.636720000000013897e+01 -6.015800000000126602e+00 1.599895529421616752e-02
1.652340000000003783e+01 -6.015800000000126602e+00 8.532939853567808250e-03
1.667970000000013897e+01 -6.015800000000126602e+00 2.346792986666006511e-02
1.683590000000003783e+01 -6.015800000000126602e+00 1.705819855651740519e-02
1.695310000000017681e+01 -6.015800000000126602e+00 1.492120171813006088e-02
1.710940000000027794e+01 -6.015800000000126602e+00 7.465121405084598587e-03
-5.859399999999823194e+00 -5.703199999999924330e+00 1.649558575385906833e-01
-5.742199999999684223e+00 -5.703199999999924330e+00 1.435493722091552293e-01
-5.585900000000037835e+00 -5.703199999999924330e+00 2.039912131393258610e-01
-5.429699999999684223e+00 -5.703199999999924330e+00 1.699926776161048980e-01
-5.273400000000037835e+00 -5.703199999999924330e+00 1.636966525192121158e-01
-5.117199999999684223e+00 -5.703199999999924330e+00 1.473269872672909042e-01
-5.000000000000000000e+00 -5.703199999999924330e+00 1.611782424804550362e-01
-4.843800000000101136e+00 -5.703199999999924330e+00 1.548822173835622262e-01
-4.687500000000000000e+00 -5.703199999999924330e+00 1.536230123641836864e-01
-4.531300000000101136e+00 -5.703199999999924330e+00 1.322165270347482324e-01
-4.375000000000000000e+00 -5.703199999999924330e+00 1.247930097635039232e-01
-4.218699999999898864e+00 -5.703199999999924330e+00 1.460677822479123644e-01
-4.062500000000000000e+00 -5.703199999999924330e+00 8.753137035306535196e-02
-3.906300000000101136e+00 -5.703199999999924330e+00 8.203859213803416095e-02
-3.789099999999962165e+00 -5.703199999999924330e+00 7.548531145568235234e-02
-3.632799999999861029e+00 -5.703199999999924330e+00 7.767607634839715502e-02
-3.476599999999962165e+00 -5.703199999999924330e+00 8.970022507844298276e-02
-3.320299999999861029e+00 -5.703199999999924330e+00 8.420429885086333499e-02
-3.164099999999962165e+00 -5.703199999999924330e+00 8.420291372534202679e-02
-3.007799999999861029e+00 -5.703199999999924330e+00 6.232007113707567492e-02
-2.890599999999722058e+00 -5.703199999999924330e+00 7.104031773727605137e-02
-2.734399999999823194e+00 -5.703199999999924330e+00 6.338258833242731149e-02
-2.578099999999722058e+00 -5.703199999999924330e+00 7.540938139301381349e-02
-2.421899999999823194e+00 -5.703199999999924330e+00 7.319431384342500735e-02
-2.265599999999722058e+00 -5.703199999999924330e+00 7.210875319621874724e-02
-2.109399999999823194e+00 -5.703199999999924330e+00 6.553016249297742568e-02
-1.992199999999684223e+00 -5.703199999999924330e+00 5.460895143940528579e-02
-1.835900000000037835e+00 -5.703199999999924330e+00 5.570156363472006378e-02
-1.679699999999684223e+00 -5.703199999999924330e+00 5.896894881900353186e-02
-1.523400000000037835e+00 -5.703199999999924330e+00 5.238960259275058512e-02
-1.367199999999684223e+00 -5.703199999999924330e+00 5.566869838371428514e-02
-1.210900000000037835e+00 -5.703199999999924330e+00 6.548130533822553445e-02
-1.054699999999684223e+00 -5.703199999999924330e+00 4.364807542772271981e-02
-9.375000000000000000e-01 -5.703199999999924330e+00 5.893570580649194063e-02
-7.811999999998988642e-01 -5.703199999999924330e+00 4.146322879859899030e-02
-6.250000000000000000e-01 -5.703199999999924330e+00 4.363674258254830740e-02
-4.688000000001011358e-01 -5.703199999999924330e+00 4.254589327426067102e-02
-3.125000000000000000e-01 -5.703199999999924330e+00 5.451665171148484257e-02
-1.563000000001011358e-01 -5.703199999999924330e+00 3.707804731861317343e-02
0.000000000000000000e+00 -5.703199999999924330e+00 2.834873444227328093e-02
1.172000000001389708e-01 -5.703199999999924330e+00 3.925231662557412265e-02
2.734000000000378350e-01 -5.703199999999924330e+00 3.707489930606472361e-02
4.297000000001389708e-01 -5.703199999999924330e+00 2.943794678403572826e-02
5.859000000000378350e-01 -5.703199999999924330e+00 4.034442513888113896e-02
7.422000000001389708e-01 -5.703199999999924330e+00 3.705110033119847490e-02
8.984000000000378350e-01 -5.703199999999924330e+00 2.615104392195188865e-02
1.054700000000138971e+00 -5.703199999999924330e+00 3.160113508682615285e-02
1.171900000000277942e+00 -5.703199999999924330e+00 3.268065154993938376e-02
1.328100000000176806e+00 -5.703199999999924330e+00 3.486499449705535852e-02
1.484400000000277942e+00 -5.703199999999924330e+00 1.960871832326866945e-02
1.640600000000176806e+00 -5.703199999999924330e+00 2.940671849955514214e-02
1.796900000000277942e+00 -5.703199999999924330e+00 2.068697558136252390e-02
1.914099999999962165e+00 -5.703199999999924330e+00 2.721658320935001901e-02
2.109400000000277942e+00 -5.703199999999924330e+00 2.394378344348321863e-02
2.226599999999962165e+00 -5.703199999999924330e+00 2.068244244329276241e-02
2.382800000000315777e+00 -5.703199999999924330e+00 2.176951413652226941e-02
2.539099999999962165e+00 -5.703199999999924330e+00 1.740523545985813575e-02
2.695300000000315777e+00 -5.703199999999924330e+00 1.958076397183846490e-02
2.851599999999962165e+00 -5.703199999999924330e+00 9.789185741150821865e-03
3.007800000000315777e+00 -5.703199999999924330e+00 8.701345932859495466e-03
3.125000000000000000e+00 -5.703199999999924330e+00 1.957434202623963351e-02
3.281199999999898864e+00 -5.703199999999924330e+00 1.848689257150431392e-02
3.437500000000000000e+00 -5.703199999999924330e+00 1.195630276360170295e-02
3.593800000000101136e+00 -5.703199999999924330e+00 2.064882166927535512e-02
3.750000000000000000e+00 -5.703199999999924330e+00 1.195382212971352748e-02
3.867200000000138971e+00 -5.703199999999924330e+00 1.194619134729609303e-02
4.062500000000000000e+00 -5.703199999999924330e+00 6.517292602897973783e-03
4.179700000000138971e+00 -5.703199999999924330e+00 7.601669597386009718e-03
4.335900000000037835e+00 -5.703199999999924330e+00 6.516159318380532542e-03
4.492200000000138971e+00 -5.703199999999924330e+00 8.684623690202147861e-03
4.648400000000037835e+00 -5.703199999999924330e+00 7.601795517887947537e-03
4.804700000000138971e+00 -5.703199999999924330e+00 9.772224249539792837e-03
4.960900000000037835e+00 -5.703199999999924330e+00 1.085587090511658942e-02
5.078100000000176806e+00 -5.703199999999924330e+00 9.767590375068479353e-03
5.234400000000277942e+00 -5.703199999999924330e+00 7.594920258482140869e-03
5.390600000000176806e+00 -5.703199999999924330e+00 9.762452818589416326e-03
5.546900000000277942e+00 -5.703199999999924330e+00 9.766746707705496397e-03
5.703100000000176806e+00 -5.703199999999924330e+00 8.676690698580062644e-03
5.859400000000277942e+00 -5.703199999999924330e+00 7.588712377736604210e-03
5.976599999999962165e+00 -5.703199999999924330e+00 5.420273190015376455e-03
6.132800000000315777e+00 -5.703199999999924330e+00 8.671691654653130785e-03
6.289099999999962165e+00 -5.703199999999924330e+00 1.083885904530478526e-02
6.445300000000315777e+00 -5.703199999999924330e+00 1.192080577410542172e-02
6.601599999999962165e+00 -5.703199999999924330e+00 4.333415561639164179e-03
6.757800000000315777e+00 -5.703199999999924330e+00 5.413095721404919021e-03
6.914099999999962165e+00 -5.703199999999924330e+00 7.578663921681963629e-03
7.031300000000101136e+00 -5.703199999999924330e+00 3.246633485564115462e-03
7.187500000000000000e+00 -5.703199999999924330e+00 1.191105952725543191e-02
7.343699999999898864e+00 -5.703199999999924330e+00 8.655599014505473143e-03
7.500000000000000000e+00 -5.703199999999924330e+00 4.328693542816494655e-03
7.656199999999898864e+00 -5.703199999999924330e+00 6.491302611298000076e-03
7.812500000000000000e+00 -5.703199999999924330e+00 5.406396750701825300e-03
7.929700000000138971e+00 -5.703199999999924330e+00 3.245676489749387602e-03
8.085900000000037835e+00 -5.703199999999924330e+00 6.491025586193736874e-03
8.242200000000138971e+00 -5.703199999999924330e+00 4.323971523993825131e-03
8.398400000000037835e+00 -5.703199999999924330e+00 3.241886282641057940e-03
8.554700000000138971e+00 -5.703199999999924330e+00 2.161022470157088031e-03
8.710900000000037835e+00 -5.703199999999924330e+00 1.080639673990520591e-02
8.867200000000138971e+00 -5.703199999999924330e+00 5.403248738153378951e-03
9.023400000000037835e+00 -5.703199999999924330e+00 7.564157879858722511e-03
9.140600000000176806e+00 -5.703199999999924330e+00 5.397317882512105494e-03
9.296900000000277942e+00 -5.703199999999924330e+00 7.554562737611057212e-03
9.453100000000176806e+00 -5.703199999999924330e+00 6.472401943957127764e-03
9.609400000000277942e+00 -5.703199999999924330e+00 4.314565262499067862e-03
9.765600000000176806e+00 -5.703199999999924330e+00 8.626461010357052220e-03
9.921900000000277942e+00 -5.703199999999924330e+00 8.631787447589025011e-03
1.003909999999996217e+01 -5.703199999999924330e+00 6.473623372825925044e-03
1.019530000000031578e+01 -5.703199999999924330e+00 7.549966639290326374e-03
1.035159999999996217e+01 -5.703199999999924330e+00 3.233424424910834316e-03
1.050780000000031578e+01 -5.703199999999924330e+00 6.465866669906552774e-03
1.066409999999996217e+01 -5.703199999999924330e+00 2.153870185647017727e-03
1.082030000000031578e+01 -5.703199999999924330e+00 8.616425146352605854e-03
1.093750000000000000e+01 -5.703199999999924330e+00 8.614372642171019834e-03
1.109369999999989886e+01 -5.703199999999924330e+00 4.310095084680273976e-03
1.125000000000000000e+01 -5.703199999999924330e+00 9.697717088543165651e-03
1.140630000000010114e+01 -5.703199999999924330e+00 9.695387559257313825e-03
1.156250000000000000e+01 -5.703199999999924330e+00 7.538860451019407244e-03
1.171869999999989886e+01 -5.703199999999924330e+00 6.461157243134077466e-03
1.187500000000000000e+01 -5.703199999999924330e+00 5.375798068730925673e-03
1.199220000000013897e+01 -5.703199999999924330e+00 1.182160560267877907e-02
1.214840000000003783e+01 -5.703199999999924330e+00 9.673628496522453449e-03
1.230470000000013897e+01 -5.703199999999924330e+00 1.289652596747128087e-02
1.246090000000003783e+01 -5.703199999999924330e+00 1.611455031499511512e-02
1.261720000000013897e+01 -5.703199999999924330e+00 1.719104468606184183e-02
1.277340000000003783e+01 -5.703199999999924330e+00 7.525084748107405477e-03
1.289060000000017681e+01 -5.703199999999924330e+00 6.451675429338157505e-03
1.304690000000027794e+01 -5.703199999999924330e+00 1.290370343608173917e-02
1.320310000000017681e+01 -5.703199999999924330e+00 1.505329232466287061e-02
1.335940000000027794e+01 -5.703199999999924330e+00 7.518096160249855206e-03
1.351560000000017681e+01 -5.703199999999924330e+00 1.609465487568893446e-02
1.367190000000027794e+01 -5.703199999999924330e+00 7.511875687454125199e-03
1.382810000000017681e+01 -5.703199999999924330e+00 1.072823788435237936e-02
1.394530000000031578e+01 -5.703199999999924330e+00 1.287386027712246819e-02
1.410159999999996217e+01 -5.703199999999924330e+00 9.654173778973052997e-03
1.425780000000031578e+01 -5.703199999999924330e+00 1.501350144605050757e-02
1.441409999999996217e+01 -5.703199999999924330e+00 1.179633335793985049e-02
1.457030000000031578e+01 -5.703199999999924330e+00 1.607211510584205874e-02
1.472659999999996217e+01 -5.703199999999924330e+00 1.394028100803416589e-02
1.488280000000031578e+01 -5.703199999999924330e+00 7.505227084951805738e-03
1.500000000000000000e+01 -5.703199999999924330e+00 1.179221575752648424e-02
1.515619999999989886e+01 -5.703199999999924330e+00 1.821704493585148826e-02
1.531250000000000000e+01 -5.703199999999924330e+00 1.071645172537099601e-02
1.546869999999989886e+01 -5.703199999999924330e+00 1.285874981688992641e-02
1.562500000000000000e+01 -5.703199999999924330e+00 1.820923786473134173e-02
1.578130000000010114e+01 -5.703199999999924330e+00 1.177948519478056594e-02
1.589840000000003783e+01 -5.703199999999924330e+00 1.714143200829832889e-02
1.605470000000013897e+01 -5.703199999999924330e+00 8.573750688245866322e-03
1.621090000000003783e+01 -5.703199999999924330e+00 1.284943169974652431e-02
1.636720000000013897e+01 -5.703199999999924330e+00 1.498051027454279024e-02
1.652340000000003783e+01 -5.703199999999924330e+00 2.675382536472840217e-02
1.667970000000013897e+01 -5.703199999999924330e+00 1.178058070314742627e-02
1.683590000000003783e+01 -5.703199999999924330e+00 1.284855025623295871e-02
1.695310000000017681e+01 -5.703199999999924330e+00 1.818606849237477605e-02
1.710940000000027794e+01 -5.703199999999924330e+00 1.497887330801759773e-02
-5.859399999999823194e+00 -5.312600000000202272e+00 1.155193425572866722e-01
-5.742199999999684223e+00 -5.312600000000202272e+00 1.347349370735053675e-01
-5.585900000000037835e+00 -5.312600000000202272e+00 1.951767780036759714e-01
-5.429699999999684223e+00 -5.312600000000202272e+00 1.926583679649188641e-01
-5.273400000000037835e+00 -5.312600000000202272e+00 2.052504181587044285e-01
-5.117199999999684223e+00 -5.312600000000202272e+00 2.115464432555972107e-01
-5.000000000000000000e+00 -5.312600000000202272e+00 2.039912131393258610e-01
-4.843800000000101136e+00 -5.312600000000202272e+00 1.699926776161048980e-01
-4.687500000000000000e+00 -5.312600000000202272e+00 1.775479077323762200e-01
-4.531300000000101136e+00 -5.312600000000202272e+00 1.385125521316410424e-01
-4.375000000000000000e+00 -5.312600000000202272e+00 1.372533471122624749e-01
-4.218699999999898864e+00 -5.312600000000202272e+00 1.636966525192121158e-01
-4.062500000000000000e+00 -5.312600000000202272e+00 1.240704779233845062e-01
-3.906300000000101136e+00 -5.312600000000202272e+00 1.511046023254265513e-01
-3.789099999999962165e+00 -5.312600000000202272e+00 1.207301847684790208e-01
-3.632799999999861029e+00 -5.312600000000202272e+00 1.322165270347482324e-01
-3.476599999999962165e+00 -5.312600000000202272e+00 1.097613757651743627e-01
-3.320299999999861029e+00 -5.312600000000202272e+00 1.009505923240806846e-01
-3.164099999999962165e+00 -5.312600000000202272e+00 1.085597164151814037e-01
-3.007799999999861029e+00 -5.312600000000202272e+00 1.107866204919523839e-01
-2.890599999999722058e+00 -5.312600000000202272e+00 6.031667595124439590e-02
-2.734399999999823194e+00 -5.312600000000202272e+00 7.783838787539505699e-02
-2.578099999999722058e+00 -5.312600000000202272e+00 8.989779434598346719e-02
-2.421899999999823194e+00 -5.312600000000202272e+00 9.756270121944267404e-02
-2.265599999999722058e+00 -5.312600000000202272e+00 7.454808515975888672e-02
-2.109399999999823194e+00 -5.312600000000202272e+00 8.327059832899413871e-02
-1.992199999999684223e+00 -5.312600000000202272e+00 7.779570082523812324e-02
-1.835900000000037835e+00 -5.312600000000202272e+00 5.478095884505239377e-02
-1.679699999999684223e+00 -5.312600000000202272e+00 6.353318925274498152e-02
-1.523400000000037835e+00 -5.312600000000202272e+00 5.914687448824172689e-02
-1.367199999999684223e+00 -5.312600000000202272e+00 7.338344643733565875e-02
-1.210900000000037835e+00 -5.312600000000202272e+00 5.916752545055953272e-02
-1.054699999999684223e+00 -5.312600000000202272e+00 6.681241096421061676e-02
-9.375000000000000000e-01 -5.312600000000202272e+00 4.052197304661352140e-02
-7.811999999998988642e-01 -5.312600000000202272e+00 4.708696433564555500e-02
-6.250000000000000000e-01 -5.312600000000202272e+00 5.585997162615787687e-02
-4.688000000001011358e-01 -5.312600000000202272e+00 4.490388059354895323e-02
-3.125000000000000000e-01 -5.312600000000202272e+00 5.363634148243728861e-02
-1.563000000001011358e-01 -5.312600000000202272e+00 4.269636827407641277e-02
0.000000000000000000e+00 -5.312600000000202272e+00 5.582886926217923290e-02
1.172000000001389708e-01 -5.312600000000202272e+00 4.487277822957030232e-02
2.734000000000378350e-01 -5.312600000000202272e+00 4.159519348462985960e-02
4.297000000001389708e-01 -5.312600000000202272e+00 3.612142926539128190e-02
5.859000000000378350e-01 -5.312600000000202272e+00 2.735094038491771296e-02
7.422000000001389708e-01 -5.312600000000202272e+00 3.391845008398850642e-02
8.984000000000378350e-01 -5.312600000000202272e+00 3.501320292783622473e-02
1.054700000000138971e+00 -5.312600000000202272e+00 2.515564235413314184e-02
1.171900000000277942e+00 -5.312600000000202272e+00 2.296638850744158258e-02
1.328100000000176806e+00 -5.312600000000202272e+00 2.734791829287120529e-02
1.484400000000277942e+00 -5.312600000000202272e+00 2.625001743647504063e-02
1.640600000000176806e+00 -5.312600000000202272e+00 3.062109582024382173e-02
1.796900000000277942e+00 -5.312600000000202272e+00 2.515539051312926447e-02
1.914099999999962165e+00 -5.312600000000202272e+00 3.498738922493895703e-02
2.109400000000277942e+00 -5.312600000000202272e+00 2.404980850611489196e-02
2.226599999999962165e+00 -5.312600000000202272e+00 2.186105834143109092e-02
2.382800000000315777e+00 -5.312600000000202272e+00 2.404779377808389032e-02
2.539099999999962165e+00 -5.312600000000202272e+00 2.076542405406980873e-02
2.695300000000315777e+00 -5.312600000000202272e+00 2.076466853105818008e-02
2.851599999999962165e+00 -5.312600000000202272e+00 2.294435241960245814e-02
3.007800000000315777e+00 -5.312600000000202272e+00 1.857377771784143178e-02
3.125000000000000000e+00 -5.312600000000202272e+00 1.857667388938600422e-02
3.281199999999898864e+00 -5.312600000000202272e+00 1.529531152938742866e-02
3.437500000000000000e+00 -5.312600000000202272e+00 1.201291662127296385e-02
3.593800000000101136e+00 -5.312600000000202272e+00 1.419703291148545314e-02
3.750000000000000000e+00 -5.312600000000202272e+00 1.309925797559122890e-02
3.867200000000138971e+00 -5.312600000000202272e+00 1.200864791625727047e-02
4.062500000000000000e+00 -5.312600000000202272e+00 1.309497667852534131e-02
4.179700000000138971e+00 -5.312600000000202272e+00 8.730760962112176990e-03
4.335900000000037835e+00 -5.312600000000202272e+00 1.091043225860626256e-02
4.492200000000138971e+00 -5.312600000000202272e+00 1.744263384893367935e-02
4.648400000000037835e+00 -5.312600000000202272e+00 1.090409845735878895e-02
4.804700000000138971e+00 -5.312600000000202272e+00 8.721845790574977650e-03
4.960900000000037835e+00 -5.312600000000202272e+00 8.720636953756374585e-03
5.078100000000176806e+00 -5.312600000000202272e+00 1.634372562852201213e-02
5.234400000000277942e+00 -5.312600000000202272e+00 6.537868012914618658e-03
5.390600000000176806e+00 -5.312600000000202272e+00 8.714366112759870317e-03
5.546900000000277942e+00 -5.312600000000202272e+00 1.306941481663195792e-02
5.703100000000176806e+00 -5.312600000000202272e+00 4.356547157845148954e-03
5.859400000000277942e+00 -5.312600000000202272e+00 1.197356646441738275e-02
5.976599999999962165e+00 -5.312600000000202272e+00 8.708498217369565336e-03
6.132800000000315777e+00 -5.312600000000202272e+00 7.619273283556922058e-03
6.289099999999962165e+00 -5.312600000000202272e+00 8.705639821975575537e-03
6.445300000000315777e+00 -5.312600000000202272e+00 7.613543900718749112e-03
6.601599999999962165e+00 -5.312600000000202272e+00 8.699620821982946908e-03
6.757800000000315777e+00 -5.312600000000202272e+00 6.521510939712891163e-03
6.914099999999962165e+00 -5.312600000000202272e+00 5.435056256942880776e-03
7.031300000000101136e+00 -5.312600000000202272e+00 5.434917744390748741e-03
7.187500000000000000e+00 -5.312600000000202272e+00 4.345755770829073938e-03
7.343699999999898864e+00 -5.312600000000202272e+00 8.686940627437805471e-03
7.500000000000000000e+00 -5.312600000000202272e+00 6.516385975284020617e-03
7.656199999999898864e+00 -5.312600000000202272e+00 6.516448935534989960e-03
7.812500000000000000e+00 -5.312600000000202272e+00 7.599037858895507994e-03
7.929700000000138971e+00 -5.312600000000202272e+00 8.678038047950798611e-03
8.085900000000037835e+00 -5.312600000000202272e+00 8.675192244607001293e-03
8.242200000000138971e+00 -5.312600000000202272e+00 6.504159094545855328e-03
8.398400000000037835e+00 -5.312600000000202272e+00 7.585312524184282222e-03
8.554700000000138971e+00 -5.312600000000202272e+00 4.336110260380634379e-03
8.710900000000037835e+00 -5.312600000000202272e+00 8.670193200680069434e-03
8.867200000000138971e+00 -5.312600000000202272e+00 6.498568224259814417e-03
9.023400000000037835e+00 -5.312600000000202272e+00 1.083318003066738831e-02
9.140600000000176806e+00 -5.312600000000202272e+00 5.416306694204333846e-03
9.296900000000277942e+00 -5.312600000000202272e+00 5.414682319729335544e-03
9.453100000000176806e+00 -5.312600000000202272e+00 8.660723978934341954e-03
9.609400000000277942e+00 -5.312600000000202272e+00 6.501363659402834873e-03
9.765600000000176806e+00 -5.312600000000202272e+00 1.083513179844742581e-02
9.921900000000277942e+00 -5.312600000000202272e+00 1.407791211665224140e-02
1.003909999999996217e+01 -5.312600000000202272e+00 4.329726090932385640e-03
1.019530000000031578e+01 -5.312600000000202272e+00 7.573123419596697846e-03
1.035159999999996217e+01 -5.312600000000202272e+00 1.298668504685878723e-02
1.050780000000031578e+01 -5.312600000000202272e+00 8.657450045883960388e-03
1.066409999999996217e+01 -5.312600000000202272e+00 1.189490392685680319e-02
1.082030000000031578e+01 -5.312600000000202272e+00 6.485006586201107377e-03
1.093750000000000000e+01 -5.312600000000202272e+00 9.729272766328790970e-03
1.109369999999989886e+01 -5.312600000000202272e+00 8.652022872250437341e-03
1.125000000000000000e+01 -5.312600000000202272e+00 1.189214626786436538e-02
1.140630000000010114e+01 -5.312600000000202272e+00 8.640891499879130647e-03
1.156250000000000000e+01 -5.312600000000202272e+00 1.079214253908584130e-02
1.171869999999989886e+01 -5.312600000000202272e+00 1.834145439176609188e-02
1.187500000000000000e+01 -5.312600000000202272e+00 8.630679347171970467e-03
1.199220000000013897e+01 -5.312600000000202272e+00 8.630238625415188533e-03
1.214840000000003783e+01 -5.312600000000202272e+00 5.396851976654935129e-03
1.230470000000013897e+01 -5.312600000000202272e+00 6.476343255667782808e-03
1.246090000000003783e+01 -5.312600000000202272e+00 1.078326514369922287e-02
1.261720000000013897e+01 -5.312600000000202272e+00 9.701444335400525101e-03
1.277340000000003783e+01 -5.312600000000202272e+00 2.156539700288100450e-02
1.289060000000017681e+01 -5.312600000000202272e+00 1.402124789078020711e-02
1.304690000000027794e+01 -5.312600000000202272e+00 1.079482464577711728e-02
1.320310000000017681e+01 -5.312600000000202272e+00 1.725274573201139236e-02
1.335940000000027794e+01 -5.312600000000202272e+00 1.615937801368499613e-02
1.351560000000017681e+01 -5.312600000000202272e+00 1.292271743187435595e-02
1.367190000000027794e+01 -5.312600000000202272e+00 1.399933772344301962e-02
1.382810000000017681e+01 -5.312600000000202272e+00 1.614552675847182733e-02
1.394530000000031578e+01 -5.312600000000202272e+00 1.183928484115085236e-02
1.410159999999996217e+01 -5.312600000000202272e+00 1.076850726087210525e-02
1.425780000000031578e+01 -5.312600000000202272e+00 1.184434684532875530e-02
1.441409999999996217e+01 -5.312600000000202272e+00 1.184131216123205342e-02
1.457030000000031578e+01 -5.312600000000202272e+00 1.184060700642120163e-02
1.472659999999996217e+01 -5.312600000000202272e+00 1.075912618347773554e-02
1.488280000000031578e+01 -5.312600000000202272e+00 1.935851428591814707e-02
1.500000000000000000e+01 -5.312600000000202272e+00 2.151188078955741656e-02
1.515619999999989886e+01 -5.312600000000202272e+00 1.935612179638132938e-02
1.531250000000000000e+01 -5.312600000000202272e+00 9.676272827063148521e-03
1.546869999999989886e+01 -5.312600000000202272e+00 2.043488273648293857e-02
1.562500000000000000e+01 -5.312600000000202272e+00 1.290710328963406289e-02
1.578130000000010114e+01 -5.312600000000202272e+00 1.397075376950312683e-02
1.589840000000003783e+01 -5.312600000000202272e+00 1.074939252867793994e-02
1.605470000000013897e+01 -5.312600000000202272e+00 1.290042950303135587e-02
1.621090000000003783e+01 -5.312600000000202272e+00 2.041133560262055682e-02
1.636720000000013897e+01 -5.312600000000202272e+00 1.288947441936276125e-02
1.652340000000003783e+01 -5.312600000000202272e+00 1.612613500117340143e-02
1.667970000000013897e+01 -5.312600000000202272e+00 1.719872583668005314e-02
1.683590000000003783e+01 -5.312600000000202272e+00 1.934164093865847756e-02
1.695310000000017681e+01 -5.312600000000202272e+00 1.288720785032788051e-02
1.710940000000027794e+01 -5.312600000000202272e+00 1.610057313928001457e-02
-5.859399999999823194e+00 -5.000100000000202272e+00 1.004899751279920012e-01
-5.742199999999684223e+00 -5.000100000000202272e+00 1.203048253129329337e-01
-5.585900000000037835e+00 -5.000100000000202272e+00 1.498453973060480393e-01
-5.429699999999684223e+00 -5.000100000000202272e+00 1.687334725967263582e-01
-5.273400000000037835e+00 -5.000100000000202272e+00 1.901399579261617845e-01
-5.117199999999684223e+00 -5.000100000000202272e+00 2.128056482749757783e-01
-5.000000000000000000e+00 -5.000100000000202272e+00 2.203608783912471003e-01
-4.843800000000101136e+00 -5.000100000000202272e+00 2.165832633331114254e-01
-4.687500000000000000e+00 -5.000100000000202272e+00 2.052504181587044285e-01
-4.531300000000101136e+00 -5.000100000000202272e+00 2.253976984687612872e-01
-4.375000000000000000e+00 -5.000100000000202272e+00 1.574006274223193613e-01
-4.218699999999898864e+00 -5.000100000000202272e+00 1.939175729842974316e-01
-4.062500000000000000e+00 -5.000100000000202272e+00 1.448085772285337969e-01
-3.906300000000101136e+00 -5.000100000000202272e+00 1.624374474998335482e-01
-3.789099999999962165e+00 -5.000100000000202272e+00 1.536230123641836864e-01
-3.632799999999861029e+00 -5.000100000000202272e+00 1.536230123641836864e-01
-3.476599999999962165e+00 -5.000100000000202272e+00 1.232917855394008166e-01
-3.320299999999861029e+00 -5.000100000000202272e+00 1.133516211164265070e-01
-3.164099999999962165e+00 -5.000100000000202272e+00 1.045650144117048763e-01
-3.007799999999861029e+00 -5.000100000000202272e+00 1.232270624014047411e-01
-2.890599999999722058e+00 -5.000100000000202272e+00 9.570688486188255739e-02
-2.734399999999823194e+00 -5.000100000000202272e+00 8.910323597875560719e-02
-2.578099999999722058e+00 -5.000100000000202272e+00 8.796403319772382046e-02
-2.421899999999823194e+00 -5.000100000000202272e+00 8.141226356139526221e-02
-2.265599999999722058e+00 -5.000100000000202272e+00 9.566507925523919098e-02
-2.109399999999823194e+00 -5.000100000000202272e+00 8.688187240406988754e-02
-1.992199999999684223e+00 -5.000100000000202272e+00 8.464766493818652593e-02
-1.835900000000037835e+00 -5.000100000000202272e+00 8.461656257420788196e-02
-1.679699999999684223e+00 -5.000100000000202272e+00 7.582328208288355298e-02
-1.523400000000037835e+00 -5.000100000000202272e+00 5.821871446845779119e-02
-1.367199999999684223e+00 -5.000100000000202272e+00 8.349435906093770343e-02
-1.210900000000037835e+00 -5.000100000000202272e+00 7.030859370051517621e-02
-1.054699999999684223e+00 -5.000100000000202272e+00 7.359725944962614008e-02
-9.375000000000000000e-01 -5.000100000000202272e+00 6.919734527091360443e-02
-7.811999999998988642e-01 -5.000100000000202272e+00 7.136859248582803905e-02
-6.250000000000000000e-01 -5.000100000000202272e+00 7.685444507325264740e-02
-4.688000000001011358e-01 -5.000100000000202272e+00 6.147766297911143318e-02
-3.125000000000000000e-01 -5.000100000000202272e+00 6.365835423167121032e-02
-1.563000000001011358e-01 -5.000100000000202272e+00 8.560944573198786545e-02
0.000000000000000000e+00 -5.000100000000202272e+00 4.938186548346296806e-02
1.172000000001389708e-01 -5.000100000000202272e+00 3.840978254710793183e-02
2.734000000000378350e-01 -5.000100000000202272e+00 4.056994875785183835e-02
4.297000000001389708e-01 -5.000100000000202272e+00 3.729450466144434290e-02
5.859000000000378350e-01 -5.000100000000202272e+00 3.289773849528024319e-02
7.422000000001389708e-01 -5.000100000000202272e+00 4.387397680819923179e-02
8.984000000000378350e-01 -5.000100000000202272e+00 4.056969691684796792e-02
1.054700000000138971e+00 -5.000100000000202272e+00 5.042650196753941522e-02
1.171900000000277942e+00 -5.000100000000202272e+00 3.508699234197180244e-02
1.328100000000176806e+00 -5.000100000000202272e+00 4.055899367418325241e-02
1.484400000000277942e+00 -5.000100000000202272e+00 3.288401316056902002e-02
1.640600000000176806e+00 -5.000100000000202272e+00 3.507263740475088237e-02
1.796900000000277942e+00 -5.000100000000202272e+00 2.958552561230689409e-02
1.914099999999962165e+00 -5.000100000000202272e+00 3.178145324560115864e-02
2.109400000000277942e+00 -5.000100000000202272e+00 3.067599715908872135e-02
2.226599999999962165e+00 -5.000100000000202272e+00 1.862213119058556826e-02
2.382800000000315777e+00 -5.000100000000202272e+00 2.956109703493095195e-02
2.539099999999962165e+00 -5.000100000000202272e+00 2.517692291896063764e-02
2.695300000000315777e+00 -5.000100000000202272e+00 2.846432946305222852e-02
2.851599999999962165e+00 -5.000100000000202272e+00 2.298363961620707163e-02
3.007800000000315777e+00 -5.000100000000202272e+00 2.516924176834242632e-02
3.125000000000000000e+00 -5.000100000000202272e+00 1.641134493806264277e-02
3.281199999999898864e+00 -5.000100000000202272e+00 1.203588452082642729e-02
3.437500000000000000e+00 -5.000100000000202272e+00 2.187302078911518288e-02
3.593800000000101136e+00 -5.000100000000202272e+00 1.750219424635028609e-02
3.750000000000000000e+00 -5.000100000000202272e+00 1.421831347631295067e-02
3.867200000000138971e+00 -5.000100000000202272e+00 1.858699937054490714e-02
4.062500000000000000e+00 -5.000100000000202272e+00 1.967646355331123184e-02
4.179700000000138971e+00 -5.000100000000202272e+00 1.530022242896300622e-02
4.335900000000037835e+00 -5.000100000000202272e+00 7.652088166361927304e-03
4.492200000000138971e+00 -5.000100000000202272e+00 1.092633601800101391e-02
4.648400000000037835e+00 -5.000100000000202272e+00 1.419401081943894374e-02
4.804700000000138971e+00 -5.000100000000202272e+00 1.091779860796962716e-02
4.960900000000037835e+00 -5.000100000000202272e+00 1.092036738620916041e-02
5.078100000000176806e+00 -5.000100000000202272e+00 7.640075350477055875e-03
5.234400000000277942e+00 -5.000100000000202272e+00 1.418645558932267285e-02
5.390600000000176806e+00 -5.000100000000202272e+00 7.636045894415043923e-03
5.546900000000277942e+00 -5.000100000000202272e+00 1.199876315685514776e-02
5.703100000000176806e+00 -5.000100000000202272e+00 1.635745096323324224e-02
5.859400000000277942e+00 -5.000100000000202272e+00 4.360198852401346581e-03
5.976599999999962165e+00 -5.000100000000202272e+00 3.269613977167773987e-03
6.132800000000315777e+00 -5.000100000000202272e+00 7.629296555511175075e-03
6.289099999999962165e+00 -5.000100000000202272e+00 3.268770309804790164e-03
6.445300000000315777e+00 -5.000100000000202272e+00 7.627319603630750879e-03
6.601599999999962165e+00 -5.000100000000202272e+00 5.446905376175233474e-03
6.757800000000315777e+00 -5.000100000000202272e+00 6.533574123798537719e-03
6.914099999999962165e+00 -5.000100000000202272e+00 4.356358277092241792e-03
7.031300000000101136e+00 -5.000100000000202272e+00 2.177064742103970978e-03
7.187500000000000000e+00 -5.000100000000202272e+00 9.796715787166706060e-03
7.343699999999898864e+00 -5.000100000000202272e+00 3.265068247047817410e-03
7.500000000000000000e+00 -5.000100000000202272e+00 9.798075728587636243e-03
7.656199999999898864e+00 -5.000100000000202272e+00 6.526346286987305158e-03
7.812500000000000000e+00 -5.000100000000202272e+00 6.530917201207649299e-03
7.929700000000138971e+00 -5.000100000000202272e+00 6.526018893682266828e-03
8.085900000000037835e+00 -5.000100000000202272e+00 6.522908657284402258e-03
8.242200000000138971e+00 -5.000100000000202272e+00 8.701723694365309791e-03
8.398400000000037835e+00 -5.000100000000202272e+00 5.436655447317491514e-03
8.554700000000138971e+00 -5.000100000000202272e+00 5.433280777865557090e-03
8.710900000000037835e+00 -5.000100000000202272e+00 5.432852648158968505e-03
8.867200000000138971e+00 -5.000100000000202272e+00 1.195630276360170295e-02
9.023400000000037835e+00 -5.000100000000202272e+00 6.520100630091187587e-03
9.140600000000176806e+00 -5.000100000000202272e+00 1.086224248251464568e-02
9.296900000000277942e+00 -5.000100000000202272e+00 9.776606283007230683e-03
9.453100000000176806e+00 -5.000100000000202272e+00 6.517959981558243791e-03
9.609400000000277942e+00 -5.000100000000202272e+00 6.515151954365029988e-03
9.765600000000176806e+00 -5.000100000000202272e+00 9.765827488041351617e-03
9.921900000000277942e+00 -5.000100000000202272e+00 9.773571598910528804e-03
1.003909999999996217e+01 -5.000100000000202272e+00 7.604679097382324900e-03
1.019530000000031578e+01 -5.000100000000202272e+00 6.514648272357278710e-03
1.035159999999996217e+01 -5.000100000000202272e+00 1.085287399717047019e-02
1.050780000000031578e+01 -5.000100000000202272e+00 1.083811611434335256e-02
1.066409999999996217e+01 -5.000100000000202272e+00 1.083877090095342922e-02
1.082030000000031578e+01 -5.000100000000202272e+00 8.671162788544992811e-03
1.093750000000000000e+01 -5.000100000000202272e+00 6.505506443916589561e-03
1.109369999999989886e+01 -5.000100000000202272e+00 5.424101173274287029e-03
1.125000000000000000e+01 -5.000100000000202272e+00 1.192224126782751373e-02
1.140630000000010114e+01 -5.000100000000202272e+00 8.661769119100428890e-03
1.156250000000000000e+01 -5.000100000000202272e+00 3.247779362131750051e-03
1.171869999999989886e+01 -5.000100000000202272e+00 6.494815793302066535e-03
1.187500000000000000e+01 -5.000100000000202272e+00 1.190327764023567207e-02
1.199220000000013897e+01 -5.000100000000202272e+00 8.656417497768069402e-03
1.214840000000003783e+01 -5.000100000000202272e+00 1.081772958507961312e-02
1.230470000000013897e+01 -5.000100000000202272e+00 1.081252906834958075e-02
1.246090000000003783e+01 -5.000100000000202272e+00 1.189664162978354596e-02
1.261720000000013897e+01 -5.000100000000202272e+00 8.650990324134546355e-03
1.277340000000003783e+01 -5.000100000000202272e+00 8.652022872250437341e-03
1.289060000000017681e+01 -5.000100000000202272e+00 3.243006975108304966e-03
1.304690000000027794e+01 -5.000100000000202272e+00 2.378751610057833893e-02
1.320310000000017681e+01 -5.000100000000202272e+00 1.620042809731673389e-02
1.335940000000027794e+01 -5.000100000000202272e+00 7.559876582792835788e-03
1.351560000000017681e+01 -5.000100000000202272e+00 1.189152925740487136e-02
1.367190000000027794e+01 -5.000100000000202272e+00 1.405789075684412207e-02
1.382810000000017681e+01 -5.000100000000202272e+00 2.486564743817025816e-02
1.394530000000031578e+01 -5.000100000000202272e+00 1.187694766328046582e-02
1.410159999999996217e+01 -5.000100000000202272e+00 1.295432347786075813e-02
1.425780000000031578e+01 -5.000100000000202272e+00 1.295482715986850941e-02
1.441409999999996217e+01 -5.000100000000202272e+00 1.403132153093523439e-02
1.457030000000031578e+01 -5.000100000000202272e+00 1.187003462772407911e-02
1.472659999999996217e+01 -5.000100000000202272e+00 1.618959893415007970e-02
1.488280000000031578e+01 -5.000100000000202272e+00 1.726281937216642137e-02
1.500000000000000000e+01 -5.000100000000202272e+00 1.510756406099808546e-02
1.515619999999989886e+01 -5.000100000000202272e+00 1.833503244616726049e-02
1.531250000000000000e+01 -5.000100000000202272e+00 1.941996349086382370e-02
1.546869999999989886e+01 -5.000100000000202272e+00 1.726030096212766499e-02
1.562500000000000000e+01 -5.000100000000202272e+00 1.401344081966006058e-02
1.578130000000010114e+01 -5.000100000000202272e+00 1.293984262013790458e-02
1.589840000000003783e+01 -5.000100000000202272e+00 2.049028775733559293e-02
1.605470000000013897e+01 -5.000100000000202272e+00 1.617184414337683937e-02
1.621090000000003783e+01 -5.000100000000202272e+00 2.047228112555848217e-02
1.636720000000013897e+01 -5.000100000000202272e+00 1.940384566661577589e-02
1.652340000000003783e+01 -5.000100000000202272e+00 1.401092240962130420e-02
1.667970000000013897e+01 -5.000100000000202272e+00 1.292611728542667794e-02
1.683590000000003783e+01 -5.000100000000202272e+00 1.938344654530184397e-02
1.695310000000017681e+01 -5.000100000000202272e+00 1.401243345564455803e-02
1.710940000000027794e+01 -5.000100000000202272e+00 1.293455395905651444e-02
-5.859399999999823194e+00 -4.687600000000202272e+00 6.871217357694703320e-02
-5.742199999999684223e+00 -4.687600000000202272e+00 6.868850052258272665e-02
-5.585900000000037835e+00 -4.687600000000202272e+00 1.007559192280847449e-01
-5.429699999999684223e+00 -4.687600000000202272e+00 9.078301547460659870e-02
-5.273400000000037835e+00 -4.687600000000202272e+00 1.435493722091552293e-01
-5.117199999999684223e+00 -4.687600000000202272e+00 2.002135980811902138e-01
-5.000000000000000000e+00 -4.687600000000202272e+00 2.065096231780829683e-01
-4.843800000000101136e+00 -4.687600000000202272e+00 2.531002088950894957e-01
-4.687500000000000000e+00 -4.687600000000202272e+00 2.656922590888750602e-01
-4.531300000000101136e+00 -4.687600000000202272e+00 2.228792884300042076e-01
-4.375000000000000000e+00 -4.687600000000202272e+00 2.203608783912471003e-01
-4.218699999999898864e+00 -4.687600000000202272e+00 2.279161085075184223e-01
-4.062500000000000000e+00 -4.687600000000202272e+00 2.430265687400610664e-01
-3.906300000000101136e+00 -4.687600000000202272e+00 2.291753135268969621e-01
-3.789099999999962165e+00 -4.687600000000202272e+00 2.039912131393258610e-01
-3.632799999999861029e+00 -4.687600000000202272e+00 1.788071127517547876e-01
-3.476599999999962165e+00 -4.687600000000202272e+00 1.762887027129976525e-01
-3.320299999999861029e+00 -4.687600000000202272e+00 1.699926776161048980e-01
-3.164099999999962165e+00 -4.687600000000202272e+00 1.586598324416979011e-01
-3.007799999999861029e+00 -4.687600000000202272e+00 1.548822173835622262e-01
-2.890599999999722058e+00 -4.687600000000202272e+00 9.833396429381202619e-02
-2.734399999999823194e+00 -4.687600000000202272e+00 1.149101391689113238e-01
-2.578099999999722058e+00 -4.687600000000202272e+00 1.334757320541268000e-01
-2.421899999999823194e+00 -4.687600000000202272e+00 1.060104558534495228e-01
-2.265599999999722058e+00 -4.687600000000202272e+00 1.104400872706193942e-01
-2.109399999999823194e+00 -4.687600000000202272e+00 8.278870056807796640e-02
-1.992199999999684223e+00 -4.687600000000202272e+00 1.104342949275302632e-01
-1.835900000000037835e+00 -4.687600000000202272e+00 9.824166456589158991e-02
-1.679699999999684223e+00 -4.687600000000202272e+00 1.048702457084022405e-01
-1.523400000000037835e+00 -4.687600000000202272e+00 6.511336563156312762e-02
-1.367199999999684223e+00 -4.687600000000202272e+00 8.495994778299241490e-02
-1.210900000000037835e+00 -4.687600000000202272e+00 1.080900329429532042e-01
-1.054699999999684223e+00 -4.687600000000202272e+00 1.014571705033766591e-01
-9.375000000000000000e-01 -4.687600000000202272e+00 7.280685645896223246e-02
-7.811999999998988642e-01 -4.687600000000202272e+00 7.829774586646434664e-02
-6.250000000000000000e-01 -4.687600000000202272e+00 9.041658681396742836e-02
-4.688000000001011358e-01 -4.687600000000202272e+00 6.836072945603849371e-02
-3.125000000000000000e-01 -4.687600000000202272e+00 6.393525341543254692e-02
-1.563000000001011358e-01 -4.687600000000202272e+00 7.165342466121146781e-02
0.000000000000000000e+00 -4.687600000000202272e+00 5.179097652653802397e-02
1.172000000001389708e-01 -4.687600000000202272e+00 5.732127905114669381e-02
2.734000000000378350e-01 -4.687600000000202272e+00 7.163403290391302802e-02
4.297000000001389708e-01 -4.687600000000202272e+00 5.728111041102851297e-02
5.859000000000378350e-01 -4.687600000000202272e+00 4.956193180123409647e-02
7.422000000001389708e-01 -4.687600000000202272e+00 5.396889752805516388e-02
8.984000000000378350e-01 -4.687600000000202272e+00 5.837762614190336596e-02
1.054700000000138971e+00 -4.687600000000202272e+00 3.744032060268838447e-02
1.171900000000277942e+00 -4.687600000000202272e+00 4.514501835475994568e-02
1.328100000000176806e+00 -4.687600000000202272e+00 4.074308944801639104e-02
1.484400000000277942e+00 -4.687600000000202272e+00 3.853444384402640588e-02
1.640600000000176806e+00 -4.687600000000202272e+00 4.074308944801639104e-02
1.796900000000277942e+00 -4.687600000000202272e+00 4.403427360716612171e-02
1.914099999999962165e+00 -4.687600000000202272e+00 2.752093306253381583e-02
2.109400000000277942e+00 -4.687600000000202272e+00 3.191895843371729546e-02
2.226599999999962165e+00 -4.687600000000202272e+00 2.531707243761746953e-02
2.382800000000315777e+00 -4.687600000000202272e+00 2.530561367194112538e-02
2.539099999999962165e+00 -4.687600000000202272e+00 3.190624046302157485e-02
2.695300000000315777e+00 -4.687600000000202272e+00 2.750368195376833025e-02
2.851599999999962165e+00 -4.687600000000202272e+00 2.199251934545420895e-02
3.007800000000315777e+00 -4.687600000000202272e+00 2.308714626879998857e-02
3.125000000000000000e+00 -4.687600000000202272e+00 1.978739951551848619e-02
3.281199999999898864e+00 -4.687600000000202272e+00 1.538950006483694524e-02
3.437500000000000000e+00 -4.687600000000202272e+00 1.867552148340722099e-02
3.593800000000101136e+00 -4.687600000000202272e+00 1.208862002703799989e-02
3.750000000000000000e+00 -4.687600000000202272e+00 1.208197142453568303e-02
3.867200000000138971e+00 -4.687600000000202272e+00 2.525436402765241992e-02
4.062500000000000000e+00 -4.687600000000202272e+00 1.098245878571471601e-02
4.179700000000138971e+00 -4.687600000000202272e+00 1.646863876644436703e-02
4.335900000000037835e+00 -4.687600000000202272e+00 1.317669908428300944e-02
4.492200000000138971e+00 -4.687600000000202272e+00 1.097863080245580630e-02
4.648400000000037835e+00 -4.687600000000202272e+00 1.426742247206871407e-02
4.804700000000138971e+00 -4.687600000000202272e+00 1.316461071609697706e-02
4.960900000000037835e+00 -4.687600000000202272e+00 7.681427643313447004e-03
5.078100000000176806e+00 -4.687600000000202272e+00 1.206755352706379882e-02
5.234400000000277942e+00 -4.687600000000202272e+00 1.096562321460562567e-02
5.390600000000176806e+00 -4.687600000000202272e+00 3.289773849528024492e-03
5.546900000000277942e+00 -4.687600000000202272e+00 7.671467331610163330e-03
5.703100000000176806e+00 -4.687600000000202272e+00 1.205630882624074765e-02
5.859400000000277942e+00 -4.687600000000202272e+00 1.095828204934264777e-02
5.976599999999962165e+00 -4.687600000000202272e+00 8.762354416048384956e-03
6.132800000000315777e+00 -4.687600000000202272e+00 7.665120938312494636e-03
6.289099999999962165e+00 -4.687600000000202272e+00 7.667198626594469955e-03
6.445300000000315777e+00 -4.687600000000202272e+00 9.854299232702888600e-03
6.601599999999962165e+00 -4.687600000000202272e+00 1.532477692684088705e-02
6.757800000000315777e+00 -4.687600000000202272e+00 5.471812451458541067e-03
6.914099999999962165e+00 -4.687600000000202272e+00 1.313388611362413874e-02
7.031300000000101136e+00 -4.687600000000202272e+00 8.752834826101885818e-03
7.187500000000000000e+00 -4.687600000000202272e+00 8.749951246607507588e-03
7.343699999999898864e+00 -4.687600000000202272e+00 7.653145898578204986e-03
7.500000000000000000e+00 -4.687600000000202272e+00 4.373269400502495692e-03
7.656199999999898864e+00 -4.687600000000202272e+00 9.840359833138367235e-03
7.812500000000000000e+00 -4.687600000000202272e+00 5.465251993307578514e-03
7.929700000000138971e+00 -4.687600000000202272e+00 7.649028298164836995e-03
8.085900000000037835e+00 -4.687600000000202272e+00 8.740230183857904470e-03
8.242200000000138971e+00 -4.687600000000202272e+00 6.552839960595030142e-03
8.398400000000037835e+00 -4.687600000000202272e+00 6.551417058923132350e-03
8.554700000000138971e+00 -4.687600000000202272e+00 1.309938389609316758e-02
8.710900000000037835e+00 -4.687600000000202272e+00 3.275053742851489515e-03
8.867200000000138971e+00 -4.687600000000202272e+00 9.823889431484895268e-03
9.023400000000037835e+00 -4.687600000000202272e+00 6.549150489888250735e-03
9.140600000000176806e+00 -4.687600000000202272e+00 7.638098398596631679e-03
9.296900000000277942e+00 -4.687600000000202272e+00 5.454976880349449858e-03
9.453100000000176806e+00 -4.687600000000202272e+00 2.182088970131291269e-03
9.609400000000277942e+00 -4.687600000000202272e+00 1.308515487937418967e-02
9.765600000000176806e+00 -4.687600000000202272e+00 8.721921342876141209e-03
9.921900000000277942e+00 -4.687600000000202272e+00 9.810969987986072408e-03
1.003909999999996217e+01 -4.687600000000202272e+00 6.539681268142524991e-03
1.019530000000031578e+01 -4.687600000000202272e+00 9.808426393846925856e-03
1.035159999999996217e+01 -4.687600000000202272e+00 1.307508123921916066e-02
1.050780000000031578e+01 -4.687600000000202272e+00 5.444601030989770947e-03
1.066409999999996217e+01 -4.687600000000202272e+00 1.415157561028588737e-02
1.082030000000031578e+01 -4.687600000000202272e+00 7.620658409078238937e-03
1.093750000000000000e+01 -4.687600000000202272e+00 4.353499881698251993e-03
1.109369999999989886e+01 -4.687600000000202272e+00 7.618819969749945041e-03
1.125000000000000000e+01 -4.687600000000202272e+00 1.306400023504862909e-02
1.140630000000010114e+01 -4.687600000000202272e+00 8.708347112767239953e-03
1.156250000000000000e+01 -4.687600000000202272e+00 9.799347525657206917e-03
1.171869999999989886e+01 -4.687600000000202272e+00 8.709921119041463128e-03
1.187500000000000000e+01 -4.687600000000202272e+00 9.789097596799467560e-03
1.199220000000013897e+01 -4.687600000000202272e+00 8.691070819901365943e-03
1.214840000000003783e+01 -4.687600000000202272e+00 1.846233807362642962e-02
1.230470000000013897e+01 -4.687600000000202272e+00 9.776769979659750281e-03
1.246090000000003783e+01 -4.687600000000202272e+00 6.514925297461541913e-03
1.261720000000013897e+01 -4.687600000000202272e+00 1.628416523110540887e-02
1.277340000000003783e+01 -4.687600000000202272e+00 9.769945088454719609e-03
1.289060000000017681e+01 -4.687600000000202272e+00 1.410863671912507972e-02
1.304690000000027794e+01 -4.687600000000202272e+00 1.410649607059213592e-02
1.320310000000017681e+01 -4.687600000000202272e+00 1.084614984236698630e-02
1.335940000000027794e+01 -4.687600000000202272e+00 1.844168711130862379e-02
1.351560000000017681e+01 -4.687600000000202272e+00 1.303163866605060173e-02
1.367190000000027794e+01 -4.687600000000202272e+00 1.301841701334712637e-02
1.382810000000017681e+01 -4.687600000000202272e+00 1.734177152688145748e-02
1.394530000000031578e+01 -4.687600000000202272e+00 1.842619888957026594e-02
1.410159999999996217e+01 -4.687600000000202272e+00 2.167834769311926049e-02
1.425780000000031578e+01 -4.687600000000202272e+00 1.408911904132471166e-02
1.441409999999996217e+01 -4.687600000000202272e+00 1.408962272333246293e-02
1.457030000000031578e+01 -4.687600000000202272e+00 1.517430192702515050e-02
1.472659999999996217e+01 -4.687600000000202272e+00 1.949954524808854978e-02
1.488280000000031578e+01 -4.687600000000202272e+00 1.191987396239108099e-02
1.500000000000000000e+01 -4.687600000000202272e+00 1.625205550311125541e-02
1.515619999999989886e+01 -4.687600000000202272e+00 1.733157196622448978e-02
1.531250000000000000e+01 -4.687600000000202272e+00 1.949010121044320726e-02
1.546869999999989886e+01 -4.687600000000202272e+00 1.625167774160544282e-02
1.562500000000000000e+01 -4.687600000000202272e+00 2.707693737270094186e-02
1.578130000000010114e+01 -4.687600000000202272e+00 2.056659558150993397e-02
1.589840000000003783e+01 -4.687600000000202272e+00 1.840995514482028292e-02
1.605470000000013897e+01 -4.687600000000202272e+00 2.167142206551267783e-02
1.621090000000003783e+01 -4.687600000000202272e+00 2.707240423463117690e-02
1.636720000000013897e+01 -4.687600000000202272e+00 1.298542584183940730e-02
1.652340000000003783e+01 -4.687600000000202272e+00 1.840189623269625901e-02
1.667970000000013897e+01 -4.687600000000202272e+00 1.408068236769487516e-02
1.683590000000003783e+01 -4.687600000000202272e+00 1.840592568875827270e-02
1.695310000000017681e+01 -4.687600000000202272e+00 3.353124454052959502e-02
1.710940000000027794e+01 -4.687600000000202272e+00 1.405952772336931458e-02
-5.859399999999823194e+00 -4.297000000000025466e+00 5.229667326232044500e-02
-5.742199999999684223e+00 -4.297000000000025466e+00 6.892989012479758260e-02
-5.585900000000037835e+00 -4.297000000000025466e+00 7.004844194351156350e-02
-5.429699999999684223e+00 -4.297000000000025466e+00 6.670109724049755329e-02
-5.273400000000037835e+00 -4.297000000000025466e+00 1.167144540411788611e-01
-5.117199999999684223e+00 -4.297000000000025466e+00 1.271797069572340455e-01
-5.000000000000000000e+00 -4.297000000000025466e+00 1.611782424804550362e-01
-4.843800000000101136e+00 -4.297000000000025466e+00 1.687334725967263582e-01
-4.687500000000000000e+00 -4.297000000000025466e+00 2.241384934493827474e-01
-4.531300000000101136e+00 -4.297000000000025466e+00 2.581370289726037659e-01
-4.375000000000000000e+00 -4.297000000000025466e+00 2.845803343795533791e-01
-4.218699999999898864e+00 -4.297000000000025466e+00 2.694698741470107350e-01
-4.062500000000000000e+00 -4.297000000000025466e+00 2.581370289726037659e-01
-3.906300000000101136e+00 -4.297000000000025466e+00 2.858395393989319189e-01
-3.789099999999962165e+00 -4.297000000000025466e+00 2.279161085075184223e-01
-3.632799999999861029e+00 -4.297000000000025466e+00 2.279161085075184223e-01
-3.476599999999962165e+00 -4.297000000000025466e+00 2.153240583137328579e-01
-3.320299999999861029e+00 -4.297000000000025466e+00 2.090280332168401034e-01
-3.164099999999962165e+00 -4.297000000000025466e+00 2.178424683524899652e-01
-3.007799999999861029e+00 -4.297000000000025466e+00 1.838439328292689745e-01
-2.890599999999722058e+00 -4.297000000000025466e+00 1.926583679649188641e-01
-2.734399999999823194e+00 -4.297000000000025466e+00 1.586598324416979011e-01
-2.578099999999722058e+00 -4.297000000000025466e+00 1.548822173835622262e-01
-2.421899999999823194e+00 -4.297000000000025466e+00 1.372533471122624749e-01
-2.265599999999722058e+00 -4.297000000000025466e+00 1.385125521316410424e-01
-2.109399999999823194e+00 -4.297000000000025466e+00 1.284389119766125853e-01
-1.992199999999684223e+00 -4.297000000000025466e+00 1.322165270347482324e-01
-1.835900000000037835e+00 -4.297000000000025466e+00 1.108104194668186326e-01
-1.679699999999684223e+00 -4.297000000000025466e+00 1.096569876690678819e-01
-1.523400000000037835e+00 -4.297000000000025466e+00 1.151607209677676658e-01
-1.367199999999684223e+00 -4.297000000000025466e+00 9.968635048462461123e-02
-1.210900000000037835e+00 -4.297000000000025466e+00 9.965134458508588533e-02
-1.054699999999684223e+00 -4.297000000000025466e+00 1.151333962188471616e-01
-9.375000000000000000e-01 -4.297000000000025466e+00 9.852939291281959111e-02
-7.811999999998988642e-01 -4.297000000000025466e+00 9.410769448727179798e-02
-6.250000000000000000e-01 -4.297000000000025466e+00 8.633638478967510521e-02
-4.688000000001011358e-01 -4.297000000000025466e+00 9.187890160297175479e-02
-3.125000000000000000e-01 -4.297000000000025466e+00 8.962555422079382383e-02
-1.563000000001011358e-01 -4.297000000000025466e+00 9.953146826724103280e-02
0.000000000000000000e+00 -4.297000000000025466e+00 6.968239104437820575e-02
1.172000000001389708e-01 -4.297000000000025466e+00 7.408318666660432261e-02
2.734000000000378350e-01 -4.297000000000025466e+00 7.738885168347690857e-02
4.297000000001389708e-01 -4.297000000000025466e+00 8.730899474664309545e-02
5.859000000000378350e-01 -4.297000000000025466e+00 5.746570986686942023e-02
7.422000000001389708e-01 -4.297000000000025466e+00 5.303960422375379735e-02
8.984000000000378350e-01 -4.297000000000025466e+00 6.518249598712701209e-02
1.054700000000138971e+00 -4.297000000000025466e+00 6.296793211954594682e-02
1.171900000000277942e+00 -4.297000000000025466e+00 5.520317028805002413e-02
1.328100000000176806e+00 -4.297000000000025466e+00 5.411521715130696020e-02
1.484400000000277942e+00 -4.297000000000025466e+00 4.195771860970894801e-02
1.640600000000176806e+00 -4.297000000000025466e+00 4.858252213716145879e-02
1.796900000000277942e+00 -4.297000000000025466e+00 2.869778607364501313e-02
1.914099999999962165e+00 -4.297000000000025466e+00 4.966455701031345649e-02
2.109400000000277942e+00 -4.297000000000025466e+00 2.759094486161126417e-02
2.226599999999962165e+00 -4.297000000000025466e+00 3.641230562486772598e-02
2.382800000000315777e+00 -4.297000000000025466e+00 3.089132121740245651e-02
2.539099999999962165e+00 -4.297000000000025466e+00 2.316383185448014220e-02
2.695300000000315777e+00 -4.297000000000025466e+00 4.412606965307882406e-02
2.851599999999962165e+00 -4.297000000000025466e+00 3.639543227760805300e-02
3.007800000000315777e+00 -4.297000000000025466e+00 2.315325453231736191e-02
3.125000000000000000e+00 -4.297000000000025466e+00 2.977339900119817598e-02
3.281199999999898864e+00 -4.297000000000025466e+00 1.653512479146755296e-02
3.437500000000000000e+00 -4.297000000000025466e+00 1.984280453637114056e-02
3.593800000000101136e+00 -4.297000000000025466e+00 2.314091432312745042e-02
3.750000000000000000e+00 -4.297000000000025466e+00 2.754208770685937641e-02
3.867200000000138971e+00 -4.297000000000025466e+00 2.644254988393802269e-02
4.062500000000000000e+00 -4.297000000000025466e+00 1.652076985424663635e-02
4.179700000000138971e+00 -4.297000000000025466e+00 2.092320244299794227e-02
4.335900000000037835e+00 -4.297000000000025466e+00 1.761401165207110084e-02
4.492200000000138971e+00 -4.297000000000025466e+00 2.311988559930382853e-02
4.648400000000037835e+00 -4.297000000000025466e+00 2.311560430223794441e-02
4.804700000000138971e+00 -4.297000000000025466e+00 1.870536464236649196e-02
4.960900000000037835e+00 -4.297000000000025466e+00 1.650465202999859549e-02
5.078100000000176806e+00 -4.297000000000025466e+00 1.429676194902023377e-02
5.234400000000277942e+00 -4.297000000000025466e+00 1.319420203405237239e-02
5.390600000000176806e+00 -4.297000000000025466e+00 1.429197696994659664e-02
5.546900000000277942e+00 -4.297000000000025466e+00 9.894833042276682603e-03
5.703100000000176806e+00 -4.297000000000025466e+00 1.208787709607656892e-02
5.859400000000277942e+00 -4.297000000000025466e+00 8.786732625223555443e-03
5.976599999999962165e+00 -4.297000000000025466e+00 1.426792615407646535e-02
6.132800000000315777e+00 -4.297000000000025466e+00 1.756137688226107677e-02
6.289099999999962165e+00 -4.297000000000025466e+00 8.776318999713294752e-03
6.445300000000315777e+00 -4.297000000000025466e+00 1.316045533953302642e-02
6.601599999999962165e+00 -4.297000000000025466e+00 7.674602752108415464e-03
6.757800000000315777e+00 -4.297000000000025466e+00 1.205306007729075105e-02
6.914099999999962165e+00 -4.297000000000025466e+00 5.479279537223455052e-03
7.031300000000101136e+00 -4.297000000000025466e+00 1.205526368607466418e-02
7.187500000000000000e+00 -4.297000000000025466e+00 5.476043380323652662e-03
7.343699999999898864e+00 -4.297000000000025466e+00 6.577595931276012352e-03
7.500000000000000000e+00 -4.297000000000025466e+00 7.669591116131289389e-03
7.656199999999898864e+00 -4.297000000000025466e+00 1.095246452215311792e-02
7.812500000000000000e+00 -4.297000000000025466e+00 9.861854462819159492e-03
7.929700000000138971e+00 -4.297000000000025466e+00 7.668596344165979316e-03
8.085900000000037835e+00 -4.297000000000025466e+00 1.096018344892191014e-02
8.242200000000138971e+00 -4.297000000000025466e+00 2.190613788112484236e-03
8.398400000000037835e+00 -4.297000000000025466e+00 4.380144659908302360e-03
8.554700000000138971e+00 -4.297000000000025466e+00 5.474280493296522325e-03
8.710900000000037835e+00 -4.297000000000025466e+00 9.848909835219948200e-03
8.867200000000138971e+00 -4.297000000000025466e+00 1.751277156851306291e-02
9.023400000000037835e+00 -4.297000000000025466e+00 8.754207359573006747e-03
9.140600000000176806e+00 -4.297000000000025466e+00 3.281803081755358363e-03
9.296900000000277942e+00 -4.297000000000025466e+00 6.563832820414204801e-03
9.453100000000176806e+00 -4.297000000000025466e+00 8.752834826101885818e-03
9.609400000000277942e+00 -4.297000000000025466e+00 5.465491242261260804e-03
9.765600000000176806e+00 -4.297000000000025466e+00 6.559161169792310404e-03
9.921900000000277942e+00 -4.297000000000025466e+00 9.837111084188368895e-03
1.003909999999996217e+01 -4.297000000000025466e+00 9.835323013060852729e-03
1.019530000000031578e+01 -4.297000000000025466e+00 4.369428825193391770e-03
1.035159999999996217e+01 -4.297000000000025466e+00 7.646975793983250107e-03
1.050780000000031578e+01 -4.297000000000025466e+00 2.183297806949894768e-03
1.066409999999996217e+01 -4.297000000000025466e+00 7.642996706122013283e-03
1.082030000000031578e+01 -4.297000000000025466e+00 1.092074514771497473e-02
1.093750000000000000e+01 -4.297000000000025466e+00 6.553129577749487560e-03
1.109369999999989886e+01 -4.297000000000025466e+00 6.548583847629530982e-03
1.125000000000000000e+01 -4.297000000000025466e+00 1.090882047618145848e-02
1.140630000000010114e+01 -4.297000000000025466e+00 1.200012309827607621e-02
1.156250000000000000e+01 -4.297000000000025466e+00 7.637229547133260292e-03
1.171869999999989886e+01 -4.297000000000025466e+00 1.090579838413494908e-02
1.187500000000000000e+01 -4.297000000000025466e+00 1.744326345144336932e-02
1.199220000000013897e+01 -4.297000000000025466e+00 1.309157682497302105e-02
1.214840000000003783e+01 -4.297000000000025466e+00 1.527806042062194135e-02
1.230470000000013897e+01 -4.297000000000025466e+00 1.090258741133553512e-02
1.246090000000003783e+01 -4.297000000000025466e+00 1.198246904390438961e-02
1.261720000000013897e+01 -4.297000000000025466e+00 1.307281467018427991e-02
1.277340000000003783e+01 -4.297000000000025466e+00 5.447749043538217296e-03
1.289060000000017681e+01 -4.297000000000025466e+00 1.742639010418369633e-02
1.304690000000027794e+01 -4.297000000000025466e+00 1.959612627307488406e-02
1.320310000000017681e+01 -4.297000000000025466e+00 1.523801770100570441e-02
1.335940000000027794e+01 -4.297000000000025466e+00 9.793668511019809966e-03
1.351560000000017681e+01 -4.297000000000025466e+00 1.850376591876398691e-02
1.367190000000027794e+01 -4.297000000000025466e+00 1.741354621298603356e-02
1.382810000000017681e+01 -4.297000000000025466e+00 1.414477590318124513e-02
1.394530000000031578e+01 -4.297000000000025466e+00 1.197987508156446966e-02
1.410159999999996217e+01 -4.297000000000025466e+00 1.742198288661587005e-02
1.425780000000031578e+01 -4.297000000000025466e+00 2.068181284078307244e-02
1.441409999999996217e+01 -4.297000000000025466e+00 1.087386494484350943e-02
1.457030000000031578e+01 -4.297000000000025466e+00 1.304700096728701915e-02
1.472659999999996217e+01 -4.297000000000025466e+00 2.173287127045835446e-02
1.488280000000031578e+01 -4.297000000000025466e+00 1.086842517915979391e-02
1.500000000000000000e+01 -4.297000000000025466e+00 1.521686305668014556e-02
1.515619999999989886e+01 -4.297000000000025466e+00 1.630129041936895576e-02
1.531250000000000000e+01 -4.297000000000025466e+00 1.847530788532603108e-02
1.546869999999989886e+01 -4.297000000000025466e+00 2.825693839636058205e-02
1.562500000000000000e+01 -4.297000000000025466e+00 1.521295952112007056e-02
1.578130000000010114e+01 -4.297000000000025466e+00 2.391192555649293908e-02
1.589840000000003783e+01 -4.297000000000025466e+00 3.045865837274398455e-02
1.605470000000013897e+01 -4.297000000000025466e+00 2.933456605194475000e-02
1.621090000000003783e+01 -4.297000000000025466e+00 1.303037946103122180e-02
1.636720000000013897e+01 -4.297000000000025466e+00 2.715463032239659458e-02
1.652340000000003783e+01 -4.297000000000025466e+00 2.607700266681243009e-02
1.667970000000013897e+01 -4.297000000000025466e+00 2.065662874039550165e-02
1.683590000000003783e+01 -4.297000000000025466e+00 1.194495732637710327e-02
1.695310000000017681e+01 -4.297000000000025466e+00 2.171599792319868147e-02
1.710940000000027794e+01 -4.297000000000025466e+00 2.171776081022581267e-02
-5.859399999999823194e+00 -3.984500000000025466e+00 3.351235646523891692e-02
-5.742199999999684223e+00 -3.984500000000025466e+00 3.014750881245554376e-02
-5.585900000000037835e+00 -3.984500000000025466e+00 5.581438840445637761e-02
-5.429699999999684223e+00 -3.984500000000025466e+00 6.137894130559214817e-02
-5.273400000000037835e+00 -3.984500000000025466e+00 9.038875838303916943e-02
-5.117199999999684223e+00 -3.984500000000025466e+00 1.015506035158145609e-01
-5.000000000000000000e+00 -3.984500000000025466e+00 1.082049983612224653e-01
-4.843800000000101136e+00 -3.984500000000025466e+00 1.410309621703981220e-01
-4.687500000000000000e+00 -3.984500000000025466e+00 1.611782424804550362e-01
-4.531300000000101136e+00 -3.984500000000025466e+00 1.926583679649188641e-01
-4.375000000000000000e+00 -3.984500000000025466e+00 2.027320081199473212e-01
-4.218699999999898864e+00 -3.984500000000025466e+00 2.644330540694964649e-01
-4.062500000000000000e+00 -3.984500000000025466e+00 2.757658992439034895e-01
-3.906300000000101136e+00 -3.984500000000025466e+00 2.946539745345818084e-01
-3.789099999999962165e+00 -3.984500000000025466e+00 3.387261502128312562e-01
-3.632799999999861029e+00 -3.984500000000025466e+00 2.883579494376890540e-01
-3.476599999999962165e+00 -3.984500000000025466e+00 2.568778239532251706e-01
-3.320299999999861029e+00 -3.984500000000025466e+00 2.808027193214177597e-01
-3.164099999999962165e+00 -3.984500000000025466e+00 2.505817988563324161e-01
-3.007799999999861029e+00 -3.984500000000025466e+00 2.027320081199473212e-01
-2.890599999999722058e+00 -3.984500000000025466e+00 1.662150625579692231e-01
-2.734399999999823194e+00 -3.984500000000025466e+00 2.468041837981967135e-01
-2.578099999999722058e+00 -3.984500000000025466e+00 1.825847278098904347e-01
-2.421899999999823194e+00 -3.984500000000025466e+00 1.876215478874046494e-01
-2.265599999999722058e+00 -3.984500000000025466e+00 1.611782424804550362e-01
-2.109399999999823194e+00 -3.984500000000025466e+00 1.485861922866694718e-01
-1.992199999999684223e+00 -3.984500000000025466e+00 1.624374474998335482e-01
-1.835900000000037835e+00 -3.984500000000025466e+00 1.498453973060480393e-01
-1.679699999999684223e+00 -3.984500000000025466e+00 1.178676339979257415e-01
-1.523400000000037835e+00 -3.984500000000025466e+00 1.473269872672909042e-01
-1.367199999999684223e+00 -3.984500000000025466e+00 1.284389119766125853e-01
-1.210900000000037835e+00 -3.984500000000025466e+00 1.056109101008007034e-01
-1.054699999999684223e+00 -3.984500000000025466e+00 1.100509929196314268e-01
-9.375000000000000000e-01 -3.984500000000025466e+00 1.222281350595317423e-01
-7.811999999998988642e-01 -3.984500000000025466e+00 1.244668756634848689e-01
-6.250000000000000000e-01 -3.984500000000025466e+00 1.022100491844631087e-01
-4.688000000001011358e-01 -3.984500000000025466e+00 1.144368040021269267e-01
-3.125000000000000000e-01 -3.984500000000025466e+00 1.021649696447693573e-01
-1.563000000001011358e-01 -3.984500000000025466e+00 1.077231006003062930e-01
0.000000000000000000e+00 -3.984500000000025466e+00 1.121395103647726960e-01
1.172000000001389708e-01 -3.984500000000025466e+00 8.995823618691363432e-02
2.734000000000378350e-01 -3.984500000000025466e+00 9.216323009634742880e-02
4.297000000001389708e-01 -3.984500000000025466e+00 7.773626634832345172e-02
5.859000000000378350e-01 -3.984500000000025466e+00 7.437708511812728129e-02
7.422000000001389708e-01 -3.984500000000025466e+00 8.101775462882396250e-02
8.984000000000378350e-01 -3.984500000000025466e+00 6.880233265633453610e-02
1.054700000000138971e+00 -3.984500000000025466e+00 7.326180723246369930e-02
1.171900000000277942e+00 -3.984500000000025466e+00 5.881645909115679194e-02
1.328100000000176806e+00 -3.984500000000025466e+00 5.214884259304540526e-02
1.484400000000277942e+00 -3.984500000000025466e+00 5.880449664347268957e-02
1.640600000000176806e+00 -3.984500000000025466e+00 3.326970765800467411e-02
1.796900000000277942e+00 -3.984500000000025466e+00 5.436315461962259316e-02
1.914099999999962165e+00 -3.984500000000025466e+00 4.103925446857423220e-02
2.109400000000277942e+00 -3.984500000000025466e+00 5.433343738116525740e-02
2.226599999999962165e+00 -3.984500000000025466e+00 4.433937898336155065e-02
2.382800000000315777e+00 -3.984500000000025466e+00 3.326391531491552922e-02
2.539099999999962165e+00 -3.984500000000025466e+00 4.102011455227967673e-02
2.695300000000315777e+00 -3.984500000000025466e+00 3.324956037769461609e-02
2.851599999999962165e+00 -3.984500000000025466e+00 3.102958192853022198e-02
3.007800000000315777e+00 -3.984500000000025466e+00 3.988368202229052722e-02
3.125000000000000000e+00 -3.984500000000025466e+00 2.105932250559276395e-02
3.281199999999898864e+00 -3.984500000000025466e+00 2.215873440801217897e-02
3.437500000000000000e+00 -3.984500000000025466e+00 2.880607770531157241e-02
3.593800000000101136e+00 -3.984500000000025466e+00 1.883380355434310580e-02
3.750000000000000000e+00 -3.984500000000025466e+00 2.767745224644256943e-02
3.867200000000138971e+00 -3.984500000000025466e+00 2.656998143189913050e-02
4.062500000000000000e+00 -3.984500000000025466e+00 1.992377141911718524e-02
4.179700000000138971e+00 -3.984500000000025466e+00 2.877799743337942917e-02
4.335900000000037835e+00 -3.984500000000025466e+00 2.323661390460022430e-02
4.492200000000138971e+00 -3.984500000000025466e+00 1.881025642048072405e-02
4.648400000000037835e+00 -3.984500000000025466e+00 1.659292230185702849e-02
4.804700000000138971e+00 -3.984500000000025466e+00 1.990450558232068762e-02
4.960900000000037835e+00 -3.984500000000025466e+00 9.953751245133405159e-03
5.078100000000176806e+00 -3.984500000000025466e+00 2.101260599937381998e-02
5.234400000000277942e+00 -3.984500000000025466e+00 1.436601822508605519e-02
5.390600000000176806e+00 -3.984500000000025466e+00 1.436488494056861569e-02
5.546900000000277942e+00 -3.984500000000025466e+00 1.657793776212642539e-02
5.703100000000176806e+00 -3.984500000000025466e+00 1.326371015112206946e-02
5.859400000000277942e+00 -3.984500000000025466e+00 1.104759746136716944e-02
5.976599999999962165e+00 -3.984500000000025466e+00 1.545976370491826922e-02
6.132800000000315777e+00 -3.984500000000025466e+00 1.214479316295247885e-02
6.289099999999962165e+00 -3.984500000000025466e+00 9.935694245155517537e-03
6.445300000000315777e+00 -3.984500000000025466e+00 7.726267934053517895e-03
6.601599999999962165e+00 -3.984500000000025466e+00 1.213638167342303079e-02
6.757800000000315777e+00 -3.984500000000025466e+00 1.434247109122367692e-02
6.914099999999962165e+00 -3.984500000000025466e+00 1.213649500187477352e-02
7.031300000000101136e+00 -3.984500000000025466e+00 4.411914402547223273e-03
7.187500000000000000e+00 -3.984500000000025466e+00 1.212649691402090807e-02
7.343699999999898864e+00 -3.984500000000025466e+00 8.818275710958988281e-03
7.500000000000000000e+00 -3.984500000000025466e+00 1.873911133688583794e-02
7.656199999999898864e+00 -3.984500000000025466e+00 1.762622594075907365e-02
7.812500000000000000e+00 -3.984500000000025466e+00 1.542878726144155700e-02
7.929700000000138971e+00 -3.984500000000025466e+00 9.920117879065805389e-03
8.085900000000037835e+00 -3.984500000000025466e+00 7.709986413152953959e-03
8.242200000000138971e+00 -3.984500000000025466e+00 8.811022690047366421e-03
8.398400000000037835e+00 -3.984500000000025466e+00 9.910749393721628164e-03
8.554700000000138971e+00 -3.984500000000025466e+00 1.211377894332518398e-02
8.710900000000037835e+00 -3.984500000000025466e+00 6.604505142540132573e-03
8.867200000000138971e+00 -3.984500000000025466e+00 6.600702343381609563e-03
9.023400000000037835e+00 -3.984500000000025466e+00 4.398428316789678924e-03
9.140600000000176806e+00 -3.984500000000025466e+00 1.099953360577748951e-02
9.296900000000277942e+00 -3.984500000000025466e+00 1.208850669858625715e-02
9.453100000000176806e+00 -3.984500000000025466e+00 9.890161391654789941e-03
9.609400000000277942e+00 -3.984500000000025466e+00 9.884557929318553079e-03
9.765600000000176806e+00 -3.984500000000025466e+00 9.883349092499951749e-03
9.921900000000277942e+00 -3.984500000000025466e+00 3.293362583833253643e-03
1.003909999999996217e+01 -3.984500000000025466e+00 9.879735174094335035e-03
1.019530000000031578e+01 -3.984500000000025466e+00 1.097374508698061718e-02
1.035159999999996217e+01 -3.984500000000025466e+00 7.680080293942712771e-03
1.050780000000031578e+01 -3.984500000000025466e+00 9.872419192931745566e-03
1.066409999999996217e+01 -3.984500000000025466e+00 6.580643207422908446e-03
1.082030000000031578e+01 -3.984500000000025466e+00 7.676000469679925692e-03
1.093750000000000000e+01 -3.984500000000025466e+00 9.866576481641829016e-03
1.109369999999989886e+01 -3.984500000000025466e+00 1.205935610238764374e-02
1.125000000000000000e+01 -3.984500000000025466e+00 8.766623121064078331e-03
1.140630000000010114e+01 -3.984500000000025466e+00 1.534454644564513075e-02
1.156250000000000000e+01 -3.984500000000025466e+00 9.863050707587568341e-03
1.171869999999989886e+01 -3.984500000000025466e+00 1.205967090364248873e-02
1.187500000000000000e+01 -3.984500000000025466e+00 1.095951607026163926e-02
1.199220000000013897e+01 -3.984500000000025466e+00 1.204488783671498441e-02
1.214840000000003783e+01 -3.984500000000025466e+00 1.205337487854559603e-02
1.230470000000013897e+01 -3.984500000000025466e+00 1.314811513034311666e-02
1.246090000000003783e+01 -3.984500000000025466e+00 2.189090150039036189e-02
1.261720000000013897e+01 -3.984500000000025466e+00 1.313111586258150672e-02
1.277340000000003783e+01 -3.984500000000025466e+00 1.203671559613921777e-02
1.289060000000017681e+01 -3.984500000000025466e+00 9.851302324756767634e-03
1.304690000000027794e+01 -3.984500000000025466e+00 1.753380029233668480e-02
1.320310000000017681e+01 -3.984500000000025466e+00 1.315012985837412350e-02
1.335940000000027794e+01 -3.984500000000025466e+00 1.095227564140021162e-02
1.351560000000017681e+01 -3.984500000000025466e+00 1.750949763546267787e-02
1.367190000000027794e+01 -3.984500000000025466e+00 1.530840726158896534e-02
1.382810000000017681e+01 -3.984500000000025466e+00 2.186118426193302614e-02
1.394530000000031578e+01 -3.984500000000025466e+00 1.530261491849982565e-02
1.410159999999996217e+01 -3.984500000000025466e+00 1.857579244587244036e-02
1.425780000000031578e+01 -3.984500000000025466e+00 3.059591171985624747e-02
1.441409999999996217e+01 -3.984500000000025466e+00 2.402789833877770620e-02
1.457030000000031578e+01 -3.984500000000025466e+00 1.529657073440680859e-02
1.472659999999996217e+01 -3.984500000000025466e+00 2.184242210714428672e-02
1.488280000000031578e+01 -3.984500000000025466e+00 9.830198048631982183e-03
1.500000000000000000e+01 -3.984500000000025466e+00 1.419829211650483307e-02
1.515619999999989886e+01 -3.984500000000025466e+00 2.073898074866285801e-02
1.531250000000000000e+01 -3.984500000000025466e+00 1.091647644269928136e-02
1.546869999999989886e+01 -3.984500000000025466e+00 1.310429479566874340e-02
1.562500000000000000e+01 -3.984500000000025466e+00 3.274801901847613356e-02
1.578130000000010114e+01 -3.984500000000025466e+00 2.073646233862410510e-02
1.589840000000003783e+01 -3.984500000000025466e+00 1.855476372204881846e-02
1.605470000000013897e+01 -3.984500000000025466e+00 2.835679335439730137e-02
1.621090000000003783e+01 -3.984500000000025466e+00 2.291148716859667950e-02
1.636720000000013897e+01 -3.984500000000025466e+00 2.618592390098867240e-02
1.652340000000003783e+01 -3.984500000000025466e+00 2.727815833479763086e-02
1.667970000000013897e+01 -3.984500000000025466e+00 2.289763591338351764e-02
1.683590000000003783e+01 -3.984500000000025466e+00 2.615872507257009996e-02
1.695310000000017681e+01 -3.984500000000025466e+00 1.961992524794113624e-02
1.710940000000027794e+01 -3.984500000000025466e+00 2.179784624945828655e-02
-5.859399999999823194e+00 -3.672000000000025466e+00 1.345813140611411794e-02
-5.742199999999684223e+00 -3.672000000000025466e+00 3.025428939809884574e-02
-5.585900000000037835e+00 -3.672000000000025466e+00 3.136692295322173613e-02
-5.429699999999684223e+00 -3.672000000000025466e+00 5.264748778071930840e-02
-5.273400000000037835e+00 -3.672000000000025466e+00 5.262028895230073944e-02
-5.117199999999684223e+00 -3.672000000000025466e+00 7.275409576865027317e-02
-5.000000000000000000e+00 -3.672000000000025466e+00 9.514414613872228255e-02
-4.843800000000101136e+00 -3.672000000000025466e+00 1.074435570860042544e-01
-4.687500000000000000e+00 -3.672000000000025466e+00 1.284389119766125853e-01
-4.531300000000101136e+00 -3.672000000000025466e+00 1.347349370735053675e-01
-4.375000000000000000e+00 -3.672000000000025466e+00 1.851031378486475421e-01
-4.218699999999898864e+00 -3.672000000000025466e+00 2.002135980811902138e-01
-4.062500000000000000e+00 -3.672000000000025466e+00 2.304345185462755297e-01
-3.906300000000101136e+00 -3.672000000000025466e+00 2.984315895927174833e-01
-3.789099999999962165e+00 -3.672000000000025466e+00 3.122828448058815876e-01
-3.632799999999861029e+00 -3.672000000000025466e+00 3.664286606391594092e-01
-3.476599999999962165e+00 -3.672000000000025466e+00 3.374669451934527165e-01
-3.320299999999861029e+00 -3.672000000000025466e+00 3.538366104453739003e-01
-3.164099999999962165e+00 -3.672000000000025466e+00 3.009499996314746184e-01
-3.007799999999861029e+00 -3.672000000000025466e+00 2.896171544570675938e-01
-2.890599999999722058e+00 -3.672000000000025466e+00 2.719882841857678146e-01
-2.734399999999823194e+00 -3.672000000000025466e+00 2.581370289726037659e-01
-2.578099999999722058e+00 -3.672000000000025466e+00 2.342121336044112045e-01
-2.421899999999823194e+00 -3.672000000000025466e+00 2.518410038757109559e-01
-2.265599999999722058e+00 -3.672000000000025466e+00 2.304345185462755297e-01
-2.109399999999823194e+00 -3.672000000000025466e+00 2.090280332168401034e-01
-1.992199999999684223e+00 -3.672000000000025466e+00 2.291753135268969621e-01
-1.835900000000037835e+00 -3.672000000000025466e+00 1.851031378486475421e-01
-1.679699999999684223e+00 -3.672000000000025466e+00 1.599190374610764687e-01
-1.523400000000037835e+00 -3.672000000000025466e+00 1.410309621703981220e-01
-1.367199999999684223e+00 -3.672000000000025466e+00 1.473269872672909042e-01
-1.210900000000037835e+00 -3.672000000000025466e+00 1.410309621703981220e-01
-1.054699999999684223e+00 -3.672000000000025466e+00 1.194214929918388790e-01
-9.375000000000000000e-01 -3.672000000000025466e+00 1.238518799320203895e-01
-7.811999999998988642e-01 -3.672000000000025466e+00 1.536230123641836864e-01
-6.250000000000000000e-01 -3.672000000000025466e+00 1.237443438233654658e-01
-4.688000000001011358e-01 -3.672000000000025466e+00 1.048167294950786560e-01
-3.125000000000000000e-01 -3.672000000000025466e+00 1.014516300012913985e-01
-1.563000000001011358e-01 -3.672000000000025466e+00 1.334757320541268000e-01
0.000000000000000000e+00 -3.672000000000025466e+00 1.204223091412409546e-01
1.172000000001389708e-01 -3.672000000000025466e+00 1.226295696197096247e-01
2.734000000000378350e-01 -3.672000000000025466e+00 1.058716914603139991e-01
4.297000000001389708e-01 -3.672000000000025466e+00 9.249276404991879641e-02
5.859000000000378350e-01 -3.672000000000025466e+00 1.014013877210181991e-01
7.422000000001389708e-01 -3.672000000000025466e+00 9.914741073633058510e-02
8.984000000000378350e-01 -3.672000000000025466e+00 9.798994948251781023e-02
1.054700000000138971e+00 -3.672000000000025466e+00 7.570756114160265282e-02
1.171900000000277942e+00 -3.672000000000025466e+00 9.019937394812463372e-02
1.328100000000176806e+00 -3.672000000000025466e+00 6.569083705345013513e-02
1.484400000000277942e+00 -3.672000000000025466e+00 6.454836033936796336e-02
1.640600000000176806e+00 -3.672000000000025466e+00 7.124594591694057011e-02
1.796900000000277942e+00 -3.672000000000025466e+00 8.124907059088380679e-02
1.914099999999962165e+00 -3.672000000000025466e+00 5.451967380353135023e-02
2.109400000000277942e+00 -3.672000000000025466e+00 6.567522291120984901e-02
2.226599999999962165e+00 -3.672000000000025466e+00 5.786324089148722760e-02
2.382800000000315777e+00 -3.672000000000025466e+00 4.339434561631794196e-02
2.539099999999962165e+00 -3.672000000000025466e+00 4.450307563588075388e-02
2.695300000000315777e+00 -3.672000000000025466e+00 4.336676902639354653e-02
2.851599999999962165e+00 -3.672000000000025466e+00 5.004307403913865054e-02
3.007800000000315777e+00 -3.672000000000025466e+00 4.781377747283085955e-02
3.125000000000000000e+00 -3.672000000000025466e+00 3.556951970539766472e-02
3.281199999999898864e+00 -3.672000000000025466e+00 3.666225782121437793e-02
3.437500000000000000e+00 -3.672000000000025466e+00 2.222131689747529684e-02
3.593800000000101136e+00 -3.672000000000025466e+00 3.554786137906434940e-02
3.750000000000000000e+00 -3.672000000000025466e+00 2.888037080145490487e-02
3.867200000000138971e+00 -3.672000000000025466e+00 2.887092676380956582e-02
4.062500000000000000e+00 -3.672000000000025466e+00 2.997096826873867081e-02
4.179700000000138971e+00 -3.672000000000025466e+00 2.664704477908510019e-02
4.335900000000037835e+00 -3.672000000000025466e+00 2.775413783212272653e-02
4.492200000000138971e+00 -3.672000000000025466e+00 2.219802160461678900e-02
4.648400000000037835e+00 -3.672000000000025466e+00 2.107997346791057325e-02
4.804700000000138971e+00 -3.672000000000025466e+00 2.330750714719123651e-02
4.960900000000037835e+00 -3.672000000000025466e+00 2.108211411644351704e-02
5.078100000000176806e+00 -3.672000000000025466e+00 2.662337172472078323e-02
5.234400000000277942e+00 -3.672000000000025466e+00 1.442041588192320874e-02
5.390600000000176806e+00 -3.672000000000025466e+00 1.885269162963378389e-02
5.546900000000277942e+00 -3.672000000000025466e+00 1.441361617481856476e-02
5.703100000000176806e+00 -3.672000000000025466e+00 1.219665981770068179e-02
5.859400000000277942e+00 -3.672000000000025466e+00 1.995197761155126023e-02
5.976599999999962165e+00 -3.672000000000025466e+00 1.330198998371117693e-02
6.132800000000315777e+00 -3.672000000000025466e+00 9.976530263933964041e-03
6.289099999999962165e+00 -3.672000000000025466e+00 1.440505358068679131e-02
6.445300000000315777e+00 -3.672000000000025466e+00 1.772154776072602800e-02
6.601599999999962165e+00 -3.672000000000025466e+00 1.661243997965739655e-02
6.757800000000315777e+00 -3.672000000000025466e+00 1.660589211355662995e-02
6.914099999999962165e+00 -3.672000000000025466e+00 9.965222602859945267e-03
7.031300000000101136e+00 -3.672000000000025466e+00 1.217488816291562546e-02
7.187500000000000000e+00 -3.672000000000025466e+00 1.327932429336236425e-02
7.343699999999898864e+00 -3.672000000000025466e+00 1.438352117485541815e-02
7.500000000000000000e+00 -3.672000000000025466e+00 9.956294839272551711e-03
7.656199999999898864e+00 -3.672000000000025466e+00 1.216419751230110244e-02
7.812500000000000000e+00 -3.672000000000025466e+00 1.437306977319457481e-02
7.929700000000138971e+00 -3.672000000000025466e+00 1.879527188075012442e-02
8.085900000000037835e+00 -3.672000000000025466e+00 1.436349981504729881e-02
8.242200000000138971e+00 -3.672000000000025466e+00 1.215587416712301042e-02
8.398400000000037835e+00 -3.672000000000025466e+00 7.732840984254674664e-03
8.554700000000138971e+00 -3.672000000000025466e+00 8.835677924326800978e-03
8.710900000000037835e+00 -3.672000000000025466e+00 1.214979220687941244e-02
8.867200000000138971e+00 -3.672000000000025466e+00 7.730058141161847557e-03
9.023400000000037835e+00 -3.672000000000025466e+00 9.932118102900483469e-03
9.140600000000176806e+00 -3.672000000000025466e+00 5.519725202445895616e-03
9.296900000000277942e+00 -3.672000000000025466e+00 1.103752382121214043e-02
9.453100000000176806e+00 -3.672000000000025466e+00 7.720651879667088553e-03
9.609400000000277942e+00 -3.672000000000025466e+00 9.923253299564057522e-03
9.765600000000176806e+00 -3.672000000000025466e+00 5.512535141785243099e-03
9.921900000000277942e+00 -3.672000000000025466e+00 1.212299632406703583e-02
1.003909999999996217e+01 -3.672000000000025466e+00 7.715375810635893492e-03
1.019530000000031578e+01 -3.672000000000025466e+00 1.872903769673080893e-02
1.035159999999996217e+01 -3.672000000000025466e+00 1.211620920901258606e-02
1.050780000000031578e+01 -3.672000000000025466e+00 7.708160565874853411e-03
1.066409999999996217e+01 -3.672000000000025466e+00 1.321195682482560925e-02
1.082030000000031578e+01 -3.672000000000025466e+00 1.210741995797732368e-02
1.093750000000000000e+01 -3.672000000000025466e+00 1.100011284008640261e-02
1.109369999999989886e+01 -3.672000000000025466e+00 1.429751747203186242e-02
1.125000000000000000e+01 -3.672000000000025466e+00 8.800860905540983103e-03
1.140630000000010114e+01 -3.672000000000025466e+00 1.101145827731100403e-02
1.156250000000000000e+01 -3.672000000000025466e+00 1.431212425025665466e-02
1.171869999999989886e+01 -3.672000000000025466e+00 1.320754960725778471e-02
1.187500000000000000e+01 -3.672000000000025466e+00 1.099137395725191535e-02
1.199220000000013897e+01 -3.672000000000025466e+00 1.208544683038916857e-02
1.214840000000003783e+01 -3.672000000000025466e+00 7.691879044974289474e-03
1.230470000000013897e+01 -3.672000000000025466e+00 1.867476596039559580e-02
1.246090000000003783e+01 -3.672000000000025466e+00 1.538131523221098439e-02
1.261720000000013897e+01 -3.672000000000025466e+00 1.978173309293128346e-02
1.277340000000003783e+01 -3.672000000000025466e+00 1.758328704959826252e-02
1.289060000000017681e+01 -3.672000000000025466e+00 1.428051820427025075e-02
1.304690000000027794e+01 -3.672000000000025466e+00 1.536872318201719899e-02
1.320310000000017681e+01 -3.672000000000025466e+00 1.645541711374089167e-02
1.335940000000027794e+01 -3.672000000000025466e+00 1.646788324343273838e-02
1.351560000000017681e+01 -3.672000000000025466e+00 1.977140761177237707e-02
1.367190000000027794e+01 -3.672000000000025466e+00 2.085936074851545141e-02
1.382810000000017681e+01 -3.672000000000025466e+00 1.755772518770487914e-02
1.394530000000031578e+01 -3.672000000000025466e+00 1.974143853231116741e-02
1.410159999999996217e+01 -3.672000000000025466e+00 1.206482105217174597e-02
1.425780000000031578e+01 -3.672000000000025466e+00 2.523900172641600076e-02
1.441409999999996217e+01 -3.672000000000025466e+00 2.414714505411285489e-02
1.457030000000031578e+01 -3.672000000000025466e+00 1.865310763406228048e-02
1.472659999999996217e+01 -3.672000000000025466e+00 1.975100849045844514e-02
1.488280000000031578e+01 -3.672000000000025466e+00 1.754135552245295743e-02
1.500000000000000000e+01 -3.672000000000025466e+00 1.753493357685412604e-02
1.515619999999989886e+01 -3.672000000000025466e+00 1.863182706923478815e-02
1.531250000000000000e+01 -3.672000000000025466e+00 2.082561405399610197e-02
1.546869999999989886e+01 -3.672000000000025466e+00 1.754085184044520268e-02
1.562500000000000000e+01 -3.672000000000025466e+00 3.177679418702945846e-02
1.578130000000010114e+01 -3.672000000000025466e+00 2.301965287976130009e-02
1.589840000000003783e+01 -3.672000000000025466e+00 2.632456237362225046e-02
1.605470000000013897e+01 -3.672000000000025466e+00 2.193119606101047447e-02
1.621090000000003783e+01 -3.672000000000025466e+00 1.971688403443328658e-02
1.636720000000013897e+01 -3.672000000000025466e+00 2.846432946305222852e-02
1.652340000000003783e+01 -3.672000000000025466e+00 2.409123635125244578e-02
1.667970000000013897e+01 -3.672000000000025466e+00 3.943464951238014049e-02
1.683590000000003783e+01 -3.672000000000025466e+00 2.081780698287595543e-02
1.695310000000017681e+01 -3.672000000000025466e+00 2.958451824829139501e-02
1.710940000000027794e+01 -3.672000000000025466e+00 2.299459469987566451e-02
-5.859399999999823194e+00 -3.359500000000025466e+00 1.464203596533383486e-02
-5.742199999999684223e+00 -3.359500000000025466e+00 2.251332654146917869e-02
-5.585900000000037835e+00 -3.359500000000025466e+00 2.251294877996336610e-02
-5.429699999999684223e+00 -3.359500000000025466e+00 2.926316912734598652e-02
-5.273400000000037835e+00 -3.359500000000025466e+00 4.275743971751626987e-02
-5.117199999999684223e+00 -3.359500000000025466e+00 3.826031491130769957e-02
-5.000000000000000000e+00 -3.359500000000025466e+00 5.625573976374855650e-02
-4.843800000000101136e+00 -3.359500000000025466e+00 5.735829967871642482e-02
-4.687500000000000000e+00 -3.359500000000025466e+00 8.657261165131052705e-02
-4.531300000000101136e+00 -3.359500000000025466e+00 9.889431052743549722e-02
-4.375000000000000000e+00 -3.359500000000025466e+00 1.191343942474205608e-01
-4.218699999999898864e+00 -3.359500000000025466e+00 1.561414224029407938e-01
-4.062500000000000000e+00 -3.359500000000025466e+00 1.838439328292689745e-01
-3.906300000000101136e+00 -3.359500000000025466e+00 2.039912131393258610e-01
-3.789099999999962165e+00 -3.359500000000025466e+00 2.493225938369538486e-01
-3.632799999999861029e+00 -3.359500000000025466e+00 3.261341000190456918e-01
-3.476599999999962165e+00 -3.359500000000025466e+00 3.601326355422666547e-01
-3.320299999999861029e+00 -3.359500000000025466e+00 3.399853552322097960e-01
-3.164099999999962165e+00 -3.359500000000025466e+00 3.651694556197808694e-01
-3.007799999999861029e+00 -3.359500000000025466e+00 3.928719660461090779e-01
-2.890599999999722058e+00 -3.359500000000025466e+00 3.689470706779165443e-01
-2.734399999999823194e+00 -3.359500000000025466e+00 3.299117150771813667e-01
-2.578099999999722058e+00 -3.359500000000025466e+00 3.059868197089887776e-01
-2.421899999999823194e+00 -3.359500000000025466e+00 2.959131795539604037e-01
-2.265599999999722058e+00 -3.359500000000025466e+00 3.148012548446387227e-01
-2.109399999999823194e+00 -3.359500000000025466e+00 2.468041837981967135e-01
-1.992199999999684223e+00 -3.359500000000025466e+00 2.367305436431682841e-01
-1.835900000000037835e+00 -3.359500000000025466e+00 2.694698741470107350e-01
-1.679699999999684223e+00 -3.359500000000025466e+00 2.077688281974615359e-01
-1.523400000000037835e+00 -3.359500000000025466e+00 2.279161085075184223e-01
-1.367199999999684223e+00 -3.359500000000025466e+00 1.712518826354834656e-01
-1.210900000000037835e+00 -3.359500000000025466e+00 1.788071127517547876e-01
-1.054699999999684223e+00 -3.359500000000025466e+00 1.498453973060480393e-01
-9.375000000000000000e-01 -3.359500000000025466e+00 1.775479077323762200e-01
-7.811999999998988642e-01 -3.359500000000025466e+00 1.687334725967263582e-01
-6.250000000000000000e-01 -3.359500000000025466e+00 1.561414224029407938e-01
-4.688000000001011358e-01 -3.359500000000025466e+00 1.359941420928839073e-01
-3.125000000000000000e-01 -3.359500000000025466e+00 1.271797069572340455e-01
-1.563000000001011358e-01 -3.359500000000025466e+00 1.561414224029407938e-01
0.000000000000000000e+00 -3.359500000000025466e+00 1.485861922866694718e-01
1.172000000001389708e-01 -3.359500000000025466e+00 1.435493722091552293e-01
2.734000000000378350e-01 -3.359500000000025466e+00 1.410309621703981220e-01
4.297000000001389708e-01 -3.359500000000025466e+00 1.271797069572340455e-01
5.859000000000378350e-01 -3.359500000000025466e+00 1.006692859227514975e-01
7.422000000001389708e-01 -3.359500000000025466e+00 1.162927462801889855e-01
8.984000000000378350e-01 -3.359500000000025466e+00 1.073624642827562814e-01
1.054700000000138971e+00 -3.359500000000025466e+00 1.028935456689817896e-01
1.171900000000277942e+00 -3.359500000000025466e+00 9.392876145401810040e-02
1.328100000000176806e+00 -3.359500000000025466e+00 8.270861512884548905e-02
1.484400000000277942e+00 -3.359500000000025466e+00 8.491083878723663936e-02
1.640600000000176806e+00 -3.359500000000025466e+00 7.818718766576292223e-02
1.796900000000277942e+00 -3.359500000000025466e+00 6.479982358173785872e-02
1.914099999999962165e+00 -3.359500000000025466e+00 7.482171041046985216e-02
2.109400000000277942e+00 -3.359500000000025466e+00 7.259342120817756372e-02
2.226599999999962165e+00 -3.359500000000025466e+00 6.362045216058791197e-02
2.382800000000315777e+00 -3.359500000000025466e+00 5.467820771547110548e-02
2.539099999999962165e+00 -3.359500000000025466e+00 5.688773476297465798e-02
2.695300000000315777e+00 -3.359500000000025466e+00 4.685539653258183335e-02
2.851599999999962165e+00 -3.359500000000025466e+00 4.687944734845196637e-02
3.007800000000315777e+00 -3.359500000000025466e+00 4.126351888252555167e-02
3.125000000000000000e+00 -3.359500000000025466e+00 3.233159991856764809e-02
3.281199999999898864e+00 -3.359500000000025466e+00 4.571027548795898038e-02
3.437500000000000000e+00 -3.359500000000025466e+00 4.123682373611472357e-02
3.593800000000101136e+00 -3.359500000000025466e+00 3.230868238721495977e-02
3.750000000000000000e+00 -3.359500000000025466e+00 3.231648945833510977e-02
3.867200000000138971e+00 -3.359500000000025466e+00 3.787789434692243051e-02
4.062500000000000000e+00 -3.359500000000025466e+00 3.564444240405068715e-02
4.179700000000138971e+00 -3.359500000000025466e+00 3.117665707479363654e-02
4.335900000000037835e+00 -3.359500000000025466e+00 2.227760336184151507e-02
4.492200000000138971e+00 -3.359500000000025466e+00 2.673027823086602389e-02
4.648400000000037835e+00 -3.359500000000025466e+00 2.003672210935544123e-02
4.804700000000138971e+00 -3.359500000000025466e+00 1.780767738405152414e-02
4.960900000000037835e+00 -3.359500000000025466e+00 2.782503107471373527e-02
5.078100000000176806e+00 -3.359500000000025466e+00 2.337424501321829981e-02
5.234400000000277942e+00 -3.359500000000025466e+00 2.446635352652531958e-02
5.390600000000176806e+00 -3.359500000000025466e+00 1.780087767694687670e-02
5.546900000000277942e+00 -3.359500000000025466e+00 2.002803359472172737e-02
5.703100000000176806e+00 -3.359500000000025466e+00 1.890834849149031563e-02
5.859400000000277942e+00 -3.359500000000025466e+00 2.892343561311765121e-02
5.976599999999962165e+00 -3.359500000000025466e+00 1.446196964756270124e-02
6.132800000000315777e+00 -3.359500000000025466e+00 1.779407796984223272e-02
6.289099999999962165e+00 -3.359500000000025466e+00 1.778161184015038601e-02
6.445300000000315777e+00 -3.359500000000025466e+00 2.111598673146479824e-02
6.601599999999962165e+00 -3.359500000000025466e+00 1.556100378847630368e-02
6.757800000000315777e+00 -3.359500000000025466e+00 2.333080244004973741e-02
6.914099999999962165e+00 -3.359500000000025466e+00 1.110831632740160411e-02
7.031300000000101136e+00 -3.359500000000025466e+00 1.555244119434452850e-02
7.187500000000000000e+00 -3.359500000000025466e+00 1.111114953869520375e-02
7.343699999999898864e+00 -3.359500000000025466e+00 1.111429755124365010e-02
7.500000000000000000e+00 -3.359500000000025466e+00 1.556226299349568187e-02
7.656199999999898864e+00 -3.359500000000025466e+00 2.777768496598510481e-02
7.812500000000000000e+00 -3.359500000000025466e+00 1.110067295293397545e-02
7.929700000000138971e+00 -3.359500000000025466e+00 8.876866520510671640e-03
8.085900000000037835e+00 -3.359500000000025466e+00 1.886415039531012805e-02
8.242200000000138971e+00 -3.359500000000025466e+00 1.108884901780201118e-02
8.398400000000037835e+00 -3.359500000000025466e+00 8.866075133494598359e-03
8.554700000000138971e+00 -3.359500000000025466e+00 1.662188401730273560e-02
8.710900000000037835e+00 -3.359500000000025466e+00 1.663006884992869819e-02
8.867200000000138971e+00 -3.359500000000025466e+00 1.219332292439932741e-02
9.023400000000037835e+00 -3.359500000000025466e+00 1.329821236865304061e-02
9.140600000000176806e+00 -3.359500000000025466e+00 9.970385343439396725e-03
9.296900000000277942e+00 -3.359500000000025466e+00 9.960223558933011673e-03
9.453100000000176806e+00 -3.359500000000025466e+00 6.645001175963346531e-03
9.609400000000277942e+00 -3.359500000000025466e+00 1.107149717263497361e-02
9.765600000000176806e+00 -3.359500000000025466e+00 1.105885475424041309e-02
9.921900000000277942e+00 -3.359500000000025466e+00 1.658322642320781554e-02
1.003909999999996217e+01 -3.359500000000025466e+00 9.953222379025267186e-03
1.019530000000031578e+01 -3.359500000000025466e+00 1.438138052632247435e-02
1.035159999999996217e+01 -3.359500000000025466e+00 1.326534711764726197e-02
1.050780000000031578e+01 -3.359500000000025466e+00 9.946233791167715180e-03
1.066409999999996217e+01 -3.359500000000025466e+00 9.958913985712856617e-03
1.082030000000031578e+01 -3.359500000000025466e+00 1.106176351783517801e-02
1.093750000000000000e+01 -3.359500000000025466e+00 1.105477492997762601e-02
1.109369999999989886e+01 -3.359500000000025466e+00 8.842502815531831650e-03
1.125000000000000000e+01 -3.359500000000025466e+00 1.326295462811044254e-02
1.140630000000010114e+01 -3.359500000000025466e+00 1.214340803743116370e-02
1.156250000000000000e+01 -3.359500000000025466e+00 1.876064374271721111e-02
1.171869999999989886e+01 -3.359500000000025466e+00 1.434247109122367692e-02
1.187500000000000000e+01 -3.359500000000025466e+00 1.102969156599160720e-02
1.199220000000013897e+01 -3.359500000000025466e+00 1.655048709270397211e-02
1.214840000000003783e+01 -3.359500000000025466e+00 6.619036368463761255e-03
1.230470000000013897e+01 -3.359500000000025466e+00 1.433630098662872117e-02
1.246090000000003783e+01 -3.359500000000025466e+00 2.315929871641037724e-02
1.261720000000013897e+01 -3.359500000000025466e+00 1.544906046225354851e-02
1.277340000000003783e+01 -3.359500000000025466e+00 1.984129349034788672e-02
1.289060000000017681e+01 -3.359500000000025466e+00 2.314431417667977414e-02
1.304690000000027794e+01 -3.359500000000025466e+00 1.542513556688535938e-02
1.320310000000017681e+01 -3.359500000000025466e+00 1.762887027129976525e-02
1.335940000000027794e+01 -3.359500000000025466e+00 1.323840013023255997e-02
1.351560000000017681e+01 -3.359500000000025466e+00 2.866542450464698577e-02
1.367190000000027794e+01 -3.359500000000025466e+00 1.102071343420343678e-02
1.382810000000017681e+01 -3.359500000000025466e+00 2.093025399110646362e-02
1.394530000000031578e+01 -3.359500000000025466e+00 1.651485159065555972e-02
1.410159999999996217e+01 -3.359500000000025466e+00 1.541266943719350919e-02
1.425780000000031578e+01 -3.359500000000025466e+00 1.100809619990926469e-02
1.441409999999996217e+01 -3.359500000000025466e+00 2.092949846809483497e-02
1.457030000000031578e+01 -3.359500000000025466e+00 1.541972098530203054e-02
1.472659999999996217e+01 -3.359500000000025466e+00 2.311560430223794441e-02
1.488280000000031578e+01 -3.359500000000025466e+00 1.979016976656111995e-02
1.500000000000000000e+01 -3.359500000000025466e+00 2.198836396889026004e-02
1.515619999999989886e+01 -3.359500000000025466e+00 2.859629414908310477e-02
1.531250000000000000e+01 -3.359500000000025466e+00 3.079977701249363500e-02
1.546869999999989886e+01 -3.359500000000025466e+00 2.417409204152755689e-02
1.562500000000000000e+01 -3.359500000000025466e+00 1.758882755168352657e-02
1.578130000000010114e+01 -3.359500000000025466e+00 2.859100548800171462e-02
1.589840000000003783e+01 -3.359500000000025466e+00 3.298764573366387565e-02
1.605470000000013897e+01 -3.359500000000025466e+00 2.417887702060119576e-02
1.621090000000003783e+01 -3.359500000000025466e+00 2.306825819350930701e-02
1.636720000000013897e+01 -3.359500000000025466e+00 3.407509518839919177e-02
1.652340000000003783e+01 -3.359500000000025466e+00 3.187664914506617431e-02
1.667970000000013897e+01 -3.359500000000025466e+00 1.977027432725493930e-02
1.683590000000003783e+01 -3.359500000000025466e+00 2.964747849926031853e-02
1.695310000000017681e+01 -3.359500000000025466e+00 2.856531770560638908e-02
1.710940000000027794e+01 -3.359500000000025466e+00 2.307442829810426449e-02
-5.859399999999823194e+00 -2.968899999999848660e+00 1.581208926934038819e-02
-5.742199999999684223e+00 -2.968899999999848660e+00 1.693265581608536380e-02
-5.585900000000037835e+00 -2.968899999999848660e+00 1.241830508521169461e-02
-5.429699999999684223e+00 -2.968899999999848660e+00 1.580314891370280042e-02
-5.273400000000037835e+00 -2.968899999999848660e+00 2.821563647172496692e-02
-5.117199999999684223e+00 -2.968899999999848660e+00 3.723318137700060843e-02
-5.000000000000000000e+00 -2.968899999999848660e+00 5.528375940929024929e-02
-4.843800000000101136e+00 -2.968899999999848660e+00 5.076031721817667042e-02
-4.687500000000000000e+00 -2.968899999999848660e+00 5.637763080962440027e-02
-4.531300000000101136e+00 -2.968899999999848660e+00 7.779973028130013346e-02
-4.375000000000000000e+00 -2.968899999999848660e+00 9.810932211835489414e-02
-4.218699999999898864e+00 -2.968899999999848660e+00 9.693385423276501545e-02
-4.062500000000000000e+00 -2.968899999999848660e+00 1.104645158479953398e-01
-3.906300000000101136e+00 -2.968899999999848660e+00 1.624374474998335482e-01
-3.789099999999962165e+00 -2.968899999999848660e+00 1.888807529067832169e-01
-3.632799999999861029e+00 -2.968899999999848660e+00 2.430265687400610664e-01
-3.476599999999962165e+00 -2.968899999999848660e+00 2.845803343795533791e-01
-3.320299999999861029e+00 -2.968899999999848660e+00 3.563550204841309799e-01
-3.164099999999962165e+00 -2.968899999999848660e+00 3.752430957748092988e-01
-3.007799999999861029e+00 -2.968899999999848660e+00 3.890943509879734030e-01
-2.890599999999722058e+00 -2.968899999999848660e+00 4.407217567824942006e-01
-2.734399999999823194e+00 -2.968899999999848660e+00 4.205744764724372864e-01
-2.578099999999722058e+00 -2.968899999999848660e+00 4.155376563949230717e-01
-2.421899999999823194e+00 -2.968899999999848660e+00 3.601326355422666547e-01
-2.265599999999722058e+00 -2.968899999999848660e+00 3.223564849609100724e-01
-2.109399999999823194e+00 -2.968899999999848660e+00 3.135420498252601273e-01
-1.992199999999684223e+00 -2.968899999999848660e+00 3.047276146896102378e-01
-1.835900000000037835e+00 -2.968899999999848660e+00 3.047276146896102378e-01
-1.679699999999684223e+00 -2.968899999999848660e+00 2.707290791663892748e-01
-1.523400000000037835e+00 -2.968899999999848660e+00 2.581370289726037659e-01
-1.367199999999684223e+00 -2.968899999999848660e+00 2.480633888175752810e-01
-1.210900000000037835e+00 -2.968899999999848660e+00 2.354713386237897443e-01
-1.054699999999684223e+00 -2.968899999999848660e+00 2.178424683524899652e-01
-9.375000000000000000e-01 -2.968899999999848660e+00 2.065096231780829683e-01
-7.811999999998988642e-01 -2.968899999999848660e+00 1.989543930618116463e-01
-6.250000000000000000e-01 -2.968899999999848660e+00 1.775479077323762200e-01
-4.688000000001011358e-01 -2.968899999999848660e+00 1.838439328292689745e-01
-3.125000000000000000e-01 -2.968899999999848660e+00 1.624374474998335482e-01
-1.563000000001011358e-01 -2.968899999999848660e+00 1.712518826354834656e-01
0.000000000000000000e+00 -2.968899999999848660e+00 1.473269872672909042e-01
1.172000000001389708e-01 -2.968899999999848660e+00 1.636966525192121158e-01
2.734000000000378350e-01 -2.968899999999848660e+00 1.296981169959911528e-01
4.297000000001389708e-01 -2.968899999999848660e+00 1.599190374610764687e-01
5.859000000000378350e-01 -2.968899999999848660e+00 1.511046023254265513e-01
7.422000000001389708e-01 -2.968899999999848660e+00 1.523638073448051189e-01
8.984000000000378350e-01 -2.968899999999848660e+00 1.448085772285337969e-01
1.054700000000138971e+00 -2.968899999999848660e+00 1.498453973060480393e-01
1.171900000000277942e+00 -2.968899999999848660e+00 1.284389119766125853e-01
1.328100000000176806e+00 -2.968899999999848660e+00 9.873653213850736021e-02
1.484400000000277942e+00 -2.968899999999848660e+00 9.759455910643294319e-02
1.640600000000176806e+00 -2.968899999999848660e+00 8.635061380639408313e-02
1.796900000000277942e+00 -2.968899999999848660e+00 9.083640576742824102e-02
1.914099999999962165e+00 -2.968899999999848660e+00 8.073695190950254397e-02
2.109400000000277942e+00 -2.968899999999848660e+00 7.738331118139164799e-02
2.226599999999962165e+00 -2.968899999999848660e+00 7.625770781456915615e-02
2.382800000000315777e+00 -2.968899999999848660e+00 7.397136926088351827e-02
2.539099999999962165e+00 -2.968899999999848660e+00 6.501905117561167236e-02
2.695300000000315777e+00 -2.968899999999848660e+00 7.058700393029976317e-02
2.851599999999962165e+00 -2.968899999999848660e+00 5.266196863844216369e-02
3.007800000000315777e+00 -2.968899999999848660e+00 5.825346852699263278e-02
3.125000000000000000e+00 -2.968899999999848660e+00 5.153195805405184904e-02
3.281199999999898864e+00 -2.968899999999848660e+00 5.040811757425649187e-02
3.437500000000000000e+00 -2.968899999999848660e+00 4.815313322555337533e-02
3.593800000000101136e+00 -2.968899999999848660e+00 3.357645000072528862e-02
3.750000000000000000e+00 -2.968899999999848660e+00 4.586906124090261300e-02
3.867200000000138971e+00 -2.968899999999848660e+00 3.912765532865564166e-02
4.062500000000000000e+00 -2.968899999999848660e+00 4.247688883919872871e-02
4.179700000000138971e+00 -2.968899999999848660e+00 3.017936669944581984e-02
4.335900000000037835e+00 -2.968899999999848660e+00 3.354005897566524064e-02
4.492200000000138971e+00 -2.968899999999848660e+00 3.688614447365987786e-02
4.648400000000037835e+00 -2.968899999999848660e+00 2.681200063662369029e-02
4.804700000000138971e+00 -2.968899999999848660e+00 1.898390079265302802e-02
4.960900000000037835e+00 -2.968899999999848660e+00 2.345823398801084522e-02
5.078100000000176806e+00 -2.968899999999848660e+00 2.680180107596672606e-02
5.234400000000277942e+00 -2.968899999999848660e+00 2.344488641480543464e-02
5.390600000000176806e+00 -2.968899999999848660e+00 3.796112779870335074e-02
5.546900000000277942e+00 -2.968899999999848660e+00 2.679537913036789121e-02
5.703100000000176806e+00 -2.968899999999848660e+00 1.339466747313743794e-02
5.859400000000277942e+00 -2.968899999999848660e+00 1.339202314259674460e-02
5.976599999999962165e+00 -2.968899999999848660e+00 2.342977595457289286e-02
6.132800000000315777e+00 -2.968899999999848660e+00 2.231877936597519499e-02
6.289099999999962165e+00 -2.968899999999848660e+00 2.119569440919145953e-02
6.445300000000315777e+00 -2.968899999999848660e+00 2.119519072718370825e-02
6.601599999999962165e+00 -2.968899999999848660e+00 2.006933551935734250e-02
6.757800000000315777e+00 -2.968899999999848660e+00 1.672438330588014999e-02
6.914099999999962165e+00 -2.968899999999848660e+00 1.449357569354910169e-02
7.031300000000101136e+00 -2.968899999999848660e+00 2.006203213024494725e-02
7.187500000000000000e+00 -2.968899999999848660e+00 1.894209518600966161e-02
7.343699999999898864e+00 -2.968899999999848660e+00 7.800384741494140010e-03
7.500000000000000000e+00 -2.968899999999848660e+00 1.671632439375612608e-02
7.656199999999898864e+00 -2.968899999999848660e+00 1.559349127797626973e-02
7.812500000000000000e+00 -2.968899999999848660e+00 8.907792595786608730e-03
7.929700000000138971e+00 -2.968899999999848660e+00 1.559424680098790011e-02
8.085900000000037835e+00 -2.968899999999848660e+00 2.004326997545620784e-02
8.242200000000138971e+00 -2.968899999999848660e+00 1.224366594107408404e-02
8.398400000000037835e+00 -2.968899999999848660e+00 1.335424699201538667e-02
8.554700000000138971e+00 -2.968899999999848660e+00 2.337814854877837134e-02
8.710900000000037835e+00 -2.968899999999848660e+00 1.001046583920621631e-02
8.867200000000138971e+00 -2.968899999999848660e+00 5.559742737961745861e-03
9.023400000000037835e+00 -2.968899999999848660e+00 1.223792396618571601e-02
9.140600000000176806e+00 -2.968899999999848660e+00 1.778878930876084258e-02
9.296900000000277942e+00 -2.968899999999848660e+00 1.777443437153992944e-02
9.453100000000176806e+00 -2.968899999999848660e+00 1.333737364475571369e-02
9.609400000000277942e+00 -2.968899999999848660e+00 1.111057030438629065e-02
9.765600000000176806e+00 -2.968899999999848660e+00 8.883905476568998774e-03
9.921900000000277942e+00 -2.968899999999848660e+00 1.774622817910584752e-02
1.003909999999996217e+01 -2.968899999999848660e+00 9.987170546347711939e-03
1.019530000000031578e+01 -2.968899999999848660e+00 1.443086728358405207e-02
1.035159999999996217e+01 -2.968899999999848660e+00 1.442003812041739615e-02
1.050780000000031578e+01 -2.968899999999848660e+00 1.330677496278481406e-02
1.066409999999996217e+01 -2.968899999999848660e+00 2.327036059911956681e-02
1.082030000000031578e+01 -2.968899999999848660e+00 1.220299361894815540e-02
1.093750000000000000e+01 -2.968899999999848660e+00 1.663548343151202355e-02
1.109369999999989886e+01 -2.968899999999848660e+00 1.883178882631210069e-02
1.125000000000000000e+01 -2.968899999999848660e+00 1.440190556813834497e-02
1.140630000000010114e+01 -2.968899999999848660e+00 1.330211590421311388e-02
1.156250000000000000e+01 -2.968899999999848660e+00 1.108640616006441662e-02
1.171869999999989886e+01 -2.968899999999848660e+00 1.882184110665901036e-02
1.187500000000000000e+01 -2.968899999999848660e+00 1.327806508834298432e-02
1.199220000000013897e+01 -2.968899999999848660e+00 1.659405558637446973e-02
1.214840000000003783e+01 -2.968899999999848660e+00 1.327441339378678670e-02
1.230470000000013897e+01 -2.968899999999848660e+00 1.328133902139336936e-02
1.246090000000003783e+01 -2.968899999999848660e+00 2.323925823514091937e-02
1.261720000000013897e+01 -2.968899999999848660e+00 7.747246289676363792e-03
1.277340000000003783e+01 -2.968899999999848660e+00 1.879426451673461840e-02
1.289060000000017681e+01 -2.968899999999848660e+00 2.877069404426703392e-02
1.304690000000027794e+01 -2.968899999999848660e+00 1.991659395050672521e-02
1.320310000000017681e+01 -2.968899999999848660e+00 1.770530401597604497e-02
1.335940000000027794e+01 -2.968899999999848660e+00 1.990299453629743379e-02
1.351560000000017681e+01 -2.968899999999848660e+00 1.657957472865161791e-02
1.367190000000027794e+01 -2.968899999999848660e+00 3.203744962604081203e-02
1.382810000000017681e+01 -2.968899999999848660e+00 1.436526270207442828e-02
1.394530000000031578e+01 -2.968899999999848660e+00 1.879086466318229814e-02
1.410159999999996217e+01 -2.968899999999848660e+00 2.322238488788124292e-02
1.425780000000031578e+01 -2.968899999999848660e+00 1.546920774256360653e-02
1.441409999999996217e+01 -2.968899999999848660e+00 1.766765378589662747e-02
1.457030000000031578e+01 -2.968899999999848660e+00 2.539300250028599798e-02
1.472659999999996217e+01 -2.968899999999848660e+00 2.208418947086496914e-02
1.488280000000031578e+01 -2.968899999999848660e+00 3.311142558706878930e-02
1.500000000000000000e+01 -2.968899999999848660e+00 2.097142999524014353e-02
1.515619999999989886e+01 -2.968899999999848660e+00 2.208758932441728939e-02
1.531250000000000000e+01 -2.968899999999848660e+00 1.765833566875322710e-02
1.546869999999989886e+01 -2.968899999999848660e+00 1.986458878320639110e-02
1.562500000000000000e+01 -2.968899999999848660e+00 2.539829116136738812e-02
1.578130000000010114e+01 -2.968899999999848660e+00 1.987592162838079657e-02
1.589840000000003783e+01 -2.968899999999848660e+00 3.864147627067358870e-02
1.605470000000013897e+01 -2.968899999999848660e+00 3.640940945332316048e-02
1.621090000000003783e+01 -2.968899999999848660e+00 2.645438641112018291e-02
1.636720000000013897e+01 -2.968899999999848660e+00 2.868292745441634872e-02
1.652340000000003783e+01 -2.968899999999848660e+00 2.757331599133996600e-02
1.667970000000013897e+01 -2.968899999999848660e+00 3.196617862194399418e-02
1.683590000000003783e+01 -2.968899999999848660e+00 3.964921804768224006e-02
1.695310000000017681e+01 -2.968899999999848660e+00 3.193910571402735349e-02
1.710940000000027794e+01 -2.968899999999848660e+00 3.639732108513712289e-02
-5.859399999999823194e+00 -2.656399999999848660e+00 5.668412131134114261e-03
-5.742199999999684223e+00 -2.656399999999848660e+00 7.928647364768039163e-03
-5.585900000000037835e+00 -2.656399999999848660e+00 7.926645228787226535e-03
-5.429699999999684223e+00 -2.656399999999848660e+00 1.132693950286610754e-02
-5.273400000000037835e+00 -2.656399999999848660e+00 1.584722108938105278e-02
-5.117199999999684223e+00 -2.656399999999848660e+00 1.811429380627019997e-02
-5.000000000000000000e+00 -2.656399999999848660e+00 2.943391732797371804e-02
-4.843800000000101136e+00 -2.656399999999848660e+00 3.168071684405086852e-02
-4.687500000000000000e+00 -2.656399999999848660e+00 3.621561780084080195e-02
-4.531300000000101136e+00 -2.656399999999848660e+00 6.559010065189985195e-02
-4.375000000000000000e+00 -2.656399999999848660e+00 7.012424608567816020e-02
-4.218699999999898864e+00 -2.656399999999848660e+00 9.047073262980070973e-02
-4.062500000000000000e+00 -2.656399999999848660e+00 9.839478389624801979e-02
-3.906300000000101136e+00 -2.656399999999848660e+00 1.141803039396795255e-01
-3.789099999999962165e+00 -2.656399999999848660e+00 1.435493722091552293e-01
-3.632799999999861029e+00 -2.656399999999848660e+00 1.624374474998335482e-01
-3.476599999999962165e+00 -2.656399999999848660e+00 2.140648532943542903e-01
-3.320299999999861029e+00 -2.656399999999848660e+00 2.468041837981967135e-01
-3.164099999999962165e+00 -2.656399999999848660e+00 3.437629702903454154e-01
-3.007799999999861029e+00 -2.656399999999848660e+00 3.374669451934527165e-01
-2.890599999999722058e+00 -2.656399999999848660e+00 4.218336814918158817e-01
-2.734399999999823194e+00 -2.656399999999848660e+00 4.646466521506867342e-01
-2.578099999999722058e+00 -2.656399999999848660e+00 5.213108780227215799e-01
-2.421899999999823194e+00 -2.656399999999848660e+00 5.200516730033430957e-01
-2.265599999999722058e+00 -2.656399999999848660e+00 4.079824262786517219e-01
-2.109399999999823194e+00 -2.656399999999848660e+00 5.036820077514219118e-01
-1.992199999999684223e+00 -2.656399999999848660e+00 4.507953969375225745e-01
-1.835900000000037835e+00 -2.656399999999848660e+00 3.890943509879734030e-01
-1.679699999999684223e+00 -2.656399999999848660e+00 3.827983258910806486e-01
-1.523400000000037835e+00 -2.656399999999848660e+00 3.198380749221529373e-01
-1.367199999999684223e+00 -2.656399999999848660e+00 3.450221753097239552e-01
-1.210900000000037835e+00 -2.656399999999848660e+00 3.160604598640172624e-01
-1.054699999999684223e+00 -2.656399999999848660e+00 2.757658992439034895e-01
-9.375000000000000000e-01 -2.656399999999848660e+00 2.644330540694964649e-01
-7.811999999998988642e-01 -2.656399999999848660e+00 2.442857737594396339e-01
-6.250000000000000000e-01 -2.656399999999848660e+00 2.392489536819253915e-01
-4.688000000001011358e-01 -2.656399999999848660e+00 1.813255227905118949e-01
-3.125000000000000000e-01 -2.656399999999848660e+00 2.191016733718685328e-01
-1.563000000001011358e-01 -2.656399999999848660e+00 2.002135980811902138e-01
0.000000000000000000e+00 -2.656399999999848660e+00 1.750294976936191127e-01
1.172000000001389708e-01 -2.656399999999848660e+00 1.737702926742405451e-01
2.734000000000378350e-01 -2.656399999999848660e+00 2.002135980811902138e-01
4.297000000001389708e-01 -2.656399999999848660e+00 1.737702926742405451e-01
5.859000000000378350e-01 -2.656399999999848660e+00 1.750294976936191127e-01
7.422000000001389708e-01 -2.656399999999848660e+00 1.649558575385906833e-01
8.984000000000378350e-01 -2.656399999999848660e+00 1.775479077323762200e-01
1.054700000000138971e+00 -2.656399999999848660e+00 1.586598324416979011e-01
1.171900000000277942e+00 -2.656399999999848660e+00 1.523638073448051189e-01
1.328100000000176806e+00 -2.656399999999848660e+00 1.334757320541268000e-01
1.484400000000277942e+00 -2.656399999999848660e+00 1.137910836681896160e-01
1.640600000000176806e+00 -2.656399999999848660e+00 1.115468025621512149e-01
1.796900000000277942e+00 -2.656399999999848660e+00 1.259205019378554780e-01
1.914099999999962165e+00 -2.656399999999848660e+00 1.182627725330067242e-01
2.109400000000277942e+00 -2.656399999999848660e+00 1.036095296430004226e-01
2.226599999999962165e+00 -2.656399999999848660e+00 7.432596139434051452e-02
2.382800000000315777e+00 -2.656399999999848660e+00 8.556675868183093170e-02
2.539099999999962165e+00 -2.656399999999848660e+00 8.895238321743405285e-02
2.695300000000315777e+00 -2.656399999999848660e+00 8.106686362457973805e-02
2.851599999999962165e+00 -2.656399999999848660e+00 6.078925559501716785e-02
3.007800000000315777e+00 -2.656399999999848660e+00 6.865714631760019837e-02
3.125000000000000000e+00 -2.656399999999848660e+00 5.513995819607721977e-02
3.281199999999898864e+00 -2.656399999999848660e+00 5.402568767442914033e-02
3.437500000000000000e+00 -2.656399999999848660e+00 4.948637950007139102e-02
3.593800000000101136e+00 -2.656399999999848660e+00 4.837941236753569990e-02
3.750000000000000000e+00 -2.656399999999848660e+00 3.710386102151043419e-02
3.867200000000138971e+00 -2.656399999999848660e+00 4.834919144707061633e-02
4.062500000000000000e+00 -2.656399999999848660e+00 3.935015685557984033e-02
4.179700000000138971e+00 -2.656399999999848660e+00 4.832677759772567583e-02
4.335900000000037835e+00 -2.656399999999848660e+00 4.270669375523531569e-02
4.492200000000138971e+00 -2.656399999999848660e+00 3.145456362257048610e-02
4.648400000000037835e+00 -2.656399999999848660e+00 4.157051306625003662e-02
4.804700000000138971e+00 -2.656399999999848660e+00 3.481815207033447934e-02
4.960900000000037835e+00 -2.656399999999848660e+00 3.368751188343447472e-02
5.078100000000176806e+00 -2.656399999999848660e+00 3.481097460172401931e-02
5.234400000000277942e+00 -2.656399999999848660e+00 3.816083771477678938e-02
5.390600000000176806e+00 -2.656399999999848660e+00 2.806642067692860856e-02
5.546900000000277942e+00 -2.656399999999848660e+00 2.357319940628010979e-02
5.703100000000176806e+00 -2.656399999999848660e+00 2.467336683171115347e-02
5.859400000000277942e+00 -2.656399999999848660e+00 3.138820351804923192e-02
5.976599999999962165e+00 -2.656399999999848660e+00 4.146763601616681311e-02
6.132800000000315777e+00 -2.656399999999848660e+00 2.017523466148708061e-02
6.289099999999962165e+00 -2.656399999999848660e+00 2.129781593626306133e-02
6.445300000000315777e+00 -2.656399999999848660e+00 2.240276834076774040e-02
6.601599999999962165e+00 -2.656399999999848660e+00 2.687861258214881838e-02
6.757800000000315777e+00 -2.656399999999848660e+00 2.799955689039960310e-02
6.914099999999962165e+00 -2.656399999999848660e+00 1.679729127650217077e-02
7.031300000000101136e+00 -2.656399999999848660e+00 1.791282100316963360e-02
7.187500000000000000e+00 -2.656399999999848660e+00 3.022658688767251856e-02
7.343699999999898864e+00 -2.656399999999848660e+00 2.126356555973596407e-02
7.500000000000000000e+00 -2.656399999999848660e+00 2.350646154025304649e-02
7.656199999999898864e+00 -2.656399999999848660e+00 2.574218005215966887e-02
7.812500000000000000e+00 -2.656399999999848660e+00 1.791269508266769145e-02
7.929700000000138971e+00 -2.656399999999848660e+00 1.903137282188360063e-02
8.085900000000037835e+00 -2.656399999999848660e+00 8.954030604098189849e-03
8.242200000000138971e+00 -2.656399999999848660e+00 2.236814020273483403e-02
8.398400000000037835e+00 -2.656399999999848660e+00 1.788146679818710533e-02
8.554700000000138971e+00 -2.656399999999848660e+00 1.900669240350378111e-02
8.710900000000037835e+00 -2.656399999999848660e+00 1.117922216204280880e-02
8.867200000000138971e+00 -2.656399999999848660e+00 1.676543338951189122e-02
9.023400000000037835e+00 -2.656399999999848660e+00 8.938063884452470895e-03
9.140600000000176806e+00 -2.656399999999848660e+00 1.899485587632162437e-02
9.296900000000277942e+00 -2.656399999999848660e+00 2.234786700192284079e-02
9.453100000000176806e+00 -2.656399999999848660e+00 1.563441544110607401e-02
9.609400000000277942e+00 -2.656399999999848660e+00 1.561943090137546744e-02
9.765600000000176806e+00 -2.656399999999848660e+00 1.896287206882940612e-02
9.921900000000277942e+00 -2.656399999999848660e+00 1.673722719707781276e-02
1.003909999999996217e+01 -2.656399999999848660e+00 1.226947964397134480e-02
1.019530000000031578e+01 -2.656399999999848660e+00 2.452314367289929256e-02
1.035159999999996217e+01 -2.656399999999848660e+00 2.006404685827595236e-02
1.050780000000031578e+01 -2.656399999999848660e+00 8.921278681544153946e-03
1.066409999999996217e+01 -2.656399999999848660e+00 1.561288303527470257e-02
1.082030000000031578e+01 -2.656399999999848660e+00 1.114488364116435724e-02
1.093750000000000000e+01 -2.656399999999848660e+00 2.005321769510929816e-02
1.109369999999989886e+01 -2.656399999999848660e+00 1.781825470621430096e-02
1.125000000000000000e+01 -2.656399999999848660e+00 1.781032171459221575e-02
1.140630000000010114e+01 -2.656399999999848660e+00 1.113295896963084099e-02
1.156250000000000000e+01 -2.656399999999848660e+00 2.113172679420702998e-02
1.171869999999989886e+01 -2.656399999999848660e+00 1.889311211075583516e-02
1.187500000000000000e+01 -2.656399999999848660e+00 1.666494882896548194e-02
1.199220000000013897e+01 -2.656399999999848660e+00 1.890784480948256435e-02
1.214840000000003783e+01 -2.656399999999848660e+00 8.897013800820727930e-03
1.230470000000013897e+01 -2.656399999999848660e+00 1.222680518586460353e-02
1.246090000000003783e+01 -2.656399999999848660e+00 1.999479058221013267e-02
1.261720000000013897e+01 -2.656399999999848660e+00 1.776511625439652561e-02
1.277340000000003783e+01 -2.656399999999848660e+00 1.775642773976281522e-02
1.289060000000017681e+01 -2.656399999999848660e+00 2.221716152091134447e-02
1.304690000000027794e+01 -2.656399999999848660e+00 1.443842251370032123e-02
1.320310000000017681e+01 -2.656399999999848660e+00 2.775564887814598036e-02
1.335940000000027794e+01 -2.656399999999848660e+00 1.998383549854153979e-02
1.351560000000017681e+01 -2.656399999999848660e+00 2.550507174701069010e-02
1.367190000000027794e+01 -2.656399999999848660e+00 2.218177785986680597e-02
1.382810000000017681e+01 -2.656399999999848660e+00 2.664326716402696388e-02
1.394530000000031578e+01 -2.656399999999848660e+00 2.218668875944238353e-02
1.410159999999996217e+01 -2.656399999999848660e+00 2.105743369806369752e-02
1.425780000000031578e+01 -2.656399999999848660e+00 2.437808325466688311e-02
1.441409999999996217e+01 -2.656399999999848660e+00 3.212735686442444449e-02
1.457030000000031578e+01 -2.656399999999848660e+00 2.438324599524633457e-02
1.472659999999996217e+01 -2.656399999999848660e+00 2.551061224909595415e-02
1.488280000000031578e+01 -2.656399999999848660e+00 2.104950070644160884e-02
1.500000000000000000e+01 -2.656399999999848660e+00 3.101031609173373477e-02
1.515619999999989886e+01 -2.656399999999848660e+00 3.656995809329392777e-02
1.531250000000000000e+01 -2.656399999999848660e+00 2.216402306909356912e-02
1.546869999999989886e+01 -2.656399999999848660e+00 3.767415497478698166e-02
1.562500000000000000e+01 -2.656399999999848660e+00 2.436536528397115903e-02
1.578130000000010114e+01 -2.656399999999848660e+00 3.430955916300748587e-02
1.589840000000003783e+01 -2.656399999999848660e+00 3.321392487564620022e-02
1.605470000000013897e+01 -2.656399999999848660e+00 2.770288818783401760e-02
1.621090000000003783e+01 -2.656399999999848660e+00 3.657512083387337576e-02
1.636720000000013897e+01 -2.656399999999848660e+00 3.321039910159194475e-02
1.652340000000003783e+01 -2.656399999999848660e+00 2.987778709730466026e-02
1.667970000000013897e+01 -2.656399999999848660e+00 2.989251979603138945e-02
1.683590000000003783e+01 -2.656399999999848660e+00 3.544284368044817862e-02
1.695310000000017681e+01 -2.656399999999848660e+00 3.542685177670207297e-02
1.710940000000027794e+01 -2.656399999999848660e+00 4.313973436139959677e-02
-5.859399999999823194e+00 -2.343899999999848660e+00 1.024679343724318320e-02
-5.742199999999684223e+00 -2.343899999999848660e+00 1.137771064924745015e-02
-5.585900000000037835e+00 -2.343899999999848660e+00 9.099040654129824171e-03
-5.429699999999684223e+00 -2.343899999999848660e+00 9.094771949114130796e-03
-5.273400000000037835e+00 -2.343899999999848660e+00 1.250293625456412767e-02
-5.117199999999684223e+00 -2.343899999999848660e+00 7.953252230846695123e-03
-5.000000000000000000e+00 -2.343899999999848660e+00 2.045717066532594039e-02
-4.843800000000101136e+00 -2.343899999999848660e+00 2.499433819115074590e-02
-4.687500000000000000e+00 -2.343899999999848660e+00 1.248761172947829116e-02
-4.531300000000101136e+00 -2.343899999999848660e+00 3.292279667516587877e-02
-4.375000000000000000e+00 -2.343899999999848660e+00 3.629784388860621963e-02
-4.218699999999898864e+00 -2.343899999999848660e+00 4.875327033778919378e-02
-4.062500000000000000e+00 -2.343899999999848660e+00 8.046836347886909824e-02
-3.906300000000101136e+00 -2.343899999999848660e+00 8.380135324466220226e-02
-3.789099999999962165e+00 -2.343899999999848660e+00 1.109591315796072397e-01
-3.632799999999861029e+00 -2.343899999999848660e+00 1.142387310525786875e-01
-3.476599999999962165e+00 -2.343899999999848660e+00 1.322165270347482324e-01
-3.320299999999861029e+00 -2.343899999999848660e+00 1.926583679649188641e-01
-3.164099999999962165e+00 -2.343899999999848660e+00 2.253976984687612872e-01
-3.007799999999861029e+00 -2.343899999999848660e+00 2.933947695152032686e-01
-2.890599999999722058e+00 -2.343899999999848660e+00 3.261341000190456918e-01
-2.734399999999823194e+00 -2.343899999999848660e+00 4.079824262786517219e-01
-2.578099999999722058e+00 -2.343899999999848660e+00 5.099780328483146663e-01
-2.421899999999823194e+00 -2.343899999999848660e+00 5.729382838172424330e-01
-2.265599999999722058e+00 -2.343899999999848660e+00 5.716790787978638377e-01
-2.109399999999823194e+00 -2.343899999999848660e+00 5.968631791854349666e-01
-1.992199999999684223e+00 -2.343899999999848660e+00 5.716790787978638377e-01
-1.835900000000037835e+00 -2.343899999999848660e+00 5.389397482940214701e-01
-1.679699999999684223e+00 -2.343899999999848660e+00 4.810163174026079180e-01
-1.523400000000037835e+00 -2.343899999999848660e+00 4.319073216468442555e-01
-1.367199999999684223e+00 -2.343899999999848660e+00 3.991679911430018879e-01
-1.210900000000037835e+00 -2.343899999999848660e+00 3.815391208717021088e-01
-1.054699999999684223e+00 -2.343899999999848660e+00 3.425037652709669311e-01
-9.375000000000000000e-01 -2.343899999999848660e+00 2.959131795539604037e-01
-7.811999999998988642e-01 -2.343899999999848660e+00 3.399853552322097960e-01
-6.250000000000000000e-01 -2.343899999999848660e+00 3.009499996314746184e-01
-4.688000000001011358e-01 -2.343899999999848660e+00 2.556186189338466308e-01
-3.125000000000000000e-01 -2.343899999999848660e+00 2.933947695152032686e-01
-1.563000000001011358e-01 -2.343899999999848660e+00 2.442857737594396339e-01
0.000000000000000000e+00 -2.343899999999848660e+00 2.291753135268969621e-01
1.172000000001389708e-01 -2.343899999999848660e+00 2.216200834106256401e-01
2.734000000000378350e-01 -2.343899999999848660e+00 2.178424683524899652e-01
4.297000000001389708e-01 -2.343899999999848660e+00 2.178424683524899652e-01
5.859000000000378350e-01 -2.343899999999848660e+00 2.291753135268969621e-01
7.422000000001389708e-01 -2.343899999999848660e+00 1.725110876548619776e-01
8.984000000000378350e-01 -2.343899999999848660e+00 1.737702926742405451e-01
1.054700000000138971e+00 -2.343899999999848660e+00 1.876215478874046494e-01
1.171900000000277942e+00 -2.343899999999848660e+00 2.002135980811902138e-01
1.328100000000176806e+00 -2.343899999999848660e+00 1.888807529067832169e-01
1.484400000000277942e+00 -2.343899999999848660e+00 1.674742675773477907e-01
1.640600000000176806e+00 -2.343899999999848660e+00 1.385125521316410424e-01
1.796900000000277942e+00 -2.343899999999848660e+00 1.256041896369875788e-01
1.914099999999962165e+00 -2.343899999999848660e+00 1.233866036773600267e-01
2.109400000000277942e+00 -2.343899999999848660e+00 1.121356068292126279e-01
2.226599999999962165e+00 -2.343899999999848660e+00 1.154750185406045598e-01
2.382800000000315777e+00 -2.343899999999848660e+00 1.165732971585065336e-01
2.539099999999962165e+00 -2.343899999999848660e+00 7.510213536828545811e-02
2.695300000000315777e+00 -2.343899999999848660e+00 8.180589105045299458e-02
2.851599999999962165e+00 -2.343899999999848660e+00 8.068456898069639727e-02
3.007800000000315777e+00 -2.343899999999848660e+00 9.186782059880121976e-02
3.125000000000000000e+00 -2.343899999999848660e+00 8.189038370725330862e-02
3.281199999999898864e+00 -2.343899999999848660e+00 7.978108937929227762e-02
3.437500000000000000e+00 -2.343899999999848660e+00 6.628518182259680869e-02
3.593800000000101136e+00 -2.343899999999848660e+00 6.741947370405301787e-02
3.750000000000000000e+00 -2.343899999999848660e+00 5.616583252536493098e-02
3.867200000000138971e+00 -2.343899999999848660e+00 7.748744743649425837e-02
4.062500000000000000e+00 -2.343899999999848660e+00 4.155238051397099064e-02
4.179700000000138971e+00 -2.343899999999848660e+00 4.940528669682341112e-02
4.335900000000037835e+00 -2.343899999999848660e+00 4.265985132851442957e-02
4.492200000000138971e+00 -2.343899999999848660e+00 3.814950486960238391e-02
4.648400000000037835e+00 -2.343899999999848660e+00 6.063638810566461534e-02
4.804700000000138971e+00 -2.343899999999848660e+00 5.499691250587582236e-02
4.960900000000037835e+00 -2.343899999999848660e+00 3.703712315548336742e-02
5.078100000000176806e+00 -2.343899999999848660e+00 3.591731213175002047e-02
5.234400000000277942e+00 -2.343899999999848660e+00 3.589817221545546500e-02
5.390600000000176806e+00 -2.343899999999848660e+00 4.936348109018003777e-02
5.546900000000277942e+00 -2.343899999999848660e+00 4.485502343879706200e-02
5.703100000000176806e+00 -2.343899999999848660e+00 3.252022883047055862e-02
5.859400000000277942e+00 -2.343899999999848660e+00 4.147758373581990343e-02
5.976599999999962165e+00 -2.343899999999848660e+00 4.259563187252612265e-02
6.132800000000315777e+00 -2.343899999999848660e+00 4.147103586971914030e-02
6.289099999999962165e+00 -2.343899999999848660e+00 2.689510816790267531e-02
6.445300000000315777e+00 -2.343899999999848660e+00 3.361976665339191234e-02
6.601599999999962165e+00 -2.343899999999848660e+00 2.575817195590577799e-02
6.757800000000315777e+00 -2.343899999999848660e+00 2.799703848036085019e-02
6.914099999999962165e+00 -2.343899999999848660e+00 2.128081666850144965e-02
7.031300000000101136e+00 -2.343899999999848660e+00 4.030501202177459025e-02
7.187500000000000000e+00 -2.343899999999848660e+00 2.239521311065147124e-02
7.343699999999898864e+00 -2.343899999999848660e+00 1.119035353441411550e-02
7.500000000000000000e+00 -2.343899999999848660e+00 2.349802486662320999e-02
7.656199999999898864e+00 -2.343899999999848660e+00 2.907705862548183584e-02
7.812500000000000000e+00 -2.343899999999848660e+00 2.237556951234916797e-02
7.929700000000138971e+00 -2.343899999999848660e+00 2.572480302289224460e-02
8.085900000000037835e+00 -2.343899999999848660e+00 2.348782530596624576e-02
8.242200000000138971e+00 -2.343899999999848660e+00 1.789594765590995715e-02
8.398400000000037835e+00 -2.343899999999848660e+00 1.788927386930725186e-02
8.554700000000138971e+00 -2.343899999999848660e+00 1.006005333286934256e-02
8.710900000000037835e+00 -2.343899999999848660e+00 1.898578960018209791e-02
8.867200000000138971e+00 -2.343899999999848660e+00 1.787680773961540515e-02
9.023400000000037835e+00 -2.343899999999848660e+00 2.123095214973405934e-02
9.140600000000176806e+00 -2.343899999999848660e+00 1.675838184140336987e-02
9.296900000000277942e+00 -2.343899999999848660e+00 2.679777161990471238e-02
9.453100000000176806e+00 -2.343899999999848660e+00 2.121647129201120752e-02
9.609400000000277942e+00 -2.343899999999848660e+00 1.675384870333360837e-02
9.765600000000176806e+00 -2.343899999999848660e+00 1.116178217252441693e-02
9.921900000000277942e+00 -2.343899999999848660e+00 1.897168650396505868e-02
1.003909999999996217e+01 -2.343899999999848660e+00 1.004666798351334933e-02
1.019530000000031578e+01 -2.343899999999848660e+00 1.563605240763126653e-02
1.035159999999996217e+01 -2.343899999999848660e+00 1.451901163494054986e-02
1.050780000000031578e+01 -2.343899999999848660e+00 1.897911581357938915e-02
1.066409999999996217e+01 -2.343899999999848660e+00 1.339718588317619606e-02
1.082030000000031578e+01 -2.343899999999848660e+00 1.785754190281891446e-02
1.093750000000000000e+01 -2.343899999999848660e+00 1.338106805892814999e-02
1.109369999999989886e+01 -2.343899999999848660e+00 1.225503656239907216e-02
1.125000000000000000e+01 -2.343899999999848660e+00 1.560394267963711307e-02
1.140630000000010114e+01 -2.343899999999848660e+00 1.784545353463287687e-02
1.156250000000000000e+01 -2.343899999999848660e+00 1.449760514961111364e-02
1.171869999999989886e+01 -2.343899999999848660e+00 1.337300914680412782e-02
1.187500000000000000e+01 -2.343899999999848660e+00 2.114557804942019531e-02
1.199220000000013897e+01 -2.343899999999848660e+00 2.115036302849383418e-02
1.214840000000003783e+01 -2.343899999999848660e+00 1.448262060988050881e-02
1.230470000000013897e+01 -2.343899999999848660e+00 1.448576862242895516e-02
1.246090000000003783e+01 -2.343899999999848660e+00 1.336910561124405282e-02
1.261720000000013897e+01 -2.343899999999848660e+00 1.113365153239149856e-02
1.277340000000003783e+01 -2.343899999999848660e+00 1.557800305623791709e-02
1.289060000000017681e+01 -2.343899999999848660e+00 1.890180062538954556e-02
1.304690000000027794e+01 -2.343899999999848660e+00 3.002322527704288230e-02
1.320310000000017681e+01 -2.343899999999848660e+00 2.000524198387097774e-02
1.335940000000027794e+01 -2.343899999999848660e+00 2.446635352652531958e-02
1.351560000000017681e+01 -2.343899999999848660e+00 2.225569319450432931e-02
1.367190000000027794e+01 -2.343899999999848660e+00 3.002398080005450748e-02
1.382810000000017681e+01 -2.343899999999848660e+00 2.113374152223803856e-02
1.394530000000031578e+01 -2.343899999999848660e+00 2.221678375940552841e-02
1.410159999999996217e+01 -2.343899999999848660e+00 3.663228874175316480e-02
1.425780000000031578e+01 -2.343899999999848660e+00 2.331883999236564198e-02
1.441409999999996217e+01 -2.343899999999848660e+00 3.217835466770927605e-02
1.457030000000031578e+01 -2.343899999999848660e+00 2.330385545263503888e-02
1.472659999999996217e+01 -2.343899999999848660e+00 2.996492408464565549e-02
1.488280000000031578e+01 -2.343899999999848660e+00 2.331531421831138304e-02
1.500000000000000000e+01 -2.343899999999848660e+00 3.774592966089155427e-02
1.515619999999989886e+01 -2.343899999999848660e+00 2.552811519886531710e-02
1.531250000000000000e+01 -2.343899999999848660e+00 2.107153679428073675e-02
1.546869999999989886e+01 -2.343899999999848660e+00 3.216727366353874795e-02
1.562500000000000000e+01 -2.343899999999848660e+00 2.331229212626487537e-02
1.578130000000010114e+01 -2.343899999999848660e+00 3.108813496193132617e-02
1.589840000000003783e+01 -2.343899999999848660e+00 4.548424818698052624e-02
1.605470000000013897e+01 -2.343899999999848660e+00 3.437780807505779607e-02
1.621090000000003783e+01 -2.343899999999848660e+00 3.549963382682215507e-02
1.636720000000013897e+01 -2.343899999999848660e+00 3.328116642368102174e-02
1.652340000000003783e+01 -2.343899999999848660e+00 3.996137497198618688e-02
1.667970000000013897e+01 -2.343899999999848660e+00 2.551489354616184174e-02
1.683590000000003783e+01 -2.343899999999848660e+00 4.100953723011689644e-02
1.695310000000017681e+01 -2.343899999999848660e+00 4.989058431129190369e-02
1.710940000000027794e+01 -2.343899999999848660e+00 3.772099740150786779e-02
-5.859399999999823194e+00 -2.031399999999848660e+00 4.562376810312767338e-03
-5.742199999999684223e+00 -2.031399999999848660e+00 4.559858400274010085e-03
-5.585900000000037835e+00 -2.031399999999848660e+00 6.836878836816251068e-03
-5.429699999999684223e+00 -2.031399999999848660e+00 6.838049897484273221e-03
-5.273400000000037835e+00 -2.031399999999848660e+00 9.113937049509072963e-03
-5.117199999999684223e+00 -2.031399999999848660e+00 1.253246461226855367e-02
-5.000000000000000000e+00 -2.031399999999848660e+00 1.252770481729530323e-02
-4.843800000000101136e+00 -2.031399999999848660e+00 2.277763367503674030e-02
-4.687500000000000000e+00 -2.031399999999848660e+00 1.252645820432611752e-02
-4.531300000000101136e+00 -2.031399999999848660e+00 2.163226078941000649e-02
-4.375000000000000000e+00 -2.031399999999848660e+00 2.617723538635496200e-02
-4.218699999999898864e+00 -2.031399999999848660e+00 4.323644130688786974e-02
-4.062500000000000000e+00 -2.031399999999848660e+00 3.526328104468479802e-02
-3.906300000000101136e+00 -2.031399999999848660e+00 6.596685479369790439e-02
-3.789099999999962165e+00 -2.031399999999848660e+00 7.732576551200603943e-02
-3.632799999999861029e+00 -2.031399999999848660e+00 1.000777114046474542e-01
-3.476599999999962165e+00 -2.031399999999848660e+00 1.034661061912932056e-01
-3.320299999999861029e+00 -2.031399999999848660e+00 1.485861922866694718e-01
-3.164099999999962165e+00 -2.031399999999848660e+00 1.397717571510195822e-01
-3.007799999999861029e+00 -2.031399999999848660e+00 2.140648532943542903e-01
-2.890599999999722058e+00 -2.031399999999848660e+00 2.480633888175752810e-01
-2.734399999999823194e+00 -2.031399999999848660e+00 3.034684096702316980e-01
-2.578099999999722058e+00 -2.031399999999848660e+00 3.702062756972950841e-01
-2.421899999999823194e+00 -2.031399999999848660e+00 4.293889116080871760e-01
-2.265599999999722058e+00 -2.031399999999848660e+00 5.112372378676932616e-01
-2.109399999999823194e+00 -2.031399999999848660e+00 6.018999992629492368e-01
-1.992199999999684223e+00 -2.031399999999848660e+00 6.686378652900125674e-01
-1.835900000000037835e+00 -2.031399999999848660e+00 6.018999992629492368e-01
-1.679699999999684223e+00 -2.031399999999848660e+00 6.270840996505202547e-01
-1.523400000000037835e+00 -2.031399999999848660e+00 6.044184093017062054e-01
-1.367199999999684223e+00 -2.031399999999848660e+00 5.288661081389929297e-01
-1.210900000000037835e+00 -2.031399999999848660e+00 4.847939324607435929e-01
-1.054699999999684223e+00 -2.031399999999848660e+00 4.558322170150368446e-01
-9.375000000000000000e-01 -2.031399999999848660e+00 4.004271961623804277e-01
-7.811999999998988642e-01 -2.031399999999848660e+00 4.256112965499515566e-01
-6.250000000000000000e-01 -2.031399999999848660e+00 4.054640162398946424e-01
-4.688000000001011358e-01 -2.031399999999848660e+00 3.853167359298377281e-01
-3.125000000000000000e-01 -2.031399999999848660e+00 3.487997903678596301e-01
-1.563000000001011358e-01 -2.031399999999848660e+00 3.248748949996670965e-01
0.000000000000000000e+00 -2.031399999999848660e+00 3.437629702903454154e-01
1.172000000001389708e-01 -2.031399999999848660e+00 3.122828448058815876e-01
2.734000000000378350e-01 -2.031399999999848660e+00 2.745066942245249497e-01
4.297000000001389708e-01 -2.031399999999848660e+00 2.178424683524899652e-01
5.859000000000378350e-01 -2.031399999999848660e+00 2.203608783912471003e-01
7.422000000001389708e-01 -2.031399999999848660e+00 2.216200834106256401e-01
8.984000000000378350e-01 -2.031399999999848660e+00 2.568778239532251706e-01
1.054700000000138971e+00 -2.031399999999848660e+00 2.027320081199473212e-01
1.171900000000277942e+00 -2.031399999999848660e+00 2.216200834106256401e-01
1.328100000000176806e+00 -2.031399999999848660e+00 1.775479077323762200e-01
1.484400000000277942e+00 -2.031399999999848660e+00 1.976951880424331065e-01
1.640600000000176806e+00 -2.031399999999848660e+00 1.901399579261617845e-01
1.796900000000277942e+00 -2.031399999999848660e+00 1.876215478874046494e-01
1.914099999999962165e+00 -2.031399999999848660e+00 1.876215478874046494e-01
2.109400000000277942e+00 -2.031399999999848660e+00 1.624374474998335482e-01
2.226599999999962165e+00 -2.031399999999848660e+00 1.271797069572340455e-01
2.382800000000315777e+00 -2.031399999999848660e+00 1.309573220153696926e-01
2.539099999999962165e+00 -2.031399999999848660e+00 1.166139694806324484e-01
2.695300000000315777e+00 -2.031399999999848660e+00 9.619860442194988481e-02
2.851599999999962165e+00 -2.031399999999848660e+00 9.622454404534908079e-02
3.007800000000315777e+00 -2.031399999999848660e+00 8.262349286953549199e-02
3.125000000000000000e+00 -2.031399999999848660e+00 7.469062716795253631e-02
3.281199999999898864e+00 -2.031399999999848660e+00 9.733906640800103760e-02
3.437500000000000000e+00 -2.031399999999848660e+00 8.598959972733824508e-02
3.593800000000101136e+00 -2.031399999999848660e+00 7.806743726842001185e-02
3.750000000000000000e+00 -2.031399999999848660e+00 6.447305987920913528e-02
3.867200000000138971e+00 -2.031399999999848660e+00 5.316250263364513673e-02
4.062500000000000000e+00 -2.031399999999848660e+00 6.899687983182853368e-02
4.179700000000138971e+00 -2.031399999999848660e+00 7.124242014288630076e-02
4.335900000000037835e+00 -2.031399999999848660e+00 2.938745266275865145e-02
4.492200000000138971e+00 -2.031399999999848660e+00 5.425561851096766253e-02
4.648400000000037835e+00 -2.031399999999848660e+00 4.521263766430057285e-02
4.804700000000138971e+00 -2.031399999999848660e+00 5.423219729760722640e-02
4.960900000000037835e+00 -2.031399999999848660e+00 5.874946938412584779e-02
5.078100000000176806e+00 -2.031399999999848660e+00 4.291647731146377986e-02
5.234400000000277942e+00 -2.031399999999848660e+00 4.853467234642507705e-02
5.390600000000176806e+00 -2.031399999999848660e+00 5.189158700758636500e-02
5.546900000000277942e+00 -2.031399999999848660e+00 3.498323384837501160e-02
5.703100000000176806e+00 -2.031399999999848660e+00 4.062207984565411462e-02
5.859400000000277942e+00 -2.031399999999848660e+00 4.849865908287084859e-02
5.976599999999962165e+00 -2.031399999999848660e+00 4.850558471047743125e-02
6.132800000000315777e+00 -2.031399999999848660e+00 3.607420907716459013e-02
6.289099999999962165e+00 -2.031399999999848660e+00 3.495125004088279336e-02
6.445300000000315777e+00 -2.031399999999848660e+00 4.056428233526463561e-02
6.601599999999962165e+00 -2.031399999999848660e+00 4.282128141199875726e-02
6.757800000000315777e+00 -2.031399999999848660e+00 3.490541497817740979e-02
6.914099999999962165e+00 -2.031399999999848660e+00 3.716027340637859111e-02
7.031300000000101136e+00 -2.031399999999848660e+00 3.040740872845527562e-02
7.187500000000000000e+00 -2.031399999999848660e+00 4.166646448872668440e-02
7.343699999999898864e+00 -2.031399999999848660e+00 2.251974848706801355e-02
7.500000000000000000e+00 -2.031399999999848660e+00 4.162667361011432310e-02
7.656199999999898864e+00 -2.031399999999848660e+00 3.038298015107933348e-02
7.812500000000000000e+00 -2.031399999999848660e+00 2.363691518026066543e-02
7.929700000000138971e+00 -2.031399999999848660e+00 1.574220339076487854e-02
8.085900000000037835e+00 -2.031399999999848660e+00 3.148604374805494960e-02
8.242200000000138971e+00 -2.031399999999848660e+00 1.461773330845982967e-02
8.398400000000037835e+00 -2.031399999999848660e+00 2.585424929888436099e-02
8.554700000000138971e+00 -2.031399999999848660e+00 1.798169951772963723e-02
8.710900000000037835e+00 -2.031399999999848660e+00 2.246849884277930462e-02
8.867200000000138971e+00 -2.031399999999848660e+00 2.246648411474829951e-02
9.023400000000037835e+00 -2.031399999999848660e+00 2.472109070194560346e-02
9.140600000000176806e+00 -2.031399999999848660e+00 2.023126928484942494e-02
9.296900000000277942e+00 -2.031399999999848660e+00 1.684438554422692733e-02
9.453100000000176806e+00 -2.031399999999848660e+00 2.131997794460412446e-02
9.609400000000277942e+00 -2.031399999999848660e+00 2.468746992792819270e-02
9.765600000000176806e+00 -2.031399999999848660e+00 8.978610286076460847e-03
9.921900000000277942e+00 -2.031399999999848660e+00 1.682751219696725434e-02
1.003909999999996217e+01 -2.031399999999848660e+00 1.793372380649131334e-02
1.019530000000031578e+01 -2.031399999999848660e+00 1.345775364460830362e-02
1.035159999999996217e+01 -2.031399999999848660e+00 1.682788995847307040e-02
1.050780000000031578e+01 -2.031399999999848660e+00 1.905630508126729405e-02
1.066409999999996217e+01 -2.031399999999848660e+00 2.015710210920802770e-02
1.082030000000031578e+01 -2.031399999999848660e+00 1.456056540058004237e-02
1.093750000000000000e+01 -2.031399999999848660e+00 1.793573853452232192e-02
1.109369999999989886e+01 -2.031399999999848660e+00 1.904018725701925319e-02
1.125000000000000000e+01 -2.031399999999848660e+00 2.013997692094448080e-02
1.140630000000010114e+01 -2.031399999999848660e+00 1.454419573532812066e-02
1.156250000000000000e+01 -2.031399999999848660e+00 2.016516102133205160e-02
1.171869999999989886e+01 -2.031399999999848660e+00 1.791760598224326900e-02
1.187500000000000000e+01 -2.031399999999848660e+00 1.455086952193082768e-02
1.199220000000013897e+01 -2.031399999999848660e+00 2.348089967835966310e-02
1.214840000000003783e+01 -2.031399999999848660e+00 1.788738506177818544e-02
1.230470000000013897e+01 -2.031399999999848660e+00 2.237985080941505209e-02
1.246090000000003783e+01 -2.031399999999848660e+00 1.566992502265254772e-02
1.261720000000013897e+01 -2.031399999999848660e+00 1.789028123332275788e-02
1.277340000000003783e+01 -2.031399999999848660e+00 1.787705958061928252e-02
1.289060000000017681e+01 -2.031399999999848660e+00 2.344778258635000709e-02
1.304690000000027794e+01 -2.031399999999848660e+00 2.121961930455965387e-02
1.320310000000017681e+01 -2.031399999999848660e+00 2.571284057520814917e-02
1.335940000000027794e+01 -2.031399999999848660e+00 2.235882208559143020e-02
1.351560000000017681e+01 -2.031399999999848660e+00 2.011189664901234103e-02
1.367190000000027794e+01 -2.031399999999848660e+00 1.674604163221346184e-02
1.382810000000017681e+01 -2.031399999999848660e+00 3.346664732303547551e-02
1.394530000000031578e+01 -2.031399999999848660e+00 3.011199923090907005e-02
1.410159999999996217e+01 -2.031399999999848660e+00 1.895934629477514718e-02
1.425780000000031578e+01 -2.031399999999848660e+00 2.121496024598795369e-02
1.441409999999996217e+01 -2.031399999999848660e+00 2.567846427817911670e-02
1.457030000000031578e+01 -2.031399999999848660e+00 2.790889412900435240e-02
1.472659999999996217e+01 -2.031399999999848660e+00 3.344561859921185015e-02
1.488280000000031578e+01 -2.031399999999848660e+00 3.566584888938012510e-02
1.500000000000000000e+01 -2.031399999999848660e+00 2.563577722802218295e-02
1.515619999999989886e+01 -2.031399999999848660e+00 3.121669979440987869e-02
1.531250000000000000e+01 -2.031399999999848660e+00 4.680855410586095416e-02
1.546869999999989886e+01 -2.031399999999848660e+00 3.791075959792820915e-02
1.562500000000000000e+01 -2.031399999999848660e+00 3.677483074994681439e-02
1.578130000000010114e+01 -2.031399999999848660e+00 3.004815753642657919e-02
1.589840000000003783e+01 -2.031399999999848660e+00 5.121249774063550697e-02
1.605470000000013897e+01 -2.031399999999848660e+00 3.343642640257038501e-02
1.621090000000003783e+01 -2.031399999999848660e+00 5.126601395395910532e-02
1.636720000000013897e+01 -2.031399999999848660e+00 4.455231055213846464e-02
1.652340000000003783e+01 -2.031399999999848660e+00 5.005050334875298101e-02
1.667970000000013897e+01 -2.031399999999848660e+00 3.337976217669835766e-02
1.683590000000003783e+01 -2.031399999999848660e+00 3.892303451300663242e-02
1.695310000000017681e+01 -2.031399999999848660e+00 4.450194235136331611e-02
1.710940000000027794e+01 -2.031399999999848660e+00 4.342129260373264049e-02
-5.859399999999823194e+00 -1.640800000000126602e+00 6.864959108748392574e-03
-5.742199999999684223e+00 -1.640800000000126602e+00 5.717886296345497769e-03
-5.585900000000037835e+00 -1.640800000000126602e+00 1.029481951668228222e-02
-5.429699999999684223e+00 -1.640800000000126602e+00 6.862088121304209427e-03
-5.273400000000037835e+00 -1.640800000000126602e+00 4.573067460927291231e-03
-5.117199999999684223e+00 -1.640800000000126602e+00 1.714974276142622669e-02
-5.000000000000000000e+00 -1.640800000000126602e+00 6.860589667331148944e-03
-4.843800000000101136e+00 -1.640800000000126602e+00 9.142067689641989597e-03
-4.687500000000000000e+00 -1.640800000000126602e+00 1.599479991765221862e-02
-4.531300000000101136e+00 -1.640800000000126602e+00 1.713702479073050261e-02
-4.375000000000000000e+00 -1.640800000000126602e+00 2.398810746016534490e-02
-4.218699999999898864e+00 -1.640800000000126602e+00 2.170076154246420100e-02
-4.062500000000000000e+00 -1.640800000000126602e+00 2.854718515332733964e-02
-3.906300000000101136e+00 -1.640800000000126602e+00 3.996024168746874911e-02
-3.789099999999962165e+00 -1.640800000000126602e+00 3.652714512263505187e-02
-3.632799999999861029e+00 -1.640800000000126602e+00 6.731949282551434599e-02
-3.476599999999962165e+00 -1.640800000000126602e+00 8.216602368599526529e-02
-3.320299999999861029e+00 -1.640800000000126602e+00 8.554459667348986163e-02
-3.164099999999962165e+00 -1.640800000000126602e+00 1.231819828617109897e-01
-3.007799999999861029e+00 -1.640800000000126602e+00 1.284389119766125853e-01
-2.890599999999722058e+00 -1.640800000000126602e+00 1.750294976936191127e-01
-2.734399999999823194e+00 -1.640800000000126602e+00 2.027320081199473212e-01
-2.578099999999722058e+00 -1.640800000000126602e+00 2.870987444183104587e-01
-2.421899999999823194e+00 -1.640800000000126602e+00 3.261341000190456918e-01
-2.265599999999722058e+00 -1.640800000000126602e+00 3.979087861236232926e-01
-2.109399999999823194e+00 -1.640800000000126602e+00 4.822755224219864578e-01
-1.992199999999684223e+00 -1.640800000000126602e+00 5.716790787978638377e-01
-1.835900000000037835e+00 -1.640800000000126602e+00 6.787115054450409968e-01
-1.679699999999684223e+00 -1.640800000000126602e+00 7.202652710845333095e-01
-1.523400000000037835e+00 -1.640800000000126602e+00 7.064140158713693163e-01
-1.367199999999684223e+00 -1.640800000000126602e+00 7.341165262976974137e-01
-1.210900000000037835e+00 -1.640800000000126602e+00 6.673786602706340831e-01
-1.054699999999684223e+00 -1.640800000000126602e+00 6.283433046698987390e-01
-9.375000000000000000e-01 -1.640800000000126602e+00 5.515317984878069790e-01
-7.811999999998988642e-01 -1.640800000000126602e+00 5.225700830421002863e-01
-6.250000000000000000e-01 -1.640800000000126602e+00 4.936083675963934270e-01
-4.688000000001011358e-01 -1.640800000000126602e+00 4.470177818793869551e-01
-3.125000000000000000e-01 -1.640800000000126602e+00 4.155376563949230717e-01
-1.563000000001011358e-01 -1.640800000000126602e+00 4.205744764724372864e-01
0.000000000000000000e+00 -1.640800000000126602e+00 4.029456062011375628e-01
1.172000000001389708e-01 -1.640800000000126602e+00 3.588734305228881150e-01
2.734000000000378350e-01 -1.640800000000126602e+00 3.387261502128312562e-01
4.297000000001389708e-01 -1.640800000000126602e+00 3.399853552322097960e-01
5.859000000000378350e-01 -1.640800000000126602e+00 3.412445602515883358e-01
7.422000000001389708e-01 -1.640800000000126602e+00 3.210972799415314771e-01
8.984000000000378350e-01 -1.640800000000126602e+00 2.833211293601747838e-01
1.054700000000138971e+00 -1.640800000000126602e+00 2.745066942245249497e-01
1.171900000000277942e+00 -1.640800000000126602e+00 2.719882841857678146e-01
1.328100000000176806e+00 -1.640800000000126602e+00 2.493225938369538486e-01
1.484400000000277942e+00 -1.640800000000126602e+00 2.279161085075184223e-01
1.640600000000176806e+00 -1.640800000000126602e+00 2.279161085075184223e-01
1.796900000000277942e+00 -1.640800000000126602e+00 2.178424683524899652e-01
1.914099999999962165e+00 -1.640800000000126602e+00 2.128056482749757783e-01
2.109400000000277942e+00 -1.640800000000126602e+00 1.838439328292689745e-01
2.226599999999962165e+00 -1.640800000000126602e+00 1.876215478874046494e-01
2.382800000000315777e+00 -1.640800000000126602e+00 1.687334725967263582e-01
2.539099999999962165e+00 -1.640800000000126602e+00 1.561414224029407938e-01
2.695300000000315777e+00 -1.640800000000126602e+00 1.410309621703981220e-01
2.851599999999962165e+00 -1.640800000000126602e+00 1.334757320541268000e-01
3.007800000000315777e+00 -1.640800000000126602e+00 1.190957366533256512e-01
3.125000000000000000e+00 -1.640800000000126602e+00 1.099930694887400195e-01
3.281199999999898864e+00 -1.640800000000126602e+00 8.732435704787952502e-02
3.437500000000000000e+00 -1.640800000000126602e+00 8.956826039241209958e-02
3.593800000000101136e+00 -1.640800000000126602e+00 7.482851011757449267e-02
3.750000000000000000e+00 -1.640800000000126602e+00 7.699069105634941124e-02
3.867200000000138971e+00 -1.640800000000126602e+00 8.156714577877884065e-02
4.062500000000000000e+00 -1.640800000000126602e+00 6.796836117200012739e-02
4.179700000000138971e+00 -1.640800000000126602e+00 8.946752399086181640e-02
4.335900000000037835e+00 -1.640800000000126602e+00 6.114296628496061065e-02
4.492200000000138971e+00 -1.640800000000126602e+00 6.909560150534781175e-02
4.648400000000037835e+00 -1.640800000000126602e+00 7.021503476757534612e-02
4.804700000000138971e+00 -1.640800000000126602e+00 5.211194788597761640e-02
4.960900000000037835e+00 -1.640800000000126602e+00 4.983140167538111648e-02
5.078100000000176806e+00 -1.640800000000126602e+00 5.890221095297647202e-02
5.234400000000277942e+00 -1.640800000000126602e+00 6.565369050537847584e-02
5.390600000000176806e+00 -1.640800000000126602e+00 4.865165249272534326e-02
5.546900000000277942e+00 -1.640800000000126602e+00 4.640044575908036650e-02
5.703100000000176806e+00 -1.640800000000126602e+00 5.320456008129238051e-02
5.859400000000277942e+00 -1.640800000000126602e+00 4.526212442156214710e-02
5.976599999999962165e+00 -1.640800000000126602e+00 4.752957489995711382e-02
6.132800000000315777e+00 -1.640800000000126602e+00 5.093824288741486545e-02
6.289099999999962165e+00 -1.640800000000126602e+00 4.186378191526330533e-02
6.445300000000315777e+00 -1.640800000000126602e+00 4.412304756103230946e-02
6.601599999999962165e+00 -1.640800000000126602e+00 4.186075982321679767e-02
6.757800000000315777e+00 -1.640800000000126602e+00 3.959872392640516325e-02
6.914099999999962165e+00 -1.640800000000126602e+00 5.201360397396414398e-02
7.031300000000101136e+00 -1.640800000000126602e+00 3.504166096127417362e-02
7.187500000000000000e+00 -1.640800000000126602e+00 5.201272253045058358e-02
7.343699999999898864e+00 -1.640800000000126602e+00 3.503599453868697089e-02
7.500000000000000000e+00 -1.640800000000126602e+00 2.486892137122064320e-02
7.656199999999898864e+00 -1.640800000000126602e+00 4.180585848437189805e-02
7.812500000000000000e+00 -1.640800000000126602e+00 2.597853283429702592e-02
7.929700000000138971e+00 -1.640800000000126602e+00 2.709066270741216503e-02
8.085900000000037835e+00 -1.640800000000126602e+00 3.160491270188428570e-02
8.242200000000138971e+00 -1.640800000000126602e+00 1.917668508111988745e-02
8.398400000000037835e+00 -1.640800000000126602e+00 2.702682101292967418e-02
8.554700000000138971e+00 -1.640800000000126602e+00 3.489760790705726673e-02
8.710900000000037835e+00 -1.640800000000126602e+00 3.600495280109877044e-02
8.867200000000138971e+00 -1.640800000000126602e+00 2.362167879952618149e-02
9.023400000000037835e+00 -1.640800000000126602e+00 2.475181530441843830e-02
9.140600000000176806e+00 -1.640800000000126602e+00 1.687158437264550323e-02
9.296900000000277942e+00 -1.640800000000126602e+00 2.586092308548706628e-02
9.453100000000176806e+00 -1.640800000000126602e+00 2.247781695992270498e-02
9.609400000000277942e+00 -1.640800000000126602e+00 2.584027212316926045e-02
9.765600000000176806e+00 -1.640800000000126602e+00 2.361047187485371471e-02
9.921900000000277942e+00 -1.640800000000126602e+00 2.698778565732893805e-02
1.003909999999996217e+01 -1.640800000000126602e+00 2.136556116630562718e-02
1.019530000000031578e+01 -1.640800000000126602e+00 2.586633766707039511e-02
1.035159999999996217e+01 -1.640800000000126602e+00 1.910289566698430280e-02
1.050780000000031578e+01 -1.640800000000126602e+00 2.134213995294518412e-02
1.066409999999996217e+01 -1.640800000000126602e+00 2.694258019713324445e-02
1.082030000000031578e+01 -1.640800000000126602e+00 2.134742861402657774e-02
1.093750000000000000e+01 -1.640800000000126602e+00 2.246572859173667086e-02
1.109369999999989886e+01 -1.640800000000126602e+00 2.133256999479790986e-02
1.125000000000000000e+01 -1.640800000000126602e+00 1.572255979246257526e-02
1.140630000000010114e+01 -1.640800000000126602e+00 1.574169970875712379e-02
1.156250000000000000e+01 -1.640800000000126602e+00 2.245590679258551575e-02
1.171869999999989886e+01 -1.640800000000126602e+00 2.919819414834605442e-02
1.187500000000000000e+01 -1.640800000000126602e+00 1.908375575068975080e-02
1.199220000000013897e+01 -1.640800000000126602e+00 2.020407045643084903e-02
1.214840000000003783e+01 -1.640800000000126602e+00 1.909030361679051740e-02
1.230470000000013897e+01 -1.640800000000126602e+00 2.021867723465563954e-02
1.246090000000003783e+01 -1.640800000000126602e+00 1.910214014397267762e-02
1.261720000000013897e+01 -1.640800000000126602e+00 3.927334534939774108e-02
1.277340000000003783e+01 -1.640800000000126602e+00 3.363588447763995321e-02
1.289060000000017681e+01 -1.640800000000126602e+00 2.691764793774955103e-02
1.304690000000027794e+01 -1.640800000000126602e+00 2.357382900878979975e-02
1.320310000000017681e+01 -1.640800000000126602e+00 1.908753336574788365e-02
1.335940000000027794e+01 -1.640800000000126602e+00 4.040486697981131303e-02
1.351560000000017681e+01 -1.640800000000126602e+00 2.355015595442548279e-02
1.367190000000027794e+01 -1.640800000000126602e+00 2.467399643422084343e-02
1.382810000000017681e+01 -1.640800000000126602e+00 4.141903070241880619e-02
1.394530000000031578e+01 -1.640800000000126602e+00 3.244593573432721922e-02
1.410159999999996217e+01 -1.640800000000126602e+00 2.572883247895425829e-02
1.425780000000031578e+01 -1.640800000000126602e+00 3.467095100356912957e-02
1.441409999999996217e+01 -1.640800000000126602e+00 2.794654435908376991e-02
1.457030000000031578e+01 -1.640800000000126602e+00 2.126369148023790276e-02
1.472659999999996217e+01 -1.640800000000126602e+00 3.356927253211482859e-02
1.488280000000031578e+01 -1.640800000000126602e+00 3.467409901611757245e-02
1.500000000000000000e+01 -1.640800000000126602e+00 4.133667869415144636e-02
1.515619999999989886e+01 -1.640800000000126602e+00 4.020943836080376199e-02
1.531250000000000000e+01 -1.640800000000126602e+00 3.018767745257372112e-02
1.546869999999989886e+01 -1.640800000000126602e+00 4.921036175982360789e-02
1.562500000000000000e+01 -1.640800000000126602e+00 4.922005763847282778e-02
1.578130000000010114e+01 -1.640800000000126602e+00 4.140505352670369871e-02
1.589840000000003783e+01 -1.640800000000126602e+00 5.032072874591161926e-02
1.605470000000013897e+01 -1.640800000000126602e+00 5.140024520902485017e-02
1.621090000000003783e+01 -1.640800000000126602e+00 3.915334311105096721e-02
1.636720000000013897e+01 -1.640800000000126602e+00 4.588895668020879365e-02
1.652340000000003783e+01 -1.640800000000126602e+00 4.362138028131189171e-02
1.667970000000013897e+01 -1.640800000000126602e+00 5.700295202224779645e-02
1.683590000000003783e+01 -1.640800000000126602e+00 4.358310044872278771e-02
1.695310000000017681e+01 -1.640800000000126602e+00 5.586727501527027212e-02
1.710940000000027794e+01 -1.640800000000126602e+00 4.027126532725524427e-02
-5.859399999999823194e+00 -1.328199999999924330e+00 8.052578322775276465e-03
-5.742199999999684223e+00 -1.328199999999924330e+00 2.300189808898805803e-03
-5.585900000000037835e+00 -1.328199999999924330e+00 1.035114375719908483e-02
-5.429699999999684223e+00 -1.328199999999924330e+00 4.598528586419125229e-03
-5.273400000000037835e+00 -1.328199999999924330e+00 9.192284785814805806e-03
-5.117199999999684223e+00 -1.328199999999924330e+00 1.034159898315219379e-02
-5.000000000000000000e+00 -1.328199999999924330e+00 6.892762355576270879e-03
-4.843800000000101136e+00 -1.328199999999924330e+00 8.043033548728387161e-03
-4.687500000000000000e+00 -1.328199999999924330e+00 1.493996387291880029e-02
-4.531300000000101136e+00 -1.328199999999924330e+00 1.607803336943313885e-02
-4.375000000000000000e+00 -1.328199999999924330e+00 1.378602839316029477e-02
-4.218699999999898864e+00 -1.328199999999924330e+00 1.835606116999088239e-02
-4.062500000000000000e+00 -1.328199999999924330e+00 1.948040533179399431e-02
-3.906300000000101136e+00 -1.328199999999924330e+00 2.063005951448661224e-02
-3.789099999999962165e+00 -1.328199999999924330e+00 3.207409249210473740e-02
-3.632799999999861029e+00 -1.328199999999924330e+00 4.695537741112049829e-02
-3.476599999999962165e+00 -1.328199999999924330e+00 8.247087722118681685e-02
-3.320299999999861029e+00 -1.328199999999924330e+00 8.130774954478685312e-02
-3.164099999999962165e+00 -1.328199999999924330e+00 7.558390720869968826e-02
-3.007799999999861029e+00 -1.328199999999924330e+00 9.500840383763327346e-02
-2.890599999999722058e+00 -1.328199999999924330e+00 1.347349370735053675e-01
-2.734399999999823194e+00 -1.328199999999924330e+00 1.611782424804550362e-01
-2.578099999999722058e+00 -1.328199999999924330e+00 1.939175729842974316e-01
-2.421899999999823194e+00 -1.328199999999924330e+00 2.392489536819253915e-01
-2.265599999999722058e+00 -1.328199999999924330e+00 2.946539745345818084e-01
-2.109399999999823194e+00 -1.328199999999924330e+00 3.450221753097239552e-01
-1.992199999999684223e+00 -1.328199999999924330e+00 4.558322170150368446e-01
-1.835900000000037835e+00 -1.328199999999924330e+00 5.641238486815924880e-01
-1.679699999999684223e+00 -1.328199999999924330e+00 6.447129699218201448e-01
-1.523400000000037835e+00 -1.328199999999924330e+00 7.215244761039119048e-01
-1.367199999999684223e+00 -1.328199999999924330e+00 7.731518818984325359e-01
-1.210900000000037835e+00 -1.328199999999924330e+00 7.731518818984325359e-01
-1.054699999999684223e+00 -1.328199999999924330e+00 8.260384927123318732e-01
-9.375000000000000000e-01 -1.328199999999924330e+00 7.353757313170758980e-01
-7.811999999998988642e-01 -1.328199999999924330e+00 7.076732208907478006e-01
-6.250000000000000000e-01 -1.328199999999924330e+00 6.988587857550979665e-01
-4.688000000001011358e-01 -1.328199999999924330e+00 6.056776143210848007e-01
-3.125000000000000000e-01 -1.328199999999924330e+00 5.427173633521570340e-01
-1.563000000001011358e-01 -1.328199999999924330e+00 5.641238486815924880e-01
0.000000000000000000e+00 -1.328199999999924330e+00 4.986451876739076972e-01
1.172000000001389708e-01 -1.328199999999924330e+00 4.999043926932861814e-01
2.734000000000378350e-01 -1.328199999999924330e+00 4.633874471313081944e-01
4.297000000001389708e-01 -1.328199999999924330e+00 4.507953969375225745e-01
5.859000000000378350e-01 -1.328199999999924330e+00 4.193152714530587466e-01
7.422000000001389708e-01 -1.328199999999924330e+00 4.130192463561659366e-01
8.984000000000378350e-01 -1.328199999999924330e+00 3.651694556197808694e-01
1.054700000000138971e+00 -1.328199999999924330e+00 3.538366104453739003e-01
1.171900000000277942e+00 -1.328199999999924330e+00 3.576142255035095752e-01
1.328100000000176806e+00 -1.328199999999924330e+00 3.122828448058815876e-01
1.484400000000277942e+00 -1.328199999999924330e+00 3.072460247283673729e-01
1.640600000000176806e+00 -1.328199999999924330e+00 2.984315895927174833e-01
1.796900000000277942e+00 -1.328199999999924330e+00 2.455449787788181737e-01
1.914099999999962165e+00 -1.328199999999924330e+00 2.543594139144680910e-01
2.109400000000277942e+00 -1.328199999999924330e+00 2.329529285850326370e-01
2.226599999999962165e+00 -1.328199999999924330e+00 2.430265687400610664e-01
2.382800000000315777e+00 -1.328199999999924330e+00 2.052504181587044285e-01
2.539099999999962165e+00 -1.328199999999924330e+00 1.926583679649188641e-01
2.695300000000315777e+00 -1.328199999999924330e+00 1.611782424804550362e-01
2.851599999999962165e+00 -1.328199999999924330e+00 1.561414224029407938e-01
3.007800000000315777e+00 -1.328199999999924330e+00 1.410309621703981220e-01
3.125000000000000000e+00 -1.328199999999924330e+00 1.241302901618049903e-01
3.281199999999898864e+00 -1.328199999999924330e+00 1.347349370735053675e-01
3.437500000000000000e+00 -1.328199999999924330e+00 1.036748823835061811e-01
3.593800000000101136e+00 -1.328199999999924330e+00 1.059419551003953214e-01
3.750000000000000000e+00 -1.328199999999924330e+00 1.127993337949270564e-01
3.867200000000138971e+00 -1.328199999999924330e+00 1.058452481549070623e-01
4.062500000000000000e+00 -1.328199999999924330e+00 8.418818102661529412e-02
4.179700000000138971e+00 -1.328199999999924330e+00 7.622647953008857002e-02
4.335900000000037835e+00 -1.328199999999924330e+00 7.968073073924780703e-02
4.492200000000138971e+00 -1.328199999999924330e+00 7.400524187590479253e-02
4.648400000000037835e+00 -1.328199999999924330e+00 8.084448801815748153e-02
4.804700000000138971e+00 -1.328199999999924330e+00 6.831627951885442529e-02
4.960900000000037835e+00 -1.328199999999924330e+00 6.491164098745867694e-02
5.078100000000176806e+00 -1.328199999999924330e+00 6.262542835427498122e-02
5.234400000000277942e+00 -1.328199999999924330e+00 7.061961734030167137e-02
5.390600000000176806e+00 -1.328199999999924330e+00 6.376815690936102343e-02
5.546900000000277942e+00 -1.328199999999924330e+00 7.287863114506680506e-02
5.703100000000176806e+00 -1.328199999999924330e+00 6.833353062761990393e-02
5.859400000000277942e+00 -1.328199999999924330e+00 7.732513590949635640e-02
5.976599999999962165e+00 -1.328199999999924330e+00 5.683774432370532897e-02
6.132800000000315777e+00 -1.328199999999924330e+00 5.115721864028479476e-02
6.289099999999962165e+00 -1.328199999999924330e+00 5.116968476997663801e-02
6.445300000000315777e+00 -1.328199999999924330e+00 4.889404945895571564e-02
6.601599999999962165e+00 -1.328199999999924330e+00 4.547505599033906110e-02
6.757800000000315777e+00 -1.328199999999924330e+00 5.000454236554566223e-02
6.914099999999962165e+00 -1.328199999999924330e+00 5.112573851480032433e-02
7.031300000000101136e+00 -1.328199999999924330e+00 5.786626298353373526e-02
7.187500000000000000e+00 -1.328199999999924330e+00 4.418260795844891620e-02
7.343699999999898864e+00 -1.328199999999924330e+00 3.173914395695003748e-02
7.500000000000000000e+00 -1.328199999999924330e+00 4.647184268367912652e-02
7.656199999999898864e+00 -1.328199999999924330e+00 3.626976361667407639e-02
7.812500000000000000e+00 -1.328199999999924330e+00 4.078136928060550198e-02
7.929700000000138971e+00 -1.328199999999924330e+00 3.507314108675863712e-02
8.085900000000037835e+00 -1.328199999999924330e+00 2.828048553022296033e-02
8.242200000000138971e+00 -1.328199999999924330e+00 3.054075854000746701e-02
8.398400000000037835e+00 -1.328199999999924330e+00 3.506747466417143438e-02
8.554700000000138971e+00 -1.328199999999924330e+00 2.828992956786830285e-02
8.710900000000037835e+00 -1.328199999999924330e+00 2.827280437960475248e-02
8.867200000000138971e+00 -1.328199999999924330e+00 3.617595284273037587e-02
9.023400000000037835e+00 -1.328199999999924330e+00 2.714266787471249914e-02
9.140600000000176806e+00 -1.328199999999924330e+00 3.961081229459120084e-02
9.296900000000277942e+00 -1.328199999999924330e+00 3.501773606590598276e-02
9.453100000000176806e+00 -1.328199999999924330e+00 1.581561504339464713e-02
9.609400000000277942e+00 -1.328199999999924330e+00 1.695406230141479828e-02
9.765600000000176806e+00 -1.328199999999924330e+00 3.051632996263152486e-02
9.921900000000277942e+00 -1.328199999999924330e+00 1.920363206853458946e-02
1.003909999999996217e+01 -1.328199999999924330e+00 1.921219466266636117e-02
1.019530000000031578e+01 -1.328199999999924330e+00 2.713221647305165754e-02
1.035159999999996217e+01 -1.328199999999924330e+00 1.807840646321791367e-02
1.050780000000031578e+01 -1.328199999999924330e+00 2.826323442145747475e-02
1.066409999999996217e+01 -1.328199999999924330e+00 3.049328651077689439e-02
1.082030000000031578e+01 -1.328199999999924330e+00 2.598092532383384709e-02
1.093750000000000000e+01 -1.328199999999924330e+00 2.148682260967178445e-02
1.109369999999989886e+01 -1.328199999999924330e+00 2.374646601694660117e-02
1.125000000000000000e+01 -1.328199999999924330e+00 2.485909957206949156e-02
1.140630000000010114e+01 -1.328199999999924330e+00 2.594906743684356754e-02
1.156250000000000000e+01 -1.328199999999924330e+00 3.946889988890723427e-02
1.171869999999989886e+01 -1.328199999999924330e+00 1.691338997928887311e-02
1.187500000000000000e+01 -1.328199999999924330e+00 2.481187938384279631e-02
1.199220000000013897e+01 -1.328199999999924330e+00 2.708701101285596741e-02
1.214840000000003783e+01 -1.328199999999924330e+00 2.143783953441795800e-02
1.230470000000013897e+01 -1.328199999999924330e+00 2.593534210213234090e-02
1.246090000000003783e+01 -1.328199999999924330e+00 3.602333719438170073e-02
1.261720000000013897e+01 -1.328199999999924330e+00 3.485832071045266017e-02
1.277340000000003783e+01 -1.328199999999924330e+00 1.911171010211995189e-02
1.289060000000017681e+01 -1.328199999999924330e+00 1.124511636070688915e-02
1.304690000000027794e+01 -1.328199999999924330e+00 3.374190954027163347e-02
1.320310000000017681e+01 -1.328199999999924330e+00 2.247114317331999969e-02
1.335940000000027794e+01 -1.328199999999924330e+00 3.818048131307909959e-02
1.351560000000017681e+01 -1.328199999999924330e+00 2.022421773674090706e-02
1.367190000000027794e+01 -1.328199999999924330e+00 3.260585477178829655e-02
1.382810000000017681e+01 -1.328199999999924330e+00 3.259603297263714144e-02
1.394530000000031578e+01 -1.328199999999924330e+00 2.246635819424636082e-02
1.410159999999996217e+01 -1.328199999999924330e+00 4.152052262698071455e-02
1.425780000000031578e+01 -1.328199999999924330e+00 2.694371348165068569e-02
1.441409999999996217e+01 -1.328199999999924330e+00 4.040083752374930282e-02
1.457030000000031578e+01 -1.328199999999924330e+00 3.480178240508256110e-02
1.472659999999996217e+01 -1.328199999999924330e+00 3.475708062689461531e-02
1.488280000000031578e+01 -1.328199999999924330e+00 3.588633568827331172e-02
1.500000000000000000e+01 -1.328199999999924330e+00 5.387017585453589275e-02
1.515619999999989886e+01 -1.328199999999924330e+00 3.481815207033447934e-02
1.531250000000000000e+01 -1.328199999999924330e+00 2.804942140916699689e-02
1.546869999999989886e+01 -1.328199999999924330e+00 3.365603175795001123e-02
1.562500000000000000e+01 -1.328199999999924330e+00 4.827729084046410157e-02
1.578130000000010114e+01 -1.328199999999924330e+00 5.387118321855139530e-02
1.589840000000003783e+01 -1.328199999999924330e+00 3.929261118619423870e-02
1.605470000000013897e+01 -1.328199999999924330e+00 5.159529606652658862e-02
1.621090000000003783e+01 -1.328199999999924330e+00 4.487945201617300761e-02
1.636720000000013897e+01 -1.328199999999924330e+00 5.160486602467386635e-02
1.652340000000003783e+01 -1.328199999999924330e+00 3.482092232137710963e-02
1.667970000000013897e+01 -1.328199999999924330e+00 3.478037591975312315e-02
1.683590000000003783e+01 -1.328199999999924330e+00 6.049611266650584823e-02
1.695310000000017681e+01 -1.328199999999924330e+00 4.819166489914635670e-02
1.710940000000027794e+01 -1.328199999999924330e+00 5.384864344870451958e-02
-5.859399999999823194e+00 -1.015800000000126602e+00 4.612216144979770956e-03
-5.742199999999684223e+00 -1.015800000000126602e+00 5.761165172861538834e-03
-5.585900000000037835e+00 -1.015800000000126602e+00 8.055008588462676811e-03
-5.429699999999684223e+00 -1.015800000000126602e+00 4.602734331183850128e-03
-5.273400000000037835e+00 -1.015800000000126602e+00 6.902206393221609927e-03
-5.117199999999684223e+00 -1.015800000000126602e+00 2.299749087142023436e-03
-5.000000000000000000e+00 -1.015800000000126602e+00 6.898302857661536662e-03
-4.843800000000101136e+00 -1.015800000000126602e+00 5.748270913463102670e-03
-4.687500000000000000e+00 -1.015800000000126602e+00 8.045375670064431467e-03
-4.531300000000101136e+00 -1.015800000000126602e+00 1.149024580182931091e-02
-4.375000000000000000e+00 -1.015800000000126602e+00 9.192876612173913123e-03
-4.218699999999898864e+00 -1.015800000000126602e+00 1.609566223970443702e-02
-4.062500000000000000e+00 -1.015800000000126602e+00 1.494714134152925859e-02
-3.906300000000101136e+00 -1.015800000000126602e+00 1.954978752836175268e-02
-3.789099999999962165e+00 -1.015800000000126602e+00 1.609427711418312187e-02
-3.632799999999861029e+00 -1.015800000000126602e+00 2.874500626187170838e-02
-3.476599999999962165e+00 -1.015800000000126602e+00 2.986620241112637394e-02
-3.320299999999861029e+00 -1.015800000000126602e+00 5.513051415843188419e-02
-3.164099999999962165e+00 -1.015800000000126602e+00 5.283724997713966365e-02
-3.007799999999861029e+00 -1.015800000000126602e+00 6.547891284868871675e-02
-2.890599999999722058e+00 -1.015800000000126602e+00 1.045326528427068385e-01
-2.734399999999823194e+00 -1.015800000000126602e+00 1.160271799416020544e-01
-2.578099999999722058e+00 -1.015800000000126602e+00 1.240528490531132011e-01
-2.421899999999823194e+00 -1.015800000000126602e+00 1.788071127517547876e-01
-2.265599999999722058e+00 -1.015800000000126602e+00 2.027320081199473212e-01
-2.109399999999823194e+00 -1.015800000000126602e+00 2.581370289726037659e-01
-1.992199999999684223e+00 -1.015800000000126602e+00 3.097644347671244525e-01
-1.835900000000037835e+00 -1.015800000000126602e+00 3.928719660461090779e-01
-1.679699999999684223e+00 -1.015800000000126602e+00 4.923491625770149427e-01
-1.523400000000037835e+00 -1.015800000000126602e+00 5.162740579452075318e-01
-1.367199999999684223e+00 -1.015800000000126602e+00 6.900443506194479104e-01
-1.210900000000037835e+00 -1.015800000000126602e+00 7.718926768790540516e-01
-1.054699999999684223e+00 -1.015800000000126602e+00 8.537410031386600817e-01
-9.375000000000000000e-01 -1.015800000000126602e+00 8.575186181967957566e-01
-7.811999999998988642e-01 -1.015800000000126602e+00 9.406261494757803820e-01
-6.250000000000000000e-01 -1.015800000000126602e+00 8.386305429061174932e-01
-4.688000000001011358e-01 -1.015800000000126602e+00 8.247792876929533890e-01
-3.125000000000000000e-01 -1.015800000000126602e+00 6.711562753287696470e-01
-1.563000000001011358e-01 -1.015800000000126602e+00 6.371577398055487951e-01
0.000000000000000000e+00 -1.015800000000126602e+00 6.510089950187127883e-01
1.172000000001389708e-01 -1.015800000000126602e+00 6.069368193404633960e-01
2.734000000000378350e-01 -1.015800000000126602e+00 6.031592042823277211e-01
4.297000000001389708e-01 -1.015800000000126602e+00 5.679014637397281628e-01
5.859000000000378350e-01 -1.015800000000126602e+00 5.313845181777501203e-01
7.422000000001389708e-01 -1.015800000000126602e+00 5.062004177901789914e-01
8.984000000000378350e-01 -1.015800000000126602e+00 4.797571123832293782e-01
1.054700000000138971e+00 -1.015800000000126602e+00 4.155376563949230717e-01
1.171900000000277942e+00 -1.015800000000126602e+00 4.268705015693300409e-01
1.328100000000176806e+00 -1.015800000000126602e+00 4.004271961623804277e-01
1.484400000000277942e+00 -1.015800000000126602e+00 3.827983258910806486e-01
1.640600000000176806e+00 -1.015800000000126602e+00 3.588734305228881150e-01
1.796900000000277942e+00 -1.015800000000126602e+00 3.853167359298377281e-01
1.914099999999962165e+00 -1.015800000000126602e+00 3.022092046508531027e-01
2.109400000000277942e+00 -1.015800000000126602e+00 2.845803343795533791e-01
2.226599999999962165e+00 -1.015800000000126602e+00 2.732474892051464099e-01
2.382800000000315777e+00 -1.015800000000126602e+00 2.367305436431682841e-01
2.539099999999962165e+00 -1.015800000000126602e+00 2.128056482749757783e-01
2.695300000000315777e+00 -1.015800000000126602e+00 2.165832633331114254e-01
2.851599999999962165e+00 -1.015800000000126602e+00 1.926583679649188641e-01
3.007800000000315777e+00 -1.015800000000126602e+00 1.649558575385906833e-01
3.125000000000000000e+00 -1.015800000000126602e+00 1.674742675773477907e-01
3.281199999999898864e+00 -1.015800000000126602e+00 1.460677822479123644e-01
3.437500000000000000e+00 -1.015800000000126602e+00 1.699926776161048980e-01
3.593800000000101136e+00 -1.015800000000126602e+00 1.574006274223193613e-01
3.750000000000000000e+00 -1.015800000000126602e+00 1.334757320541268000e-01
3.867200000000138971e+00 -1.015800000000126602e+00 1.085482576495050561e-01
4.062500000000000000e+00 -1.015800000000126602e+00 9.707010021586177928e-02
4.179700000000138971e+00 -1.015800000000126602e+00 9.593946002896178160e-02
4.335900000000037835e+00 -1.015800000000126602e+00 9.139247070398581752e-02
4.492200000000138971e+00 -1.015800000000126602e+00 9.591591289509938945e-02
4.648400000000037835e+00 -1.015800000000126602e+00 8.794048606386144218e-02
4.804700000000138971e+00 -1.015800000000126602e+00 7.874954862741737061e-02
4.960900000000037835e+00 -1.015800000000126602e+00 9.015353888541925709e-02
5.078100000000176806e+00 -1.015800000000126602e+00 6.846108809608296430e-02
5.234400000000277942e+00 -1.015800000000126602e+00 1.083771316873715224e-01
5.390600000000176806e+00 -1.015800000000126602e+00 7.073281987154381167e-02
5.546900000000277942e+00 -1.015800000000126602e+00 6.502862113375894315e-02
5.703100000000176806e+00 -1.015800000000126602e+00 7.868457364841743851e-02
5.859400000000277942e+00 -1.015800000000126602e+00 6.503277651032290940e-02
5.976599999999962165e+00 -1.015800000000126602e+00 6.949061411992685233e-02
6.132800000000315777e+00 -1.015800000000126602e+00 6.259432599029633726e-02
6.289099999999962165e+00 -1.015800000000126602e+00 8.535974537664510475e-02
6.445300000000315777e+00 -1.015800000000126602e+00 6.489099002514087111e-02
6.601599999999962165e+00 -1.015800000000126602e+00 6.826074857749983571e-02
6.757800000000315777e+00 -1.015800000000126602e+00 5.576137587314054095e-02
6.914099999999962165e+00 -1.015800000000126602e+00 7.282385572672382679e-02
7.031300000000101136e+00 -1.015800000000126602e+00 6.597881724138202064e-02
7.187500000000000000e+00 -1.015800000000126602e+00 5.230435441293865978e-02
7.343699999999898864e+00 -1.015800000000126602e+00 5.118114353565298563e-02
7.500000000000000000e+00 -1.015800000000126602e+00 4.666299000562078997e-02
7.656199999999898864e+00 -1.015800000000126602e+00 4.324500390101964492e-02
7.812500000000000000e+00 -1.015800000000126602e+00 4.094242160258401708e-02
7.929700000000138971e+00 -1.015800000000126602e+00 3.866011250496038942e-02
8.085900000000037835e+00 -1.015800000000126602e+00 3.521908294850461391e-02
8.242200000000138971e+00 -1.015800000000126602e+00 3.294206251196236945e-02
8.398400000000037835e+00 -1.015800000000126602e+00 3.408882052311042188e-02
8.554700000000138971e+00 -1.015800000000126602e+00 3.979327110189915390e-02
8.710900000000037835e+00 -1.015800000000126602e+00 2.953742398056663498e-02
8.867200000000138971e+00 -1.015800000000126602e+00 3.859387832094107740e-02
9.023400000000037835e+00 -1.015800000000126602e+00 3.292695205172983114e-02
9.140600000000176806e+00 -1.015800000000126602e+00 3.294533644501275449e-02
9.296900000000277942e+00 -1.015800000000126602e+00 2.727689912977825440e-02
9.453100000000176806e+00 -1.015800000000126602e+00 2.158844045473563150e-02
9.609400000000277942e+00 -1.015800000000126602e+00 3.405431830557944378e-02
9.765600000000176806e+00 -1.015800000000126602e+00 2.043274208794999477e-02
9.921900000000277942e+00 -1.015800000000126602e+00 2.838248113679262344e-02
1.003909999999996217e+01 -1.015800000000126602e+00 2.840476906563562526e-02
1.019530000000031578e+01 -1.015800000000126602e+00 3.744157980770775745e-02
1.035159999999996217e+01 -1.015800000000126602e+00 2.609097984252753064e-02
1.050780000000031578e+01 -1.015800000000126602e+00 2.835868216192637126e-02
1.066409999999996217e+01 -1.015800000000126602e+00 2.493994053431359409e-02
1.082030000000031578e+01 -1.015800000000126602e+00 2.493112609917794500e-02
1.093750000000000000e+01 -1.015800000000126602e+00 2.608506157893645053e-02
1.109369999999989886e+01 -1.015800000000126602e+00 2.495769532508683095e-02
1.125000000000000000e+01 -1.015800000000126602e+00 2.039672882439576979e-02
1.140630000000010114e+01 -1.015800000000126602e+00 2.149626664731712003e-02
1.156250000000000000e+01 -1.015800000000126602e+00 1.695947688299812364e-02
1.171869999999989886e+01 -1.015800000000126602e+00 2.486652888168382550e-02
1.187500000000000000e+01 -1.015800000000126602e+00 2.714631956926870024e-02
1.199220000000013897e+01 -1.015800000000126602e+00 3.392890148564934455e-02
1.214840000000003783e+01 -1.015800000000126602e+00 3.050915249402106483e-02
1.230470000000013897e+01 -1.015800000000126602e+00 2.371750430150089059e-02
1.246090000000003783e+01 -1.015800000000126602e+00 2.710426212162145646e-02
1.261720000000013897e+01 -1.015800000000126602e+00 2.488239486492799246e-02
1.277340000000003783e+01 -1.015800000000126602e+00 2.488239486492799246e-02
1.289060000000017681e+01 -1.015800000000126602e+00 3.165931035872143751e-02
1.304690000000027794e+01 -1.015800000000126602e+00 2.826676019551173716e-02
1.320310000000017681e+01 -1.015800000000126602e+00 3.614610968377110489e-02
1.335940000000027794e+01 -1.015800000000126602e+00 3.051708548564315351e-02
1.351560000000017681e+01 -1.015800000000126602e+00 3.732522926391718815e-02
1.367190000000027794e+01 -1.015800000000126602e+00 2.597676994726989472e-02
1.382810000000017681e+01 -1.015800000000126602e+00 3.617821941176525835e-02
1.394530000000031578e+01 -1.015800000000126602e+00 3.611853309384671640e-02
1.410159999999996217e+01 -1.015800000000126602e+00 3.046873201289901703e-02
1.425780000000031578e+01 -1.015800000000126602e+00 3.724287725564982832e-02
1.441409999999996217e+01 -1.015800000000126602e+00 2.821765119975597202e-02
1.457030000000031578e+01 -1.015800000000126602e+00 2.934841730715791533e-02
1.472659999999996217e+01 -1.015800000000126602e+00 3.162153420814008131e-02
1.488280000000031578e+01 -1.015800000000126602e+00 4.291962532401222968e-02
1.500000000000000000e+01 -1.015800000000126602e+00 3.724652895020601900e-02
1.515619999999989886e+01 -1.015800000000126602e+00 4.854172389453360187e-02
1.531250000000000000e+01 -1.015800000000126602e+00 3.500640322073157035e-02
1.546869999999989886e+01 -1.015800000000126602e+00 4.742518680385063301e-02
1.562500000000000000e+01 -1.015800000000126602e+00 5.643769488904876175e-02
1.578130000000010114e+01 -1.015800000000126602e+00 5.975381130758218584e-02
1.589840000000003783e+01 -1.015800000000126602e+00 4.059765126827816900e-02
1.605470000000013897e+01 -1.015800000000126602e+00 5.644839813171347725e-02
1.621090000000003783e+01 -1.015800000000126602e+00 4.630550170061922127e-02
1.636720000000013897e+01 -1.015800000000126602e+00 5.636503875943061487e-02
1.652340000000003783e+01 -1.015800000000126602e+00 5.070037905925425109e-02
1.667970000000013897e+01 -1.015800000000126602e+00 4.058493329758244839e-02
1.683590000000003783e+01 -1.015800000000126602e+00 5.971905724904733731e-02
1.695310000000017681e+01 -1.015800000000126602e+00 5.968115517796403896e-02
1.710940000000027794e+01 -1.015800000000126602e+00 5.516111284040278034e-02
-5.859399999999823194e+00 -7.031999999999243300e-01 3.472270432986558457e-03
-5.742199999999684223e+00 -7.031999999999243300e-01 2.313424053652474513e-03
-5.585900000000037835e+00 -7.031999999999243300e-01 4.626117768393709674e-03
-5.429699999999684223e+00 -7.031999999999243300e-01 6.939806255100253174e-03
-5.273400000000037835e+00 -7.031999999999243300e-01 1.040760651026801688e-02
-5.117199999999684223e+00 -7.031999999999243300e-01 8.090354473356632659e-03
-5.000000000000000000e+00 -7.031999999999243300e-01 3.466276617094316524e-03
[truncated: 451,895 more chars]
