# Supplementary material for: Resonant inelastic X-ray scattering tools to count 5 f electrons of actinides and probe bond covalency
Source: Nat Commun. 2025 Feb 10;16:1221. doi: 10.1038/s41467-024-54574-7 (PMC11811144; doi:10.1038/s41467-024-54574-7)
Supplement: Supplementary file 3 — Source Data [file 41467_2024_54574_MOESM3_ESM.zip › Data_figures/Data_SI_figures/FigSI6/SI6_Pu$^{/mathrm{III}}_{(aq.)}$ $/mathrm{(5f^5)}$_satMap.txt]

# Ein | Eout | Intensity
#  Mind that if there is only one big map inclding satellite and WL, then this one will be equal to the WL map
-5.960000000000036380e+00 -1.099999999999909051e+00 1.981384506824561409e-02
-5.881900000000314321e+00 -1.099999999999909051e+00 2.080006418957411340e-02
-5.764700000000175351e+00 -1.099999999999909051e+00 2.078089362350077351e-02
-5.647500000000036380e+00 -1.099999999999909051e+00 2.930114521165197092e-02
-5.569400000000314321e+00 -1.099999999999909051e+00 3.965964107994678772e-02
-5.452200000000175351e+00 -1.099999999999909051e+00 2.548833262595431165e-02
-5.374099999999998545e+00 -1.099999999999909051e+00 3.208726748097741333e-02
-5.256900000000314321e+00 -1.099999999999909051e+00 4.448849366753147849e-02
-5.139700000000175351e+00 -1.099999999999909051e+00 4.734277794956213981e-02
-5.061599999999998545e+00 -1.099999999999909051e+00 5.381603909366000638e-02
-4.944400000000314321e+00 -1.099999999999909051e+00 6.339919206743306612e-02
-4.866200000000389991e+00 -1.099999999999909051e+00 7.575142680735527656e-02
-4.749099999999998545e+00 -1.099999999999909051e+00 6.607029094031846572e-02
-4.670900000000074215e+00 -1.099999999999909051e+00 9.722672093529037551e-02
-4.553800000000137516e+00 -1.099999999999909051e+00 8.420351638280125506e-02
-4.475600000000213186e+00 -1.099999999999909051e+00 9.725441175295185259e-02
-4.358400000000074215e+00 -1.099999999999909051e+00 1.311650130737936348e-01
-4.280300000000352156e+00 -1.099999999999909051e+00 1.216777129303872607e-01
-4.163100000000213186e+00 -1.099999999999909051e+00 1.680001907522682969e-01
-4.045900000000074215e+00 -1.099999999999909051e+00 1.880163917957325126e-01
-3.967800000000352156e+00 -1.099999999999909051e+00 1.978104209963123250e-01
-3.850600000000213186e+00 -1.099999999999909051e+00 2.348586049644907359e-01
-3.772500000000036380e+00 -1.099999999999909051e+00 2.284066444493632608e-01
-3.655300000000352156e+00 -1.099999999999909051e+00 3.012143243330122622e-01
-3.577200000000175351e+00 -1.099999999999909051e+00 3.126868430964578893e-01
-3.460000000000036380e+00 -1.099999999999909051e+00 3.583788223008156915e-01
-3.342800000000352156e+00 -1.099999999999909051e+00 3.761286364218316969e-01
-3.264700000000175351e+00 -1.099999999999909051e+00 4.226428199044461320e-01
-3.147500000000036380e+00 -1.099999999999909051e+00 4.562892934260551758e-01
-3.069400000000314321e+00 -1.099999999999909051e+00 4.525659434820331617e-01
-2.952200000000175351e+00 -1.099999999999909051e+00 4.949882761394379660e-01
-2.835000000000036380e+00 -1.099999999999909051e+00 5.326030568382285058e-01
-2.756900000000314321e+00 -1.099999999999909051e+00 5.609499338720075334e-01
-2.678800000000137516e+00 -1.099999999999909051e+00 5.986179661432239341e-01
-2.561599999999998545e+00 -1.099999999999909051e+00 6.818437836562848409e-01
-2.444400000000314321e+00 -1.099999999999909051e+00 6.686949053928705755e-01
-2.366200000000389991e+00 -1.099999999999909051e+00 6.730295833883425116e-01
-2.249099999999998545e+00 -1.099999999999909051e+00 6.808490442833682321e-01
-2.170900000000074215e+00 -1.099999999999909051e+00 7.022220953922455600e-01
-2.053800000000137516e+00 -1.099999999999909051e+00 7.356150914291070819e-01
-1.975600000000213186e+00 -1.099999999999909051e+00 7.562511407756092874e-01
-1.858400000000074215e+00 -1.099999999999909051e+00 7.889476062451395988e-01
-1.741200000000389991e+00 -1.099999999999909051e+00 8.441886574169178425e-01
-1.663100000000213186e+00 -1.099999999999909051e+00 7.464848023926908827e-01
-1.545900000000074215e+00 -1.099999999999909051e+00 8.241873668137328357e-01
-1.467800000000352156e+00 -1.099999999999909051e+00 7.512774439110260216e-01
-1.350600000000213186e+00 -1.099999999999909051e+00 8.155158807598918980e-01
-1.272500000000036380e+00 -1.099999999999909051e+00 8.064311625040258003e-01
-1.155300000000352156e+00 -1.099999999999909051e+00 8.027120726857976951e-01
-1.038100000000213186e+00 -1.099999999999909051e+00 8.679644194736537699e-01
-9.600000000000363798e-01 -1.099999999999909051e+00 8.586943857457453033e-01
-8.819000000003143214e-01 -1.099999999999909051e+00 8.479759092478509341e-01
-7.647000000001753506e-01 -1.099999999999909051e+00 7.995936606045344064e-01
-6.475000000000363798e-01 -1.099999999999909051e+00 8.635700997170646653e-01
-5.694000000003143214e-01 -1.099999999999909051e+00 8.504297417052385510e-01
-4.522000000001753506e-01 -1.099999999999909051e+00 8.616168320404810066e-01
-3.740999999999985448e-01 -1.099999999999909051e+00 8.133645172338838103e-01
-2.569000000003143214e-01 -1.099999999999909051e+00 8.380540762734489668e-01
-1.788000000001375156e-01 -1.099999999999909051e+00 8.941663231701157954e-01
-6.159999999999854481e-02 -1.099999999999909051e+00 8.018664377156737855e-01
5.559999999968567863e-02 -1.099999999999909051e+00 8.044076027518398675e-01
1.337999999996100087e-01 -1.099999999999909051e+00 8.147980495635902543e-01
2.509000000000014552e-01 -1.099999999999909051e+00 7.629949199076309085e-01
3.290999999999257852e-01 -1.099999999999909051e+00 7.433642602485305284e-01
4.461999999998624844e-01 -1.099999999999909051e+00 6.957956956318824826e-01
5.243999999997868144e-01 -1.099999999999909051e+00 7.007566121190834663e-01
6.415999999999257852e-01 -1.099999999999909051e+00 7.157309542852592354e-01
7.586999999998624844e-01 -1.099999999999909051e+00 6.637382490314636119e-01
8.368999999997868144e-01 -1.099999999999909051e+00 6.674573388496914950e-01
9.540999999999257852e-01 -1.099999999999909051e+00 5.780415585578387860e-01
1.032199999999647844e+00 -1.099999999999909051e+00 6.269733634285911128e-01
1.149399999999786814e+00 -1.099999999999909051e+00 5.480481429046495379e-01
1.227499999999963620e+00 -1.099999999999909051e+00 5.205575511554796364e-01
1.344699999999647844e+00 -1.099999999999909051e+00 5.014231961513890834e-01
1.461899999999786814e+00 -1.099999999999909051e+00 4.827084635380149980e-01
1.539999999999963620e+00 -1.099999999999909051e+00 4.369227615661874786e-01
1.618099999999685679e+00 -1.099999999999909051e+00 3.839821783232100771e-01
1.735299999999824649e+00 -1.099999999999909051e+00 3.896098044971839092e-01
1.852499999999963620e+00 -1.099999999999909051e+00 3.635825659582790359e-01
1.930599999999685679e+00 -1.099999999999909051e+00 3.365797586125309215e-01
2.047799999999824649e+00 -1.099999999999909051e+00 3.318467588553128955e-01
2.125900000000001455e+00 -1.099999999999909051e+00 2.874903290873977446e-01
2.243099999999685679e+00 -1.099999999999909051e+00 2.991715940147530173e-01
2.321199999999862484e+00 -1.099999999999909051e+00 2.750592820202851785e-01
2.438400000000001455e+00 -1.099999999999909051e+00 2.679746928247374038e-01
2.555599999999685679e+00 -1.099999999999909051e+00 2.274204253280347476e-01
2.633799999999610009e+00 -1.099999999999909051e+00 2.144866834172212411e-01
2.750900000000001455e+00 -1.099999999999909051e+00 2.231581694710621233e-01
2.829099999999925785e+00 -1.099999999999909051e+00 2.220952680854402506e-01
2.946299999999610009e+00 -1.099999999999909051e+00 2.092637691936845568e-01
3.024399999999786814e+00 -1.099999999999909051e+00 1.645494888590670612e-01
3.141599999999925785e+00 -1.099999999999909051e+00 1.686455998100707399e-01
3.258699999999862484e+00 -1.099999999999909051e+00 1.434554759897017362e-01
3.336899999999786814e+00 -1.099999999999909051e+00 1.367606883043119281e-01
3.454099999999925785e+00 -1.099999999999909051e+00 1.422221695723168422e-01
3.532199999999647844e+00 -1.099999999999909051e+00 1.555222823014208444e-01
3.649399999999786814e+00 -1.099999999999909051e+00 1.336763572294011881e-01
3.727499999999963620e+00 -1.099999999999909051e+00 1.251049841317210809e-01
3.844699999999647844e+00 -1.099999999999909051e+00 1.246150696654024087e-01
3.961899999999786814e+00 -1.099999999999909051e+00 1.148295607164107335e-01
4.039999999999963620e+00 -1.099999999999909051e+00 9.587839112146544218e-02
4.157199999999647844e+00 -1.099999999999909051e+00 8.962026632996838993e-02
4.235299999999824649e+00 -1.099999999999909051e+00 1.024624155362092864e-01
4.352499999999963620e+00 -1.099999999999909051e+00 9.804253502485585359e-02
4.430599999999685679e+00 -1.099999999999909051e+00 9.781887842066687433e-02
4.547799999999824649e+00 -1.099999999999909051e+00 8.574781198315366282e-02
4.625900000000001455e+00 -1.099999999999909051e+00 7.821803964212503679e-02
4.743099999999685679e+00 -1.099999999999909051e+00 8.472751185547255925e-02
4.821199999999862484e+00 -1.099999999999909051e+00 5.645305696019280173e-02
4.938400000000001455e+00 -1.099999999999909051e+00 8.085718757155486991e-02
5.055599999999685679e+00 -1.099999999999909051e+00 8.275933373860962228e-02
5.133699999999862484e+00 -1.099999999999909051e+00 6.589562578276136895e-02
5.250900000000001455e+00 -1.099999999999909051e+00 7.324647284043882267e-02
5.329099999999925785e+00 -1.099999999999909051e+00 7.624347133657100040e-02
5.446299999999610009e+00 -1.099999999999909051e+00 6.686906452670764167e-02
5.524399999999786814e+00 -1.099999999999909051e+00 6.707142050192622940e-02
5.641599999999925785e+00 -1.099999999999909051e+00 6.012954552048004053e-02
5.719699999999647844e+00 -1.099999999999909051e+00 5.552434953708432902e-02
5.836899999999786814e+00 -1.099999999999909051e+00 5.924343935531231620e-02
5.954099999999925785e+00 -1.099999999999909051e+00 6.684137370904616460e-02
6.032199999999647844e+00 -1.099999999999909051e+00 5.562233243034805930e-02
-5.960000000000036380e+00 -7.874999999999090505e-01 1.707671424555204029e-02
-5.881900000000314321e+00 -7.874999999999090505e-01 1.325538140826622822e-02
-5.764700000000175351e+00 -7.874999999999090505e-01 2.555223451286544462e-02
-5.647500000000036380e+00 -7.874999999999090505e-01 3.035978647147975773e-02
-5.569400000000314321e+00 -7.874999999999090505e-01 2.557140507893878451e-02
-5.452200000000175351e+00 -7.874999999999090505e-01 3.308413691679110841e-02
-5.374099999999998545e+00 -7.874999999999090505e-01 2.838521816592571440e-02
-5.256900000000314321e+00 -7.874999999999090505e-01 4.544489190830145603e-02
-5.139700000000175351e+00 -7.874999999999090505e-01 3.884595705327835435e-02
-5.061599999999998545e+00 -7.874999999999090505e-01 3.993867931945874195e-02
-4.944400000000314321e+00 -7.874999999999090505e-01 4.923853392792577888e-02
-4.866200000000389991e+00 -7.874999999999090505e-01 5.399709443990822338e-02
-4.749099999999998545e+00 -7.874999999999090505e-01 7.089062327631501237e-02
-4.670900000000074215e+00 -7.874999999999090505e-01 6.448339408202530265e-02
-4.553800000000137516e+00 -7.874999999999090505e-01 7.195352466193687124e-02
-4.475600000000213186e+00 -7.874999999999090505e-01 9.783804898674021422e-02
-4.358400000000074215e+00 -7.874999999999090505e-01 9.382714055161803235e-02
-4.280300000000352156e+00 -7.874999999999090505e-01 1.098792945436948970e-01
-4.163100000000213186e+00 -7.874999999999090505e-01 1.156624153091525276e-01
-4.045900000000074215e+00 -7.874999999999090505e-01 1.506955597767332122e-01
-3.967800000000352156e+00 -7.874999999999090505e-01 1.580911381552484452e-01
-3.850600000000213186e+00 -7.874999999999090505e-01 1.833046926674848920e-01
-3.772500000000036380e+00 -7.874999999999090505e-01 1.888236856337098257e-01
-3.655300000000352156e+00 -7.874999999999090505e-01 2.401092100056889389e-01
-3.577200000000175351e+00 -7.874999999999090505e-01 2.676743539562551066e-01
-3.460000000000036380e+00 -7.874999999999090505e-01 2.790148088200843368e-01
-3.342800000000352156e+00 -7.874999999999090505e-01 3.211197621058305418e-01
-3.264700000000175351e+00 -7.874999999999090505e-01 3.745566500038177704e-01
-3.147500000000036380e+00 -7.874999999999090505e-01 4.137987987559452185e-01
-3.069400000000314321e+00 -7.874999999999090505e-01 4.258996860740169588e-01
-2.952200000000175351e+00 -7.874999999999090505e-01 4.458029937839381174e-01
-2.835000000000036380e+00 -7.874999999999090505e-01 4.862699287018622529e-01
-2.756900000000314321e+00 -7.874999999999090505e-01 5.286006686546944611e-01
-2.678800000000137516e+00 -7.874999999999090505e-01 4.961065591603828207e-01
-2.561599999999998545e+00 -7.874999999999090505e-01 5.660812553909715383e-01
-2.444400000000314321e+00 -7.874999999999090505e-01 6.167469314599126617e-01
-2.366200000000389991e+00 -7.874999999999090505e-01 6.547877247381107546e-01
-2.249099999999998545e+00 -7.874999999999090505e-01 6.669482538172996078e-01
-2.170900000000074215e+00 -7.874999999999090505e-01 7.685394736286204065e-01
-2.053800000000137516e+00 -7.874999999999090505e-01 7.122589517630876221e-01
-1.975600000000213186e+00 -7.874999999999090505e-01 7.926666960633674819e-01
-1.858400000000074215e+00 -7.874999999999090505e-01 7.705907241984677469e-01
-1.741200000000389991e+00 -7.874999999999090505e-01 7.364096048897021962e-01
-1.663100000000213186e+00 -7.874999999999090505e-01 7.695235626870517986e-01
-1.545900000000074215e+00 -7.874999999999090505e-01 7.423120091773939278e-01
-1.467800000000352156e+00 -7.874999999999090505e-01 8.046120887899554930e-01
-1.350600000000213186e+00 -7.874999999999090505e-01 7.833285003227538068e-01
-1.272500000000036380e+00 -7.874999999999090505e-01 8.418967097397050958e-01
-1.155300000000352156e+00 -7.874999999999090505e-01 8.474796045928412180e-01
-1.038100000000213186e+00 -7.874999999999090505e-01 8.676875112970388049e-01
-9.600000000000363798e-01 -7.874999999999090505e-01 8.645754894044664907e-01
-8.819000000003143214e-01 -7.874999999999090505e-01 8.131366005039006861e-01
-7.647000000001753506e-01 -7.874999999999090505e-01 8.764825409989078775e-01
-6.475000000000363798e-01 -7.874999999999090505e-01 8.870327425279360689e-01
-5.694000000003143214e-01 -7.874999999999090505e-01 8.779245935802025835e-01
-4.522000000001753506e-01 -7.874999999999090505e-01 8.792942240229978390e-01
-3.740999999999985448e-01 -7.874999999999090505e-01 8.921768444242824669e-01
-2.569000000003143214e-01 -7.874999999999090505e-01 8.776242547117202308e-01
-1.788000000001375156e-01 -7.874999999999090505e-01 8.477203017002065133e-01
-6.159999999999854481e-02 -7.874999999999090505e-01 9.559615778760792715e-01
5.559999999968567863e-02 -7.874999999999090505e-01 9.089319191723815861e-01
1.337999999996100087e-01 -7.874999999999090505e-01 9.432472324436605993e-01
2.509000000000014552e-01 -7.874999999999090505e-01 8.727890119354443366e-01
3.290999999999257852e-01 -7.874999999999090505e-01 8.257849139865112154e-01
4.461999999998624844e-01 -7.874999999999090505e-01 8.356982267093251426e-01
5.243999999997868144e-01 -7.874999999999090505e-01 8.270991627939835444e-01
6.415999999999257852e-01 -7.874999999999090505e-01 7.453835598749224411e-01
7.586999999998624844e-01 -7.874999999999090505e-01 7.767828170401566146e-01
8.368999999997868144e-01 -7.874999999999090505e-01 7.129874332738744824e-01
9.540999999999257852e-01 -7.874999999999090505e-01 6.953760732411660150e-01
1.032199999999647844e+00 -7.874999999999090505e-01 6.740690540820969412e-01
1.149399999999786814e+00 -7.874999999999090505e-01 6.143314401346717801e-01
1.227499999999963620e+00 -7.874999999999090505e-01 6.304815770200123959e-01
1.344699999999647844e+00 -7.874999999999090505e-01 6.013465767143293395e-01
1.461899999999786814e+00 -7.874999999999090505e-01 5.606602453180103973e-01
1.539999999999963620e+00 -7.874999999999090505e-01 5.238889695264468127e-01
1.618099999999685679e+00 -7.874999999999090505e-01 4.834454653003900648e-01
1.735299999999824649e+00 -7.874999999999090505e-01 4.851516456809173983e-01
1.852499999999963620e+00 -7.874999999999090505e-01 4.346308138889748429e-01
1.930599999999685679e+00 -7.874999999999090505e-01 4.264939736222905231e-01
2.047799999999824649e+00 -7.874999999999090505e-01 3.753128223322662604e-01
2.125900000000001455e+00 -7.874999999999090505e-01 3.545915704698825444e-01
2.243099999999685679e+00 -7.874999999999090505e-01 3.215585550626203215e-01
2.321199999999862484e+00 -7.874999999999090505e-01 3.213157278923580162e-01
2.438400000000001455e+00 -7.874999999999090505e-01 2.895224090911718284e-01
2.555599999999685679e+00 -7.874999999999090505e-01 2.775642359872015907e-01
2.633799999999610009e+00 -7.874999999999090505e-01 2.604790014900613682e-01
2.750900000000001455e+00 -7.874999999999090505e-01 2.518202958136027680e-01
2.829099999999925785e+00 -7.874999999999090505e-01 2.187510693370909032e-01
2.946299999999610009e+00 -7.874999999999090505e-01 2.340449209378223094e-01
3.024399999999786814e+00 -7.874999999999090505e-01 2.146379178829109224e-01
3.141599999999925785e+00 -7.874999999999090505e-01 2.069952522083392810e-01
3.258699999999862484e+00 -7.874999999999090505e-01 1.835198290200857063e-01
3.336899999999786814e+00 -7.874999999999090505e-01 1.966218458997652241e-01
3.454099999999925785e+00 -7.874999999999090505e-01 1.582423726209381265e-01
3.532199999999647844e+00 -7.874999999999090505e-01 1.500799715994892980e-01
3.649399999999786814e+00 -7.874999999999090505e-01 1.407545562362578218e-01
3.727499999999963620e+00 -7.874999999999090505e-01 1.489765990188237077e-01
3.844699999999647844e+00 -7.874999999999090505e-01 1.523868297169812258e-01
3.961899999999786814e+00 -7.874999999999090505e-01 1.314994329486285640e-01
4.039999999999963620e+00 -7.874999999999090505e-01 1.172663526706219789e-01
4.157199999999647844e+00 -7.874999999999090505e-01 1.280189101748687996e-01
4.235299999999824649e+00 -7.874999999999090505e-01 1.344325295578496227e-01
4.352499999999963620e+00 -7.874999999999090505e-01 1.038341760419016213e-01
4.430599999999685679e+00 -7.874999999999090505e-01 1.050163609497575951e-01
4.547799999999824649e+00 -7.874999999999090505e-01 1.183186037417586628e-01
4.625900000000001455e+00 -7.874999999999090505e-01 1.207021441235439640e-01
4.743099999999685679e+00 -7.874999999999090505e-01 9.627032269452039104e-02
4.821199999999862484e+00 -7.874999999999090505e-01 9.808300621989955725e-02
4.938400000000001455e+00 -7.874999999999090505e-01 8.904940947356225489e-02
5.055599999999685679e+00 -7.874999999999090505e-01 8.593525751809300006e-02
5.133699999999862484e+00 -7.874999999999090505e-01 9.092599488585255407e-02
5.250900000000001455e+00 -7.874999999999090505e-01 7.725099108686987737e-02
5.329099999999925785e+00 -7.874999999999090505e-01 6.890327459337873550e-02
5.446299999999610009e+00 -7.874999999999090505e-01 9.071937878483989082e-02
5.524399999999786814e+00 -7.874999999999090505e-01 7.370230630040490449e-02
5.641599999999925785e+00 -7.874999999999090505e-01 7.925325021008541859e-02
5.719699999999647844e+00 -7.874999999999090505e-01 7.279915963206087803e-02
5.836899999999786814e+00 -7.874999999999090505e-01 6.408507232027924050e-02
5.954099999999925785e+00 -7.874999999999090505e-01 6.528216766841447860e-02
6.032199999999647844e+00 -7.874999999999090505e-01 6.914397170074401688e-02
-5.960000000000036380e+00 -3.969000000001869921e-01 1.236501511730442662e-02
-5.881900000000314321e+00 -3.969000000001869921e-01 2.941190848229793819e-02
-5.764700000000175351e+00 -3.969000000001869921e-01 2.192260733631303318e-02
-5.647500000000036380e+00 -3.969000000001869921e-01 2.756727401346320550e-02
-5.569400000000314321e+00 -3.969000000001869921e-01 1.903637211082681580e-02
-5.452200000000175351e+00 -3.969000000001869921e-01 2.680471149632367156e-02
-5.374099999999998545e+00 -3.969000000001869921e-01 1.807358368136572843e-02
-5.256900000000314321e+00 -3.969000000001869921e-01 2.755662369897801667e-02
-5.139700000000175351e+00 -3.969000000001869921e-01 2.569707878986401614e-02
-5.061599999999998545e+00 -3.969000000001869921e-01 3.611734648217292815e-02
-4.944400000000314321e+00 -3.969000000001869921e-01 4.934503707277766715e-02
-4.866200000000389991e+00 -3.969000000001869921e-01 4.266089970187305486e-02
-4.749099999999998545e+00 -3.969000000001869921e-01 6.184211608969843177e-02
-4.670900000000074215e+00 -3.969000000001869921e-01 6.189536766212438285e-02
-4.553800000000137516e+00 -3.969000000001869921e-01 4.741307002516438607e-02
-4.475600000000213186e+00 -3.969000000001869921e-01 6.844531107051561591e-02
-4.358400000000074215e+00 -3.969000000001869921e-01 7.984327763256487964e-02
-4.280300000000352156e+00 -3.969000000001869921e-01 8.837417953520126934e-02
-4.163100000000213186e+00 -3.969000000001869921e-01 9.408487816215960198e-02
-4.045900000000074215e+00 -3.969000000001869921e-01 1.152257524152597856e-01
-3.967800000000352156e+00 -3.969000000001869921e-01 1.392294312019787261e-01
-3.850600000000213186e+00 -3.969000000001869921e-01 1.537585902226735746e-01
-3.772500000000036380e+00 -3.969000000001869921e-01 1.888982378351061475e-01
-3.655300000000352156e+00 -3.969000000001869921e-01 1.986283651487748270e-01
-3.577200000000175351e+00 -3.969000000001869921e-01 2.009543938323400947e-01
-3.460000000000036380e+00 -3.969000000001869921e-01 2.309733702402937960e-01
-3.342800000000352156e+00 -3.969000000001869921e-01 2.518969780778961276e-01
-3.264700000000175351e+00 -3.969000000001869921e-01 2.772660271816163036e-01
-3.147500000000036380e+00 -3.969000000001869921e-01 3.018916843342702716e-01
-3.069400000000314321e+00 -3.969000000001869921e-01 3.458519224033363981e-01
-2.952200000000175351e+00 -3.969000000001869921e-01 4.198396571319443771e-01
-2.835000000000036380e+00 -3.969000000001869921e-01 4.218142254374984690e-01
-2.756900000000314321e+00 -3.969000000001869921e-01 4.390379140229460631e-01
-2.678800000000137516e+00 -3.969000000001869921e-01 5.097900832109536484e-01
-2.561599999999998545e+00 -3.969000000001869921e-01 5.016575030700632931e-01
-2.444400000000314321e+00 -3.969000000001869921e-01 6.134091229002545109e-01
-2.366200000000389991e+00 -3.969000000001869921e-01 6.159034265526857066e-01
-2.249099999999998545e+00 -3.969000000001869921e-01 6.307435747563480133e-01
-2.170900000000074215e+00 -3.969000000001869921e-01 6.648607921782024865e-01
-2.053800000000137516e+00 -3.969000000001869921e-01 6.583172389585023598e-01
-1.975600000000213186e+00 -3.969000000001869921e-01 6.986712805428835216e-01
-1.858400000000074215e+00 -3.969000000001869921e-01 7.485360529625383341e-01
-1.741200000000389991e+00 -3.969000000001869921e-01 7.253098471332382058e-01
-1.663100000000213186e+00 -3.969000000001869921e-01 7.870859312731284252e-01
-1.545900000000074215e+00 -3.969000000001869921e-01 7.534927093239452978e-01
-1.467800000000352156e+00 -3.969000000001869921e-01 7.806872223304269776e-01
-1.350600000000213186e+00 -3.969000000001869921e-01 8.276785399019778167e-01
-1.272500000000036380e+00 -3.969000000001869921e-01 8.495074244708211708e-01
-1.155300000000352156e+00 -3.969000000001869921e-01 8.392575618102752211e-01
-1.038100000000213186e+00 -3.969000000001869921e-01 8.046206090415436440e-01
-9.600000000000363798e-01 -3.969000000001869921e-01 8.400158642016207766e-01
-8.819000000003143214e-01 -3.969000000001869921e-01 8.663455716719050681e-01
-7.647000000001753506e-01 -3.969000000001869921e-01 8.120800893069699544e-01
-6.475000000000363798e-01 -3.969000000001869921e-01 8.823551244060410248e-01
-5.694000000003143214e-01 -3.969000000001869921e-01 9.624710500894267939e-01
-4.522000000001753506e-01 -3.969000000001869921e-01 9.416432950821911341e-01
-3.740999999999985448e-01 -3.969000000001869921e-01 9.577721313385615387e-01
-2.569000000003143214e-01 -3.969000000001869921e-01 8.880615629072052819e-01
-1.788000000001375156e-01 -3.969000000001869921e-01 9.427892689207976185e-01
-6.159999999999854481e-02 -3.969000000001869921e-01 9.122867682352162610e-01
5.559999999968567863e-02 -3.969000000001869921e-01 9.270097629795415184e-01
1.337999999996100087e-01 -3.969000000001869921e-01 9.374790221184823302e-01
2.509000000000014552e-01 -3.969000000001869921e-01 9.445785217543093415e-01
3.290999999999257852e-01 -3.969000000001869921e-01 9.910543641047770969e-01
4.461999999998624844e-01 -3.969000000001869921e-01 9.021114577760667164e-01
5.243999999997868144e-01 -3.969000000001869921e-01 9.450024042708197181e-01
6.415999999999257852e-01 -3.969000000001869921e-01 9.182339038437458134e-01
7.586999999998624844e-01 -3.969000000001869921e-01 8.510921912662173794e-01
8.368999999997868144e-01 -3.969000000001869921e-01 7.968650500334290010e-01
9.540999999999257852e-01 -3.969000000001869921e-01 7.637042308523445122e-01
1.032199999999647844e+00 -3.969000000001869921e-01 7.314678589685744692e-01
1.149399999999786814e+00 -3.969000000001869921e-01 7.260809299019658214e-01
1.227499999999963620e+00 -3.969000000001869921e-01 7.480929998799544789e-01
1.344699999999647844e+00 -3.969000000001869921e-01 6.875225313397876903e-01
1.461899999999786814e+00 -3.969000000001869921e-01 6.298808992830478015e-01
1.539999999999963620e+00 -3.969000000001869921e-01 6.107103332097075787e-01
1.618099999999685679e+00 -3.969000000001869921e-01 6.320812542556877300e-01
1.735299999999824649e+00 -3.969000000001869921e-01 5.532561466879070133e-01
1.852499999999963620e+00 -3.969000000001869921e-01 5.485849187547030548e-01
1.930599999999685679e+00 -3.969000000001869921e-01 4.459712687528041286e-01
2.047799999999824649e+00 -3.969000000001869921e-01 4.406056403151658585e-01
2.125900000000001455e+00 -3.969000000001869921e-01 4.242701879577829849e-01
2.243099999999685679e+00 -3.969000000001869921e-01 4.208663474483166356e-01
2.321199999999862484e+00 -3.969000000001869921e-01 3.870942002157823358e-01
2.438400000000001455e+00 -3.969000000001869921e-01 3.587047219240624973e-01
2.555599999999685679e+00 -3.969000000001869921e-01 3.388163246544205753e-01
2.633799999999610009e+00 -3.969000000001869921e-01 3.175284760614247581e-01
2.750900000000001455e+00 -3.969000000001869921e-01 2.823930885747862884e-01
2.829099999999925785e+00 -3.969000000001869921e-01 2.422264925253445056e-01
2.946299999999610009e+00 -3.969000000001869921e-01 2.184954617894463991e-01
3.024399999999786814e+00 -3.969000000001869921e-01 2.354124213177205549e-01
3.141599999999925785e+00 -3.969000000001869921e-01 2.431743705145263112e-01
3.258699999999862484e+00 -3.969000000001869921e-01 2.276845531272674583e-01
3.336899999999786814e+00 -3.969000000001869921e-01 1.939571372155709239e-01
3.454099999999925785e+00 -3.969000000001869921e-01 1.907279618636616159e-01
3.532199999999647844e+00 -3.969000000001869921e-01 1.866254607239668240e-01
3.649399999999786814e+00 -3.969000000001869921e-01 1.615034989163030288e-01
3.727499999999963620e+00 -3.969000000001869921e-01 1.638572184175297874e-01
3.844699999999647844e+00 -3.969000000001869921e-01 1.599868941336121120e-01
3.961899999999786814e+00 -3.969000000001869921e-01 1.486975607793117604e-01
4.039999999999963620e+00 -3.969000000001869921e-01 1.360961086804361453e-01
4.157199999999647844e+00 -3.969000000001869921e-01 1.373528457896884269e-01
4.235299999999824649e+00 -3.969000000001869921e-01 1.078173936593623122e-01
4.352499999999963620e+00 -3.969000000001869921e-01 1.158583810956799881e-01
4.430599999999685679e+00 -3.969000000001869921e-01 1.113937692634887622e-01
4.547799999999824649e+00 -3.969000000001869921e-01 1.108250424699796788e-01
4.625900000000001455e+00 -3.969000000001869921e-01 1.062517974300395129e-01
4.743099999999685679e+00 -3.969000000001869921e-01 1.051910261073147057e-01
4.821199999999862484e+00 -3.969000000001869921e-01 9.412534935720333340e-02
4.938400000000001455e+00 -3.969000000001869921e-01 9.600832495818474588e-02
5.055599999999685679e+00 -3.969000000001869921e-01 1.025348376747085705e-01
5.133699999999862484e+00 -3.969000000001869921e-01 8.989930456948033721e-02
5.250900000000001455e+00 -3.969000000001869921e-01 8.148981625197510015e-02
5.329099999999925785e+00 -3.969000000001869921e-01 8.441226254671095608e-02
5.446299999999610009e+00 -3.969000000001869921e-01 8.807597072961598217e-02
5.524399999999786814e+00 -3.969000000001869921e-01 6.433641974212969683e-02
5.641599999999925785e+00 -3.969000000001869921e-01 6.912693119756771476e-02
5.719699999999647844e+00 -3.969000000001869921e-01 6.736323911882040327e-02
5.836899999999786814e+00 -3.969000000001869921e-01 7.477798806340898996e-02
5.954099999999925785e+00 -3.969000000001869921e-01 5.764802224543100900e-02
6.032199999999647844e+00 -3.969000000001869921e-01 7.289927258822165301e-02
-5.960000000000036380e+00 -8.440000000018699211e-02 1.724072908862395170e-02
-5.881900000000314321e+00 -8.440000000018699211e-02 2.387800507579373663e-02
-5.764700000000175351e+00 -8.440000000018699211e-02 1.914074519278166631e-02
-5.647500000000036380e+00 -8.440000000018699211e-02 2.001407098056716752e-02
-5.569400000000314321e+00 -8.440000000018699211e-02 1.616078719982578724e-02
-5.452200000000175351e+00 -8.440000000018699211e-02 2.007584280458126272e-02
-5.374099999999998545e+00 -8.440000000018699211e-02 1.714274619536021102e-02
-5.256900000000314321e+00 -8.440000000018699211e-02 2.668116784829548116e-02
-5.139700000000175351e+00 -8.440000000018699211e-02 3.907600384615843303e-02
-5.061599999999998545e+00 -8.440000000018699211e-02 3.434939427763155501e-02
-4.944400000000314321e+00 -8.440000000018699211e-02 2.195029815397452760e-02
-4.866200000000389991e+00 -8.440000000018699211e-02 4.005796284169286375e-02
-4.749099999999998545e+00 -8.440000000018699211e-02 3.805144359268325394e-02
-4.670900000000074215e+00 -8.440000000018699211e-02 4.289094649475313353e-02
-4.553800000000137516e+00 -8.440000000018699211e-02 3.903553265111471549e-02
-4.475600000000213186e+00 -8.440000000018699211e-02 3.906109340587916867e-02
-4.358400000000074215e+00 -8.440000000018699211e-02 5.239102701554172042e-02
-4.280300000000352156e+00 -8.440000000018699211e-02 6.681155282848762200e-02
-4.163100000000213186e+00 -8.440000000018699211e-02 7.029846579093849968e-02
-4.045900000000074215e+00 -8.440000000018699211e-02 7.535736517140327606e-02
-3.967800000000352156e+00 -8.440000000018699211e-02 8.874055035349176501e-02
-3.850600000000213186e+00 -8.440000000018699211e-02 1.016870726416875120e-01
-3.772500000000036380e+00 -8.440000000018699211e-02 1.294929136996189611e-01
-3.655300000000352156e+00 -8.440000000018699211e-02 1.464546045487309378e-01
-3.577200000000175351e+00 -8.440000000018699211e-02 1.507530714749532319e-01
-3.460000000000036380e+00 -8.440000000018699211e-02 1.503760503421775474e-01
-3.342800000000352156e+00 -8.440000000018699211e-02 1.767760498880640296e-01
-3.264700000000175351e+00 -8.440000000018699211e-02 2.271690779061842913e-01
-3.147500000000036380e+00 -8.440000000018699211e-02 2.491747576954818078e-01
-3.069400000000314321e+00 -8.440000000018699211e-02 2.884275567620943614e-01
-2.952200000000175351e+00 -8.440000000018699211e-02 3.274950403566646573e-01
-2.835000000000036380e+00 -8.440000000018699211e-02 3.321172768432367195e-01
-2.756900000000314321e+00 -8.440000000018699211e-02 3.793620718995350805e-01
-2.678800000000137516e+00 -8.440000000018699211e-02 4.360153547720493905e-01
-2.561599999999998545e+00 -8.440000000018699211e-02 4.817350247940687669e-01
-2.444400000000314321e+00 -8.440000000018699211e-02 5.190473365614799439e-01
-2.366200000000389991e+00 -8.440000000018699211e-02 5.228793197132508563e-01
-2.249099999999998545e+00 -8.440000000018699211e-02 5.406951657840750602e-01
-2.170900000000074215e+00 -8.440000000018699211e-02 6.223383465646368240e-01
-2.053800000000137516e+00 -8.440000000018699211e-02 6.190601797660957306e-01
-1.975600000000213186e+00 -8.440000000018699211e-02 6.777924040261189553e-01
-1.858400000000074215e+00 -8.440000000018699211e-02 6.500802857356572373e-01
-1.741200000000389991e+00 -8.440000000018699211e-02 7.026395877200649620e-01
-1.663100000000213186e+00 -8.440000000018699211e-02 6.742884505604918033e-01
-1.545900000000074215e+00 -8.440000000018699211e-02 7.144145754148898408e-01
-1.467800000000352156e+00 -8.440000000018699211e-02 7.638788960099016645e-01
-1.350600000000213186e+00 -8.440000000018699211e-02 7.939127828581346025e-01
-1.272500000000036380e+00 -8.440000000018699211e-02 7.941854309089554365e-01
-1.155300000000352156e+00 -8.440000000018699211e-02 7.733725863419991242e-01
-1.038100000000213186e+00 -8.440000000018699211e-02 7.569242406510732213e-01
-9.600000000000363798e-01 -8.440000000018699211e-02 8.059646787295744463e-01
-8.819000000003143214e-01 -8.440000000018699211e-02 8.189474120870199325e-01
-7.647000000001753506e-01 -8.440000000018699211e-02 8.445443779207231216e-01
-6.475000000000363798e-01 -8.440000000018699211e-02 8.953719387698391152e-01
-5.694000000003143214e-01 -8.440000000018699211e-02 9.057240444494428777e-01
-4.522000000001753506e-01 -8.440000000018699211e-02 9.106636603076734282e-01
-3.740999999999985448e-01 -8.440000000018699211e-02 8.937360504649141113e-01
-2.569000000003143214e-01 -8.440000000018699211e-02 8.892437478150614361e-01
-1.788000000001375156e-01 -8.440000000018699211e-02 9.445827818801032505e-01
-6.159999999999854481e-02 -8.440000000018699211e-02 9.498419071728897434e-01
5.559999999968567863e-02 -8.440000000018699211e-02 9.719839109875977323e-01
1.337999999996100087e-01 -8.440000000018699211e-02 9.082715996742999343e-01
2.509000000000014552e-01 -8.440000000018699211e-02 9.636532349972828371e-01
3.290999999999257852e-01 -8.440000000018699211e-02 9.096582706202716029e-01
4.461999999998624844e-01 -8.440000000018699211e-02 9.421353396114070522e-01
5.243999999997868144e-01 -8.440000000018699211e-02 9.420224462778639118e-01
6.415999999999257852e-01 -8.440000000018699211e-02 9.535056153557947001e-01
7.586999999998624844e-01 -8.440000000018699211e-02 9.169303053507587009e-01
8.368999999997868144e-01 -8.440000000018699211e-02 8.923302089528690750e-01
9.540999999999257852e-01 -8.440000000018699211e-02 8.755176225065497420e-01
1.032199999999647844e+00 -8.440000000018699211e-02 8.753536076634778063e-01
1.149399999999786814e+00 -8.440000000018699211e-02 8.276167680779636937e-01
1.227499999999963620e+00 -8.440000000018699211e-02 8.579509937946790954e-01
1.344699999999647844e+00 -8.440000000018699211e-02 7.446422979867532987e-01
1.461899999999786814e+00 -8.440000000018699211e-02 7.009163668363612709e-01
1.539999999999963620e+00 -8.440000000018699211e-02 6.802419763577124412e-01
1.618099999999685679e+00 -8.440000000018699211e-02 6.283429938713863683e-01
1.735299999999824649e+00 -8.440000000018699211e-02 6.376918399264853710e-01
1.852499999999963620e+00 -8.440000000018699211e-02 6.043712660281230775e-01
1.930599999999685679e+00 -8.440000000018699211e-02 5.513135293258084602e-01
2.047799999999824649e+00 -8.440000000018699211e-02 5.434748978647093720e-01
2.125900000000001455e+00 -8.440000000018699211e-02 4.703988300560336122e-01
2.243099999999685679e+00 -8.440000000018699211e-02 4.383009122605709962e-01
2.321199999999862484e+00 -8.440000000018699211e-02 4.591968292805118090e-01
2.438400000000001455e+00 -8.440000000018699211e-02 3.962406902956626120e-01
2.555599999999685679e+00 -8.440000000018699211e-02 3.706628950280327350e-01
2.633799999999610009e+00 -8.440000000018699211e-02 3.700025755299509722e-01
2.750900000000001455e+00 -8.440000000018699211e-02 3.352953306856170657e-01
2.829099999999925785e+00 -8.440000000018699211e-02 2.949881504849708458e-01
2.946299999999610009e+00 -8.440000000018699211e-02 2.665390304321339499e-01
3.024399999999786814e+00 -8.440000000018699211e-02 2.746588301956420231e-01
3.141599999999925785e+00 -8.440000000018699211e-02 2.357702718844229273e-01
3.258699999999862484e+00 -8.440000000018699211e-02 2.389142447204506969e-01
3.336899999999786814e+00 -8.440000000018699211e-02 2.088313664255858904e-01
3.454099999999925785e+00 -8.440000000018699211e-02 2.234989795345881936e-01
3.532199999999647844e+00 -8.440000000018699211e-02 1.885446473941978507e-01
3.649399999999786814e+00 -8.440000000018699211e-02 1.769145039763714844e-01
3.727499999999963620e+00 -8.440000000018699211e-02 1.652374991748102595e-01
3.844699999999647844e+00 -8.440000000018699211e-02 1.715531356645273453e-01
3.961899999999786814e+00 -8.440000000018699211e-02 1.625706604277189493e-01
4.039999999999963620e+00 -8.440000000018699211e-02 1.577460679659283271e-01
4.157199999999647844e+00 -8.440000000018699211e-02 1.226064203534957542e-01
4.235299999999824649e+00 -8.440000000018699211e-02 1.237609144436902370e-01
4.352499999999963620e+00 -8.440000000018699211e-02 1.256438900446716633e-01
4.430599999999685679e+00 -8.440000000018699211e-02 1.146847164394121793e-01
4.547799999999824649e+00 -8.440000000018699211e-02 1.179650133008503937e-01
4.625900000000001455e+00 -8.440000000018699211e-02 1.106503773124225820e-01
4.743099999999685679e+00 -8.440000000018699211e-02 1.197500060085680551e-01
4.821199999999862484e+00 -8.440000000018699211e-02 1.009138598100628031e-01
4.938400000000001455e+00 -8.440000000018699211e-02 1.054849747871059173e-01
5.055599999999685679e+00 -8.440000000018699211e-02 9.305392771999332346e-02
5.133699999999862484e+00 -8.440000000018699211e-02 8.376898355180555089e-02
5.250900000000001455e+00 -8.440000000018699211e-02 8.066122178502739548e-02
5.329099999999925785e+00 -8.440000000018699211e-02 8.369869147620330463e-02
5.446299999999610009e+00 -8.440000000018699211e-02 8.349207537519062750e-02
5.524399999999786814e+00 -8.440000000018699211e-02 7.976020517958040679e-02
5.641599999999925785e+00 -8.440000000018699211e-02 8.904940947356225489e-02
5.719699999999647844e+00 -8.440000000018699211e-02 7.403033598654873426e-02
5.836899999999786814e+00 -8.440000000018699211e-02 7.203446705202430633e-02
5.954099999999925785e+00 -8.440000000018699211e-02 8.365822028115957321e-02
6.032199999999647844e+00 -8.440000000018699211e-02 6.557398628530866636e-02
-5.960000000000036380e+00 2.280999999998130079e-01 2.009075324486052708e-02
-5.881900000000314321e+00 2.280999999998130079e-01 2.005667223850791936e-02
-5.764700000000175351e+00 2.280999999998130079e-01 7.632015360086436169e-03
-5.647500000000036380e+00 2.280999999998130079e-01 1.527255097176102340e-02
-5.569400000000314321e+00 2.280999999998130079e-01 1.529385160073140279e-02
-5.452200000000175351e+00 2.280999999998130079e-01 2.005454217561088159e-02
-5.374099999999998545e+00 2.280999999998130079e-01 1.525551046858472128e-02
-5.256900000000314321e+00 2.280999999998130079e-01 2.868768709730508404e-02
-5.139700000000175351e+00 2.280999999998130079e-01 2.665347703063398674e-02
-5.061599999999998545e+00 2.280999999998130079e-01 2.196733865715082626e-02
-4.944400000000314321e+00 2.280999999998130079e-01 2.670459854016289658e-02
-4.866200000000389991e+00 2.280999999998130079e-01 3.152280081326239852e-02
-4.749099999999998545e+00 2.280999999998130079e-01 2.964195527517802034e-02
-4.670900000000074215e+00 2.280999999998130079e-01 3.814090623435884009e-02
-4.553800000000137516e+00 2.280999999998130079e-01 4.319341542613249624e-02
-4.475600000000213186e+00 2.280999999998130079e-01 4.958786424303997936e-02
-4.358400000000074215e+00 2.280999999998130079e-01 4.116772561104955347e-02
-4.280300000000352156e+00 2.280999999998130079e-01 5.054639254670698773e-02
-4.163100000000213186e+00 2.280999999998130079e-01 6.385928565319323735e-02
-4.045900000000074215e+00 2.280999999998130079e-01 6.864766704573420364e-02
-3.967800000000352156e+00 2.280999999998130079e-01 6.985967283414870610e-02
-3.850600000000213186e+00 2.280999999998130079e-01 1.023473921397692332e-01
-3.772500000000036380e+00 2.280999999998130079e-01 1.032867498773629017e-01
-3.655300000000352156e+00 2.280999999998130079e-01 8.493625801938226028e-02
-3.577200000000175351e+00 2.280999999998130079e-01 1.242060975891711438e-01
-3.460000000000036380e+00 2.280999999998130079e-01 1.288688052707868681e-01
-3.342800000000352156e+00 2.280999999998130079e-01 1.474642543619268664e-01
-3.264700000000175351e+00 2.280999999998130079e-01 1.830213943021788692e-01
-3.147500000000036380e+00 2.280999999998130079e-01 2.047714665438318260e-01
-3.069400000000314321e+00 2.280999999998130079e-01 2.769166968665021100e-01
-2.952200000000175351e+00 2.280999999998130079e-01 2.429549740361314492e-01
-2.835000000000036380e+00 2.280999999998130079e-01 2.790616702038191677e-01
-2.756900000000314321e+00 2.280999999998130079e-01 3.105653004510082194e-01
-2.678800000000137516e+00 2.280999999998130079e-01 3.638424336317176433e-01
-2.561599999999998545e+00 2.280999999998130079e-01 4.194860666910361080e-01
-2.444400000000314321e+00 2.280999999998130079e-01 4.091936027725494585e-01
-2.366200000000389991e+00 2.280999999998130079e-01 4.284174204183155421e-01
-2.249099999999998545e+00 2.280999999998130079e-01 4.448955869898000293e-01
-2.170900000000074215e+00 2.280999999998130079e-01 5.287199521769285759e-01
-2.053800000000137516e+00 2.280999999998130079e-01 5.858226783207178823e-01
-1.975600000000213186e+00 2.280999999998130079e-01 5.748123832059295335e-01
-1.858400000000074215e+00 2.280999999998130079e-01 5.994167397296131794e-01
-1.741200000000389991e+00 2.280999999998130079e-01 6.194116401441069897e-01
-1.663100000000213186e+00 2.280999999998130079e-01 6.513540633480858766e-01
-1.545900000000074215e+00 2.280999999998130079e-01 6.817756216435796324e-01
-1.467800000000352156e+00 2.280999999998130079e-01 6.909498025411213717e-01
-1.350600000000213186e+00 2.280999999998130079e-01 7.392702793604238876e-01
-1.272500000000036380e+00 2.280999999998130079e-01 6.693275340732907086e-01
-1.155300000000352156e+00 2.280999999998130079e-01 7.458436534606825985e-01
-1.038100000000213186e+00 2.280999999998130079e-01 7.452152849060563744e-01
-9.600000000000363798e-01 2.280999999998130079e-01 7.527748781276436540e-01
-8.819000000003143214e-01 2.280999999998130079e-01 7.428338745871682081e-01
-7.647000000001753506e-01 2.280999999998130079e-01 7.169110091302181020e-01
-6.475000000000363798e-01 2.280999999998130079e-01 8.208026968703397985e-01
-5.694000000003143214e-01 2.280999999998130079e-01 8.399051009309747018e-01
-4.522000000001753506e-01 2.280999999998130079e-01 8.507386008253090548e-01
-3.740999999999985448e-01 2.280999999998130079e-01 8.760224474131477201e-01
-2.569000000003143214e-01 2.280999999998130079e-01 8.350847685949782662e-01
-1.788000000001375156e-01 2.280999999998130079e-01 8.540167676238502592e-01
-6.159999999999854481e-02 2.280999999998130079e-01 9.491794576119109150e-01
5.559999999968567863e-02 2.280999999998130079e-01 9.007034862011247256e-01
1.337999999996100087e-01 2.280999999998130079e-01 9.368421333122679551e-01
2.509000000000014552e-01 2.280999999998130079e-01 9.078328067175100990e-01
3.290999999999257852e-01 2.280999999998130079e-01 9.193862678710431613e-01
4.461999999998624844e-01 2.280999999998130079e-01 9.104101828229259619e-01
5.243999999997868144e-01 2.280999999998130079e-01 9.435752621298045817e-01
6.415999999999257852e-01 2.280999999998130079e-01 9.731490553922773623e-01
7.586999999998624844e-01 2.280999999998130079e-01 9.240255448607915811e-01
8.368999999997868144e-01 2.280999999998130079e-01 9.003264650683489023e-01
9.540999999999257852e-01 2.280999999998130079e-01 8.851156859206021910e-01
1.032199999999647844e+00 2.280999999998130079e-01 8.501762642204910847e-01
1.149399999999786814e+00 2.280999999998130079e-01 9.016897053224531833e-01
1.227499999999963620e+00 2.280999999998130079e-01 8.478587557885139958e-01
1.344699999999647844e+00 2.280999999998130079e-01 8.245537376320234424e-01
1.461899999999786814e+00 2.280999999998130079e-01 7.981047466395049250e-01
1.539999999999963620e+00 2.280999999998130079e-01 6.819971481848715600e-01
1.618099999999685679e+00 2.280999999998130079e-01 7.146872234657106748e-01
1.735299999999824649e+00 2.280999999998130079e-01 7.094515288647917917e-01
1.852499999999963620e+00 2.280999999998130079e-01 6.726163511863171296e-01
1.930599999999685679e+00 2.280999999998130079e-01 6.418987141481350411e-01
2.047799999999824649e+00 2.280999999998130079e-01 5.557142392710885392e-01
2.125900000000001455e+00 2.280999999998130079e-01 5.585536131128400195e-01
2.243099999999685679e+00 2.280999999998130079e-01 5.315912769621354839e-01
2.321199999999862484e+00 2.280999999998130079e-01 5.024924877257020972e-01
2.438400000000001455e+00 2.280999999998130079e-01 4.209558100899921662e-01
2.555599999999685679e+00 2.280999999998130079e-01 4.378791598069575186e-01
2.633799999999610009e+00 2.280999999998130079e-01 4.149958941040804428e-01
2.750900000000001455e+00 2.280999999998130079e-01 3.702858738952570228e-01
2.829099999999925785e+00 2.280999999998130079e-01 3.359109188628610076e-01
2.946299999999610009e+00 2.280999999998130079e-01 3.218525037424115331e-01
3.024399999999786814e+00 2.280999999998130079e-01 3.047864398113446782e-01
3.141599999999925785e+00 2.280999999998130079e-01 3.268986227454940829e-01
3.258699999999862484e+00 2.280999999998130079e-01 2.758346249148069251e-01
3.336899999999786814e+00 2.280999999998130079e-01 2.374445013214946387e-01
3.454099999999925785e+00 2.280999999998130079e-01 2.463375139166274486e-01
3.532199999999647844e+00 2.280999999998130079e-01 2.499373202126213556e-01
3.649399999999786814e+00 2.280999999998130079e-01 1.943469387257288350e-01
3.727499999999963620e+00 2.280999999998130079e-01 1.868384670136706005e-01
3.844699999999647844e+00 2.280999999998130079e-01 1.820948169419674134e-01
3.961899999999786814e+00 2.280999999998130079e-01 1.762520544153927393e-01
4.039999999999963620e+00 2.280999999998130079e-01 1.632288498629036466e-01
4.157199999999647844e+00 2.280999999998130079e-01 1.390398556041423928e-01
4.235299999999824649e+00 2.280999999998130079e-01 1.360471172338042767e-01
4.352499999999963620e+00 2.280999999998130079e-01 1.288198138241550272e-01
4.430599999999685679e+00 2.280999999998130079e-01 1.574201683426815490e-01
4.547799999999824649e+00 2.280999999998130079e-01 1.182547018548475298e-01
4.625900000000001455e+00 2.280999999998130079e-01 1.195327395930701891e-01
4.743099999999685679e+00 2.280999999998130079e-01 1.144908807157817288e-01
4.821199999999862484e+00 2.280999999998130079e-01 1.074446326523806894e-01
4.938400000000001455e+00 2.280999999998130079e-01 1.238823280288214035e-01
5.055599999999685679e+00 2.280999999998130079e-01 1.041409050990750595e-01
5.133699999999862484e+00 2.280999999998130079e-01 9.901597376880211243e-02
5.250900000000001455e+00 2.280999999998130079e-01 7.934910304045211804e-02
5.329099999999925785e+00 2.280999999998130079e-01 9.534800546010302469e-02
5.446299999999610009e+00 2.280999999998130079e-01 8.603963060004785057e-02
5.524399999999786814e+00 2.280999999998130079e-01 9.518186055413407898e-02
5.641599999999925785e+00 2.280999999998130079e-01 9.146277073590608486e-02
5.719699999999647844e+00 2.280999999998130079e-01 8.014574656394424235e-02
5.836899999999786814e+00 2.280999999998130079e-01 7.831389247249173624e-02
5.954099999999925785e+00 2.280999999998130079e-01 7.456072164791113788e-02
6.032199999999647844e+00 2.280999999998130079e-01 7.731915309957508586e-02
-5.960000000000036380e+00 5.405999999998130079e-01 9.598063414052325840e-03
-5.881900000000314321e+00 5.405999999998130079e-01 1.342791650292628897e-02
-5.764700000000175351e+00 5.405999999998130079e-01 1.342578644002925120e-02
-5.647500000000036380e+00 5.405999999998130079e-01 1.724711927731506500e-02
-5.569400000000314321e+00 5.405999999998130079e-01 1.827380959368728533e-02
-5.452200000000175351e+00 5.405999999998130079e-01 1.823120833574652655e-02
-5.374099999999998545e+00 5.405999999998130079e-01 2.306645111202233062e-02
-5.256900000000314321e+00 5.405999999998130079e-01 1.340235574816183578e-02
-5.139700000000175351e+00 5.405999999998130079e-01 1.918121638782538732e-02
-5.061599999999998545e+00 5.405999999998130079e-01 2.493877639851855774e-02
-4.944400000000314321e+00 5.405999999998130079e-01 3.357192132021276365e-02
-4.866200000000389991e+00 5.405999999998130079e-01 2.585683350714184855e-02
-4.749099999999998545e+00 5.405999999998130079e-01 2.108336255488013969e-02
-4.670900000000074215e+00 5.405999999998130079e-01 3.652418849550715524e-02
-4.553800000000137516e+00 5.405999999998130079e-01 3.546341717278232719e-02
-4.475600000000213186e+00 5.405999999998130079e-01 4.212838397761360654e-02
-4.358400000000074215e+00 5.405999999998130079e-01 4.424353643437213546e-02
-4.280300000000352156e+00 5.405999999998130079e-01 3.928048988427405852e-02
-4.163100000000213186e+00 5.405999999998130079e-01 4.412638297503505835e-02
-4.045900000000074215e+00 5.405999999998130079e-01 5.638063482169351770e-02
-3.967800000000352156e+00 5.405999999998130079e-01 5.748613746525613882e-02
-3.850600000000213186e+00 5.405999999998130079e-01 8.509814279955713046e-02
-3.772500000000036380e+00 5.405999999998130079e-01 7.672912567709561094e-02
-3.655300000000352156e+00 5.405999999998130079e-01 1.034230739027733326e-01
-3.577200000000175351e+00 5.405999999998130079e-01 9.477288847790281412e-02
-3.460000000000036380e+00 5.405999999998130079e-01 9.962517175735492725e-02
-3.342800000000352156e+00 5.405999999998130079e-01 1.277015308032101726e-01
-3.264700000000175351e+00 5.405999999998130079e-01 1.493323195226290145e-01
-3.147500000000036380e+00 5.405999999998130079e-01 1.498627051839914182e-01
-3.069400000000314321e+00 5.405999999998130079e-01 1.890281716718254790e-01
-2.952200000000175351e+00 5.405999999998130079e-01 2.175688844292349433e-01
-2.835000000000036380e+00 5.405999999998130079e-01 2.356829393056443789e-01
-2.756900000000314321e+00 5.405999999998130079e-01 2.502930407164266069e-01
-2.678800000000137516e+00 5.405999999998130079e-01 2.764161320856982074e-01
-2.561599999999998545e+00 5.405999999998130079e-01 2.927302838141107033e-01
-2.444400000000314321e+00 5.405999999998130079e-01 3.152727394534617922e-01
-2.366200000000389991e+00 5.405999999998130079e-01 3.517138554959844399e-01
-2.249099999999998545e+00 5.405999999998130079e-01 3.881847924190656718e-01
-2.170900000000074215e+00 5.405999999998130079e-01 4.705671050248995679e-01
-2.053800000000137516e+00 5.405999999998130079e-01 4.441394146613516503e-01
-1.975600000000213186e+00 5.405999999998130079e-01 4.978553407988507984e-01
-1.858400000000074215e+00 5.405999999998130079e-01 5.328181931908292368e-01
-1.741200000000389991e+00 5.405999999998130079e-01 5.443546138411859969e-01
-1.663100000000213186e+00 5.405999999998130079e-01 5.901190151840431941e-01
-1.545900000000074215e+00 5.405999999998130079e-01 5.864744775672114940e-01
-1.467800000000352156e+00 5.405999999998130079e-01 5.833496752972570087e-01
-1.350600000000213186e+00 5.405999999998130079e-01 6.703286636348985139e-01
-1.272500000000036380e+00 5.405999999998130079e-01 6.413981493673310830e-01
-1.155300000000352156e+00 5.405999999998130079e-01 6.287881770168674000e-01
-1.038100000000213186e+00 5.405999999998130079e-01 6.992442674621865972e-01
-9.600000000000363798e-01 5.405999999998130079e-01 6.448573715121205252e-01
-8.819000000003143214e-01 5.405999999998130079e-01 7.105208204391048055e-01
-7.647000000001753506e-01 5.405999999998130079e-01 7.923003252450769862e-01
-6.475000000000363798e-01 5.405999999998130079e-01 6.909178515976659440e-01
-5.694000000003143214e-01 5.405999999998130079e-01 7.140013432128645698e-01
-4.522000000001753506e-01 5.405999999998130079e-01 7.354915477810789470e-01
-3.740999999999985448e-01 5.405999999998130079e-01 7.737879486069214607e-01
-2.569000000003143214e-01 5.405999999998130079e-01 8.206685029078264471e-01
-1.788000000001375156e-01 5.405999999998130079e-01 7.975764910410396702e-01
-6.159999999999854481e-02 5.405999999998130079e-01 8.414557867200183061e-01
5.559999999968567863e-02 5.405999999998130079e-01 8.060733119373233446e-01
1.337999999996100087e-01 5.405999999998130079e-01 8.571820410888484343e-01
2.509000000000014552e-01 5.405999999998130079e-01 8.857845256702718828e-01
3.290999999999257852e-01 5.405999999998130079e-01 8.650952247513437054e-01
4.461999999998624844e-01 5.405999999998130079e-01 8.712553666495771454e-01
5.243999999997868144e-01 5.405999999998130079e-01 9.037196552633300906e-01
6.415999999999257852e-01 5.405999999998130079e-01 8.926220275697633877e-01
7.586999999998624844e-01 5.405999999998130079e-01 9.100651126336057883e-01
8.368999999997868144e-01 5.405999999998130079e-01 8.998599812938977704e-01
9.540999999999257852e-01 5.405999999998130079e-01 8.885408270590388069e-01
1.032199999999647844e+00 5.405999999998130079e-01 8.551584813366625015e-01
1.149399999999786814e+00 5.405999999998130079e-01 9.249137810888564681e-01
1.227499999999963620e+00 5.405999999998130079e-01 8.639151699063848389e-01
1.344699999999647844e+00 5.405999999998130079e-01 8.466318395598202429e-01
1.461899999999786814e+00 5.405999999998130079e-01 8.139950158514069889e-01
1.539999999999963620e+00 5.405999999998130079e-01 7.708548519977004299e-01
1.618099999999685679e+00 5.405999999998130079e-01 8.099010349633003480e-01
1.735299999999824649e+00 5.405999999998130079e-01 6.975231766413800827e-01
1.852499999999963620e+00 5.405999999998130079e-01 7.224385223480312979e-01
1.930599999999685679e+00 5.405999999998130079e-01 6.634272598484960426e-01
2.047799999999824649e+00 5.405999999998130079e-01 6.373680703661355196e-01
2.125900000000001455e+00 5.405999999998130079e-01 6.410275184232465673e-01
2.243099999999685679e+00 5.405999999998130079e-01 5.670227431914622862e-01
2.321199999999862484e+00 5.405999999998130079e-01 5.495306666809879337e-01
2.438400000000001455e+00 5.405999999998130079e-01 5.110659908862793532e-01
2.555599999999685679e+00 5.405999999998130079e-01 4.786038323354232515e-01
2.633799999999610009e+00 5.405999999998130079e-01 4.502931663708937826e-01
2.750900000000001455e+00 5.405999999998130079e-01 4.084715114504536837e-01
2.829099999999925785e+00 5.405999999998130079e-01 4.179971527260066821e-01
2.946299999999610009e+00 5.405999999998130079e-01 3.687394482320075495e-01
3.024399999999786814e+00 5.405999999998130079e-01 3.534988482037021429e-01
3.141599999999925785e+00 5.405999999998130079e-01 3.361196650267707087e-01
3.258699999999862484e+00 5.405999999998130079e-01 2.814792915919571148e-01
3.336899999999786814e+00 5.405999999998130079e-01 2.671524885464808263e-01
3.454099999999925785e+00 5.405999999998130079e-01 2.371399023272182383e-01
3.532199999999647844e+00 5.405999999998130079e-01 2.372272349059967866e-01
3.649399999999786814e+00 5.405999999998130079e-01 2.302768396729624467e-01
3.727499999999963620e+00 5.405999999998130079e-01 2.172557651833703640e-01
3.844699999999647844e+00 5.405999999998130079e-01 1.785333517781202139e-01
3.961899999999786814e+00 5.405999999998130079e-01 1.973311568444788000e-01
4.039999999999963620e+00 5.405999999998130079e-01 1.605875718705767341e-01
4.157199999999647844e+00 5.405999999998130079e-01 1.624407265909996456e-01
4.235299999999824649e+00 5.405999999998130079e-01 1.552986256972318790e-01
4.352499999999963620e+00 5.405999999998130079e-01 1.501609139895767331e-01
4.430599999999685679e+00 5.405999999998130079e-01 1.160074854984726456e-01
4.547799999999824649e+00 5.405999999998130079e-01 1.275758570922849167e-01
4.625900000000001455e+00 5.405999999998130079e-01 1.328456326995564318e-01
4.743099999999685679e+00 5.405999999998130079e-01 1.538182319837906320e-01
4.821199999999862484e+00 5.405999999998130079e-01 1.043496512629847606e-01
4.938400000000001455e+00 5.405999999998130079e-01 1.110103579420219644e-01
5.055599999999685679e+00 5.405999999998130079e-01 1.053337403214162360e-01
5.133699999999862484e+00 5.405999999998130079e-01 1.104160703937484139e-01
5.250900000000001455e+00 5.405999999998130079e-01 1.077236708918926505e-01
5.329099999999925785e+00 5.405999999998130079e-01 1.052123267362850695e-01
5.446299999999610009e+00 5.405999999998130079e-01 1.091039516491731504e-01
5.524399999999786814e+00 5.405999999998130079e-01 8.521529625889422144e-02
5.641599999999925785e+00 5.405999999998130079e-01 7.486106051639346282e-02
5.719699999999647844e+00 5.405999999998130079e-01 9.588052118436246607e-02
5.836899999999786814e+00 5.405999999998130079e-01 8.348142506070543867e-02
5.954099999999925785e+00 5.405999999998130079e-01 8.721755538210974878e-02
6.032199999999647844e+00 5.405999999998130079e-01 6.885215308384984301e-02
-5.960000000000036380e+00 9.313000000001920853e-01 1.447590744826888869e-02
-5.881900000000314321e+00 9.313000000001920853e-01 1.158328203409155453e-02
-5.764700000000175351e+00 9.313000000001920853e-01 1.538331424240699068e-02
-5.647500000000036380e+00 9.313000000001920853e-01 1.738983349141659876e-02
-5.569400000000314321e+00 9.313000000001920853e-01 1.059706291276305348e-02
-5.452200000000175351e+00 9.313000000001920853e-01 1.926854896660393571e-02
-5.374099999999998545e+00 9.313000000001920853e-01 2.021003676709464542e-02
-5.256900000000314321e+00 9.313000000001920853e-01 2.887300256934737658e-02
-5.139700000000175351e+00 9.313000000001920853e-01 1.446951725957777365e-02
-5.061599999999998545e+00 9.313000000001920853e-01 2.703262822630671594e-02
-4.944400000000314321e+00 9.313000000001920853e-01 2.504314948047340825e-02
-4.866200000000389991e+00 9.313000000001920853e-01 2.701771778602745158e-02
-4.749099999999998545e+00 9.313000000001920853e-01 2.600167778414042008e-02
-4.670900000000074215e+00 9.313000000001920853e-01 3.669672359016720731e-02
-4.553800000000137516e+00 9.313000000001920853e-01 2.893690445625850954e-02
-4.475600000000213186e+00 9.313000000001920853e-01 2.986348181646994795e-02
-4.358400000000074215e+00 9.313000000001920853e-01 3.750614749104157208e-02
-4.280300000000352156e+00 9.313000000001920853e-01 3.664347201774126317e-02
-4.163100000000213186e+00 9.313000000001920853e-01 4.626922624945508516e-02
-4.045900000000074215e+00 9.313000000001920853e-01 5.679812714951292668e-02
-3.967800000000352156e+00 9.313000000001920853e-01 3.849449667526711610e-02
-3.850600000000213186e+00 9.313000000001920853e-01 5.958850954463244809e-02
-3.772500000000036380e+00 9.313000000001920853e-01 6.826212566137035420e-02
-3.655300000000352156e+00 9.313000000001920853e-01 6.821526427763552336e-02
-3.577200000000175351e+00 9.313000000001920853e-01 9.074280947670730624e-02
-3.460000000000036380e+00 9.313000000001920853e-01 8.877250129694734537e-02
-3.342800000000352156e+00 9.313000000001920853e-01 9.825554131455963014e-02
-3.264700000000175351e+00 9.313000000001920853e-01 9.999367263854247456e-02
-3.147500000000036380e+00 9.313000000001920853e-01 1.300083889207021004e-01
-3.069400000000314321e+00 9.313000000001920853e-01 1.383454550997080534e-01
-2.952200000000175351e+00 9.313000000001920853e-01 1.370077756003683089e-01
-2.835000000000036380e+00 9.313000000001920853e-01 1.664921062211655589e-01
-2.756900000000314321e+00 9.313000000001920853e-01 2.102840693213656464e-01
-2.678800000000137516e+00 9.313000000001920853e-01 1.994718700560017821e-01
-2.561599999999998545e+00 9.313000000001920853e-01 2.619764357066790006e-01
-2.444400000000314321e+00 9.313000000001920853e-01 2.517798246185590227e-01
-2.366200000000389991e+00 9.313000000001920853e-01 2.910965255720827649e-01
-2.249099999999998545e+00 9.313000000001920853e-01 3.144356247349259226e-01
-2.170900000000074215e+00 9.313000000001920853e-01 3.443885691930714255e-01
-2.053800000000137516e+00 9.313000000001920853e-01 3.705713023234600834e-01
-1.975600000000213186e+00 9.313000000001920853e-01 4.126230040367803165e-01
-1.858400000000074215e+00 9.313000000001920853e-01 4.436558903837239942e-01
-1.741200000000389991e+00 9.313000000001920853e-01 4.505785947990968987e-01
-1.663100000000213186e+00 9.313000000001920853e-01 4.371826292396261415e-01
-1.545900000000074215e+00 9.313000000001920853e-01 4.938210016718612705e-01
-1.467800000000352156e+00 9.313000000001920853e-01 4.555906327958268442e-01
-1.350600000000213186e+00 9.313000000001920853e-01 5.657851766482833167e-01
-1.272500000000036380e+00 9.313000000001920853e-01 5.408677008787351470e-01
-1.155300000000352156e+00 9.313000000001920853e-01 5.596718961337847631e-01
-1.038100000000213186e+00 9.313000000001920853e-01 5.793643276168992662e-01
-9.600000000000363798e-01 9.313000000001920853e-01 6.014679902994605198e-01
-8.819000000003143214e-01 9.313000000001920853e-01 6.371039425669029477e-01
-7.647000000001753506e-01 9.313000000001920853e-01 6.306690225549517193e-01
-6.475000000000363798e-01 9.313000000001920853e-01 6.133260504472699548e-01
-5.694000000003143214e-01 9.313000000001920853e-01 6.366608894843189814e-01
-4.522000000001753506e-01 9.313000000001920853e-01 5.841782697642047273e-01
-3.740999999999985448e-01 9.313000000001920853e-01 6.243768167571021044e-01
-2.569000000003143214e-01 9.313000000001920853e-01 6.832624055457120482e-01
-1.788000000001375156e-01 9.313000000001920853e-01 7.141887887478038932e-01
-6.159999999999854481e-02 9.313000000001920853e-01 7.201252740418482290e-01
5.559999999968567863e-02 9.313000000001920853e-01 7.309822046280498586e-01
1.337999999996100087e-01 9.313000000001920853e-01 8.109341154683636921e-01
2.509000000000014552e-01 9.313000000001920853e-01 7.892948064973566158e-01
3.290999999999257852e-01 9.313000000001920853e-01 8.162124113272233306e-01
4.461999999998624844e-01 9.313000000001920853e-01 8.171432488132288618e-01
5.243999999997868144e-01 9.313000000001920853e-01 8.402416508687067243e-01
6.415999999999257852e-01 9.313000000001920853e-01 8.613953054991891900e-01
7.586999999998624844e-01 9.313000000001920853e-01 8.999281433066029789e-01
8.368999999997868144e-01 9.313000000001920853e-01 8.417305648337362056e-01
9.540999999999257852e-01 9.313000000001920853e-01 9.027142655759283763e-01
1.032199999999647844e+00 9.313000000001920853e-01 8.115560938342987196e-01
1.149399999999786814e+00 9.313000000001920853e-01 8.518185427141071742e-01
1.227499999999963620e+00 9.313000000001920853e-01 8.237315333537668094e-01
1.344699999999647844e+00 9.313000000001920853e-01 8.877314031581644560e-01
1.461899999999786814e+00 9.313000000001920853e-01 8.351465404189923891e-01
1.539999999999963620e+00 9.313000000001920853e-01 8.332848654469813265e-01
1.618099999999685679e+00 9.313000000001920853e-01 7.539634532241906717e-01
1.735299999999824649e+00 9.313000000001920853e-01 7.989482515467319912e-01
1.852499999999963620e+00 9.313000000001920853e-01 7.288883528002616519e-01
1.930599999999685679e+00 9.313000000001920853e-01 7.879805576898842867e-01
2.047799999999824649e+00 9.313000000001920853e-01 6.237186273219174071e-01
2.125900000000001455e+00 9.313000000001920853e-01 6.279020708516995786e-01
2.243099999999685679e+00 9.313000000001920853e-01 6.546854817190529419e-01
2.321199999999862484e+00 9.313000000001920853e-01 5.526426885735600258e-01
2.438400000000001455e+00 9.313000000001920853e-01 5.195713320341511787e-01
2.555599999999685679e+00 9.313000000001920853e-01 5.046587616919895325e-01
2.633799999999610009e+00 9.313000000001920853e-01 5.005946016844414759e-01
2.750900000000001455e+00 9.313000000001920853e-01 4.735662335839288528e-01
2.829099999999925785e+00 9.313000000001920853e-01 4.481055917756360252e-01
2.946299999999610009e+00 9.313000000001920853e-01 3.676658965319005157e-01
3.024399999999786814e+00 9.313000000001920853e-01 4.113769172420131959e-01
3.141599999999925785e+00 9.313000000001920853e-01 3.488020595157337866e-01
3.258699999999862484e+00 9.313000000001920853e-01 3.007435804327669437e-01
3.336899999999786814e+00 9.313000000001920853e-01 2.982258460884682494e-01
3.454099999999925785e+00 9.313000000001920853e-01 2.756748701975290650e-01
3.532199999999647844e+00 9.313000000001920853e-01 2.613544573407439175e-01
3.649399999999786814e+00 9.313000000001920853e-01 2.246705141279589368e-01
3.727499999999963620e+00 9.313000000001920853e-01 2.390910399409048592e-01
3.844699999999647844e+00 9.313000000001920853e-01 2.347095005616981200e-01
3.961899999999786814e+00 9.313000000001920853e-01 2.039151812592226165e-01
4.039999999999963620e+00 9.313000000001920853e-01 2.036212325794314326e-01
4.157199999999647844e+00 9.313000000001920853e-01 1.712038053494131518e-01
4.235299999999824649e+00 9.313000000001920853e-01 1.869364499069343377e-01
4.352499999999963620e+00 9.313000000001920853e-01 1.744862322737484039e-01
4.430599999999685679e+00 9.313000000001920853e-01 1.667051125108693355e-01
4.547799999999824649e+00 9.313000000001920853e-01 1.495453258123327911e-01
4.625900000000001455e+00 9.313000000001920853e-01 1.370162958519564600e-01
4.743099999999685679e+00 9.313000000001920853e-01 1.235713388458538758e-01
4.821199999999862484e+00 9.313000000001920853e-01 1.187723071388277069e-01
4.938400000000001455e+00 9.313000000001920853e-01 1.371568800031609525e-01
5.055599999999685679e+00 9.313000000001920853e-01 1.044817151626011159e-01
5.133699999999862484e+00 9.313000000001920853e-01 9.966564295239864479e-02
5.250900000000001455e+00 9.313000000001920853e-01 9.187387287503437361e-02
5.329099999999925785e+00 9.313000000001920853e-01 9.374193803573652173e-02
5.446299999999610009e+00 9.313000000001920853e-01 9.832370332726483864e-02
5.524399999999786814e+00 9.313000000001920853e-01 8.828258683062864542e-02
5.641599999999925785e+00 9.313000000001920853e-01 8.990356469527441274e-02
5.719699999999647844e+00 9.313000000001920853e-01 9.053193324990056745e-02
5.836899999999786814e+00 9.313000000001920853e-01 8.431001952765314333e-02
5.954099999999925785e+00 9.313000000001920853e-01 8.503424091264599749e-02
6.032199999999647844e+00 9.313000000001920853e-01 5.929669092773826727e-02
-5.960000000000036380e+00 1.243699999999989814e+00 1.256311096672894229e-02
-5.881900000000314321e+00 1.243699999999989814e+00 9.647054860684194447e-03
-5.764700000000175351e+00 1.243699999999989814e+00 1.347903801245519707e-02
-5.647500000000036380e+00 1.243699999999989814e+00 1.449294795144518908e-02
-5.569400000000314321e+00 1.243699999999989814e+00 1.634184254607399731e-02
-5.452200000000175351e+00 1.243699999999989814e+00 2.022920733316798184e-02
-5.374099999999998545e+00 1.243699999999989814e+00 1.641000455877920927e-02
-5.256900000000314321e+00 1.243699999999989814e+00 1.831854091452507494e-02
-5.139700000000175351e+00 1.243699999999989814e+00 1.924724833763355805e-02
-5.061599999999998545e+00 1.243699999999989814e+00 1.830150041134877281e-02
-4.944400000000314321e+00 1.243699999999989814e+00 1.833132129190730500e-02
-4.866200000000389991e+00 1.243699999999989814e+00 2.506658017234082714e-02
-4.749099999999998545e+00 1.243699999999989814e+00 2.890708357569997736e-02
-4.670900000000074215e+00 1.243699999999989814e+00 3.277953792251470100e-02
-4.553800000000137516e+00 1.243699999999989814e+00 3.084118068621030315e-02
-4.475600000000213186e+00 1.243699999999989814e+00 2.983579099880846047e-02
-4.358400000000074215e+00 1.243699999999989814e+00 4.138712208944445026e-02
-4.280300000000352156e+00 1.243699999999989814e+00 2.596333665199374030e-02
-4.163100000000213186e+00 1.243699999999989814e+00 2.795920558651815435e-02
-4.045900000000074215e+00 1.243699999999989814e+00 2.982088055852919958e-02
-3.967800000000352156e+00 1.243699999999989814e+00 4.636507907982178461e-02
-3.850600000000213186e+00 1.243699999999989814e+00 5.107890827096643604e-02
-3.772500000000036380e+00 1.243699999999989814e+00 6.073235332034174205e-02
-3.655300000000352156e+00 1.243699999999989814e+00 6.060241948362243836e-02
-3.577200000000175351e+00 1.243699999999989814e+00 5.866193218442099927e-02
-3.460000000000036380e+00 1.243699999999989814e+00 6.572522075099834771e-02
-3.342800000000352156e+00 1.243699999999989814e+00 6.359941797975462996e-02
-3.264700000000175351e+00 1.243699999999989814e+00 7.635210454431992644e-02
-3.147500000000036380e+00 1.243699999999989814e+00 7.340835762061369285e-02
-3.069400000000314321e+00 1.243699999999989814e+00 9.244472973144050865e-02
-2.952200000000175351e+00 1.243699999999989814e+00 1.077023702629222729e-01
-2.835000000000036380e+00 1.243699999999989814e+00 1.310968510610884263e-01
-2.756900000000314321e+00 1.243699999999989814e+00 1.238248163306013561e-01
-2.678800000000137516e+00 1.243699999999989814e+00 1.783246056142105129e-01
-2.561599999999998545e+00 1.243699999999989814e+00 1.719216365457148787e-01
-2.444400000000314321e+00 1.243699999999989814e+00 1.901059834977265883e-01
-2.366200000000389991e+00 1.243699999999989814e+00 1.858245570746805964e-01
-2.249099999999998545e+00 1.243699999999989814e+00 2.225766623001707856e-01
-2.170900000000074215e+00 1.243699999999989814e+00 2.314590245808184343e-01
-2.053800000000137516e+00 1.243699999999989814e+00 2.368246530184566490e-01
-1.975600000000213186e+00 1.243699999999989814e+00 2.776323979999067992e-01
-1.858400000000074215e+00 1.243699999999989814e+00 3.318808398616654443e-01
-1.741200000000389991e+00 1.243699999999989814e+00 3.542784512240179651e-01
-1.663100000000213186e+00 1.243699999999989814e+00 3.682346233254096268e-01
-1.545900000000074215e+00 1.243699999999989814e+00 3.937357363287461443e-01
-1.467800000000352156e+00 1.243699999999989814e+00 4.328181303635957322e-01
-1.350600000000213186e+00 1.243699999999989814e+00 4.108763524612093487e-01
-1.272500000000036380e+00 1.243699999999989814e+00 4.238548256928606484e-01
-1.155300000000352156e+00 1.243699999999989814e+00 4.848363963721558090e-01
-1.038100000000213186e+00 1.243699999999989814e+00 4.257548417970183907e-01
-9.600000000000363798e-01 1.243699999999989814e+00 4.457284415825418233e-01
-8.819000000003143214e-01 1.243699999999989814e+00 4.834262947343168082e-01
-7.647000000001753506e-01 1.243699999999989814e+00 5.337532908026288991e-01
-6.475000000000363798e-01 1.243699999999989814e+00 5.242042188352084020e-01
-5.694000000003143214e-01 1.243699999999989814e+00 5.739560979213202963e-01
-4.522000000001753506e-01 1.243699999999989814e+00 5.932523377055857194e-01
-3.740999999999985448e-01 1.243699999999989814e+00 5.190473365614799439e-01
-2.569000000003143214e-01 1.243699999999989814e+00 5.690037016857074637e-01
-1.788000000001375156e-01 1.243699999999989814e+00 6.195117531002677369e-01
-6.159999999999854481e-02 1.243699999999989814e+00 5.831238886301709501e-01
5.559999999968567863e-02 1.243699999999989814e+00 5.995722343210968530e-01
1.337999999996100087e-01 1.243699999999989814e+00 6.297062341254906492e-01
2.509000000000014552e-01 1.243699999999989814e+00 6.617146892792776791e-01
3.290999999999257852e-01 1.243699999999989814e+00 7.007246611756278165e-01
4.461999999998624844e-01 1.243699999999989814e+00 7.003646805460285174e-01
5.243999999997868144e-01 1.243699999999989814e+00 7.133793648469294313e-01
6.415999999999257852e-01 1.243699999999989814e+00 7.762119601837504934e-01
7.586999999998624844e-01 1.243699999999989814e+00 7.557867870640549990e-01
8.368999999997868144e-01 1.243699999999989814e+00 7.839376983113065522e-01
9.540999999999257852e-01 1.243699999999989814e+00 8.023925632512420858e-01
1.032199999999647844e+00 1.243699999999989814e+00 7.679792670866993909e-01
1.149399999999786814e+00 1.243699999999989814e+00 8.322432646903298314e-01
1.227499999999963620e+00 1.243699999999989814e+00 8.210157031600435751e-01
1.344699999999647844e+00 1.243699999999989814e+00 7.861082324033881186e-01
1.461899999999786814e+00 1.243699999999989814e+00 8.262130566288158340e-01
1.539999999999963620e+00 1.243699999999989814e+00 7.900360683855257582e-01
1.618099999999685679e+00 1.243699999999989814e+00 7.917081677597004319e-01
1.735299999999824649e+00 1.243699999999989814e+00 7.715087813070909961e-01
1.852499999999963620e+00 1.243699999999989814e+00 7.317873684031300785e-01
1.930599999999685679e+00 1.243699999999989814e+00 7.093215950280724602e-01
2.047799999999824649e+00 1.243699999999989814e+00 6.731808178540321652e-01
2.125900000000001455e+00 1.243699999999989814e+00 6.245450917259680601e-01
2.243099999999685679e+00 1.243699999999989814e+00 6.167959229065445026e-01
2.321199999999862484e+00 1.243699999999989814e+00 5.981216614882141069e-01
2.438400000000001455e+00 1.243699999999989814e+00 5.634506277131299257e-01
2.555599999999685679e+00 1.243699999999989814e+00 5.513689109611314976e-01
2.633799999999610009e+00 1.243699999999989814e+00 5.227579061281197870e-01
2.750900000000001455e+00 1.243699999999989814e+00 4.643473213655491816e-01
2.829099999999925785e+00 1.243699999999989814e+00 4.635591980936452638e-01
2.946299999999610009e+00 1.243699999999989814e+00 4.067142095603974439e-01
3.024399999999786814e+00 1.243699999999989814e+00 4.267410609183469039e-01
3.141599999999925785e+00 1.243699999999989814e+00 3.683752074766140638e-01
3.258699999999862484e+00 1.243699999999989814e+00 3.738004776753693914e-01
3.336899999999786814e+00 1.243699999999989814e+00 3.574202939971486970e-01
3.454099999999925785e+00 1.243699999999989814e+00 3.082797429624866692e-01
3.532199999999647844e+00 1.243699999999989814e+00 2.843484863142669572e-01
3.649399999999786814e+00 1.243699999999989814e+00 2.567471312944511475e-01
3.727499999999963620e+00 1.243699999999989814e+00 2.823653977571248253e-01
3.844699999999647844e+00 1.243699999999989814e+00 2.337296716290607479e-01
3.961899999999786814e+00 1.243699999999989814e+00 2.080006418957411340e-01
4.039999999999963620e+00 1.243699999999989814e+00 2.136367883213031726e-01
4.157199999999647844e+00 1.243699999999989814e+00 2.273714338814028790e-01
4.235299999999824649e+00 1.243699999999989814e+00 1.952564755827639886e-01
4.352499999999963620e+00 1.243699999999989814e+00 1.644365955255240597e-01
4.430599999999685679e+00 1.243699999999989814e+00 1.567704991590850305e-01
4.547799999999824649e+00 1.243699999999989814e+00 1.575288015504304751e-01
4.625900000000001455e+00 1.243699999999989814e+00 1.522313351254974689e-01
4.743099999999685679e+00 1.243699999999989814e+00 1.366094538386222468e-01
4.821199999999862484e+00 1.243699999999989814e+00 1.424948176231376762e-01
4.938400000000001455e+00 1.243699999999989814e+00 1.116003853645014393e-01
5.055599999999685679e+00 1.243699999999989814e+00 9.539699690673489330e-02
5.133699999999862484e+00 1.243699999999989814e+00 1.038213956645193947e-01
5.250900000000001455e+00 1.243699999999989814e+00 1.155559121643006254e-01
5.329099999999925785e+00 1.243699999999989814e+00 8.940939010316163726e-02
5.446299999999610009e+00 1.243699999999989814e+00 9.324137325493264683e-02
5.524399999999786814e+00 1.243699999999989814e+00 1.042644487471032499e-01
5.641599999999925785e+00 1.243699999999989814e+00 8.860848645387543743e-02
5.719699999999647844e+00 1.243699999999989814e+00 9.340538809800455478e-02
5.836899999999786814e+00 1.243699999999989814e+00 8.869581903265397194e-02
5.954099999999925785e+00 1.243699999999989814e+00 7.220700214668437922e-02
6.032199999999647844e+00 1.243699999999989814e+00 7.877398605825190747e-02
-5.960000000000036380e+00 1.556199999999989814e+00 9.670485552551611602e-03
-5.881900000000314321e+00 1.556199999999989814e+00 6.767209823889089489e-03
-5.764700000000175351e+00 1.556199999999989814e+00 1.450359826593037790e-02
-5.647500000000036380e+00 1.556199999999989814e+00 1.456537008994447310e-02
-5.569400000000314321e+00 1.556199999999989814e+00 2.027393865400577838e-02
-5.452200000000175351e+00 1.556199999999989814e+00 1.548129713567072616e-02
-5.374099999999998545e+00 1.556199999999989814e+00 2.224850695955981825e-02
-5.256900000000314321e+00 1.556199999999989814e+00 1.162588329203230984e-02
-5.139700000000175351e+00 1.556199999999989814e+00 1.064179423360084656e-02
-5.061599999999998545e+00 1.556199999999989814e+00 2.514113237373714893e-02
-4.944400000000314321e+00 1.556199999999989814e+00 1.356424052833670769e-02
-4.866200000000389991e+00 1.556199999999989814e+00 1.649307701176368213e-02
-4.749099999999998545e+00 1.556199999999989814e+00 3.776388510158314865e-02
-4.670900000000074215e+00 1.556199999999989814e+00 2.517947350588382871e-02
-4.553800000000137516e+00 1.556199999999989814e+00 2.907109841877188877e-02
-4.475600000000213186e+00 1.556199999999989814e+00 3.394468232719437262e-02
-4.358400000000074215e+00 1.556199999999989814e+00 4.442246171772331470e-02
-4.280300000000352156e+00 1.556199999999989814e+00 3.892902950626282721e-02
-4.163100000000213186e+00 1.556199999999989814e+00 3.584043830555801863e-02
-4.045900000000074215e+00 1.556199999999989814e+00 3.287326068998436268e-02
-3.967800000000352156e+00 1.556199999999989814e+00 5.018215179131352288e-02
-3.850600000000213186e+00 1.556199999999989814e+00 3.872667353104423255e-02
-3.772500000000036380e+00 1.556199999999989814e+00 4.160864863073638481e-02
-3.655300000000352156e+00 1.556199999999989814e+00 5.511963758664713969e-02
-3.577200000000175351e+00 1.556199999999989814e+00 5.209707833575050184e-02
-3.460000000000036380e+00 1.556199999999989814e+00 3.955313793509489945e-02
-3.342800000000352156e+00 1.556199999999989814e+00 5.404608588654009199e-02
-3.264700000000175351e+00 1.556199999999989814e+00 5.505999582553008226e-02
-3.147500000000036380e+00 1.556199999999989814e+00 6.663262754513644970e-02
-3.069400000000314321e+00 1.556199999999989814e+00 8.691721651362742385e-02
-2.952200000000175351e+00 1.556199999999989814e+00 9.184405199447584489e-02
-2.835000000000036380e+00 1.556199999999989814e+00 1.105651747965410714e-01
-2.756900000000314321e+00 1.556199999999989814e+00 1.101817634750742597e-01
-2.678800000000137516e+00 1.556199999999989814e+00 1.354506996226336746e-01
-2.561599999999998545e+00 1.556199999999989814e+00 1.197670465117443711e-01
-2.444400000000314321e+00 1.556199999999989814e+00 1.263936721844289568e-01
-2.366200000000389991e+00 1.556199999999989814e+00 1.405692407642155084e-01
-2.249099999999998545e+00 1.556199999999989814e+00 1.549045640612799202e-01
-2.170900000000074215e+00 1.556199999999989814e+00 1.980830690471331312e-01
-2.053800000000137516e+00 1.556199999999989814e+00 2.040216844040745325e-01
-1.975600000000213186e+00 1.556199999999989814e+00 2.272436301075806131e-01
-1.858400000000074215e+00 1.556199999999989814e+00 2.319979304937689613e-01
-1.741200000000389991e+00 1.556199999999989814e+00 2.461351579414088608e-01
-1.663100000000213186e+00 1.556199999999989814e+00 2.594331406076158530e-01
-1.545900000000074215e+00 1.556199999999989814e+00 2.978509550185896027e-01
-1.467800000000352156e+00 1.556199999999989814e+00 2.841099192697987275e-01
-1.350600000000213186e+00 1.556199999999989814e+00 3.468679624052234955e-01
-1.272500000000036380e+00 1.556199999999989814e+00 3.628050930008602792e-01
-1.155300000000352156e+00 1.556199999999989814e+00 3.598379153852865886e-01
-1.038100000000213186e+00 1.556199999999989814e+00 4.191303461872307734e-01
-9.600000000000363798e-01 1.556199999999989814e+00 3.901444502843404161e-01
-8.819000000003143214e-01 1.556199999999989814e+00 4.080284583678697730e-01
-7.647000000001753506e-01 1.556199999999989814e+00 4.136305237870792073e-01
-6.475000000000363798e-01 1.556199999999989814e+00 4.336382045789552442e-01
-5.694000000003143214e-01 1.556199999999989814e+00 4.429913107598482114e-01
-4.522000000001753506e-01 1.556199999999989814e+00 4.930690894692069115e-01
-3.740999999999985448e-01 1.556199999999989814e+00 4.645581975923558926e-01
-2.569000000003143214e-01 1.556199999999989814e+00 4.879036869438902468e-01
-1.788000000001375156e-01 1.556199999999989814e+00 5.123291181842226649e-01
-6.159999999999854481e-02 1.556199999999989814e+00 4.882892283282541102e-01
5.559999999968567863e-02 1.556199999999989814e+00 5.239507413504609357e-01
1.337999999996100087e-01 1.556199999999989814e+00 5.688801580376793288e-01
2.509000000000014552e-01 1.556199999999989814e+00 5.527215009007505619e-01
3.290999999999257852e-01 1.556199999999989814e+00 5.874415261224665841e-01
4.461999999998624844e-01 1.556199999999989814e+00 5.811045890037791484e-01
5.243999999997868144e-01 1.556199999999989814e+00 5.967775918001833046e-01
6.415999999999257852e-01 1.556199999999989814e+00 6.021943417473504256e-01
7.586999999998624844e-01 1.556199999999989814e+00 6.320855143814818611e-01
8.368999999997868144e-01 1.556199999999989814e+00 7.138671492503511073e-01
9.540999999999257852e-01 1.556199999999989814e+00 6.916804141148054086e-01
1.032199999999647844e+00 1.556199999999989814e+00 6.729529011240491521e-01
1.149399999999786814e+00 1.556199999999989814e+00 6.777732334600455877e-01
1.227499999999963620e+00 1.556199999999989814e+00 7.070999394264620985e-01
1.344699999999647844e+00 1.556199999999989814e+00 7.082842543972150962e-01
1.461899999999786814e+00 1.556199999999989814e+00 7.428040537066096238e-01
1.539999999999963620e+00 1.556199999999989814e+00 7.032956470923524828e-01
1.618099999999685679e+00 1.556199999999989814e+00 7.238358436084880720e-01
1.735299999999824649e+00 1.556199999999989814e+00 6.912714420385741576e-01
1.852499999999963620e+00 1.556199999999989814e+00 7.057643899900193363e-01
1.930599999999685679e+00 1.556199999999989814e+00 6.869410241688963525e-01
2.047799999999824649e+00 1.556199999999989814e+00 6.503103325285373160e-01
2.125900000000001455e+00 1.556199999999989814e+00 6.177097198893737318e-01
2.243099999999685679e+00 1.556199999999989814e+00 6.874756699560528039e-01
2.321199999999862484e+00 1.556199999999989814e+00 5.852944227222525164e-01
2.438400000000001455e+00 1.556199999999989814e+00 5.854605676282214066e-01
2.555599999999685679e+00 1.556199999999989814e+00 5.974869027448967973e-01
2.633799999999610009e+00 1.556199999999989814e+00 5.680622138852167158e-01
2.750900000000001455e+00 1.556199999999989814e+00 4.531687512818948216e-01
2.829099999999925785e+00 1.556199999999989814e+00 4.810789654217810796e-01
2.946299999999610009e+00 1.556199999999989814e+00 4.749252137122388917e-01
3.024399999999786814e+00 1.556199999999989814e+00 4.237270219190383824e-01
3.141599999999925785e+00 1.556199999999989814e+00 4.171834686993382557e-01
3.258699999999862484e+00 1.556199999999989814e+00 3.796240696358706979e-01
3.336899999999786814e+00 1.556199999999989814e+00 3.614226821806826861e-01
3.454099999999925785e+00 1.556199999999989814e+00 3.413383191245132897e-01
3.532199999999647844e+00 1.556199999999989814e+00 3.260615080269582133e-01
3.649399999999786814e+00 1.556199999999989814e+00 2.999490669721718294e-01
3.727499999999963620e+00 1.556199999999989814e+00 2.582466955739657899e-01
3.844699999999647844e+00 1.556199999999989814e+00 2.593841491609839567e-01
3.961899999999786814e+00 1.556199999999989814e+00 2.259293813001082840e-01
4.039999999999963620e+00 1.556199999999989814e+00 2.281425166501305501e-01
4.157199999999647844e+00 1.556199999999989814e+00 2.157966720988994669e-01
4.235299999999824649e+00 1.556199999999989814e+00 1.846253316636483066e-01
4.352499999999963620e+00 1.556199999999989814e+00 1.879460997201302386e-01
4.430599999999685679e+00 1.556199999999989814e+00 1.680193613183416368e-01
4.547799999999824649e+00 1.556199999999989814e+00 1.743754690031024401e-01
4.625900000000001455e+00 1.556199999999989814e+00 1.806868453670254226e-01
4.743099999999685679e+00 1.556199999999989814e+00 1.304684825064622578e-01
4.821199999999862484e+00 1.556199999999989814e+00 1.324089698056636899e-01
4.938400000000001455e+00 1.556199999999989814e+00 1.235266075250160828e-01
5.055599999999685679e+00 1.556199999999989814e+00 1.273266397333314981e-01
5.133699999999862484e+00 1.556199999999989814e+00 1.227832155739498887e-01
5.250900000000001455e+00 1.556199999999989814e+00 1.138518618466703852e-01
5.329099999999925785e+00 1.556199999999989814e+00 1.198075177067880748e-01
5.446299999999610009e+00 1.556199999999989814e+00 9.407635791057146479e-02
5.524399999999786814e+00 1.556199999999989814e+00 1.034699352865081634e-01
5.641599999999925785e+00 1.556199999999989814e+00 9.294955463803845908e-02
5.719699999999647844e+00 1.556199999999989814e+00 6.793835610102062772e-02
5.836899999999786814e+00 1.556199999999989814e+00 7.420287108120879327e-02
5.954099999999925785e+00 1.556199999999989814e+00 8.008397473993016102e-02
6.032199999999647844e+00 1.556199999999989814e+00 8.587561575697592875e-02
-5.960000000000036380e+00 1.868800000000192085e+00 9.713086810492366913e-03
-5.881900000000314321e+00 1.868800000000192085e+00 1.262701285364007699e-02
-5.764700000000175351e+00 1.868800000000192085e+00 1.461862166237041898e-02
-5.647500000000036380e+00 1.868800000000192085e+00 1.459093084470892802e-02
-5.569400000000314321e+00 1.868800000000192085e+00 6.797030704447619073e-03
-5.452200000000175351e+00 1.868800000000192085e+00 1.944960431285214925e-02
-5.374099999999998545e+00 1.868800000000192085e+00 1.555797939996408745e-02
-5.256900000000314321e+00 1.868800000000192085e+00 1.360258166048338921e-02
-5.139700000000175351e+00 1.868800000000192085e+00 2.139009161205358486e-02
-5.061599999999998545e+00 1.868800000000192085e+00 1.360684178627746474e-02
-4.944400000000314321e+00 1.868800000000192085e+00 1.743669487515142960e-02
-4.866200000000389991e+00 1.868800000000192085e+00 1.841652380778881562e-02
-4.749099999999998545e+00 1.868800000000192085e+00 1.553880883389074929e-02
-4.670900000000074215e+00 1.868800000000192085e+00 2.040174242782804431e-02
-4.553800000000137516e+00 1.868800000000192085e+00 3.012760961570264129e-02
-4.475600000000213186e+00 1.868800000000192085e+00 3.306070622492368605e-02
-4.358400000000074215e+00 1.868800000000192085e+00 3.116282018366301268e-02
-4.280300000000352156e+00 1.868800000000192085e+00 2.044860381156287862e-02
-4.163100000000213186e+00 1.868800000000192085e+00 2.136027073149505268e-02
-4.045900000000074215e+00 1.868800000000192085e+00 3.788529868671430129e-02
-3.967800000000352156e+00 1.868800000000192085e+00 3.507148559972737140e-02
-3.850600000000213186e+00 1.868800000000192085e+00 3.314377867790815890e-02
-3.772500000000036380e+00 1.868800000000192085e+00 4.367480964086304512e-02
-3.655300000000352156e+00 1.868800000000192085e+00 4.864211631675519759e-02
-3.577200000000175351e+00 1.868800000000192085e+00 4.572180008491637249e-02
-3.460000000000036380e+00 1.868800000000192085e+00 5.439115607586021695e-02
-3.342800000000352156e+00 1.868800000000192085e+00 4.553648461287407995e-02
-3.264700000000175351e+00 1.868800000000192085e+00 7.388123158375607680e-02
-3.147500000000036380e+00 1.868800000000192085e+00 7.085441220706537035e-02
-3.069400000000314321e+00 1.868800000000192085e+00 7.565983410278265264e-02
-2.952200000000175351e+00 1.868800000000192085e+00 8.361561902321883177e-02
-2.835000000000036380e+00 1.868800000000192085e+00 7.849494781873996019e-02
-2.756900000000314321e+00 1.868800000000192085e+00 7.477372793761492831e-02
-2.678800000000137516e+00 1.868800000000192085e+00 8.763717777282618859e-02
-2.561599999999998545e+00 1.868800000000192085e+00 1.011524268545310329e-01
-2.444400000000314321e+00 1.868800000000192085e+00 1.176753247468532437e-01
-2.366200000000389991e+00 1.868800000000192085e+00 1.322790359689443862e-01
-2.249099999999998545e+00 1.868800000000192085e+00 1.231410661406522333e-01
-2.170900000000074215e+00 1.868800000000192085e+00 1.545381932429893967e-01
-2.053800000000137516e+00 1.868800000000192085e+00 1.181993202195245479e-01
-1.975600000000213186e+00 1.868800000000192085e+00 1.617122450802127298e-01
-1.858400000000074215e+00 1.868800000000192085e+00 2.079388700717270388e-01
-1.741200000000389991e+00 1.868800000000192085e+00 2.036744841518573490e-01
-1.663100000000213186e+00 1.868800000000192085e+00 2.127847631624880387e-01
-1.545900000000074215e+00 1.868800000000192085e+00 2.132363364966600450e-01
-1.467800000000352156e+00 1.868800000000192085e+00 2.504336248676311549e-01
-1.350600000000213186e+00 1.868800000000192085e+00 2.446760648569379637e-01
-1.272500000000036380e+00 1.868800000000192085e+00 2.824250395182418827e-01
-1.155300000000352156e+00 1.868800000000192085e+00 2.868172292119338107e-01
-1.038100000000213186e+00 1.868800000000192085e+00 3.167999945506378423e-01
-9.600000000000363798e-01 1.868800000000192085e+00 2.961000433172245039e-01
-8.819000000003143214e-01 1.868800000000192085e+00 3.575310572677947163e-01
-7.647000000001753506e-01 1.868800000000192085e+00 3.011014309994692884e-01
-6.475000000000363798e-01 1.868800000000192085e+00 3.963195026228530371e-01
-5.694000000003143214e-01 1.868800000000192085e+00 3.557290240569007111e-01
-4.522000000001753506e-01 1.868800000000192085e+00 3.787869549173348838e-01
-3.740999999999985448e-01 1.868800000000192085e+00 4.125122407661343527e-01
-2.569000000003143214e-01 1.868800000000192085e+00 3.862677358117316273e-01
-1.788000000001375156e-01 1.868800000000192085e+00 4.072105142154072710e-01
-6.159999999999854481e-02 1.868800000000192085e+00 4.336254242015730731e-01
5.559999999968567863e-02 1.868800000000192085e+00 4.337404475980131124e-01
1.337999999996100087e-01 1.868800000000192085e+00 4.430339120177889667e-01
2.509000000000014552e-01 1.868800000000192085e+00 4.560166453752343974e-01
3.290999999999257852e-01 1.868800000000192085e+00 4.815688798880997656e-01
4.461999999998624844e-01 1.868800000000192085e+00 4.898889055639294443e-01
5.243999999997868144e-01 1.868800000000192085e+00 4.995167898585403110e-01
6.415999999999257852e-01 1.868800000000192085e+00 5.248198070124523440e-01
7.586999999998624844e-01 1.868800000000192085e+00 5.412149011309523861e-01
8.368999999997868144e-01 1.868800000000192085e+00 5.088464653475658350e-01
9.540999999999257852e-01 1.868800000000192085e+00 5.860058637298630746e-01
1.032199999999647844e+00 1.868800000000192085e+00 5.952950680238450198e-01
1.149399999999786814e+00 1.868800000000192085e+00 6.488789302617278265e-01
1.227499999999963620e+00 1.868800000000192085e+00 5.872519505246301952e-01
1.344699999999647844e+00 1.868800000000192085e+00 5.967925022404625413e-01
1.461899999999786814e+00 1.868800000000192085e+00 6.526193207089262538e-01
1.539999999999963620e+00 1.868800000000192085e+00 6.432023126411221536e-01
1.618099999999685679e+00 1.868800000000192085e+00 6.235397020385662348e-01
1.735299999999824649e+00 1.868800000000192085e+00 6.797478017655996796e-01
1.852499999999963620e+00 1.868800000000192085e+00 6.730636643946950048e-01
1.930599999999685679e+00 1.868800000000192085e+00 6.456199340292601008e-01
2.047799999999824649e+00 1.868800000000192085e+00 6.018024101742953658e-01
2.125900000000001455e+00 1.868800000000192085e+00 6.950565638066102947e-01
2.243099999999685679e+00 1.868800000000192085e+00 6.160717015215516623e-01
2.321199999999862484e+00 1.868800000000192085e+00 6.401648429499462445e-01
2.438400000000001455e+00 1.868800000000192085e+00 5.952098655079635092e-01
2.555599999999685679e+00 1.868800000000192085e+00 5.609669743751838356e-01
2.633799999999610009e+00 1.868800000000192085e+00 5.218036379502468680e-01
2.750900000000001455e+00 1.868800000000192085e+00 5.083586809441442700e-01
2.829099999999925785e+00 1.868800000000192085e+00 5.237164344317867259e-01
2.946299999999610009e+00 1.868800000000192085e+00 4.824656363677526927e-01
3.024399999999786814e+00 1.868800000000192085e+00 4.750210665426056189e-01
3.141599999999925785e+00 1.868800000000192085e+00 4.410124823285000994e-01
3.258699999999862484e+00 1.868800000000192085e+00 3.987861154576227696e-01
3.336899999999786814e+00 1.868800000000192085e+00 3.832579569382172369e-01
3.454099999999925785e+00 1.868800000000192085e+00 3.869514860016807223e-01
3.532199999999647844e+00 1.868800000000192085e+00 3.323345432587345716e-01
3.649399999999786814e+00 1.868800000000192085e+00 3.318510189811069711e-01
3.727499999999963620e+00 1.868800000000192085e+00 2.768804857972524958e-01
3.844699999999647844e+00 1.868800000000192085e+00 2.687521657821562715e-01
3.961899999999786814e+00 1.868800000000192085e+00 2.767846329668857686e-01
4.039999999999963620e+00 1.868800000000192085e+00 2.566470183382904002e-01
4.157199999999647844e+00 1.868800000000192085e+00 2.483397730398430037e-01
4.235299999999824649e+00 1.868800000000192085e+00 2.342408867243498116e-01
4.352499999999963620e+00 1.868800000000192085e+00 1.898823268935376229e-01
4.430599999999685679e+00 1.868800000000192085e+00 1.906768403541327095e-01
4.547799999999824649e+00 1.868800000000192085e+00 1.804397580709690418e-01
4.625900000000001455e+00 1.868800000000192085e+00 1.723327386848431952e-01
4.743099999999685679e+00 1.868800000000192085e+00 1.637847962790305034e-01
4.821199999999862484e+00 1.868800000000192085e+00 1.462309479445419724e-01
4.938400000000001455e+00 1.868800000000192085e+00 1.518734845587950966e-01
5.055599999999685679e+00 1.868800000000192085e+00 1.372314322045573021e-01
5.133699999999862484e+00 1.868800000000192085e+00 1.312310450236018056e-01
5.250900000000001455e+00 1.868800000000192085e+00 1.192238804729997270e-01
5.329099999999925785e+00 1.868800000000192085e+00 8.338770229323577698e-02
5.446299999999610009e+00 1.868800000000192085e+00 8.816969349708564385e-02
5.524399999999786814e+00 1.868800000000192085e+00 1.022515393094025338e-01
5.641599999999925785e+00 1.868800000000192085e+00 9.799141351532693334e-02
5.719699999999647844e+00 1.868800000000192085e+00 8.458692770426806673e-02
5.836899999999786814e+00 1.868800000000192085e+00 9.495394382415103807e-02
5.954099999999925785e+00 1.868800000000192085e+00 7.935762329204026910e-02
6.032199999999647844e+00 1.868800000000192085e+00 9.390169275301436802e-02
-5.960000000000036380e+00 2.259399999999914144e+00 7.791770077364271185e-03
-5.881900000000314321e+00 2.259399999999914144e+00 9.747167816844971161e-03
-5.764700000000175351e+00 2.259399999999914144e+00 7.791770077364271185e-03
-5.647500000000036380e+00 2.259399999999914144e+00 1.366222342160044838e-02
-5.569400000000314321e+00 2.259399999999914144e+00 1.851024657525848077e-02
-5.452200000000175351e+00 2.259399999999914144e+00 1.850172632367032971e-02
-5.374099999999998545e+00 2.259399999999914144e+00 9.764208320021273285e-03
-5.256900000000314321e+00 2.259399999999914144e+00 2.347968331404766407e-02
-5.139700000000175351e+00 2.259399999999914144e+00 2.050611550978289482e-02
-5.061599999999998545e+00 2.259399999999914144e+00 1.958592833826256971e-02
-4.944400000000314321e+00 2.259399999999914144e+00 1.562827147556633545e-02
-4.866200000000389991e+00 2.259399999999914144e+00 1.755384833448850671e-02
-4.749099999999998545e+00 2.259399999999914144e+00 1.753893789420924235e-02
-4.670900000000074215e+00 2.259399999999914144e+00 1.953906695452773887e-02
-4.553800000000137516e+00 2.259399999999914144e+00 2.147955425372917102e-02
-4.475600000000213186e+00 2.259399999999914144e+00 1.851237663815551854e-02
-4.358400000000074215e+00 2.259399999999914144e+00 2.733296709478904435e-02
-4.280300000000352156e+00 2.259399999999914144e+00 3.504592484496291821e-02
-4.163100000000213186e+00 2.259399999999914144e+00 3.218525037424115748e-02
-4.045900000000074215e+00 2.259399999999914144e+00 3.023624282345156386e-02
-3.967800000000352156e+00 2.259399999999914144e+00 2.741816961067055844e-02
-3.850600000000213186e+00 2.259399999999914144e+00 3.028736433298047717e-02
-3.772500000000036380e+00 2.259399999999914144e+00 3.506722547393329587e-02
-3.655300000000352156e+00 2.259399999999914144e+00 3.721858899994147374e-02
-3.577200000000175351e+00 2.259399999999914144e+00 4.190898749921870975e-02
-3.460000000000036380e+00 2.259399999999914144e+00 5.083821116360116160e-02
-3.342800000000352156e+00 2.259399999999914144e+00 5.470427532172476848e-02
-3.264700000000175351e+00 2.259399999999914144e+00 6.334168036921306033e-02
-3.147500000000036380e+00 2.259399999999914144e+00 5.460842249135806903e-02
-3.069400000000314321e+00 2.259399999999914144e+00 7.914035687654240314e-02
-2.952200000000175351e+00 2.259399999999914144e+00 6.845596138500080474e-02
-2.835000000000036380e+00 2.259399999999914144e+00 7.493348265489274684e-02
-2.756900000000314321e+00 2.259399999999914144e+00 7.104398780490173149e-02
-2.678800000000137516e+00 2.259399999999914144e+00 7.898486228505864626e-02
-2.561599999999998545e+00 2.259399999999914144e+00 7.821590957922801290e-02
-2.444400000000314321e+00 2.259399999999914144e+00 9.652806030506197454e-02
-2.366200000000389991e+00 2.259399999999914144e+00 9.926306106485849323e-02
-2.249099999999998545e+00 2.259399999999914144e+00 9.952292873829711450e-02
-2.170900000000074215e+00 2.259399999999914144e+00 1.157646583282103264e-01
-2.053800000000137516e+00 2.259399999999914144e+00 1.174793589603257554e-01
-1.975600000000213186e+00 2.259399999999914144e+00 1.463757922215405405e-01
-1.858400000000074215e+00 2.259399999999914144e+00 1.454236541065646593e-01
-1.741200000000389991e+00 2.259399999999914144e+00 1.373443255381002759e-01
-1.663100000000213186e+00 2.259399999999914144e+00 1.492172961261889752e-01
-1.545900000000074215e+00 2.259399999999914144e+00 1.703603004421861689e-01
-1.467800000000352156e+00 2.259399999999914144e+00 1.855369985835804980e-01
-1.350600000000213186e+00 2.259399999999914144e+00 1.937931223724990160e-01
-1.272500000000036380e+00 2.259399999999914144e+00 2.270050630631123834e-01
-1.155300000000352156e+00 2.259399999999914144e+00 2.164697719743634285e-01
-1.038100000000213186e+00 2.259399999999914144e+00 1.967752104283519154e-01
-9.600000000000363798e-01 2.259399999999914144e+00 2.399686258544844186e-01
-8.819000000003143214e-01 2.259399999999914144e+00 2.654526983546446894e-01
-7.647000000001753506e-01 2.259399999999914144e+00 2.700238133316877898e-01
-6.475000000000363798e-01 2.259399999999914144e+00 2.704434357224042018e-01
-5.694000000003143214e-01 2.259399999999914144e+00 2.957762737568747635e-01
-4.522000000001753506e-01 2.259399999999914144e+00 2.824527303359033459e-01
-3.740999999999985448e-01 2.259399999999914144e+00 3.182271366916532007e-01
-2.569000000003143214e-01 2.259399999999914144e+00 3.356893923215690800e-01
-1.788000000001375156e-01 2.259399999999914144e+00 3.345412884200656967e-01
-6.159999999999854481e-02 2.259399999999914144e+00 3.582190675835378868e-01
5.559999999968567863e-02 2.259399999999914144e+00 3.489213430379679015e-01
1.337999999996100087e-01 2.259399999999914144e+00 3.916078034946053887e-01
2.509000000000014552e-01 2.259399999999914144e+00 3.895842437424195115e-01
3.290999999999257852e-01 2.259399999999914144e+00 4.130788374967463983e-01
4.461999999998624844e-01 2.259399999999914144e+00 4.146934251727010801e-01
5.243999999997868144e-01 2.259399999999914144e+00 4.075385439015510869e-01
6.415999999999257852e-01 2.259399999999914144e+00 4.657765935694615500e-01
7.586999999998624844e-01 2.259399999999914144e+00 4.553754964432259467e-01
8.368999999997868144e-01 2.259399999999914144e+00 4.552434325436097162e-01
9.540999999999257852e-01 2.259399999999914144e+00 4.878823863149198692e-01
1.032199999999647844e+00 2.259399999999914144e+00 5.008693797981593754e-01
1.149399999999786814e+00 2.259399999999914144e+00 4.719260851532096623e-01
1.227499999999963620e+00 2.259399999999914144e+00 5.050102220700007916e-01
1.344699999999647844e+00 2.259399999999914144e+00 5.610756075829327338e-01
1.461899999999786814e+00 2.259399999999914144e+00 5.135858552934750021e-01
1.539999999999963620e+00 2.259399999999914144e+00 5.239017499038290948e-01
1.618099999999685679e+00 2.259399999999914144e+00 5.458435278062154783e-01
1.735299999999824649e+00 2.259399999999914144e+00 5.442182898157755799e-01
1.852499999999963620e+00 2.259399999999914144e+00 5.641705889723286349e-01
1.930599999999685679e+00 2.259399999999914144e+00 5.605111409152176982e-01
2.047799999999824649e+00 2.259399999999914144e+00 5.801354103856269928e-01
2.125900000000001455e+00 2.259399999999914144e+00 5.448338779930195219e-01
2.243099999999685679e+00 2.259399999999914144e+00 5.615506116089721278e-01
2.321199999999862484e+00 2.259399999999914144e+00 5.385352820064787105e-01
2.438400000000001455e+00 2.259399999999914144e+00 5.422841927052651778e-01
2.555599999999685679e+00 2.259399999999914144e+00 4.967029767715533395e-01
2.633799999999610009e+00 2.259399999999914144e+00 5.192816434801541536e-01
2.750900000000001455e+00 2.259399999999914144e+00 5.549261159991846215e-01
2.829099999999925785e+00 2.259399999999914144e+00 4.814858074351153205e-01
2.946299999999610009e+00 2.259399999999914144e+00 5.027523553991407601e-01
3.024399999999786814e+00 2.259399999999914144e+00 4.481993145431056313e-01
3.141599999999925785e+00 2.259399999999914144e+00 4.285942156387697044e-01
3.258699999999862484e+00 2.259399999999914144e+00 4.230943932386181383e-01
3.336899999999786814e+00 2.259399999999914144e+00 3.781117249789738843e-01
3.454099999999925785e+00 2.259399999999914144e+00 3.700451767878917275e-01
3.532199999999647844e+00 2.259399999999914144e+00 3.555351883332702467e-01
3.649399999999786814e+00 2.259399999999914144e+00 3.404820338399041080e-01
3.727499999999963620e+00 2.259399999999914144e+00 3.270093860161400467e-01
3.844699999999647844e+00 2.259399999999914144e+00 3.027053683609387535e-01
3.961899999999786814e+00 2.259399999999914144e+00 2.774747733455260046e-01
4.039999999999963620e+00 2.259399999999914144e+00 2.710909748431037380e-01
4.157199999999647844e+00 2.259399999999914144e+00 2.418579916441569722e-01
4.235299999999824649e+00 2.259399999999914144e+00 2.115301561161327670e-01
4.352499999999963620e+00 2.259399999999914144e+00 2.236523440631748572e-01
4.430599999999685679e+00 2.259399999999914144e+00 2.239271221768927567e-01
4.547799999999824649e+00 2.259399999999914144e+00 2.105311566174220550e-01
4.625900000000001455e+00 2.259399999999914144e+00 1.863634629876311788e-01
4.743099999999685679e+00 2.259399999999914144e+00 1.788933324077195963e-01
4.821199999999862484e+00 2.259399999999914144e+00 1.626281721259389690e-01
4.938400000000001455e+00 2.259399999999914144e+00 1.187169255035047111e-01
5.055599999999685679e+00 2.259399999999914144e+00 1.222144887804408053e-01
5.133699999999862484e+00 2.259399999999914144e+00 1.063689508893766039e-01
5.250900000000001455e+00 2.259399999999914144e+00 1.190662558186189324e-01
5.329099999999925785e+00 2.259399999999914144e+00 1.195561702849376184e-01
5.446299999999610009e+00 2.259399999999914144e+00 1.187914777049010467e-01
5.524399999999786814e+00 2.259399999999914144e+00 1.101604628461038959e-01
5.641599999999925785e+00 2.259399999999914144e+00 9.923750031009405392e-02
5.719699999999647844e+00 2.259399999999914144e+00 1.004026447147737255e-01
5.836899999999786814e+00 2.259399999999914144e+00 6.448126401912826489e-02
5.954099999999925785e+00 2.259399999999914144e+00 8.858079563621393260e-02
6.032199999999647844e+00 2.259399999999914144e+00 8.282749575131483077e-02
-5.960000000000036380e+00 2.571899999999914144e+00 1.178776807220718349e-02
-5.881900000000314321e+00 2.571899999999914144e+00 1.574116480910933702e-02
-5.764700000000175351e+00 2.571899999999914144e+00 1.274842643877123136e-02
-5.647500000000036380e+00 2.571899999999914144e+00 1.081858945405498457e-02
-5.569400000000314321e+00 2.571899999999914144e+00 1.078663851059941635e-02
-5.452200000000175351e+00 2.571899999999914144e+00 9.817459892447219158e-03
-5.374099999999998545e+00 2.571899999999914144e+00 1.780306569344192874e-02
-5.256900000000314321e+00 2.571899999999914144e+00 1.078024832190830479e-02
-5.139700000000175351e+00 2.571899999999914144e+00 1.567939298509524182e-02
-5.061599999999998545e+00 2.571899999999914144e+00 2.064030947229627752e-02
-4.944400000000314321e+00 2.571899999999914144e+00 2.155410645512549628e-02
-4.866200000000389991e+00 2.571899999999914144e+00 1.666774216932078237e-02
-4.749099999999998545e+00 2.571899999999914144e+00 2.645751124410650884e-02
-4.670900000000074215e+00 2.571899999999914144e+00 2.356488582992917816e-02
-4.553800000000137516e+00 2.571899999999914144e+00 1.960296884143887183e-02
-4.475600000000213186e+00 2.571899999999914144e+00 2.449359325303765780e-02
-4.358400000000074215e+00 2.571899999999914144e+00 2.848746118498353061e-02
-4.280300000000352156e+00 2.571899999999914144e+00 2.742668986225871297e-02
-4.163100000000213186e+00 2.571899999999914144e+00 2.548620256305727388e-02
-4.045900000000074215e+00 2.571899999999914144e+00 3.340151628844973547e-02
-3.967800000000352156e+00 2.571899999999914144e+00 3.620680912384851430e-02
-3.850600000000213186e+00 2.571899999999914144e+00 3.522698019121112828e-02
-3.772500000000036380e+00 2.571899999999914144e+00 3.038321716334717315e-02
-3.655300000000352156e+00 2.571899999999914144e+00 3.240038672684197180e-02
-3.577200000000175351e+00 2.571899999999914144e+00 4.408165165419726528e-02
-3.460000000000036380e+00 2.571899999999914144e+00 4.902552763822199539e-02
-3.342800000000352156e+00 2.571899999999914144e+00 4.997766575319789739e-02
-3.264700000000175351e+00 2.571899999999914144e+00 4.812238096987796893e-02
-3.147500000000036380e+00 2.571899999999914144e+00 5.190111254922302741e-02
-3.069400000000314321e+00 2.571899999999914144e+00 6.673913068998833797e-02
-2.952200000000175351e+00 2.571899999999914144e+00 5.212476915341199973e-02
-2.835000000000036380e+00 2.571899999999914144e+00 7.243704893956444402e-02
-2.756900000000314321e+00 2.571899999999914144e+00 7.297595485251502645e-02
-2.678800000000137516e+00 2.571899999999914144e+00 6.572096062520427218e-02
-2.561599999999998545e+00 2.571899999999914144e+00 6.958915484622490988e-02
-2.444400000000314321e+00 2.571899999999914144e+00 7.168939686270418832e-02
-2.366200000000389991e+00 2.571899999999914144e+00 8.133432166049134326e-02
-2.249099999999998545e+00 2.571899999999914144e+00 7.653955007925924980e-02
-2.170900000000074215e+00 2.571899999999914144e+00 9.412321929430629563e-02
-2.053800000000137516e+00 2.571899999999914144e+00 9.220829274986930280e-02
-1.975600000000213186e+00 2.571899999999914144e+00 9.614890910938923840e-02
-1.858400000000074215e+00 2.571899999999914144e+00 1.066224283741240980e-01
-1.741200000000389991e+00 2.571899999999914144e+00 1.210472143128640821e-01
-1.663100000000213186e+00 2.571899999999914144e+00 1.145164414705461819e-01
-1.545900000000074215e+00 2.571899999999914144e+00 1.246171997282994326e-01
-1.467800000000352156e+00 2.571899999999914144e+00 1.376148435260240721e-01
-1.350600000000213186e+00 2.571899999999914144e+00 1.310031282936187647e-01
-1.272500000000036380e+00 2.571899999999914144e+00 1.721985447223298160e-01
-1.155300000000352156e+00 2.571899999999914144e+00 1.472853290785756941e-01
-1.038100000000213186e+00 2.571899999999914144e+00 1.839650121655665993e-01
-9.600000000000363798e-01 2.571899999999914144e+00 1.809914443613018509e-01
-8.819000000003143214e-01 2.571899999999914144e+00 1.970329480388935128e-01
-7.647000000001753506e-01 2.571899999999914144e+00 2.044008355997472548e-01
-6.475000000000363798e-01 2.571899999999914144e+00 2.080219425247115117e-01
-5.694000000003143214e-01 2.571899999999914144e+00 2.114428235373542186e-01
-4.522000000001753506e-01 2.571899999999914144e+00 2.330714821938760506e-01
-3.740999999999985448e-01 2.571899999999914144e+00 2.208640917309524221e-01
-2.569000000003143214e-01 2.571899999999914144e+00 2.523783722926266071e-01
-1.788000000001375156e-01 2.571899999999914144e+00 2.619828258953700861e-01
-6.159999999999854481e-02 2.571899999999914144e+00 2.680236842713693002e-01
5.559999999968567863e-02 2.571899999999914144e+00 2.678234583590477502e-01
1.337999999996100087e-01 2.571899999999914144e+00 2.792704163677288687e-01
2.509000000000014552e-01 2.571899999999914144e+00 3.214456617290772922e-01
3.290999999999257852e-01 2.571899999999914144e+00 2.792874568709051708e-01
4.461999999998624844e-01 2.571899999999914144e+00 3.410486305705162091e-01
5.243999999997868144e-01 2.571899999999914144e+00 3.486614753645292941e-01
6.415999999999257852e-01 2.571899999999914144e+00 3.664581508692800749e-01
7.586999999998624844e-01 2.571899999999914144e+00 3.556779025473718048e-01
8.368999999997868144e-01 2.571899999999914144e+00 3.415236345965556031e-01
9.540999999999257852e-01 2.571899999999914144e+00 4.209430297126099396e-01
1.032199999999647844e+00 2.571899999999914144e+00 3.866362366929191885e-01
1.149399999999786814e+00 2.571899999999914144e+00 3.993143710560881354e-01
1.227499999999963620e+00 2.571899999999914144e+00 4.361197278540042688e-01
1.344699999999647844e+00 2.571899999999914144e+00 4.097559393773674841e-01
1.461899999999786814e+00 2.571899999999914144e+00 4.907814019177882958e-01
1.539999999999963620e+00 2.571899999999914144e+00 4.413703328952024441e-01
1.618099999999685679e+00 2.571899999999914144e+00 4.465847268671510051e-01
1.735299999999824649e+00 2.571899999999914144e+00 4.262511464520281068e-01
1.852499999999963620e+00 2.571899999999914144e+00 4.843038806478963676e-01
1.930599999999685679e+00 2.571899999999914144e+00 4.879910195226688230e-01
2.047799999999824649e+00 2.571899999999914144e+00 4.922277146248769664e-01
2.125900000000001455e+00 2.571899999999914144e+00 4.877418021637153767e-01
2.243099999999685679e+00 2.571899999999914144e+00 4.862550182615830163e-01
2.321199999999862484e+00 2.571899999999914144e+00 5.330311994805330134e-01
2.438400000000001455e+00 2.571899999999914144e+00 5.127018791912042461e-01
2.555599999999685679e+00 2.571899999999914144e+00 4.735747538355169484e-01
2.633799999999610009e+00 2.571899999999914144e+00 4.686692189836389466e-01
2.750900000000001455e+00 2.571899999999914144e+00 4.698705744575682464e-01
2.829099999999925785e+00 2.571899999999914144e+00 4.908303933644201922e-01
2.946299999999610009e+00 2.571899999999914144e+00 4.514583107755735236e-01
3.024399999999786814e+00 2.571899999999914144e+00 4.894501126071397201e-01
3.141599999999925785e+00 2.571899999999914144e+00 4.123226651682979638e-01
3.258699999999862484e+00 2.571899999999914144e+00 4.229687195276929379e-01
3.336899999999786814e+00 2.571899999999914144e+00 3.959893428738121557e-01
3.454099999999925785e+00 2.571899999999914144e+00 3.794451443525195256e-01
3.532199999999647844e+00 2.571899999999914144e+00 3.657765307422279899e-01
3.649399999999786814e+00 2.571899999999914144e+00 3.358938783596847055e-01
3.727499999999963620e+00 2.571899999999914144e+00 3.276760957029128951e-01
3.844699999999647844e+00 2.571899999999914144e+00 3.430615400082169253e-01
3.961899999999786814e+00 2.571899999999914144e+00 3.270072559532429812e-01
4.039999999999963620e+00 2.571899999999914144e+00 2.821949927253618040e-01
4.157199999999647844e+00 2.571899999999914144e+00 2.729143086829680653e-01
4.235299999999824649e+00 2.571899999999914144e+00 2.480500844858458398e-01
4.352499999999963620e+00 2.571899999999914144e+00 2.682089997434116135e-01
4.430599999999685679e+00 2.571899999999914144e+00 2.483014319076962961e-01
4.547799999999824649e+00 2.571899999999914144e+00 2.001364496798775650e-01
4.625900000000001455e+00 2.571899999999914144e+00 1.993674969740469316e-01
4.743099999999685679e+00 2.571899999999914144e+00 1.671098244613064832e-01
4.821199999999862484e+00 2.571899999999914144e+00 1.780157464941400369e-01
4.938400000000001455e+00 2.571899999999914144e+00 1.704263323919943673e-01
5.055599999999685679e+00 2.571899999999914144e+00 1.466377899578762134e-01
5.133699999999862484e+00 2.571899999999914144e+00 1.515071137405046287e-01
5.250900000000001455e+00 2.571899999999914144e+00 1.231495863922403983e-01
5.329099999999925785e+00 2.571899999999914144e+00 1.050760027108746664e-01
5.446299999999610009e+00 2.571899999999914144e+00 9.582087942324542251e-02
5.524399999999786814e+00 2.571899999999914144e+00 9.113474104976225509e-02
5.641599999999925785e+00 2.571899999999914144e+00 9.488791187434285346e-02
5.719699999999647844e+00 2.571899999999914144e+00 9.786786986729874294e-02
5.836899999999786814e+00 2.571899999999914144e+00 9.863043238443827687e-02
5.954099999999925785e+00 2.571899999999914144e+00 9.573780697026094966e-02
6.032199999999647844e+00 2.571899999999914144e+00 9.004840897227298080e-02
-5.960000000000036380e+00 2.884399999999914144e+00 5.917314727971007167e-03
-5.881900000000314321e+00 2.884399999999914144e+00 9.864321276182050000e-03
-5.764700000000175351e+00 2.884399999999914144e+00 7.866322278760592979e-03
-5.647500000000036380e+00 2.884399999999914144e+00 7.876972593245783541e-03
-5.569400000000314321e+00 2.884399999999914144e+00 1.278463750802087337e-02
-5.452200000000175351e+00 2.884399999999914144e+00 1.376446644065826112e-02
-5.374099999999998545e+00 2.884399999999914144e+00 1.384966895653977174e-02
-5.256900000000314321e+00 2.884399999999914144e+00 1.080367901377572021e-02
-5.139700000000175351e+00 2.884399999999914144e+00 1.284427926913793254e-02
-5.061599999999998545e+00 2.884399999999914144e+00 2.258931702308586767e-02
-4.944400000000314321e+00 2.884399999999914144e+00 1.376020631486418733e-02
-4.866200000000389991e+00 2.884399999999914144e+00 2.455962520284582853e-02
-4.749099999999998545e+00 2.884399999999914144e+00 2.361600733945808453e-02
-4.670900000000074215e+00 2.884399999999914144e+00 2.464482771872734262e-02
-4.553800000000137516e+00 2.884399999999914144e+00 1.581784707340270005e-02
-4.475600000000213186e+00 2.884399999999914144e+00 2.358192633310548028e-02
-4.358400000000074215e+00 2.884399999999914144e+00 2.746290093150834805e-02
-4.280300000000352156e+00 2.884399999999914144e+00 2.755023351028690337e-02
-4.163100000000213186e+00 2.884399999999914144e+00 1.769869261148707823e-02
-4.045900000000074215e+00 2.884399999999914144e+00 2.663217640166360908e-02
-3.967800000000352156e+00 2.884399999999914144e+00 2.852154219133613486e-02
-3.850600000000213186e+00 2.884399999999914144e+00 3.931670095352370747e-02
-3.772500000000036380e+00 2.884399999999914144e+00 2.362665765394327336e-02
-3.655300000000352156e+00 2.884399999999914144e+00 3.827084007107814378e-02
-3.577200000000175351e+00 2.884399999999914144e+00 4.229878900937662778e-02
-3.460000000000036380e+00 2.884399999999914144e+00 3.830279101453371721e-02
-3.342800000000352156e+00 2.884399999999914144e+00 4.236056083339072298e-02
-3.264700000000175351e+00 2.884399999999914144e+00 4.128913919618071304e-02
-3.147500000000036380e+00 2.884399999999914144e+00 6.091127860369291436e-02
-3.069400000000314321e+00 2.884399999999914144e+00 4.248410448141891338e-02
-2.952200000000175351e+00 2.884399999999914144e+00 5.115346047236275784e-02
-2.835000000000036380e+00 2.884399999999914144e+00 6.973399912322349181e-02
-2.756900000000314321e+00 2.884399999999914144e+00 6.666457848859201618e-02
-2.678800000000137516e+00 2.884399999999914144e+00 7.192796390717241806e-02
-2.561599999999998545e+00 2.884399999999914144e+00 5.130682500094948389e-02
-2.444400000000314321e+00 2.884399999999914144e+00 8.166235134663515915e-02
-2.366200000000389991e+00 2.884399999999914144e+00 6.683285345745799966e-02
-2.249099999999998545e+00 2.884399999999914144e+00 7.191731359268722923e-02
-2.170900000000074215e+00 2.884399999999914144e+00 8.081458631361412848e-02
-2.053800000000137516e+00 2.884399999999914144e+00 1.022728399383729114e-01
-1.975600000000213186e+00 2.884399999999914144e+00 9.807022584251733066e-02
-1.858400000000074215e+00 2.884399999999914144e+00 7.853541901378367773e-02
-1.741200000000389991e+00 2.884399999999914144e+00 1.029991913862628033e-01
-1.663100000000213186e+00 2.884399999999914144e+00 9.117947237060004817e-02
-1.545900000000074215e+00 2.884399999999914144e+00 1.202761315441364109e-01
-1.467800000000352156e+00 2.884399999999914144e+00 9.136052771684827212e-02
-1.350600000000213186e+00 2.884399999999914144e+00 1.228428573350669323e-01
-1.272500000000036380e+00 2.884399999999914144e+00 1.132085828517649662e-01
-1.155300000000352156e+00 2.884399999999914144e+00 1.090996915233790748e-01
-1.038100000000213186e+00 2.884399999999914144e+00 1.362920744669636197e-01
-9.600000000000363798e-01 2.884399999999914144e+00 1.425544593842547336e-01
-8.819000000003143214e-01 2.884399999999914144e+00 1.463459713409820395e-01
-7.647000000001753506e-01 2.884399999999914144e+00 1.511918644317430116e-01
-6.475000000000363798e-01 2.884399999999914144e+00 1.707288013233737300e-01
-5.694000000003143214e-01 2.884399999999914144e+00 1.630414043279643233e-01
-4.522000000001753506e-01 2.884399999999914144e+00 1.706670294993596348e-01
-3.740999999999985448e-01 2.884399999999914144e+00 1.685199260991455117e-01
-2.569000000003143214e-01 2.884399999999914144e+00 1.808977215938321892e-01
-1.788000000001375156e-01 2.884399999999914144e+00 1.934672227492522378e-01
-6.159999999999854481e-02 2.884399999999914144e+00 2.333952517542257910e-01
5.559999999968567863e-02 2.884399999999914144e+00 2.199098235530794754e-01
1.337999999996100087e-01 2.884399999999914144e+00 2.335337058425332457e-01
2.509000000000014552e-01 2.884399999999914144e+00 2.480266537939784244e-01
3.290999999999257852e-01 2.884399999999914144e+00 2.565937667658644838e-01
4.461999999998624844e-01 2.884399999999914144e+00 2.762861982489789314e-01
5.243999999997868144e-01 2.884399999999914144e+00 2.751018832782258783e-01
6.415999999999257852e-01 2.884399999999914144e+00 2.589027549462534217e-01
7.586999999998624844e-01 2.884399999999914144e+00 2.811661723460925355e-01
8.368999999997868144e-01 2.884399999999914144e+00 2.740538923328832976e-01
9.540999999999257852e-01 2.884399999999914144e+00 3.435791452921970746e-01
1.032199999999647844e+00 2.884399999999914144e+00 3.186829701516192825e-01
1.149399999999786814e+00 2.884399999999914144e+00 3.171365444883698648e-01
1.227499999999963620e+00 2.884399999999914144e+00 3.669565855871869120e-01
1.344699999999647844e+00 2.884399999999914144e+00 3.473472265570569650e-01
1.461899999999786814e+00 2.884399999999914144e+00 3.818904565583189359e-01
1.539999999999963620e+00 2.884399999999914144e+00 3.632800970268996732e-01
1.618099999999685679e+00 2.884399999999914144e+00 4.054404319479688601e-01
1.735299999999824649e+00 2.884399999999914144e+00 3.695680426989552680e-01
1.852499999999963620e+00 2.884399999999914144e+00 3.990161622505028483e-01
1.930599999999685679e+00 2.884399999999914144e+00 4.073745290584792067e-01
2.047799999999824649e+00 2.884399999999914144e+00 4.369653628241282339e-01
2.125900000000001455e+00 2.884399999999914144e+00 4.246237783986912540e-01
2.243099999999685679e+00 2.884399999999914144e+00 4.389356710038882503e-01
2.321199999999862484e+00 2.884399999999914144e+00 4.164954583835950297e-01
2.438400000000001455e+00 2.884399999999914144e+00 4.613716234983873954e-01
2.555599999999685679e+00 2.884399999999914144e+00 4.428209057280851901e-01
2.633799999999610009e+00 2.884399999999914144e+00 4.422862599409287387e-01
2.750900000000001455e+00 2.884399999999914144e+00 4.358641203063597924e-01
2.829099999999925785e+00 2.884399999999914144e+00 4.705692350877966335e-01
2.946299999999610009e+00 2.884399999999914144e+00 4.414001537757609728e-01
3.024399999999786814e+00 2.884399999999914144e+00 4.470959419624400688e-01
3.141599999999925785e+00 2.884399999999914144e+00 4.055064638977770031e-01
3.258699999999862484e+00 2.884399999999914144e+00 4.022517277911032418e-01
3.336899999999786814e+00 2.884399999999914144e+00 3.771872776816594941e-01
3.454099999999925785e+00 2.884399999999914144e+00 3.723371244651044187e-01
3.532199999999647844e+00 2.884399999999914144e+00 3.933118538122356012e-01
3.649399999999786814e+00 2.884399999999914144e+00 3.456687369941912058e-01
3.727499999999963620e+00 2.884399999999914144e+00 3.346264909359472073e-01
3.844699999999647844e+00 2.884399999999914144e+00 3.033955087395789896e-01
3.961899999999786814e+00 2.884399999999914144e+00 2.860376261916179330e-01
4.039999999999963620e+00 2.884399999999914144e+00 2.680641554664130455e-01
4.157199999999647844e+00 2.884399999999914144e+00 2.668521496779985291e-01
4.235299999999824649e+00 2.884399999999914144e+00 2.556480188395797160e-01
4.352499999999963620e+00 2.884399999999914144e+00 2.518160356878086370e-01
4.430599999999685679e+00 2.884399999999914144e+00 2.323195699912216916e-01
4.547799999999824649e+00 2.884399999999914144e+00 2.141948648003270395e-01
4.625900000000001455e+00 2.884399999999914144e+00 2.001939613780975846e-01
4.743099999999685679e+00 2.884399999999914144e+00 1.896629304151427331e-01
4.821199999999862484e+00 2.884399999999914144e+00 1.705136649707729157e-01
4.938400000000001455e+00 2.884399999999914144e+00 1.730356594408656579e-01
5.055599999999685679e+00 2.884399999999914144e+00 1.570154563922443736e-01
5.133699999999862484e+00 2.884399999999914144e+00 1.345688535832600397e-01
5.250900000000001455e+00 2.884399999999914144e+00 1.463438412780849740e-01
5.329099999999925785e+00 2.884399999999914144e+00 1.297953826309983238e-01
5.446299999999610009e+00 2.884399999999914144e+00 1.087034998245300227e-01
5.524399999999786814e+00 2.884399999999914144e+00 1.293438092968263176e-01
5.641599999999925785e+00 2.884399999999914144e+00 9.580170885717208262e-02
5.719699999999647844e+00 2.884399999999914144e+00 8.552202531606765967e-02
5.836899999999786814e+00 2.884399999999914144e+00 9.998089226116024797e-02
5.954099999999925785e+00 2.884399999999914144e+00 7.954932895277366800e-02
6.032199999999647844e+00 2.884399999999914144e+00 8.078050530726152423e-02
-5.960000000000036380e+00 3.196899999999914144e+00 4.931095606642506117e-03
-5.881900000000314321e+00 3.196899999999914144e+00 8.871711966162435653e-03
-5.764700000000175351e+00 3.196899999999914144e+00 1.091018215862761022e-02
-5.647500000000036380e+00 3.196899999999914144e+00 9.894142156740578717e-03
-5.569400000000314321e+00 3.196899999999914144e+00 8.869581903265397888e-03
-5.452200000000175351e+00 3.196899999999914144e+00 9.866451339079087765e-03
-5.374099999999998545e+00 3.196899999999914144e+00 1.186232027360350702e-02
-5.256900000000314321e+00 3.196899999999914144e+00 1.872964305365337062e-02
-5.139700000000175351e+00 3.196899999999914144e+00 9.868581401976127265e-03
-5.061599999999998545e+00 3.196899999999914144e+00 1.579228631863824686e-02
-4.944400000000314321e+00 3.196899999999914144e+00 1.675933487389340629e-02
-4.866200000000389991e+00 3.196899999999914144e+00 1.284214920624089477e-02
-4.749099999999998545e+00 3.196899999999914144e+00 2.077876356060373575e-02
-4.670900000000074215e+00 3.196899999999914144e+00 1.479754694572159475e-02
-4.553800000000137516e+00 3.196899999999914144e+00 1.974994318133447765e-02
-4.475600000000213186e+00 3.196899999999914144e+00 2.163504884521293137e-02
-4.358400000000074215e+00 3.196899999999914144e+00 3.053019150324278591e-02
-4.280300000000352156e+00 3.196899999999914144e+00 1.968604129442334469e-02
-4.163100000000213186e+00 3.196899999999914144e+00 2.369694972954552309e-02
-4.045900000000074215e+00 3.196899999999914144e+00 3.049611049689017472e-02
-3.967800000000352156e+00 3.196899999999914144e+00 3.054936206931612233e-02
-3.850600000000213186e+00 3.196899999999914144e+00 3.537608459400377880e-02
-3.772500000000036380e+00 3.196899999999914144e+00 4.040516309391001953e-02
-3.655300000000352156e+00 3.196899999999914144e+00 3.537821465690080963e-02
-3.577200000000175351e+00 3.196899999999914144e+00 3.558057063211940430e-02
-3.460000000000036380e+00 3.196899999999914144e+00 3.746141617020377901e-02
-3.342800000000352156e+00 3.196899999999914144e+00 3.545489692119416919e-02
-3.264700000000175351e+00 3.196899999999914144e+00 3.848810648657600281e-02
-3.147500000000036380e+00 3.196899999999914144e+00 5.047184034531065899e-02
-3.069400000000314321e+00 3.196899999999914144e+00 4.534264888924364328e-02
-2.952200000000175351e+00 3.196899999999914144e+00 5.898357168187370880e-02
-2.835000000000036380e+00 3.196899999999914144e+00 5.204382676332455770e-02
-2.756900000000314321e+00 3.196899999999914144e+00 4.512325241084874650e-02
-2.678800000000137516e+00 3.196899999999914144e+00 4.527874700233251032e-02
-2.561599999999998545e+00 3.196899999999914144e+00 6.613206276433257480e-02
-2.444400000000314321e+00 3.196899999999914144e+00 6.805976968615178035e-02
-2.366200000000389991e+00 3.196899999999914144e+00 6.719709421285145756e-02
-2.249099999999998545e+00 3.196899999999914144e+00 7.178524969307088777e-02
-2.170900000000074215e+00 3.196899999999914144e+00 7.689953070885864606e-02
-2.053800000000137516e+00 3.196899999999914144e+00 7.103972767910765596e-02
-1.975600000000213186e+00 3.196899999999914144e+00 7.584514957482493824e-02
-1.858400000000074215e+00 3.196899999999914144e+00 8.821655488082047469e-02
-1.741200000000389991e+00 3.196899999999914144e+00 7.310801875213136791e-02
-1.663100000000213186e+00 3.196899999999914144e+00 7.703798479716610081e-02
-1.545900000000074215e+00 3.196899999999914144e+00 9.448532998680271577e-02
-1.467800000000352156e+00 3.196899999999914144e+00 8.194138958614710644e-02
-1.350600000000213186e+00 3.196899999999914144e+00 9.761013225675717331e-02
-1.272500000000036380e+00 3.196899999999914144e+00 9.526706307001558960e-02
-1.155300000000352156e+00 3.196899999999914144e+00 8.767551890497286837e-02
-1.038100000000213186e+00 3.196899999999914144e+00 1.144674500239143272e-01
-9.600000000000363798e-01 3.196899999999914144e+00 9.464082457828647266e-02
-8.819000000003143214e-01 3.196899999999914144e+00 1.139860558091837783e-01
-7.647000000001753506e-01 3.196899999999914144e+00 1.200652553173296583e-01
-6.475000000000363798e-01 3.196899999999914144e+00 1.354613499371188634e-01
-5.694000000003143214e-01 3.196899999999914144e+00 1.228513775866550972e-01
-4.522000000001753506e-01 3.196899999999914144e+00 1.299231864048205898e-01
-3.740999999999985448e-01 3.196899999999914144e+00 1.577631084691046293e-01
-2.569000000003143214e-01 3.196899999999914144e+00 1.321895733272688001e-01
-1.788000000001375156e-01 3.196899999999914144e+00 1.680811331423557320e-01
-6.159999999999854481e-02 3.196899999999914144e+00 1.774534098893220391e-01
5.559999999968567863e-02 3.196899999999914144e+00 1.725755658551054728e-01
1.337999999996100087e-01 3.196899999999914144e+00 1.754788415837680027e-01
2.509000000000014552e-01 3.196899999999914144e+00 1.938463739449249601e-01
3.290999999999257852e-01 3.196899999999914144e+00 1.874476650022234014e-01
4.461999999998624844e-01 3.196899999999914144e+00 1.946089364620645079e-01
5.243999999997868144e-01 3.196899999999914144e+00 1.942809067759206643e-01
6.415999999999257852e-01 3.196899999999914144e+00 2.236523440631748572e-01
7.586999999998624844e-01 3.196899999999914144e+00 2.178607030461291172e-01
8.368999999997868144e-01 3.196899999999914144e+00 2.354017710032353938e-01
9.540999999999257852e-01 3.196899999999914144e+00 2.032484715724497959e-01
1.032199999999647844e+00 3.196899999999914144e+00 2.737471632757098594e-01
1.149399999999786814e+00 3.196899999999914144e+00 2.581465826178050427e-01
1.227499999999963620e+00 3.196899999999914144e+00 2.754597338449282229e-01
1.344699999999647844e+00 3.196899999999914144e+00 2.581636231209812893e-01
1.461899999999786814e+00 3.196899999999914144e+00 2.769358674325754222e-01
1.539999999999963620e+00 3.196899999999914144e+00 3.291138881584134146e-01
1.618099999999685679e+00 3.196899999999914144e+00 3.386182288049960354e-01
1.735299999999824649e+00 3.196899999999914144e+00 3.023006564105015781e-01
1.852499999999963620e+00 3.196899999999914144e+00 3.249048838738667344e-01
1.930599999999685679e+00 3.196899999999914144e+00 3.282128715529663565e-01
2.047799999999824649e+00 3.196899999999914144e+00 3.134046742927596441e-01
2.125900000000001455e+00 3.196899999999914144e+00 3.339150499283365936e-01
2.243099999999685679e+00 3.196899999999914144e+00 3.674976215630345600e-01
2.321199999999862484e+00 3.196899999999914144e+00 4.000023813718313614e-01
2.438400000000001455e+00 3.196899999999914144e+00 3.509534230417419853e-01
2.555599999999685679e+00 3.196899999999914144e+00 3.694125481074715389e-01
2.633799999999610009e+00 3.196899999999914144e+00 3.659043345160502558e-01
2.750900000000001455e+00 3.196899999999914144e+00 3.737557463545315706e-01
2.829099999999925785e+00 3.196899999999914144e+00 3.949498721800577261e-01
2.946299999999610009e+00 3.196899999999914144e+00 3.924555685276264194e-01
3.024399999999786814e+00 3.196899999999914144e+00 3.553434826725368478e-01
3.141599999999925785e+00 3.196899999999914144e+00 3.956229720555216045e-01
3.258699999999862484e+00 3.196899999999914144e+00 3.768251669891630740e-01
3.336899999999786814e+00 3.196899999999914144e+00 3.809468386949311780e-01
3.454099999999925785e+00 3.196899999999914144e+00 3.671355108705380843e-01
3.532199999999647844e+00 3.196899999999914144e+00 3.382454677980144542e-01
3.649399999999786814e+00 3.196899999999914144e+00 3.538460484559192709e-01
3.727499999999963620e+00 3.196899999999914144e+00 3.172728685137802818e-01
3.844699999999647844e+00 3.196899999999914144e+00 2.661130178527263968e-01
3.961899999999786814e+00 3.196899999999914144e+00 2.926046101031855029e-01
4.039999999999963620e+00 3.196899999999914144e+00 2.729888608843644149e-01
4.157199999999647844e+00 3.196899999999914144e+00 2.970926526272441581e-01
4.235299999999824649e+00 3.196899999999914144e+00 2.888706098446782722e-01
4.352499999999963620e+00 3.196899999999914144e+00 2.632416930675194333e-01
4.430599999999685679e+00 3.196899999999914144e+00 2.346008673539491940e-01
4.547799999999824649e+00 3.196899999999914144e+00 2.142395961211648325e-01
4.625900000000001455e+00 3.196899999999914144e+00 1.925853767098785752e-01
4.743099999999685679e+00 3.196899999999914144e+00 2.018490202490959839e-01
4.821199999999862484e+00 3.196899999999914144e+00 1.809318026001847657e-01
4.938400000000001455e+00 3.196899999999914144e+00 1.571901215498014426e-01
5.055599999999685679e+00 3.196899999999914144e+00 1.759091142889696591e-01
5.133699999999862484e+00 3.196899999999914144e+00 1.477326422869536249e-01
5.250900000000001455e+00 3.196899999999914144e+00 1.627559758997612349e-01
5.329099999999925785e+00 3.196899999999914144e+00 1.389440027737756655e-01
5.446299999999610009e+00 3.196899999999914144e+00 1.423350629058598438e-01
5.524399999999786814e+00 3.196899999999914144e+00 1.464396941084517012e-01
5.641599999999925785e+00 3.196899999999914144e+00 1.232028379646663424e-01
5.719699999999647844e+00 3.196899999999914144e+00 8.943069073213201492e-02
5.836899999999786814e+00 3.196899999999914144e+00 9.952505880119415227e-02
5.954099999999925785e+00 3.196899999999914144e+00 8.473390204416367255e-02
6.032199999999647844e+00 3.196899999999914144e+00 8.594164770678409948e-02
-5.960000000000036380e+00 3.587500000000090949e+00 6.920574352475810341e-03
-5.881900000000314321e+00 3.587500000000090949e+00 5.953525797220650048e-03
-5.764700000000175351e+00 3.587500000000090949e+00 8.942004041764683650e-03
-5.647500000000036380e+00 3.587500000000090949e+00 4.952396235612883772e-03
-5.569400000000314321e+00 3.587500000000090949e+00 9.919702911505033638e-03
-5.452200000000175351e+00 3.587500000000090949e+00 8.901532846720964370e-03
-5.374099999999998545e+00 3.587500000000090949e+00 1.186232027360350702e-02
-5.256900000000314321e+00 3.587500000000090949e+00 1.188149083967684691e-02
-5.139700000000175351e+00 3.587500000000090949e+00 1.584979801685826653e-02
-5.061599999999998545e+00 3.587500000000090949e+00 1.285492958362312137e-02
-4.944400000000314321e+00 3.587500000000090949e+00 1.782862644820638193e-02
-4.866200000000389991e+00 3.587500000000090949e+00 1.780093563054489444e-02
-4.749099999999998545e+00 3.587500000000090949e+00 1.186019021070646925e-02
-4.670900000000074215e+00 3.587500000000090949e+00 2.582488256368628207e-02
-4.553800000000137516e+00 3.587500000000090949e+00 2.681749187370590162e-02
-4.475600000000213186e+00 3.587500000000090949e+00 1.386457939681903610e-02
-4.358400000000074215e+00 3.587500000000090949e+00 1.879993512925562035e-02
-4.280300000000352156e+00 3.587500000000090949e+00 1.983301563431895398e-02
-4.163100000000213186e+00 3.587500000000090949e+00 2.667264759670732663e-02
-4.045900000000074215e+00 3.587500000000090949e+00 1.882123575822599801e-02
-3.967800000000352156e+00 3.587500000000090949e+00 3.064734496257986301e-02
-3.850600000000213186e+00 3.587500000000090949e+00 2.468529891377106017e-02
-3.772500000000036380e+00 3.587500000000090949e+00 3.865425139254494852e-02
-3.655300000000352156e+00 3.587500000000090949e+00 2.469168910246217347e-02
-3.577200000000175351e+00 3.587500000000090949e+00 3.561465163847200854e-02
-3.460000000000036380e+00 3.587500000000090949e+00 2.976549892320621421e-02
-3.342800000000352156e+00 3.587500000000090949e+00 4.443950222089961682e-02
-3.264700000000175351e+00 3.587500000000090949e+00 4.342346221901258879e-02
-3.147500000000036380e+00 3.587500000000090949e+00 4.458434649789818488e-02
-3.069400000000314321e+00 3.587500000000090949e+00 3.567003327379499045e-02
-2.952200000000175351e+00 3.587500000000090949e+00 3.562743201585423514e-02
-2.835000000000036380e+00 3.587500000000090949e+00 4.240955228002259159e-02
-2.756900000000314321e+00 3.587500000000090949e+00 4.263320888421155697e-02
-2.678800000000137516e+00 3.587500000000090949e+00 5.525596161205755669e-02
-2.561599999999998545e+00 3.587500000000090949e+00 4.049036560979153709e-02
-2.444400000000314321e+00 3.587500000000090949e+00 6.427677798101263940e-02
-2.366200000000389991e+00 3.587500000000090949e+00 6.315210477137668532e-02
-2.249099999999998545e+00 3.587500000000090949e+00 6.515649395748925043e-02
-2.170900000000074215e+00 3.587500000000090949e+00 5.570966500912661462e-02
-2.053800000000137516e+00 3.587500000000090949e+00 5.765228237122509147e-02
-1.975600000000213186e+00 3.587500000000090949e+00 6.334381043211008422e-02
-1.858400000000074215e+00 3.587500000000090949e+00 7.915526731682166750e-02
-1.741200000000389991e+00 3.587500000000090949e+00 6.821952440342961277e-02
-1.663100000000213186e+00 3.587500000000090949e+00 7.625625171395322699e-02
-1.545900000000074215e+00 3.587500000000090949e+00 8.513435386880677247e-02
-1.467800000000352156e+00 3.587500000000090949e+00 6.621087509152297212e-02
-1.350600000000213186e+00 3.587500000000090949e+00 7.430511410026660601e-02
-1.272500000000036380e+00 3.587500000000090949e+00 9.008462004152262281e-02
-1.155300000000352156e+00 3.587500000000090949e+00 9.189517350400476514e-02
-1.038100000000213186e+00 3.587500000000090949e+00 9.786786986729874294e-02
-9.600000000000363798e-01 3.587500000000090949e+00 8.199677122147010222e-02
-8.819000000003143214e-01 3.587500000000090949e+00 9.496459413863622689e-02
-7.647000000001753506e-01 3.587500000000090949e+00 9.760800219386012166e-02
-6.475000000000363798e-01 3.587500000000090949e+00 1.075766965519970447e-01
-5.694000000003143214e-01 3.587500000000090949e+00 1.178201690238518118e-01
-4.522000000001753506e-01 3.587500000000090949e+00 1.047714037165982520e-01
-3.740999999999985448e-01 3.587500000000090949e+00 1.025199272344292922e-01
-2.569000000003143214e-01 3.587500000000090949e+00 1.271967058966121944e-01
-1.788000000001375156e-01 3.587500000000090949e+00 1.158392105296066621e-01
-6.159999999999854481e-02 3.587500000000090949e+00 1.222933011076312027e-01
5.559999999968567863e-02 3.587500000000090949e+00 1.278335947028265140e-01
1.337999999996100087e-01 3.587500000000090949e+00 1.482694181370071695e-01
2.509000000000014552e-01 3.587500000000090949e+00 1.601189580332284257e-01
3.290999999999257852e-01 3.587500000000090949e+00 1.355891537109411293e-01
4.461999999998624844e-01 3.587500000000090949e+00 1.253435511761893384e-01
5.243999999997868144e-01 3.587500000000090949e+00 1.898099047550383389e-01
6.415999999999257852e-01 3.587500000000090949e+00 1.550451482124844127e-01
7.586999999998624844e-01 3.587500000000090949e+00 1.888705470174446566e-01
8.368999999997868144e-01 3.587500000000090949e+00 1.728034825850885414e-01
9.540999999999257852e-01 3.587500000000090949e+00 1.965685943273392799e-01
1.032199999999647844e+00 3.587500000000090949e+00 2.158350132310461467e-01
1.149399999999786814e+00 3.587500000000090949e+00 2.152875870665074409e-01
1.227499999999963620e+00 3.587500000000090949e+00 2.037277357242832931e-01
1.344699999999647844e+00 3.587500000000090949e+00 2.291223455827679778e-01
1.461899999999786814e+00 3.587500000000090949e+00 2.347350613164625455e-01
1.539999999999963620e+00 3.587500000000090949e+00 2.546809702843245149e-01
1.618099999999685679e+00 3.587500000000090949e+00 2.809148249242420792e-01
1.735299999999824649e+00 3.587500000000090949e+00 2.391187307585663502e-01
1.852499999999963620e+00 3.587500000000090949e+00 2.716149703157750284e-01
1.930599999999685679e+00 3.587500000000090949e+00 2.631543604887409127e-01
2.047799999999824649e+00 3.587500000000090949e+00 3.012867464715115462e-01
2.125900000000001455e+00 3.587500000000090949e+00 2.417472283735110083e-01
2.243099999999685679e+00 3.587500000000090949e+00 3.209131460048179063e-01
2.321199999999862484e+00 3.587500000000090949e+00 3.129254101409261191e-01
2.438400000000001455e+00 3.587500000000090949e+00 3.077876984332709731e-01
2.555599999999685679e+00 3.587500000000090949e+00 3.108422086276231844e-01
2.633799999999610009e+00 3.587500000000090949e+00 3.325113384791886784e-01
2.750900000000001455e+00 3.587500000000090949e+00 3.535052383923932284e-01
2.829099999999925785e+00 3.587500000000090949e+00 2.889281215428982641e-01
2.946299999999610009e+00 3.587500000000090949e+00 2.911093059494649915e-01
3.024399999999786814e+00 3.587500000000090949e+00 3.200526005944145935e-01
3.141599999999925785e+00 3.587500000000090949e+00 3.300234250154485682e-01
3.258699999999862484e+00 3.587500000000090949e+00 3.344433055268019594e-01
3.336899999999786814e+00 3.587500000000090949e+00 3.146230702698652459e-01
3.454099999999925785e+00 3.587500000000090949e+00 3.384073525781892688e-01
3.532199999999647844e+00 3.587500000000090949e+00 3.524998487049913476e-01
3.649399999999786814e+00 3.587500000000090949e+00 3.194583130461410292e-01
3.727499999999963620e+00 3.587500000000090949e+00 3.090998171778462367e-01
3.844699999999647844e+00 3.587500000000090949e+00 3.474771603937762410e-01
3.961899999999786814e+00 3.587500000000090949e+00 2.568621546908911868e-01
4.039999999999963620e+00 3.587500000000090949e+00 2.892284604113805613e-01
4.157199999999647844e+00 3.587500000000090949e+00 2.751828256683133689e-01
4.235299999999824649e+00 3.587500000000090949e+00 2.866148732367151952e-01
4.352499999999963620e+00 3.587500000000090949e+00 2.616420158318440436e-01
4.430599999999685679e+00 3.587500000000090949e+00 2.449359325303765711e-01
4.547799999999824649e+00 3.587500000000090949e+00 2.324218130102795321e-01
4.625900000000001455e+00 3.587500000000090949e+00 2.454109365564160206e-01
4.743099999999685679e+00 3.587500000000090949e+00 2.115322861790298048e-01
4.821199999999862484e+00 3.587500000000090949e+00 1.890516023636928666e-01
4.938400000000001455e+00 3.587500000000090949e+00 1.937824720580137994e-01
5.055599999999685679e+00 3.587500000000090949e+00 1.879162788395717376e-01
5.133699999999862484e+00 3.587500000000090949e+00 1.658530873520542015e-01
5.250900000000001455e+00 3.587500000000090949e+00 1.286515388552890160e-01
5.329099999999925785e+00 3.587500000000090949e+00 1.692249769180650398e-01
5.446299999999610009e+00 3.587500000000090949e+00 1.412274301994002057e-01
5.524399999999786814e+00 3.587500000000090949e+00 1.182696122951267803e-01
5.641599999999925785e+00 3.587500000000090949e+00 1.147081471312795808e-01
5.719699999999647844e+00 3.587500000000090949e+00 1.201227670155496779e-01
5.836899999999786814e+00 3.587500000000090949e+00 1.108442130360530048e-01
5.954099999999925785e+00 3.587500000000090949e+00 1.104821023435565985e-01
6.032199999999647844e+00 3.587500000000090949e+00 8.382010506133445726e-02
-5.960000000000036380e+00 3.900000000000090949e+00 2.990608307441070934e-03
-5.881900000000314321e+00 3.900000000000090949e+00 5.953525797220650048e-03
-5.764700000000175351e+00 3.900000000000090949e+00 6.961045547519529621e-03
-5.647500000000036380e+00 3.900000000000090949e+00 4.963046550098073467e-03
-5.569400000000314321e+00 3.900000000000090949e+00 8.959044544940985774e-03
-5.452200000000175351e+00 3.900000000000090949e+00 7.972825423612482990e-03
-5.374099999999998545e+00 3.900000000000090949e+00 1.291883147053425607e-02
-5.256900000000314321e+00 3.900000000000090949e+00 1.189214115416203574e-02
-5.139700000000175351e+00 3.900000000000090949e+00 6.954655358828415457e-03
-5.061599999999998545e+00 3.900000000000090949e+00 9.887751968049467155e-03
-4.944400000000314321e+00 3.900000000000090949e+00 1.086971096358389094e-02
-4.866200000000389991e+00 3.900000000000090949e+00 1.587322870872568542e-02
-4.749099999999998545e+00 3.900000000000090949e+00 1.975207324423151889e-02
-4.670900000000074215e+00 3.900000000000090949e+00 1.584766795396122877e-02
-4.553800000000137516e+00 3.900000000000090949e+00 2.281084356437779875e-02
-4.475600000000213186e+00 3.900000000000090949e+00 1.981597513114265185e-02
-4.358400000000074215e+00 3.900000000000090949e+00 2.273416130008443573e-02
-4.280300000000352156e+00 3.900000000000090949e+00 2.871111778917249946e-02
-4.163100000000213186e+00 3.900000000000090949e+00 2.173303173847666858e-02
-4.045900000000074215e+00 3.900000000000090949e+00 2.959083376564911050e-02
-3.967800000000352156e+00 3.900000000000090949e+00 2.662578621297249579e-02
-3.850600000000213186e+00 3.900000000000090949e+00 1.882336582112303577e-02
-3.772500000000036380e+00 3.900000000000090949e+00 3.371250547141725618e-02
-3.655300000000352156e+00 3.900000000000090949e+00 2.675572004969180295e-02
-3.577200000000175351e+00 3.900000000000090949e+00 2.961852458331060492e-02
-3.460000000000036380e+00 3.900000000000090949e+00 4.150214548588448960e-02
-3.342800000000352156e+00 3.900000000000090949e+00 3.864360107805975969e-02
-3.264700000000175351e+00 3.900000000000090949e+00 5.266367506636255441e-02
-3.147500000000036380e+00 3.900000000000090949e+00 3.460287176237905604e-02
-3.069400000000314321e+00 3.900000000000090949e+00 4.952822248192292193e-02
-2.952200000000175351e+00 3.900000000000090949e+00 5.526022173785163222e-02
-2.835000000000036380e+00 3.900000000000090949e+00 5.054426248380994996e-02
-2.756900000000314321e+00 3.900000000000090949e+00 6.661345697906310981e-02
-2.678800000000137516e+00 3.900000000000090949e+00 5.742862576703611915e-02
-2.561599999999998545e+00 3.900000000000090949e+00 6.443866276118752345e-02
-2.444400000000314321e+00 3.900000000000090949e+00 5.935207256306124918e-02
-2.366200000000389991e+00 3.900000000000090949e+00 5.138350726524284345e-02
-2.249099999999998545e+00 3.900000000000090949e+00 6.044479482924164371e-02
-2.170900000000074215e+00 3.900000000000090949e+00 5.434855481791945470e-02
-2.053800000000137516e+00 3.900000000000090949e+00 7.910201574439573724e-02
-1.975600000000213186e+00 3.900000000000090949e+00 5.832751230958607008e-02
-1.858400000000074215e+00 3.900000000000090949e+00 6.223830778854747003e-02
-1.741200000000389991e+00 3.900000000000090949e+00 6.731637773508557243e-02
-1.663100000000213186e+00 3.900000000000090949e+00 7.220913220958141698e-02
-1.545900000000074215e+00 3.900000000000090949e+00 6.545896288886862702e-02
-1.467800000000352156e+00 3.900000000000090949e+00 7.217718126612583662e-02
-1.350600000000213186e+00 3.900000000000090949e+00 7.297808491541206422e-02
-1.272500000000036380e+00 3.900000000000090949e+00 6.517140439776851479e-02
-1.155300000000352156e+00 3.900000000000090949e+00 7.843956618341697828e-02
-1.038100000000213186e+00 3.900000000000090949e+00 8.819099412605602151e-02
-9.600000000000363798e-01 3.900000000000090949e+00 8.210966455501310379e-02
-8.819000000003143214e-01 3.900000000000090949e+00 7.881019712750154949e-02
-7.647000000001753506e-01 3.900000000000090949e+00 7.712318731304761144e-02
-6.475000000000363798e-01 3.900000000000090949e+00 7.302281623624985729e-02
-5.694000000003143214e-01 3.900000000000090949e+00 7.317192063904248700e-02
-4.522000000001753506e-01 3.900000000000090949e+00 9.707974659539475581e-02
-3.740999999999985448e-01 3.900000000000090949e+00 8.805680016354264228e-02
-2.569000000003143214e-01 3.900000000000090949e+00 9.968907364426606021e-02
-1.788000000001375156e-01 3.900000000000090949e+00 9.588691137305359324e-02
-6.159999999999854481e-02 3.900000000000090949e+00 8.673403110448216213e-02
5.559999999968567863e-02 3.900000000000090949e+00 1.046649005717463499e-01
1.337999999996100087e-01 3.900000000000090949e+00 1.011737274835014105e-01
2.509000000000014552e-01 3.900000000000090949e+00 1.310308191112802279e-01
3.290999999999257852e-01 3.900000000000090949e+00 1.040344019542231713e-01
4.461999999998624844e-01 3.900000000000090949e+00 1.294758731964426590e-01
5.243999999997868144e-01 3.900000000000090949e+00 1.359533944663346150e-01
6.415999999999257852e-01 3.900000000000090949e+00 1.225467785923786967e-01
7.586999999998624844e-01 3.900000000000090949e+00 1.437238639147284947e-01
8.368999999997868144e-01 3.900000000000090949e+00 1.502929778891930745e-01
9.540999999999257852e-01 3.900000000000090949e+00 1.663046606862262078e-01
1.032199999999647844e+00 3.900000000000090949e+00 1.727438408239714840e-01
1.149399999999786814e+00 3.900000000000090949e+00 1.688479557852893553e-01
1.227499999999963620e+00 3.900000000000090949e+00 1.673526516315687884e-01
1.344699999999647844e+00 3.900000000000090949e+00 1.635014979137244528e-01
1.461899999999786814e+00 3.900000000000090949e+00 1.857201839927257458e-01
1.539999999999963620e+00 3.900000000000090949e+00 1.919420977149731700e-01
1.618099999999685679e+00 3.900000000000090949e+00 2.176583470709105295e-01
1.735299999999824649e+00 3.900000000000090949e+00 2.139988990137995928e-01
1.852499999999963620e+00 3.900000000000090949e+00 2.185551035505634010e-01
1.930599999999685679e+00 3.900000000000090949e+00 2.127123410239887269e-01
2.047799999999824649e+00 3.900000000000090949e+00 2.038108081772677660e-01
2.125900000000001455e+00 3.900000000000090949e+00 2.219972851921765411e-01
2.243099999999685679e+00 3.900000000000090949e+00 2.593415479030432014e-01
2.321199999999862484e+00 3.900000000000090949e+00 2.407184079942417676e-01
2.438400000000001455e+00 3.900000000000090949e+00 2.532325275143387788e-01
2.555599999999685679e+00 3.900000000000090949e+00 2.447783078759957764e-01
2.633799999999610009e+00 3.900000000000090949e+00 2.701643974828922823e-01
2.750900000000001455e+00 3.900000000000090949e+00 2.585257338134777649e-01
2.829099999999925785e+00 3.900000000000090949e+00 2.864252976388788619e-01
2.946299999999610009e+00 3.900000000000090949e+00 2.702240392440093397e-01
3.024399999999786814e+00 3.900000000000090949e+00 2.782330757368714491e-01
3.141599999999925785e+00 3.900000000000090949e+00 3.010439193012492964e-01
3.258699999999862484e+00 3.900000000000090949e+00 3.103608144128925939e-01
3.336899999999786814e+00 3.900000000000090949e+00 2.848085799000271146e-01
3.454099999999925785e+00 3.900000000000090949e+00 2.816305260576467684e-01
3.532199999999647844e+00 3.900000000000090949e+00 2.691568777325933914e-01
3.649399999999786814e+00 3.900000000000090949e+00 3.104055457337304147e-01
3.727499999999963620e+00 3.900000000000090949e+00 2.928538274621388937e-01
3.844699999999647844e+00 3.900000000000090949e+00 2.717193433977299066e-01
3.961899999999786814e+00 3.900000000000090949e+00 2.647732082904896145e-01
4.039999999999963620e+00 3.900000000000090949e+00 2.757302518328520469e-01
4.157199999999647844e+00 3.900000000000090949e+00 2.821119202723773034e-01
4.235299999999824649e+00 3.900000000000090949e+00 2.435663020875812879e-01
4.352499999999963620e+00 3.900000000000090949e+00 2.902466304761646687e-01
4.430599999999685679e+00 3.900000000000090949e+00 2.340300104975430451e-01
4.547799999999824649e+00 3.900000000000090949e+00 2.422627035945941754e-01
4.625900000000001455e+00 3.900000000000090949e+00 2.459498424693665752e-01
4.743099999999685679e+00 3.900000000000090949e+00 2.339852791767052520e-01
4.821199999999862484e+00 3.900000000000090949e+00 2.292735800484576592e-01
4.938400000000001455e+00 3.900000000000090949e+00 1.771552010837367797e-01
5.055599999999685679e+00 3.900000000000090949e+00 1.861525867608244122e-01
5.133699999999862484e+00 3.900000000000090949e+00 1.697617527681185567e-01
5.250900000000001455e+00 3.900000000000090949e+00 1.793832468740382824e-01
5.329099999999925785e+00 3.900000000000090949e+00 1.788528612126758788e-01
5.446299999999610009e+00 3.900000000000090949e+00 1.682643185515009798e-01
5.524399999999786814e+00 3.900000000000090949e+00 1.622916221882070020e-01
5.641599999999925785e+00 3.900000000000090949e+00 1.502823275747078857e-01
5.719699999999647844e+00 3.900000000000090949e+00 1.088930754223663977e-01
5.836899999999786814e+00 3.900000000000090949e+00 1.253030799811455931e-01
5.954099999999925785e+00 3.900000000000090949e+00 1.372825537140861807e-01
6.032199999999647844e+00 3.900000000000090949e+00 1.245660782187705262e-01
-5.960000000000036380e+00 4.212500000000090949e+00 5.970566300396952172e-03
-5.881900000000314321e+00 4.212500000000090949e+00 3.001258621926259761e-03
-5.764700000000175351e+00 4.212500000000090949e+00 7.966435234921371428e-03
-5.647500000000036380e+00 4.212500000000090949e+00 7.005776868357323564e-03
-5.569400000000314321e+00 4.212500000000090949e+00 6.969565799107680683e-03
-5.452200000000175351e+00 4.212500000000090949e+00 6.952525295931378559e-03
-5.374099999999998545e+00 4.212500000000090949e+00 5.974826426191027703e-03
-5.256900000000314321e+00 4.212500000000090949e+00 7.998386178376937911e-03
-5.139700000000175351e+00 4.212500000000090949e+00 8.971824922323212367e-03
-5.061599999999998545e+00 4.212500000000090949e+00 1.193261234920575328e-02
-4.944400000000314321e+00 4.212500000000090949e+00 8.927093601485419291e-03
-4.866200000000389991e+00 4.212500000000090949e+00 1.791169890119085825e-02
-4.749099999999998545e+00 4.212500000000090949e+00 1.196456329266131977e-02
-4.670900000000074215e+00 4.212500000000090949e+00 2.085970595069117431e-02
-4.553800000000137516e+00 4.212500000000090949e+00 1.196669335555835927e-02
-4.475600000000213186e+00 4.212500000000090949e+00 1.393700153531832360e-02
-4.358400000000074215e+00 4.212500000000090949e+00 2.288113563998004502e-02
-4.280300000000352156e+00 4.212500000000090949e+00 1.294439222529870752e-02
-4.163100000000213186e+00 4.212500000000090949e+00 1.193900253789686831e-02
-4.045900000000074215e+00 4.212500000000090949e+00 2.594629614881743818e-02
-3.967800000000352156e+00 4.212500000000090949e+00 3.078153892509324224e-02
-3.850600000000213186e+00 4.212500000000090949e+00 2.398663828354266267e-02
-3.772500000000036380e+00 4.212500000000090949e+00 2.782288156110774083e-02
-3.655300000000352156e+00 4.212500000000090949e+00 3.884595705327835435e-02
-3.577200000000175351e+00 4.212500000000090949e+00 2.987839225674921578e-02
-3.460000000000036380e+00 4.212500000000090949e+00 2.694316558463112632e-02
-3.342800000000352156e+00 4.212500000000090949e+00 3.487125968740581450e-02
-3.264700000000175351e+00 4.212500000000090949e+00 3.394681239009141732e-02
-3.147500000000036380e+00 4.212500000000090949e+00 2.981449036983808282e-02
-3.069400000000314321e+00 4.212500000000090949e+00 3.975123378451941858e-02
-2.952200000000175351e+00 4.212500000000090949e+00 3.582552786527875427e-02
-2.835000000000036380e+00 4.212500000000090949e+00 5.163059456129922425e-02
-2.756900000000314321e+00 4.212500000000090949e+00 5.586515960061037150e-02
-2.678800000000137516e+00 4.212500000000090949e+00 4.087590699415537265e-02
-2.561599999999998545e+00 4.212500000000090949e+00 6.276230326121877423e-02
-2.444400000000314321e+00 4.212500000000090949e+00 4.463972813322116678e-02
-2.366200000000389991e+00 4.212500000000090949e+00 5.372870651488146493e-02
-2.249099999999998545e+00 4.212500000000090949e+00 6.610437194667106997e-02
-2.170900000000074215e+00 4.212500000000090949e+00 4.887003304673823850e-02
-2.053800000000137516e+00 4.212500000000090949e+00 6.272822225486615610e-02
-1.975600000000213186e+00 4.212500000000090949e+00 5.968223231210210977e-02
-1.858400000000074215e+00 4.212500000000090949e+00 5.870027331656767905e-02
-1.741200000000389991e+00 4.212500000000090949e+00 5.578421721052293641e-02
-1.663100000000213186e+00 4.212500000000090949e+00 5.566919381408289708e-02
-1.545900000000074215e+00 4.212500000000090949e+00 6.387845621926657724e-02
-1.467800000000352156e+00 4.212500000000090949e+00 6.972334880873830298e-02
-1.350600000000213186e+00 4.212500000000090949e+00 7.563427334801818558e-02
-1.272500000000036380e+00 4.212500000000090949e+00 7.948542706586253503e-02
-1.155300000000352156e+00 4.212500000000090949e+00 6.763375710674421337e-02
-1.038100000000213186e+00 4.212500000000090949e+00 8.562213827222843465e-02
-9.600000000000363798e-01 4.212500000000090949e+00 6.465379911378833777e-02
-8.819000000003143214e-01 4.212500000000090949e+00 6.467296967986167766e-02
-7.647000000001753506e-01 4.212500000000090949e+00 6.892670528524615092e-02
-6.475000000000363798e-01 4.212500000000090949e+00 7.850772819612218678e-02
-5.694000000003143214e-01 4.212500000000090949e+00 7.404737648972502251e-02
-4.522000000001753506e-01 4.212500000000090949e+00 7.883149775647192714e-02
-3.740999999999985448e-01 4.212500000000090949e+00 6.798734754765249633e-02
-2.569000000003143214e-01 4.212500000000090949e+00 7.047313094849559645e-02
-1.788000000001375156e-01 4.212500000000090949e+00 7.466083460407191286e-02
-6.159999999999854481e-02 4.212500000000090949e+00 7.167874654821898561e-02
5.559999999968567863e-02 4.212500000000090949e+00 9.062778608026726690e-02
1.337999999996100087e-01 4.212500000000090949e+00 6.373148187937097142e-02
2.509000000000014552e-01 4.212500000000090949e+00 8.878102154853549643e-02
3.290999999999257852e-01 4.212500000000090949e+00 9.855588018304195508e-02
4.461999999998624844e-01 4.212500000000090949e+00 9.150750205674386406e-02
5.243999999997868144e-01 4.212500000000090949e+00 8.638044066357389306e-02
6.415999999999257852e-01 4.212500000000090949e+00 1.304642223806681822e-01
7.586999999998624844e-01 4.212500000000090949e+00 1.035061463557577915e-01
8.368999999997868144e-01 4.212500000000090949e+00 1.205700802239276087e-01
9.540999999999257852e-01 4.212500000000090949e+00 1.384540883074569795e-01
1.032199999999647844e+00 4.212500000000090949e+00 1.132937853676464907e-01
1.149399999999786814e+00 4.212500000000090949e+00 1.113319974394746670e-01
1.227499999999963620e+00 4.212500000000090949e+00 1.224637061393942239e-01
1.344699999999647844e+00 4.212500000000090949e+00 1.590560566476065807e-01
1.461899999999786814e+00 4.212500000000090949e+00 1.727140199434129553e-01
1.539999999999963620e+00 4.212500000000090949e+00 1.521397424209248450e-01
1.618099999999685679e+00 4.212500000000090949e+00 1.586002231876404989e-01
1.735299999999824649e+00 4.212500000000090949e+00 1.611712091043651096e-01
1.852499999999963620e+00 4.212500000000090949e+00 1.902614780892103452e-01
1.930599999999685679e+00 4.212500000000090949e+00 1.780753882552570944e-01
2.047799999999824649e+00 4.212500000000090949e+00 1.775790836002472672e-01
2.125900000000001455e+00 4.212500000000090949e+00 1.655420981690866877e-01
2.243099999999685679e+00 4.212500000000090949e+00 2.154388215321971223e-01
2.321199999999862484e+00 4.212500000000090949e+00 2.049525218900800361e-01
2.438400000000001455e+00 4.212500000000090949e+00 1.924746134392326113e-01
2.555599999999685679e+00 4.212500000000090949e+00 2.148189732291591325e-01
2.633799999999610009e+00 4.212500000000090949e+00 1.914543133115514939e-01
2.750900000000001455e+00 4.212500000000090949e+00 2.091615261746267440e-01
2.829099999999925785e+00 4.212500000000090949e+00 2.238525699754964626e-01
2.946299999999610009e+00 4.212500000000090949e+00 2.333675609365643000e-01
3.024399999999786814e+00 4.212500000000090949e+00 2.279721116183675567e-01
3.141599999999925785e+00 4.212500000000090949e+00 2.353591697452946385e-01
3.258699999999862484e+00 4.212500000000090949e+00 2.460797763060858789e-01
3.336899999999786814e+00 4.212500000000090949e+00 2.491534570665114301e-01
3.454099999999925785e+00 4.212500000000090949e+00 2.475750804598064181e-01
3.532199999999647844e+00 4.212500000000090949e+00 2.391336411988456145e-01
3.649399999999786814e+00 4.212500000000090949e+00 2.703241522001701425e-01
3.727499999999963620e+00 4.212500000000090949e+00 2.527085320416675440e-01
3.844699999999647844e+00 4.212500000000090949e+00 2.421285096320807406e-01
3.961899999999786814e+00 4.212500000000090949e+00 2.422307526511385811e-01
4.039999999999963620e+00 4.212500000000090949e+00 2.752744183728859650e-01
4.157199999999647844e+00 4.212500000000090949e+00 2.344112917561128051e-01
4.235299999999824649e+00 4.212500000000090949e+00 2.430103556714544033e-01
4.352499999999963620e+00 4.212500000000090949e+00 2.221762104755277134e-01
4.430599999999685679e+00 4.212500000000090949e+00 2.363198281118586985e-01
4.547799999999824649e+00 4.212500000000090949e+00 2.204870705981767376e-01
4.625900000000001455e+00 4.212500000000090949e+00 2.172323344915029764e-01
4.743099999999685679e+00 4.212500000000090949e+00 2.056362720800291866e-01
4.821199999999862484e+00 4.212500000000090949e+00 2.056000610107795445e-01
4.938400000000001455e+00 4.212500000000090949e+00 1.971138904289809479e-01
5.055599999999685679e+00 4.212500000000090949e+00 2.100050310818536992e-01
5.133699999999862484e+00 4.212500000000090949e+00 1.772084526561626960e-01
5.250900000000001455e+00 4.212500000000090949e+00 1.758068712699118186e-01
5.329099999999925785e+00 4.212500000000090949e+00 1.957059188540389572e-01
5.446299999999610009e+00 4.212500000000090949e+00 1.526104863211701912e-01
5.524399999999786814e+00 4.212500000000090949e+00 1.458262359941048247e-01
5.641599999999925785e+00 4.212500000000090949e+00 1.464759051777013432e-01
5.719699999999647844e+00 4.212500000000090949e+00 1.376510545952737141e-01
5.836899999999786814e+00 4.212500000000090949e+00 1.168275597138321992e-01
5.954099999999925785e+00 4.212500000000090949e+00 1.172152311610930725e-01
6.032199999999647844e+00 4.212500000000090949e+00 9.945263666269486824e-02
-5.960000000000036380e+00 4.603099999999813008e+00 9.027206557646196006e-03
-5.881900000000314321e+00 4.603099999999813008e+00 3.005518747720335292e-03
-5.764700000000175351e+00 4.603099999999813008e+00 8.015426681553240035e-03
-5.647500000000036380e+00 4.603099999999813008e+00 6.013167558337709218e-03
-5.569400000000314321e+00 4.603099999999813008e+00 7.012167057048435993e-03
-5.452200000000175351e+00 4.603099999999813008e+00 7.018557245739550157e-03
-5.374099999999998545e+00 4.603099999999813008e+00 9.044247060822496395e-03
-5.256900000000314321e+00 4.603099999999813008e+00 1.000490542738654426e-02
-5.139700000000175351e+00 4.603099999999813008e+00 1.304876530725356150e-02
-5.061599999999998545e+00 4.603099999999813008e+00 5.003517745141791880e-03
-4.944400000000314321e+00 4.603099999999813008e+00 1.710653512611056901e-02
-4.866200000000389991e+00 4.603099999999813008e+00 1.401368379961168489e-02
-4.749099999999998545e+00 4.603099999999813008e+00 1.599251223095980029e-02
-4.670900000000074215e+00 4.603099999999813008e+00 1.103372580665580235e-02
-4.553800000000137516e+00 4.603099999999813008e+00 2.099176985030751577e-02
-4.475600000000213186e+00 4.603099999999813008e+00 2.413574268633530626e-02
-4.358400000000074215e+00 4.603099999999813008e+00 2.406332054783602223e-02
-4.280300000000352156e+00 4.603099999999813008e+00 1.803524254921904865e-02
-4.163100000000213186e+00 4.603099999999813008e+00 1.200290442480800128e-02
-4.045900000000074215e+00 4.603099999999813008e+00 2.005028204981680953e-02
-3.967800000000352156e+00 4.603099999999813008e+00 3.009139854645299580e-02
-3.850600000000213186e+00 4.603099999999813008e+00 2.199928960060639274e-02
-3.772500000000036380e+00 4.603099999999813008e+00 1.708523449714019135e-02
-3.655300000000352156e+00 4.603099999999813008e+00 3.114577968048670362e-02
-3.577200000000175351e+00 4.603099999999813008e+00 3.520780962513778839e-02
-3.460000000000036380e+00 4.603099999999813008e+00 3.314590874080520361e-02
-3.342800000000352156e+00 4.603099999999813008e+00 3.203827603434554472e-02
-3.264700000000175351e+00 4.603099999999813008e+00 4.110808384993249603e-02
-3.147500000000036380e+00 4.603099999999813008e+00 3.840929415938560548e-02
-3.069400000000314321e+00 4.603099999999813008e+00 2.913926043147710074e-02
-2.952200000000175351e+00 4.603099999999813008e+00 6.102204187433888510e-02
-2.835000000000036380e+00 4.603099999999813008e+00 4.026457894270552701e-02
-2.756900000000314321e+00 4.603099999999813008e+00 4.609030096610390592e-02
-2.678800000000137516e+00 4.603099999999813008e+00 5.598018299705041084e-02
-2.561599999999998545e+00 4.603099999999813008e+00 4.011760460280992119e-02
-2.444400000000314321e+00 4.603099999999813008e+00 5.203317644883936888e-02
-2.366200000000389991e+00 4.603099999999813008e+00 4.996062525002159527e-02
-2.249099999999998545e+00 4.603099999999813008e+00 6.101139155985369628e-02
-2.170900000000074215e+00 4.603099999999813008e+00 6.301578074596626833e-02
-2.053800000000137516e+00 4.603099999999813008e+00 5.495136261778115622e-02
-1.975600000000213186e+00 4.603099999999813008e+00 5.414193871690679838e-02
-1.858400000000074215e+00 4.603099999999813008e+00 7.733406353985435022e-02
-1.741200000000389991e+00 4.603099999999813008e+00 6.911202075728845040e-02
-1.663100000000213186e+00 4.603099999999813008e+00 6.411489320083776922e-02
-1.545900000000074215e+00 4.603099999999813008e+00 6.402330049626514530e-02
-1.467800000000352156e+00 4.603099999999813008e+00 5.217163053714683058e-02
-1.350600000000213186e+00 4.603099999999813008e+00 7.003433799170581675e-02
-1.272500000000036380e+00 4.603099999999813008e+00 5.717727834518565588e-02
-1.155300000000352156e+00 4.603099999999813008e+00 5.792280035914888769e-02
-1.038100000000213186e+00 4.603099999999813008e+00 4.800522751054088488e-02
-9.600000000000363798e-01 4.603099999999813008e+00 6.895652616580469352e-02
-8.819000000003143214e-01 4.603099999999813008e+00 7.704863511165128964e-02
-7.647000000001753506e-01 4.603099999999813008e+00 5.695575180389372827e-02
-6.475000000000363798e-01 4.603099999999813008e+00 5.697066224417298569e-02
-5.694000000003143214e-01 4.603099999999813008e+00 6.617040389647924070e-02
-4.522000000001753506e-01 4.603099999999813008e+00 5.992079935657034645e-02
-3.740999999999985448e-01 4.603099999999813008e+00 5.994209998554071717e-02
-2.569000000003143214e-01 4.603099999999813008e+00 6.385715559029619959e-02
-1.788000000001375156e-01 4.603099999999813008e+00 6.704585974716177621e-02
-6.159999999999854481e-02 4.603099999999813008e+00 5.918166753129822100e-02
5.559999999968567863e-02 4.603099999999813008e+00 7.094174478584391874e-02
1.337999999996100087e-01 4.603099999999813008e+00 6.707781069061735657e-02
2.509000000000014552e-01 4.603099999999813008e+00 6.805124943456361541e-02
3.290999999999257852e-01 4.603099999999813008e+00 7.015362151393993162e-02
4.461999999998624844e-01 4.603099999999813008e+00 8.506832191899860174e-02
5.243999999997868144e-01 4.603099999999813008e+00 8.505128141582229961e-02
6.415999999999257852e-01 4.603099999999813008e+00 9.610843791434552086e-02
7.586999999998624844e-01 4.603099999999813008e+00 8.104676316939124492e-02
8.368999999997868144e-01 4.603099999999813008e+00 9.494755363545991089e-02
9.540999999999257852e-01 4.603099999999813008e+00 7.879741675011932289e-02
1.032199999999647844e+00 4.603099999999813008e+00 9.384844118058841000e-02
1.149399999999786814e+00 4.603099999999813008e+00 1.076320781873200128e-01
1.227499999999963620e+00 4.603099999999813008e+00 1.079068563010378845e-01
1.344699999999647844e+00 4.603099999999813008e+00 9.001432796592037655e-02
1.461899999999786814e+00 4.603099999999813008e+00 1.087546213340589291e-01
1.539999999999963620e+00 4.603099999999813008e+00 1.301447129461125174e-01
1.618099999999685679e+00 4.603099999999813008e+00 1.470616724743867287e-01
1.735299999999824649e+00 4.603099999999813008e+00 1.347797298100667784e-01
1.852499999999963620e+00 4.603099999999813008e+00 1.336593167262248860e-01
1.930599999999685679e+00 4.603099999999813008e+00 1.491725648053512099e-01
2.047799999999824649e+00 4.603099999999813008e+00 1.280657715586036305e-01
2.125900000000001455e+00 4.603099999999813008e+00 1.367564281785178526e-01
2.243099999999685679e+00 4.603099999999813008e+00 1.408312385005511536e-01
2.321199999999862484e+00 4.603099999999813008e+00 1.486017079489450610e-01
2.438400000000001455e+00 4.603099999999813008e+00 1.721090820806542299e-01
2.555599999999685679e+00 4.603099999999813008e+00 1.611413882238065809e-01
2.633799999999610009e+00 4.603099999999813008e+00 1.681556853437520538e-01
2.750900000000001455e+00 4.603099999999813008e+00 1.698426951582059918e-01
2.829099999999925785e+00 4.603099999999813008e+00 1.739835374300474635e-01
2.946299999999610009e+00 4.603099999999813008e+00 1.859843117919584565e-01
3.024399999999786814e+00 4.603099999999813008e+00 1.766567663658299148e-01
3.141599999999925785e+00 4.603099999999813008e+00 1.949476164626935126e-01
3.258699999999862484e+00 4.603099999999813008e+00 2.126910403950183770e-01
3.336899999999786814e+00 4.603099999999813008e+00 2.006178438946081277e-01
3.454099999999925785e+00 4.603099999999813008e+00 2.068141968620910709e-01
3.532199999999647844e+00 4.603099999999813008e+00 2.575735956985018560e-01
3.649399999999786814e+00 4.603099999999813008e+00 2.172451148688852030e-01
3.727499999999963620e+00 4.603099999999813008e+00 2.241571689697728353e-01
3.844699999999647844e+00 4.603099999999813008e+00 2.001194091767012906e-01
3.961899999999786814e+00 4.603099999999813008e+00 2.216010934933275167e-01
4.039999999999963620e+00 4.603099999999813008e+00 2.226597347531552862e-01
4.157199999999647844e+00 4.603099999999813008e+00 2.448485999515980227e-01
4.235299999999824649e+00 4.603099999999813008e+00 2.136069674407446439e-01
4.352499999999963620e+00 4.603099999999813008e+00 2.107399027813317560e-01
4.430599999999685679e+00 4.603099999999813008e+00 2.135473256796275587e-01
4.547799999999824649e+00 4.603099999999813008e+00 2.378705139009021918e-01
4.625900000000001455e+00 4.603099999999813008e+00 2.255544902302296373e-01
4.743099999999685679e+00 4.603099999999813008e+00 2.269518114906864115e-01
4.821199999999862484e+00 4.603099999999813008e+00 2.194454698415252425e-01
4.938400000000001455e+00 4.603099999999813008e+00 2.179331251846284290e-01
5.055599999999685679e+00 4.603099999999813008e+00 1.916374987206967695e-01
5.133699999999862484e+00 4.603099999999813008e+00 1.853708536776115523e-01
5.250900000000001455e+00 4.603099999999813008e+00 1.917716926832101487e-01
5.329099999999925785e+00 4.603099999999813008e+00 1.922509568350436460e-01
5.446299999999610009e+00 4.603099999999813008e+00 1.699470682401608423e-01
5.524399999999786814e+00 4.603099999999813008e+00 1.659127291131712589e-01
5.641599999999925785e+00 4.603099999999813008e+00 1.602212010522862662e-01
5.719699999999647844e+00 4.603099999999813008e+00 1.597057258312031269e-01
5.836899999999786814e+00 4.603099999999813008e+00 1.318338528234634932e-01
5.954099999999925785e+00 4.603099999999813008e+00 1.267046613673964706e-01
6.032199999999647844e+00 4.603099999999813008e+00 1.159883149323992918e-01
-5.960000000000036380e+00 4.915599999999813008e+00 4.030079001195516555e-03
-5.881900000000314321e+00 4.915599999999813008e+00 1.000000000000000082e-05
-5.764700000000175351e+00 4.915599999999813008e+00 2.008649311906644981e-03
-5.647500000000036380e+00 4.915599999999813008e+00 5.035468688597358362e-03
-5.569400000000314321e+00 4.915599999999813008e+00 1.005389687401841590e-03
-5.452200000000175351e+00 4.915599999999813008e+00 2.008649311906644981e-03
-5.374099999999998545e+00 4.915599999999813008e+00 5.026948437009207300e-03
-5.256900000000314321e+00 4.915599999999813008e+00 6.036598250205124638e-03
-5.139700000000175351e+00 4.915599999999813008e+00 4.025818875401441024e-03
-5.061599999999998545e+00 4.915599999999813008e+00 8.013296618656202269e-03
-4.944400000000314321e+00 4.915599999999813008e+00 8.053767813699921549e-03
-4.866200000000389991e+00 4.915599999999813008e+00 6.036598250205124638e-03
-4.749099999999998545e+00 4.915599999999813008e+00 1.003898643373915024e-02
-4.670900000000074215e+00 4.915599999999813008e+00 1.004111649663618801e-02
-4.553800000000137516e+00 4.915599999999813008e+00 8.015426681553240035e-03
-4.475600000000213186e+00 4.915599999999813008e+00 9.020816368955080974e-03
-4.358400000000074215e+00 4.915599999999813008e+00 1.609475525001761304e-02
-4.280300000000352156e+00 4.915599999999813008e+00 1.510214593999800042e-02
-4.163100000000213186e+00 4.915599999999813008e+00 1.508510543682169656e-02
-4.045900000000074215e+00 4.915599999999813008e+00 1.802885236052793883e-02
-3.967800000000352156e+00 4.915599999999813008e+00 2.007797286747830048e-02
-3.850600000000213186e+00 4.915599999999813008e+00 2.401858922699822915e-02
-3.772500000000036380e+00 4.915599999999813008e+00 2.206532155041456694e-02
-3.655300000000352156e+00 4.915599999999813008e+00 2.204402092144418929e-02
-3.577200000000175351e+00 4.915599999999813008e+00 3.411508735895740080e-02
-3.460000000000036380e+00 4.915599999999813008e+00 2.712422093087934333e-02
-3.342800000000352156e+00 4.915599999999813008e+00 2.404414998176268234e-02
-3.264700000000175351e+00 4.915599999999813008e+00 3.308839704258518394e-02
-3.147500000000036380e+00 4.915599999999813008e+00 4.207726246808469323e-02
-3.069400000000314321e+00 4.915599999999813008e+00 4.013464510598622331e-02
-2.952200000000175351e+00 4.915599999999813008e+00 4.719793367256356481e-02
-2.835000000000036380e+00 4.915599999999813008e+00 3.114577968048670362e-02
-2.756900000000314321e+00 4.915599999999813008e+00 5.221636185798462365e-02
-2.678800000000137516e+00 4.915599999999813008e+00 5.723692010630271332e-02
-2.561599999999998545e+00 4.915599999999813008e+00 5.324731230015091604e-02
-2.444400000000314321e+00 4.915599999999813008e+00 5.018002172841648512e-02
-2.366200000000389991e+00 4.915599999999813008e+00 5.519205972514643066e-02
-2.249099999999998545e+00 4.915599999999813008e+00 6.411276313794073145e-02
-2.170900000000074215e+00 4.915599999999813008e+00 5.409294727027492283e-02
-2.053800000000137516e+00 4.915599999999813008e+00 5.651482878420690387e-02
-1.975600000000213186e+00 4.915599999999813008e+00 5.610798677087267677e-02
-1.858400000000074215e+00 4.915599999999813008e+00 6.819396364866515958e-02
-1.741200000000389991e+00 4.915599999999813008e+00 5.906664413485818166e-02
-1.663100000000213186e+00 4.915599999999813008e+00 6.039580338260977510e-02
-1.545900000000074215e+00 4.915599999999813008e+00 4.809895027801055351e-02
-1.467800000000352156e+00 4.915599999999813008e+00 5.436772538399280152e-02
-1.350600000000213186e+00 4.915599999999813008e+00 6.628968741871335557e-02
-1.272500000000036380e+00 4.915599999999813008e+00 5.724331029499382661e-02
-1.155300000000352156e+00 4.915599999999813008e+00 6.928242578905147164e-02
-1.038100000000213186e+00 4.915599999999813008e+00 6.226173848041488545e-02
-9.600000000000363798e-01 4.915599999999813008e+00 6.199761068118219559e-02
-8.819000000003143214e-01 4.915599999999813008e+00 5.427187255362610208e-02
-7.647000000001753506e-01 4.915599999999813008e+00 6.502443005787290897e-02
-6.475000000000363798e-01 4.915599999999813008e+00 7.234545623499183398e-02
-5.694000000003143214e-01 4.915599999999813008e+00 6.295400892195215925e-02
-4.522000000001753506e-01 4.915599999999813008e+00 5.313654902950494530e-02
-3.740999999999985448e-01 4.915599999999813008e+00 5.206299732939789759e-02
-2.569000000003143214e-01 4.915599999999813008e+00 5.610798677087267677e-02
-1.788000000001375156e-01 4.915599999999813008e+00 5.635507406692907145e-02
-6.159999999999854481e-02 4.915599999999813008e+00 5.220145141770535929e-02
5.559999999968567863e-02 4.915599999999813008e+00 5.732212262218423088e-02
1.337999999996100087e-01 4.915599999999813008e+00 5.908368463803449072e-02
2.509000000000014552e-01 4.915599999999813008e+00 6.320961646959670499e-02
3.290999999999257852e-01 4.915599999999813008e+00 5.732425268508126864e-02
4.461999999998624844e-01 4.915599999999813008e+00 6.402543055916218306e-02
5.243999999997868144e-01 4.915599999999813008e+00 4.835668788855213007e-02
6.415999999999257852e-01 4.915599999999813008e+00 7.203020692623023080e-02
7.586999999998624844e-01 4.915599999999813008e+00 6.294122854456993266e-02
8.368999999997868144e-01 4.915599999999813008e+00 6.225747835462080298e-02
9.540999999999257852e-01 4.915599999999813008e+00 8.284453625449114678e-02
1.032199999999647844e+00 4.915599999999813008e+00 7.326990353230623809e-02
1.149399999999786814e+00 4.915599999999813008e+00 7.113132038368027987e-02
1.227499999999963620e+00 4.915599999999813008e+00 7.540635661803514467e-02
1.344699999999647844e+00 4.915599999999813008e+00 8.422907713756570824e-02
1.461899999999786814e+00 4.915599999999813008e+00 7.915952744261575691e-02
1.539999999999963620e+00 4.915599999999813008e+00 7.421565145859101986e-02
1.618099999999685679e+00 4.915599999999813008e+00 1.051548150380650498e-01
1.735299999999824649e+00 4.915599999999813008e+00 1.103606887584254320e-01
1.852499999999963620e+00 4.915599999999813008e+00 1.040067111365616803e-01
1.930599999999685679e+00 4.915599999999813008e+00 1.068950764249449320e-01
2.047799999999824649e+00 4.915599999999813008e+00 1.142693541744898150e-01
2.125900000000001455e+00 4.915599999999813008e+00 1.138774226014348384e-01
2.243099999999685679e+00 4.915599999999813008e+00 1.317103091754353028e-01
2.321199999999862484e+00 4.915599999999813008e+00 1.203123426133860530e-01
2.438400000000001455e+00 4.915599999999813008e+00 1.322236543336214321e-01
2.555599999999685679e+00 4.915599999999813008e+00 1.288347242644342916e-01
2.633799999999610009e+00 4.915599999999813008e+00 1.312203947091166167e-01
2.750900000000001455e+00 4.915599999999813008e+00 1.348074206277282694e-01
2.829099999999925785e+00 4.915599999999813008e+00 1.282596072822340671e-01
2.946299999999610009e+00 4.915599999999813008e+00 1.403306737197472787e-01
3.024399999999786814e+00 4.915599999999813008e+00 1.573562664557703883e-01
3.141599999999925785e+00 4.915599999999813008e+00 1.689565889930382814e-01
3.258699999999862484e+00 4.915599999999813008e+00 1.660000616919498073e-01
3.336899999999786814e+00 4.915599999999813008e+00 1.760795193207326803e-01
3.454099999999925785e+00 4.915599999999813008e+00 1.753936390678865198e-01
3.532199999999647844e+00 4.915599999999813008e+00 1.599123419322157624e-01
3.649399999999786814e+00 4.915599999999813008e+00 1.741432921473253237e-01
3.727499999999963620e+00 4.915599999999813008e+00 1.508041929844821383e-01
3.844699999999647844e+00 4.915599999999813008e+00 1.639828921284550156e-01
3.961899999999786814e+00 4.915599999999813008e+00 1.770806488823404301e-01
4.039999999999963620e+00 4.915599999999813008e+00 1.672205877319524747e-01
4.157199999999647844e+00 4.915599999999813008e+00 1.907620428700142201e-01
4.235299999999824649e+00 4.915599999999813008e+00 2.235288004151467223e-01
4.352499999999963620e+00 4.915599999999813008e+00 1.898269452582146133e-01
4.430599999999685679e+00 4.915599999999813008e+00 1.865913797176142197e-01
4.547799999999824649e+00 4.915599999999813008e+00 1.969307050198356723e-01
4.625900000000001455e+00 4.915599999999813008e+00 2.003260252777139538e-01
4.743099999999685679e+00 4.915599999999813008e+00 1.829021107799447543e-01
4.821199999999862484e+00 4.915599999999813008e+00 1.911369339398928668e-01
4.938400000000001455e+00 4.915599999999813008e+00 1.909878295371002510e-01
5.055599999999685679e+00 4.915599999999813008e+00 1.791510700182611937e-01
5.133699999999862484e+00 4.915599999999813008e+00 1.821246378225259421e-01
5.250900000000001455e+00 4.915599999999813008e+00 1.528788742461969496e-01
5.329099999999925785e+00 4.915599999999813008e+00 1.759474554211163111e-01
5.446299999999610009e+00 4.915599999999813008e+00 1.691674652198449924e-01
5.524399999999786814e+00 4.915599999999813008e+00 1.685625273570862670e-01
5.641599999999925785e+00 4.915599999999813008e+00 1.559781157613869540e-01
5.719699999999647844e+00 4.915599999999813008e+00 1.438452774998596473e-01
5.836899999999786814e+00 4.915599999999813008e+00 1.293161184791647988e-01
5.954099999999925785e+00 4.915599999999813008e+00 1.421603977483027470e-01
6.032199999999647844e+00 4.915599999999813008e+00 1.201930590911519381e-01
-5.960000000000036380e+00 5.228099999999813008e+00 3.024689313793675616e-03
-5.881900000000314321e+00 5.228099999999813008e+00 3.028949439587751147e-03
-5.764700000000175351e+00 5.228099999999813008e+00 4.032209064092554321e-03
-5.647500000000036380e+00 5.228099999999813008e+00 3.022559250896637417e-03
-5.569400000000314321e+00 5.228099999999813008e+00 4.040729315680706250e-03
-5.452200000000175351e+00 5.228099999999813008e+00 6.040858375999200169e-03
-5.374099999999998545e+00 5.228099999999813008e+00 5.035468688597358362e-03
-5.256900000000314321e+00 5.228099999999813008e+00 7.061158503680305468e-03
-5.139700000000175351e+00 5.228099999999813008e+00 1.210301738096877799e-02
-5.061599999999998545e+00 5.228099999999813008e+00 9.044247060822496395e-03
-4.944400000000314321e+00 5.228099999999813008e+00 6.030208061514010474e-03
-4.866200000000389991e+00 5.228099999999813008e+00 6.053638753381426763e-03
-4.749099999999998545e+00 5.228099999999813008e+00 9.050637249513611426e-03
-4.670900000000074215e+00 5.228099999999813008e+00 3.018299125102562319e-03
-4.553800000000137516e+00 5.228099999999813008e+00 6.049378627587351231e-03
-4.475600000000213186e+00 5.228099999999813008e+00 1.108271725328767096e-02
-4.358400000000074215e+00 5.228099999999813008e+00 1.005815699981249013e-02
-4.280300000000352156e+00 5.228099999999813008e+00 1.509575575130688713e-02
-4.163100000000213186e+00 5.228099999999813008e+00 1.808849412164499279e-02
-4.045900000000074215e+00 5.228099999999813008e+00 8.060158002391033111e-03
-3.967800000000352156e+00 5.228099999999813008e+00 2.211431299704643555e-02
-3.850600000000213186e+00 5.228099999999813008e+00 1.308284631360616575e-02
-3.772500000000036380e+00 5.228099999999813008e+00 2.514752256242826223e-02
-3.655300000000352156e+00 5.228099999999813008e+00 1.407545562362578009e-02
-3.577200000000175351e+00 5.228099999999813008e+00 3.521845993962297722e-02
-3.460000000000036380e+00 5.228099999999813008e+00 3.919954749418663037e-02
-3.342800000000352156e+00 5.228099999999813008e+00 2.711783074218823003e-02
-3.264700000000175351e+00 5.228099999999813008e+00 2.815730143594267348e-02
-3.147500000000036380e+00 5.228099999999813008e+00 3.322046094220151846e-02
-3.069400000000314321e+00 5.228099999999813008e+00 2.914778068306524833e-02
-2.952200000000175351e+00 5.228099999999813008e+00 4.624579555758766974e-02
-2.835000000000036380e+00 5.228099999999813008e+00 3.913351554437845270e-02
-2.756900000000314321e+00 5.228099999999813008e+00 3.518011880747629744e-02
-2.678800000000137516e+00 5.228099999999813008e+00 4.624366549469062504e-02
-2.561599999999998545e+00 5.228099999999813008e+00 5.232073493993946722e-02
-2.444400000000314321e+00 5.228099999999813008e+00 5.242084789610024914e-02
-2.366200000000389991e+00 5.228099999999813008e+00 4.027735932008775360e-02
-2.249099999999998545e+00 5.228099999999813008e+00 5.716023784200934682e-02
-2.170900000000074215e+00 5.228099999999813008e+00 6.356533697340202571e-02
-2.053800000000137516e+00 5.228099999999813008e+00 6.932076692119815142e-02
-1.975600000000213186e+00 5.228099999999813008e+00 6.133516112020343664e-02
-1.858400000000074215e+00 5.228099999999813008e+00 5.753725897478505213e-02
-1.741200000000389991e+00 5.228099999999813008e+00 6.045118501793275700e-02
-1.663100000000213186e+00 5.228099999999813008e+00 6.337789143846270234e-02
-1.545900000000074215e+00 5.228099999999813008e+00 6.656020540663716567e-02
-1.467800000000352156e+00 5.228099999999813008e+00 5.419732035222977334e-02
-1.350600000000213186e+00 5.228099999999813008e+00 6.434067986792377236e-02
-1.272500000000036380e+00 5.228099999999813008e+00 5.537311507139464767e-02
-1.155300000000352156e+00 5.228099999999813008e+00 5.822739935342528816e-02
-1.038100000000213186e+00 5.228099999999813008e+00 6.456646653500978938e-02
-9.600000000000363798e-01 5.228099999999813008e+00 5.534329419083611201e-02
-8.819000000003143214e-01 5.228099999999813008e+00 5.532838375055684071e-02
-7.647000000001753506e-01 5.228099999999813008e+00 5.346244865275173036e-02
-6.475000000000363798e-01 5.228099999999813008e+00 6.428529823260079046e-02
-5.694000000003143214e-01 5.228099999999813008e+00 5.934781243726716671e-02
-4.522000000001753506e-01 5.228099999999813008e+00 5.361581318133845642e-02
-3.740999999999985448e-01 5.228099999999813008e+00 4.132322020253331729e-02
-2.569000000003143214e-01 5.228099999999813008e+00 5.421010072961199994e-02
-1.788000000001375156e-01 5.228099999999813008e+00 5.921787860054786301e-02
-6.159999999999854481e-02 5.228099999999813008e+00 7.238805749293257541e-02
5.559999999968567863e-02 5.228099999999813008e+00 3.927409969558294522e-02
1.337999999996100087e-01 5.228099999999813008e+00 7.923620970690910259e-02
2.509000000000014552e-01 5.228099999999813008e+00 5.235907607208615394e-02
3.290999999999257852e-01 5.228099999999813008e+00 5.624218073338606294e-02
4.461999999998624844e-01 5.228099999999813008e+00 6.030421067803713731e-02
5.243999999997868144e-01 5.228099999999813008e+00 6.759967610039160912e-02
6.415999999999257852e-01 5.228099999999813008e+00 5.442949720800688979e-02
7.586999999998624844e-01 5.228099999999813008e+00 5.949904690295686194e-02
8.368999999997868144e-01 5.228099999999813008e+00 6.318405571483225180e-02
9.540999999999257852e-01 5.228099999999813008e+00 6.536097999560488980e-02
1.032199999999647844e+00 5.228099999999813008e+00 4.913203078307389060e-02
1.149399999999786814e+00 5.228099999999813008e+00 7.462249347192523308e-02
1.227499999999963620e+00 5.228099999999813008e+00 8.318747638091422703e-02
1.344699999999647844e+00 5.228099999999813008e+00 7.332741523052625776e-02
1.461899999999786814e+00 5.228099999999813008e+00 6.031699105541937084e-02
1.539999999999963620e+00 5.228099999999813008e+00 1.035508776765955985e-01
1.618099999999685679e+00 5.228099999999813008e+00 7.339770730612850402e-02
1.735299999999824649e+00 5.228099999999813008e+00 8.628032770741310420e-02
1.852499999999963620e+00 5.228099999999813008e+00 8.544534305177430011e-02
1.930599999999685679e+00 5.228099999999813008e+00 9.251289174414571714e-02
2.047799999999824649e+00 5.228099999999813008e+00 7.225386353041921006e-02
2.125900000000001455e+00 5.228099999999813008e+00 8.834435865464274062e-02
2.243099999999685679e+00 5.228099999999813008e+00 9.821720018241295036e-02
2.321199999999862484e+00 5.228099999999813008e+00 9.046803136298942061e-02
2.438400000000001455e+00 5.228099999999813008e+00 1.084628027171647552e-01
2.555599999999685679e+00 5.228099999999813008e+00 8.024372945720799344e-02
2.633799999999610009e+00 5.228099999999813008e+00 9.942068571923930176e-02
2.750900000000001455e+00 5.228099999999813008e+00 9.239573828480864004e-02
2.829099999999925785e+00 5.228099999999813008e+00 1.206403722995298688e-01
2.946299999999610009e+00 5.228099999999813008e+00 1.188127783338714244e-01
3.024399999999786814e+00 5.228099999999813008e+00 1.178201690238518118e-01
3.141599999999925785e+00 5.228099999999813008e+00 1.225595589697609233e-01
3.258699999999862484e+00 5.228099999999813008e+00 1.367202171092682106e-01
3.336899999999786814e+00 5.228099999999813008e+00 1.386053227731466608e-01
3.454099999999925785e+00 5.228099999999813008e+00 1.088760349191900956e-01
3.532199999999647844e+00 5.228099999999813008e+00 1.266812306755290551e-01
3.649399999999786814e+00 5.228099999999813008e+00 1.443202815258990968e-01
3.727499999999963620e+00 5.228099999999813008e+00 1.574414689716519267e-01
3.844699999999647844e+00 5.228099999999813008e+00 1.145867335461484421e-01
3.961899999999786814e+00 5.228099999999813008e+00 1.341258005006761844e-01
4.039999999999963620e+00 5.228099999999813008e+00 1.594927195414993226e-01
4.157199999999647844e+00 5.228099999999813008e+00 1.752019334071530932e-01
4.235299999999824649e+00 5.228099999999813008e+00 1.497050805296106235e-01
4.352499999999963620e+00 5.228099999999813008e+00 1.608218787892509161e-01
4.430599999999685679e+00 5.228099999999813008e+00 1.782628337901964177e-01
4.547799999999824649e+00 5.228099999999813008e+00 1.635100181653126317e-01
4.625900000000001455e+00 5.228099999999813008e+00 1.717235406962903665e-01
4.743099999999685679e+00 5.228099999999813008e+00 1.748696435952152017e-01
4.821199999999862484e+00 5.228099999999813008e+00 1.558098407925209705e-01
4.938400000000001455e+00 5.228099999999813008e+00 1.715275749097628921e-01
5.055599999999685679e+00 5.228099999999813008e+00 1.595992226863512109e-01
5.133699999999862484e+00 5.228099999999813008e+00 1.803566856179845690e-01
5.250900000000001455e+00 5.228099999999813008e+00 1.551921225523800185e-01
5.329099999999925785e+00 5.228099999999813008e+00 1.896970114214953096e-01
5.446299999999610009e+00 5.228099999999813008e+00 1.915480360790211556e-01
5.524399999999786814e+00 5.228099999999813008e+00 1.435747595119358511e-01
5.641599999999925785e+00 5.228099999999813008e+00 1.396128425234455517e-01
5.719699999999647844e+00 5.228099999999813008e+00 1.436663522165084750e-01
5.836899999999786814e+00 5.228099999999813008e+00 1.499351273224907022e-01
5.954099999999925785e+00 5.228099999999813008e+00 1.147273176973529346e-01
6.032199999999647844e+00 5.228099999999813008e+00 1.285279952072608534e-01
-5.960000000000036380e+00 5.540599999999813008e+00 5.041858877288471659e-03
-5.881900000000314321e+00 5.540599999999813008e+00 6.070679256557728887e-03
-5.764700000000175351e+00 5.540599999999813008e+00 5.056769317567736885e-03
-5.647500000000036380e+00 5.540599999999813008e+00 2.034210066671098601e-03
-5.569400000000314321e+00 5.540599999999813008e+00 7.071808818165495163e-03
-5.452200000000175351e+00 5.540599999999813008e+00 9.091108444557328971e-03
-5.374099999999998545e+00 5.540599999999813008e+00 4.047119504371819547e-03
-5.256900000000314321e+00 5.540599999999813008e+00 4.038599252783668485e-03
-5.139700000000175351e+00 5.540599999999813008e+00 4.047119504371819547e-03
-5.061599999999998545e+00 5.540599999999813008e+00 7.084589195547720888e-03
-4.944400000000314321e+00 5.540599999999813008e+00 4.042859378577744016e-03
-4.866200000000389991e+00 5.540599999999813008e+00 1.214561863890953330e-02
-4.749099999999998545e+00 5.540599999999813008e+00 6.049378627587351231e-03
-4.670900000000074215e+00 5.540599999999813008e+00 8.079328568464373000e-03
-4.553800000000137516e+00 5.540599999999813008e+00 7.071808818165495163e-03
-4.475600000000213186e+00 5.540599999999813008e+00 1.114661914019880566e-02
-4.358400000000074215e+00 5.540599999999813008e+00 1.013483926410584969e-02
-4.280300000000352156e+00 5.540599999999813008e+00 1.718108732750689080e-02
-4.163100000000213186e+00 5.540599999999813008e+00 1.417130845399248301e-02
-4.045900000000074215e+00 5.540599999999813008e+00 1.008797788037101885e-02
-3.967800000000352156e+00 5.540599999999813008e+00 1.310627700547358117e-02
-3.850600000000213186e+00 5.540599999999813008e+00 1.821203776967319013e-02
-3.772500000000036380e+00 5.540599999999813008e+00 1.613948657085540958e-02
-3.655300000000352156e+00 5.540599999999813008e+00 2.526680608466238057e-02
-3.577200000000175351e+00 5.540599999999813008e+00 1.919612682810465168e-02
-3.460000000000036380e+00 5.540599999999813008e+00 1.919825689100168944e-02
-3.342800000000352156e+00 5.540599999999813008e+00 3.032144533933307795e-02
-3.264700000000175351e+00 5.540599999999813008e+00 2.722859401283419384e-02
-3.147500000000036380e+00 5.540599999999813008e+00 2.933735628090161293e-02
-3.069400000000314321e+00 5.540599999999813008e+00 4.152557617775190502e-02
-2.952200000000175351e+00 5.540599999999813008e+00 3.018938143971673302e-02
-2.835000000000036380e+00 5.540599999999813008e+00 5.277869846280260069e-02
-2.756900000000314321e+00 5.540599999999813008e+00 3.342281691742011313e-02
-2.678800000000137516e+00 5.540599999999813008e+00 4.350653467199705471e-02
-2.561599999999998545e+00 5.540599999999813008e+00 5.247196940562915551e-02
-2.444400000000314321e+00 5.540599999999813008e+00 5.362859355872068301e-02
-2.366200000000389991e+00 5.540599999999813008e+00 4.640342021196846439e-02
-2.249099999999998545e+00 5.540599999999813008e+00 5.251244060067287306e-02
-2.170900000000074215e+00 5.540599999999813008e+00 5.445931808856542544e-02
-2.053800000000137516e+00 5.540599999999813008e+00 5.554565016605469974e-02
-1.975600000000213186e+00 5.540599999999813008e+00 6.449830452230458089e-02
-1.858400000000074215e+00 5.540599999999813008e+00 6.890753471917282491e-02
-1.741200000000389991e+00 5.540599999999813008e+00 4.965602625574518786e-02
-1.663100000000213186e+00 5.540599999999813008e+00 6.157159810177463555e-02
-1.545900000000074215e+00 5.540599999999813008e+00 6.771895962262572399e-02
-1.467800000000352156e+00 5.540599999999813008e+00 6.340771231902121718e-02
-1.350600000000213186e+00 5.540599999999813008e+00 5.037811757784099731e-02
-1.272500000000036380e+00 5.540599999999813008e+00 5.139202751683099452e-02
-1.155300000000352156e+00 5.540599999999813008e+00 4.948349116108512191e-02
-1.038100000000213186e+00 5.540599999999813008e+00 5.734342325115460853e-02
-9.600000000000363798e-01 5.540599999999813008e+00 6.278147382729211412e-02
-8.819000000003143214e-01 5.540599999999813008e+00 6.280064439336544013e-02
-7.647000000001753506e-01 5.540599999999813008e+00 5.151344110196214715e-02
-6.475000000000363798e-01 5.540599999999813008e+00 5.343049770929617082e-02
-5.694000000003143214e-01 5.540599999999813008e+00 6.052999734512314739e-02
-4.522000000001753506e-01 5.540599999999813008e+00 6.457498678659792657e-02
-3.740999999999985448e-01 5.540599999999813008e+00 6.043840464055052347e-02
-2.569000000003143214e-01 5.540599999999813008e+00 6.162271961130354192e-02
-1.788000000001375156e-01 5.540599999999813008e+00 6.145018451664348985e-02
-6.159999999999854481e-02 5.540599999999813008e+00 6.144592439084940738e-02
5.559999999968567863e-02 5.540599999999813008e+00 5.479586802629739239e-02
1.337999999996100087e-01 5.540599999999813008e+00 6.786806402541838146e-02
2.509000000000014552e-01 5.540599999999813008e+00 5.642110601673723524e-02
3.290999999999257852e-01 5.540599999999813008e+00 4.865276663124037948e-02
4.461999999998624844e-01 5.540599999999813008e+00 5.243149821058543797e-02
5.243999999997868144e-01 5.540599999999813008e+00 4.638424964589512450e-02
6.415999999999257852e-01 5.540599999999813008e+00 5.852773822190762698e-02
7.586999999998624844e-01 5.540599999999813008e+00 4.344902297377703504e-02
8.368999999997868144e-01 5.540599999999813008e+00 5.562446249324509706e-02
9.540999999999257852e-01 5.540599999999813008e+00 5.650843859551579057e-02
1.032199999999647844e+00 5.540599999999813008e+00 5.653399935028023682e-02
1.149399999999786814e+00 5.540599999999813008e+00 6.155242753570129566e-02
1.227499999999963620e+00 5.540599999999813008e+00 4.232434976414107403e-02
1.344699999999647844e+00 5.540599999999813008e+00 6.145231457954051374e-02
1.461899999999786814e+00 5.540599999999813008e+00 4.945154021762955543e-02
1.539999999999963620e+00 5.540599999999813008e+00 5.968436237499914754e-02
1.618099999999685679e+00 5.540599999999813008e+00 4.937272789043915810e-02
1.735299999999824649e+00 5.540599999999813008e+00 7.260106378263635196e-02
1.852499999999963620e+00 5.540599999999813008e+00 6.064928086735726920e-02
1.930599999999685679e+00 5.540599999999813008e+00 6.036172237625717085e-02
2.047799999999824649e+00 5.540599999999813008e+00 7.673551586578673811e-02
2.125900000000001455e+00 5.540599999999813008e+00 6.346522401724123685e-02
2.243099999999685679e+00 5.540599999999813008e+00 7.664392316121410031e-02
2.321199999999862484e+00 5.540599999999813008e+00 6.497117848544696483e-02
2.438400000000001455e+00 5.540599999999813008e+00 8.073151386062964174e-02
2.555599999999685679e+00 5.540599999999813008e+00 8.603111034845969951e-02
2.633799999999610009e+00 5.540599999999813008e+00 7.151686176804411543e-02
2.750900000000001455e+00 5.540599999999813008e+00 1.110359186967864176e-01
2.829099999999925785e+00 5.540599999999813008e+00 9.204001778100331932e-02
2.946299999999610009e+00 5.540599999999813008e+00 8.508110229638082833e-02
3.024399999999786814e+00 5.540599999999813008e+00 9.206344847287073474e-02
3.141599999999925785e+00 5.540599999999813008e+00 9.934400345494594220e-02
3.258699999999862484e+00 5.540599999999813008e+00 9.830666282408852263e-02
3.336899999999786814e+00 5.540599999999813008e+00 1.093616892597147061e-01
3.454099999999925785e+00 5.540599999999813008e+00 9.255549300208647245e-02
3.532199999999647844e+00 5.540599999999813008e+00 1.254223635033797357e-01
3.649399999999786814e+00 5.540599999999813008e+00 1.084138112705329005e-01
3.727499999999963620e+00 5.540599999999813008e+00 1.194943984609235232e-01
3.844699999999647844e+00 5.540599999999813008e+00 1.235074369589427290e-01
3.961899999999786814e+00 5.540599999999813008e+00 1.270412113051284375e-01
4.039999999999963620e+00 5.540599999999813008e+00 1.273948017460367066e-01
4.157199999999647844e+00 5.540599999999813008e+00 1.304812628838444843e-01
4.235299999999824649e+00 5.540599999999813008e+00 1.243296412371993342e-01
4.352499999999963620e+00 5.540599999999813008e+00 1.645068876011263059e-01
4.430599999999685679e+00 5.540599999999813008e+00 1.352739044021795400e-01
4.547799999999824649e+00 5.540599999999813008e+00 1.334910417573589025e-01
4.625900000000001455e+00 5.540599999999813008e+00 1.606195228140323006e-01
4.743099999999685679e+00 5.540599999999813008e+00 1.480223308409507610e-01
4.821199999999862484e+00 5.540599999999813008e+00 1.438516676885507606e-01
4.938400000000001455e+00 5.540599999999813008e+00 1.429826020265593245e-01
5.055599999999685679e+00 5.540599999999813008e+00 1.443351919661783611e-01
5.133699999999862484e+00 5.540599999999813008e+00 1.486869104648265716e-01
5.250900000000001455e+00 5.540599999999813008e+00 1.598292694792312896e-01
5.329099999999925785e+00 5.540599999999813008e+00 1.538672234304225006e-01
5.446299999999610009e+00 5.540599999999813008e+00 1.650862647091205782e-01
5.524399999999786814e+00 5.540599999999813008e+00 1.748973344128766927e-01
5.641599999999925785e+00 5.540599999999813008e+00 1.419750822762604614e-01
5.719699999999647844e+00 5.540599999999813008e+00 1.468614465620651788e-01
5.836899999999786814e+00 5.540599999999813008e+00 1.535264133668964304e-01
5.954099999999925785e+00 5.540599999999813008e+00 1.311863137027640125e-01
6.032199999999647844e+00 5.540599999999813008e+00 1.142161026020638431e-01
-5.960000000000036380e+00 5.931199999999989814e+00 2.038470192465174566e-03
-5.881900000000314321e+00 5.931199999999989814e+00 2.034210066671098601e-03
-5.764700000000175351e+00 5.931199999999989814e+00 3.041729816969977740e-03
-5.647500000000036380e+00 5.931199999999989814e+00 3.056640257249242532e-03
-5.569400000000314321e+00 5.931199999999989814e+00 6.094109948425145175e-03
-5.452200000000175351e+00 5.931199999999989814e+00 5.082330072332190071e-03
-5.374099999999998545e+00 5.931199999999989814e+00 2.027819877979985305e-03
-5.256900000000314321e+00 5.931199999999989814e+00 5.069549694949963478e-03
-5.139700000000175351e+00 5.931199999999989814e+00 6.109020388704409533e-03
-5.061599999999998545e+00 5.931199999999989814e+00 2.042730318259249663e-03
-4.944400000000314321e+00 5.931199999999989814e+00 6.079199508145879949e-03
-4.866200000000389991e+00 5.931199999999989814e+00 3.037469691175902209e-03
-4.749099999999998545e+00 5.931199999999989814e+00 5.101500638405529961e-03
-4.670900000000074215e+00 5.931199999999989814e+00 1.010288832065028321e-02
-4.553800000000137516e+00 5.931199999999989814e+00 5.082330072332190071e-03
-4.475600000000213186e+00 5.931199999999989814e+00 1.318934945845805576e-02
-4.358400000000074215e+00 5.931199999999989814e+00 7.090979384238835052e-03
-4.280300000000352156e+00 5.931199999999989814e+00 7.095239510032910583e-03
-4.163100000000213186e+00 5.931199999999989814e+00 7.110149950312174942e-03
-4.045900000000074215e+00 5.931199999999989814e+00 1.421816983772731385e-02
-3.967800000000352156e+00 5.931199999999989814e+00 1.522142946223211529e-02
-3.850600000000213186e+00 5.931199999999989814e+00 1.518095826718839775e-02
-3.772500000000036380e+00 5.931199999999989814e+00 1.517243801560024669e-02
-3.655300000000352156e+00 5.931199999999989814e+00 2.341791149003356887e-02
-3.577200000000175351e+00 5.931199999999989814e+00 2.025902821372651402e-02
-3.460000000000036380e+00 5.931199999999989814e+00 2.229962846908872462e-02
-3.342800000000352156e+00 5.931199999999989814e+00 2.025050796213836296e-02
-3.264700000000175351e+00 5.931199999999989814e+00 2.632544734449016738e-02
-3.147500000000036380e+00 5.931199999999989814e+00 2.624876508019680782e-02
-3.069400000000314321e+00 5.931199999999989814e+00 2.630201665262275196e-02
-2.952200000000175351e+00 5.931199999999989814e+00 2.840225866910201652e-02
-2.835000000000036380e+00 5.931199999999989814e+00 3.246002848795902923e-02
-2.756900000000314321e+00 5.931199999999989814e+00 3.045776936474349841e-02
-2.678800000000137516e+00 5.931199999999989814e+00 4.247345416693372455e-02
-2.561599999999998545e+00 5.931199999999989814e+00 3.546341717278232719e-02
-2.444400000000314321e+00 5.931199999999989814e+00 4.752170323291331211e-02
-2.366200000000389991e+00 5.931199999999989814e+00 5.159651355494662001e-02
-2.249099999999998545e+00 5.931199999999989814e+00 5.055917292408920738e-02
-2.170900000000074215e+00 5.931199999999989814e+00 4.277805316121013196e-02
-2.053800000000137516e+00 5.931199999999989814e+00 4.567706876407857247e-02
-1.975600000000213186e+00 5.931199999999989814e+00 4.946432059501178896e-02
-1.858400000000074215e+00 5.931199999999989814e+00 5.548174827914356677e-02
-1.741200000000389991e+00 5.931199999999989814e+00 6.781907257878649897e-02
-1.663100000000213186e+00 5.931199999999989814e+00 5.782055734009107495e-02
-1.545900000000074215e+00 5.931199999999989814e+00 6.061732992390170272e-02
-1.467800000000352156e+00 5.931199999999989814e+00 6.382307458394359534e-02
-1.350600000000213186e+00 5.931199999999989814e+00 5.255078173281955978e-02
-1.272500000000036380e+00 5.931199999999989814e+00 5.855968916536318652e-02
-1.155300000000352156e+00 5.931199999999989814e+00 6.465592917668536166e-02
-1.038100000000213186e+00 5.931199999999989814e+00 4.959212436883405489e-02
-9.600000000000363798e-01 5.931199999999989814e+00 5.994423004843776187e-02
-8.819000000003143214e-01 5.931199999999989814e+00 6.610011182087699444e-02
-7.647000000001753506e-01 5.931199999999989814e+00 5.681303758979219798e-02
-6.475000000000363798e-01 5.931199999999989814e+00 6.879677144852684723e-02
-5.694000000003143214e-01 5.931199999999989814e+00 5.894949067552110455e-02
-4.522000000001753506e-01 5.931199999999989814e+00 6.075365394931211971e-02
-3.740999999999985448e-01 5.931199999999989814e+00 5.567984412856808590e-02
-2.569000000003143214e-01 5.931199999999989814e+00 4.839076889490473432e-02
-1.788000000001375156e-01 5.931199999999989814e+00 5.575013620417033217e-02
-6.159999999999854481e-02 5.931199999999989814e+00 4.464611832191228008e-02
5.559999999968567863e-02 5.931199999999989814e+00 3.740816459777783487e-02
1.337999999996100087e-01 5.931199999999989814e+00 4.665689769671596543e-02
2.509000000000014552e-01 5.931199999999989814e+00 5.140906802000729664e-02
3.290999999999257852e-01 5.931199999999989814e+00 5.683220815586553093e-02
4.461999999998624844e-01 5.931199999999989814e+00 4.633525819926325590e-02
5.243999999997868144e-01 5.931199999999989814e+00 5.064437543997072494e-02
6.415999999999257852e-01 5.931199999999989814e+00 3.944450472734597340e-02
7.586999999998624844e-01 5.931199999999989814e+00 4.251392536197744210e-02
8.368999999997868144e-01 5.931199999999989814e+00 4.842697996415437633e-02
9.540999999999257852e-01 5.931199999999989814e+00 4.661855656456928565e-02
1.032199999999647844e+00 5.931199999999989814e+00 5.054426248380994996e-02
1.149399999999786814e+00 5.931199999999989814e+00 4.637998952010104897e-02
1.227499999999963620e+00 5.931199999999989814e+00 4.551731404680074006e-02
1.344699999999647844e+00 5.931199999999989814e+00 5.549452865652579336e-02
1.461899999999786814e+00 5.931199999999989814e+00 5.256569217309881720e-02
1.539999999999963620e+00 5.931199999999989814e+00 4.443737215800257906e-02
1.618099999999685679e+00 5.931199999999989814e+00 5.456369117052027595e-02
1.735299999999824649e+00 5.931199999999989814e+00 6.377621320020876450e-02
1.852499999999963620e+00 5.931199999999989814e+00 5.857885973143652641e-02
1.930599999999685679e+00 5.931199999999989814e+00 5.732212262218423088e-02
2.047799999999824649e+00 5.931199999999989814e+00 5.976956489088066510e-02
2.125900000000001455e+00 5.931199999999989814e+00 5.149853066168288279e-02
2.243099999999685679e+00 5.931199999999989814e+00 4.844828059312475399e-02
2.321199999999862484e+00 5.931199999999989814e+00 5.547322802755541571e-02
2.438400000000001455e+00 5.931199999999989814e+00 7.191092340399611593e-02
2.555599999999685679e+00 5.931199999999989814e+00 5.966945193471988318e-02
2.633799999999610009e+00 5.931199999999989814e+00 4.760903581169186050e-02
2.750900000000001455e+00 5.931199999999989814e+00 8.216717625323312346e-02
2.829099999999925785e+00 5.931199999999989814e+00 8.076772492987929764e-02
2.946299999999610009e+00 5.931199999999989814e+00 6.456220640921569998e-02
3.024399999999786814e+00 5.931199999999989814e+00 8.156436845337142194e-02
3.141599999999925785e+00 5.931199999999989814e+00 7.140609849739815163e-02
3.258699999999862484e+00 5.931199999999989814e+00 7.883575788226600267e-02
3.336899999999786814e+00 5.931199999999989814e+00 7.082672138940386553e-02
3.454099999999925785e+00 5.931199999999989814e+00 9.912673703944809012e-02
3.532199999999647844e+00 5.931199999999989814e+00 9.304327740550812076e-02
3.649399999999786814e+00 5.931199999999989814e+00 9.578892847978984215e-02
3.727499999999963620e+00 5.931199999999989814e+00 8.969055840557063619e-02
3.844699999999647844e+00 5.931199999999989814e+00 1.151192492704078835e-01
3.961899999999786814e+00 5.931199999999989814e+00 1.128422120334744705e-01
4.039999999999963620e+00 5.931199999999989814e+00 1.272222666513766476e-01
4.157199999999647844e+00 5.931199999999989814e+00 1.180246550619674373e-01
4.235299999999824649e+00 5.931199999999989814e+00 1.256034188496279458e-01
4.352499999999963620e+00 5.931199999999989814e+00 8.473816216995774808e-02
4.430599999999685679e+00 5.931199999999989814e+00 1.077407113950689388e-01
4.547799999999824649e+00 5.931199999999989814e+00 1.190832963217952345e-01
4.625900000000001455e+00 5.931199999999989814e+00 1.405607205126273573e-01
4.743099999999685679e+00 5.931199999999989814e+00 1.301127620026569787e-01
4.821199999999862484e+00 5.931199999999989814e+00 1.413232830297669052e-01
4.938400000000001455e+00 5.931199999999989814e+00 1.202399204748867689e-01
5.055599999999685679e+00 5.931199999999989814e+00 1.119369353022334201e-01
5.133699999999862484e+00 5.931199999999989814e+00 1.084691929058558685e-01
5.250900000000001455e+00 5.931199999999989814e+00 1.535945753796016666e-01
5.329099999999925785e+00 5.931199999999989814e+00 1.287878628806994608e-01
5.446299999999610009e+00 5.931199999999989814e+00 1.360897184917450320e-01
5.524399999999786814e+00 5.931199999999989814e+00 1.368395006315023255e-01
5.641599999999925785e+00 5.931199999999989814e+00 1.375381612617307403e-01
5.719699999999647844e+00 5.931199999999989814e+00 1.371739205063372546e-01
5.836899999999786814e+00 5.931199999999989814e+00 1.403711449147909962e-01
5.954099999999925785e+00 5.931199999999989814e+00 1.441392261796508589e-01
6.032199999999647844e+00 5.931199999999989814e+00 1.313141174765862784e-01
-5.960000000000036380e+00 6.243800000000192085e+00 2.032080003774060836e-03
-5.881900000000314321e+00 6.243800000000192085e+00 3.065160508837393594e-03
-5.764700000000175351e+00 6.243800000000192085e+00 2.038470192465174566e-03
-5.647500000000036380e+00 6.243800000000192085e+00 2.038470192465174566e-03
-5.569400000000314321e+00 6.243800000000192085e+00 3.058770320146280298e-03
-5.452200000000175351e+00 6.243800000000192085e+00 1.000000000000000082e-05
-5.374099999999998545e+00 6.243800000000192085e+00 7.127190453488477066e-03
-5.256900000000314321e+00 6.243800000000192085e+00 4.053509693062931976e-03
-5.139700000000175351e+00 6.243800000000192085e+00 3.045989942764053705e-03
-5.061599999999998545e+00 6.243800000000192085e+00 5.088720261023303368e-03
-4.944400000000314321e+00 6.243800000000192085e+00 4.064160007548121671e-03
-4.866200000000389991e+00 6.243800000000192085e+00 3.054510194352204767e-03
-4.749099999999998545e+00 6.243800000000192085e+00 1.118496027234548544e-02
-4.670900000000074215e+00 6.243800000000192085e+00 4.074810322033311366e-03
-4.553800000000137516e+00 6.243800000000192085e+00 1.011779876092954887e-03
-4.475600000000213186e+00 6.243800000000192085e+00 1.017318039625253120e-02
-4.358400000000074215e+00 6.243800000000192085e+00 8.126189952199205577e-03
-4.280300000000352156e+00 6.243800000000192085e+00 4.044989441474781781e-03
-4.163100000000213186e+00 6.243800000000192085e+00 9.123059388012895454e-03
-4.045900000000074215e+00 6.243800000000192085e+00 8.138970329581432170e-03
-3.967800000000352156e+00 6.243800000000192085e+00 1.219674014843843968e-02
-3.850600000000213186e+00 6.243800000000192085e+00 4.059899881754046140e-03
-3.772500000000036380e+00 6.243800000000192085e+00 1.422669008931546492e-02
-3.655300000000352156e+00 6.243800000000192085e+00 1.421177964903619882e-02
-3.577200000000175351e+00 6.243800000000192085e+00 1.625664003019248668e-02
-3.460000000000036380e+00 6.243800000000192085e+00 1.422669008931546492e-02
-3.342800000000352156e+00 6.243800000000192085e+00 2.344560230769505982e-02
-3.264700000000175351e+00 6.243800000000192085e+00 2.031653991194653369e-02
-3.147500000000036380e+00 6.243800000000192085e+00 2.541378042455798639e-02
-3.069400000000314321e+00 6.243800000000192085e+00 1.931541035033876655e-02
-2.952200000000175351e+00 6.243800000000192085e+00 2.433170847286278415e-02
-2.835000000000036380e+00 6.243800000000192085e+00 3.143333817158681237e-02
-2.756900000000314321e+00 6.243800000000192085e+00 3.043859879867015852e-02
-2.678800000000137516e+00 6.243800000000192085e+00 4.266089970187305486e-02
-2.561599999999998545e+00 6.243800000000192085e+00 4.056704787408489665e-02
-2.444400000000314321e+00 6.243800000000192085e+00 3.250262974589978454e-02
-2.366200000000389991e+00 6.243800000000192085e+00 4.079496460406793756e-02
-2.249099999999998545e+00 6.243800000000192085e+00 4.153409642934005608e-02
-2.170900000000074215e+00 6.243800000000192085e+00 5.383094953393927073e-02
-2.053800000000137516e+00 6.243800000000192085e+00 4.560677668847632621e-02
-1.975600000000213186e+00 6.243800000000192085e+00 5.791854023335480522e-02
-1.858400000000074215e+00 6.243800000000192085e+00 7.297382478961797481e-02
-1.741200000000389991e+00 6.243800000000192085e+00 4.168107076923566190e-02
-1.663100000000213186e+00 6.243800000000192085e+00 4.561316687716743951e-02
-1.545900000000074215e+00 6.243800000000192085e+00 4.860590524750554864e-02
-1.467800000000352156e+00 6.243800000000192085e+00 4.973909870872966071e-02
-1.350600000000213186e+00 6.243800000000192085e+00 6.527151735392928977e-02
-1.272500000000036380e+00 6.243800000000192085e+00 6.095387986163368355e-02
-1.155300000000352156e+00 6.243800000000192085e+00 5.477030727153294615e-02
-1.038100000000213186e+00 6.243800000000192085e+00 5.074874852192557545e-02
-9.600000000000363798e-01 6.243800000000192085e+00 5.983133671489474642e-02
-8.819000000003143214e-01 6.243800000000192085e+00 6.291566778980549335e-02
-7.647000000001753506e-01 6.243800000000192085e+00 4.867619732310779490e-02
-6.475000000000363798e-01 6.243800000000192085e+00 5.367545494245551385e-02
-5.694000000003143214e-01 6.243800000000192085e+00 6.930159635512481153e-02
-4.522000000001753506e-01 6.243800000000192085e+00 4.758347505692740731e-02
-3.740999999999985448e-01 6.243800000000192085e+00 5.579912765080220771e-02
-2.569000000003143214e-01 6.243800000000192085e+00 4.859099480722628428e-02
-1.788000000001375156e-01 6.243800000000192085e+00 5.375639733254294894e-02
-6.159999999999854481e-02 6.243800000000192085e+00 5.697705243286410592e-02
5.559999999968567863e-02 6.243800000000192085e+00 5.578634727341998112e-02
1.337999999996100087e-01 6.243800000000192085e+00 6.079838527014991972e-02
2.509000000000014552e-01 6.243800000000192085e+00 4.868897770049002843e-02
3.290999999999257852e-01 6.243800000000192085e+00 4.658873568401075693e-02
4.461999999998624844e-01 6.243800000000192085e+00 6.281768489654175613e-02
5.243999999997868144e-01 6.243800000000192085e+00 5.894097042393295349e-02
6.415999999999257852e-01 6.243800000000192085e+00 5.383520965973335320e-02
7.586999999998624844e-01 6.243800000000192085e+00 4.152557617775190502e-02
8.368999999997868144e-01 6.243800000000192085e+00 5.387781091767410158e-02
9.540999999999257852e-01 6.243800000000192085e+00 3.338873591106750888e-02
1.032199999999647844e+00 6.243800000000192085e+00 5.678960689792478256e-02
1.149399999999786814e+00 6.243800000000192085e+00 4.867832738600483961e-02
1.227499999999963620e+00 6.243800000000192085e+00 4.976039933770003837e-02
1.344699999999647844e+00 6.243800000000192085e+00 5.049314097428104359e-02
1.461899999999786814e+00 6.243800000000192085e+00 4.367480964086304512e-02
1.539999999999963620e+00 6.243800000000192085e+00 5.869175306497953493e-02
1.618099999999685679e+00 6.243800000000192085e+00 4.759412537141259614e-02
1.735299999999824649e+00 6.243800000000192085e+00 3.547193742437047825e-02
1.852499999999963620e+00 6.243800000000192085e+00 4.261190825524118625e-02
1.930599999999685679e+00 6.243800000000192085e+00 5.676404614316032243e-02
2.047799999999824649e+00 6.243800000000192085e+00 5.366693469086736279e-02
2.125900000000001455e+00 6.243800000000192085e+00 6.314784464558260979e-02
2.243099999999685679e+00 6.243800000000192085e+00 3.557631050632532876e-02
2.321199999999862484e+00 6.243800000000192085e+00 5.071253745267594037e-02
2.438400000000001455e+00 6.243800000000192085e+00 5.278295858859667622e-02
2.555599999999685679e+00 6.243800000000192085e+00 6.393596791748659691e-02
2.633799999999610009e+00 6.243800000000192085e+00 5.686415909932109741e-02
2.750900000000001455e+00 6.243800000000192085e+00 5.362646349582363831e-02
2.829099999999925785e+00 6.243800000000192085e+00 5.680877746399811551e-02
2.946299999999610009e+00 6.243800000000192085e+00 6.308181269577443906e-02
3.024399999999786814e+00 6.243800000000192085e+00 6.997256616769172155e-02
3.141599999999925785e+00 6.243800000000192085e+00 7.500377473049499311e-02
3.258699999999862484e+00 6.243800000000192085e+00 7.064353598025863157e-02
3.336899999999786814e+00 6.243800000000192085e+00 6.595952766967250191e-02
3.454099999999925785e+00 6.243800000000192085e+00 6.364201923769537139e-02
3.532199999999647844e+00 6.243800000000192085e+00 6.690740565885432145e-02
3.649399999999786814e+00 6.243800000000192085e+00 7.945986631109808185e-02
3.727499999999963620e+00 6.243800000000192085e+00 9.027206557646194618e-02
3.844699999999647844e+00 6.243800000000192085e+00 7.090979384238833838e-02
3.961899999999786814e+00 6.243800000000192085e+00 8.084653725706968108e-02
4.039999999999963620e+00 6.243800000000192085e+00 9.956339993334083205e-02
4.157199999999647844e+00 6.243800000000192085e+00 8.193499939745600702e-02
4.235299999999824649e+00 6.243800000000192085e+00 9.288565275112732611e-02
4.352499999999963620e+00 6.243800000000192085e+00 9.220190256117820338e-02
4.430599999999685679e+00 6.243800000000192085e+00 9.520103112020741887e-02
4.547799999999824649e+00 6.243800000000192085e+00 8.315765550035569831e-02
4.625900000000001455e+00 6.243800000000192085e+00 9.866664345368791889e-02
4.743099999999685679e+00 6.243800000000192085e+00 1.034805856009933522e-01
4.821199999999862484e+00 6.243800000000192085e+00 1.114896220938554755e-01
4.938400000000001455e+00 6.243800000000192085e+00 1.243296412371993342e-01
5.055599999999685679e+00 6.243800000000192085e+00 1.031653362922317491e-01
5.133699999999862484e+00 6.243800000000192085e+00 1.088419539128374913e-01
5.250900000000001455e+00 6.243800000000192085e+00 1.187424862582691643e-01
5.329099999999925785e+00 6.243800000000192085e+00 1.084606726542677313e-01
5.446299999999610009e+00 6.243800000000192085e+00 1.018851684911120381e-01
5.524399999999786814e+00 6.243800000000192085e+00 1.278442450173117029e-01
5.641599999999925785e+00 6.243800000000192085e+00 1.033932530222147900e-01
5.719699999999647844e+00 6.243800000000192085e+00 1.153066948053472068e-01
5.836899999999786814e+00 6.243800000000192085e+00 1.210195234952025911e-01
5.954099999999925785e+00 6.243800000000192085e+00 1.396852646619448357e-01
6.032199999999647844e+00 6.243800000000192085e+00 1.296143272847501138e-01
-5.960000000000036380e+00 6.556199999999989814e+00 3.054510194352204767e-03
-5.881900000000314321e+00 6.556199999999989814e+00 4.093980888106651256e-03
-5.764700000000175351e+00 6.556199999999989814e+00 3.050250068558128802e-03
-5.647500000000036380e+00 6.556199999999989814e+00 1.020300127681105949e-03
-5.569400000000314321e+00 6.556199999999989814e+00 3.063030445940355829e-03
-5.452200000000175351e+00 6.556199999999989814e+00 2.044860381156287429e-03
-5.374099999999998545e+00 6.556199999999989814e+00 3.063030445940355829e-03
-5.256900000000314321e+00 6.556199999999989814e+00 1.020300127681105949e-03
-5.139700000000175351e+00 6.556199999999989814e+00 4.079070447827386030e-03
-5.061599999999998545e+00 6.556199999999989814e+00 5.099370575508492195e-03
-4.944400000000314321e+00 6.556199999999989814e+00 2.040600255362211898e-03
-4.866200000000389991e+00 6.556199999999989814e+00 6.128190954777749423e-03
-4.749099999999998545e+00 6.556199999999989814e+00 7.122930327694401535e-03
-4.670900000000074215e+00 6.556199999999989814e+00 7.131450579282553465e-03
-4.553800000000137516e+00 6.556199999999989814e+00 9.199741652306256748e-03
-4.475600000000213186e+00 6.556199999999989814e+00 6.123930828983673892e-03
-4.358400000000074215e+00 6.556199999999989814e+00 9.180571086232916858e-03
-4.280300000000352156e+00 6.556199999999989814e+00 8.147490581169583232e-03
-4.163100000000213186e+00 6.556199999999989814e+00 1.019874115101698439e-02
-4.045900000000074215e+00 6.556199999999989814e+00 1.119987071262475153e-02
-3.967800000000352156e+00 6.556199999999989814e+00 8.132580140890318873e-03
-3.850600000000213186e+00 6.556199999999989814e+00 9.165660645953652499e-03
-3.772500000000036380e+00 6.556199999999989814e+00 9.172050834644765796e-03
-3.655300000000352156e+00 6.556199999999989814e+00 1.325751147116326426e-02
-3.577200000000175351e+00 6.556199999999989814e+00 1.424373059249176530e-02
-3.460000000000036380e+00 6.556199999999989814e+00 1.525551046858472128e-02
-3.342800000000352156e+00 6.556199999999989814e+00 1.428633185043252408e-02
-3.264700000000175351e+00 6.556199999999989814e+00 2.352654469778249838e-02
-3.147500000000036380e+00 6.556199999999989814e+00 2.648307199887096203e-02
-3.069400000000314321e+00 6.556199999999989814e+00 2.760774520850692304e-02
-2.952200000000175351e+00 6.556199999999989814e+00 2.751189237814022012e-02
-2.835000000000036380e+00 6.556199999999989814e+00 2.446590243537616685e-02
-2.756900000000314321e+00 6.556199999999989814e+00 2.853645263161540269e-02
-2.678800000000137516e+00 6.556199999999989814e+00 2.445525212089097802e-02
-2.561599999999998545e+00 6.556199999999989814e+00 4.090572787471390137e-02
-2.444400000000314321e+00 6.556199999999989814e+00 3.260274270206055952e-02
-2.366200000000389991e+00 6.556199999999989814e+00 3.153345112774758735e-02
-2.249099999999998545e+00 6.556199999999989814e+00 5.305773670231455491e-02
-2.170900000000074215e+00 6.556199999999989814e+00 3.259635251336944622e-02
-2.053800000000137516e+00 6.556199999999989814e+00 3.550388836782604474e-02
-1.975600000000213186e+00 6.556199999999989814e+00 4.273545190326937665e-02
-1.858400000000074215e+00 6.556199999999989814e+00 4.294206800428203991e-02
-1.741200000000389991e+00 6.556199999999989814e+00 3.864360107805975969e-02
-1.663100000000213186e+00 6.556199999999989814e+00 6.018918728159710491e-02
-1.545900000000074215e+00 6.556199999999989814e+00 5.416323934587716910e-02
-1.467800000000352156e+00 6.556199999999989814e+00 5.205660714070678430e-02
-1.350600000000213186e+00 6.556199999999989814e+00 4.480800310208715026e-02
-1.272500000000036380e+00 6.556199999999989814e+00 4.304431102333985959e-02
-1.155300000000352156e+00 6.556199999999989814e+00 6.091340866658995906e-02
-1.038100000000213186e+00 6.556199999999989814e+00 6.648139307944676835e-02
-9.600000000000363798e-01 6.556199999999989814e+00 4.981152084722894474e-02
-8.819000000003143214e-01 6.556199999999989814e+00 4.280361391597458515e-02
-7.647000000001753506e-01 6.556199999999989814e+00 5.997192086609925282e-02
-6.475000000000363798e-01 6.556199999999989814e+00 4.783269241588083281e-02
-5.694000000003143214e-01 6.556199999999989814e+00 5.824443985660159723e-02
-4.522000000001753506e-01 6.556199999999989814e+00 6.313719433109742096e-02
-3.740999999999985448e-01 6.556199999999989814e+00 5.187129166866449176e-02
-2.569000000003143214e-01 6.556199999999989814e+00 3.991524862759132652e-02
-1.788000000001375156e-01 6.556199999999989814e+00 5.723692010630271332e-02
-6.159999999999854481e-02 6.556199999999989814e+00 5.821674903894009934e-02
5.559999999968567863e-02 6.556199999999989814e+00 4.584108360715048736e-02
1.337999999996100087e-01 6.556199999999989814e+00 5.398431406252599679e-02
2.509000000000014552e-01 6.556199999999989814e+00 5.419732035222977334e-02
3.290999999999257852e-01 6.556199999999989814e+00 4.167042045475047307e-02
4.461999999998624844e-01 6.556199999999989814e+00 4.489320561796866782e-02
5.243999999997868144e-01 6.556199999999989814e+00 3.577014622995576543e-02
6.415999999999257852e-01 6.556199999999989814e+00 5.186490147997338540e-02
7.586999999998624844e-01 6.556199999999989814e+00 5.076578902510187757e-02
8.368999999997868144e-01 6.556199999999989814e+00 4.586238423612086501e-02
9.540999999999257852e-01 6.556199999999989814e+00 4.895097543682567359e-02
1.032199999999647844e+00 6.556199999999989814e+00 6.316701521165594968e-02
1.149399999999786814e+00 6.556199999999989814e+00 4.881465141141525660e-02
1.227499999999963620e+00 6.556199999999989814e+00 4.268220033084343251e-02
1.344699999999647844e+00 6.556199999999989814e+00 4.379409316309715999e-02
1.461899999999786814e+00 6.556199999999989814e+00 4.760477568589778496e-02
1.539999999999963620e+00 6.556199999999989814e+00 5.102778676143752967e-02
1.618099999999685679e+00 6.556199999999989814e+00 5.577356689603774759e-02
1.735299999999824649e+00 6.556199999999989814e+00 4.370463052142157384e-02
1.852499999999963620e+00 6.556199999999989814e+00 3.664986220643237647e-02
1.930599999999685679e+00 6.556199999999989814e+00 4.368972008114230948e-02
2.047799999999824649e+00 6.556199999999989814e+00 3.972780309265200316e-02
2.125900000000001455e+00 6.556199999999989814e+00 3.467103377508426454e-02
2.243099999999685679e+00 6.556199999999989814e+00 4.976465946349411390e-02
2.321199999999862484e+00 6.556199999999989814e+00 4.290159680923832236e-02
2.438400000000001455e+00 6.556199999999989814e+00 3.768933290018682686e-02
2.555599999999685679e+00 6.556199999999989814e+00 4.183230523492535019e-02
2.633799999999610009e+00 6.556199999999989814e+00 4.069911177370123812e-02
2.750900000000001455e+00 6.556199999999989814e+00 4.780287153532230410e-02
2.829099999999925785e+00 6.556199999999989814e+00 3.261339301654574835e-02
2.946299999999610009e+00 6.556199999999989814e+00 5.175839833512149712e-02
3.024399999999786814e+00 6.556199999999989814e+00 5.601213394050598426e-02
3.141599999999925785e+00 6.556199999999989814e+00 4.678470147053823136e-02
3.258699999999862484e+00 6.556199999999989814e+00 5.684498853324775752e-02
3.336899999999786814e+00 6.556199999999989814e+00 5.706225494874561655e-02
3.454099999999925785e+00 6.556199999999989814e+00 5.904747356878484871e-02
3.532199999999647844e+00 6.556199999999989814e+00 5.897718149318260245e-02
3.649399999999786814e+00 6.556199999999989814e+00 6.517566452356259032e-02
3.727499999999963620e+00 6.556199999999989814e+00 5.795049117681038559e-02
3.844699999999647844e+00 6.556199999999989814e+00 5.809746551670598447e-02
3.961899999999786814e+00 6.556199999999989814e+00 6.521187559281223234e-02
4.039999999999963620e+00 6.556199999999989814e+00 6.294761873326105983e-02
4.157199999999647844e+00 6.556199999999989814e+00 7.315701019876322264e-02
4.235299999999824649e+00 6.556199999999989814e+00 7.648203838103923013e-02
4.352499999999963620e+00 6.556199999999989814e+00 7.614122831751318765e-02
4.430599999999685679e+00 6.556199999999989814e+00 7.439031661614811664e-02
4.547799999999824649e+00 6.556199999999989814e+00 9.863895263602642793e-02
4.625900000000001455e+00 6.556199999999989814e+00 6.312654401661223214e-02
4.743099999999685679e+00 6.556199999999989814e+00 9.128384545255489868e-02
4.821199999999862484e+00 6.556199999999989814e+00 7.751298882320553640e-02
4.938400000000001455e+00 6.556199999999989814e+00 7.808384567961165756e-02
5.055599999999685679e+00 6.556199999999989814e+00 6.613419282722959869e-02
5.133699999999862484e+00 6.556199999999989814e+00 7.631802353796732219e-02
5.250900000000001455e+00 6.556199999999989814e+00 1.027648844675886491e-01
5.329099999999925785e+00 6.556199999999989814e+00 8.756475563432690457e-02
5.446299999999610009e+00 6.556199999999989814e+00 8.890243513366664907e-02
5.524399999999786814e+00 6.556199999999989814e+00 1.016274308805704546e-01
5.641599999999925785e+00 6.556199999999989814e+00 9.790834106234246048e-02
5.719699999999647844e+00 6.556199999999989814e+00 1.120966900195112387e-01
5.836899999999786814e+00 6.556199999999989814e+00 1.268665461475713407e-01
5.954099999999925785e+00 6.556199999999989814e+00 1.019959317617580019e-01
6.032199999999647844e+00 6.556199999999989814e+00 1.041536854764573000e-01
-5.960000000000036380e+00 6.868800000000192085e+00 1.022430190578143714e-03
-5.881900000000314321e+00 6.868800000000192085e+00 3.063030445940355829e-03
-5.764700000000175351e+00 6.868800000000192085e+00 5.133451581861097311e-03
-5.647500000000036380e+00 6.868800000000192085e+00 6.134581143468862720e-03
-5.569400000000314321e+00 6.868800000000192085e+00 1.024560253475181697e-03
-5.452200000000175351e+00 6.868800000000192085e+00 3.073680760425545090e-03
-5.374099999999998545e+00 6.868800000000192085e+00 2.046990444053325628e-03
-5.256900000000314321e+00 6.868800000000192085e+00 4.091850825209613490e-03
-5.139700000000175351e+00 6.868800000000192085e+00 3.063030445940355829e-03
-5.061599999999998545e+00 6.868800000000192085e+00 4.106761265488877849e-03
-4.944400000000314321e+00 6.868800000000192085e+00 6.123930828983673892e-03
-4.866200000000389991e+00 6.868800000000192085e+00 9.186961274924030155e-03
-4.749099999999998545e+00 6.868800000000192085e+00 4.108891328385915614e-03
-4.670900000000074215e+00 6.868800000000192085e+00 3.071550697528507325e-03
-4.553800000000137516e+00 6.868800000000192085e+00 5.112150952890719656e-03
-4.475600000000213186e+00 6.868800000000192085e+00 4.096110951003689021e-03
-4.358400000000074215e+00 6.868800000000192085e+00 1.000000000000000082e-05
-4.280300000000352156e+00 6.868800000000192085e+00 5.105760764199606359e-03
-4.163100000000213186e+00 6.868800000000192085e+00 5.107890827096644125e-03
-4.045900000000074215e+00 6.868800000000192085e+00 2.049120506950363393e-03
-3.967800000000352156e+00 6.868800000000192085e+00 5.112150952890719656e-03
-3.850600000000213186e+00 6.868800000000192085e+00 1.537692405371587738e-02
-3.772500000000036380e+00 6.868800000000192085e+00 6.117540640292560596e-03
-3.655300000000352156e+00 6.868800000000192085e+00 1.125951247374180897e-02
-3.577200000000175351e+00 6.868800000000192085e+00 1.125312228505069567e-02
-3.460000000000036380e+00 6.868800000000192085e+00 1.225212178376142332e-02
-3.342800000000352156e+00 6.868800000000192085e+00 1.121052102710994036e-02
-3.264700000000175351e+00 6.868800000000192085e+00 1.535562342474549799e-02
-3.147500000000036380e+00 6.868800000000192085e+00 1.636527323794141273e-02
-3.069400000000314321e+00 6.868800000000192085e+00 1.943469387257288489e-02
-2.952200000000175351e+00 6.868800000000192085e+00 1.738344330272548199e-02
-2.835000000000036380e+00 6.868800000000192085e+00 1.530237185231955385e-02
-2.756900000000314321e+00 6.868800000000192085e+00 2.552880382099802919e-02
-2.678800000000137516e+00 6.868800000000192085e+00 2.963769514938394828e-02
-2.561599999999998545e+00 6.868800000000192085e+00 2.863869565067321196e-02
-2.444400000000314321e+00 6.868800000000192085e+00 3.162930395811428680e-02
-2.366200000000389991e+00 6.868800000000192085e+00 3.876714472608795009e-02
-2.249099999999998545e+00 6.868800000000192085e+00 2.446590243537616685e-02
-2.170900000000074215e+00 6.868800000000192085e+00 3.877992510347018362e-02
-2.053800000000137516e+00 6.868800000000192085e+00 3.266238446317762389e-02
-1.975600000000213186e+00 6.868800000000192085e+00 3.885660736776354318e-02
-1.858400000000074215e+00 6.868800000000192085e+00 4.793493543493863862e-02
-1.741200000000389991e+00 6.868800000000192085e+00 4.506148058683465130e-02
-1.663100000000213186e+00 6.868800000000192085e+00 5.531347331027758329e-02
-1.545900000000074215e+00 6.868800000000192085e+00 4.789446423989492108e-02
-1.467800000000352156e+00 6.868800000000192085e+00 3.582765792817578510e-02
-1.350600000000213186e+00 6.868800000000192085e+00 4.388994599346386638e-02
-1.272500000000036380e+00 6.868800000000192085e+00 3.990672837600317546e-02
-1.155300000000352156e+00 6.868800000000192085e+00 4.489746574376274335e-02
-1.038100000000213186e+00 6.868800000000192085e+00 5.333251481603242666e-02
-9.600000000000363798e-01 6.868800000000192085e+00 4.083969592490573758e-02
-8.819000000003143214e-01 6.868800000000192085e+00 5.292780286559524427e-02
-7.647000000001753506e-01 6.868800000000192085e+00 4.617337341908837878e-02
-6.475000000000363798e-01 6.868800000000192085e+00 4.602213895339869743e-02
-5.694000000003143214e-01 6.868800000000192085e+00 4.083969592490573758e-02
-4.522000000001753506e-01 6.868800000000192085e+00 5.439115607586021695e-02
-3.740999999999985448e-01 6.868800000000192085e+00 6.023178853953786716e-02
-2.569000000003143214e-01 6.868800000000192085e+00 5.104482726461383180e-02
-1.788000000001375156e-01 6.868800000000192085e+00 6.661132691616607204e-02
-6.159999999999854481e-02 6.868800000000192085e+00 5.428252286811129090e-02
5.559999999968567863e-02 6.868800000000192085e+00 5.397366374804080796e-02
1.337999999996100087e-01 6.868800000000192085e+00 5.309820789735827246e-02
2.509000000000014552e-01 6.868800000000192085e+00 5.617188865778381668e-02
3.290999999999257852e-01 6.868800000000192085e+00 4.812664109567204446e-02
4.461999999998624844e-01 6.868800000000192085e+00 4.808190977483425138e-02
5.243999999997868144e-01 6.868800000000192085e+00 6.122013772376339730e-02
6.415999999999257852e-01 6.868800000000192085e+00 4.202401089565874909e-02
7.586999999998624844e-01 6.868800000000192085e+00 4.183443529782238102e-02
8.368999999997868144e-01 6.868800000000192085e+00 5.017576160262240959e-02
9.540999999999257852e-01 6.868800000000192085e+00 4.394106750299277275e-02
1.032199999999647844e+00 6.868800000000192085e+00 4.822675405183281944e-02
1.149399999999786814e+00 6.868800000000192085e+00 4.184934573810165231e-02
1.227499999999963620e+00 6.868800000000192085e+00 3.973845340713719199e-02
1.344699999999647844e+00 6.868800000000192085e+00 5.197566475061934921e-02
1.461899999999786814e+00 6.868800000000192085e+00 4.505935052393761353e-02
1.539999999999963620e+00 6.868800000000192085e+00 2.464482771872734262e-02
1.618099999999685679e+00 6.868800000000192085e+00 4.404331052205058550e-02
1.735299999999824649e+00 6.868800000000192085e+00 3.056427250959539016e-02
1.852499999999963620e+00 6.868800000000192085e+00 3.369546496824095405e-02
1.930599999999685679e+00 6.868800000000192085e+00 3.774258447261277100e-02
2.047799999999824649e+00 6.868800000000192085e+00 4.385799505000829296e-02
2.125900000000001455e+00 6.868800000000192085e+00 4.591776587144384691e-02
2.243099999999685679e+00 6.868800000000192085e+00 3.886725768224873201e-02
2.321199999999862484e+00 6.868800000000192085e+00 2.755449363608097543e-02
2.438400000000001455e+00 6.868800000000192085e+00 2.953545213032613206e-02
2.555599999999685679e+00 6.868800000000192085e+00 3.691612006856210410e-02
2.633799999999610009e+00 6.868800000000192085e+00 3.994293944525281748e-02
2.750900000000001455e+00 6.868800000000192085e+00 4.711699128247612972e-02
2.829099999999925785e+00 6.868800000000192085e+00 4.393467731430165252e-02
2.946299999999610009e+00 6.868800000000192085e+00 4.603065920498684849e-02
3.024399999999786814e+00 6.868800000000192085e+00 5.533690400214499872e-02
3.141599999999925785e+00 6.868800000000192085e+00 3.578931679602911226e-02
3.258699999999862484e+00 6.868800000000192085e+00 3.774471453550980876e-02
3.336899999999786814e+00 6.868800000000192085e+00 5.428891305680239726e-02
3.454099999999925785e+00 6.868800000000192085e+00 3.471150497012798208e-02
3.532199999999647844e+00 6.868800000000192085e+00 4.812664109567204446e-02
3.649399999999786814e+00 6.868800000000192085e+00 4.895310549972271136e-02
3.727499999999963620e+00 6.868800000000192085e+00 5.000961669665345694e-02
3.844699999999647844e+00 6.868800000000192085e+00 5.722626979181752449e-02
3.961899999999786814e+00 6.868800000000192085e+00 5.402265519467267657e-02
4.039999999999963620e+00 6.868800000000192085e+00 4.508065115290799119e-02
4.157199999999647844e+00 6.868800000000192085e+00 4.296549869614945533e-02
4.235299999999824649e+00 6.868800000000192085e+00 6.235972137367862961e-02
4.352499999999963620e+00 6.868800000000192085e+00 5.511537746085306416e-02
4.430599999999685679e+00 6.868800000000192085e+00 7.358941296686190292e-02
4.547799999999824649e+00 6.868800000000192085e+00 8.350272568967581632e-02
4.625900000000001455e+00 6.868800000000192085e+00 6.237676187685492479e-02
4.743099999999685679e+00 6.868800000000192085e+00 5.706438501164266125e-02
4.821199999999862484e+00 6.868800000000192085e+00 6.831750729669334998e-02
4.938400000000001455e+00 6.868800000000192085e+00 9.400180570917512912e-02
5.055599999999685679e+00 6.868800000000192085e+00 6.931863685830111366e-02
5.133699999999862484e+00 6.868800000000192085e+00 6.949969220454932373e-02
5.250900000000001455e+00 6.868800000000192085e+00 6.468148993144981485e-02
5.329099999999925785e+00 6.868800000000192085e+00 9.169920771747727684e-02
5.446299999999610009e+00 6.868800000000192085e+00 9.318173149381558940e-02
5.524399999999786814e+00 6.868800000000192085e+00 7.856310983144516868e-02
5.641599999999925785e+00 6.868800000000192085e+00 6.444718301277566064e-02
5.719699999999647844e+00 6.868800000000192085e+00 8.776924167244254393e-02
5.836899999999786814e+00 6.868800000000192085e+00 9.915655792000660496e-02
5.954099999999925785e+00 6.868800000000192085e+00 1.085181843524877510e-01
6.032199999999647844e+00 6.868800000000192085e+00 8.665308871439472704e-02
-5.960000000000036380e+00 7.259399999999914144e+00 4.115281517077028911e-03
-5.881900000000314321e+00 7.259399999999914144e+00 1.026690316372219462e-03
-5.764700000000175351e+00 7.259399999999914144e+00 1.024560253475181697e-03
-5.647500000000036380e+00 7.259399999999914144e+00 3.080070949116658387e-03
-5.569400000000314321e+00 7.259399999999914144e+00 1.000000000000000082e-05
-5.452200000000175351e+00 7.259399999999914144e+00 1.026690316372219462e-03
-5.374099999999998545e+00 7.259399999999914144e+00 4.108891328385915614e-03
-5.256900000000314321e+00 7.259399999999914144e+00 4.113151454179991146e-03
-5.139700000000175351e+00 7.259399999999914144e+00 1.033080505063332976e-03
-5.061599999999998545e+00 7.259399999999914144e+00 5.124931330272946249e-03
-4.944400000000314321e+00 7.259399999999914144e+00 2.055510695641476690e-03
-4.866200000000389991e+00 7.259399999999914144e+00 2.061900884332589987e-03
-4.749099999999998545e+00 7.259399999999914144e+00 5.146231959243323904e-03
-4.670900000000074215e+00 7.259399999999914144e+00 3.075810823322582856e-03
-4.553800000000137516e+00 7.259399999999914144e+00 5.129191456067021780e-03
-4.475600000000213186e+00 7.259399999999914144e+00 6.158011835336279008e-03
-4.358400000000074215e+00 7.259399999999914144e+00 4.100371076797764552e-03
-4.280300000000352156e+00 7.259399999999914144e+00 4.096110951003689021e-03
-4.163100000000213186e+00 7.259399999999914144e+00 1.028820379269257228e-02
-4.045900000000074215e+00 7.259399999999914144e+00 3.080070949116658387e-03
-3.967800000000352156e+00 7.259399999999914144e+00 6.138841269262938251e-03
-3.850600000000213186e+00 7.259399999999914144e+00 6.134581143468862720e-03
-3.772500000000036380e+00 7.259399999999914144e+00 7.191092340399610899e-03
-3.655300000000352156e+00 7.259399999999914144e+00 7.188962277502574001e-03
-3.577200000000175351e+00 7.259399999999914144e+00 5.141971833449248373e-03
-3.460000000000036380e+00 7.259399999999914144e+00 5.114281015787757421e-03
-3.342800000000352156e+00 7.259399999999914144e+00 1.541952531165663096e-02
-3.264700000000175351e+00 7.259399999999914144e+00 1.536414367633364905e-02
-3.147500000000036380e+00 7.259399999999914144e+00 1.433745335996142872e-02
-3.069400000000314321e+00 7.259399999999914144e+00 1.952202645135143327e-02
-2.952200000000175351e+00 7.259399999999914144e+00 1.748568632178329821e-02
-2.835000000000036380e+00 7.259399999999914144e+00 1.232880404805478461e-02
-2.756900000000314321e+00 7.259399999999914144e+00 1.434810367444661929e-02
-2.678800000000137516e+00 7.259399999999914144e+00 2.153919601484623192e-02
-2.561599999999998545e+00 7.259399999999914144e+00 1.948581538210179126e-02
-2.444400000000314321e+00 7.259399999999914144e+00 2.250411450720435358e-02
-2.366200000000389991e+00 7.259399999999914144e+00 3.191899251211142985e-02
-2.249099999999998545e+00 7.259399999999914144e+00 1.845699500283253663e-02
-2.170900000000074215e+00 7.259399999999914144e+00 3.394894245298844815e-02
-2.053800000000137516e+00 7.259399999999914144e+00 3.488404006478804803e-02
-1.975600000000213186e+00 7.259399999999914144e+00 4.004731252720767493e-02
-1.858400000000074215e+00 7.259399999999914144e+00 3.173367704006913731e-02
-1.741200000000389991e+00 7.259399999999914144e+00 2.976975904900028627e-02
-1.663100000000213186e+00 7.259399999999914144e+00 3.174006722876025061e-02
-1.545900000000074215e+00 7.259399999999914144e+00 4.008991378514842330e-02
-1.467800000000352156e+00 7.259399999999914144e+00 4.084182598780276841e-02
-1.350600000000213186e+00 7.259399999999914144e+00 4.615633291591207665e-02
-1.272500000000036380e+00 7.259399999999914144e+00 5.428252286811129090e-02
-1.155300000000352156e+00 7.259399999999914144e+00 4.316785467136804999e-02
-1.038100000000213186e+00 7.259399999999914144e+00 4.211773366312841077e-02
-9.600000000000363798e-01 7.259399999999914144e+00 5.657234048242691660e-02
-8.819000000003143214e-01 7.259399999999914144e+00 4.305922146361911701e-02
-7.647000000001753506e-01 7.259399999999914144e+00 4.311247303604506115e-02
-6.475000000000363798e-01 7.259399999999914144e+00 5.024605367822465585e-02
-5.694000000003143214e-01 7.259399999999914144e+00 4.726822574816581107e-02
-4.522000000001753506e-01 7.259399999999914144e+00 4.315081416819174787e-02
-3.740999999999985448e-01 7.259399999999914144e+00 5.634016362664980709e-02
-2.569000000003143214e-01 7.259399999999914144e+00 4.539803052456661825e-02
-1.788000000001375156e-01 7.259399999999914144e+00 5.960981017360281881e-02
-6.159999999999854481e-02 7.259399999999914144e+00 4.415194372979951154e-02
5.559999999968567863e-02 7.259399999999914144e+00 5.643601645701650654e-02
1.337999999996100087e-01 7.259399999999914144e+00 5.631673293478239167e-02
2.509000000000014552e-01 7.259399999999914144e+00 5.470001519593069295e-02
3.290999999999257852e-01 7.259399999999914144e+00 5.434216462922834834e-02
4.461999999998624844e-01 7.259399999999914144e+00 5.238250676395356936e-02
5.243999999997868144e-01 7.259399999999914144e+00 4.841632964966918751e-02
6.415999999999257852e-01 7.259399999999914144e+00 5.544127708409984923e-02
7.586999999998624844e-01 7.259399999999914144e+00 5.747974727656501859e-02
8.368999999997868144e-01 7.259399999999914144e+00 5.421649091830311323e-02
9.540999999999257852e-01 7.259399999999914144e+00 4.315933441977989893e-02
1.032199999999647844e+00 7.259399999999914144e+00 4.414555354110839824e-02
1.149399999999786814e+00 7.259399999999914144e+00 3.691399000566507327e-02
1.227499999999963620e+00 7.259399999999914144e+00 3.379983805019580456e-02
1.344699999999647844e+00 7.259399999999914144e+00 4.019002674130919828e-02
1.461899999999786814e+00 7.259399999999914144e+00 5.735833369143387289e-02
1.539999999999963620e+00 7.259399999999914144e+00 4.003453214982544833e-02
1.618099999999685679e+00 7.259399999999914144e+00 3.292864232530734458e-02
1.735299999999824649e+00 7.259399999999914144e+00 3.497776283225770971e-02
1.852499999999963620e+00 7.259399999999914144e+00 3.890772887729244955e-02
1.930599999999685679e+00 7.259399999999914144e+00 3.392977188691510826e-02
2.047799999999824649e+00 7.259399999999914144e+00 2.765673665513879165e-02
2.125900000000001455e+00 7.259399999999914144e+00 3.289882144474881587e-02
2.243099999999685679e+00 7.259399999999914144e+00 4.308478221838357713e-02
2.321199999999862484e+00 7.259399999999914144e+00 2.568216834958474831e-02
2.438400000000001455e+00 7.259399999999914144e+00 4.303579077175170159e-02
2.555599999999685679e+00 7.259399999999914144e+00 3.490321063086138792e-02
2.633799999999610009e+00 7.259399999999914144e+00 2.874945892131918271e-02
2.750900000000001455e+00 7.259399999999914144e+00 4.435642976791514397e-02
2.829099999999925785e+00 7.259399999999914144e+00 3.911434497830511281e-02
2.946299999999610009e+00 7.259399999999914144e+00 4.007713340776620364e-02
3.024399999999786814e+00 7.259399999999914144e+00 3.701623302472287907e-02
3.141599999999925785e+00 7.259399999999914144e+00 4.091637818919909714e-02
3.258699999999862484e+00 7.259399999999914144e+00 2.452128407069914875e-02
3.336899999999786814e+00 7.259399999999914144e+00 3.398089339644402157e-02
3.454099999999925785e+00 7.259399999999914144e+00 3.594268132461583137e-02
3.532199999999647844e+00 7.259399999999914144e+00 4.191111756211574751e-02
3.649399999999786814e+00 7.259399999999914144e+00 2.876649942449548483e-02
3.727499999999963620e+00 7.259399999999914144e+00 4.406248108812391845e-02
3.844699999999647844e+00 7.259399999999914144e+00 3.501397390150735173e-02
3.961899999999786814e+00 7.259399999999914144e+00 3.692890044594433069e-02
4.039999999999963620e+00 7.259399999999914144e+00 4.908303933644201505e-02
4.157199999999647844e+00 7.259399999999914144e+00 4.623727530599951868e-02
4.235299999999824649e+00 7.259399999999914144e+00 6.344605345116789696e-02
4.352499999999963620e+00 7.259399999999914144e+00 4.514455303981912415e-02
4.430599999999685679e+00 7.259399999999914144e+00 5.559677167558361305e-02
4.547799999999824649e+00 7.259399999999914144e+00 5.948200639978055287e-02
4.625900000000001455e+00 7.259399999999914144e+00 5.333251481603242666e-02
4.743099999999685679e+00 7.259399999999914144e+00 6.561019735455830837e-02
4.821199999999862484e+00 7.259399999999914144e+00 6.155881772439240895e-02
4.938400000000001455e+00 7.259399999999914144e+00 5.442949720800688979e-02
5.055599999999685679e+00 7.259399999999914144e+00 5.240167733002690925e-02
5.133699999999862484e+00 7.259399999999914144e+00 5.251457066356991776e-02
5.250900000000001455e+00 7.259399999999914144e+00 7.174051837223309469e-02
5.329099999999925785e+00 7.259399999999914144e+00 7.435836567269255015e-02
5.446299999999610009e+00 7.259399999999914144e+00 6.844531107051561591e-02
5.524399999999786814e+00 7.259399999999914144e+00 6.542488188251600889e-02
5.641599999999925785e+00 7.259399999999914144e+00 8.403098128814119605e-02
5.719699999999647844e+00 7.259399999999914144e+00 8.214161549846865640e-02
5.836899999999786814e+00 7.259399999999914144e+00 8.315126531166458501e-02
5.954099999999925785e+00 7.259399999999914144e+00 8.109788467892015129e-02
6.032199999999647844e+00 7.259399999999914144e+00 9.867516370527606995e-02
-5.960000000000036380e+00 7.571899999999914144e+00 2.055510695641476690e-03
-5.881900000000314321e+00 7.571899999999914144e+00 4.125931831562217739e-03
-5.764700000000175351e+00 7.571899999999914144e+00 3.101371578087036476e-03
-5.647500000000036380e+00 7.571899999999914144e+00 5.161142399522589130e-03
-5.569400000000314321e+00 7.571899999999914144e+00 4.130191957356294137e-03
-5.452200000000175351e+00 7.571899999999914144e+00 2.061900884332589987e-03
-5.374099999999998545e+00 7.571899999999914144e+00 3.094981389395922745e-03
-5.256900000000314321e+00 7.571899999999914144e+00 1.000000000000000082e-05
-5.139700000000175351e+00 7.571899999999914144e+00 1.037340630857408507e-03
-5.061599999999998545e+00 7.571899999999914144e+00 4.121671705768142208e-03
-4.944400000000314321e+00 7.571899999999914144e+00 7.220913220958140484e-03
-4.866200000000389991e+00 7.571899999999914144e+00 1.035210567960370524e-03
-4.749099999999998545e+00 7.571899999999914144e+00 7.218783158061103586e-03
-4.670900000000074215e+00 7.571899999999914144e+00 9.284944168187767369e-03
-4.553800000000137516e+00 7.571899999999914144e+00 1.035210567960370524e-03
-4.475600000000213186e+00 7.571899999999914144e+00 2.059770821435552221e-03
-4.358400000000074215e+00 7.571899999999914144e+00 3.086461137807771683e-03
-4.280300000000352156e+00 7.571899999999914144e+00 5.165402525316664661e-03
-4.163100000000213186e+00 7.571899999999914144e+00 3.088591200704809882e-03
-4.045900000000074215e+00 7.571899999999914144e+00 4.125931831562217739e-03
-3.967800000000352156e+00 7.571899999999914144e+00 5.159012336625550497e-03
-3.850600000000213186e+00 7.571899999999914144e+00 3.090721263601847214e-03
-3.772500000000036380e+00 7.571899999999914144e+00 1.030950442166294993e-03
-3.655300000000352156e+00 7.571899999999914144e+00 3.097111452292960945e-03
-3.577200000000175351e+00 7.571899999999914144e+00 1.138944631046111440e-02
-3.460000000000036380e+00 7.571899999999914144e+00 1.136388555569666121e-02
-3.342800000000352156e+00 7.571899999999914144e+00 4.115281517077028911e-03
-3.264700000000175351e+00 7.571899999999914144e+00 1.133193461224109300e-02
-3.147500000000036380e+00 7.571899999999914144e+00 6.172922275615543367e-03
-3.069400000000314321e+00 7.571899999999914144e+00 1.032228479904517826e-02
-2.952200000000175351e+00 7.571899999999914144e+00 8.249733600227397712e-03
-2.835000000000036380e+00 7.571899999999914144e+00 6.192092841688883256e-03
-2.756900000000314321e+00 7.571899999999914144e+00 1.543869587772997258e-02
-2.678800000000137516e+00 7.571899999999914144e+00 1.859970921693406692e-02
-2.561599999999998545e+00 7.571899999999914144e+00 1.542804556324478202e-02
-2.444400000000314321e+00 7.571899999999914144e+00 1.752615751682701575e-02
-2.366200000000389991e+00 7.571899999999914144e+00 2.369481966664848532e-02
-2.249099999999998545e+00 7.571899999999914144e+00 2.164995928549219573e-02
-2.170900000000074215e+00 7.571899999999914144e+00 1.969456154601149575e-02
-2.053800000000137516e+00 7.571899999999914144e+00 2.472577010881477771e-02
-1.975600000000213186e+00 7.571899999999914144e+00 2.883679150009773109e-02
-1.858400000000074215e+00 7.571899999999914144e+00 3.188278144286178784e-02
-1.741200000000389991e+00 7.571899999999914144e+00 3.712912635826588759e-02
-1.663100000000213186e+00 7.571899999999914144e+00 3.182952987043584370e-02
-1.545900000000074215e+00 7.571899999999914144e+00 3.926983956978887663e-02
-1.467800000000352156e+00 7.571899999999914144e+00 4.236695102208183628e-02
-1.350600000000213186e+00 7.571899999999914144e+00 3.207022697780111120e-02
-1.272500000000036380e+00 7.571899999999914144e+00 3.600871327442400210e-02
-1.155300000000352156e+00 7.571899999999914144e+00 3.387865037738620189e-02
-1.038100000000213186e+00 7.571899999999914144e+00 3.810256510221216031e-02
-9.600000000000363798e-01 7.571899999999914144e+00 4.242233265740481818e-02
-8.819000000003143214e-01 7.571899999999914144e+00 3.635804358953820259e-02
-7.647000000001753506e-01 7.571899999999914144e+00 4.240103202843444052e-02
-6.475000000000363798e-01 7.571899999999914144e+00 5.386290047739483722e-02
-5.694000000003143214e-01 7.571899999999914144e+00 5.053574223222179196e-02
-4.522000000001753506e-01 7.571899999999914144e+00 3.922510824895108356e-02
-3.740999999999985448e-01 7.571899999999914144e+00 3.922084812315700109e-02
-2.569000000003143214e-01 7.571899999999914144e+00 5.442097695641874566e-02
-1.788000000001375156e-01 7.571899999999914144e+00 4.242020259450778041e-02
-6.159999999999854481e-02 7.571899999999914144e+00 4.226896812881809906e-02
5.559999999968567863e-02 7.571899999999914144e+00 4.247771429272780008e-02
1.337999999996100087e-01 7.571899999999914144e+00 5.887706853702182053e-02
2.509000000000014552e-01 7.571899999999914144e+00 5.473622626518033496e-02
3.290999999999257852e-01 7.571899999999914144e+00 3.902062221083545113e-02
4.461999999998624844e-01 7.571899999999914144e+00 5.749465771684428989e-02
5.243999999997868144e-01 7.571899999999914144e+00 3.914629592176067929e-02
6.415999999999257852e-01 7.571899999999914144e+00 3.703540359079621896e-02
7.586999999998624844e-01 7.571899999999914144e+00 3.919102724259847237e-02
8.368999999997868144e-01 7.571899999999914144e+00 4.027735932008775360e-02
9.540999999999257852e-01 7.571899999999914144e+00 4.437134020819440139e-02
1.032199999999647844e+00 7.571899999999914144e+00 4.006861315617805258e-02
1.149399999999786814e+00 7.571899999999914144e+00 4.859951505881443534e-02
1.227499999999963620e+00 7.571899999999914144e+00 5.245066877665877786e-02
1.344699999999647844e+00 7.571899999999914144e+00 3.502675427888957832e-02
1.461899999999786814e+00 7.571899999999914144e+00 3.802801290081583852e-02
1.539999999999963620e+00 7.571899999999914144e+00 3.803227302660990711e-02
1.618099999999685679e+00 7.571899999999914144e+00 4.118476611422585559e-02
1.735299999999824649e+00 7.571899999999914144e+00 4.636081895402770908e-02
1.852499999999963620e+00 7.571899999999914144e+00 3.396598295616475027e-02
1.930599999999685679e+00 7.571899999999914144e+00 3.589795000377803830e-02
2.047799999999824649e+00 7.571899999999914144e+00 3.401071427700255029e-02
2.125900000000001455e+00 7.571899999999914144e+00 4.109743353544730721e-02
2.243099999999685679e+00 7.571899999999914144e+00 4.436921014529737056e-02
2.321199999999862484e+00 7.571899999999914144e+00 2.059983827725255998e-02
2.438400000000001455e+00 7.571899999999914144e+00 5.360303280395622288e-02
2.555599999999685679e+00 7.571899999999914144e+00 3.597463226807139786e-02
2.633799999999610009e+00 7.571899999999914144e+00 3.189556182024401443e-02
2.750900000000001455e+00 7.571899999999914144e+00 2.882188105981847021e-02
2.829099999999925785e+00 7.571899999999914144e+00 2.895394495943480820e-02
2.946299999999610009e+00 7.571899999999914144e+00 3.079218923957843107e-02
3.024399999999786814e+00 7.571899999999914144e+00 2.979744986666177722e-02
3.141599999999925785e+00 7.571899999999914144e+00 2.360748708786993347e-02
3.258699999999862484e+00 7.571899999999914144e+00 2.361387727656104676e-02
3.336899999999786814e+00 7.571899999999914144e+00 2.768868759859435813e-02
3.454099999999925785e+00 7.571899999999914144e+00 3.814942648594699115e-02
3.532199999999647844e+00 7.571899999999914144e+00 2.986561187936698919e-02
3.649399999999786814e+00 7.571899999999914144e+00 3.600019302283585104e-02
3.727499999999963620e+00 7.571899999999914144e+00 2.887087250645033534e-02
3.844699999999647844e+00 7.571899999999914144e+00 3.296698345745402436e-02
3.961899999999786814e+00 7.571899999999914144e+00 2.680258143342663379e-02
4.039999999999963620e+00 7.571899999999914144e+00 3.605770472105587765e-02
4.157199999999647844e+00 7.571899999999914144e+00 3.495220207749325653e-02
4.235299999999824649e+00 7.571899999999914144e+00 3.803227302660990711e-02
4.352499999999963620e+00 7.571899999999914144e+00 2.979531980376474293e-02
4.430599999999685679e+00 7.571899999999914144e+00 3.824527931631369060e-02
4.547799999999824649e+00 7.571899999999914144e+00 4.831195656771433700e-02
4.625900000000001455e+00 7.571899999999914144e+00 3.796198095100766084e-02
4.743099999999685679e+00 7.571899999999914144e+00 4.325518725014659838e-02
4.821199999999862484e+00 7.571899999999914144e+00 4.668671857727449415e-02
4.938400000000001455e+00 7.571899999999914144e+00 4.019215680420624298e-02
5.055599999999685679e+00 7.571899999999914144e+00 5.052083179194253454e-02
5.133699999999862484e+00 7.571899999999914144e+00 3.407461616391368325e-02
5.250900000000001455e+00 7.571899999999914144e+00 4.847597141078624494e-02
5.329099999999925785e+00 7.571899999999914144e+00 5.993144967105552834e-02
5.446299999999610009e+00 7.571899999999914144e+00 6.182081546072805411e-02
5.524399999999786814e+00 7.571899999999914144e+00 4.941106902258583788e-02
5.641599999999925785e+00 7.571899999999914144e+00 5.248687984590841987e-02
5.719699999999647844e+00 7.571899999999914144e+00 5.253800135543733318e-02
5.836899999999786814e+00 7.571899999999914144e+00 4.338299102396886431e-02
5.954099999999925785e+00 7.571899999999914144e+00 6.377834326310580226e-02
6.032199999999647844e+00 7.571899999999914144e+00 6.077282451538546654e-02
-5.960000000000036380e+00 7.884399999999914144e+00 2.072551198817779248e-03
-5.881900000000314321e+00 7.884399999999914144e+00 1.000000000000000082e-05
-5.764700000000175351e+00 7.884399999999914144e+00 2.068291073023703283e-03
-5.647500000000036380e+00 7.884399999999914144e+00 2.066161010126665951e-03
-5.569400000000314321e+00 7.884399999999914144e+00 2.074681261714817013e-03
-5.452200000000175351e+00 7.884399999999914144e+00 4.147232460532596261e-03
-5.374099999999998545e+00 7.884399999999914144e+00 3.109891829675187538e-03
-5.256900000000314321e+00 7.884399999999914144e+00 3.105631703881111573e-03
-5.139700000000175351e+00 7.884399999999914144e+00 2.068291073023703283e-03
-5.061599999999998545e+00 7.884399999999914144e+00 3.114151955469263069e-03
-4.944400000000314321e+00 7.884399999999914144e+00 1.035210567960370524e-03
-4.866200000000389991e+00 7.884399999999914144e+00 1.033080505063332976e-03
-4.749099999999998545e+00 7.884399999999914144e+00 3.114151955469263069e-03
-4.670900000000074215e+00 7.884399999999914144e+00 5.165402525316664661e-03
-4.553800000000137516e+00 7.884399999999914144e+00 2.068291073023703283e-03
-4.475600000000213186e+00 7.884399999999914144e+00 3.103501640984074241e-03
-4.358400000000074215e+00 7.884399999999914144e+00 3.122672207057414131e-03
-4.280300000000352156e+00 7.884399999999914144e+00 2.070421135920741049e-03
-4.163100000000213186e+00 7.884399999999914144e+00 4.125931831562217739e-03
-4.045900000000074215e+00 7.884399999999914144e+00 7.233693598340367077e-03
-3.967800000000352156e+00 7.884399999999914144e+00 6.226173848041488372e-03
-3.850600000000213186e+00 7.884399999999914144e+00 7.274164793384085489e-03
-3.772500000000036380e+00 7.884399999999914144e+00 5.193093342978155613e-03
-3.655300000000352156e+00 7.884399999999914144e+00 4.125931831562217739e-03
-3.577200000000175351e+00 7.884399999999914144e+00 7.248604038619631436e-03
-3.460000000000036380e+00 7.884399999999914144e+00 1.141500706522556759e-02
-3.342800000000352156e+00 7.884399999999914144e+00 7.242213849928519007e-03
-3.264700000000175351e+00 7.884399999999914144e+00 7.242213849928519007e-03
-3.147500000000036380e+00 7.884399999999914144e+00 1.036062593119185804e-02
-3.069400000000314321e+00 7.884399999999914144e+00 1.140861687653445602e-02
-2.952200000000175351e+00 7.884399999999914144e+00 5.178182902698890387e-03
-2.835000000000036380e+00 7.884399999999914144e+00 1.243530719290667462e-02
-2.756900000000314321e+00 7.884399999999914144e+00 1.038405662305927346e-02
-2.678800000000137516e+00 7.884399999999914144e+00 1.449933814013630411e-02
-2.561599999999998545e+00 7.884399999999914144e+00 1.550259776464110555e-02
-2.444400000000314321e+00 7.884399999999914144e+00 1.661023047110075923e-02
-2.366200000000389991e+00 7.884399999999914144e+00 1.651011751493998425e-02
-2.249099999999998545e+00 7.884399999999914144e+00 2.071699173658964055e-02
-2.170900000000074215e+00 7.884399999999914144e+00 1.758153915214999766e-02
-2.053800000000137516e+00 7.884399999999914144e+00 2.389504557897003875e-02
-1.975600000000213186e+00 7.884399999999914144e+00 2.383966394364705338e-02
-1.858400000000074215e+00 7.884399999999914144e+00 2.280445337568668199e-02
-1.741200000000389991e+00 7.884399999999914144e+00 2.174155199006481964e-02
-1.663100000000213186e+00 7.884399999999914144e+00 3.327584257752450730e-02
-1.545900000000074215e+00 7.884399999999914144e+00 2.798263627838556977e-02
-1.467800000000352156e+00 7.884399999999914144e+00 4.132322020253331729e-02
-1.350600000000213186e+00 7.884399999999914144e+00 3.199780483930182717e-02
-1.272500000000036380e+00 7.884399999999914144e+00 3.741668484936599287e-02
-1.155300000000352156e+00 7.884399999999914144e+00 3.628775151393595633e-02
-1.038100000000213186e+00 7.884399999999914144e+00 3.314803880370224137e-02
-9.600000000000363798e-01 7.884399999999914144e+00 3.210004785835963992e-02
-8.819000000003143214e-01 7.884399999999914144e+00 3.522698019121112828e-02
-7.647000000001753506e-01 7.884399999999914144e+00 4.777092059186673068e-02
-6.475000000000363798e-01 7.884399999999914144e+00 4.048397542110042380e-02
-5.694000000003143214e-01 7.884399999999914144e+00 4.243298297189000701e-02
-4.522000000001753506e-01 7.884399999999914144e+00 3.820906824706405552e-02
-3.740999999999985448e-01 7.884399999999914144e+00 3.316507930687854350e-02
-2.569000000003143214e-01 7.884399999999914144e+00 4.546406247437479592e-02
-1.788000000001375156e-01 7.884399999999914144e+00 4.438412058557663492e-02
-6.159999999999854481e-02 7.884399999999914144e+00 5.368823531983774044e-02
5.559999999968567863e-02 7.884399999999914144e+00 4.145528410214965181e-02
1.337999999996100087e-01 7.884399999999914144e+00 4.971566801686224529e-02
2.509000000000014552e-01 7.884399999999914144e+00 5.012464009309350321e-02
3.290999999999257852e-01 7.884399999999914144e+00 4.678683153343526913e-02
4.461999999998624844e-01 7.884399999999914144e+00 4.898931656897235337e-02
5.243999999997868144e-01 7.884399999999914144e+00 4.439477090006181681e-02
6.415999999999257852e-01 7.884399999999914144e+00 3.441329616454269491e-02
7.586999999998624844e-01 7.884399999999914144e+00 4.191324762501278528e-02
8.368999999997868144e-01 7.884399999999914144e+00 4.903617795270718421e-02
9.540999999999257852e-01 7.884399999999914144e+00 4.577079153154823415e-02
1.032199999999647844e+00 7.884399999999914144e+00 3.658596031952124350e-02
1.149399999999786814e+00 7.884399999999914144e+00 4.073319278005384236e-02
1.227499999999963620e+00 7.884399999999914144e+00 4.769636839047040888e-02
1.344699999999647844e+00 7.884399999999914144e+00 4.790937468017419237e-02
1.461899999999786814e+00 7.884399999999914144e+00 4.144250372476743216e-02
1.539999999999963620e+00 7.884399999999914144e+00 3.321194069061337434e-02
1.618099999999685679e+00 7.884399999999914144e+00 4.552796436128593582e-02
1.735299999999824649e+00 7.884399999999914144e+00 4.576014121706304533e-02
1.852499999999963620e+00 7.884399999999914144e+00 2.380984306308852466e-02
1.930599999999685679e+00 7.884399999999914144e+00 3.635804358953820259e-02
2.047799999999824649e+00 7.884399999999914144e+00 3.726971050947038011e-02
2.125900000000001455e+00 7.884399999999914144e+00 3.417898924586853376e-02
2.243099999999685679e+00 7.884399999999914144e+00 3.210430798415371545e-02
2.321199999999862484e+00 7.884399999999914144e+00 3.731231176741113542e-02
2.438400000000001455e+00 7.884399999999914144e+00 2.794642520913593470e-02
2.555599999999685679e+00 7.884399999999914144e+00 2.789743376250406262e-02
2.633799999999610009e+00 7.884399999999914144e+00 3.239612660104789627e-02
2.750900000000001455e+00 7.884399999999914144e+00 3.107974773067853635e-02
2.829099999999925785e+00 7.884399999999914144e+00 4.235204058180257192e-02
2.946299999999610009e+00 7.884399999999914144e+00 2.379919274860333583e-02
3.024399999999786814e+00 7.884399999999914144e+00 2.691760482986667660e-02
3.141599999999925785e+00 7.884399999999914144e+00 3.102010596956147892e-02
3.258699999999862484e+00 7.884399999999914144e+00 3.618124836908406805e-02
3.336899999999786814e+00 7.884399999999914144e+00 2.791873439147443681e-02
3.454099999999925785e+00 7.884399999999914144e+00 2.069356104472222513e-02
3.532199999999647844e+00 7.884399999999914144e+00 3.115003980628078262e-02
3.649399999999786814e+00 7.884399999999914144e+00 2.170747098371221540e-02
3.727499999999963620e+00 7.884399999999914144e+00 2.478115174413775962e-02
3.844699999999647844e+00 7.884399999999914144e+00 3.519715931065259956e-02
3.961899999999786814e+00 7.884399999999914144e+00 2.904340760111039782e-02
4.039999999999963620e+00 7.884399999999914144e+00 3.414064811372185398e-02
4.157199999999647844e+00 7.884399999999914144e+00 3.112447905151632943e-02
4.235299999999824649e+00 7.884399999999914144e+00 3.206170672621296014e-02
4.352499999999963620e+00 7.884399999999914144e+00 3.002962672243889714e-02
4.430599999999685679e+00 7.884399999999914144e+00 3.730166145292594659e-02
4.547799999999824649e+00 7.884399999999914144e+00 3.002962672243889714e-02
4.625900000000001455e+00 7.884399999999914144e+00 2.692186495566075213e-02
4.743099999999685679e+00 7.884399999999914144e+00 3.712486623247181206e-02
4.821199999999862484e+00 7.884399999999914144e+00 4.032209064092554668e-02
4.938400000000001455e+00 7.884399999999914144e+00 3.818776761809367093e-02
5.055599999999685679e+00 7.884399999999914144e+00 3.410869717026628750e-02
5.133699999999862484e+00 7.884399999999914144e+00 3.517372861878518414e-02
5.250900000000001455e+00 7.884399999999914144e+00 4.464824838480931785e-02
5.329099999999925785e+00 7.884399999999914144e+00 4.236908108497887404e-02
5.446299999999610009e+00 7.884399999999914144e+00 4.646519203598255959e-02
5.524399999999786814e+00 7.884399999999914144e+00 4.549175329203628687e-02
5.641599999999925785e+00 7.884399999999914144e+00 4.768145795019114452e-02
5.719699999999647844e+00 7.884399999999914144e+00 5.266154500346552358e-02
5.836899999999786814e+00 7.884399999999914144e+00 5.690037016857073943e-02
5.954099999999925785e+00 7.884399999999914144e+00 6.424269697466003515e-02
6.032199999999647844e+00 7.884399999999914144e+00 5.578208714762589865e-02
-5.960000000000036380e+00 8.196899999999914144e+00 1.000000000000000082e-05
-5.881900000000314321e+00 8.196899999999914144e+00 1.043730819548521803e-03
-5.764700000000175351e+00 8.196899999999914144e+00 1.000000000000000082e-05
-5.647500000000036380e+00 8.196899999999914144e+00 1.000000000000000082e-05
-5.569400000000314321e+00 8.196899999999914144e+00 2.081071450405930310e-03
-5.452200000000175351e+00 8.196899999999914144e+00 3.120542144160376365e-03
-5.374099999999998545e+00 8.196899999999914144e+00 2.087461639097043607e-03
-5.256900000000314321e+00 8.196899999999914144e+00 2.083201513302968075e-03
-5.139700000000175351e+00 8.196899999999914144e+00 2.078941387508892544e-03
-5.061599999999998545e+00 8.196899999999914144e+00 4.177053341091124979e-03
-4.944400000000314321e+00 8.196899999999914144e+00 2.081071450405930310e-03
-4.866200000000389991e+00 8.196899999999914144e+00 5.197353468772231144e-03
-4.749099999999998545e+00 8.196899999999914144e+00 2.083201513302968075e-03
-4.670900000000074215e+00 8.196899999999914144e+00 6.253864665702980191e-03
-4.553800000000137516e+00 8.196899999999914144e+00 6.234694099629639434e-03
-4.475600000000213186e+00 8.196899999999914144e+00 2.074681261714817013e-03
-4.358400000000074215e+00 8.196899999999914144e+00 1.000000000000000082e-05
-4.280300000000352156e+00 8.196899999999914144e+00 4.168533089502973916e-03
-4.163100000000213186e+00 8.196899999999914144e+00 5.195223405875193379e-03
-4.045900000000074215e+00 8.196899999999914144e+00 5.197353468772231144e-03
-3.967800000000352156e+00 8.196899999999914144e+00 6.228303910938526138e-03
-3.850600000000213186e+00 8.196899999999914144e+00 3.118412081263338600e-03
-3.772500000000036380e+00 8.196899999999914144e+00 7.267774604692972193e-03
-3.655300000000352156e+00 8.196899999999914144e+00 4.151492586326671792e-03
-3.577200000000175351e+00 8.196899999999914144e+00 5.199483531669268910e-03
-3.460000000000036380e+00 8.196899999999914144e+00 1.040748731492668888e-02
-3.342800000000352156e+00 8.196899999999914144e+00 6.243214351217790496e-03
-3.264700000000175351e+00 8.196899999999914144e+00 4.155752712120747323e-03
-3.147500000000036380e+00 8.196899999999914144e+00 6.213393470659261779e-03
-3.069400000000314321e+00 8.196899999999914144e+00 9.361626432481130397e-03
-2.952200000000175351e+00 8.196899999999914144e+00 5.214393971948533268e-03
-2.835000000000036380e+00 8.196899999999914144e+00 1.040748731492668888e-02
-2.756900000000314321e+00 8.196899999999914144e+00 3.114151955469263069e-03
-2.678800000000137516e+00 8.196899999999914144e+00 7.303985673942615074e-03
-2.561599999999998545e+00 8.196899999999914144e+00 8.296594983962228553e-03
-2.444400000000314321e+00 8.196899999999914144e+00 7.282685044972236552e-03
-2.366200000000389991e+00 8.196899999999914144e+00 1.040322718913261335e-02
-2.249099999999998545e+00 8.196899999999914144e+00 1.350246870432261249e-02
-2.170900000000074215e+00 8.196899999999914144e+00 1.035636580539778077e-02
-2.053800000000137516e+00 8.196899999999914144e+00 1.348968832694038417e-02
-1.975600000000213186e+00 8.196899999999914144e+00 1.555797939996408745e-02
-1.858400000000074215e+00 8.196899999999914144e+00 1.455471977545928601e-02
-1.741200000000389991e+00 8.196899999999914144e+00 1.763479072457594526e-02
-1.663100000000213186e+00 8.196899999999914144e+00 2.285557488521559183e-02
-1.545900000000074215e+00 8.196899999999914144e+00 1.453341914648890662e-02
-1.467800000000352156e+00 8.196899999999914144e+00 2.176285261903519730e-02
-1.350600000000213186e+00 8.196899999999914144e+00 3.537395453110674104e-02
-1.272500000000036380e+00 8.196899999999914144e+00 2.698150671677780957e-02
-1.155300000000352156e+00 8.196899999999914144e+00 2.818499225360416444e-02
-1.038100000000213186e+00 8.196899999999914144e+00 2.383327375495594008e-02
-9.600000000000363798e-01 8.196899999999914144e+00 2.498137765645931305e-02
-8.819000000003143214e-01 8.196899999999914144e+00 3.231944433675453671e-02
-7.647000000001753506e-01 8.196899999999914144e+00 1.879354494056450706e-02
-6.475000000000363798e-01 8.196899999999914144e+00 3.004027703692408596e-02
-5.694000000003143214e-01 8.196899999999914144e+00 3.847532610919377621e-02
-4.522000000001753506e-01 8.196899999999914144e+00 2.904979778980151112e-02
-3.740999999999985448e-01 8.196899999999914144e+00 3.536756434241562080e-02
-2.569000000003143214e-01 8.196899999999914144e+00 4.348310398012963929e-02
-1.788000000001375156e-01 8.196899999999914144e+00 3.014252005598190218e-02
-6.159999999999854481e-02 8.196899999999914144e+00 4.045415454054189508e-02
5.559999999968567863e-02 8.196899999999914144e+00 4.051379630165895251e-02
1.337999999996100087e-01 8.196899999999914144e+00 4.583895354425344959e-02
2.509000000000014552e-01 8.196899999999914144e+00 3.621106924964259677e-02
3.290999999999257852e-01 8.196899999999914144e+00 3.638360434430265578e-02
4.461999999998624844e-01 8.196899999999914144e+00 3.323537138248078976e-02
5.243999999997868144e-01 8.196899999999914144e+00 5.530921318448350776e-02
6.415999999999257852e-01 8.196899999999914144e+00 3.945728510472820000e-02
7.586999999998624844e-01 8.196899999999914144e+00 3.843059478835598314e-02
8.368999999997868144e-01 8.196899999999914144e+00 4.349162423171779035e-02
9.540999999999257852e-01 8.196899999999914144e+00 4.365350901189266747e-02
1.032199999999647844e+00 8.196899999999914144e+00 3.223424182087301915e-02
1.149399999999786814e+00 8.196899999999914144e+00 5.103843707592271850e-02
1.227499999999963620e+00 8.196899999999914144e+00 3.106057716460519647e-02
1.344699999999647844e+00 8.196899999999914144e+00 3.210856810994779792e-02
1.461899999999786814e+00 8.196899999999914144e+00 2.911582973960968532e-02
1.539999999999963620e+00 8.196899999999914144e+00 2.904127753821335658e-02
1.618099999999685679e+00 8.196899999999914144e+00 3.638999453299376907e-02
1.735299999999824649e+00 8.196899999999914144e+00 2.807848910875227269e-02
1.852499999999963620e+00 8.196899999999914144e+00 3.639212459589080684e-02
1.930599999999685679e+00 8.196899999999914144e+00 4.141481290710593427e-02
2.047799999999824649e+00 8.196899999999914144e+00 3.004879728851224049e-02
2.125900000000001455e+00 8.196899999999914144e+00 3.112660911441336720e-02
2.243099999999685679e+00 8.196899999999914144e+00 2.074255249135409027e-02
2.321199999999862484e+00 8.196899999999914144e+00 3.959573919303565476e-02
2.438400000000001455e+00 8.196899999999914144e+00 3.843485491415005173e-02
2.555599999999685679e+00 8.196899999999914144e+00 2.908813892194819090e-02
2.633799999999610009e+00 8.196899999999914144e+00 3.009352860935003010e-02
2.750900000000001455e+00 8.196899999999914144e+00 2.489617514057780243e-02
2.829099999999925785e+00 8.196899999999914144e+00 3.218099024844707501e-02
2.946299999999610009e+00 8.196899999999914144e+00 3.443246673061602786e-02
3.024399999999786814e+00 8.196899999999914144e+00 2.693251527014593749e-02
3.141599999999925785e+00 8.196899999999914144e+00 2.088952683124970303e-02
3.258699999999862484e+00 8.196899999999914144e+00 3.121607175608895682e-02
3.336899999999786814e+00 8.196899999999914144e+00 2.488339476319557583e-02
3.454099999999925785e+00 8.196899999999914144e+00 2.283640431914224847e-02
3.532199999999647844e+00 8.196899999999914144e+00 2.185444532360782469e-02
3.649399999999786814e+00 8.196899999999914144e+00 2.707096935845339919e-02
3.727499999999963620e+00 8.196899999999914144e+00 2.497711753066524099e-02
3.844699999999647844e+00 8.196899999999914144e+00 2.376298167935369382e-02
3.961899999999786814e+00 8.196899999999914144e+00 2.716895225171713293e-02
4.039999999999963620e+00 8.196899999999914144e+00 2.077024330901558469e-02
4.157199999999647844e+00 8.196899999999914144e+00 2.805079829109078521e-02
4.235299999999824649e+00 8.196899999999914144e+00 1.969243148311445799e-02
4.352499999999963620e+00 8.196899999999914144e+00 2.908387879615411536e-02
4.430599999999685679e+00 8.196899999999914144e+00 2.698150671677780957e-02
4.547799999999824649e+00 8.196899999999914144e+00 3.120968156739784352e-02
4.625900000000001455e+00 8.196899999999914144e+00 2.806357866847301180e-02
4.743099999999685679e+00 8.196899999999914144e+00 3.959999931882973029e-02
4.821199999999862484e+00 8.196899999999914144e+00 3.625367050758334514e-02
4.938400000000001455e+00 8.196899999999914144e+00 3.123524232216229324e-02
5.055599999999685679e+00 8.196899999999914144e+00 3.113512936600151479e-02
5.133699999999862484e+00 8.196899999999914144e+00 3.216394974527077288e-02
5.250900000000001455e+00 8.196899999999914144e+00 2.908600885905115660e-02
5.329099999999925785e+00 8.196899999999914144e+00 3.109465817095780071e-02
5.446299999999610009e+00 8.196899999999914144e+00 3.113086924020744273e-02
5.524399999999786814e+00 8.196899999999914144e+00 4.884234222907674755e-02
5.641599999999925785e+00 8.196899999999914144e+00 4.261190825524118625e-02
5.719699999999647844e+00 8.196899999999914144e+00 4.374936184225936692e-02
5.836899999999786814e+00 8.196899999999914144e+00 5.085951179257154620e-02
5.954099999999925785e+00 8.196899999999914144e+00 3.422372056670632684e-02
6.032199999999647844e+00 8.196899999999914144e+00 4.679748184792045795e-02
-5.960000000000036380e+00 8.587500000000090949e+00 2.093851827788156903e-03
-5.881900000000314321e+00 8.587500000000090949e+00 5.225044286433722096e-03
-5.764700000000175351e+00 8.587500000000090949e+00 3.126932332851490096e-03
-5.647500000000036380e+00 8.587500000000090949e+00 4.191963781370389337e-03
-5.569400000000314321e+00 8.587500000000090949e+00 2.087461639097043607e-03
-5.452200000000175351e+00 8.587500000000090949e+00 4.166403026605936151e-03
-5.374099999999998545e+00 8.587500000000090949e+00 2.089591701994081372e-03
-5.256900000000314321e+00 8.587500000000090949e+00 2.095981890685194669e-03
-5.139700000000175351e+00 8.587500000000090949e+00 2.091721764891119571e-03
-5.061599999999998545e+00 8.587500000000090949e+00 2.083201513302968075e-03
-4.944400000000314321e+00 8.587500000000090949e+00 4.166403026605936151e-03
-4.866200000000389991e+00 8.587500000000090949e+00 1.043730819548521803e-03
-4.749099999999998545e+00 8.587500000000090949e+00 1.047990945342597334e-03
-4.670900000000074215e+00 8.587500000000090949e+00 5.227174349330759862e-03
-4.553800000000137516e+00 8.587500000000090949e+00 2.089591701994081372e-03
-4.475600000000213186e+00 8.587500000000090949e+00 1.043730819548521803e-03
-4.358400000000074215e+00 8.587500000000090949e+00 2.089591701994081372e-03
-4.280300000000352156e+00 8.587500000000090949e+00 2.087461639097043607e-03
-4.163100000000213186e+00 8.587500000000090949e+00 2.087461639097043607e-03
-4.045900000000074215e+00 8.587500000000090949e+00 4.179183403988162744e-03
-3.967800000000352156e+00 8.587500000000090949e+00 5.233564538021874026e-03
-3.850600000000213186e+00 8.587500000000090949e+00 5.218654097742609667e-03
-3.772500000000036380e+00 8.587500000000090949e+00 4.194093844267427103e-03
-3.655300000000352156e+00 8.587500000000090949e+00 4.181313466885201377e-03
-3.577200000000175351e+00 8.587500000000090949e+00 2.083201513302968075e-03
-3.460000000000036380e+00 8.587500000000090949e+00 5.242084789610025088e-03
-3.342800000000352156e+00 8.587500000000090949e+00 7.308245799736690605e-03
-3.264700000000175351e+00 8.587500000000090949e+00 7.312505925530766136e-03
-3.147500000000036380e+00 8.587500000000090949e+00 3.120542144160376365e-03
-3.069400000000314321e+00 8.587500000000090949e+00 1.050760027108746560e-02
-2.952200000000175351e+00 8.587500000000090949e+00 7.293335359457426247e-03
-2.835000000000036380e+00 8.587500000000090949e+00 1.042665788100002877e-02
-2.756900000000314321e+00 8.587500000000090949e+00 4.153622649223709558e-03
-2.678800000000137516e+00 8.587500000000090949e+00 6.300726049437811033e-03
-2.561599999999998545e+00 8.587500000000090949e+00 1.145547826026928687e-02
-2.444400000000314321e+00 8.587500000000090949e+00 9.406357753318923473e-03
-2.366200000000389991e+00 8.587500000000090949e+00 8.324285801623721240e-03
-2.249099999999998545e+00 8.587500000000090949e+00 5.229304412227797627e-03
-2.170900000000074215e+00 8.587500000000090949e+00 1.148529914082781558e-02
-2.053800000000137516e+00 8.587500000000090949e+00 1.665283172904151801e-02
-1.975600000000213186e+00 8.587500000000090949e+00 1.460371122209115288e-02
-1.858400000000074215e+00 8.587500000000090949e+00 1.572412430593303490e-02
-1.741200000000389991e+00 8.587500000000090949e+00 1.355359021385152060e-02
-1.663100000000213186e+00 8.587500000000090949e+00 1.874029336813856292e-02
-1.545900000000074215e+00 8.587500000000090949e+00 2.087035626517635967e-02
-1.467800000000352156e+00 8.587500000000090949e+00 1.769443248569300270e-02
-1.350600000000213186e+00 8.587500000000090949e+00 1.883614619850526237e-02
-1.272500000000036380e+00 8.587500000000090949e+00 1.881910569532896024e-02
-1.155300000000352156e+00 8.587500000000090949e+00 2.923085313604972119e-02
-1.038100000000213186e+00 8.587500000000090949e+00 3.547619755016455378e-02
-9.600000000000363798e-01 8.587500000000090949e+00 2.709653011321784891e-02
-8.819000000003143214e-01 8.587500000000090949e+00 2.493664633562151997e-02
-7.647000000001753506e-01 8.587500000000090949e+00 2.610179074030119506e-02
-6.475000000000363798e-01 8.587500000000090949e+00 3.448358824014494117e-02
-5.694000000003143214e-01 8.587500000000090949e+00 3.969585214919643668e-02
-4.522000000001753506e-01 8.587500000000090949e+00 3.123524232216229324e-02
-3.740999999999985448e-01 8.587500000000090949e+00 2.601232809862561238e-02
-2.569000000003143214e-01 8.587500000000090949e+00 2.813813086986933359e-02
-1.788000000001375156e-01 8.587500000000090949e+00 2.191621714762191989e-02
-6.159999999999854481e-02 8.587500000000090949e+00 2.613800180955084054e-02
5.559999999968567863e-02 8.587500000000090949e+00 3.222359150638783032e-02
1.337999999996100087e-01 8.587500000000090949e+00 4.176627328511717946e-02
2.509000000000014552e-01 8.587500000000090949e+00 3.131618471224973527e-02
3.290999999999257852e-01 8.587500000000090949e+00 2.604640910497821316e-02
4.461999999998624844e-01 8.587500000000090949e+00 2.923298319894676242e-02
5.243999999997868144e-01 8.587500000000090949e+00 3.344837767218456631e-02
6.415999999999257852e-01 8.587500000000090949e+00 4.488468536638050982e-02
7.586999999998624844e-01 8.587500000000090949e+00 4.170024133530900179e-02
8.368999999997868144e-01 8.587500000000090949e+00 3.659448057110940150e-02
9.540999999999257852e-01 8.587500000000090949e+00 3.751253767973268538e-02
1.032199999999647844e+00 8.587500000000090949e+00 3.958934900434454146e-02
1.149399999999786814e+00 8.587500000000090949e+00 3.332483402415637591e-02
1.227499999999963620e+00 8.587500000000090949e+00 4.377705265992085787e-02
1.344699999999647844e+00 8.587500000000090949e+00 3.543146622932675377e-02
1.461899999999786814e+00 8.587500000000090949e+00 4.273545190326937665e-02
1.539999999999963620e+00 8.587500000000090949e+00 3.132257490094084162e-02
1.618099999999685679e+00 8.587500000000090949e+00 3.223850194666710162e-02
1.735299999999824649e+00 8.587500000000090949e+00 3.756578925215862952e-02
1.852499999999963620e+00 8.587500000000090949e+00 3.546767729857640272e-02
1.930599999999685679e+00 8.587500000000090949e+00 2.921168256997638824e-02
2.047799999999824649e+00 8.587500000000090949e+00 2.920316231838823370e-02
2.125900000000001455e+00 8.587500000000090949e+00 2.607622998553674534e-02
2.243099999999685679e+00 8.587500000000090949e+00 2.922020282156453583e-02
2.321199999999862484e+00 8.587500000000090949e+00 2.393977689980783183e-02
2.438400000000001455e+00 8.587500000000090949e+00 1.982449538273080292e-02
2.555599999999685679e+00 8.587500000000090949e+00 1.975207324423151889e-02
2.633799999999610009e+00 8.587500000000090949e+00 2.398663828354266267e-02
2.750900000000001455e+00 8.587500000000090949e+00 2.705818898107116913e-02
2.829099999999925785e+00 8.587500000000090949e+00 2.723711426442234837e-02
2.946299999999610009e+00 8.587500000000090949e+00 2.084053538461783095e-02
3.024399999999786814e+00 8.587500000000090949e+00 2.611883124347750065e-02
3.141599999999925785e+00 8.587500000000090949e+00 2.720516332096677842e-02
3.258699999999862484e+00 8.587500000000090949e+00 1.983940582301006728e-02
3.336899999999786814e+00 8.587500000000090949e+00 2.303450016856676413e-02
3.454099999999925785e+00 8.587500000000090949e+00 2.608688030002193070e-02
3.532199999999647844e+00 8.587500000000090949e+00 2.510492130448750692e-02
3.649399999999786814e+00 8.587500000000090949e+00 2.713913137115860422e-02
3.727499999999963620e+00 8.587500000000090949e+00 1.982236531983376515e-02
3.844699999999647844e+00 8.587500000000090949e+00 1.557928002893446684e-02
3.961899999999786814e+00 8.587500000000090949e+00 2.616356256431529373e-02
4.039999999999963620e+00 8.587500000000090949e+00 2.395255727719005495e-02
4.157199999999647844e+00 8.587500000000090949e+00 1.568578317378635512e-02
4.235299999999824649e+00 8.587500000000090949e+00 2.404841010755675787e-02
4.352499999999963620e+00 8.587500000000090949e+00 2.714339149695267975e-02
4.430599999999685679e+00 8.587500000000090949e+00 2.703262822630671594e-02
4.547799999999824649e+00 8.587500000000090949e+00 2.500906847412080747e-02
4.625900000000001455e+00 8.587500000000090949e+00 2.186509563809301351e-02
4.743099999999685679e+00 8.587500000000090949e+00 2.296207803006748357e-02
4.821199999999862484e+00 8.587500000000090949e+00 2.716469212592306087e-02
4.938400000000001455e+00 8.587500000000090949e+00 2.291947677212672480e-02
5.055599999999685679e+00 8.587500000000090949e+00 3.655400937606568396e-02
5.133699999999862484e+00 8.587500000000090949e+00 3.017447099943747213e-02
5.250900000000001455e+00 8.587500000000090949e+00 2.088313664255858973e-02
5.329099999999925785e+00 8.587500000000090949e+00 4.384947479842014190e-02
5.446299999999610009e+00 8.587500000000090949e+00 3.234287502862195213e-02
5.524399999999786814e+00 8.587500000000090949e+00 3.648797742625751322e-02
5.641599999999925785e+00 8.587500000000090949e+00 3.553370924838457345e-02
5.719699999999647844e+00 8.587500000000090949e+00 3.020429187999600085e-02
5.836899999999786814e+00 8.587500000000090949e+00 2.599315753255226902e-02
5.954099999999925785e+00 8.587500000000090949e+00 3.964260057677048560e-02
6.032199999999647844e+00 8.587500000000090949e+00 4.603917945657499955e-02
-5.960000000000036380e+00 8.900000000000090949e+00 2.095981890685194669e-03
-5.881900000000314321e+00 8.900000000000090949e+00 4.189833718473351572e-03
-5.764700000000175351e+00 8.900000000000090949e+00 3.154623150512981481e-03
-5.647500000000036380e+00 8.900000000000090949e+00 1.050121008239635317e-03
-5.569400000000314321e+00 8.900000000000090949e+00 3.156753213410019247e-03
-5.452200000000175351e+00 8.900000000000090949e+00 4.196223907164464868e-03
-5.374099999999998545e+00 8.900000000000090949e+00 3.139712710233716689e-03
-5.256900000000314321e+00 8.900000000000090949e+00 1.047990945342597334e-03
-5.139700000000175351e+00 8.900000000000090949e+00 5.233564538021874026e-03
-5.061599999999998545e+00 8.900000000000090949e+00 5.244214852507062853e-03
-4.944400000000314321e+00 8.900000000000090949e+00 2.093851827788156903e-03
-4.866200000000389991e+00 8.900000000000090949e+00 3.135452584439641158e-03
-4.749099999999998545e+00 8.900000000000090949e+00 1.050121008239635317e-03
-4.670900000000074215e+00 8.900000000000090949e+00 1.050121008239635317e-03
-4.553800000000137516e+00 8.900000000000090949e+00 2.095981890685194669e-03
-4.475600000000213186e+00 8.900000000000090949e+00 4.191963781370389337e-03
-4.358400000000074215e+00 8.900000000000090949e+00 7.316766051324841667e-03
-4.280300000000352156e+00 8.900000000000090949e+00 5.229304412227797627e-03
-4.163100000000213186e+00 8.900000000000090949e+00 3.135452584439641158e-03
-4.045900000000074215e+00 8.900000000000090949e+00 1.000000000000000082e-05
-3.967800000000352156e+00 8.900000000000090949e+00 7.333806554501144659e-03
-3.850600000000213186e+00 8.900000000000090949e+00 5.244214852507062853e-03
-3.772500000000036380e+00 8.900000000000090949e+00 5.246344915404100619e-03
-3.655300000000352156e+00 8.900000000000090949e+00 3.143972836027792220e-03
-3.577200000000175351e+00 8.900000000000090949e+00 7.314635988427804769e-03
-3.460000000000036380e+00 8.900000000000090949e+00 2.098111953582232434e-03
-3.342800000000352156e+00 8.900000000000090949e+00 8.388187688534854206e-03
-3.264700000000175351e+00 8.900000000000090949e+00 3.133322521542603392e-03
-3.147500000000036380e+00 8.900000000000090949e+00 5.233564538021874026e-03
-3.069400000000314321e+00 8.900000000000090949e+00 4.179183403988162744e-03
-2.952200000000175351e+00 8.900000000000090949e+00 7.310375862633729238e-03
-2.835000000000036380e+00 8.900000000000090949e+00 5.235694600918911791e-03
-2.756900000000314321e+00 8.900000000000090949e+00 6.300726049437811033e-03
-2.678800000000137516e+00 8.900000000000090949e+00 8.369017122461514316e-03
-2.561599999999998545e+00 8.900000000000090949e+00 9.434048570980416160e-03
-2.444400000000314321e+00 8.900000000000090949e+00 1.355785033964559440e-02
-2.366200000000389991e+00 8.900000000000090949e+00 1.152577033587153313e-02
-2.249099999999998545e+00 8.900000000000090949e+00 1.363666266683599172e-02
-2.170900000000074215e+00 8.900000000000090949e+00 8.394577877225969237e-03
-2.053800000000137516e+00 8.900000000000090949e+00 1.359832153468931194e-02
-1.975600000000213186e+00 8.900000000000090949e+00 1.671034342726154115e-02
-1.858400000000074215e+00 8.900000000000090949e+00 5.242084789610025088e-03
-1.741200000000389991e+00 8.900000000000090949e+00 1.257589134411116888e-02
-1.663100000000213186e+00 8.900000000000090949e+00 1.254394040065560240e-02
-1.545900000000074215e+00 8.900000000000090949e+00 1.362601235235080463e-02
-1.467800000000352156e+00 8.900000000000090949e+00 1.256950115542005558e-02
-1.350600000000213186e+00 8.900000000000090949e+00 1.880419525504969588e-02
-1.272500000000036380e+00 8.900000000000090949e+00 2.718812281779047629e-02
-1.155300000000352156e+00 8.900000000000090949e+00 2.197159878294490526e-02
-1.038100000000213186e+00 8.900000000000090949e+00 1.984153588590710157e-02
-9.600000000000363798e-01 8.900000000000090949e+00 2.307923148940456068e-02
-8.819000000003143214e-01 8.900000000000090949e+00 1.360897184917450251e-02
-7.647000000001753506e-01 8.900000000000090949e+00 2.096833915844010035e-02
-6.475000000000363798e-01 8.900000000000090949e+00 2.821907325995676868e-02
-5.694000000003143214e-01 8.900000000000090949e+00 2.095342871816083599e-02
-4.522000000001753506e-01 8.900000000000090949e+00 2.498563778225339205e-02
-3.740999999999985448e-01 8.900000000000090949e+00 2.403562973017453128e-02
-2.569000000003143214e-01 8.900000000000090949e+00 1.460584128498819412e-02
-1.788000000001375156e-01 8.900000000000090949e+00 2.612522143216861048e-02
-6.159999999999854481e-02 8.900000000000090949e+00 3.141416760551347248e-02
5.559999999968567863e-02 8.900000000000090949e+00 3.033635577961234231e-02
1.337999999996100087e-01 8.900000000000090949e+00 3.551666874520827133e-02
2.509000000000014552e-01 8.900000000000090949e+00 3.147593942952756768e-02
3.290999999999257852e-01 8.900000000000090949e+00 3.858608937983974002e-02
4.461999999998624844e-01 8.900000000000090949e+00 3.646880686018416640e-02
5.243999999997868144e-01 8.900000000000090949e+00 3.958934900434454146e-02
6.415999999999257852e-01 8.900000000000090949e+00 4.269498070822565911e-02
7.586999999998624844e-01 8.900000000000090949e+00 4.386651530159645096e-02
8.368999999997868144e-01 8.900000000000090949e+00 2.498563778225339205e-02
9.540999999999257852e-01 8.900000000000090949e+00 3.548684786464974261e-02
1.032199999999647844e+00 8.900000000000090949e+00 4.190898749921870975e-02
1.149399999999786814e+00 8.900000000000090949e+00 3.746354623310082371e-02
1.227499999999963620e+00 8.900000000000090949e+00 3.967029139443197655e-02
1.344699999999647844e+00 8.900000000000090949e+00 3.657317994213901691e-02
1.461899999999786814e+00 8.900000000000090949e+00 2.809765967482561605e-02
1.539999999999963620e+00 8.900000000000090949e+00 3.954887780930082392e-02
1.618099999999685679e+00 8.900000000000090949e+00 2.509853111579639362e-02
1.735299999999824649e+00 8.900000000000090949e+00 3.662643151456496105e-02
1.852499999999963620e+00 8.900000000000090949e+00 4.292502750110573778e-02
1.930599999999685679e+00 8.900000000000090949e+00 2.299828909931712212e-02
2.047799999999824649e+00 8.900000000000090949e+00 2.612948155796268948e-02
2.125900000000001455e+00 8.900000000000090949e+00 2.721581363545196378e-02
2.243099999999685679e+00 8.900000000000090949e+00 2.504527954337044948e-02
2.321199999999862484e+00 8.900000000000090949e+00 3.339938622555269770e-02
2.438400000000001455e+00 8.900000000000090949e+00 1.563040153846337321e-02
2.555599999999685679e+00 8.900000000000090949e+00 3.017021087364339313e-02
2.633799999999610009e+00 8.900000000000090949e+00 3.444098698220418586e-02
2.750900000000001455e+00 8.900000000000090949e+00 3.550388836782604474e-02
2.829099999999925785e+00 8.900000000000090949e+00 3.657957013083013020e-02
2.946299999999610009e+00 8.900000000000090949e+00 2.821694319705973439e-02
3.024399999999786814e+00 8.900000000000090949e+00 2.190556683313673106e-02
3.141599999999925785e+00 8.900000000000090949e+00 3.024476307503971839e-02
3.258699999999862484e+00 8.900000000000090949e+00 3.434939427763155501e-02
3.336899999999786814e+00 8.900000000000090949e+00 1.887448733065194215e-02
3.454099999999925785e+00 8.900000000000090949e+00 1.147038870054855123e-02
3.532199999999647844e+00 8.900000000000090949e+00 1.982449538273080292e-02
3.649399999999786814e+00 8.900000000000090949e+00 2.082349488144152883e-02
3.727499999999963620e+00 8.900000000000090949e+00 1.558567021762558014e-02
3.844699999999647844e+00 8.900000000000090949e+00 1.770721286307522929e-02
3.961899999999786814e+00 8.900000000000090949e+00 1.769443248569300270e-02
4.039999999999963620e+00 8.900000000000090949e+00 1.462501185106153227e-02
4.157199999999647844e+00 8.900000000000090949e+00 1.671247349015857545e-02
4.235299999999824649e+00 8.900000000000090949e+00 2.832770646770569820e-02
4.352499999999963620e+00 8.900000000000090949e+00 2.401858922699822915e-02
4.430599999999685679e+00 8.900000000000090949e+00 1.355359021385152060e-02
4.547799999999824649e+00 8.900000000000090949e+00 2.402284935279230468e-02
4.625900000000001455e+00 8.900000000000090949e+00 2.613161162085972725e-02
4.743099999999685679e+00 8.900000000000090949e+00 1.468678367507562747e-02
4.821199999999862484e+00 8.900000000000090949e+00 1.668052254670300896e-02
4.938400000000001455e+00 8.900000000000090949e+00 2.812535049248710353e-02
5.055599999999685679e+00 8.900000000000090949e+00 2.504527954337044948e-02
5.133699999999862484e+00 8.900000000000090949e+00 2.407610092521825229e-02
5.250900000000001455e+00 8.900000000000090949e+00 2.496646721618004869e-02
5.329099999999925785e+00 8.900000000000090949e+00 2.603362872759598656e-02
5.446299999999610009e+00 8.900000000000090949e+00 2.825741439210345193e-02
5.524399999999786814e+00 8.900000000000090949e+00 1.775407424681006013e-02
5.641599999999925785e+00 8.900000000000090949e+00 3.029375452167159047e-02
5.719699999999647844e+00 8.900000000000090949e+00 2.401645916410119139e-02
5.836899999999786814e+00 8.900000000000090949e+00 3.240677691553308509e-02
5.954099999999925785e+00 8.900000000000090949e+00 2.925002370212306455e-02
6.032199999999647844e+00 8.900000000000090949e+00 3.227684307881377446e-02
-5.960000000000036380e+00 9.212500000000090949e+00 2.100242016479270633e-03
-5.881900000000314321e+00 9.212500000000090949e+00 6.277295357570395612e-03
-5.764700000000175351e+00 9.212500000000090949e+00 2.104502142273346164e-03
-5.647500000000036380e+00 9.212500000000090949e+00 2.100242016479270633e-03
-5.569400000000314321e+00 9.212500000000090949e+00 3.154623150512981481e-03
-5.452200000000175351e+00 9.212500000000090949e+00 3.143972836027792220e-03
-5.374099999999998545e+00 9.212500000000090949e+00 3.146102898924829985e-03
-5.256900000000314321e+00 9.212500000000090949e+00 1.000000000000000082e-05
-5.139700000000175351e+00 9.212500000000090949e+00 3.146102898924829985e-03
-5.061599999999998545e+00 9.212500000000090949e+00 2.098111953582232434e-03
-4.944400000000314321e+00 9.212500000000090949e+00 3.154623150512981481e-03
-4.866200000000389991e+00 9.212500000000090949e+00 3.154623150512981481e-03
-4.749099999999998545e+00 9.212500000000090949e+00 2.093851827788156903e-03
-4.670900000000074215e+00 9.212500000000090949e+00 2.100242016479270633e-03
-4.553800000000137516e+00 9.212500000000090949e+00 2.100242016479270633e-03
-4.475600000000213186e+00 9.212500000000090949e+00 2.093851827788156903e-03
-4.358400000000074215e+00 9.212500000000090949e+00 6.307116238128925197e-03
-4.280300000000352156e+00 9.212500000000090949e+00 6.281555483364471143e-03
-4.163100000000213186e+00 9.212500000000090949e+00 4.181313466885201377e-03
-4.045900000000074215e+00 9.212500000000090949e+00 8.386057625637818175e-03
-3.967800000000352156e+00 9.212500000000090949e+00 3.152493087615943716e-03
-3.850600000000213186e+00 9.212500000000090949e+00 9.436178633877452190e-03
-3.772500000000036380e+00 9.212500000000090949e+00 1.045860882445559786e-03
-3.655300000000352156e+00 9.212500000000090949e+00 7.346586931883371252e-03
-3.577200000000175351e+00 9.212500000000090949e+00 6.285815609158547541e-03
-3.460000000000036380e+00 9.212500000000090949e+00 3.139712710233716689e-03
-3.342800000000352156e+00 9.212500000000090949e+00 2.098111953582232434e-03
-3.264700000000175351e+00 9.212500000000090949e+00 2.098111953582232434e-03
-3.147500000000036380e+00 9.212500000000090949e+00 4.183443529782239143e-03
-3.069400000000314321e+00 9.212500000000090949e+00 6.311376363923000728e-03
-2.952200000000175351e+00 9.212500000000090949e+00 7.325286302912992729e-03
-2.835000000000036380e+00 9.212500000000090949e+00 7.340196743192257088e-03
-2.756900000000314321e+00 9.212500000000090949e+00 6.292205797849659971e-03
-2.678800000000137516e+00 9.212500000000090949e+00 4.209004284546692329e-03
-2.561599999999998545e+00 9.212500000000090949e+00 9.423398256495225597e-03
-2.444400000000314321e+00 9.212500000000090949e+00 1.361536203786561580e-02
-2.366200000000389991e+00 9.212500000000090949e+00 8.379667436946703143e-03
-2.249099999999998545e+00 9.212500000000090949e+00 7.321026177118917198e-03
-2.170900000000074215e+00 9.212500000000090949e+00 1.050334014529339006e-02
-2.053800000000137516e+00 9.212500000000090949e+00 4.183443529782239143e-03
-1.975600000000213186e+00 9.212500000000090949e+00 1.463779222844376060e-02
-1.858400000000074215e+00 9.212500000000090949e+00 1.049694995660227677e-02
-1.741200000000389991e+00 9.212500000000090949e+00 7.338066680295220190e-03
-1.663100000000213186e+00 9.212500000000090949e+00 9.431918508083376659e-03
-1.545900000000074215e+00 9.212500000000090949e+00 1.361536203786561580e-02
-1.467800000000352156e+00 9.212500000000090949e+00 1.369417436505601486e-02
-1.350600000000213186e+00 9.212500000000090949e+00 8.437179135166724547e-03
-1.272500000000036380e+00 9.212500000000090949e+00 1.465057260582598546e-02
-1.155300000000352156e+00 9.212500000000090949e+00 1.779241537895673991e-02
-1.038100000000213186e+00 9.212500000000090949e+00 1.154281083904783699e-02
-9.600000000000363798e-01 9.212500000000090949e+00 2.196307853135675073e-02
-8.819000000003143214e-01 9.212500000000090949e+00 1.878289462607931476e-02
-7.647000000001753506e-01 9.212500000000090949e+00 2.414213287502641955e-02
-6.475000000000363798e-01 9.212500000000090949e+00 1.888513764513713097e-02
-5.694000000003143214e-01 9.212500000000090949e+00 1.571773411724192160e-02
-4.522000000001753506e-01 9.212500000000090949e+00 2.414000281212938526e-02
-3.740999999999985448e-01 9.212500000000090949e+00 2.203976079565011376e-02
-2.569000000003143214e-01 9.212500000000090949e+00 2.617421287880048256e-02
-1.788000000001375156e-01 9.212500000000090949e+00 2.402923954148341798e-02
-6.159999999999854481e-02 9.212500000000090949e+00 2.715404181143787204e-02
5.559999999968567863e-02 9.212500000000090949e+00 3.555500987735495805e-02
1.337999999996100087e-01 9.212500000000090949e+00 2.824037388892714981e-02
2.509000000000014552e-01 9.212500000000090949e+00 3.446654773696863905e-02
3.290999999999257852e-01 9.212500000000090949e+00 3.454323000126199861e-02
4.461999999998624844e-01 9.212500000000090949e+00 3.577653641864688566e-02
5.243999999997868144e-01 9.212500000000090949e+00 3.359109188628610354e-02
6.415999999999257852e-01 9.212500000000090949e+00 3.138647678785198153e-02
7.586999999998624844e-01 9.212500000000090949e+00 4.196223907164465389e-02
8.368999999997868144e-01 9.212500000000090949e+00 3.454749012705607414e-02
9.540999999999257852e-01 9.212500000000090949e+00 2.313248306183050482e-02
1.032199999999647844e+00 9.212500000000090949e+00 3.558270069501644206e-02
1.149399999999786814e+00 9.212500000000090949e+00 3.033848584250938007e-02
1.227499999999963620e+00 9.212500000000090949e+00 4.280361391597458515e-02
1.344699999999647844e+00 9.212500000000090949e+00 3.352932006227200140e-02
1.461899999999786814e+00 9.212500000000090949e+00 3.663921189194719458e-02
1.539999999999963620e+00 9.212500000000090949e+00 3.559761113529570642e-02
1.618099999999685679e+00 9.212500000000090949e+00 3.758708988112901411e-02
1.735299999999824649e+00 9.212500000000090949e+00 3.569346396566240587e-02
1.852499999999963620e+00 9.212500000000090949e+00 3.043433867287608299e-02
1.930599999999685679e+00 9.212500000000090949e+00 3.545915704698825166e-02
2.047799999999824649e+00 9.212500000000090949e+00 2.408249111390936212e-02
2.125900000000001455e+00 9.212500000000090949e+00 3.035978647147975773e-02
2.243099999999685679e+00 9.212500000000090949e+00 2.090017714573488838e-02
2.321199999999862484e+00 9.212500000000090949e+00 3.975123378451941858e-02
2.438400000000001455e+00 9.212500000000090949e+00 2.200567978929750951e-02
2.555599999999685679e+00 9.212500000000090949e+00 2.817860206491305114e-02
2.633799999999610009e+00 9.212500000000090949e+00 1.995868934524418561e-02
2.750900000000001455e+00 9.212500000000090949e+00 2.092147777470526951e-02
2.829099999999925785e+00 9.212500000000090949e+00 2.618699325618270915e-02
2.946299999999610009e+00 9.212500000000090949e+00 1.460158115919411685e-02
3.024399999999786814e+00 9.212500000000090949e+00 1.885957689037267779e-02
3.141599999999925785e+00 9.212500000000090949e+00 2.097259928423417588e-02
3.258699999999862484e+00 9.212500000000090949e+00 2.930327527454900868e-02
3.336899999999786814e+00 9.212500000000090949e+00 2.193751777659229754e-02
3.454099999999925785e+00 9.212500000000090949e+00 2.189917664444561776e-02
3.532199999999647844e+00 9.212500000000090949e+00 1.766035147934039498e-02
3.649399999999786814e+00 9.212500000000090949e+00 2.294503752689117798e-02
3.727499999999963620e+00 9.212500000000090949e+00 1.986496657777452046e-02
3.844699999999647844e+00 9.212500000000090949e+00 1.774981412101598460e-02
3.961899999999786814e+00 9.212500000000090949e+00 1.888513764513713097e-02
4.039999999999963620e+00 9.212500000000090949e+00 2.190130670734265553e-02
4.157199999999647844e+00 9.212500000000090949e+00 1.150233964400411771e-02
4.235299999999824649e+00 9.212500000000090949e+00 1.670395323857042438e-02
4.352499999999963620e+00 9.212500000000090949e+00 1.777111474998636226e-02
4.430599999999685679e+00 9.212500000000090949e+00 2.200567978929750951e-02
4.547799999999824649e+00 9.212500000000090949e+00 1.672951399333487757e-02
4.625900000000001455e+00 9.212500000000090949e+00 1.778602519026562662e-02
4.743099999999685679e+00 9.212500000000090949e+00 1.149381939241596665e-02
4.821199999999862484e+00 9.212500000000090949e+00 1.458454065601781473e-02
4.938400000000001455e+00 9.212500000000090949e+00 1.360897184917450251e-02
5.055599999999685679e+00 9.212500000000090949e+00 1.567939298509524182e-02
5.133699999999862484e+00 9.212500000000090949e+00 1.988200708095082259e-02
5.250900000000001455e+00 9.212500000000090949e+00 2.094490846657268493e-02
5.329099999999925785e+00 9.212500000000090949e+00 1.471447449273712016e-02
5.446299999999610009e+00 9.212500000000090949e+00 1.571773411724192160e-02
5.524399999999786814e+00 9.212500000000090949e+00 1.568152304799228305e-02
5.641599999999925785e+00 9.212500000000090949e+00 2.088313664255858973e-02
5.719699999999647844e+00 9.212500000000090949e+00 1.879993512925562035e-02
5.836899999999786814e+00 9.212500000000090949e+00 2.515178268822233776e-02
5.954099999999925785e+00 9.212500000000090949e+00 3.028949439587750800e-02
6.032199999999647844e+00 9.212500000000090949e+00 2.515817287691345452e-02
-5.960000000000036380e+00 9.603099999999813008e+00 1.050121008239635317e-03
-5.881900000000314321e+00 9.603099999999813008e+00 2.104502142273346164e-03
-5.764700000000175351e+00 9.603099999999813008e+00 4.189833718473351572e-03
-5.647500000000036380e+00 9.603099999999813008e+00 1.000000000000000082e-05
-5.569400000000314321e+00 9.603099999999813008e+00 1.052251071136673082e-03
-5.452200000000175351e+00 9.603099999999813008e+00 1.052251071136673082e-03
-5.374099999999998545e+00 9.603099999999813008e+00 2.104502142273346164e-03
-5.256900000000314321e+00 9.603099999999813008e+00 1.000000000000000082e-05
-5.139700000000175351e+00 9.603099999999813008e+00 1.050121008239635317e-03
-5.061599999999998545e+00 9.603099999999813008e+00 2.100242016479270633e-03
-4.944400000000314321e+00 9.603099999999813008e+00 4.228174850620032219e-03
-4.866200000000389991e+00 9.603099999999813008e+00 1.052251071136673082e-03
-4.749099999999998545e+00 9.603099999999813008e+00 2.102372079376308399e-03
-4.670900000000074215e+00 9.603099999999813008e+00 2.110892330964459461e-03
-4.553800000000137516e+00 9.603099999999813008e+00 4.206874221649654563e-03
-4.475600000000213186e+00 9.603099999999813008e+00 3.139712710233716689e-03
-4.358400000000074215e+00 9.603099999999813008e+00 5.248474978301138384e-03
-4.280300000000352156e+00 9.603099999999813008e+00 3.148232961821867751e-03
-4.163100000000213186e+00 9.603099999999813008e+00 6.317766552614113157e-03
-4.045900000000074215e+00 9.603099999999813008e+00 2.100242016479270633e-03
-3.967800000000352156e+00 9.603099999999813008e+00 4.202614095855579032e-03
-3.850600000000213186e+00 9.603099999999813008e+00 5.246344915404100619e-03
-3.772500000000036380e+00 9.603099999999813008e+00 2.100242016479270633e-03
-3.655300000000352156e+00 9.603099999999813008e+00 4.211134347443730094e-03
-3.577200000000175351e+00 9.603099999999813008e+00 5.246344915404100619e-03
-3.460000000000036380e+00 9.603099999999813008e+00 5.244214852507062853e-03
-3.342800000000352156e+00 9.603099999999813008e+00 3.143972836027792220e-03
-3.264700000000175351e+00 9.603099999999813008e+00 1.050121008239635317e-03
-3.147500000000036380e+00 9.603099999999813008e+00 4.200484032958541267e-03
-3.069400000000314321e+00 9.603099999999813008e+00 5.256995229889289446e-03
-2.952200000000175351e+00 9.603099999999813008e+00 4.202614095855579032e-03
-2.835000000000036380e+00 9.603099999999813008e+00 3.152493087615943716e-03
-2.756900000000314321e+00 9.603099999999813008e+00 2.100242016479270633e-03
-2.678800000000137516e+00 9.603099999999813008e+00 6.292205797849659971e-03
-2.561599999999998545e+00 9.603099999999813008e+00 4.200484032958541267e-03
-2.444400000000314321e+00 9.603099999999813008e+00 8.390317751431893706e-03
-2.366200000000389991e+00 9.603099999999813008e+00 4.202614095855579032e-03
-2.249099999999998545e+00 9.603099999999813008e+00 3.148232961821867751e-03
-2.170900000000074215e+00 9.603099999999813008e+00 6.290075734952622205e-03
-2.053800000000137516e+00 9.603099999999813008e+00 9.436178633877452190e-03
-1.975600000000213186e+00 9.603099999999813008e+00 4.217524536134843391e-03
-1.858400000000074215e+00 9.603099999999813008e+00 5.225044286433722096e-03
-1.741200000000389991e+00 9.603099999999813008e+00 1.681897663501046719e-02
-1.663100000000213186e+00 9.603099999999813008e+00 1.686157789295122250e-02
-1.545900000000074215e+00 9.603099999999813008e+00 8.418008569093384658e-03
-1.467800000000352156e+00 9.603099999999813008e+00 1.264831348261045464e-02
-1.350600000000213186e+00 9.603099999999813008e+00 1.571134392855081177e-02
-1.272500000000036380e+00 9.603099999999813008e+00 1.367074367318859771e-02
-1.155300000000352156e+00 9.603099999999813008e+00 1.465696279451709876e-02
-1.038100000000213186e+00 9.603099999999813008e+00 1.269517486634528548e-02
-9.600000000000363798e-01 9.603099999999813008e+00 1.573051449462415166e-02
-8.819000000003143214e-01 9.603099999999813008e+00 1.676572506258452305e-02
-7.647000000001753506e-01 9.603099999999813008e+00 2.302384985408157878e-02
-6.475000000000363798e-01 9.603099999999813008e+00 1.885105663878452673e-02
-5.694000000003143214e-01 9.603099999999813008e+00 1.999064028869975210e-02
-4.522000000001753506e-01 9.603099999999813008e+00 1.265896379709564347e-02
-3.740999999999985448e-01 9.603099999999813008e+00 8.388187688534854206e-03
-2.569000000003143214e-01 9.603099999999813008e+00 3.041942823259681516e-02
-1.788000000001375156e-01 9.603099999999813008e+00 1.468678367507562747e-02
-6.159999999999854481e-02 9.603099999999813008e+00 2.316017387949199577e-02
5.559999999968567863e-02 9.603099999999813008e+00 1.576033537518268038e-02
1.337999999996100087e-01 9.603099999999813008e+00 2.620829388515308681e-02
2.509000000000014552e-01 9.603099999999813008e+00 1.993099852758269119e-02
3.290999999999257852e-01 9.603099999999813008e+00 2.406545061073305999e-02
4.461999999998624844e-01 9.603099999999813008e+00 2.406545061073305999e-02
5.243999999997868144e-01 9.603099999999813008e+00 1.990756783571527577e-02
6.415999999999257852e-01 9.603099999999813008e+00 3.045776936474349841e-02
7.586999999998624844e-01 9.603099999999813008e+00 3.253032056356127549e-02
8.368999999997868144e-01 9.603099999999813008e+00 2.512622193345788457e-02
9.540999999999257852e-01 9.603099999999813008e+00 2.516456306560456435e-02
1.032199999999647844e+00 9.603099999999813008e+00 2.621255401094716234e-02
1.149399999999786814e+00 9.603099999999813008e+00 2.938208760173940948e-02
1.227499999999963620e+00 9.603099999999813008e+00 2.089804708283785409e-02
1.344699999999647844e+00 9.603099999999813008e+00 2.619764357066789798e-02
1.461899999999786814e+00 9.603099999999813008e+00 2.096407903264602135e-02
1.539999999999963620e+00 9.603099999999813008e+00 3.250475980879682231e-02
1.618099999999685679e+00 9.603099999999813008e+00 2.721794369834900501e-02
1.735299999999824649e+00 9.603099999999813008e+00 3.572967503491205482e-02
1.852499999999963620e+00 9.603099999999813008e+00 3.153984131643870065e-02
1.930599999999685679e+00 9.603099999999813008e+00 2.302171979118453754e-02
2.047799999999824649e+00 9.603099999999813008e+00 2.836817766274941574e-02
2.125900000000001455e+00 9.603099999999813008e+00 2.529875702811794705e-02
2.243099999999685679e+00 9.603099999999813008e+00 2.822972357444196098e-02
2.321199999999862484e+00 9.603099999999813008e+00 3.461991226555535817e-02
2.438400000000001455e+00 9.603099999999813008e+00 2.312609287313939152e-02
2.555599999999685679e+00 9.603099999999813008e+00 3.767655252280460026e-02
2.633799999999610009e+00 9.603099999999813008e+00 2.409101136549751665e-02
2.750900000000001455e+00 9.603099999999813008e+00 2.208875224228198236e-02
2.829099999999925785e+00 9.603099999999813008e+00 2.209301236807605789e-02
2.946299999999610009e+00 9.603099999999813008e+00 2.096833915844010035e-02
3.024399999999786814e+00 9.603099999999813008e+00 2.403775979307156904e-02
3.141599999999925785e+00 9.603099999999813008e+00 1.994803903075899332e-02
3.258699999999862484e+00 9.603099999999813008e+00 2.097898947292528918e-02
3.336899999999786814e+00 9.603099999999813008e+00 1.474855549908972441e-02
3.454099999999925785e+00 9.603099999999813008e+00 1.155559121643006358e-02
3.532199999999647844e+00 9.603099999999813008e+00 1.780732581923600427e-02
3.649399999999786814e+00 9.603099999999813008e+00 2.015039500597758451e-02
3.727499999999963620e+00 9.603099999999813008e+00 1.786909764325010294e-02
3.844699999999647844e+00 9.603099999999813008e+00 1.782223625951526863e-02
3.961899999999786814e+00 9.603099999999813008e+00 1.470382417825192960e-02
4.039999999999963620e+00 9.603099999999813008e+00 1.783927676269157422e-02
4.157199999999647844e+00 9.603099999999813008e+00 1.683388707528973155e-02
4.235299999999824649e+00 9.603099999999813008e+00 1.575607524938860138e-02
4.352499999999963620e+00 9.603099999999813008e+00 1.260145209887562207e-02
4.430599999999685679e+00 9.603099999999813008e+00 1.789891852380862819e-02
4.547799999999824649e+00 9.603099999999813008e+00 1.152790039876857263e-02
4.625900000000001455e+00 9.603099999999813008e+00 1.890430821121047086e-02
4.743099999999685679e+00 9.603099999999813008e+00 1.155133109063598805e-02
4.821199999999862484e+00 9.603099999999813008e+00 1.365157310711525608e-02
4.938400000000001455e+00 9.603099999999813008e+00 1.790104858670566942e-02
5.055599999999685679e+00 9.603099999999813008e+00 1.363879272973303122e-02
5.133699999999862484e+00 9.603099999999813008e+00 1.572412430593303490e-02
5.250900000000001455e+00 9.603099999999813008e+00 1.897673034970975836e-02
5.329099999999925785e+00 9.603099999999813008e+00 1.783714669979453299e-02
5.446299999999610009e+00 9.603099999999813008e+00 1.994590896786195555e-02
5.524399999999786814e+00 9.603099999999813008e+00 2.209940255676717119e-02
5.641599999999925785e+00 9.603099999999813008e+00 1.577737587835898250e-02
5.719699999999647844e+00 9.603099999999813008e+00 2.097259928423417588e-02
5.836899999999786814e+00 9.603099999999813008e+00 1.369417436505601486e-02
5.954099999999925785e+00 9.603099999999813008e+00 1.466335298320821205e-02
6.032199999999647844e+00 9.603099999999813008e+00 1.778602519026562662e-02
-5.960000000000036380e+00 9.915599999999813008e+00 2.113022393861497226e-03
-5.881900000000314321e+00 9.915599999999813008e+00 1.058641259827786379e-03
-5.764700000000175351e+00 9.915599999999813008e+00 1.000000000000000082e-05
-5.647500000000036380e+00 9.915599999999813008e+00 1.054381134033710848e-03
-5.569400000000314321e+00 9.915599999999813008e+00 4.230304913517069984e-03
-5.452200000000175351e+00 9.915599999999813008e+00 2.117282519655572758e-03
-5.374099999999998545e+00 9.915599999999813008e+00 3.167403527895208074e-03
-5.256900000000314321e+00 9.915599999999813008e+00 1.058641259827786379e-03
-5.139700000000175351e+00 9.915599999999813008e+00 1.054381134033710848e-03
-5.061599999999998545e+00 9.915599999999813008e+00 2.102372079376308399e-03
-4.944400000000314321e+00 9.915599999999813008e+00 2.106632205170383930e-03
-4.866200000000389991e+00 9.915599999999813008e+00 3.173793716586321371e-03
-4.749099999999998545e+00 9.915599999999813008e+00 4.213264410340767860e-03
-4.670900000000074215e+00 9.915599999999813008e+00 1.000000000000000082e-05
-4.553800000000137516e+00 9.915599999999813008e+00 3.173793716586321371e-03
-4.475600000000213186e+00 9.915599999999813008e+00 3.175923779483359136e-03
-4.358400000000074215e+00 9.915599999999813008e+00 4.240955228002259679e-03
-4.280300000000352156e+00 9.915599999999813008e+00 1.058641259827786379e-03
-4.163100000000213186e+00 9.915599999999813008e+00 2.113022393861497226e-03
-4.045900000000074215e+00 9.915599999999813008e+00 3.173793716586321371e-03
-3.967800000000352156e+00 9.915599999999813008e+00 3.163143402101132543e-03
-3.850600000000213186e+00 9.915599999999813008e+00 3.167403527895208074e-03
-3.772500000000036380e+00 9.915599999999813008e+00 7.382798001133014133e-03
-3.655300000000352156e+00 9.915599999999813008e+00 4.217524536134843391e-03
-3.577200000000175351e+00 9.915599999999813008e+00 4.221784661928918922e-03
-3.460000000000036380e+00 9.915599999999813008e+00 4.221784661928918922e-03
-3.342800000000352156e+00 9.915599999999813008e+00 4.215394473237805625e-03
-3.264700000000175351e+00 9.915599999999813008e+00 4.228174850620032219e-03
-3.147500000000036380e+00 9.915599999999813008e+00 4.226044787722994453e-03
-3.069400000000314321e+00 9.915599999999813008e+00 7.395578378515240726e-03
-2.952200000000175351e+00 9.915599999999813008e+00 6.351847558966718273e-03
-2.835000000000036380e+00 9.915599999999813008e+00 7.406228693000429554e-03
-2.756900000000314321e+00 9.915599999999813008e+00 7.393448315618202094e-03
-2.678800000000137516e+00 9.915599999999813008e+00 7.389188189824126562e-03
-2.561599999999998545e+00 9.915599999999813008e+00 4.217524536134843391e-03
-2.444400000000314321e+00 9.915599999999813008e+00 8.435049072269686782e-03
-2.366200000000389991e+00 9.915599999999813008e+00 3.156753213410019247e-03
-2.249099999999998545e+00 9.915599999999813008e+00 4.221784661928918922e-03
-2.170900000000074215e+00 9.915599999999813008e+00 5.267645544374478274e-03
-2.053800000000137516e+00 9.915599999999813008e+00 4.217524536134843391e-03
-1.975600000000213186e+00 9.915599999999813008e+00 5.276165795962630203e-03
-1.858400000000074215e+00 9.915599999999813008e+00 4.226044787722994453e-03
-1.741200000000389991e+00 9.915599999999813008e+00 3.161013339204094778e-03
-1.663100000000213186e+00 9.915599999999813008e+00 7.374277749544862204e-03
-1.545900000000074215e+00 9.915599999999813008e+00 8.415878506196346892e-03
-1.467800000000352156e+00 9.915599999999813008e+00 6.334807055790416148e-03
-1.350600000000213186e+00 9.915599999999813008e+00 1.264192329391934135e-02
-1.272500000000036380e+00 9.915599999999813008e+00 1.156411146801821464e-02
-1.155300000000352156e+00 9.915599999999813008e+00 4.204744158752616798e-03
-1.038100000000213186e+00 9.915599999999813008e+00 9.495820394994511360e-03
-9.600000000000363798e-01 9.915599999999813008e+00 1.263979323102230184e-02
-8.819000000003143214e-01 9.915599999999813008e+00 1.368565411346786380e-02
-7.647000000001753506e-01 9.915599999999813008e+00 8.420138631990422423e-03
-6.475000000000363798e-01 9.915599999999813008e+00 2.001620104346420181e-02
-5.694000000003143214e-01 9.915599999999813008e+00 1.585831826844641759e-02
-4.522000000001753506e-01 9.915599999999813008e+00 7.378537875338937735e-03
-3.740999999999985448e-01 9.915599999999813008e+00 1.159606241147378113e-02
-2.569000000003143214e-01 9.915599999999813008e+00 1.052038064846969392e-02
-1.788000000001375156e-01 9.915599999999813008e+00 2.113235400151201177e-02
-6.159999999999854481e-02 9.915599999999813008e+00 2.222933639348647489e-02
5.559999999968567863e-02 9.915599999999813008e+00 1.158328203409155453e-02
1.337999999996100087e-01 9.915599999999813008e+00 8.430788946475611251e-03
2.509000000000014552e-01 9.915599999999813008e+00 2.117921538524684261e-02
3.290999999999257852e-01 9.915599999999813008e+00 1.687435827033344909e-02
4.461999999998624844e-01 9.915599999999813008e+00 2.422307526511385811e-02
5.243999999997868144e-01 9.915599999999813008e+00 2.527319627335349386e-02
6.415999999999257852e-01 9.915599999999813008e+00 1.167274467576714242e-02
7.586999999998624844e-01 9.915599999999813008e+00 2.109827299515940405e-02
8.368999999997868144e-01 9.915599999999813008e+00 2.633396759607831844e-02
9.540999999999257852e-01 9.915599999999813008e+00 2.008010293037533825e-02
1.032199999999647844e+00 9.915599999999813008e+00 1.477624631675121709e-02
1.149399999999786814e+00 9.915599999999813008e+00 1.907897336876757111e-02
1.227499999999963620e+00 9.915599999999813008e+00 1.163014341782638711e-02
1.344699999999647844e+00 9.915599999999813008e+00 2.733296709478904435e-02
1.461899999999786814e+00 9.915599999999813008e+00 2.212922343732569991e-02
1.539999999999963620e+00 9.915599999999813008e+00 2.002898142084643188e-02
1.618099999999685679e+00 9.915599999999813008e+00 2.525828583307422950e-02
1.735299999999824649e+00 9.915599999999813008e+00 2.840651879489609899e-02
1.852499999999963620e+00 9.915599999999813008e+00 2.632970747028423944e-02
1.930599999999685679e+00 9.915599999999813008e+00 2.849811149946871944e-02
2.047799999999824649e+00 9.915599999999813008e+00 2.840864885779313329e-02
2.125900000000001455e+00 9.915599999999813008e+00 3.258570219888425740e-02
2.243099999999685679e+00 9.915599999999813008e+00 2.841290898358721229e-02
2.321199999999862484e+00 9.915599999999813008e+00 2.740751929618536961e-02
2.438400000000001455e+00 9.915599999999813008e+00 2.746929112019946134e-02
2.555599999999685679e+00 9.915599999999813008e+00 2.845338017863092983e-02
2.633799999999610009e+00 9.915599999999813008e+00 3.264321389710427707e-02
2.750900000000001455e+00 9.915599999999813008e+00 2.944172936285647038e-02
2.829099999999925785e+00 9.915599999999813008e+00 2.632544734449016738e-02
2.946299999999610009e+00 9.915599999999813008e+00 1.694039022014161983e-02
3.024399999999786814e+00 9.915599999999813008e+00 2.312183274734531252e-02
3.141599999999925785e+00 9.915599999999813008e+00 1.785631726586787635e-02
3.258699999999862484e+00 9.915599999999813008e+00 1.794364984464642473e-02
3.336899999999786814e+00 9.915599999999813008e+00 1.786270745455898964e-02
3.454099999999925785e+00 9.915599999999813008e+00 2.211644305994347678e-02
3.532199999999647844e+00 9.915599999999813008e+00 1.588387902321087078e-02
3.649399999999786814e+00 9.915599999999813008e+00 2.320916532612386438e-02
3.727499999999963620e+00 9.915599999999813008e+00 1.374742593748195900e-02
3.844699999999647844e+00 9.915599999999813008e+00 2.006945261589014942e-02
3.961899999999786814e+00 9.915599999999813008e+00 2.009288330775756484e-02
4.039999999999963620e+00 9.915599999999813008e+00 1.789252833511751836e-02
4.157199999999647844e+00 9.915599999999813008e+00 2.220164557582498741e-02
4.235299999999824649e+00 9.915599999999813008e+00 1.369843449085009039e-02
4.352499999999963620e+00 9.915599999999813008e+00 1.050547020819042783e-02
4.430599999999685679e+00 9.915599999999813008e+00 1.590304958928421414e-02
4.547799999999824649e+00 9.915599999999813008e+00 1.474855549908972441e-02
4.625900000000001455e+00 9.915599999999813008e+00 1.260997235046377486e-02
4.743099999999685679e+00 9.915599999999813008e+00 1.787122770614714071e-02
4.821199999999862484e+00 9.915599999999813008e+00 8.424398757784497954e-03
4.938400000000001455e+00 9.915599999999813008e+00 1.159819247437081889e-02
5.055599999999685679e+00 9.915599999999813008e+00 1.159819247437081889e-02
5.133699999999862484e+00 9.915599999999813008e+00 1.476346593936898877e-02
5.250900000000001455e+00 9.915599999999813008e+00 1.685731776715714697e-02
5.329099999999925785e+00 9.915599999999813008e+00 1.267600430027194559e-02
5.446299999999610009e+00 9.915599999999813008e+00 1.055446165482229644e-02
5.524399999999786814e+00 9.915599999999813008e+00 1.998638016290567310e-02
5.641599999999925785e+00 9.915599999999813008e+00 1.895329965784234294e-02
5.719699999999647844e+00 9.915599999999813008e+00 1.476985612806010206e-02
5.836899999999786814e+00 9.915599999999813008e+00 1.155133109063598805e-02
5.954099999999925785e+00 9.915599999999813008e+00 1.792660934147012261e-02
6.032199999999647844e+00 9.915599999999813008e+00 1.792447927857308485e-02
-5.960000000000036380e+00 1.022809999999981301e+01 1.000000000000000082e-05
-5.881900000000314321e+00 1.022809999999981301e+01 1.065031448518899892e-03
-5.764700000000175351e+00 1.022809999999981301e+01 2.134323022831875315e-03
-5.647500000000036380e+00 1.022809999999981301e+01 1.000000000000000082e-05
-5.569400000000314321e+00 1.022809999999981301e+01 3.180183905277435101e-03
-5.452200000000175351e+00 1.022809999999981301e+01 1.060771322724824144e-03
-5.374099999999998545e+00 1.022809999999981301e+01 1.060771322724824144e-03
-5.256900000000314321e+00 1.022809999999981301e+01 1.060771322724824144e-03
-5.139700000000175351e+00 1.022809999999981301e+01 4.245215353796334343e-03
-5.061599999999998545e+00 1.022809999999981301e+01 5.291076236241894562e-03
-4.944400000000314321e+00 1.022809999999981301e+01 2.144973337317064577e-03
-4.866200000000389991e+00 1.022809999999981301e+01 1.060771322724824144e-03
-4.749099999999998545e+00 1.022809999999981301e+01 3.182313968174472867e-03
-4.670900000000074215e+00 1.022809999999981301e+01 1.056511196930748613e-03
-4.553800000000137516e+00 1.022809999999981301e+01 1.000000000000000082e-05
-4.475600000000213186e+00 1.022809999999981301e+01 2.113022393861497226e-03
-4.358400000000074215e+00 1.022809999999981301e+01 6.358237747657832437e-03
-4.280300000000352156e+00 1.022809999999981301e+01 4.236695102208184148e-03
-4.163100000000213186e+00 1.022809999999981301e+01 4.247345416693372108e-03
-4.045900000000074215e+00 1.022809999999981301e+01 1.058641259827786379e-03
-3.967800000000352156e+00 1.022809999999981301e+01 3.163143402101132543e-03
-3.850600000000213186e+00 1.022809999999981301e+01 4.234565039311145515e-03
-3.772500000000036380e+00 1.022809999999981301e+01 3.180183905277435101e-03
-3.655300000000352156e+00 1.022809999999981301e+01 2.117282519655572758e-03
-3.577200000000175351e+00 1.022809999999981301e+01 4.240955228002259679e-03
-3.460000000000036380e+00 1.022809999999981301e+01 5.295336362035970093e-03
-3.342800000000352156e+00 1.022809999999981301e+01 4.234565039311145515e-03
-3.264700000000175351e+00 1.022809999999981301e+01 1.058641259827786379e-03
-3.147500000000036380e+00 1.022809999999981301e+01 4.236695102208184148e-03
-3.069400000000314321e+00 1.022809999999981301e+01 2.123672708346686054e-03
-2.952200000000175351e+00 1.022809999999981301e+01 7.401968567206354890e-03
-2.835000000000036380e+00 1.022809999999981301e+01 4.230304913517069984e-03
-2.756900000000314321e+00 1.022809999999981301e+01 6.336937118687453914e-03
-2.678800000000137516e+00 1.022809999999981301e+01 4.232434976414107750e-03
-2.561599999999998545e+00 1.022809999999981301e+01 7.416879007485617514e-03
-2.444400000000314321e+00 1.022809999999981301e+01 7.419009070382656147e-03
-2.366200000000389991e+00 1.022809999999981301e+01 9.497950457891547391e-03
-2.249099999999998545e+00 1.022809999999981301e+01 2.119412582552610957e-03
-2.170900000000074215e+00 1.022809999999981301e+01 8.486170581798593154e-03
-2.053800000000137516e+00 1.022809999999981301e+01 8.430788946475611251e-03
-1.975600000000213186e+00 1.022809999999981301e+01 3.169533590792246273e-03
-1.858400000000074215e+00 1.022809999999981301e+01 8.454219638343026672e-03
-1.741200000000389991e+00 1.022809999999981301e+01 9.508600772376737953e-03
-1.663100000000213186e+00 1.022809999999981301e+01 1.056724203220452477e-02
-1.545900000000074215e+00 1.022809999999981301e+01 5.293206299138932328e-03
-1.467800000000352156e+00 1.022809999999981301e+01 8.439309198063762313e-03
-1.350600000000213186e+00 1.022809999999981301e+01 9.500080520788586891e-03
-1.272500000000036380e+00 1.022809999999981301e+01 9.510730835273775718e-03
-1.155300000000352156e+00 1.022809999999981301e+01 9.536291590038228905e-03
-1.038100000000213186e+00 1.022809999999981301e+01 1.053316102585191878e-02
-9.600000000000363798e-01 1.022809999999981301e+01 1.277824731932976007e-02
-8.819000000003143214e-01 1.022809999999981301e+01 1.376233637776122336e-02
-7.647000000001753506e-01 1.022809999999981301e+01 9.608713728537512933e-03
-6.475000000000363798e-01 1.022809999999981301e+01 7.389188189824126562e-03
-5.694000000003143214e-01 1.022809999999981301e+01 1.054807146613118488e-02
-4.522000000001753506e-01 1.022809999999981301e+01 5.286816110447818164e-03
-3.740999999999985448e-01 1.022809999999981301e+01 1.160032253726785666e-02
-2.569000000003143214e-01 1.022809999999981301e+01 1.167487473866418018e-02
-1.788000000001375156e-01 1.022809999999981301e+01 1.489765990188237146e-02
-6.159999999999854481e-02 1.022809999999981301e+01 1.911305437512017882e-02
5.559999999968567863e-02 1.022809999999981301e+01 1.584766795396122877e-02
1.337999999996100087e-01 1.022809999999981301e+01 2.436152935342131634e-02
2.509000000000014552e-01 1.022809999999981301e+01 1.267813436316898509e-02
3.290999999999257852e-01 1.022809999999981301e+01 1.687648833323048686e-02
4.461999999998624844e-01 1.022809999999981301e+01 2.120051601421722026e-02
5.243999999997868144e-01 1.022809999999981301e+01 1.802033210893978429e-02
6.415999999999257852e-01 1.022809999999981301e+01 2.116217488207053701e-02
7.586999999998624844e-01 1.022809999999981301e+01 2.640851979747464023e-02
8.368999999997868144e-01 1.022809999999981301e+01 1.580719675891751122e-02
9.540999999999257852e-01 1.022809999999981301e+01 2.437430973080354293e-02
1.032199999999647844e+00 1.022809999999981301e+01 1.904489236241496686e-02
1.149399999999786814e+00 1.022809999999981301e+01 2.218673513554572305e-02
1.227499999999963620e+00 1.022809999999981301e+01 2.540100004717575979e-02
1.344699999999647844e+00 1.022809999999981301e+01 2.111957362412978517e-02
1.461899999999786814e+00 1.022809999999981301e+01 3.172941691427506872e-02
1.539999999999963620e+00 1.022809999999981301e+01 2.544147124221948081e-02
1.618099999999685679e+00 1.022809999999981301e+01 2.432318822127463309e-02
1.735299999999824649e+00 1.022809999999981301e+01 2.960574420592837833e-02
1.852499999999963620e+00 1.022809999999981301e+01 2.743308005094981933e-02
1.930599999999685679e+00 1.022809999999981301e+01 2.326454696144684628e-02
2.047799999999824649e+00 1.022809999999981301e+01 1.895968984653345624e-02
2.125900000000001455e+00 1.022809999999981301e+01 3.184870043650917665e-02
2.243099999999685679e+00 1.022809999999981301e+01 2.215904431788422863e-02
2.321199999999862484e+00 1.022809999999981301e+01 2.225063702245685601e-02
2.438400000000001455e+00 1.022809999999981301e+01 2.216969463236942092e-02
2.555599999999685679e+00 1.022809999999981301e+01 2.014826494308054675e-02
2.633799999999610009e+00 1.022809999999981301e+01 2.332631878546094495e-02
2.750900000000001455e+00 1.022809999999981301e+01 2.215052406629607756e-02
2.829099999999925785e+00 1.022809999999981301e+01 2.216117438078126639e-02
2.946299999999610009e+00 1.022809999999981301e+01 2.534774847474981566e-02
3.024399999999786814e+00 1.022809999999981301e+01 1.265683373419860570e-02
3.141599999999925785e+00 1.022809999999981301e+01 1.793725965595530797e-02
3.258699999999862484e+00 1.022809999999981301e+01 2.859609439273246359e-02
3.336899999999786814e+00 1.022809999999981301e+01 2.225063702245685601e-02
3.454099999999925785e+00 1.022809999999981301e+01 1.795856028492568909e-02
3.532199999999647844e+00 1.022809999999981301e+01 2.012057412541905579e-02
3.649399999999786814e+00 1.022809999999981301e+01 2.757579426505135309e-02
3.727499999999963620e+00 1.022809999999981301e+01 2.008010293037533825e-02
3.844699999999647844e+00 1.022809999999981301e+01 1.584766795396122877e-02
3.961899999999786814e+00 1.022809999999981301e+01 2.115791475627646495e-02
4.039999999999963620e+00 1.022809999999981301e+01 1.058428253538082689e-02
4.157199999999647844e+00 1.022809999999981301e+01 1.585618820554938330e-02
4.235299999999824649e+00 1.022809999999981301e+01 1.377085662934937442e-02
4.352499999999963620e+00 1.022809999999981301e+01 1.588600908610790854e-02
4.430599999999685679e+00 1.022809999999981301e+01 2.543721111642540181e-02
4.547799999999824649e+00 1.022809999999981301e+01 1.376872656645233839e-02
4.625900000000001455e+00 1.022809999999981301e+01 1.056724203220452477e-02
4.743099999999685679e+00 1.022809999999981301e+01 1.587961889741679872e-02
4.821199999999862484e+00 1.022809999999981301e+01 1.591582996666643726e-02
4.938400000000001455e+00 1.022809999999981301e+01 1.589452933769606308e-02
5.055599999999685679e+00 1.022809999999981301e+01 1.476772606516306603e-02
5.133699999999862484e+00 1.022809999999981301e+01 7.395578378515240726e-03
5.250900000000001455e+00 1.022809999999981301e+01 1.376446644065826112e-02
5.329099999999925785e+00 1.022809999999981301e+01 1.161097285175304722e-02
5.446299999999610009e+00 1.022809999999981301e+01 1.062688379332158220e-02
5.524399999999786814e+00 1.022809999999981301e+01 8.458479764137102203e-03
5.641599999999925785e+00 1.022809999999981301e+01 2.111957362412978517e-02
5.719699999999647844e+00 1.022809999999981301e+01 9.546941904523417732e-03
5.836899999999786814e+00 1.022809999999981301e+01 1.586257839424049312e-02
5.954099999999925785e+00 1.022809999999981301e+01 6.356107684760793804e-03
6.032199999999647844e+00 1.022809999999981301e+01 8.464869952828215499e-03
-5.960000000000036380e+00 1.054059999999981301e+01 1.060771322724824144e-03
-5.881900000000314321e+00 1.054059999999981301e+01 2.134323022831875315e-03
-5.764700000000175351e+00 1.054059999999981301e+01 2.121542645449648289e-03
-5.647500000000036380e+00 1.054059999999981301e+01 1.062901385621861910e-03
-5.569400000000314321e+00 1.054059999999981301e+01 1.062901385621861910e-03
-5.452200000000175351e+00 1.054059999999981301e+01 4.260125794075599569e-03
-5.374099999999998545e+00 1.054059999999981301e+01 1.000000000000000082e-05
-5.256900000000314321e+00 1.054059999999981301e+01 2.132192959934837550e-03
-5.139700000000175351e+00 1.054059999999981301e+01 3.203614597144850522e-03
-5.061599999999998545e+00 1.054059999999981301e+01 2.127932834140762019e-03
-4.944400000000314321e+00 1.054059999999981301e+01 4.245215353796334343e-03
-4.866200000000389991e+00 1.054059999999981301e+01 1.060771322724824144e-03
-4.749099999999998545e+00 1.054059999999981301e+01 4.236695102208184148e-03
-4.670900000000074215e+00 1.054059999999981301e+01 1.000000000000000082e-05
-4.553800000000137516e+00 1.054059999999981301e+01 1.062901385621861910e-03
-4.475600000000213186e+00 1.054059999999981301e+01 4.270776108560788396e-03
-4.358400000000074215e+00 1.054059999999981301e+01 3.186574093968547964e-03
-4.280300000000352156e+00 1.054059999999981301e+01 1.000000000000000082e-05
-4.163100000000213186e+00 1.054059999999981301e+01 4.255865668281524038e-03
-4.045900000000074215e+00 1.054059999999981301e+01 2.130062897037799784e-03
-3.967800000000352156e+00 1.054059999999981301e+01 4.236695102208184148e-03
-3.850600000000213186e+00 1.054059999999981301e+01 1.062901385621861910e-03
-3.772500000000036380e+00 1.054059999999981301e+01 4.253735605384486272e-03
-3.655300000000352156e+00 1.054059999999981301e+01 3.192964282659661694e-03
-3.577200000000175351e+00 1.054059999999981301e+01 3.173793716586321371e-03
-3.460000000000036380e+00 1.054059999999981301e+01 1.065031448518899892e-03
-3.342800000000352156e+00 1.054059999999981301e+01 9.557592219008606560e-03
-3.264700000000175351e+00 1.054059999999981301e+01 1.062901385621861910e-03
-3.147500000000036380e+00 1.054059999999981301e+01 5.333677494182649872e-03
-3.069400000000314321e+00 1.054059999999981301e+01 4.240955228002259679e-03
-2.952200000000175351e+00 1.054059999999981301e+01 7.425399259073770311e-03
-2.835000000000036380e+00 1.054059999999981301e+01 8.479780393107479858e-03
-2.756900000000314321e+00 1.054059999999981301e+01 6.379538376628210092e-03
-2.678800000000137516e+00 1.054059999999981301e+01 4.243085290899296577e-03
-2.561599999999998545e+00 1.054059999999981301e+01 3.184444031071510632e-03
-2.444400000000314321e+00 1.054059999999981301e+01 2.127932834140762019e-03
-2.366200000000389991e+00 1.054059999999981301e+01 5.350717997358952864e-03
-2.249099999999998545e+00 1.054059999999981301e+01 4.251605542487447639e-03
-2.170900000000074215e+00 1.054059999999981301e+01 1.169191524184048231e-02
-2.053800000000137516e+00 1.054059999999981301e+01 8.509601273666010310e-03
-1.975600000000213186e+00 1.054059999999981301e+01 4.264385919869675100e-03
-1.858400000000074215e+00 1.054059999999981301e+01 7.438179636455996037e-03
-1.741200000000389991e+00 1.054059999999981301e+01 8.498950959180819748e-03
-1.663100000000213186e+00 1.054059999999981301e+01 8.513861399460084106e-03
-1.545900000000074215e+00 1.054059999999981301e+01 3.182313968174472867e-03
-1.467800000000352156e+00 1.054059999999981301e+01 5.303856613624121155e-03
-1.350600000000213186e+00 1.054059999999981301e+01 3.195094345556699460e-03
-1.272500000000036380e+00 1.054059999999981301e+01 1.162588329203230984e-02
-1.155300000000352156e+00 1.054059999999981301e+01 1.165783423548787806e-02
-1.038100000000213186e+00 1.054059999999981301e+01 1.059493284986601572e-02
-9.600000000000363798e-01 1.054059999999981301e+01 7.427529321970807209e-03
-8.819000000003143214e-01 1.054059999999981301e+01 1.486357889552976548e-02
-7.647000000001753506e-01 1.054059999999981301e+01 1.062475373042454443e-02
-6.475000000000363798e-01 1.054059999999981301e+01 7.410488818794505085e-03
-5.694000000003143214e-01 1.054059999999981301e+01 1.272712580980085197e-02
-4.522000000001753506e-01 1.054059999999981301e+01 9.510730835273775718e-03
-3.740999999999985448e-01 1.054059999999981301e+01 8.507471210768972544e-03
-2.569000000003143214e-01 1.054059999999981301e+01 8.496820896283783717e-03
-1.788000000001375156e-01 1.054059999999981301e+01 9.536291590038228905e-03
-6.159999999999854481e-02 1.054059999999981301e+01 1.058854266117490069e-02
5.559999999968567863e-02 1.054059999999981301e+01 9.551202030317493263e-03
1.337999999996100087e-01 1.054059999999981301e+01 1.488700958739718090e-02
2.509000000000014552e-01 1.054059999999981301e+01 1.800329160576348217e-02
3.290999999999257852e-01 1.054059999999981301e+01 6.356107684760793804e-03
4.461999999998624844e-01 1.054059999999981301e+01 1.061623347883639337e-02
5.243999999997868144e-01 1.054059999999981301e+01 9.542681778729342201e-03
6.415999999999257852e-01 1.054059999999981301e+01 1.482310770048604794e-02
7.586999999998624844e-01 1.054059999999981301e+01 1.907684330587053334e-02
8.368999999997868144e-01 1.054059999999981301e+01 2.437217966790650170e-02
9.540999999999257852e-01 1.054059999999981301e+01 1.907471324297349557e-02
1.032199999999647844e+00 1.054059999999981301e+01 1.377937688093752548e-02
1.149399999999786814e+00 1.054059999999981301e+01 1.489552983898533370e-02
1.227499999999963620e+00 1.054059999999981301e+01 1.484227826655938956e-02
1.344699999999647844e+00 1.054059999999981301e+01 1.274416631297715582e-02
1.461899999999786814e+00 1.054059999999981301e+01 2.123033689477574898e-02
1.539999999999963620e+00 1.054059999999981301e+01 1.914926544436981737e-02
1.618099999999685679e+00 1.054059999999981301e+01 2.763969615196248605e-02
1.735299999999824649e+00 1.054059999999981301e+01 2.862804533618802660e-02
1.852499999999963620e+00 1.054059999999981301e+01 3.483291855525914166e-02
1.930599999999685679e+00 1.054059999999981301e+01 1.913009487829647748e-02
2.047799999999824649e+00 1.054059999999981301e+01 2.231027878357391345e-02
2.125900000000001455e+00 1.054059999999981301e+01 1.586896858293160642e-02
2.243099999999685679e+00 1.054059999999981301e+01 1.689991902509790228e-02
2.321199999999862484e+00 1.054059999999981301e+01 2.116856507076165378e-02
2.438400000000001455e+00 1.054059999999981301e+01 2.120477614001129579e-02
2.555599999999685679e+00 1.054059999999981301e+01 1.376446644065826112e-02
2.633799999999610009e+00 1.054059999999981301e+01 2.122181664318759792e-02
2.750900000000001455e+00 1.054059999999981301e+01 1.482310770048604794e-02
2.829099999999925785e+00 1.054059999999981301e+01 1.800116154286644440e-02
2.946299999999610009e+00 1.054059999999981301e+01 1.689139877350975122e-02
3.024399999999786814e+00 1.054059999999981301e+01 1.270156505503640051e-02
3.141599999999925785e+00 1.054059999999981301e+01 2.122181664318759792e-02
3.258699999999862484e+00 1.054059999999981301e+01 1.806506342977757737e-02
3.336899999999786814e+00 1.054059999999981301e+01 2.127293815271650429e-02
3.454099999999925785e+00 1.054059999999981301e+01 2.544360130511651857e-02
3.532199999999647844e+00 1.054059999999981301e+01 2.011844406252201803e-02
3.649399999999786814e+00 1.054059999999981301e+01 1.166209436128195359e-02
3.727499999999963620e+00 1.054059999999981301e+01 1.909601387194387323e-02
3.844699999999647844e+00 1.054059999999981301e+01 2.223146645638351612e-02
3.961899999999786814e+00 1.054059999999981301e+01 1.812683525379167257e-02
4.039999999999963620e+00 1.054059999999981301e+01 9.559722281905646060e-03
4.157199999999647844e+00 1.054059999999981301e+01 1.696808103780311078e-02
4.235299999999824649e+00 1.054059999999981301e+01 1.059493284986601572e-02
4.352499999999963620e+00 1.054059999999981301e+01 8.498950959180819748e-03
4.430599999999685679e+00 1.054059999999981301e+01 7.408358755897467320e-03
4.547799999999824649e+00 1.054059999999981301e+01 1.482736782628012520e-02
4.625900000000001455e+00 1.054059999999981301e+01 1.062475373042454443e-02
4.743099999999685679e+00 1.054059999999981301e+01 7.425399259073770311e-03
4.821199999999862484e+00 1.054059999999981301e+01 2.021003676709464542e-02
4.938400000000001455e+00 1.054059999999981301e+01 1.487848933580902984e-02
5.055599999999685679e+00 1.054059999999981301e+01 1.376872656645233839e-02
5.133699999999862484e+00 1.054059999999981301e+01 1.168765511604640678e-02
5.250900000000001455e+00 1.054059999999981301e+01 9.576762785081946450e-03
5.329099999999925785e+00 1.054059999999981301e+01 1.480180707151566855e-02
5.446299999999610009e+00 1.054059999999981301e+01 1.278250744512383560e-02
5.524399999999786814e+00 1.054059999999981301e+01 8.488300644695630920e-03
5.641599999999925785e+00 1.054059999999981301e+01 1.595630116171015828e-02
5.719699999999647844e+00 1.054059999999981301e+01 5.308116739418196686e-03
5.836899999999786814e+00 1.054059999999981301e+01 1.378789713252567654e-02
5.954099999999925785e+00 1.054059999999981301e+01 1.167274467576714242e-02
6.032199999999647844e+00 1.054059999999981301e+01 1.910027399773794876e-02
-5.960000000000036380e+00 1.093119999999998981e+01 2.134323022831875315e-03
-5.881900000000314321e+00 1.093119999999998981e+01 1.071421637210013189e-03
-5.764700000000175351e+00 1.093119999999998981e+01 2.138583148625950846e-03
-5.647500000000036380e+00 1.093119999999998981e+01 1.069291574312975423e-03
-5.569400000000314321e+00 1.093119999999998981e+01 4.264385919869675100e-03
-5.452200000000175351e+00 1.093119999999998981e+01 2.132192959934837550e-03
-5.374099999999998545e+00 1.093119999999998981e+01 2.132192959934837550e-03
-5.256900000000314321e+00 1.093119999999998981e+01 2.132192959934837550e-03
-5.139700000000175351e+00 1.093119999999998981e+01 1.069291574312975423e-03
-5.061599999999998545e+00 1.093119999999998981e+01 1.065031448518899892e-03
-4.944400000000314321e+00 1.093119999999998981e+01 1.000000000000000082e-05
-4.866200000000389991e+00 1.093119999999998981e+01 1.000000000000000082e-05
-4.749099999999998545e+00 1.093119999999998981e+01 1.071421637210013189e-03
-4.670900000000074215e+00 1.093119999999998981e+01 1.071421637210013189e-03
-4.553800000000137516e+00 1.093119999999998981e+01 1.000000000000000082e-05
-4.475600000000213186e+00 1.093119999999998981e+01 1.071421637210013189e-03
-4.358400000000074215e+00 1.093119999999998981e+01 1.065031448518899892e-03
-4.280300000000352156e+00 1.093119999999998981e+01 3.199354471350774991e-03
-4.163100000000213186e+00 1.093119999999998981e+01 1.065031448518899892e-03
-4.045900000000074215e+00 1.093119999999998981e+01 1.067161511415937658e-03
-3.967800000000352156e+00 1.093119999999998981e+01 8.490430707592668685e-03
-3.850600000000213186e+00 1.093119999999998981e+01 1.000000000000000082e-05
-3.772500000000036380e+00 1.093119999999998981e+01 7.450960013838222630e-03
-3.655300000000352156e+00 1.093119999999998981e+01 2.132192959934837550e-03
-3.577200000000175351e+00 1.093119999999998981e+01 2.134323022831875315e-03
-3.460000000000036380e+00 1.093119999999998981e+01 5.314506928109309983e-03
-3.342800000000352156e+00 1.093119999999998981e+01 1.065031448518899892e-03
-3.264700000000175351e+00 1.093119999999998981e+01 5.337937619976725404e-03
-3.147500000000036380e+00 1.093119999999998981e+01 2.132192959934837550e-03
-3.069400000000314321e+00 1.093119999999998981e+01 4.260125794075599569e-03
-2.952200000000175351e+00 1.093119999999998981e+01 4.264385919869675100e-03
-2.835000000000036380e+00 1.093119999999998981e+01 5.327287305491537443e-03
-2.756900000000314321e+00 1.093119999999998981e+01 3.192964282659661694e-03
-2.678800000000137516e+00 1.093119999999998981e+01 3.195094345556699460e-03
-2.561599999999998545e+00 1.093119999999998981e+01 3.192964282659661694e-03
-2.444400000000314321e+00 1.093119999999998981e+01 5.327287305491537443e-03
-2.366200000000389991e+00 1.093119999999998981e+01 3.186574093968547964e-03
-2.249099999999998545e+00 1.093119999999998981e+01 4.266515982766712865e-03
-2.170900000000074215e+00 1.093119999999998981e+01 6.379538376628210092e-03
-2.053800000000137516e+00 1.093119999999998981e+01 4.247345416693372108e-03
-1.975600000000213186e+00 1.093119999999998981e+01 5.329417368388575209e-03
-1.858400000000074215e+00 1.093119999999998981e+01 2.132192959934837550e-03
-1.741200000000389991e+00 1.093119999999998981e+01 4.285686548840052755e-03
-1.663100000000213186e+00 1.093119999999998981e+01 6.402969068495625513e-03
-1.545900000000074215e+00 1.093119999999998981e+01 9.606583665640476902e-03
-1.467800000000352156e+00 1.093119999999998981e+01 8.522381651048235168e-03
-1.350600000000213186e+00 1.093119999999998981e+01 8.520251588151199137e-03
-1.272500000000036380e+00 1.093119999999998981e+01 5.316636991006347748e-03
-1.155300000000352156e+00 1.093119999999998981e+01 6.385928565319323388e-03
-1.038100000000213186e+00 1.093119999999998981e+01 7.442439762250071568e-03
-9.600000000000363798e-01 1.093119999999998981e+01 5.318767053903385514e-03
-8.819000000003143214e-01 1.093119999999998981e+01 4.272906171457826162e-03
-7.647000000001753506e-01 1.093119999999998981e+01 8.515991462357123606e-03
-6.475000000000363798e-01 1.093119999999998981e+01 1.169830543053159561e-02
-5.694000000003143214e-01 1.093119999999998981e+01 4.257995731178561803e-03
-4.522000000001753506e-01 1.093119999999998981e+01 9.566112470596757622e-03
-3.740999999999985448e-01 1.093119999999998981e+01 4.255865668281524038e-03
-2.569000000003143214e-01 1.093119999999998981e+01 2.130062897037799784e-03
-1.788000000001375156e-01 1.093119999999998981e+01 9.649184923581232212e-03
-6.159999999999854481e-02 1.093119999999998981e+01 1.170256555632567114e-02
5.559999999968567863e-02 1.093119999999998981e+01 1.171108580791382220e-02
1.337999999996100087e-01 1.093119999999998981e+01 1.395830216428870299e-02
2.509000000000014552e-01 1.093119999999998981e+01 9.595933351155288074e-03
3.290999999999257852e-01 1.093119999999998981e+01 1.497008204038165549e-02
4.461999999998624844e-01 1.093119999999998981e+01 9.587413099567137012e-03
5.243999999997868144e-01 1.093119999999998981e+01 1.171108580791382220e-02
6.415999999999257852e-01 1.093119999999998981e+01 1.807997387005684173e-02
7.586999999998624844e-01 1.093119999999998981e+01 1.693400003145050653e-02
8.368999999997868144e-01 1.093119999999998981e+01 1.493813109692608901e-02
9.540999999999257852e-01 1.093119999999998981e+01 1.385818920812792628e-02
1.032199999999647844e+00 1.093119999999998981e+01 1.595204103591608275e-02
1.149399999999786814e+00 1.093119999999998981e+01 8.577763286371218807e-03
1.227499999999963620e+00 1.093119999999998981e+01 1.063327398201269550e-02
1.344699999999647844e+00 1.093119999999998981e+01 1.917695626203131179e-02
1.461899999999786814e+00 1.093119999999998981e+01 1.703624305050831927e-02
1.539999999999963620e+00 1.093119999999998981e+01 2.554371426127729355e-02
1.618099999999685679e+00 1.093119999999998981e+01 1.913648506698759424e-02
1.735299999999824649e+00 1.093119999999998981e+01 2.564382721743806853e-02
1.852499999999963620e+00 1.093119999999998981e+01 2.232731928675021557e-02
1.930599999999685679e+00 1.093119999999998981e+01 2.235927023020578205e-02
2.047799999999824649e+00 1.093119999999998981e+01 2.236566041889689535e-02
2.125900000000001455e+00 1.093119999999998981e+01 2.560122595949731669e-02
2.243099999999685679e+00 1.093119999999998981e+01 1.384753889364273571e-02
2.321199999999862484e+00 1.093119999999998981e+01 1.919612682810465168e-02
2.438400000000001455e+00 1.093119999999998981e+01 2.770785816466769802e-02
2.555599999999685679e+00 1.093119999999998981e+01 2.123672708346686228e-02
2.633799999999610009e+00 1.093119999999998981e+01 2.123885714636390004e-02
2.750900000000001455e+00 1.093119999999998981e+01 1.699364179256756743e-02
2.829099999999925785e+00 1.093119999999998981e+01 2.232305916095614004e-02
2.946299999999610009e+00 1.093119999999998981e+01 2.024624783634428396e-02
3.024399999999786814e+00 1.093119999999998981e+01 2.343495199320987446e-02
3.141599999999925785e+00 1.093119999999998981e+01 1.926002871501578464e-02
3.258699999999862484e+00 1.093119999999998981e+01 1.491470040505867359e-02
3.336899999999786814e+00 1.093119999999998981e+01 1.488487952450014314e-02
3.454099999999925785e+00 1.093119999999998981e+01 2.135814066859801838e-02
3.532199999999647844e+00 1.093119999999998981e+01 1.923233789735429369e-02
3.649399999999786814e+00 1.093119999999998981e+01 2.124737739795205110e-02
3.727499999999963620e+00 1.093119999999998981e+01 1.594352078432793168e-02
3.844699999999647844e+00 1.093119999999998981e+01 1.704050317630239827e-02
3.961899999999786814e+00 1.093119999999998981e+01 9.534161527141191139e-03
4.039999999999963620e+00 1.093119999999998981e+01 1.507232505943947171e-02
4.157199999999647844e+00 1.093119999999998981e+01 1.491044027926459979e-02
4.235299999999824649e+00 1.093119999999998981e+01 1.065883473677715042e-02
4.352499999999963620e+00 1.093119999999998981e+01 1.701494242153794509e-02
4.430599999999685679e+00 1.093119999999998981e+01 8.518121525254159637e-03
4.547799999999824649e+00 1.093119999999998981e+01 1.489552983898533370e-02
4.625900000000001455e+00 1.093119999999998981e+01 1.491683046795570962e-02
4.743099999999685679e+00 1.093119999999998981e+01 1.283149889175570595e-02
4.821199999999862484e+00 1.093119999999998981e+01 9.572502659287872653e-03
4.938400000000001455e+00 1.093119999999998981e+01 6.396578879804512216e-03
5.055599999999685679e+00 1.093119999999998981e+01 1.173025637398716209e-02
5.133699999999862484e+00 1.093119999999998981e+01 1.279315775960902443e-02
5.250900000000001455e+00 1.093119999999998981e+01 1.284001914334385701e-02
5.329099999999925785e+00 1.093119999999998981e+01 8.579893349268258307e-03
5.446299999999610009e+00 1.093119999999998981e+01 7.448829950941185732e-03
5.524399999999786814e+00 1.093119999999998981e+01 1.280167801119717549e-02
5.641599999999925785e+00 1.093119999999998981e+01 1.167274467576714242e-02
5.719699999999647844e+00 1.093119999999998981e+01 8.550072468709727855e-03
5.836899999999786814e+00 1.093119999999998981e+01 9.581022910876021981e-03
5.954099999999925785e+00 1.093119999999998981e+01 1.166209436128195359e-02
6.032199999999647844e+00 1.093119999999998981e+01 1.066309486257122595e-02
-5.960000000000036380e+00 1.124380000000019209e+01 1.073551700107051171e-03
-5.881900000000314321e+00 1.124380000000019209e+01 6.426399760363040933e-03
-5.764700000000175351e+00 1.124380000000019209e+01 2.144973337317064577e-03
-5.647500000000036380e+00 1.124380000000019209e+01 3.222785163218190845e-03
-5.569400000000314321e+00 1.124380000000019209e+01 2.138583148625950846e-03
-5.452200000000175351e+00 1.124380000000019209e+01 1.000000000000000082e-05
-5.374099999999998545e+00 1.124380000000019209e+01 7.506341649161206268e-03
-5.256900000000314321e+00 1.124380000000019209e+01 1.071421637210013189e-03
-5.139700000000175351e+00 1.124380000000019209e+01 3.212134848733002018e-03
-5.061599999999998545e+00 1.124380000000019209e+01 2.149233463111139674e-03
-4.944400000000314321e+00 1.124380000000019209e+01 1.069291574312975423e-03
-4.866200000000389991e+00 1.124380000000019209e+01 2.144973337317064577e-03
-4.749099999999998545e+00 1.124380000000019209e+01 1.067161511415937658e-03
-4.670900000000074215e+00 1.124380000000019209e+01 1.000000000000000082e-05
-4.553800000000137516e+00 1.124380000000019209e+01 1.069291574312975423e-03
-4.475600000000213186e+00 1.124380000000019209e+01 5.357108186050066161e-03
-4.358400000000074215e+00 1.124380000000019209e+01 1.067161511415937658e-03
-4.280300000000352156e+00 1.124380000000019209e+01 4.268646045663750631e-03
-4.163100000000213186e+00 1.124380000000019209e+01 4.289946674634129153e-03
-4.045900000000074215e+00 1.124380000000019209e+01 4.287816611737090521e-03
-3.967800000000352156e+00 1.124380000000019209e+01 6.417879508774890739e-03
-3.850600000000213186e+00 1.124380000000019209e+01 2.144973337317064577e-03
-3.772500000000036380e+00 1.124380000000019209e+01 3.207874722938926487e-03
-3.655300000000352156e+00 1.124380000000019209e+01 6.407229194289701044e-03
-3.577200000000175351e+00 1.124380000000019209e+01 3.216394974527077549e-03
-3.460000000000036380e+00 1.124380000000019209e+01 6.415749445877852973e-03
-3.342800000000352156e+00 1.124380000000019209e+01 5.331547431285612974e-03
-3.264700000000175351e+00 1.124380000000019209e+01 4.275036234354863927e-03
-3.147500000000036380e+00 1.124380000000019209e+01 6.400839005598587747e-03
-3.069400000000314321e+00 1.124380000000019209e+01 3.212134848733002018e-03
-2.952200000000175351e+00 1.124380000000019209e+01 6.407229194289701044e-03
-2.835000000000036380e+00 1.124380000000019209e+01 3.207874722938926487e-03
-2.756900000000314321e+00 1.124380000000019209e+01 1.071421637210013189e-03
-2.678800000000137516e+00 1.124380000000019209e+01 4.266515982766712865e-03
-2.561599999999998545e+00 1.124380000000019209e+01 7.499951460470092104e-03
-2.444400000000314321e+00 1.124380000000019209e+01 5.337937619976725404e-03
-2.366200000000389991e+00 1.124380000000019209e+01 5.357108186050066161e-03
-2.249099999999998545e+00 1.124380000000019209e+01 5.342197745770801802e-03
-2.170900000000074215e+00 1.124380000000019209e+01 5.342197745770801802e-03
-2.053800000000137516e+00 1.124380000000019209e+01 6.432789949054155097e-03
-1.975600000000213186e+00 1.124380000000019209e+01 5.372018626329330519e-03
-1.858400000000074215e+00 1.124380000000019209e+01 3.214264911630039349e-03
-1.741200000000389991e+00 1.124380000000019209e+01 5.350717997358952864e-03
-1.663100000000213186e+00 1.124380000000019209e+01 5.365628437638217223e-03
-1.545900000000074215e+00 1.124380000000019209e+01 6.437050074848230628e-03
-1.467800000000352156e+00 1.124380000000019209e+01 4.292076737531166919e-03
-1.350600000000213186e+00 1.124380000000019209e+01 6.400839005598587747e-03
-1.272500000000036380e+00 1.124380000000019209e+01 6.422139634568966270e-03
-1.155300000000352156e+00 1.124380000000019209e+01 7.478650831499715317e-03
-1.038100000000213186e+00 1.124380000000019209e+01 6.405099131392663278e-03
-9.600000000000363798e-01 1.124380000000019209e+01 1.000000000000000082e-05
-8.819000000003143214e-01 1.124380000000019209e+01 2.151363526008177440e-03
-7.647000000001753506e-01 1.124380000000019209e+01 8.556462657400841151e-03
-6.475000000000363798e-01 1.124380000000019209e+01 4.272906171457826162e-03
-5.694000000003143214e-01 1.124380000000019209e+01 8.590543663753445400e-03
-4.522000000001753506e-01 1.124380000000019209e+01 1.067374517705641478e-02
-3.740999999999985448e-01 1.124380000000019209e+01 4.298466926222279348e-03
-2.569000000003143214e-01 1.124380000000019209e+01 8.584153475062333838e-03
-1.788000000001375156e-01 1.124380000000019209e+01 3.205744660041888287e-03
-6.159999999999854481e-02 1.124380000000019209e+01 5.367758500535254988e-03
5.559999999968567863e-02 1.124380000000019209e+01 6.402969068495625513e-03
1.337999999996100087e-01 1.124380000000019209e+01 8.569243034783067745e-03
2.509000000000014552e-01 1.124380000000019209e+01 5.340067682873763169e-03
3.290999999999257852e-01 1.124380000000019209e+01 9.606583665640476902e-03
4.461999999998624844e-01 1.124380000000019209e+01 9.642794734890118916e-03
5.243999999997868144e-01 1.124380000000019209e+01 1.502546367570463913e-02
6.415999999999257852e-01 1.124380000000019209e+01 5.346457871564877333e-03
7.586999999998624844e-01 1.124380000000019209e+01 6.413619382980815208e-03
8.368999999997868144e-01 1.124380000000019209e+01 9.604453602743439136e-03
9.540999999999257852e-01 1.124380000000019209e+01 9.657705175169383274e-03
1.032199999999647844e+00 1.124380000000019209e+01 1.174090668847235265e-02
1.149399999999786814e+00 1.124380000000019209e+01 1.598825210516572476e-02
1.227499999999963620e+00 1.124380000000019209e+01 1.601807298572425348e-02
1.344699999999647844e+00 1.124380000000019209e+01 1.176859750613384360e-02
1.461899999999786814e+00 1.124380000000019209e+01 6.430659886157117332e-03
1.539999999999963620e+00 1.124380000000019209e+01 1.712996581797798443e-02
1.618099999999685679e+00 1.124380000000019209e+01 1.708523449714019135e-02
1.735299999999824649e+00 1.124380000000019209e+01 1.601594292282721571e-02
1.852499999999963620e+00 1.124380000000019209e+01 1.281658845147644159e-02
1.930599999999685679e+00 1.124380000000019209e+01 1.176859750613384360e-02
2.047799999999824649e+00 1.124380000000019209e+01 1.499138266935203315e-02
2.125900000000001455e+00 1.124380000000019209e+01 1.177711775772199466e-02
2.243099999999685679e+00 1.124380000000019209e+01 1.815878619724724252e-02
2.321199999999862484e+00 1.124380000000019209e+01 1.821842795836429996e-02
2.438400000000001455e+00 1.124380000000019209e+01 9.615103917228627964e-03
2.555599999999685679e+00 1.124380000000019209e+01 1.068013536574752634e-02
2.633799999999610009e+00 1.124380000000019209e+01 2.025689815082947626e-02
2.750900000000001455e+00 1.124380000000019209e+01 2.244873287188137168e-02
2.829099999999925785e+00 1.124380000000019209e+01 1.705967374237573470e-02
2.946299999999610009e+00 1.124380000000019209e+01 1.920890720548687827e-02
3.024399999999786814e+00 1.124380000000019209e+01 1.713848606956613549e-02
3.141599999999925785e+00 1.124380000000019209e+01 1.068439549154160360e-02
3.258699999999862484e+00 1.124380000000019209e+01 1.713209588087502219e-02
3.336899999999786814e+00 1.124380000000019209e+01 2.354358520095880050e-02
3.454099999999925785e+00 1.124380000000019209e+01 2.029949940877023157e-02
3.532199999999647844e+00 1.124380000000019209e+01 1.707245411975796476e-02
3.649399999999786814e+00 1.124380000000019209e+01 1.501268329832241254e-02
3.727499999999963620e+00 1.124380000000019209e+01 1.497008204038165549e-02
3.844699999999647844e+00 1.124380000000019209e+01 1.281871851437347762e-02
3.961899999999786814e+00 1.124380000000019209e+01 1.933458091641210991e-02
4.039999999999963620e+00 1.124380000000019209e+01 1.491683046795570962e-02
4.157199999999647844e+00 1.124380000000019209e+01 1.176433738033976807e-02
4.235299999999824649e+00 1.124380000000019209e+01 1.287410014969646126e-02
4.352499999999963620e+00 1.124380000000019209e+01 1.388588002578941549e-02
4.430599999999685679e+00 1.124380000000019209e+01 1.500842317252833527e-02
4.547799999999824649e+00 1.124380000000019209e+01 1.072273662368828338e-02
4.625900000000001455e+00 1.124380000000019209e+01 8.550072468709727855e-03
4.743099999999685679e+00 1.124380000000019209e+01 8.573503160577143276e-03
4.821199999999862484e+00 1.124380000000019209e+01 1.286557989810831019e-02
4.938400000000001455e+00 1.124380000000019209e+01 8.554332594503803386e-03
5.055599999999685679e+00 1.124380000000019209e+01 1.604576380338574443e-02
5.133699999999862484e+00 1.124380000000019209e+01 1.066309486257122595e-02
5.250900000000001455e+00 1.124380000000019209e+01 7.482910957293790848e-03
5.329099999999925785e+00 1.124380000000019209e+01 1.282723876596163042e-02
5.446299999999610009e+00 1.124380000000019209e+01 1.287197008679942349e-02
5.524399999999786814e+00 1.124380000000019209e+01 9.610843791434552433e-03
5.641599999999925785e+00 1.124380000000019209e+01 1.498073235486684605e-02
5.719699999999647844e+00 1.124380000000019209e+01 1.288262040128461232e-02
5.836899999999786814e+00 1.124380000000019209e+01 1.072699674948235891e-02
5.954099999999925785e+00 1.124380000000019209e+01 1.706606393106685146e-02
6.032199999999647844e+00 1.124380000000019209e+01 9.612973854331590198e-03
-5.960000000000036380e+00 1.155630000000019209e+01 3.224915226115229044e-03
-5.881900000000314321e+00 1.155630000000019209e+01 1.000000000000000082e-05
-5.764700000000175351e+00 1.155630000000019209e+01 2.149233463111139674e-03
-5.647500000000036380e+00 1.155630000000019209e+01 3.220655100321153080e-03
-5.569400000000314321e+00 1.155630000000019209e+01 1.075681763004088720e-03
-5.452200000000175351e+00 1.155630000000019209e+01 3.224915226115229044e-03
-5.374099999999998545e+00 1.155630000000019209e+01 1.079941888798164468e-03
-5.256900000000314321e+00 1.155630000000019209e+01 1.077811825901126702e-03
-5.139700000000175351e+00 1.155630000000019209e+01 2.149233463111139674e-03
-5.061599999999998545e+00 1.155630000000019209e+01 4.300596989119317114e-03
-4.944400000000314321e+00 1.155630000000019209e+01 1.075681763004088720e-03
-4.866200000000389991e+00 1.155630000000019209e+01 3.222785163218190845e-03
-4.749099999999998545e+00 1.155630000000019209e+01 1.075681763004088720e-03
-4.670900000000074215e+00 1.155630000000019209e+01 2.155623651802253404e-03
-4.553800000000137516e+00 1.155630000000019209e+01 4.300596989119317114e-03
-4.475600000000213186e+00 1.155630000000019209e+01 1.000000000000000082e-05
-4.358400000000074215e+00 1.155630000000019209e+01 2.155623651802253404e-03
-4.280300000000352156e+00 1.155630000000019209e+01 1.000000000000000082e-05
-4.163100000000213186e+00 1.155630000000019209e+01 3.214264911630039349e-03
-4.045900000000074215e+00 1.155630000000019209e+01 7.531902403925660322e-03
-3.967800000000352156e+00 1.155630000000019209e+01 1.000000000000000082e-05
-3.850600000000213186e+00 1.155630000000019209e+01 1.000000000000000082e-05
-3.772500000000036380e+00 1.155630000000019209e+01 2.151363526008177440e-03
-3.655300000000352156e+00 1.155630000000019209e+01 1.073551700107051171e-03
-3.577200000000175351e+00 1.155630000000019209e+01 5.378408815020444683e-03
-3.460000000000036380e+00 1.155630000000019209e+01 2.147103400214102342e-03
-3.342800000000352156e+00 1.155630000000019209e+01 2.142843274420026378e-03
-3.264700000000175351e+00 1.155630000000019209e+01 2.149233463111139674e-03
-3.147500000000036380e+00 1.155630000000019209e+01 1.077811825901126702e-03
-3.069400000000314321e+00 1.155630000000019209e+01 3.218525037424115314e-03
-2.952200000000175351e+00 1.155630000000019209e+01 3.239825666394493403e-03
-2.835000000000036380e+00 1.155630000000019209e+01 2.144973337317064577e-03
-2.756900000000314321e+00 1.155630000000019209e+01 7.510601774955281799e-03
-2.678800000000137516e+00 1.155630000000019209e+01 4.289946674634129153e-03
-2.561599999999998545e+00 1.155630000000019209e+01 5.376278752123406050e-03
-2.444400000000314321e+00 1.155630000000019209e+01 2.155623651802253404e-03
-2.366200000000389991e+00 1.155630000000019209e+01 5.382668940814520214e-03
-2.249099999999998545e+00 1.155630000000019209e+01 3.222785163218190845e-03
-2.170900000000074215e+00 1.155630000000019209e+01 7.529772341028621689e-03
-2.053800000000137516e+00 1.155630000000019209e+01 1.181332882697163668e-02
-1.975600000000213186e+00 1.155630000000019209e+01 1.077811825901126702e-03
-1.858400000000074215e+00 1.155630000000019209e+01 4.300596989119317114e-03
-1.741200000000389991e+00 1.155630000000019209e+01 4.313377366501544574e-03
-1.663100000000213186e+00 1.155630000000019209e+01 6.483911458583061470e-03
-1.545900000000074215e+00 1.155630000000019209e+01 5.374148689226368285e-03
-1.467800000000352156e+00 1.155630000000019209e+01 7.536162529719735853e-03
-1.350600000000213186e+00 1.155630000000019209e+01 6.479651332788986806e-03
-1.272500000000036380e+00 1.155630000000019209e+01 5.378408815020444683e-03
-1.155300000000352156e+00 1.155630000000019209e+01 1.071847649789420785e-02
-1.038100000000213186e+00 1.155630000000019209e+01 6.458350703818608284e-03
-9.600000000000363798e-01 1.155630000000019209e+01 1.078876857349645585e-02
-8.819000000003143214e-01 1.155630000000019209e+01 7.510601774955281799e-03
-7.647000000001753506e-01 1.155630000000019209e+01 8.582023412165294338e-03
-6.475000000000363798e-01 1.155630000000019209e+01 4.294206800428204684e-03
-5.694000000003143214e-01 1.155630000000019209e+01 5.354978123153028395e-03
-4.522000000001753506e-01 1.155630000000019209e+01 4.292076737531166919e-03
-3.740999999999985448e-01 1.155630000000019209e+01 7.508471712058243167e-03
-2.569000000003143214e-01 1.155630000000019209e+01 8.592673726650483165e-03
-1.788000000001375156e-01 1.155630000000019209e+01 6.469001018303797979e-03
-6.159999999999854481e-02 1.155630000000019209e+01 9.636404546199005619e-03
5.559999999968567863e-02 1.155630000000019209e+01 7.514861900749357330e-03
1.337999999996100087e-01 1.155630000000019209e+01 8.622494607209013617e-03
2.509000000000014552e-01 1.155630000000019209e+01 8.582023412165294338e-03
3.290999999999257852e-01 1.155630000000019209e+01 6.449830452230458089e-03
4.461999999998624844e-01 1.155630000000019209e+01 1.726415978049136712e-02
5.243999999997868144e-01 1.155630000000019209e+01 6.473261144097873510e-03
6.415999999999257852e-01 1.155630000000019209e+01 1.071847649789420785e-02
7.586999999998624844e-01 1.155630000000019209e+01 1.075042744134977434e-02
8.368999999997868144e-01 1.155630000000019209e+01 8.569243034783067745e-03
9.540999999999257852e-01 1.155630000000019209e+01 8.586283537959369869e-03
1.032199999999647844e+00 1.155630000000019209e+01 8.573503160577143276e-03
1.149399999999786814e+00 1.155630000000019209e+01 1.071208630920309456e-02
1.227499999999963620e+00 1.155630000000019209e+01 7.540422655513811384e-03
1.344699999999647844e+00 1.155630000000019209e+01 1.287836027549053679e-02
1.461899999999786814e+00 1.155630000000019209e+01 1.934736129379433303e-02
1.539999999999963620e+00 1.155630000000019209e+01 9.664095363860496571e-03
1.618099999999685679e+00 1.155630000000019209e+01 1.282936882885866645e-02
1.735299999999824649e+00 1.155630000000019209e+01 1.067800530285049031e-02
1.852499999999963620e+00 1.155630000000019209e+01 1.180906870117756115e-02
1.930599999999685679e+00 1.155630000000019209e+01 1.501907348701352583e-02
2.047799999999824649e+00 1.155630000000019209e+01 1.391144078055387041e-02
2.125900000000001455e+00 1.155630000000019209e+01 1.607771474684131438e-02
2.243099999999685679e+00 1.155630000000019209e+01 1.507871524813058500e-02
2.321199999999862484e+00 1.155630000000019209e+01 9.638534609096043385e-03
2.438400000000001455e+00 1.155630000000019209e+01 6.437050074848230628e-03
2.555599999999685679e+00 1.155630000000019209e+01 1.500629310963129751e-02
2.633799999999610009e+00 1.155630000000019209e+01 9.700306433110138585e-03
2.750900000000001455e+00 1.155630000000019209e+01 1.295078241398982255e-02
2.829099999999925785e+00 1.155630000000019209e+01 1.724498921441802723e-02
2.946299999999610009e+00 1.155630000000019209e+01 1.931115022454469102e-02
3.024399999999786814e+00 1.155630000000019209e+01 1.714061613246317325e-02
3.141599999999925785e+00 1.155630000000019209e+01 1.507871524813058500e-02
3.258699999999862484e+00 1.155630000000019209e+01 1.722581864834468388e-02
3.336899999999786814e+00 1.155630000000019209e+01 1.287197008679942349e-02
3.454099999999925785e+00 1.155630000000019209e+01 1.290179096735795221e-02
3.532199999999647844e+00 1.155630000000019209e+01 1.610540556450280186e-02
3.649399999999786814e+00 1.155630000000019209e+01 1.392422115793609527e-02
3.727499999999963620e+00 1.155630000000019209e+01 8.554332594503803386e-03
3.844699999999647844e+00 1.155630000000019209e+01 1.925363852632467135e-02
3.961899999999786814e+00 1.155630000000019209e+01 1.821416783257022443e-02
4.039999999999963620e+00 1.155630000000019209e+01 2.048268481791547940e-02
4.157199999999647844e+00 1.155630000000019209e+01 1.288475046418165008e-02
4.235299999999824649e+00 1.155630000000019209e+01 9.642794734890118916e-03
4.352499999999963620e+00 1.155630000000019209e+01 8.577763286371218807e-03
4.430599999999685679e+00 1.155630000000019209e+01 1.393700153531832360e-02
4.547799999999824649e+00 1.155630000000019209e+01 1.181545888986867444e-02
4.625900000000001455e+00 1.155630000000019209e+01 1.823333839864356432e-02
4.743099999999685679e+00 1.155630000000019209e+01 2.138583148625950933e-02
4.821199999999862484e+00 1.155630000000019209e+01 1.284427926913793254e-02
4.938400000000001455e+00 1.155630000000019209e+01 1.292735172212240713e-02
5.055599999999685679e+00 1.155630000000019209e+01 1.818647701490873347e-02
5.133699999999862484e+00 1.155630000000019209e+01 9.653445049375307743e-03
5.250900000000001455e+00 1.155630000000019209e+01 1.079941888798164468e-02
5.329099999999925785e+00 1.155630000000019209e+01 9.708826684698291382e-03
5.446299999999610009e+00 1.155630000000019209e+01 1.071208630920309456e-02
5.524399999999786814e+00 1.155630000000019209e+01 1.074190718976162501e-02
5.641599999999925785e+00 1.155630000000019209e+01 4.309117240707469043e-03
5.719699999999647844e+00 1.155630000000019209e+01 1.178350794641310796e-02
5.836899999999786814e+00 1.155630000000019209e+01 1.393487147242128583e-02
5.954099999999925785e+00 1.155630000000019209e+01 1.390931071765683091e-02
6.032199999999647844e+00 1.155630000000019209e+01 1.178137788351607020e-02
-5.960000000000036380e+00 1.186869999999998981e+01 1.082071951695202233e-03
-5.881900000000314321e+00 1.186869999999998981e+01 1.077811825901126702e-03
-5.764700000000175351e+00 1.186869999999998981e+01 1.000000000000000082e-05
-5.647500000000036380e+00 1.186869999999998981e+01 1.000000000000000082e-05
-5.569400000000314321e+00 1.186869999999998981e+01 2.159883777596328935e-03
-5.452200000000175351e+00 1.186869999999998981e+01 1.079941888798164468e-03
-5.374099999999998545e+00 1.186869999999998981e+01 4.324027680986733402e-03
-5.256900000000314321e+00 1.186869999999998981e+01 1.079941888798164468e-03
-5.139700000000175351e+00 1.186869999999998981e+01 4.317637492295620105e-03
-5.061599999999998545e+00 1.186869999999998981e+01 1.000000000000000082e-05
-4.944400000000314321e+00 1.186869999999998981e+01 1.077811825901126702e-03
-4.866200000000389991e+00 1.186869999999998981e+01 1.079941888798164468e-03
-4.749099999999998545e+00 1.186869999999998981e+01 4.306987177810430410e-03
-4.670900000000074215e+00 1.186869999999998981e+01 3.220655100321153080e-03
-4.553800000000137516e+00 1.186869999999998981e+01 4.315507429398582340e-03
-4.475600000000213186e+00 1.186869999999998981e+01 1.073551700107051171e-03
-4.358400000000074215e+00 1.186869999999998981e+01 3.233435477703380106e-03
-4.280300000000352156e+00 1.186869999999998981e+01 1.075681763004088720e-03
-4.163100000000213186e+00 1.186869999999998981e+01 5.372018626329330519e-03
-4.045900000000074215e+00 1.186869999999998981e+01 2.144973337317064577e-03
-3.967800000000352156e+00 1.186869999999998981e+01 1.082071951695202233e-03
-3.850600000000213186e+00 1.186869999999998981e+01 4.302727052016354879e-03
-3.772500000000036380e+00 1.186869999999998981e+01 1.077811825901126702e-03
-3.655300000000352156e+00 1.186869999999998981e+01 1.073551700107051171e-03
-3.577200000000175351e+00 1.186869999999998981e+01 1.090592203283353512e-03
-3.460000000000036380e+00 1.186869999999998981e+01 3.237695603497455638e-03
-3.342800000000352156e+00 1.186869999999998981e+01 1.082071951695202233e-03
-3.264700000000175351e+00 1.186869999999998981e+01 2.162013840493366701e-03
-3.147500000000036380e+00 1.186869999999998981e+01 5.384799003711557980e-03
-3.069400000000314321e+00 1.186869999999998981e+01 6.500951961759364461e-03
-2.952200000000175351e+00 1.186869999999998981e+01 1.075681763004088720e-03
-2.835000000000036380e+00 1.186869999999998981e+01 1.075681763004088720e-03
-2.756900000000314321e+00 1.186869999999998981e+01 1.073551700107051171e-03
-2.678800000000137516e+00 1.186869999999998981e+01 1.000000000000000082e-05
-2.561599999999998545e+00 1.186869999999998981e+01 6.481781395686023704e-03
-2.444400000000314321e+00 1.186869999999998981e+01 5.363498374741179457e-03
-2.366200000000389991e+00 1.186869999999998981e+01 5.380538877917482449e-03
-2.249099999999998545e+00 1.186869999999998981e+01 3.229175351909304142e-03
-2.170900000000074215e+00 1.186869999999998981e+01 6.454090578024532752e-03
-2.053800000000137516e+00 1.186869999999998981e+01 3.239825666394493403e-03
-1.975600000000213186e+00 1.186869999999998981e+01 7.527642278131584791e-03
-1.858400000000074215e+00 1.186869999999998981e+01 6.466870955406760213e-03
-1.741200000000389991e+00 1.186869999999998981e+01 4.311247303604506809e-03
-1.663100000000213186e+00 1.186869999999998981e+01 4.306987177810430410e-03
-1.545900000000074215e+00 1.186869999999998981e+01 8.577763286371218807e-03
-1.467800000000352156e+00 1.186869999999998981e+01 3.239825666394493403e-03
-1.350600000000213186e+00 1.186869999999998981e+01 2.151363526008177440e-03
-1.272500000000036380e+00 1.186869999999998981e+01 3.254736106673757762e-03
-1.155300000000352156e+00 1.186869999999998981e+01 4.302727052016354879e-03
-1.038100000000213186e+00 1.186869999999998981e+01 3.229175351909304142e-03
-9.600000000000363798e-01 1.186869999999998981e+01 4.298466926222279348e-03
-8.819000000003143214e-01 1.186869999999998981e+01 5.403969569784897869e-03
-7.647000000001753506e-01 1.186869999999998981e+01 4.300596989119317114e-03
-6.475000000000363798e-01 1.186869999999998981e+01 8.620364544311975852e-03
-5.694000000003143214e-01 1.186869999999998981e+01 3.231305414806341907e-03
-4.522000000001753506e-01 1.186869999999998981e+01 6.475391206994911275e-03
-3.740999999999985448e-01 1.186869999999998981e+01 7.536162529719735853e-03
-2.569000000003143214e-01 1.186869999999998981e+01 7.561723284484188172e-03
-1.788000000001375156e-01 1.186869999999998981e+01 7.540422655513811384e-03
-6.159999999999854481e-02 1.186869999999998981e+01 1.075681763004088937e-02
5.559999999968567863e-02 1.186869999999998981e+01 7.551072969999000212e-03
1.337999999996100087e-01 1.186869999999998981e+01 7.544682781307886048e-03
2.509000000000014552e-01 1.186869999999998981e+01 9.683265929933838195e-03
3.290999999999257852e-01 1.186869999999998981e+01 3.224915226115229044e-03
4.461999999998624844e-01 1.186869999999998981e+01 6.466870955406760213e-03
5.243999999997868144e-01 1.186869999999998981e+01 1.835262192087768265e-02
6.415999999999257852e-01 1.186869999999998981e+01 9.655575112272345509e-03
7.586999999998624844e-01 1.186869999999998981e+01 1.075468756714384987e-02
8.368999999997868144e-01 1.186869999999998981e+01 1.075255750424681210e-02
9.540999999999257852e-01 1.186869999999998981e+01 5.393319255299708175e-03
1.032199999999647844e+00 1.186869999999998981e+01 1.080793913956979574e-02
1.149399999999786814e+00 1.186869999999998981e+01 1.181971901566274998e-02
1.227499999999963620e+00 1.186869999999998981e+01 1.610753562739984310e-02
1.344699999999647844e+00 1.186869999999998981e+01 6.466870955406760213e-03
1.461899999999786814e+00 1.186869999999998981e+01 9.702436496007178085e-03
1.539999999999963620e+00 1.186869999999998981e+01 1.399025310774426947e-02
1.618099999999685679e+00 1.186869999999998981e+01 9.668355489654572102e-03
1.735299999999824649e+00 1.186869999999998981e+01 1.399025310774426947e-02
1.852499999999963620e+00 1.186869999999998981e+01 1.398173285615611841e-02
1.930599999999685679e+00 1.186869999999998981e+01 1.509575575130688713e-02
2.047799999999824649e+00 1.186869999999998981e+01 1.182397914145682551e-02
2.125900000000001455e+00 1.186869999999998981e+01 2.056788733379699349e-02
2.243099999999685679e+00 1.186869999999998981e+01 2.141139224102396252e-02
2.321199999999862484e+00 1.186869999999998981e+01 1.396895247877389008e-02
2.438400000000001455e+00 1.186869999999998981e+01 9.713086810492366913e-03
2.555599999999685679e+00 1.186869999999998981e+01 1.073338693817347221e-02
2.633799999999610009e+00 1.186869999999998981e+01 1.821416783257022443e-02
2.750900000000001455e+00 1.186869999999998981e+01 7.534032466822697220e-03
2.829099999999925785e+00 1.186869999999998981e+01 1.289753084156387668e-02
2.946299999999610009e+00 1.186869999999998981e+01 1.288475046418165008e-02
3.024399999999786814e+00 1.186869999999998981e+01 9.734387439462744568e-03
3.141599999999925785e+00 1.186869999999998981e+01 1.508084531102762277e-02
3.258699999999862484e+00 1.186869999999998981e+01 1.827593965658432310e-02
3.336899999999786814e+00 1.186869999999998981e+01 1.505528455626316958e-02
3.454099999999925785e+00 1.186869999999998981e+01 1.184314970753016540e-02
3.532199999999647844e+00 1.186869999999998981e+01 1.288475046418165008e-02
3.649399999999786814e+00 1.186869999999998981e+01 1.179202819800125902e-02
3.727499999999963620e+00 1.186869999999998981e+01 1.400516354802353383e-02
3.844699999999647844e+00 1.186869999999998981e+01 1.609475525001761304e-02
3.961899999999786814e+00 1.186869999999998981e+01 1.613309638216429628e-02
4.039999999999963620e+00 1.186869999999998981e+01 1.510001587710096092e-02
4.157199999999647844e+00 1.186869999999998981e+01 1.614374669664948164e-02
4.235299999999824649e+00 1.186869999999998981e+01 1.718747751619800410e-02
4.352499999999963620e+00 1.186869999999998981e+01 1.187297058808869411e-02
4.430599999999685679e+00 1.186869999999998981e+01 8.607584166929749259e-03
4.547799999999824649e+00 1.186869999999998981e+01 1.072912681237939668e-02
4.625900000000001455e+00 1.186869999999998981e+01 8.607584166929749259e-03
4.743099999999685679e+00 1.186869999999998981e+01 1.073977712686458551e-02
4.821199999999862484e+00 1.186869999999998981e+01 7.504211586264167635e-03
4.938400000000001455e+00 1.186869999999998981e+01 1.405202493175836467e-02
5.055599999999685679e+00 1.186869999999998981e+01 1.612883625637021728e-02
5.133699999999862484e+00 1.186869999999998981e+01 1.182184907855978774e-02
5.250900000000001455e+00 1.186869999999998981e+01 1.077172807032015199e-02
5.329099999999925785e+00 1.186869999999998981e+01 5.393319255299708175e-03
5.446299999999610009e+00 1.186869999999998981e+01 1.396043222718573902e-02
5.524399999999786814e+00 1.186869999999998981e+01 1.289753084156387668e-02
5.641599999999925785e+00 1.186869999999998981e+01 7.583023913454566695e-03
5.719699999999647844e+00 1.186869999999998981e+01 4.309117240707469043e-03
5.836899999999786814e+00 1.186869999999998981e+01 8.656575613561617866e-03
5.954099999999925785e+00 1.186869999999998981e+01 6.451960515127494987e-03
6.032199999999647844e+00 1.186869999999998981e+01 9.691786181521987523e-03
-5.960000000000036380e+00 1.225939999999991414e+01 1.000000000000000082e-05
-5.881900000000314321e+00 1.225939999999991414e+01 1.000000000000000082e-05
-5.764700000000175351e+00 1.225939999999991414e+01 1.000000000000000082e-05
-5.647500000000036380e+00 1.225939999999991414e+01 1.000000000000000082e-05
-5.569400000000314321e+00 1.225939999999991414e+01 1.000000000000000082e-05
-5.452200000000175351e+00 1.225939999999991414e+01 1.082071951695202233e-03
-5.374099999999998545e+00 1.225939999999991414e+01 2.157753714699291170e-03
-5.256900000000314321e+00 1.225939999999991414e+01 1.082071951695202233e-03
-5.139700000000175351e+00 1.225939999999991414e+01 2.159883777596328935e-03
-5.061599999999998545e+00 1.225939999999991414e+01 1.077811825901126702e-03
-4.944400000000314321e+00 1.225939999999991414e+01 1.084202014592239999e-03
-4.866200000000389991e+00 1.225939999999991414e+01 1.082071951695202233e-03
-4.749099999999998545e+00 1.225939999999991414e+01 1.082071951695202233e-03
-4.670900000000074215e+00 1.225939999999991414e+01 1.082071951695202233e-03
-4.553800000000137516e+00 1.225939999999991414e+01 1.082071951695202233e-03
-4.475600000000213186e+00 1.225939999999991414e+01 1.086332077489277981e-03
-4.358400000000074215e+00 1.225939999999991414e+01 1.084202014592239999e-03
-4.280300000000352156e+00 1.225939999999991414e+01 2.162013840493366701e-03
-4.163100000000213186e+00 1.225939999999991414e+01 1.000000000000000082e-05
-4.045900000000074215e+00 1.225939999999991414e+01 1.088462140386315530e-03
-3.967800000000352156e+00 1.225939999999991414e+01 2.183314469463744790e-03
-3.850600000000213186e+00 1.225939999999991414e+01 1.082071951695202233e-03
-3.772500000000036380e+00 1.225939999999991414e+01 3.258996232467833293e-03
-3.655300000000352156e+00 1.225939999999991414e+01 3.263256358261909258e-03
-3.577200000000175351e+00 1.225939999999991414e+01 1.082071951695202233e-03
-3.460000000000036380e+00 1.225939999999991414e+01 4.330417869677846698e-03
-3.342800000000352156e+00 1.225939999999991414e+01 4.317637492295620105e-03
-3.264700000000175351e+00 1.225939999999991414e+01 2.157753714699291170e-03
-3.147500000000036380e+00 1.225939999999991414e+01 5.403969569784897869e-03
-3.069400000000314321e+00 1.225939999999991414e+01 4.317637492295620105e-03
-2.952200000000175351e+00 1.225939999999991414e+01 1.086332077489277981e-03
-2.835000000000036380e+00 1.225939999999991414e+01 2.159883777596328935e-03
-2.756900000000314321e+00 1.225939999999991414e+01 2.159883777596328935e-03
-2.678800000000137516e+00 1.225939999999991414e+01 4.319767555192657871e-03
-2.561599999999998545e+00 1.225939999999991414e+01 4.334677995471922229e-03
-2.444400000000314321e+00 1.225939999999991414e+01 3.252606043776719996e-03
-2.366200000000389991e+00 1.225939999999991414e+01 4.353848561545262119e-03
-2.249099999999998545e+00 1.225939999999991414e+01 3.235565540600417872e-03
-2.170900000000074215e+00 1.225939999999991414e+01 4.326157743883771167e-03
-2.053800000000137516e+00 1.225939999999991414e+01 2.151363526008177440e-03
-1.975600000000213186e+00 1.225939999999991414e+01 6.471131081200835744e-03
-1.858400000000074215e+00 1.225939999999991414e+01 1.000000000000000082e-05
-1.741200000000389991e+00 1.225939999999991414e+01 9.732257376565706802e-03
-1.663100000000213186e+00 1.225939999999991414e+01 4.317637492295620105e-03
-1.545900000000074215e+00 1.225939999999991414e+01 4.315507429398582340e-03
-1.467800000000352156e+00 1.225939999999991414e+01 8.643795236179391273e-03
-1.350600000000213186e+00 1.225939999999991414e+01 2.157753714699291170e-03
-1.272500000000036380e+00 1.225939999999991414e+01 7.553203032896037110e-03
-1.155300000000352156e+00 1.225939999999991414e+01 4.319767555192657871e-03
-1.038100000000213186e+00 1.225939999999991414e+01 5.425270198755275525e-03
-9.600000000000363798e-01 1.225939999999991414e+01 1.081645939115794680e-02
-8.819000000003143214e-01 1.225939999999991414e+01 2.162013840493366701e-03
-7.647000000001753506e-01 1.225939999999991414e+01 8.667225928046806693e-03
-6.475000000000363798e-01 1.225939999999991414e+01 7.574503661866415632e-03
-5.694000000003143214e-01 1.225939999999991414e+01 5.401839506887860104e-03
-4.522000000001753506e-01 1.225939999999991414e+01 6.475391206994911275e-03
-3.740999999999985448e-01 1.225939999999991414e+01 9.704566558904215851e-03
-2.569000000003143214e-01 1.225939999999991414e+01 4.317637492295620105e-03
-1.788000000001375156e-01 1.225939999999991414e+01 9.706696621801253616e-03
-6.159999999999854481e-02 1.225939999999991414e+01 3.244085792188568934e-03
5.559999999968567863e-02 1.225939999999991414e+01 6.462610829612683815e-03
1.337999999996100087e-01 1.225939999999991414e+01 8.635274984591240210e-03
2.509000000000014552e-01 1.225939999999991414e+01 4.319767555192657871e-03
3.290999999999257852e-01 1.225939999999991414e+01 5.384799003711557980e-03
4.461999999998624844e-01 1.225939999999991414e+01 3.233435477703380106e-03
5.243999999997868144e-01 1.225939999999991414e+01 6.466870955406760213e-03
6.415999999999257852e-01 1.225939999999991414e+01 7.555333095793075743e-03
7.586999999998624844e-01 1.225939999999991414e+01 1.080367901377572021e-02
8.368999999997868144e-01 1.225939999999991414e+01 1.400729361092056986e-02
9.540999999999257852e-01 1.225939999999991414e+01 8.635274984591240210e-03
1.032199999999647844e+00 1.225939999999991414e+01 7.563853347381226805e-03
1.149399999999786814e+00 1.225939999999991414e+01 7.557463158690112641e-03
1.227499999999963620e+00 1.225939999999991414e+01 1.081432932826090904e-02
1.344699999999647844e+00 1.225939999999991414e+01 1.084202014592239999e-03
1.461899999999786814e+00 1.225939999999991414e+01 1.186658039939758255e-02
1.539999999999963620e+00 1.225939999999991414e+01 1.405202493175836467e-02
1.618099999999685679e+00 1.225939999999991414e+01 1.190918165733833786e-02
1.735299999999824649e+00 1.225939999999991414e+01 1.507658518523354550e-02
1.852499999999963620e+00 1.225939999999991414e+01 1.078450844770238032e-02
1.930599999999685679e+00 1.225939999999991414e+01 5.399709443990822338e-03
2.047799999999824649e+00 1.225939999999991414e+01 9.719476999183478474e-03
2.125900000000001455e+00 1.225939999999991414e+01 6.486041521480100103e-03
2.243099999999685679e+00 1.225939999999991414e+01 6.479651332788986806e-03
2.321199999999862484e+00 1.225939999999991414e+01 8.673616116737919990e-03
2.438400000000001455e+00 1.225939999999991414e+01 9.723737124977555740e-03
2.555599999999685679e+00 1.225939999999991414e+01 1.403285436568502305e-02
2.633799999999610009e+00 1.225939999999991414e+01 1.301042417510687998e-02
2.750900000000001455e+00 1.225939999999991414e+01 8.613974355620860821e-03
2.829099999999925785e+00 1.225939999999991414e+01 1.292096153343129210e-02
2.946299999999610009e+00 1.225939999999991414e+01 1.829937034845173852e-02
3.024399999999786814e+00 1.225939999999991414e+01 1.079515876218756915e-02
3.141599999999925785e+00 1.225939999999991414e+01 1.723646896282987617e-02
3.258699999999862484e+00 1.225939999999991414e+01 1.188788102836796021e-02
3.336899999999786814e+00 1.225939999999991414e+01 1.078876857349645585e-02
3.454099999999925785e+00 1.225939999999991414e+01 1.078024832190830479e-02
3.532199999999647844e+00 1.225939999999991414e+01 9.691786181521987523e-03
3.649399999999786814e+00 1.225939999999991414e+01 1.623320933832507126e-02
3.727499999999963620e+00 1.225939999999991414e+01 1.190492153154426233e-02
3.844699999999647844e+00 1.225939999999991414e+01 9.710956747595329147e-03
3.961899999999786814e+00 1.225939999999991414e+01 1.078450844770238032e-02
4.039999999999963620e+00 1.225939999999991414e+01 1.193900253789686831e-02
4.157199999999647844e+00 1.225939999999991414e+01 1.190279146864722457e-02
4.235299999999824649e+00 1.225939999999991414e+01 1.730676103843212243e-02
4.352499999999963620e+00 1.225939999999991414e+01 1.080580907667275797e-02
4.430599999999685679e+00 1.225939999999991414e+01 1.188575096547092244e-02
4.547799999999824649e+00 1.225939999999991414e+01 1.630137135103027976e-02
4.625900000000001455e+00 1.225939999999991414e+01 1.076959800742311596e-02
4.743099999999685679e+00 1.225939999999991414e+01 1.400090342222945657e-02
4.821199999999862484e+00 1.225939999999991414e+01 1.408397587521393116e-02
4.938400000000001455e+00 1.225939999999991414e+01 1.082923976854017339e-02
5.055599999999685679e+00 1.225939999999991414e+01 7.565983410278265438e-03
5.133699999999862484e+00 1.225939999999991414e+01 1.294013209950463199e-02
5.250900000000001455e+00 1.225939999999991414e+01 9.787639011888688706e-03
5.329099999999925785e+00 1.225939999999991414e+01 8.671486053840883959e-03
5.446299999999610009e+00 1.225939999999991414e+01 6.492431710171213399e-03
5.524399999999786814e+00 1.225939999999991414e+01 8.618234481414938086e-03
5.641599999999925785e+00 1.225939999999991414e+01 6.503082024656403094e-03
5.719699999999647844e+00 1.225939999999991414e+01 1.295504253978389808e-02
5.836899999999786814e+00 1.225939999999991414e+01 3.237695603497455638e-03
5.954099999999925785e+00 1.225939999999991414e+01 4.313377366501544574e-03
6.032199999999647844e+00 1.225939999999991414e+01 7.595804290836793288e-03
-5.960000000000036380e+00 1.257189999999991414e+01 1.092722266180391278e-03
-5.881900000000314321e+00 1.257189999999991414e+01 2.174794217875593728e-03
-5.764700000000175351e+00 1.257189999999991414e+01 1.000000000000000082e-05
-5.647500000000036380e+00 1.257189999999991414e+01 1.000000000000000082e-05
-5.569400000000314321e+00 1.257189999999991414e+01 1.000000000000000082e-05
-5.452200000000175351e+00 1.257189999999991414e+01 2.176924280772631060e-03
-5.374099999999998545e+00 1.257189999999991414e+01 2.172664154978555962e-03
-5.256900000000314321e+00 1.257189999999991414e+01 1.000000000000000082e-05
-5.139700000000175351e+00 1.257189999999991414e+01 1.000000000000000082e-05
-5.061599999999998545e+00 1.257189999999991414e+01 1.088462140386315530e-03
-4.944400000000314321e+00 1.257189999999991414e+01 1.086332077489277981e-03
-4.866200000000389991e+00 1.257189999999991414e+01 1.088462140386315530e-03
-4.749099999999998545e+00 1.257189999999991414e+01 4.349588435751187455e-03
-4.670900000000074215e+00 1.257189999999991414e+01 4.330417869677846698e-03
-4.553800000000137516e+00 1.257189999999991414e+01 1.000000000000000082e-05
-4.475600000000213186e+00 1.257189999999991414e+01 1.086332077489277981e-03
-4.358400000000074215e+00 1.257189999999991414e+01 1.000000000000000082e-05
-4.280300000000352156e+00 1.257189999999991414e+01 3.269646546953022554e-03
-4.163100000000213186e+00 1.257189999999991414e+01 1.000000000000000082e-05
-4.045900000000074215e+00 1.257189999999991414e+01 4.379409316309716173e-03
-3.967800000000352156e+00 1.257189999999991414e+01 1.088462140386315530e-03
-3.850600000000213186e+00 1.257189999999991414e+01 1.000000000000000082e-05
-3.772500000000036380e+00 1.257189999999991414e+01 1.000000000000000082e-05
-3.655300000000352156e+00 1.257189999999991414e+01 2.181184406566707024e-03
-3.577200000000175351e+00 1.257189999999991414e+01 1.088462140386315530e-03
-3.460000000000036380e+00 1.257189999999991414e+01 2.174794217875593728e-03
-3.342800000000352156e+00 1.257189999999991414e+01 3.244085792188568934e-03
-3.264700000000175351e+00 1.257189999999991414e+01 1.094852329077429043e-03
-3.147500000000036380e+00 1.257189999999991414e+01 4.353848561545262119e-03
-3.069400000000314321e+00 1.257189999999991414e+01 2.170534092081517763e-03
-2.952200000000175351e+00 1.257189999999991414e+01 1.088462140386315530e-03
-2.835000000000036380e+00 1.257189999999991414e+01 6.509472213347515523e-03
-2.756900000000314321e+00 1.257189999999991414e+01 4.330417869677846698e-03
-2.678800000000137516e+00 1.257189999999991414e+01 7.595804290836793288e-03
-2.561599999999998545e+00 1.257189999999991414e+01 3.265386421158947023e-03
-2.444400000000314321e+00 1.257189999999991414e+01 9.806809577962028596e-03
-2.366200000000389991e+00 1.257189999999991414e+01 4.345328309957111924e-03
-2.249099999999998545e+00 1.257189999999991414e+01 2.170534092081517763e-03
-2.170900000000074215e+00 1.257189999999991414e+01 5.448700890622690945e-03
-2.053800000000137516e+00 1.257189999999991414e+01 5.414619884270086697e-03
-1.975600000000213186e+00 1.257189999999991414e+01 2.174794217875593728e-03
-1.858400000000074215e+00 1.257189999999991414e+01 4.343198247060073292e-03
-1.741200000000389991e+00 1.257189999999991414e+01 2.172664154978555962e-03
-1.663100000000213186e+00 1.257189999999991414e+01 6.494561773068251165e-03
-1.545900000000074215e+00 1.257189999999991414e+01 6.513732339141591055e-03
-1.467800000000352156e+00 1.257189999999991414e+01 3.261126295364871492e-03
-1.350600000000213186e+00 1.257189999999991414e+01 2.166273966287442232e-03
-1.272500000000036380e+00 1.257189999999991414e+01 3.252606043776719996e-03
-1.155300000000352156e+00 1.257189999999991414e+01 6.498821898862326696e-03
-1.038100000000213186e+00 1.257189999999991414e+01 3.246215855085606700e-03
-9.600000000000363798e-01 1.257189999999991414e+01 5.423140135858237759e-03
-8.819000000003143214e-01 1.257189999999991414e+01 4.379409316309716173e-03
-7.647000000001753506e-01 1.257189999999991414e+01 9.772728571609424347e-03
-6.475000000000363798e-01 1.257189999999991414e+01 6.520122527832704351e-03
-5.694000000003143214e-01 1.257189999999991414e+01 2.164143903390404466e-03
-4.522000000001753506e-01 1.257189999999991414e+01 1.083562995723128669e-02
-3.740999999999985448e-01 1.257189999999991414e+01 9.740777628153857864e-03
-2.569000000003143214e-01 1.257189999999991414e+01 5.448700890622690945e-03
-1.788000000001375156e-01 1.257189999999991414e+01 8.667225928046806693e-03
-6.159999999999854481e-02 1.257189999999991414e+01 4.362368813133414049e-03
5.559999999968567863e-02 1.257189999999991414e+01 4.355978624442299885e-03
1.337999999996100087e-01 1.257189999999991414e+01 9.774858634506462113e-03
2.509000000000014552e-01 1.257189999999991414e+01 4.343198247060073292e-03
3.290999999999257852e-01 1.257189999999991414e+01 8.656575613561617866e-03
4.461999999998624844e-01 1.257189999999991414e+01 5.414619884270086697e-03
5.243999999997868144e-01 1.257189999999991414e+01 5.410359758476011166e-03
6.415999999999257852e-01 1.257189999999991414e+01 6.517992464935666586e-03
7.586999999998624844e-01 1.257189999999991414e+01 2.170534092081517763e-03
8.368999999997868144e-01 1.257189999999991414e+01 4.351718498648224354e-03
9.540999999999257852e-01 1.257189999999991414e+01 5.421010072961199994e-03
1.032199999999647844e+00 1.257189999999991414e+01 6.517992464935666586e-03
1.149399999999786814e+00 1.257189999999991414e+01 9.745037753947933395e-03
1.227499999999963620e+00 1.257189999999991414e+01 5.412489821373048932e-03
1.344699999999647844e+00 1.257189999999991414e+01 1.086119071199573988e-02
1.461899999999786814e+00 1.257189999999991414e+01 5.410359758476011166e-03
1.539999999999963620e+00 1.257189999999991414e+01 9.768468445815348816e-03
1.618099999999685679e+00 1.257189999999991414e+01 8.690656619914223849e-03
1.735299999999824649e+00 1.257189999999991414e+01 1.084628027171647552e-02
1.852499999999963620e+00 1.257189999999991414e+01 1.185166995911831819e-02
1.930599999999685679e+00 1.257189999999991414e+01 7.578763787660491164e-03
2.047799999999824649e+00 1.257189999999991414e+01 8.671486053840883959e-03
2.125900000000001455e+00 1.257189999999991414e+01 8.648055361973466804e-03
2.243099999999685679e+00 1.257189999999991414e+01 3.258996232467833293e-03
2.321199999999862484e+00 1.257189999999991414e+01 6.481781395686023704e-03
2.438400000000001455e+00 1.257189999999991414e+01 1.082710970564313563e-02
2.555599999999685679e+00 1.257189999999991414e+01 1.298912354613650233e-02
2.633799999999610009e+00 1.257189999999991414e+01 7.585153976351605327e-03
2.750900000000001455e+00 1.257189999999991414e+01 2.174794217875593728e-03
2.829099999999925785e+00 1.257189999999991414e+01 5.399709443990822338e-03
2.946299999999610009e+00 1.257189999999991414e+01 1.622681914963395797e-02
3.024399999999786814e+00 1.257189999999991414e+01 1.084841033461351502e-02
3.141599999999925785e+00 1.257189999999991414e+01 9.759948194227197754e-03
3.258699999999862484e+00 1.257189999999991414e+01 7.578763787660491164e-03
3.336899999999786814e+00 1.257189999999991414e+01 9.723737124977555740e-03
3.454099999999925785e+00 1.257189999999991414e+01 9.734387439462744568e-03
3.532199999999647844e+00 1.257189999999991414e+01 1.191131172023537563e-02
3.649399999999786814e+00 1.257189999999991414e+01 1.412231700736061094e-02
3.727499999999963620e+00 1.257189999999991414e+01 1.841865387068585339e-02
3.844699999999647844e+00 1.257189999999991414e+01 1.189427121705907350e-02
3.961899999999786814e+00 1.257189999999991414e+01 7.568113473175302336e-03
4.039999999999963620e+00 1.257189999999991414e+01 6.477521269891949041e-03
4.157199999999647844e+00 1.257189999999991414e+01 1.524486015409953071e-02
4.235299999999824649e+00 1.257189999999991414e+01 1.193687247499982881e-02
4.352499999999963620e+00 1.257189999999991414e+01 1.409462618969912172e-02
4.430599999999685679e+00 1.257189999999991414e+01 2.052315601295920042e-02
4.547799999999824649e+00 1.257189999999991414e+01 1.080367901377572021e-02
4.625900000000001455e+00 1.257189999999991414e+01 9.762078257124237254e-03
4.743099999999685679e+00 1.257189999999991414e+01 7.565983410278265438e-03
4.821199999999862484e+00 1.257189999999991414e+01 1.299125360903354010e-02
4.938400000000001455e+00 1.257189999999991414e+01 8.633144921694200710e-03
5.055599999999685679e+00 1.257189999999991414e+01 1.616291726272282500e-02
5.133699999999862484e+00 1.257189999999991414e+01 8.643795236179391273e-03
5.250900000000001455e+00 1.257189999999991414e+01 1.189427121705907350e-02
5.329099999999925785e+00 1.257189999999991414e+01 1.082284957984906010e-02
5.446299999999610009e+00 1.257189999999991414e+01 1.187297058808869411e-02
5.524399999999786814e+00 1.257189999999991414e+01 5.406099632681935635e-03
5.641599999999925785e+00 1.257189999999991414e+01 7.546812844204924681e-03
5.719699999999647844e+00 1.257189999999991414e+01 9.730127313668669037e-03
5.836899999999786814e+00 1.257189999999991414e+01 6.483911458583061470e-03
5.954099999999925785e+00 1.257189999999991414e+01 7.597934353733831053e-03
6.032199999999647844e+00 1.257189999999991414e+01 1.191557184602945116e-02
-5.960000000000036380e+00 1.288439999999991414e+01 2.179054343669668825e-03
-5.881900000000314321e+00 1.288439999999991414e+01 2.179054343669668825e-03
-5.764700000000175351e+00 1.288439999999991414e+01 1.000000000000000082e-05
-5.647500000000036380e+00 1.288439999999991414e+01 2.174794217875593728e-03
-5.569400000000314321e+00 1.288439999999991414e+01 1.094852329077429043e-03
-5.452200000000175351e+00 1.288439999999991414e+01 1.000000000000000082e-05
-5.374099999999998545e+00 1.288439999999991414e+01 4.334677995471922229e-03
-5.256900000000314321e+00 1.288439999999991414e+01 1.090592203283353512e-03
-5.139700000000175351e+00 1.288439999999991414e+01 1.000000000000000082e-05
-5.061599999999998545e+00 1.288439999999991414e+01 2.174794217875593728e-03
-4.944400000000314321e+00 1.288439999999991414e+01 2.176924280772631060e-03
-4.866200000000389991e+00 1.288439999999991414e+01 1.000000000000000082e-05
-4.749099999999998545e+00 1.288439999999991414e+01 1.090592203283353512e-03
-4.670900000000074215e+00 1.288439999999991414e+01 2.172664154978555962e-03
-4.553800000000137516e+00 1.288439999999991414e+01 3.263256358261909258e-03
-4.475600000000213186e+00 1.288439999999991414e+01 3.261126295364871492e-03
-4.358400000000074215e+00 1.288439999999991414e+01 1.088462140386315530e-03
-4.280300000000352156e+00 1.288439999999991414e+01 3.258996232467833293e-03
-4.163100000000213186e+00 1.288439999999991414e+01 1.000000000000000082e-05
-4.045900000000074215e+00 1.288439999999991414e+01 3.261126295364871492e-03
-3.967800000000352156e+00 1.288439999999991414e+01 1.000000000000000082e-05
-3.850600000000213186e+00 1.288439999999991414e+01 3.256866169570795527e-03
-3.772500000000036380e+00 1.288439999999991414e+01 1.084202014592239999e-03
-3.655300000000352156e+00 1.288439999999991414e+01 2.172664154978555962e-03
-3.577200000000175351e+00 1.288439999999991414e+01 3.269646546953022554e-03
-3.460000000000036380e+00 1.288439999999991414e+01 2.179054343669668825e-03
-3.342800000000352156e+00 1.288439999999991414e+01 1.084202014592239999e-03
-3.264700000000175351e+00 1.288439999999991414e+01 3.246215855085606700e-03
-3.147500000000036380e+00 1.288439999999991414e+01 3.252606043776719996e-03
-3.069400000000314321e+00 1.288439999999991414e+01 2.172664154978555962e-03
-2.952200000000175351e+00 1.288439999999991414e+01 1.000000000000000082e-05
-2.835000000000036380e+00 1.288439999999991414e+01 2.174794217875593728e-03
-2.756900000000314321e+00 1.288439999999991414e+01 2.174794217875593728e-03
-2.678800000000137516e+00 1.288439999999991414e+01 3.241955729291530735e-03
-2.561599999999998545e+00 1.288439999999991414e+01 4.343198247060073292e-03
-2.444400000000314321e+00 1.288439999999991414e+01 1.088462140386315530e-03
-2.366200000000389991e+00 1.288439999999991414e+01 6.549943408391233936e-03
-2.249099999999998545e+00 1.288439999999991414e+01 2.170534092081517763e-03
-2.170900000000074215e+00 1.288439999999991414e+01 3.252606043776719996e-03
-2.053800000000137516e+00 1.288439999999991414e+01 1.000000000000000082e-05
-1.975600000000213186e+00 1.288439999999991414e+01 7.653315989056813824e-03
-1.858400000000074215e+00 1.288439999999991414e+01 5.425270198755275525e-03
-1.741200000000389991e+00 1.288439999999991414e+01 1.000000000000000082e-05
-1.663100000000213186e+00 1.288439999999991414e+01 5.427400261652313290e-03
-1.545900000000074215e+00 1.288439999999991414e+01 3.258996232467833293e-03
-1.467800000000352156e+00 1.288439999999991414e+01 3.252606043776719996e-03
-1.350600000000213186e+00 1.288439999999991414e+01 6.509472213347515523e-03
-1.272500000000036380e+00 1.288439999999991414e+01 3.256866169570795527e-03
-1.155300000000352156e+00 1.288439999999991414e+01 4.351718498648224354e-03
-1.038100000000213186e+00 1.288439999999991414e+01 6.496691835965288930e-03
-9.600000000000363798e-01 1.288439999999991414e+01 4.328287806780808933e-03
-8.819000000003143214e-01 1.288439999999991414e+01 7.565983410278265438e-03
-7.647000000001753506e-01 1.288439999999991414e+01 8.677876242531995521e-03
-6.475000000000363798e-01 1.288439999999991414e+01 5.416749947167124463e-03
-5.694000000003143214e-01 1.288439999999991414e+01 3.250475980879682231e-03
-4.522000000001753506e-01 1.288439999999991414e+01 1.088462140386315530e-03
-3.740999999999985448e-01 1.288439999999991414e+01 4.332547932574884464e-03
-2.569000000003143214e-01 1.288439999999991414e+01 8.684266431223108818e-03
-1.788000000001375156e-01 1.288439999999991414e+01 4.330417869677846698e-03
-6.159999999999854481e-02 1.288439999999991414e+01 4.349588435751187455e-03
5.559999999968567863e-02 1.288439999999991414e+01 4.315507429398582340e-03
1.337999999996100087e-01 1.288439999999991414e+01 1.082071951695202233e-03
2.509000000000014552e-01 1.288439999999991414e+01 9.766338382918311051e-03
3.290999999999257852e-01 1.288439999999991414e+01 8.694916745708299380e-03
4.461999999998624844e-01 1.288439999999991414e+01 4.332547932574884464e-03
5.243999999997868144e-01 1.288439999999991414e+01 5.412489821373048932e-03
6.415999999999257852e-01 1.288439999999991414e+01 7.583023913454566695e-03
7.586999999998624844e-01 1.288439999999991414e+01 6.479651332788986806e-03
8.368999999997868144e-01 1.288439999999991414e+01 6.522252590729742984e-03
9.540999999999257852e-01 1.288439999999991414e+01 4.328287806780808933e-03
1.032199999999647844e+00 1.288439999999991414e+01 5.423140135858237759e-03
1.149399999999786814e+00 1.288439999999991414e+01 5.429530324549351056e-03
1.227499999999963620e+00 1.288439999999991414e+01 9.736517502359782333e-03
1.344699999999647844e+00 1.288439999999991414e+01 6.505212087553439992e-03
1.461899999999786814e+00 1.288439999999991414e+01 6.528642779420856281e-03
1.539999999999963620e+00 1.288439999999991414e+01 8.665095865149768928e-03
1.618099999999685679e+00 1.288439999999991414e+01 6.498821898862326696e-03
1.735299999999824649e+00 1.288439999999991414e+01 5.444440764828615414e-03
1.852499999999963620e+00 1.288439999999991414e+01 5.421010072961199994e-03
1.930599999999685679e+00 1.288439999999991414e+01 7.591544165042717757e-03
2.047799999999824649e+00 1.288439999999991414e+01 1.192835222341167775e-02
2.125900000000001455e+00 1.288439999999991414e+01 3.256866169570795527e-03
2.243099999999685679e+00 1.288439999999991414e+01 3.258996232467833293e-03
2.321199999999862484e+00 1.288439999999991414e+01 7.551072969999000212e-03
2.438400000000001455e+00 1.288439999999991414e+01 9.838760521417596813e-03
2.555599999999685679e+00 1.288439999999991414e+01 7.557463158690112641e-03
2.633799999999610009e+00 1.288439999999991414e+01 9.776988697403501613e-03
2.750900000000001455e+00 1.288439999999991414e+01 1.085480052330462658e-02
2.829099999999925785e+00 1.288439999999991414e+01 1.085480052330462658e-02
2.946299999999610009e+00 1.288439999999991414e+01 1.081645939115794680e-02
3.024399999999786814e+00 1.288439999999991414e+01 1.082071951695202233e-02
3.141599999999925785e+00 1.288439999999991414e+01 3.250475980879682231e-03
3.258699999999862484e+00 1.288439999999991414e+01 5.410359758476011166e-03
3.336899999999786814e+00 1.288439999999991414e+01 1.085693058620166435e-02
3.454099999999925785e+00 1.288439999999991414e+01 7.580893850557528062e-03
3.532199999999647844e+00 1.288439999999991414e+01 9.723737124977555740e-03
3.649399999999786814e+00 1.288439999999991414e+01 1.193261234920575328e-02
3.727499999999963620e+00 1.288439999999991414e+01 1.302533461538614608e-02
3.844699999999647844e+00 1.288439999999991414e+01 8.660835739355693397e-03
3.961899999999786814e+00 1.288439999999991414e+01 1.625450996729544892e-02
4.039999999999963620e+00 1.288439999999991414e+01 1.190705159444130010e-02
4.157199999999647844e+00 1.288439999999991414e+01 9.774858634506462113e-03
4.235299999999824649e+00 1.288439999999991414e+01 9.759948194227197754e-03
4.352499999999963620e+00 1.288439999999991414e+01 9.734387439462744568e-03
4.430599999999685679e+00 1.288439999999991414e+01 7.583023913454566695e-03
4.547799999999824649e+00 1.288439999999991414e+01 8.677876242531995521e-03
4.625900000000001455e+00 1.288439999999991414e+01 5.401839506887860104e-03
4.743099999999685679e+00 1.288439999999991414e+01 1.626942040757471328e-02
4.821199999999862484e+00 1.288439999999991414e+01 7.572373598969377000e-03
4.938400000000001455e+00 1.288439999999991414e+01 8.688526557017184349e-03
5.055599999999685679e+00 1.288439999999991414e+01 5.414619884270086697e-03
5.133699999999862484e+00 1.288439999999991414e+01 8.658705676458655631e-03
5.250900000000001455e+00 1.288439999999991414e+01 5.410359758476011166e-03
5.329099999999925785e+00 1.288439999999991414e+01 9.753558005536084458e-03
5.446299999999610009e+00 1.288439999999991414e+01 8.645925299076429038e-03
5.524399999999786814e+00 1.288439999999991414e+01 9.751427942639046692e-03
5.641599999999925785e+00 1.288439999999991414e+01 1.199012404742577469e-02
5.719699999999647844e+00 1.288439999999991414e+01 8.633144921694200710e-03
5.836899999999786814e+00 1.288439999999991414e+01 5.418880010064162228e-03
5.954099999999925785e+00 1.288439999999991414e+01 1.188575096547092244e-02
6.032199999999647844e+00 1.288439999999991414e+01 7.583023913454566695e-03
