# Supplementary material for: Resonant inelastic X-ray scattering tools to count 5 f electrons of actinides and probe bond covalency
Source: Nat Commun. 2025 Feb 10;16:1221. doi: 10.1038/s41467-024-54574-7 (PMC11811144; doi:10.1038/s41467-024-54574-7)
Supplement: Supplementary file 3 — Source Data [file 41467_2024_54574_MOESM3_ESM.zip › Data_figures/Data_SI_figures/FigSI6/SI6_Pu$^{/mathrm{III}}_{(aq.)}$ $/mathrm{(5f^5)}$_WLMap.txt]

# Ein | Eout | Intensity
-1.197560000000021319e+01 -1.008440000000018699e+01 2.484718369394593382e-02
-1.185840000000007421e+01 -1.008440000000018699e+01 3.107548760488445735e-02
-1.174130000000013752e+01 -1.008440000000018699e+01 2.487700457450446254e-02
-1.166310000000021319e+01 -1.008440000000018699e+01 2.483440331656370723e-02
-1.154590000000007421e+01 -1.008440000000018699e+01 3.418324937166260929e-02
-1.146780000000035216e+01 -1.008440000000018699e+01 4.346819353985037493e-02
-1.135060000000021319e+01 -1.008440000000018699e+01 4.030079001195516902e-02
-1.127250000000003638e+01 -1.008440000000018699e+01 2.795920558651815435e-02
-1.115530000000035216e+01 -1.008440000000018699e+01 2.795494546072408229e-02
-1.107720000000017535e+01 -1.008440000000018699e+01 4.655891480345222128e-02
-1.096000000000003638e+01 -1.008440000000018699e+01 3.107974773067853635e-02
-1.084280000000035216e+01 -1.008440000000018699e+01 3.722497918863258703e-02
-1.076470000000017535e+01 -1.008440000000018699e+01 3.099880534059109780e-02
-1.064750000000003638e+01 -1.008440000000018699e+01 4.961768512359850808e-02
-1.056940000000031432e+01 -1.008440000000018699e+01 4.032422070382258444e-02
-1.045220000000017535e+01 -1.008440000000018699e+01 3.414277817661888481e-02
-1.037409999999999854e+01 -1.008440000000018699e+01 5.275526777093518527e-02
-1.025690000000031432e+01 -1.008440000000018699e+01 4.966880663312741445e-02
-1.017870000000038999e+01 -1.008440000000018699e+01 4.960703480911331925e-02
-1.006159999999999854e+01 -1.008440000000018699e+01 4.964324587836295433e-02
-9.944400000000314321e+00 -1.008440000000018699e+01 6.504999081263736216e-02
-9.866300000000137516e+00 -1.008440000000018699e+01 3.717385767910368066e-02
-9.749099999999998545e+00 -1.008440000000018699e+01 6.826638578716444361e-02
-9.670900000000074215e+00 -1.008440000000018699e+01 4.338938121265997760e-02
-9.553700000000389991e+00 -1.008440000000018699e+01 5.875352488899363013e-02
-9.436599999999998545e+00 -1.008440000000018699e+01 5.259125292786327732e-02
-9.358400000000074215e+00 -1.008440000000018699e+01 3.718024786779479396e-02
-9.280300000000352156e+00 -1.008440000000018699e+01 6.198909042959404453e-02
-9.163100000000213186e+00 -1.008440000000018699e+01 3.100306546638517680e-02
-9.045900000000074215e+00 -1.008440000000018699e+01 4.959851455752516819e-02
-8.967800000000352156e+00 -1.008440000000018699e+01 5.572457544940587898e-02
-8.850600000000213186e+00 -1.008440000000018699e+01 5.261468361973069274e-02
-8.772500000000036380e+00 -1.008440000000018699e+01 4.021345743317662064e-02
-8.655300000000352156e+00 -1.008440000000018699e+01 4.333399957733699570e-02
-8.538100000000213186e+00 -1.008440000000018699e+01 3.712486623247181206e-02
-8.460000000000036380e+00 -1.008440000000018699e+01 3.094555376816515019e-02
-8.381900000000314321e+00 -1.008440000000018699e+01 3.718876811938294502e-02
-8.264700000000175351e+00 -1.008440000000018699e+01 4.029013969746998020e-02
-8.147500000000036380e+00 -1.008440000000018699e+01 4.336595052079256218e-02
-8.069400000000314321e+00 -1.008440000000018699e+01 2.784418219007811848e-02
-7.952200000000175351e+00 -1.008440000000018699e+01 4.020706724448550734e-02
-7.874099999999998545e+00 -1.008440000000018699e+01 3.094129364237107813e-02
-7.756900000000314321e+00 -1.008440000000018699e+01 3.713338648405996312e-02
-7.639700000000175351e+00 -1.008440000000018699e+01 3.402562471728180771e-02
-7.561599999999998545e+00 -1.008440000000018699e+01 3.404479528335515454e-02
-7.444400000000314321e+00 -1.008440000000018699e+01 1.548342719856776739e-02
-7.366300000000137516e+00 -1.008440000000018699e+01 1.855710795899331161e-02
-7.249099999999998545e+00 -1.008440000000018699e+01 3.088165188125402069e-02
-7.170900000000074215e+00 -1.008440000000018699e+01 4.328500813070512709e-02
-7.053800000000137516e+00 -1.008440000000018699e+01 4.330417869677846698e-02
-6.975600000000213186e+00 -1.008440000000018699e+01 3.398515352223809016e-02
-6.858400000000074215e+00 -1.008440000000018699e+01 2.784631225297515625e-02
-6.741200000000389991e+00 -1.008440000000018699e+01 6.187832715894807725e-03
-6.663100000000213186e+00 -1.008440000000018699e+01 1.855710795899331161e-02
-6.545900000000074215e+00 -1.008440000000018699e+01 1.545573638090627470e-02
-6.467800000000352156e+00 -1.008440000000018699e+01 2.163717890810996913e-02
-6.350600000000213186e+00 -1.008440000000018699e+01 1.544721612931812364e-02
-6.272500000000036380e+00 -1.008440000000018699e+01 1.544721612931812364e-02
-6.155300000000352156e+00 -1.008440000000018699e+01 2.160948809044847818e-02
-6.038100000000213186e+00 -1.008440000000018699e+01 2.470233941694736229e-02
-5.960000000000036380e+00 -1.008440000000018699e+01 1.851876682684663183e-02
-5.842800000000352156e+00 -1.008440000000018699e+01 9.278553979496655807e-03
-5.764700000000175351e+00 -1.008440000000018699e+01 1.235649486571627556e-02
-5.647500000000036380e+00 -1.008440000000018699e+01 1.545360631800923694e-02
-5.569400000000314321e+00 -1.008440000000018699e+01 9.267903665011466979e-03
-5.452200000000175351e+00 -1.008440000000018699e+01 1.853154720422885496e-02
-5.374099999999998545e+00 -1.008440000000018699e+01 1.542804556324478202e-02
-5.256900000000314321e+00 -1.008440000000018699e+01 1.000000000000000082e-05
-5.139700000000175351e+00 -1.008440000000018699e+01 2.156901689540476064e-02
-5.061599999999998545e+00 -1.008440000000018699e+01 1.852302695264070390e-02
-4.944400000000314321e+00 -1.008440000000018699e+01 1.542378543745070822e-02
-4.866200000000389991e+00 -1.008440000000018699e+01 1.542804556324478202e-02
-4.749099999999998545e+00 -1.008440000000018699e+01 6.164402024027392304e-03
-4.670900000000074215e+00 -1.008440000000018699e+01 2.157753714699291170e-02
-4.553800000000137516e+00 -1.008440000000018699e+01 3.392551176112103273e-02
-4.436599999999998545e+00 -1.008440000000018699e+01 1.540674493427440610e-02
-4.358400000000074215e+00 -1.008440000000018699e+01 1.233306417384886014e-02
-4.280300000000352156e+00 -1.008440000000018699e+01 3.700132258444362165e-02
-4.163100000000213186e+00 -1.008440000000018699e+01 1.543443575193589531e-02
-4.045900000000074215e+00 -1.008440000000018699e+01 9.257253350526276417e-03
-3.967800000000352156e+00 -1.008440000000018699e+01 9.261513476320351948e-03
-3.850600000000213186e+00 -1.008440000000018699e+01 9.257253350526276417e-03
-3.772500000000036380e+00 -1.008440000000018699e+01 1.233732429964293567e-02
-3.655300000000352156e+00 -1.008440000000018699e+01 1.232667398515774684e-02
-3.577200000000175351e+00 -1.008440000000018699e+01 2.465547803321253145e-02
-3.460000000000036380e+00 -1.008440000000018699e+01 1.233306417384886014e-02
-3.342800000000352156e+00 -1.008440000000018699e+01 9.235952721555900496e-03
-3.264700000000175351e+00 -1.008440000000018699e+01 1.232880404805478461e-02
-3.147500000000036380e+00 -1.008440000000018699e+01 6.168662149821467836e-03
-3.069400000000314321e+00 -1.008440000000018699e+01 1.232454392226070908e-02
-2.952200000000175351e+00 -1.008440000000018699e+01 3.084331074910733918e-03
-2.835000000000036380e+00 -1.008440000000018699e+01 9.242342910247012058e-03
-2.756900000000314321e+00 -1.008440000000018699e+01 1.540887499717144386e-02
-2.678800000000137516e+00 -1.008440000000018699e+01 1.541952531165663096e-02
-2.561599999999998545e+00 -1.008440000000018699e+01 9.255123287629240386e-03
-2.444400000000314321e+00 -1.008440000000018699e+01 1.541739524875959319e-02
-2.366200000000389991e+00 -1.008440000000018699e+01 9.248733098938125355e-03
-2.249099999999998545e+00 -1.008440000000018699e+01 6.162271961130354539e-03
-2.170900000000074215e+00 -1.008440000000018699e+01 1.233093411095182237e-02
-2.053800000000137516e+00 -1.008440000000018699e+01 1.850811651236143954e-02
-1.975600000000213186e+00 -1.008440000000018699e+01 1.849746619787625071e-02
-1.858400000000074215e+00 -1.008440000000018699e+01 1.232667398515774684e-02
-1.741200000000389991e+00 -1.008440000000018699e+01 1.540035474558329280e-02
-1.663100000000213186e+00 -1.008440000000018699e+01 1.542165537455367046e-02
-1.545900000000074215e+00 -1.008440000000018699e+01 1.848468582049402412e-02
-1.467800000000352156e+00 -1.008440000000018699e+01 6.162271961130354539e-03
-1.350600000000213186e+00 -1.008440000000018699e+01 1.232880404805478461e-02
-1.272500000000036380e+00 -1.008440000000018699e+01 1.846977538021475976e-02
-1.155300000000352156e+00 -1.008440000000018699e+01 1.849107600918513741e-02
-1.038100000000213186e+00 -1.008440000000018699e+01 1.231815373356959578e-02
-9.600000000000363798e-01 -1.008440000000018699e+01 9.227432469967747700e-03
-8.819000000003143214e-01 -1.008440000000018699e+01 1.539396455689217777e-02
-7.647000000001753506e-01 -1.008440000000018699e+01 3.077940886219620188e-03
-6.475000000000363798e-01 -1.008440000000018699e+01 1.230963348198144472e-02
-5.694000000003143214e-01 -1.008440000000018699e+01 9.233822658658860996e-03
-4.522000000001753506e-01 -1.008440000000018699e+01 1.230111323039329366e-02
-3.740999999999985448e-01 -1.008440000000018699e+01 9.233822658658860996e-03
-2.569000000003143214e-01 -1.008440000000018699e+01 6.155881772439240375e-03
-1.788000000001375156e-01 -1.008440000000018699e+01 6.149491583748127946e-03
-6.159999999999854481e-02 -1.008440000000018699e+01 1.229259297880514086e-02
5.559999999968567863e-02 -1.008440000000018699e+01 2.149446469400843537e-02
1.337999999996100087e-01 -1.008440000000018699e+01 6.149491583748127946e-03
2.509000000000014552e-01 -1.008440000000018699e+01 2.459370620919843278e-02
3.290999999999257852e-01 -1.008440000000018699e+01 1.229046291590810483e-02
4.461999999998624844e-01 -1.008440000000018699e+01 1.535775348764253576e-02
5.243999999997868144e-01 -1.008440000000018699e+01 1.537692405371587738e-02
6.415999999999257852e-01 -1.008440000000018699e+01 9.212522029688483341e-03
7.586999999998624844e-01 -1.008440000000018699e+01 1.538970443109810224e-02
8.368999999997868144e-01 -1.008440000000018699e+01 3.073680760425545090e-03
9.540999999999257852e-01 -1.008440000000018699e+01 1.000000000000000082e-05
1.032199999999647844e+00 -1.008440000000018699e+01 1.841865387068585339e-02
1.149399999999786814e+00 -1.008440000000018699e+01 1.846125512862660870e-02
1.227499999999963620e+00 -1.008440000000018699e+01 1.000000000000000082e-05
1.344699999999647844e+00 -1.008440000000018699e+01 3.071550697528507325e-03
1.461899999999786814e+00 -1.008440000000018699e+01 9.218912218379596638e-03
1.539999999999963620e+00 -1.008440000000018699e+01 6.145231457954052415e-03
1.618099999999685679e+00 -1.008440000000018699e+01 1.228407272721698980e-02
1.735299999999824649e+00 -1.008440000000018699e+01 1.227981260142291427e-02
1.852499999999963620e+00 -1.008440000000018699e+01 3.069420634631469125e-03
1.930599999999685679e+00 -1.008440000000018699e+01 6.138841269262938251e-03
2.047799999999824649e+00 -1.008440000000018699e+01 2.152641563746400186e-02
2.125900000000001455e+00 -1.008440000000018699e+01 6.143101395057014649e-03
2.243099999999685679e+00 -1.008440000000018699e+01 6.136711206365900485e-03
2.321199999999862484e+00 -1.008440000000018699e+01 9.221042281276634403e-03
2.438400000000001455e+00 -1.008440000000018699e+01 9.212522029688483341e-03
2.555599999999685679e+00 -1.008440000000018699e+01 6.143101395057014649e-03
2.633799999999610009e+00 -1.008440000000018699e+01 3.069420634631469125e-03
2.750900000000001455e+00 -1.008440000000018699e+01 3.069420634631469125e-03
2.829099999999925785e+00 -1.008440000000018699e+01 2.454897488836064318e-02
2.946299999999610009e+00 -1.008440000000018699e+01 6.130321017674787189e-03
3.024399999999786814e+00 -1.008440000000018699e+01 9.193351463615143451e-03
3.141599999999925785e+00 -1.008440000000018699e+01 3.067290571734431360e-03
3.258699999999862484e+00 -1.008440000000018699e+01 1.533219273287808257e-02
3.336899999999786814e+00 -1.008440000000018699e+01 1.225638190955549885e-02
3.454099999999925785e+00 -1.008440000000018699e+01 1.226490216114364991e-02
3.532199999999647844e+00 -1.008440000000018699e+01 6.130321017674787189e-03
3.649399999999786814e+00 -1.008440000000018699e+01 3.058770320146280298e-03
3.727499999999963620e+00 -1.008440000000018699e+01 2.757153413925727756e-02
3.844699999999647844e+00 -1.008440000000018699e+01 9.193351463615143451e-03
3.961899999999786814e+00 -1.008440000000018699e+01 6.128190954777749423e-03
4.039999999999963620e+00 -1.008440000000018699e+01 6.130321017674787189e-03
4.157199999999647844e+00 -1.008440000000018699e+01 6.132451080571824954e-03
4.235299999999824649e+00 -1.008440000000018699e+01 1.531089210390770318e-02
4.352499999999963620e+00 -1.008440000000018699e+01 1.224147146927623449e-02
4.430599999999685679e+00 -1.008440000000018699e+01 6.128190954777749423e-03
4.547799999999824649e+00 -1.008440000000018699e+01 6.119670703189598361e-03
4.625900000000001455e+00 -1.008440000000018699e+01 3.060900383043318497e-03
4.743099999999685679e+00 -1.008440000000018699e+01 6.117540640292560596e-03
4.821199999999862484e+00 -1.008440000000018699e+01 6.121800766086636994e-03
4.938400000000001455e+00 -1.008440000000018699e+01 6.119670703189598361e-03
5.055599999999685679e+00 -1.008440000000018699e+01 1.527894116045213670e-02
5.133699999999862484e+00 -1.008440000000018699e+01 3.058770320146280298e-03
5.250900000000001455e+00 -1.008440000000018699e+01 9.184831212026992389e-03
5.329099999999925785e+00 -1.008440000000018699e+01 6.128190954777749423e-03
5.446299999999610009e+00 -1.008440000000018699e+01 1.530450191521658988e-02
5.524399999999786814e+00 -1.008440000000018699e+01 1.835262192087768265e-02
5.641599999999925785e+00 -1.008440000000018699e+01 6.123930828983673892e-03
5.719699999999647844e+00 -1.008440000000018699e+01 3.063030445940355829e-03
5.836899999999786814e+00 -1.008440000000018699e+01 1.529172153783436502e-02
5.954099999999925785e+00 -1.008440000000018699e+01 9.184831212026992389e-03
6.032199999999647844e+00 -1.008440000000018699e+01 9.176310960438841327e-03
-1.197560000000021319e+01 -9.771900000000186992e+00 3.419815981194187365e-02
-1.185840000000007421e+01 -9.771900000000186992e+00 1.556010946286112695e-02
-1.174130000000013752e+01 -9.771900000000186992e+00 4.044350422605670625e-02
-1.166310000000021319e+01 -9.771900000000186992e+00 2.798689640417965224e-02
-1.154590000000007421e+01 -9.771900000000186992e+00 4.044563428895373708e-02
-1.146780000000035216e+01 -9.771900000000186992e+00 4.046906498082115250e-02
-1.135060000000021319e+01 -9.771900000000186992e+00 5.291502248821301768e-02
-1.127250000000003638e+01 -9.771900000000186992e+00 3.420881012642706248e-02
-1.115530000000035216e+01 -9.771900000000186992e+00 3.111595879992817490e-02
-1.107720000000017535e+01 -9.771900000000186992e+00 3.733148233348447531e-02
-1.096000000000003638e+01 -9.771900000000186992e+00 5.289372185924264697e-02
-1.084280000000035216e+01 -9.771900000000186992e+00 3.115429993207485815e-02
-1.076470000000017535e+01 -9.771900000000186992e+00 5.912415583307820133e-02
-1.064750000000003638e+01 -9.771900000000186992e+00 4.044776435185078178e-02
-1.056940000000031432e+01 -9.771900000000186992e+00 2.176924280772631407e-02
-1.045220000000017535e+01 -9.771900000000186992e+00 4.976252940059707613e-02
-1.037409999999999854e+01 -9.771900000000186992e+00 5.905812388327003754e-02
-1.025690000000031432e+01 -9.771900000000186992e+00 5.904108338009372847e-02
-1.017870000000038999e+01 -9.771900000000186992e+00 4.661642650167224095e-02
-1.006159999999999854e+01 -9.771900000000186992e+00 5.283408009812558259e-02
-9.944400000000314321e+00 -9.771900000000186992e+00 3.113512936600151479e-02
-9.866300000000137516e+00 -9.771900000000186992e+00 4.352570523807039460e-02
-9.749099999999998545e+00 -9.771900000000186992e+00 4.043498397446854825e-02
-9.670900000000074215e+00 -9.771900000000186992e+00 4.350014448330594835e-02
-9.553700000000389991e+00 -9.771900000000186992e+00 5.287029116737522461e-02
-9.436599999999998545e+00 -9.771900000000186992e+00 4.664198725643670107e-02
-9.358400000000074215e+00 -9.771900000000186992e+00 4.974335883452373624e-02
-9.280300000000352156e+00 -9.771900000000186992e+00 4.968158701050964104e-02
-9.163100000000213186e+00 -9.771900000000186992e+00 5.594823205359484436e-02
-9.045900000000074215e+00 -9.771900000000186992e+00 5.280425921756705387e-02
-8.967800000000352156e+00 -9.771900000000186992e+00 4.040303303101298177e-02
-8.850600000000213186e+00 -9.771900000000186992e+00 4.664837744512781437e-02
-8.772500000000036380e+00 -9.771900000000186992e+00 4.976039933770003837e-02
-8.655300000000352156e+00 -9.771900000000186992e+00 5.592267129883039117e-02
-8.538100000000213186e+00 -9.771900000000186992e+00 3.420028987483891142e-02
-8.460000000000036380e+00 -9.771900000000186992e+00 2.171812129819740422e-02
-8.381900000000314321e+00 -9.771900000000186992e+00 4.347458372854149516e-02
-8.264700000000175351e+00 -9.771900000000186992e+00 2.795494546072408229e-02
-8.147500000000036380e+00 -9.771900000000186992e+00 4.346180335115926163e-02
-8.069400000000314321e+00 -9.771900000000186992e+00 4.347458372854149516e-02
-7.952200000000175351e+00 -9.771900000000186992e+00 5.276378802252333633e-02
-7.874099999999998545e+00 -9.771900000000186992e+00 3.103927653563481534e-02
-7.756900000000314321e+00 -9.771900000000186992e+00 3.100732559217925233e-02
-7.639700000000175351e+00 -9.771900000000186992e+00 3.415342849110408058e-02
-7.561599999999998545e+00 -9.771900000000186992e+00 1.863166016038963341e-02
-7.444400000000314321e+00 -9.771900000000186992e+00 3.412573767344258963e-02
-7.366300000000137516e+00 -9.771900000000186992e+00 3.409804685578109867e-02
-7.249099999999998545e+00 -9.771900000000186992e+00 2.788252332222479479e-02
-7.170900000000074215e+00 -9.771900000000186992e+00 2.788039325932776050e-02
-7.053800000000137516e+00 -9.771900000000186992e+00 2.169682066922703004e-02
-6.975600000000213186e+00 -9.771900000000186992e+00 3.097750471162072014e-02
-6.858400000000074215e+00 -9.771900000000186992e+00 3.718450799358886949e-02
-6.741200000000389991e+00 -9.771900000000186992e+00 2.478541186993183862e-02
-6.663100000000213186e+00 -9.771900000000186992e+00 2.169256054343295104e-02
-6.545900000000074215e+00 -9.771900000000186992e+00 2.784631225297515625e-02
-6.467800000000352156e+00 -9.771900000000186992e+00 2.790382395119517592e-02
-6.350600000000213186e+00 -9.771900000000186992e+00 2.787400307063664720e-02
-6.272500000000036380e+00 -9.771900000000186992e+00 1.238844580917184378e-02
-6.155300000000352156e+00 -9.771900000000186992e+00 3.096685439713553478e-02
-6.038100000000213186e+00 -9.771900000000186992e+00 2.477050142965257426e-02
-5.960000000000036380e+00 -9.771900000000186992e+00 1.859970921693406692e-02
-5.842800000000352156e+00 -9.771900000000186992e+00 2.480245237310814074e-02
-5.764700000000175351e+00 -9.771900000000186992e+00 1.238205562048073048e-02
-5.647500000000036380e+00 -9.771900000000186992e+00 1.548768732436184119e-02
-5.569400000000314321e+00 -9.771900000000186992e+00 1.547703700987665236e-02
-5.452200000000175351e+00 -9.771900000000186992e+00 1.547277688408257509e-02
-5.374099999999998545e+00 -9.771900000000186992e+00 2.166060959997738455e-02
-5.256900000000314321e+00 -9.771900000000186992e+00 2.165634947418330902e-02
-5.139700000000175351e+00 -9.771900000000186992e+00 6.187832715894807725e-03
-5.061599999999998545e+00 -9.771900000000186992e+00 9.284944168187767369e-03
-4.944400000000314321e+00 -9.771900000000186992e+00 1.236501511730442662e-02
-4.866200000000389991e+00 -9.771900000000186992e+00 2.165634947418330902e-02
-4.749099999999998545e+00 -9.771900000000186992e+00 1.237566543178961545e-02
-4.670900000000074215e+00 -9.771900000000186992e+00 2.166060959997738455e-02
-4.553800000000137516e+00 -9.771900000000186992e+00 1.546638669539146180e-02
-4.436599999999998545e+00 -9.771900000000186992e+00 9.287074231084806869e-03
-4.358400000000074215e+00 -9.771900000000186992e+00 2.474494067488811760e-02
-4.280300000000352156e+00 -9.771900000000186992e+00 3.094981389395922745e-03
-4.163100000000213186e+00 -9.771900000000186992e+00 2.784205212718107725e-02
-4.045900000000074215e+00 -9.771900000000186992e+00 2.474068054909404207e-02
-3.967800000000352156e+00 -9.771900000000186992e+00 1.854219751871404726e-02
-3.850600000000213186e+00 -9.771900000000186992e+00 9.274293853702580276e-03
-3.772500000000036380e+00 -9.771900000000186992e+00 1.236714518020146439e-02
-3.655300000000352156e+00 -9.771900000000186992e+00 1.545999650670035197e-02
-3.577200000000175351e+00 -9.771900000000186992e+00 1.854219751871404726e-02
-3.460000000000036380e+00 -9.771900000000186992e+00 9.272163790805542510e-03
-3.342800000000352156e+00 -9.771900000000186992e+00 1.855497789609627385e-02
-3.264700000000175351e+00 -9.771900000000186992e+00 1.544934619221515967e-02
-3.147500000000036380e+00 -9.771900000000186992e+00 9.265773602114427479e-03
-3.069400000000314321e+00 -9.771900000000186992e+00 1.543656581483293481e-02
-2.952200000000175351e+00 -9.771900000000186992e+00 1.853580733002293396e-02
-2.835000000000036380e+00 -9.771900000000186992e+00 2.779306068054921211e-02
-2.756900000000314321e+00 -9.771900000000186992e+00 1.236075499151035109e-02
-2.678800000000137516e+00 -9.771900000000186992e+00 1.543869587772997258e-02
-2.561599999999998545e+00 -9.771900000000186992e+00 2.161587827913959148e-02
-2.444400000000314321e+00 -9.771900000000186992e+00 1.544295600352404638e-02
-2.366200000000389991e+00 -9.771900000000186992e+00 1.546425663249442577e-02
-2.249099999999998545e+00 -9.771900000000186992e+00 1.545573638090627470e-02
-2.170900000000074215e+00 -9.771900000000186992e+00 1.542804556324478202e-02
-2.053800000000137516e+00 -9.771900000000186992e+00 1.235436480281923953e-02
-1.975600000000213186e+00 -9.771900000000186992e+00 9.267903665011466979e-03
-1.858400000000074215e+00 -9.771900000000186992e+00 2.160096783886032712e-02
-1.741200000000389991e+00 -9.771900000000186992e+00 1.235223473992220003e-02
-1.663100000000213186e+00 -9.771900000000186992e+00 2.780158093213735970e-02
-1.545900000000074215e+00 -9.771900000000186992e+00 6.168662149821467836e-03
-1.467800000000352156e+00 -9.771900000000186992e+00 9.246603036041087589e-03
-1.350600000000213186e+00 -9.771900000000186992e+00 1.543656581483293481e-02
-1.272500000000036380e+00 -9.771900000000186992e+00 1.234371448833404897e-02
-1.155300000000352156e+00 -9.771900000000186992e+00 1.233945436253997344e-02
-1.038100000000213186e+00 -9.771900000000186992e+00 1.543443575193589531e-02
-9.600000000000363798e-01 -9.771900000000186992e+00 6.175052338512581132e-03
-8.819000000003143214e-01 -9.771900000000186992e+00 6.183572590100732194e-03
-7.647000000001753506e-01 -9.771900000000186992e+00 9.261513476320351948e-03
-6.475000000000363798e-01 -9.771900000000186992e+00 6.170792212718505601e-03
-5.694000000003143214e-01 -9.771900000000186992e+00 9.257253350526276417e-03
-4.522000000001753506e-01 -9.771900000000186992e+00 9.261513476320351948e-03
-3.740999999999985448e-01 -9.771900000000186992e+00 1.852515701553774513e-02
-2.569000000003143214e-01 -9.771900000000186992e+00 1.234371448833404897e-02
-1.788000000001375156e-01 -9.771900000000186992e+00 1.541100506006847989e-02
-6.159999999999854481e-02 -9.771900000000186992e+00 1.541952531165663096e-02
5.559999999968567863e-02 -9.771900000000186992e+00 9.265773602114427479e-03
1.337999999996100087e-01 -9.771900000000186992e+00 1.540248480848032883e-02
2.509000000000014552e-01 -9.771900000000186992e+00 1.233945436253997344e-02
3.290999999999257852e-01 -9.771900000000186992e+00 1.233306417384886014e-02
4.461999999998624844e-01 -9.771900000000186992e+00 9.252993224732200886e-03
5.243999999997868144e-01 -9.771900000000186992e+00 1.543230568903885928e-02
6.415999999999257852e-01 -9.771900000000186992e+00 3.086461137807771683e-03
7.586999999998624844e-01 -9.771900000000186992e+00 1.848894594628810312e-02
8.368999999997868144e-01 -9.771900000000186992e+00 2.770785816466769802e-02
9.540999999999257852e-01 -9.771900000000186992e+00 9.261513476320351948e-03
1.032199999999647844e+00 -9.771900000000186992e+00 1.851876682684663183e-02
1.149399999999786814e+00 -9.771900000000186992e+00 1.232880404805478461e-02
1.227499999999963620e+00 -9.771900000000186992e+00 1.233519423674589791e-02
1.344699999999647844e+00 -9.771900000000186992e+00 1.232667398515774684e-02
1.461899999999786814e+00 -9.771900000000186992e+00 1.000000000000000082e-05
1.539999999999963620e+00 -9.771900000000186992e+00 1.540248480848032883e-02
1.618099999999685679e+00 -9.771900000000186992e+00 9.238082784452936527e-03
1.735299999999824649e+00 -9.771900000000186992e+00 6.155881772439240375e-03
1.852499999999963620e+00 -9.771900000000186992e+00 1.232028379646663355e-02
1.930599999999685679e+00 -9.771900000000186992e+00 1.231389360777552025e-02
2.047799999999824649e+00 -9.771900000000186992e+00 1.231389360777552025e-02
2.125900000000001455e+00 -9.771900000000186992e+00 1.232454392226070908e-02
2.243099999999685679e+00 -9.771900000000186992e+00 1.847403550600883529e-02
2.321199999999862484e+00 -9.771900000000186992e+00 6.160141898233316773e-03
2.438400000000001455e+00 -9.771900000000186992e+00 1.231389360777552025e-02
2.555599999999685679e+00 -9.771900000000186992e+00 3.077940886219620188e-03
2.633799999999610009e+00 -9.771900000000186992e+00 9.229562532864785465e-03
2.750900000000001455e+00 -9.771900000000186992e+00 1.000000000000000082e-05
2.829099999999925785e+00 -9.771900000000186992e+00 1.230750341908440522e-02
2.946299999999610009e+00 -9.771900000000186992e+00 1.232028379646663355e-02
3.024399999999786814e+00 -9.771900000000186992e+00 9.235952721555900496e-03
3.141599999999925785e+00 -9.771900000000186992e+00 1.230537335618736919e-02
3.258699999999862484e+00 -9.771900000000186992e+00 6.153751709542202609e-03
3.336899999999786814e+00 -9.771900000000186992e+00 3.077940886219620188e-03
3.454099999999925785e+00 -9.771900000000186992e+00 6.143101395057014649e-03
3.532199999999647844e+00 -9.771900000000186992e+00 1.535988355053957179e-02
3.649399999999786814e+00 -9.771900000000186992e+00 6.143101395057014649e-03
3.727499999999963620e+00 -9.771900000000186992e+00 1.229472304170218036e-02
3.844699999999647844e+00 -9.771900000000186992e+00 6.145231457954052415e-03
3.961899999999786814e+00 -9.771900000000186992e+00 9.214652092585521106e-03
4.039999999999963620e+00 -9.771900000000186992e+00 9.212522029688483341e-03
4.157199999999647844e+00 -9.771900000000186992e+00 3.067290571734431360e-03
4.235299999999824649e+00 -9.771900000000186992e+00 6.155881772439240375e-03
4.352499999999963620e+00 -9.771900000000186992e+00 3.073680760425545090e-03
4.430599999999685679e+00 -9.771900000000186992e+00 6.140971332159976884e-03
4.547799999999824649e+00 -9.771900000000186992e+00 9.206131840997370044e-03
4.625900000000001455e+00 -9.771900000000186992e+00 3.069420634631469125e-03
4.743099999999685679e+00 -9.771900000000186992e+00 6.149491583748127946e-03
4.821199999999862484e+00 -9.771900000000186992e+00 6.138841269262938251e-03
4.938400000000001455e+00 -9.771900000000186992e+00 6.132451080571824954e-03
5.055599999999685679e+00 -9.771900000000186992e+00 6.132451080571824954e-03
5.133699999999862484e+00 -9.771900000000186992e+00 6.132451080571824954e-03
5.250900000000001455e+00 -9.771900000000186992e+00 9.216782155482560607e-03
5.329099999999925785e+00 -9.771900000000186992e+00 1.227555247562883874e-02
5.446299999999610009e+00 -9.771900000000186992e+00 3.067290571734431360e-03
5.524399999999786814e+00 -9.771900000000186992e+00 3.065160508837393594e-03
5.641599999999925785e+00 -9.771900000000186992e+00 6.130321017674787189e-03
5.719699999999647844e+00 -9.771900000000186992e+00 6.128190954777749423e-03
5.836899999999786814e+00 -9.771900000000186992e+00 9.193351463615143451e-03
5.954099999999925785e+00 -9.771900000000186992e+00 9.199741652306256748e-03
6.032199999999647844e+00 -9.771900000000186992e+00 1.225638190955549885e-02
-1.197560000000021319e+01 -9.459400000000186992e+00 1.249068882822965652e-02
-1.185840000000007421e+01 -9.459400000000186992e+00 1.870834242468299644e-02
-1.174130000000013752e+01 -9.459400000000186992e+00 2.493664633562151997e-02
-1.166310000000021319e+01 -9.459400000000186992e+00 4.365137894899562970e-02
-1.154590000000007421e+01 -9.459400000000186992e+00 3.427910220202930874e-02
-1.146780000000035216e+01 -9.459400000000186992e+00 4.994571480974232397e-02
-1.135060000000021319e+01 -9.459400000000186992e+00 3.744863579282155241e-02
-1.127250000000003638e+01 -9.459400000000186992e+00 1.871473261337410626e-02
-1.115530000000035216e+01 -9.459400000000186992e+00 3.119264106422153446e-02
-1.107720000000017535e+01 -9.459400000000186992e+00 4.052444661614414134e-02
-1.096000000000003638e+01 -9.459400000000186992e+00 4.363646850871635841e-02
-1.084280000000035216e+01 -9.459400000000186992e+00 4.364924888609859194e-02
-1.076470000000017535e+01 -9.459400000000186992e+00 3.428549239072042204e-02
-1.064750000000003638e+01 -9.459400000000186992e+00 4.050314598717376369e-02
-1.056940000000031432e+01 -9.459400000000186992e+00 4.370676058431861161e-02
-1.045220000000017535e+01 -9.459400000000186992e+00 5.612715733694602360e-02
-1.037409999999999854e+01 -9.459400000000186992e+00 4.985412210516970005e-02
-1.025690000000031432e+01 -9.459400000000186992e+00 6.851773320901489994e-02
-1.017870000000038999e+01 -9.459400000000186992e+00 5.608455607900526135e-02
-1.006159999999999854e+01 -9.459400000000186992e+00 3.738047378011635086e-02
-9.944400000000314321e+00 -9.459400000000186992e+00 6.225747835462080298e-02
-9.866300000000137516e+00 -9.459400000000186992e+00 8.091469926977488958e-02
-9.749099999999998545e+00 -9.459400000000186992e+00 5.604834500975561934e-02
-9.670900000000074215e+00 -9.459400000000186992e+00 6.223830778854747003e-02
-9.553700000000389991e+00 -9.459400000000186992e+00 5.603769469527043051e-02
-9.436599999999998545e+00 -9.459400000000186992e+00 5.605686526134377734e-02
-9.358400000000074215e+00 -9.459400000000186992e+00 6.227451885779711205e-02
-9.280300000000352156e+00 -9.459400000000186992e+00 7.150834151645597825e-02
-9.163100000000213186e+00 -9.459400000000186992e+00 4.981578097302302027e-02
-9.045900000000074215e+00 -9.459400000000186992e+00 3.738047378011635086e-02
-8.967800000000352156e+00 -9.459400000000186992e+00 5.603556463237339968e-02
-8.850600000000213186e+00 -9.459400000000186992e+00 7.777711662243821933e-02
-8.772500000000036380e+00 -9.459400000000186992e+00 3.733361239638152002e-02
-8.655300000000352156e+00 -9.459400000000186992e+00 4.358747706208449674e-02
-8.538100000000213186e+00 -9.459400000000186992e+00 5.912415583307820133e-02
-8.460000000000036380e+00 -9.459400000000186992e+00 4.665263757092188990e-02
-8.381900000000314321e+00 -9.459400000000186992e+00 3.734000258507263331e-02
-8.264700000000175351e+00 -9.459400000000186992e+00 7.157437346626413510e-02
-8.147500000000036380e+00 -9.459400000000186992e+00 3.738047378011635086e-02
-8.069400000000314321e+00 -9.459400000000186992e+00 3.420241993773594918e-02
-7.952200000000175351e+00 -9.459400000000186992e+00 4.970501770237705647e-02
-7.874099999999998545e+00 -9.459400000000186992e+00 3.723775956601481363e-02
-7.756900000000314321e+00 -9.459400000000186992e+00 3.416194874269223164e-02
-7.639700000000175351e+00 -9.459400000000186992e+00 3.730166145292594659e-02
-7.561599999999998545e+00 -9.459400000000186992e+00 4.973057845714150965e-02
-7.444400000000314321e+00 -9.459400000000186992e+00 2.484079350525482052e-02
-7.366300000000137516e+00 -9.459400000000186992e+00 4.036469189886630199e-02
-7.249099999999998545e+00 -9.459400000000186992e+00 3.728036082395556894e-02
-7.170900000000074215e+00 -9.459400000000186992e+00 6.219783659350375075e-03
-7.053800000000137516e+00 -9.459400000000186992e+00 3.726332032077926681e-02
-6.975600000000213186e+00 -9.459400000000186992e+00 3.723988962891185139e-02
-6.858400000000074215e+00 -9.459400000000186992e+00 4.348310398012963929e-02
-6.741200000000389991e+00 -9.459400000000186992e+00 4.345328309957111057e-02
-6.663100000000213186e+00 -9.459400000000186992e+00 4.351292486068816801e-02
-6.545900000000074215e+00 -9.459400000000186992e+00 1.553028858230259823e-02
-6.467800000000352156e+00 -9.459400000000186992e+00 2.174794217875593294e-02
-6.350600000000213186e+00 -9.459400000000186992e+00 2.487700457450446254e-02
-6.272500000000036380e+00 -9.459400000000186992e+00 2.485996407132815694e-02
-6.155300000000352156e+00 -9.459400000000186992e+00 3.413851805082481622e-02
-6.038100000000213186e+00 -9.459400000000186992e+00 2.173516180137370982e-02
-5.960000000000036380e+00 -9.459400000000186992e+00 2.485357388263704712e-02
-5.842800000000352156e+00 -9.459400000000186992e+00 2.794642520913593470e-02
-5.764700000000175351e+00 -9.459400000000186992e+00 1.862313990880148235e-02
-5.647500000000036380e+00 -9.459400000000186992e+00 1.552389839361148320e-02
-5.569400000000314321e+00 -9.459400000000186992e+00 2.482801312787259393e-02
-5.452200000000175351e+00 -9.459400000000186992e+00 1.862953009749259564e-02
-5.374099999999998545e+00 -9.459400000000186992e+00 1.242891700421556132e-02
-5.256900000000314321e+00 -9.459400000000186992e+00 2.484505363104889258e-02
-5.139700000000175351e+00 -9.459400000000186992e+00 3.413851805082481622e-02
-5.061599999999998545e+00 -9.459400000000186992e+00 1.551324807912629611e-02
-4.944400000000314321e+00 -9.459400000000186992e+00 2.169895073212406433e-02
-4.866200000000389991e+00 -9.459400000000186992e+00 2.790382395119517592e-02
-4.749099999999998545e+00 -9.459400000000186992e+00 2.794216508334185570e-02
-4.670900000000074215e+00 -9.459400000000186992e+00 2.173303173847666858e-02
-4.553800000000137516e+00 -9.459400000000186992e+00 2.173090167557963082e-02
-4.436599999999998545e+00 -9.459400000000186992e+00 1.552176833071444717e-02
-4.358400000000074215e+00 -9.459400000000186992e+00 1.861887978300740681e-02
-4.280300000000352156e+00 -9.459400000000186992e+00 1.551963826781740767e-02
-4.163100000000213186e+00 -9.459400000000186992e+00 2.479819224731406174e-02
-4.045900000000074215e+00 -9.459400000000186992e+00 2.171812129819740422e-02
-3.967800000000352156e+00 -9.459400000000186992e+00 1.550685789043518281e-02
-3.850600000000213186e+00 -9.459400000000186992e+00 1.239483599786295534e-02
-3.772500000000036380e+00 -9.459400000000186992e+00 1.862100984590444458e-02
-3.655300000000352156e+00 -9.459400000000186992e+00 2.789956382540110386e-02
-3.577200000000175351e+00 -9.459400000000186992e+00 2.483014319076962823e-02
-3.460000000000036380e+00 -9.459400000000186992e+00 1.242039675262741026e-02
-3.342800000000352156e+00 -9.459400000000186992e+00 1.549407751305295448e-02
-3.264700000000175351e+00 -9.459400000000186992e+00 2.166060959997738455e-02
-3.147500000000036380e+00 -9.459400000000186992e+00 1.238418568337776651e-02
-3.069400000000314321e+00 -9.459400000000186992e+00 1.547490694697961633e-02
-2.952200000000175351e+00 -9.459400000000186992e+00 2.171386117240332869e-02
-2.835000000000036380e+00 -9.459400000000186992e+00 9.310504922952222290e-03
-2.756900000000314321e+00 -9.459400000000186992e+00 1.240761637524518367e-02
-2.678800000000137516e+00 -9.459400000000186992e+00 2.170534092081518110e-02
-2.561599999999998545e+00 -9.459400000000186992e+00 2.481949287628444287e-02
-2.444400000000314321e+00 -9.459400000000186992e+00 6.198483030379997420e-03
-2.366200000000389991e+00 -9.459400000000186992e+00 2.788252332222479479e-02
-2.249099999999998545e+00 -9.459400000000186992e+00 9.282814105290731338e-03
-2.170900000000074215e+00 -9.459400000000186992e+00 9.295594482672957931e-03
-2.053800000000137516e+00 -9.459400000000186992e+00 2.478541186993183862e-02
-1.975600000000213186e+00 -9.459400000000186992e+00 1.237353536889257942e-02
-1.858400000000074215e+00 -9.459400000000186992e+00 1.858266871375776480e-02
-1.741200000000389991e+00 -9.459400000000186992e+00 2.164995928549219573e-02
-1.663100000000213186e+00 -9.459400000000186992e+00 1.546212656959738800e-02
-1.545900000000074215e+00 -9.459400000000186992e+00 9.291334356878882400e-03
-1.467800000000352156e+00 -9.459400000000186992e+00 1.548981738725888069e-02
-1.350600000000213186e+00 -9.459400000000186992e+00 3.101158571797332439e-02
-1.272500000000036380e+00 -9.459400000000186992e+00 3.407248610101663855e-02
-1.155300000000352156e+00 -9.459400000000186992e+00 1.547277688408257509e-02
-1.038100000000213186e+00 -9.459400000000186992e+00 2.166060959997738455e-02
-9.600000000000363798e-01 -9.459400000000186992e+00 6.179312464306656663e-03
-8.819000000003143214e-01 -9.459400000000186992e+00 9.276423916599618041e-03
-7.647000000001753506e-01 -9.459400000000186992e+00 1.548129713567072616e-02
-6.475000000000363798e-01 -9.459400000000186992e+00 1.857414846216961374e-02
-5.694000000003143214e-01 -9.459400000000186992e+00 9.282814105290731338e-03
-4.522000000001753506e-01 -9.459400000000186992e+00 2.167978016605072444e-02
-3.740999999999985448e-01 -9.459400000000186992e+00 9.289204293981844635e-03
-2.569000000003143214e-01 -9.459400000000186992e+00 6.187832715894807725e-03
-1.788000000001375156e-01 -9.459400000000186992e+00 1.857414846216961374e-02
-6.159999999999854481e-02 -9.459400000000186992e+00 1.856775827347850044e-02
5.559999999968567863e-02 -9.459400000000186992e+00 9.276423916599618041e-03
1.337999999996100087e-01 -9.459400000000186992e+00 1.548342719856776739e-02
2.509000000000014552e-01 -9.459400000000186992e+00 1.546425663249442577e-02
3.290999999999257852e-01 -9.459400000000186992e+00 1.546212656959738800e-02
4.461999999998624844e-01 -9.459400000000186992e+00 9.267903665011466979e-03
5.243999999997868144e-01 -9.459400000000186992e+00 9.267903665011466979e-03
6.415999999999257852e-01 -9.459400000000186992e+00 1.853793739291996825e-02
7.586999999998624844e-01 -9.459400000000186992e+00 9.270033727908504745e-03
8.368999999997868144e-01 -9.459400000000186992e+00 2.161587827913959148e-02
9.540999999999257852e-01 -9.459400000000186992e+00 9.267903665011466979e-03
1.032199999999647844e+00 -9.459400000000186992e+00 1.852515701553774513e-02
1.149399999999786814e+00 -9.459400000000186992e+00 1.544295600352404638e-02
1.227499999999963620e+00 -9.459400000000186992e+00 1.000000000000000082e-05
1.344699999999647844e+00 -9.459400000000186992e+00 1.235649486571627556e-02
1.461899999999786814e+00 -9.459400000000186992e+00 9.259383413423315917e-03
1.539999999999963620e+00 -9.459400000000186992e+00 9.259383413423315917e-03
1.618099999999685679e+00 -9.459400000000186992e+00 1.544721612931812364e-02
1.735299999999824649e+00 -9.459400000000186992e+00 9.261513476320351948e-03
1.852499999999963620e+00 -9.459400000000186992e+00 3.086461137807771683e-03
1.930599999999685679e+00 -9.459400000000186992e+00 3.090721263601847214e-03
2.047799999999824649e+00 -9.459400000000186992e+00 1.544508606642108588e-02
2.125900000000001455e+00 -9.459400000000186992e+00 1.545573638090627470e-02
2.243099999999685679e+00 -9.459400000000186992e+00 1.545147625511219744e-02
2.321199999999862484e+00 -9.459400000000186992e+00 6.168662149821467836e-03
2.438400000000001455e+00 -9.459400000000186992e+00 1.849746619787625071e-02
2.555599999999685679e+00 -9.459400000000186992e+00 6.155881772439240375e-03
2.633799999999610009e+00 -9.459400000000186992e+00 6.168662149821467836e-03
2.750900000000001455e+00 -9.459400000000186992e+00 2.159457765016921382e-02
2.829099999999925785e+00 -9.459400000000186992e+00 3.084331074910733918e-03
2.946299999999610009e+00 -9.459400000000186992e+00 6.168662149821467836e-03
3.024399999999786814e+00 -9.459400000000186992e+00 1.848255575759698635e-02
3.141599999999925785e+00 -9.459400000000186992e+00 6.166532086924430070e-03
3.258699999999862484e+00 -9.459400000000186992e+00 6.166532086924430070e-03
3.336899999999786814e+00 -9.459400000000186992e+00 1.000000000000000082e-05
3.454099999999925785e+00 -9.459400000000186992e+00 6.160141898233316773e-03
3.532199999999647844e+00 -9.459400000000186992e+00 1.233093411095182237e-02
3.649399999999786814e+00 -9.459400000000186992e+00 9.248733098938125355e-03
3.727499999999963620e+00 -9.459400000000186992e+00 6.175052338512581132e-03
3.844699999999647844e+00 -9.459400000000186992e+00 6.168662149821467836e-03
3.961899999999786814e+00 -9.459400000000186992e+00 6.164402024027392304e-03
4.039999999999963620e+00 -9.459400000000186992e+00 1.000000000000000082e-05
4.157199999999647844e+00 -9.459400000000186992e+00 6.158011835336279008e-03
4.235299999999824649e+00 -9.459400000000186992e+00 1.231815373356959578e-02
4.352499999999963620e+00 -9.459400000000186992e+00 1.232454392226070908e-02
4.430599999999685679e+00 -9.459400000000186992e+00 1.849320607208217518e-02
4.547799999999824649e+00 -9.459400000000186992e+00 6.160141898233316773e-03
4.625900000000001455e+00 -9.459400000000186992e+00 9.252993224732200886e-03
4.743099999999685679e+00 -9.459400000000186992e+00 6.164402024027392304e-03
4.821199999999862484e+00 -9.459400000000186992e+00 1.231815373356959578e-02
4.938400000000001455e+00 -9.459400000000186992e+00 6.155881772439240375e-03
5.055599999999685679e+00 -9.459400000000186992e+00 6.162271961130354539e-03
5.133699999999862484e+00 -9.459400000000186992e+00 3.077940886219620188e-03
5.250900000000001455e+00 -9.459400000000186992e+00 1.000000000000000082e-05
5.329099999999925785e+00 -9.459400000000186992e+00 9.242342910247012058e-03
5.446299999999610009e+00 -9.459400000000186992e+00 3.080070949116658387e-03
5.524399999999786814e+00 -9.459400000000186992e+00 9.238082784452936527e-03
5.641599999999925785e+00 -9.459400000000186992e+00 1.000000000000000082e-05
5.719699999999647844e+00 -9.459400000000186992e+00 1.229685310459921639e-02
5.836899999999786814e+00 -9.459400000000186992e+00 1.230111323039329366e-02
5.954099999999925785e+00 -9.459400000000186992e+00 9.233822658658860996e-03
6.032199999999647844e+00 -9.459400000000186992e+00 9.223172344173672169e-03
-1.197560000000021319e+01 -9.068800000000010186e+00 3.126506320272082196e-02
-1.185840000000007421e+01 -9.068800000000010186e+00 1.564531197874263757e-02
-1.174130000000013752e+01 -9.068800000000010186e+00 2.189065639285746670e-02
-1.166310000000021319e+01 -9.068800000000010186e+00 1.878076456318228046e-02
-1.154590000000007421e+01 -9.068800000000010186e+00 2.190982695893080659e-02
-1.146780000000035216e+01 -9.068800000000010186e+00 1.875733387131486504e-02
-1.135060000000021319e+01 -9.068800000000010186e+00 4.064799026417233174e-02
-1.127250000000003638e+01 -9.068800000000010186e+00 1.875946393421189934e-02
-1.115530000000035216e+01 -9.068800000000010186e+00 1.566661260771301870e-02
-1.107720000000017535e+01 -9.068800000000010186e+00 3.440690597585158161e-02
-1.096000000000003638e+01 -9.068800000000010186e+00 3.753596837160010080e-02
-1.084280000000035216e+01 -9.068800000000010186e+00 5.627839180263570495e-02
-1.076470000000017535e+01 -9.068800000000010186e+00 5.629330224291496931e-02
-1.064750000000003638e+01 -9.068800000000010186e+00 4.066716083024567163e-02
-1.056940000000031432e+01 -9.068800000000010186e+00 3.128423376879416185e-02
-1.045220000000017535e+01 -9.068800000000010186e+00 3.438773540977823479e-02
-1.037409999999999854e+01 -9.068800000000010186e+00 5.629969243160608261e-02
-1.025690000000031432e+01 -9.068800000000010186e+00 5.006712839487348354e-02
-1.017870000000038999e+01 -9.068800000000010186e+00 3.745289591861562795e-02
-1.006159999999999854e+01 -9.068800000000010186e+00 4.062455957230491632e-02
-9.944400000000314321e+00 -9.068800000000010186e+00 5.632525318637053580e-02
-9.866300000000137516e+00 -9.068800000000010186e+00 5.314719934399014106e-02
-9.749099999999998545e+00 -9.068800000000010186e+00 5.002452713693272823e-02
-9.670900000000074215e+00 -9.068800000000010186e+00 5.000535657085938140e-02
-9.553700000000389991e+00 -9.068800000000010186e+00 4.690398499277235317e-02
-9.436599999999998545e+00 -9.068800000000010186e+00 7.192796390717241806e-02
-9.358400000000074215e+00 -9.068800000000010186e+00 3.125228282533859536e-02
-9.280300000000352156e+00 -9.068800000000010186e+00 6.572096062520427218e-02
-9.163100000000213186e+00 -9.068800000000010186e+00 3.435791452921970607e-02
-9.045900000000074215e+00 -9.068800000000010186e+00 4.683156285427306220e-02
-8.967800000000352156e+00 -9.068800000000010186e+00 4.371315077300972490e-02
-8.850600000000213186e+00 -9.068800000000010186e+00 3.744650572992452159e-02
-8.772500000000036380e+00 -9.068800000000010186e+00 4.372806121328898926e-02
-8.655300000000352156e+00 -9.068800000000010186e+00 7.804337448456794002e-02
-8.538100000000213186e+00 -9.068800000000010186e+00 6.859654553620529727e-02
-8.460000000000036380e+00 -9.068800000000010186e+00 5.613567758853417466e-02
-8.381900000000314321e+00 -9.068800000000010186e+00 4.057130799987897218e-02
-8.264700000000175351e+00 -9.068800000000010186e+00 8.108936442733198635e-02
-8.147500000000036380e+00 -9.068800000000010186e+00 3.741242472357191040e-02
-8.069400000000314321e+00 -9.068800000000010186e+00 3.740177440908672157e-02
-7.952200000000175351e+00 -9.068800000000010186e+00 3.743585541543932582e-02
-7.874099999999998545e+00 -9.068800000000010186e+00 5.298957468960933948e-02
-7.756900000000314321e+00 -9.068800000000010186e+00 6.229581948676748970e-02
-7.639700000000175351e+00 -9.068800000000010186e+00 5.302365569596195066e-02
-7.561599999999998545e+00 -9.068800000000010186e+00 5.911776564438709497e-02
-7.444400000000314321e+00 -9.068800000000010186e+00 2.806996885716412510e-02
-7.366300000000137516e+00 -9.068800000000010186e+00 4.366628938927488712e-02
-7.249099999999998545e+00 -9.068800000000010186e+00 4.981365091012598251e-02
-7.170900000000074215e+00 -9.068800000000010186e+00 4.983282147619932240e-02
-7.053800000000137516e+00 -9.068800000000010186e+00 3.738899403170449498e-02
-6.975600000000213186e+00 -9.068800000000010186e+00 4.051379630165895251e-02
-6.858400000000074215e+00 -9.068800000000010186e+00 3.114790974338374485e-02
-6.741200000000389991e+00 -9.068800000000010186e+00 3.425993163595596885e-02
-6.663100000000213186e+00 -9.068800000000010186e+00 4.046480485502707697e-02
-6.545900000000074215e+00 -9.068800000000010186e+00 4.663346700484855001e-02
-6.467800000000352156e+00 -9.068800000000010186e+00 5.294697343166859110e-02
-6.350600000000213186e+00 -9.068800000000010186e+00 2.490895551796002902e-02
-6.272500000000036380e+00 -9.068800000000010186e+00 2.176924280772631407e-02
-6.155300000000352156e+00 -9.068800000000010186e+00 2.798902646707668654e-02
-6.038100000000213186e+00 -9.068800000000010186e+00 2.179054343669669172e-02
-5.960000000000036380e+00 -9.068800000000010186e+00 2.802097741053225302e-02
-5.842800000000352156e+00 -9.068800000000010186e+00 3.420241993773594918e-02
-5.764700000000175351e+00 -9.068800000000010186e+00 2.179267349959372949e-02
-5.647500000000036380e+00 -9.068800000000010186e+00 3.421946044091225131e-02
-5.569400000000314321e+00 -9.068800000000010186e+00 2.179054343669669172e-02
-5.452200000000175351e+00 -9.068800000000010186e+00 3.734639277376374661e-02
-5.374099999999998545e+00 -9.068800000000010186e+00 4.041368334549817753e-02
-5.256900000000314321e+00 -9.068800000000010186e+00 1.243956731870075015e-02
-5.139700000000175351e+00 -9.068800000000010186e+00 2.179054343669669172e-02
-5.061599999999998545e+00 -9.068800000000010186e+00 1.245660782187705228e-02
-4.944400000000314321e+00 -9.068800000000010186e+00 3.740177440908672157e-02
-4.866200000000389991e+00 -9.068800000000010186e+00 2.489404507768076466e-02
-4.749099999999998545e+00 -9.068800000000010186e+00 1.555158921127297589e-02
-4.670900000000074215e+00 -9.068800000000010186e+00 1.868065160702150201e-02
-4.553800000000137516e+00 -9.068800000000010186e+00 9.348846055098902069e-03
-4.436599999999998545e+00 -9.068800000000010186e+00 3.421946044091225131e-02
-4.358400000000074215e+00 -9.068800000000010186e+00 1.556862971444927801e-02
-4.280300000000352156e+00 -9.068800000000010186e+00 3.423650094408855343e-02
-4.163100000000213186e+00 -9.068800000000010186e+00 1.244169738159778792e-02
-4.045900000000074215e+00 -9.068800000000010186e+00 1.555584933706704968e-02
-3.967800000000352156e+00 -9.068800000000010186e+00 2.177350293352038960e-02
-3.850600000000213186e+00 -9.068800000000010186e+00 1.241613662683333473e-02
-3.772500000000036380e+00 -9.068800000000010186e+00 1.553454870809667203e-02
-3.655300000000352156e+00 -9.068800000000010186e+00 3.109039804516372518e-02
-3.577200000000175351e+00 -9.068800000000010186e+00 2.486422419712223594e-02
-3.460000000000036380e+00 -9.068800000000010186e+00 6.215523533556299544e-03
-3.342800000000352156e+00 -9.068800000000010186e+00 2.484505363104889258e-02
-3.264700000000175351e+00 -9.068800000000010186e+00 3.728036082395556894e-02
-3.147500000000036380e+00 -9.068800000000010186e+00 1.553667877099371153e-02
-3.069400000000314321e+00 -9.068800000000010186e+00 2.485996407132815694e-02
-2.952200000000175351e+00 -9.068800000000010186e+00 2.173516180137370982e-02
-2.835000000000036380e+00 -9.068800000000010186e+00 9.319025174540373352e-03
-2.756900000000314321e+00 -9.068800000000010186e+00 1.862740003459555788e-02
-2.678800000000137516e+00 -9.068800000000010186e+00 1.240122618655407037e-02
-2.561599999999998545e+00 -9.068800000000010186e+00 4.342985240770369515e-02
-2.444400000000314321e+00 -9.068800000000010186e+00 2.173303173847666858e-02
-2.366200000000389991e+00 -9.068800000000010186e+00 4.348949416882075258e-02
-2.249099999999998545e+00 -9.068800000000010186e+00 1.553667877099371153e-02
-2.170900000000074215e+00 -9.068800000000010186e+00 1.554945914837593639e-02
-2.053800000000137516e+00 -9.068800000000010186e+00 6.215523533556299544e-03
-1.975600000000213186e+00 -9.068800000000010186e+00 1.242039675262741026e-02
-1.858400000000074215e+00 -9.068800000000010186e+00 1.863166016038963341e-02
-1.741200000000389991e+00 -9.068800000000010186e+00 2.485570394553408488e-02
-1.663100000000213186e+00 -9.068800000000010186e+00 2.175646243034408400e-02
-1.545900000000074215e+00 -9.068800000000010186e+00 1.861887978300740681e-02
-1.467800000000352156e+00 -9.068800000000010186e+00 3.103927653563481534e-02
-1.350600000000213186e+00 -9.068800000000010186e+00 1.863379022328667117e-02
-1.272500000000036380e+00 -9.068800000000010186e+00 1.242678694131852356e-02
-1.155300000000352156e+00 -9.068800000000010186e+00 6.213393470659261779e-03
-1.038100000000213186e+00 -9.068800000000010186e+00 2.484292356815185829e-02
-9.600000000000363798e-01 -9.068800000000010186e+00 1.861248959431629352e-02
-8.819000000003143214e-01 -9.068800000000010186e+00 1.861887978300740681e-02
-7.647000000001753506e-01 -9.068800000000010186e+00 1.240335624945110640e-02
-6.475000000000363798e-01 -9.068800000000010186e+00 1.861887978300740681e-02
-5.694000000003143214e-01 -9.068800000000010186e+00 2.172025136109444546e-02
-4.522000000001753506e-01 -9.068800000000010186e+00 1.858905890244887810e-02
-3.740999999999985448e-01 -9.068800000000010186e+00 1.861035953141925575e-02
-2.569000000003143214e-01 -9.068800000000010186e+00 1.242039675262741026e-02
-1.788000000001375156e-01 -9.068800000000010186e+00 3.414277817661888481e-02
-6.159999999999854481e-02 -9.068800000000010186e+00 2.793151476885666687e-02
5.559999999968567863e-02 -9.068800000000010186e+00 1.859757915403702916e-02
1.337999999996100087e-01 -9.068800000000010186e+00 1.552815851940556047e-02
2.509000000000014552e-01 -9.068800000000010186e+00 9.297724545569995697e-03
3.290999999999257852e-01 -9.068800000000010186e+00 1.240548631234814590e-02
4.461999999998624844e-01 -9.068800000000010186e+00 3.099241515189998710e-03
5.243999999997868144e-01 -9.068800000000010186e+00 3.101371578087036562e-02
6.415999999999257852e-01 -9.068800000000010186e+00 1.240122618655407037e-02
7.586999999998624844e-01 -9.068800000000010186e+00 1.238631574627480428e-02
8.368999999997868144e-01 -9.068800000000010186e+00 1.238844580917184378e-02
9.540999999999257852e-01 -9.068800000000010186e+00 1.548981738725888069e-02
1.032199999999647844e+00 -9.068800000000010186e+00 1.550259776464110555e-02
1.149399999999786814e+00 -9.068800000000010186e+00 1.551111801622925661e-02
1.227499999999963620e+00 -9.068800000000010186e+00 6.198483030379997420e-03
1.344699999999647844e+00 -9.068800000000010186e+00 1.548981738725888069e-02
1.461899999999786814e+00 -9.068800000000010186e+00 3.092851326498884980e-03
1.539999999999963620e+00 -9.068800000000010186e+00 9.284944168187767369e-03
1.618099999999685679e+00 -9.068800000000010186e+00 1.239057587206887981e-02
1.735299999999824649e+00 -9.068800000000010186e+00 9.287074231084806869e-03
1.852499999999963620e+00 -9.068800000000010186e+00 3.097111452292960945e-03
1.930599999999685679e+00 -9.068800000000010186e+00 1.545573638090627470e-02
2.047799999999824649e+00 -9.068800000000010186e+00 1.545786644380331074e-02
2.125900000000001455e+00 -9.068800000000010186e+00 1.239057587206887981e-02
2.243099999999685679e+00 -9.068800000000010186e+00 1.000000000000000082e-05
2.321199999999862484e+00 -9.068800000000010186e+00 6.194222904585921889e-03
2.438400000000001455e+00 -9.068800000000010186e+00 9.280684042393691838e-03
2.555599999999685679e+00 -9.068800000000010186e+00 6.187832715894807725e-03
2.633799999999610009e+00 -9.068800000000010186e+00 9.276423916599618041e-03
2.750900000000001455e+00 -9.068800000000010186e+00 1.237353536889257942e-02
2.829099999999925785e+00 -9.068800000000010186e+00 6.194222904585921889e-03
2.946299999999610009e+00 -9.068800000000010186e+00 9.287074231084806869e-03
3.024399999999786814e+00 -9.068800000000010186e+00 9.280684042393691838e-03
3.141599999999925785e+00 -9.068800000000010186e+00 3.090721263601847214e-03
3.258699999999862484e+00 -9.068800000000010186e+00 2.164143903390404466e-02
3.336899999999786814e+00 -9.068800000000010186e+00 1.236714518020146439e-02
3.454099999999925785e+00 -9.068800000000010186e+00 1.233732429964293567e-02
3.532199999999647844e+00 -9.068800000000010186e+00 1.234797461412812450e-02
3.649399999999786814e+00 -9.068800000000010186e+00 9.274293853702580276e-03
3.727499999999963620e+00 -9.068800000000010186e+00 1.851876682684663183e-02
3.844699999999647844e+00 -9.068800000000010186e+00 6.177182401409619765e-03
3.961899999999786814e+00 -9.068800000000010186e+00 1.544721612931812364e-02
4.039999999999963620e+00 -9.068800000000010186e+00 3.084331074910733918e-03
4.157199999999647844e+00 -9.068800000000010186e+00 1.234158442543701120e-02
4.235299999999824649e+00 -9.068800000000010186e+00 9.259383413423315917e-03
4.352499999999963620e+00 -9.068800000000010186e+00 6.177182401409619765e-03
4.430599999999685679e+00 -9.068800000000010186e+00 1.544721612931812364e-02
4.547799999999824649e+00 -9.068800000000010186e+00 1.234797461412812450e-02
4.625900000000001455e+00 -9.068800000000010186e+00 9.257253350526276417e-03
4.743099999999685679e+00 -9.068800000000010186e+00 3.086461137807771683e-03
4.821199999999862484e+00 -9.068800000000010186e+00 6.179312464306656663e-03
4.938400000000001455e+00 -9.068800000000010186e+00 3.088591200704809882e-03
5.055599999999685679e+00 -9.068800000000010186e+00 6.170792212718505601e-03
5.133699999999862484e+00 -9.068800000000010186e+00 9.250863161835164855e-03
5.250900000000001455e+00 -9.068800000000010186e+00 6.175052338512581132e-03
5.329099999999925785e+00 -9.068800000000010186e+00 6.187832715894807725e-03
5.446299999999610009e+00 -9.068800000000010186e+00 9.263643539217391448e-03
5.524399999999786814e+00 -9.068800000000010186e+00 9.257253350526276417e-03
5.641599999999925785e+00 -9.068800000000010186e+00 6.172922275615543367e-03
5.719699999999647844e+00 -9.068800000000010186e+00 3.086461137807771683e-03
5.836899999999786814e+00 -9.068800000000010186e+00 1.543869587772997258e-02
5.954099999999925785e+00 -9.068800000000010186e+00 1.542591550034774425e-02
6.032199999999647844e+00 -9.068800000000010186e+00 6.164402024027392304e-03
-1.197560000000021319e+01 -8.756199999999807915e+00 1.882549588402007354e-02
-1.185840000000007421e+01 -8.756199999999807915e+00 9.402097627524847942e-03
-1.174130000000013752e+01 -8.756199999999807915e+00 3.135452584439641158e-03
-1.166310000000021319e+01 -8.756199999999807915e+00 1.566661260771301870e-02
-1.154590000000007421e+01 -8.756199999999807915e+00 2.194603802818044860e-02
-1.146780000000035216e+01 -8.756199999999807915e+00 3.137582647336678576e-02
-1.135060000000021319e+01 -8.756199999999807915e+00 1.883401613560822460e-02
-1.127250000000003638e+01 -8.756199999999807915e+00 2.196733865715082626e-02
-1.115530000000035216e+01 -8.756199999999807915e+00 2.197159878294490526e-02
-1.107720000000017535e+01 -8.756199999999807915e+00 2.507510042392897820e-02
-1.096000000000003638e+01 -8.756199999999807915e+00 3.447293792565975235e-02
-1.084280000000035216e+01 -8.756199999999807915e+00 2.194390796528341084e-02
-1.076470000000017535e+01 -8.756199999999807915e+00 3.132683502673492409e-02
-1.064750000000003638e+01 -8.756199999999807915e+00 2.508362067551712926e-02
-1.056940000000031432e+01 -8.756199999999807915e+00 3.136304609598456611e-02
-1.045220000000017535e+01 -8.756199999999807915e+00 2.509001086420824256e-02
-1.037409999999999854e+01 -8.756199999999807915e+00 4.393254725140461475e-02
-1.025690000000031432e+01 -8.756199999999807915e+00 4.708717040191760100e-02
-1.017870000000038999e+01 -8.756199999999807915e+00 5.327500311781240699e-02
-1.006159999999999854e+01 -8.756199999999807915e+00 5.008842902384386120e-02
-9.944400000000314321e+00 -8.756199999999807915e+00 5.323879204856276498e-02
-9.866300000000137516e+00 -8.756199999999807915e+00 6.579338276370355620e-02
-9.749099999999998545e+00 -8.756199999999807915e+00 5.632951331216461827e-02
-9.670900000000074215e+00 -8.756199999999807915e+00 6.578912263790948067e-02
-9.553700000000389991e+00 -8.756199999999807915e+00 7.831389247249173624e-02
-9.436599999999998545e+00 -8.756199999999807915e+00 5.952034753192723959e-02
-9.358400000000074215e+00 -8.756199999999807915e+00 3.758069969243790082e-02
-9.280300000000352156e+00 -8.756199999999807915e+00 7.196417497642206007e-02
-9.163100000000213186e+00 -8.756199999999807915e+00 5.949904690295686194e-02
-9.045900000000074215e+00 -8.756199999999807915e+00 5.946922602239832628e-02
-8.967800000000352156e+00 -8.756199999999807915e+00 4.382817416944976424e-02
-8.850600000000213186e+00 -8.756199999999807915e+00 5.946709595950128852e-02
-8.772500000000036380e+00 -8.756199999999807915e+00 4.697001694258052390e-02
-8.655300000000352156e+00 -8.756199999999807915e+00 4.377279253412678234e-02
-8.538100000000213186e+00 -8.756199999999807915e+00 5.635720412982610228e-02
-8.460000000000036380e+00 -8.756199999999807915e+00 7.506980668030317771e-02
-8.381900000000314321e+00 -8.756199999999807915e+00 5.947987633688351511e-02
-8.264700000000175351e+00 -8.756199999999807915e+00 6.259828841814685241e-02
-8.147500000000036380e+00 -8.756199999999807915e+00 8.131728115731504114e-02
-8.069400000000314321e+00 -8.756199999999807915e+00 4.690611505566938400e-02
-7.952200000000175351e+00 -8.756199999999807915e+00 3.439412559846935502e-02
-7.874099999999998545e+00 -8.756199999999807915e+00 4.064160007548121845e-02
-7.756900000000314321e+00 -8.756199999999807915e+00 4.375788209384751798e-02
-7.639700000000175351e+00 -8.756199999999807915e+00 7.185554176867313403e-02
-7.561599999999998545e+00 -8.756199999999807915e+00 6.250243558778016684e-02
-7.444400000000314321e+00 -8.756199999999807915e+00 4.372380108749491373e-02
-7.366300000000137516e+00 -8.756199999999807915e+00 5.927326023587085185e-02
-7.249099999999998545e+00 -8.756199999999807915e+00 4.690185492987530846e-02
-7.170900000000074215e+00 -8.756199999999807915e+00 4.063094976099602962e-02
-7.053800000000137516e+00 -8.756199999999807915e+00 6.254503684572090827e-02
-6.975600000000213186e+00 -8.756199999999807915e+00 6.245770426694235988e-02
-6.858400000000074215e+00 -8.756199999999807915e+00 5.927113017297381409e-02
-6.741200000000389991e+00 -8.756199999999807915e+00 5.308968764577011445e-02
-6.663100000000213186e+00 -8.756199999999807915e+00 5.309181770866715916e-02
-6.545900000000074215e+00 -8.756199999999807915e+00 3.122672207057414565e-02
-6.467800000000352156e+00 -8.756199999999807915e+00 5.310459808604938575e-02
-6.350600000000213186e+00 -8.756199999999807915e+00 3.122885213347117994e-02
-6.272500000000036380e+00 -8.756199999999807915e+00 1.874668355682967621e-02
-6.155300000000352156e+00 -8.756199999999807915e+00 5.932012161960568269e-02
-6.038100000000213186e+00 -8.756199999999807915e+00 4.065651051576048280e-02
-5.960000000000036380e+00 -8.756199999999807915e+00 3.434939427763155501e-02
-5.842800000000352156e+00 -8.756199999999807915e+00 4.371741089880380043e-02
-5.764700000000175351e+00 -8.756199999999807915e+00 4.679961191081749572e-02
-5.647500000000036380e+00 -8.756199999999807915e+00 3.117986068683931480e-02
-5.569400000000314321e+00 -8.756199999999807915e+00 1.872964305365337062e-02
-5.452200000000175351e+00 -8.756199999999807915e+00 1.871473261337410626e-02
-5.374099999999998545e+00 -8.756199999999807915e+00 3.741029466067487957e-02
-5.256900000000314321e+00 -8.756199999999807915e+00 3.118625087553042810e-02
-5.139700000000175351e+00 -8.756199999999807915e+00 2.186083551229893798e-02
-5.061599999999998545e+00 -8.756199999999807915e+00 3.433235377445525288e-02
-4.944400000000314321e+00 -8.756199999999807915e+00 2.182675450594633373e-02
-4.866200000000389991e+00 -8.756199999999807915e+00 2.807209892006115939e-02
-4.749099999999998545e+00 -8.756199999999807915e+00 1.246299801056816557e-02
-4.670900000000074215e+00 -8.756199999999807915e+00 3.741455478646894817e-02
-4.553800000000137516e+00 -8.756199999999807915e+00 1.870195223599188314e-02
-4.436599999999998545e+00 -8.756199999999807915e+00 2.805505841688485727e-02
-4.358400000000074215e+00 -8.756199999999807915e+00 2.805292835398782297e-02
-4.280300000000352156e+00 -8.756199999999807915e+00 2.493877639851855774e-02
-4.163100000000213186e+00 -8.756199999999807915e+00 3.744224560413043912e-02
-4.045900000000074215e+00 -8.756199999999807915e+00 9.361626432481130397e-03
-3.967800000000352156e+00 -8.756199999999807915e+00 2.809126948613450275e-02
-3.850600000000213186e+00 -8.756199999999807915e+00 1.246938819925927887e-02
-3.772500000000036380e+00 -8.756199999999807915e+00 2.806357866847301180e-02
-3.655300000000352156e+00 -8.756199999999807915e+00 2.804440810239967191e-02
-3.577200000000175351e+00 -8.756199999999807915e+00 2.179906368828484278e-02
-3.460000000000036380e+00 -8.756199999999807915e+00 2.183527475753448480e-02
-3.342800000000352156e+00 -8.756199999999807915e+00 1.871473261337410626e-02
-3.264700000000175351e+00 -8.756199999999807915e+00 1.871686267627114750e-02
-3.147500000000036380e+00 -8.756199999999807915e+00 3.426845188754411992e-02
-3.069400000000314321e+00 -8.756199999999807915e+00 2.489404507768076466e-02
-2.952200000000175351e+00 -8.756199999999807915e+00 1.869130192150669084e-02
-2.835000000000036380e+00 -8.756199999999807915e+00 3.426845188754411992e-02
-2.756900000000314321e+00 -8.756199999999807915e+00 1.246299801056816557e-02
-2.678800000000137516e+00 -8.756199999999807915e+00 1.244382744449482568e-02
-2.561599999999998545e+00 -8.756199999999807915e+00 3.112447905151632943e-02
-2.444400000000314321e+00 -8.756199999999807915e+00 2.178628331090261272e-02
-2.366200000000389991e+00 -8.756199999999807915e+00 1.245873788477409004e-02
-2.249099999999998545e+00 -8.756199999999807915e+00 1.244169738159778792e-02
-2.170900000000074215e+00 -8.756199999999807915e+00 2.175220230455001194e-02
-2.053800000000137516e+00 -8.756199999999807915e+00 9.338195740613713242e-03
-1.975600000000213186e+00 -8.756199999999807915e+00 2.801458722184113972e-02
-1.858400000000074215e+00 -8.756199999999807915e+00 9.331805551922599945e-03
-1.741200000000389991e+00 -8.756199999999807915e+00 9.327545426128524414e-03
-1.663100000000213186e+00 -8.756199999999807915e+00 1.865935097805112436e-02
-1.545900000000074215e+00 -8.756199999999807915e+00 3.112021892572225390e-02
-1.467800000000352156e+00 -8.756199999999807915e+00 1.556862971444927801e-02
-1.350600000000213186e+00 -8.756199999999807915e+00 3.424076106988262896e-02
-1.272500000000036380e+00 -8.756199999999807915e+00 1.864870066356593553e-02
-1.155300000000352156e+00 -8.756199999999807915e+00 2.487487451160742477e-02
-1.038100000000213186e+00 -8.756199999999807915e+00 1.556010946286112695e-02
-9.600000000000363798e-01 -8.756199999999807915e+00 2.488339476319557583e-02
-8.819000000003143214e-01 -8.756199999999807915e+00 1.243530719290667462e-02
-7.647000000001753506e-01 -8.756199999999807915e+00 6.211263407762223146e-03
-6.475000000000363798e-01 -8.756199999999807915e+00 2.175007224165297418e-02
-5.694000000003143214e-01 -8.756199999999807915e+00 9.329675489025562179e-03
-4.522000000001753506e-01 -8.756199999999807915e+00 1.243104706711259909e-02
-3.740999999999985448e-01 -8.756199999999807915e+00 1.242678694131852356e-02
-2.569000000003143214e-01 -8.756199999999807915e+00 9.316895111643335586e-03
-1.788000000001375156e-01 -8.756199999999807915e+00 1.862526997169852011e-02
-6.159999999999854481e-02 -8.756199999999807915e+00 1.864870066356593553e-02
5.559999999968567863e-02 -8.756199999999807915e+00 9.336065677716675476e-03
1.337999999996100087e-01 -8.756199999999807915e+00 1.243104706711259909e-02
2.509000000000014552e-01 -8.756199999999807915e+00 2.174794217875593294e-02
3.290999999999257852e-01 -8.756199999999807915e+00 2.796772583810630888e-02
4.461999999998624844e-01 -8.756199999999807915e+00 6.215523533556299544e-03
5.243999999997868144e-01 -8.756199999999807915e+00 2.486848432291631147e-02
6.415999999999257852e-01 -8.756199999999807915e+00 6.219783659350375075e-03
7.586999999998624844e-01 -8.756199999999807915e+00 9.323285300334450618e-03
8.368999999997868144e-01 -8.756199999999807915e+00 3.114151955469263069e-03
9.540999999999257852e-01 -8.756199999999807915e+00 1.554306895968482309e-02
1.032199999999647844e+00 -8.756199999999807915e+00 9.316895111643335586e-03
1.149399999999786814e+00 -8.756199999999807915e+00 1.552389839361148320e-02
1.227499999999963620e+00 -8.756199999999807915e+00 1.241826668973037076e-02
1.344699999999647844e+00 -8.756199999999807915e+00 1.861674972011036905e-02
1.461899999999786814e+00 -8.756199999999807915e+00 1.865509085225704883e-02
1.539999999999963620e+00 -8.756199999999807915e+00 1.862526997169852011e-02
1.618099999999685679e+00 -8.756199999999807915e+00 9.319025174540373352e-03
1.735299999999824649e+00 -8.756199999999807915e+00 9.312634985849260055e-03
1.852499999999963620e+00 -8.756199999999807915e+00 1.240974643814222143e-02
1.930599999999685679e+00 -8.756199999999807915e+00 6.204873219071110717e-03
2.047799999999824649e+00 -8.756199999999807915e+00 9.310504922952222290e-03
2.125900000000001455e+00 -8.756199999999807915e+00 2.173090167557963082e-02
2.243099999999685679e+00 -8.756199999999807915e+00 6.209133344865185380e-03
2.321199999999862484e+00 -8.756199999999807915e+00 9.306244797158146759e-03
2.438400000000001455e+00 -8.756199999999807915e+00 1.242891700421556132e-02
2.555599999999685679e+00 -8.756199999999807915e+00 1.241613662683333473e-02
2.633799999999610009e+00 -8.756199999999807915e+00 9.304114734261108993e-03
2.750900000000001455e+00 -8.756199999999807915e+00 9.301984671364071228e-03
2.829099999999925785e+00 -8.756199999999807915e+00 3.101371578087036476e-03
2.946299999999610009e+00 -8.756199999999807915e+00 9.301984671364071228e-03
3.024399999999786814e+00 -8.756199999999807915e+00 9.301984671364071228e-03
3.141599999999925785e+00 -8.756199999999807915e+00 3.101371578087036476e-03
3.258699999999862484e+00 -8.756199999999807915e+00 1.241187650103925920e-02
3.336899999999786814e+00 -8.756199999999807915e+00 6.196352967482959655e-03
3.454099999999925785e+00 -8.756199999999807915e+00 6.196352967482959655e-03
3.532199999999647844e+00 -8.756199999999807915e+00 1.000000000000000082e-05
3.649399999999786814e+00 -8.756199999999807915e+00 6.196352967482959655e-03
3.727499999999963620e+00 -8.756199999999807915e+00 9.291334356878882400e-03
3.844699999999647844e+00 -8.756199999999807915e+00 9.299854608467033462e-03
3.961899999999786814e+00 -8.756199999999807915e+00 9.291334356878882400e-03
4.039999999999963620e+00 -8.756199999999807915e+00 9.282814105290731338e-03
4.157199999999647844e+00 -8.756199999999807915e+00 9.280684042393691838e-03
4.235299999999824649e+00 -8.756199999999807915e+00 1.548555726146480342e-02
4.352499999999963620e+00 -8.756199999999807915e+00 9.297724545569995697e-03
4.430599999999685679e+00 -8.756199999999807915e+00 1.546851675828850130e-02
4.547799999999824649e+00 -8.756199999999807915e+00 9.276423916599618041e-03
4.625900000000001455e+00 -8.756199999999807915e+00 1.238418568337776651e-02
4.743099999999685679e+00 -8.756199999999807915e+00 6.187832715894807725e-03
4.821199999999862484e+00 -8.756199999999807915e+00 6.194222904585921889e-03
4.938400000000001455e+00 -8.756199999999807915e+00 6.183572590100732194e-03
5.055599999999685679e+00 -8.756199999999807915e+00 1.238205562048073048e-02
5.133699999999862484e+00 -8.756199999999807915e+00 1.238205562048073048e-02
5.250900000000001455e+00 -8.756199999999807915e+00 6.192092841688883256e-03
5.329099999999925785e+00 -8.756199999999807915e+00 1.545573638090627470e-02
5.446299999999610009e+00 -8.756199999999807915e+00 3.094981389395922745e-03
5.524399999999786814e+00 -8.756199999999807915e+00 9.276423916599618041e-03
5.641599999999925785e+00 -8.756199999999807915e+00 6.192092841688883256e-03
5.719699999999647844e+00 -8.756199999999807915e+00 9.284944168187767369e-03
5.836899999999786814e+00 -8.756199999999807915e+00 1.546425663249442577e-02
5.954099999999925785e+00 -8.756199999999807915e+00 9.278553979496655807e-03
6.032199999999647844e+00 -8.756199999999807915e+00 6.177182401409619765e-03
-1.197560000000021319e+01 -8.443699999999807915e+00 1.882762594691711130e-02
-1.185840000000007421e+01 -8.443699999999807915e+00 1.885531676457860226e-02
-1.174130000000013752e+01 -8.443699999999807915e+00 3.143972836027792220e-03
-1.166310000000021319e+01 -8.443699999999807915e+00 1.570708380275673624e-02
-1.154590000000007421e+01 -8.443699999999807915e+00 1.259719197308154653e-02
-1.146780000000035216e+01 -8.443699999999807915e+00 2.202272029247380816e-02
-1.135060000000021319e+01 -8.443699999999807915e+00 2.516669312850160559e-02
-1.127250000000003638e+01 -8.443699999999807915e+00 2.200354972640047174e-02
-1.115530000000035216e+01 -8.443699999999807915e+00 2.825954445500048970e-02
-1.107720000000017535e+01 -8.443699999999807915e+00 2.823398370023603651e-02
-1.096000000000003638e+01 -8.443699999999807915e+00 2.513474218504603563e-02
-1.084280000000035216e+01 -8.443699999999807915e+00 3.141629766841051025e-02
-1.076470000000017535e+01 -8.443699999999807915e+00 3.143972836027792567e-02
-1.064750000000003638e+01 -8.443699999999807915e+00 4.397514850934537006e-02
-1.056940000000031432e+01 -8.443699999999807915e+00 3.455814044154126297e-02
-1.045220000000017535e+01 -8.443699999999807915e+00 3.140990747971939695e-02
-1.037409999999999854e+01 -8.443699999999807915e+00 3.770637340336312898e-02
-1.025690000000031432e+01 -8.443699999999807915e+00 5.341345720611986175e-02
-1.017870000000038999e+01 -8.443699999999807915e+00 3.453896987546791614e-02
-1.006159999999999854e+01 -8.443699999999807915e+00 3.135665590729345281e-02
-9.944400000000314321e+00 -8.443699999999807915e+00 7.529346328449214309e-02
-9.866300000000137516e+00 -8.443699999999807915e+00 5.957785923014725926e-02
-9.749099999999998545e+00 -8.443699999999807915e+00 4.080348485565608863e-02
-9.670900000000074215e+00 -8.443699999999807915e+00 5.020345242028390054e-02
-9.553700000000389991e+00 -8.443699999999807915e+00 5.025670399270984467e-02
-9.436599999999998545e+00 -8.443699999999807915e+00 4.394532762878684135e-02
-9.358400000000074215e+00 -8.443699999999807915e+00 4.702752864080054357e-02
-9.280300000000352156e+00 -8.443699999999807915e+00 6.592757672621693543e-02
-9.163100000000213186e+00 -8.443699999999807915e+00 8.475307261023701244e-02
-9.045900000000074215e+00 -8.443699999999807915e+00 4.709995077929982760e-02
-8.967800000000352156e+00 -8.443699999999807915e+00 5.020771254607797607e-02
-8.850600000000213186e+00 -8.443699999999807915e+00 6.278360389018915189e-02
-8.772500000000036380e+00 -8.443699999999807915e+00 5.961194023649986351e-02
-8.655300000000352156e+00 -8.443699999999807915e+00 6.278147382729211412e-02
-8.538100000000213186e+00 -8.443699999999807915e+00 5.327500311781240699e-02
-8.460000000000036380e+00 -8.443699999999807915e+00 7.198121547959836219e-02
-8.381900000000314321e+00 -8.443699999999807915e+00 3.752531805711491197e-02
-8.264700000000175351e+00 -8.443699999999807915e+00 9.688378080886728139e-02
-8.147500000000036380e+00 -8.443699999999807915e+00 5.019280210579871171e-02
-8.069400000000314321e+00 -8.443699999999807915e+00 6.573800112838057430e-02
-7.952200000000175351e+00 -8.443699999999807915e+00 6.260893873263205511e-02
-7.874099999999998545e+00 -8.443699999999807915e+00 7.516991963646395269e-02
-7.756900000000314321e+00 -8.443699999999807915e+00 6.582107358136504716e-02
-7.639700000000175351e+00 -8.443699999999807915e+00 5.329417368388573994e-02
-7.561599999999998545e+00 -8.443699999999807915e+00 7.521039083150767024e-02
-7.444400000000314321e+00 -8.443699999999807915e+00 7.204937749230357069e-02
-7.366300000000137516e+00 -8.443699999999807915e+00 6.900338754953952436e-02
-7.249099999999998545e+00 -8.443699999999807915e+00 7.202807686333319304e-02
-7.170900000000074215e+00 -8.443699999999807915e+00 6.896078629159875517e-02
-7.053800000000137516e+00 -8.443699999999807915e+00 6.566557898988129027e-02
-6.975600000000213186e+00 -8.443699999999807915e+00 6.574013119127761207e-02
-6.858400000000074215e+00 -8.443699999999807915e+00 6.894161572552542916e-02
-6.741200000000389991e+00 -8.443699999999807915e+00 5.006286826907940107e-02
-6.663100000000213186e+00 -8.443699999999807915e+00 6.883937270646761641e-02
-6.545900000000074215e+00 -8.443699999999807915e+00 5.322814173407757615e-02
-6.467800000000352156e+00 -8.443699999999807915e+00 4.067994120762789823e-02
-6.350600000000213186e+00 -8.443699999999807915e+00 4.384521467262606637e-02
-6.272500000000036380e+00 -8.443699999999807915e+00 4.078644435247979344e-02
-6.155300000000352156e+00 -8.443699999999807915e+00 2.193751777659229754e-02
-6.038100000000213186e+00 -8.443699999999807915e+00 2.190343677023969329e-02
-5.960000000000036380e+00 -8.443699999999807915e+00 3.760626044720235400e-02
-5.842800000000352156e+00 -8.443699999999807915e+00 5.631247280898830920e-02
-5.764700000000175351e+00 -8.443699999999807915e+00 4.070337189949531365e-02
-5.647500000000036380e+00 -8.443699999999807915e+00 2.505592985785563831e-02
-5.569400000000314321e+00 -8.443699999999807915e+00 4.694232612491902601e-02
-5.452200000000175351e+00 -8.443699999999807915e+00 5.631247280898830920e-02
-5.374099999999998545e+00 -8.443699999999807915e+00 3.129914420907342620e-02
-5.256900000000314321e+00 -8.443699999999807915e+00 2.810191980061968811e-02
-5.139700000000175351e+00 -8.443699999999807915e+00 3.433661390024933535e-02
-5.061599999999998545e+00 -8.443699999999807915e+00 4.378557291150900893e-02
-4.944400000000314321e+00 -8.443699999999807915e+00 4.688481442669900634e-02
-4.866200000000389991e+00 -8.443699999999807915e+00 2.498989790804746411e-02
-4.749099999999998545e+00 -8.443699999999807915e+00 3.748910698786526996e-02
-4.670900000000074215e+00 -8.443699999999807915e+00 1.872538292785929856e-02
-4.553800000000137516e+00 -8.443699999999807915e+00 3.436217465501378160e-02
-4.436599999999998545e+00 -8.443699999999807915e+00 3.747845667338008113e-02
-4.358400000000074215e+00 -8.443699999999807915e+00 2.187148582678412681e-02
-4.280300000000352156e+00 -8.443699999999807915e+00 1.872751299075633286e-02
-4.163100000000213186e+00 -8.443699999999807915e+00 3.123737238505933100e-02
-4.045900000000074215e+00 -8.443699999999807915e+00 2.187361588968116458e-02
-3.967800000000352156e+00 -8.443699999999807915e+00 2.188213614126931564e-02
-3.850600000000213186e+00 -8.443699999999807915e+00 4.062242950940787856e-02
-3.772500000000036380e+00 -8.443699999999807915e+00 1.872751299075633286e-02
-3.655300000000352156e+00 -8.443699999999807915e+00 2.495581690169485986e-02
-3.577200000000175351e+00 -8.443699999999807915e+00 1.248855876533262049e-02
-3.460000000000036380e+00 -8.443699999999807915e+00 2.497924759356227528e-02
-3.342800000000352156e+00 -8.443699999999807915e+00 2.808913942323746152e-02
-3.264700000000175351e+00 -8.443699999999807915e+00 2.186296557519597575e-02
-3.147500000000036380e+00 -8.443699999999807915e+00 3.121607175608895682e-02
-3.069400000000314321e+00 -8.443699999999807915e+00 1.872964305365337062e-02
-2.952200000000175351e+00 -8.443699999999807915e+00 1.250346920561188485e-02
-2.835000000000036380e+00 -8.443699999999807915e+00 1.874242343103560068e-02
-2.756900000000314321e+00 -8.443699999999807915e+00 2.498989790804746411e-02
-2.678800000000137516e+00 -8.443699999999807915e+00 2.496646721618004869e-02
-2.561599999999998545e+00 -8.443699999999807915e+00 4.374297165356825362e-02
-2.444400000000314321e+00 -8.443699999999807915e+00 3.125867301402970866e-02
-2.366200000000389991e+00 -8.443699999999807915e+00 9.370146684069281459e-03
-2.249099999999998545e+00 -8.443699999999807915e+00 2.493451627272448221e-02
-2.170900000000074215e+00 -8.443699999999807915e+00 1.871899273916818179e-02
-2.053800000000137516e+00 -8.443699999999807915e+00 1.873603324234448392e-02
-1.975600000000213186e+00 -8.443699999999807915e+00 2.492599602113633114e-02
-1.858400000000074215e+00 -8.443699999999807915e+00 2.183101463174040927e-02
-1.741200000000389991e+00 -8.443699999999807915e+00 3.740816459777783487e-02
-1.663100000000213186e+00 -8.443699999999807915e+00 2.494090646141559550e-02
-1.545900000000074215e+00 -8.443699999999807915e+00 3.126080307692674642e-02
-1.467800000000352156e+00 -8.443699999999807915e+00 1.562188128687522388e-02
-1.350600000000213186e+00 -8.443699999999807915e+00 4.056491781118785889e-02
-1.272500000000036380e+00 -8.443699999999807915e+00 2.808487929744338599e-02
-1.155300000000352156e+00 -8.443699999999807915e+00 3.738473390591041945e-02
-1.038100000000213186e+00 -8.443699999999807915e+00 2.180758393987299384e-02
-9.600000000000363798e-01 -8.443699999999807915e+00 2.495794696459189763e-02
-8.819000000003143214e-01 -8.443699999999807915e+00 1.870195223599188314e-02
-7.647000000001753506e-01 -8.443699999999807915e+00 2.493664633562151997e-02
-6.475000000000363798e-01 -8.443699999999807915e+00 1.870621236178595520e-02
-5.694000000003143214e-01 -8.443699999999807915e+00 1.559632053211076723e-02
-4.522000000001753506e-01 -8.443699999999807915e+00 4.054787730801155676e-02
-3.740999999999985448e-01 -8.443699999999807915e+00 2.182888456884337150e-02
-2.569000000003143214e-01 -8.443699999999807915e+00 1.872964305365337062e-02
-1.788000000001375156e-01 -8.443699999999807915e+00 9.370146684069281459e-03
-6.159999999999854481e-02 -8.443699999999807915e+00 6.236824162526677200e-03
5.559999999968567863e-02 -8.443699999999807915e+00 1.246512807346520334e-02
1.337999999996100087e-01 -8.443699999999807915e+00 1.868065160702150201e-02
2.509000000000014552e-01 -8.443699999999807915e+00 1.871686267627114750e-02
3.290999999999257852e-01 -8.443699999999807915e+00 1.871899273916818179e-02
4.461999999998624844e-01 -8.443699999999807915e+00 9.350976117995941569e-03
5.243999999997868144e-01 -8.443699999999807915e+00 1.558993034341965740e-02
6.415999999999257852e-01 -8.443699999999807915e+00 1.247364832505335440e-02
7.586999999998624844e-01 -8.443699999999807915e+00 1.869982217309484537e-02
8.368999999997868144e-01 -8.443699999999807915e+00 1.248216857664150546e-02
9.540999999999257852e-01 -8.443699999999807915e+00 1.557501990314039131e-02
1.032199999999647844e+00 -8.443699999999807915e+00 1.557928002893446684e-02
1.149399999999786814e+00 -8.443699999999807915e+00 3.112021892572225303e-03
1.227499999999963620e+00 -8.443699999999807915e+00 6.238954225423714965e-03
1.344699999999647844e+00 -8.443699999999807915e+00 3.109891829675187538e-03
1.461899999999786814e+00 -8.443699999999807915e+00 6.230433973835564770e-03
1.539999999999963620e+00 -8.443699999999807915e+00 1.868278166991853978e-02
1.618099999999685679e+00 -8.443699999999807915e+00 9.353106180892977600e-03
1.735299999999824649e+00 -8.443699999999807915e+00 2.490043526637187796e-02
1.852499999999963620e+00 -8.443699999999807915e+00 2.800180684445891313e-02
1.930599999999685679e+00 -8.443699999999807915e+00 1.241613662683333473e-02
2.047799999999824649e+00 -8.443699999999807915e+00 1.550898795333221884e-02
2.125900000000001455e+00 -8.443699999999807915e+00 2.170321085791813986e-02
2.243099999999685679e+00 -8.443699999999807915e+00 1.551963826781740767e-02
2.321199999999862484e+00 -8.443699999999807915e+00 1.000000000000000082e-05
2.438400000000001455e+00 -8.443699999999807915e+00 9.291334356878882400e-03
2.555599999999685679e+00 -8.443699999999807915e+00 9.304114734261108993e-03
2.633799999999610009e+00 -8.443699999999807915e+00 1.241826668973037076e-02
2.750900000000001455e+00 -8.443699999999807915e+00 6.196352967482959655e-03
2.829099999999925785e+00 -8.443699999999807915e+00 3.103501640984074241e-03
2.946299999999610009e+00 -8.443699999999807915e+00 6.211263407762223146e-03
3.024399999999786814e+00 -8.443699999999807915e+00 1.240974643814222143e-02
3.141599999999925785e+00 -8.443699999999807915e+00 1.551750820492036990e-02
3.258699999999862484e+00 -8.443699999999807915e+00 9.293464419775920166e-03
3.336899999999786814e+00 -8.443699999999807915e+00 6.200613093277035186e-03
3.454099999999925785e+00 -8.443699999999807915e+00 3.097111452292960945e-03
3.532199999999647844e+00 -8.443699999999807915e+00 3.103501640984074241e-03
3.649399999999786814e+00 -8.443699999999807915e+00 1.239270593496591931e-02
3.727499999999963620e+00 -8.443699999999807915e+00 2.169895073212406433e-02
3.844699999999647844e+00 -8.443699999999807915e+00 2.170534092081518110e-02
3.961899999999786814e+00 -8.443699999999807915e+00 9.295594482672957931e-03
4.039999999999963620e+00 -8.443699999999807915e+00 3.097111452292960945e-03
4.157199999999647844e+00 -8.443699999999807915e+00 3.099241515189998710e-03
4.235299999999824649e+00 -8.443699999999807915e+00 6.198483030379997420e-03
4.352499999999963620e+00 -8.443699999999807915e+00 6.194222904585921889e-03
4.430599999999685679e+00 -8.443699999999807915e+00 1.236288505440738886e-02
4.547799999999824649e+00 -8.443699999999807915e+00 9.291334356878882400e-03
4.625900000000001455e+00 -8.443699999999807915e+00 1.238418568337776651e-02
4.743099999999685679e+00 -8.443699999999807915e+00 1.548555726146480342e-02
4.821199999999862484e+00 -8.443699999999807915e+00 9.274293853702580276e-03
4.938400000000001455e+00 -8.443699999999807915e+00 1.546425663249442577e-02
5.055599999999685679e+00 -8.443699999999807915e+00 1.547277688408257509e-02
5.133699999999862484e+00 -8.443699999999807915e+00 3.092851326498884980e-03
5.250900000000001455e+00 -8.443699999999807915e+00 1.545573638090627470e-02
5.329099999999925785e+00 -8.443699999999807915e+00 1.543230568903885928e-02
5.446299999999610009e+00 -8.443699999999807915e+00 1.547064682118553906e-02
5.524399999999786814e+00 -8.443699999999807915e+00 6.177182401409619765e-03
5.641599999999925785e+00 -8.443699999999807915e+00 3.092851326498884980e-03
5.719699999999647844e+00 -8.443699999999807915e+00 1.236927524309850215e-02
5.836899999999786814e+00 -8.443699999999807915e+00 3.090721263601847214e-03
5.954099999999925785e+00 -8.443699999999807915e+00 1.000000000000000082e-05
6.032199999999647844e+00 -8.443699999999807915e+00 1.545786644380331074e-02
-1.197560000000021319e+01 -8.131300000000010186e+00 1.888939777093120650e-02
-1.185840000000007421e+01 -8.131300000000010186e+00 1.257802140700820664e-02
-1.174130000000013752e+01 -8.131300000000010186e+00 2.202911048116492493e-02
-1.166310000000021319e+01 -8.131300000000010186e+00 1.887874745644601768e-02
-1.154590000000007421e+01 -8.131300000000010186e+00 1.256950115542005558e-02
-1.146780000000035216e+01 -8.131300000000010186e+00 1.573051449462415166e-02
-1.135060000000021319e+01 -8.131300000000010186e+00 1.887022720485786662e-02
-1.127250000000003638e+01 -8.131300000000010186e+00 1.570708380275673624e-02
-1.115530000000035216e+01 -8.131300000000010186e+00 2.198224909743009409e-02
-1.107720000000017535e+01 -8.131300000000010186e+00 1.571134392855081177e-02
-1.096000000000003638e+01 -8.131300000000010186e+00 2.203976079565011376e-02
-1.084280000000035216e+01 -8.131300000000010186e+00 1.887235726775490438e-02
-1.076470000000017535e+01 -8.131300000000010186e+00 1.571560405434488383e-02
-1.064750000000003638e+01 -8.131300000000010186e+00 2.199502947481232068e-02
-1.056940000000031432e+01 -8.131300000000010186e+00 3.453470974967384755e-02
-1.045220000000017535e+01 -8.131300000000010186e+00 4.401561970438908761e-02
-1.037409999999999854e+01 -8.131300000000010186e+00 3.766164208252533591e-02
-1.025690000000031432e+01 -8.131300000000010186e+00 4.397088838355130147e-02
-1.017870000000038999e+01 -8.131300000000010186e+00 5.021836286056316490e-02
-1.006159999999999854e+01 -8.131300000000010186e+00 4.706799983584426111e-02
-9.944400000000314321e+00 -8.131300000000010186e+00 2.825528432920641070e-02
-9.866300000000137516e+00 -8.131300000000010186e+00 4.087590699415537265e-02
-9.749099999999998545e+00 -8.131300000000010186e+00 5.341771733191393728e-02
-9.670900000000074215e+00 -8.131300000000010186e+00 3.452405943518865872e-02
-9.553700000000389991e+00 -8.131300000000010186e+00 5.025031380401873138e-02
-9.436599999999998545e+00 -8.131300000000010186e+00 5.026096411850392021e-02
-9.358400000000074215e+00 -8.131300000000010186e+00 5.030782550223875105e-02
-9.280300000000352156e+00 -8.131300000000010186e+00 7.545321800176997551e-02
-9.163100000000213186e+00 -8.131300000000010186e+00 4.081200510724423969e-02
-9.045900000000074215e+00 -8.131300000000010186e+00 7.837779435940288308e-02
-8.967800000000352156e+00 -8.131300000000010186e+00 5.640406551356093312e-02
-8.850600000000213186e+00 -8.131300000000010186e+00 5.650204840682467033e-02
-8.772500000000036380e+00 -8.131300000000010186e+00 8.462739889931178427e-02
-8.655300000000352156e+00 -8.131300000000010186e+00 5.964176111705839917e-02
-8.538100000000213186e+00 -8.131300000000010186e+00 7.526577246683065214e-02
-8.460000000000036380e+00 -8.131300000000010186e+00 8.151963713253362886e-02
-8.381900000000314321e+00 -8.131300000000010186e+00 7.202381673753911751e-02
-8.264700000000175351e+00 -8.131300000000010186e+00 7.213244994528804355e-02
-8.147500000000036380e+00 -8.131300000000010186e+00 9.725015162715779093e-02
-8.069400000000314321e+00 -8.131300000000010186e+00 5.322175154538646286e-02
-7.952200000000175351e+00 -8.131300000000010186e+00 6.576356188314502749e-02
-7.874099999999998545e+00 -8.131300000000010186e+00 6.579125270080651844e-02
-7.756900000000314321e+00 -8.131300000000010186e+00 9.411682910561518234e-02
-7.639700000000175351e+00 -8.131300000000010186e+00 9.098989677276368704e-02
-7.561599999999998545e+00 -8.131300000000010186e+00 6.895439610290765575e-02
-7.444400000000314321e+00 -8.131300000000010186e+00 8.772664041450177475e-02
-7.366300000000137516e+00 -8.131300000000010186e+00 5.327926324360648946e-02
-7.249099999999998545e+00 -8.131300000000010186e+00 8.139609348450543846e-02
-7.170900000000074215e+00 -8.131300000000010186e+00 7.521891108309582130e-02
-7.053800000000137516e+00 -8.131300000000010186e+00 8.450598531418063164e-02
-6.975600000000213186e+00 -8.131300000000010186e+00 5.642536614253131771e-02
-6.858400000000074215e+00 -8.131300000000010186e+00 8.148555612618102462e-02
-6.741200000000389991e+00 -8.131300000000010186e+00 5.323666198566572721e-02
-6.663100000000213186e+00 -8.131300000000010186e+00 4.693806599912495048e-02
-6.545900000000074215e+00 -8.131300000000010186e+00 6.254077671992683274e-02
-6.467800000000352156e+00 -8.131300000000010186e+00 4.065864057865752057e-02
-6.350600000000213186e+00 -8.131300000000010186e+00 5.628691205422385602e-02
-6.272500000000036380e+00 -8.131300000000010186e+00 4.071402221398050247e-02
-6.155300000000352156e+00 -8.131300000000010186e+00 4.699131757155090156e-02
-6.038100000000213186e+00 -8.131300000000010186e+00 5.002452713693272823e-02
-5.960000000000036380e+00 -8.131300000000010186e+00 2.814665112145748466e-02
-5.842800000000352156e+00 -8.131300000000010186e+00 6.881594201460020099e-02
-5.764700000000175351e+00 -8.131300000000010186e+00 6.880955182590907382e-02
-5.647500000000036380e+00 -8.131300000000010186e+00 4.698705744575682602e-02
-5.569400000000314321e+00 -8.131300000000010186e+00 3.755726900057048540e-02
-5.452200000000175351e+00 -8.131300000000010186e+00 5.327926324360648946e-02
-5.374099999999998545e+00 -8.131300000000010186e+00 4.381539379206753765e-02
-5.256900000000314321e+00 -8.131300000000010186e+00 2.814878118435451895e-02
-5.139700000000175351e+00 -8.131300000000010186e+00 4.377279253412678234e-02
-5.061599999999998545e+00 -8.131300000000010186e+00 5.312802877791680117e-02
-4.944400000000314321e+00 -8.131300000000010186e+00 4.373445140198010256e-02
-4.866200000000389991e+00 -8.131300000000010186e+00 4.059047856595231207e-02
-4.749099999999998545e+00 -8.131300000000010186e+00 2.815091124725156019e-02
-4.670900000000074215e+00 -8.131300000000010186e+00 2.504101941757637395e-02
-4.553800000000137516e+00 -8.131300000000010186e+00 4.066290070445159610e-02
-4.436599999999998545e+00 -8.131300000000010186e+00 3.128849389458823738e-02
-4.358400000000074215e+00 -8.131300000000010186e+00 1.874668355682967621e-02
-4.280300000000352156e+00 -8.131300000000010186e+00 3.119903125291264775e-02
-4.163100000000213186e+00 -8.131300000000010186e+00 2.812109036669303147e-02
-4.045900000000074215e+00 -8.131300000000010186e+00 2.817221187622193437e-02
-3.967800000000352156e+00 -8.131300000000010186e+00 1.875946393421189934e-02
-3.850600000000213186e+00 -8.131300000000010186e+00 3.122672207057414565e-02
-3.772500000000036380e+00 -8.131300000000010186e+00 5.939041369520793590e-02
-3.655300000000352156e+00 -8.131300000000010186e+00 1.875946393421189934e-02
-3.577200000000175351e+00 -8.131300000000010186e+00 2.501545866281192076e-02
-3.460000000000036380e+00 -8.131300000000010186e+00 2.190982695893080659e-02
-3.342800000000352156e+00 -8.131300000000010186e+00 2.811470017800191817e-02
-3.264700000000175351e+00 -8.131300000000010186e+00 2.814665112145748466e-02
-3.147500000000036380e+00 -8.131300000000010186e+00 4.379409316309715999e-02
-3.069400000000314321e+00 -8.131300000000010186e+00 3.752744812001195668e-02
-2.952200000000175351e+00 -8.131300000000010186e+00 2.188426620416635340e-02
-2.835000000000036380e+00 -8.131300000000010186e+00 3.126506320272082196e-02
-2.756900000000314321e+00 -8.131300000000010186e+00 2.187148582678412681e-02
-2.678800000000137516e+00 -8.131300000000010186e+00 1.558993034341965740e-02
-2.561599999999998545e+00 -8.131300000000010186e+00 3.122246194478006664e-02
-2.444400000000314321e+00 -8.131300000000010186e+00 3.429827276810264863e-02
-2.366200000000389991e+00 -8.131300000000010186e+00 2.500267828542969070e-02
-2.249099999999998545e+00 -8.131300000000010186e+00 2.183527475753448480e-02
-2.170900000000074215e+00 -8.131300000000010186e+00 1.870621236178595520e-02
-2.053800000000137516e+00 -8.131300000000010186e+00 2.182675450594633373e-02
-1.975600000000213186e+00 -8.131300000000010186e+00 1.870834242468299644e-02
-1.858400000000074215e+00 -8.131300000000010186e+00 3.121607175608895682e-02
-1.741200000000389991e+00 -8.131300000000010186e+00 2.494303652431263327e-02
-1.663100000000213186e+00 -8.131300000000010186e+00 3.742946522674821253e-02
-1.545900000000074215e+00 -8.131300000000010186e+00 2.495581690169485986e-02
-1.467800000000352156e+00 -8.131300000000010186e+00 1.873390317944744962e-02
-1.350600000000213186e+00 -8.131300000000010186e+00 2.184805513491671139e-02
-1.272500000000036380e+00 -8.131300000000010186e+00 1.871473261337410626e-02
-1.155300000000352156e+00 -8.131300000000010186e+00 3.426419176175004438e-02
-1.038100000000213186e+00 -8.131300000000010186e+00 3.752531805711491197e-02
-9.600000000000363798e-01 -8.131300000000010186e+00 2.185657538650486245e-02
-8.819000000003143214e-01 -8.131300000000010186e+00 2.810191980061968811e-02
-7.647000000001753506e-01 -8.131300000000010186e+00 1.873177311655041186e-02
-6.475000000000363798e-01 -8.131300000000010186e+00 3.747845667338008113e-02
-5.694000000003143214e-01 -8.131300000000010186e+00 1.561762116108114662e-02
-4.522000000001753506e-01 -8.131300000000010186e+00 1.873603324234448392e-02
-3.740999999999985448e-01 -8.131300000000010186e+00 1.249707901692076982e-02
-2.569000000003143214e-01 -8.131300000000010186e+00 3.432170345997006405e-02
-1.788000000001375156e-01 -8.131300000000010186e+00 9.350976117995941569e-03
-6.159999999999854481e-02 -8.131300000000010186e+00 1.870834242468299644e-02
5.559999999968567863e-02 -8.131300000000010186e+00 2.179693362538780502e-02
1.337999999996100087e-01 -8.131300000000010186e+00 1.870408229888891743e-02
2.509000000000014552e-01 -8.131300000000010186e+00 2.183101463174040927e-02
3.290999999999257852e-01 -8.131300000000010186e+00 1.867639148122742648e-02
4.461999999998624844e-01 -8.131300000000010186e+00 1.244382744449482568e-02
5.243999999997868144e-01 -8.131300000000010186e+00 2.804866822819374397e-02
6.415999999999257852e-01 -8.131300000000010186e+00 1.243104706711259909e-02
7.586999999998624844e-01 -8.131300000000010186e+00 2.175646243034408400e-02
8.368999999997868144e-01 -8.131300000000010186e+00 1.556223952575816472e-02
9.540999999999257852e-01 -8.131300000000010186e+00 1.245660782187705228e-02
1.032199999999647844e+00 -8.131300000000010186e+00 1.246725813636224110e-02
1.149399999999786814e+00 -8.131300000000010186e+00 1.869130192150669084e-02
1.227499999999963620e+00 -8.131300000000010186e+00 1.556436958865520075e-02
1.344699999999647844e+00 -8.131300000000010186e+00 3.107761766778149772e-03
1.461899999999786814e+00 -8.131300000000010186e+00 6.234694099629639434e-03
1.539999999999963620e+00 -8.131300000000010186e+00 1.245660782187705228e-02
1.618099999999685679e+00 -8.131300000000010186e+00 6.221913722247412841e-03
1.735299999999824649e+00 -8.131300000000010186e+00 1.554519902258186259e-02
1.852499999999963620e+00 -8.131300000000010186e+00 2.488765488898965136e-02
1.930599999999685679e+00 -8.131300000000010186e+00 9.333935614819637711e-03
2.047799999999824649e+00 -8.131300000000010186e+00 3.114151955469263069e-03
2.125900000000001455e+00 -8.131300000000010186e+00 1.245021763318593898e-02
2.243099999999685679e+00 -8.131300000000010186e+00 1.245660782187705228e-02
2.321199999999862484e+00 -8.131300000000010186e+00 1.000000000000000082e-05
2.438400000000001455e+00 -8.131300000000010186e+00 1.554306895968482309e-02
2.555599999999685679e+00 -8.131300000000010186e+00 6.226173848041488372e-03
2.633799999999610009e+00 -8.131300000000010186e+00 1.865722091515408659e-02
2.750900000000001455e+00 -8.131300000000010186e+00 1.243530719290667462e-02
2.829099999999925785e+00 -8.131300000000010186e+00 9.336065677716675476e-03
2.946299999999610009e+00 -8.131300000000010186e+00 1.246299801056816557e-02
3.024399999999786814e+00 -8.131300000000010186e+00 9.331805551922599945e-03
3.141599999999925785e+00 -8.131300000000010186e+00 2.800393690735595437e-02
3.258699999999862484e+00 -8.131300000000010186e+00 3.112021892572225303e-03
3.336899999999786814e+00 -8.131300000000010186e+00 9.325415363231486648e-03
3.454099999999925785e+00 -8.131300000000010186e+00 9.333935614819637711e-03
3.532199999999647844e+00 -8.131300000000010186e+00 9.319025174540373352e-03
3.649399999999786814e+00 -8.131300000000010186e+00 3.107761766778149772e-03
3.727499999999963620e+00 -8.131300000000010186e+00 3.109891829675187538e-03
3.844699999999647844e+00 -8.131300000000010186e+00 9.329675489025562179e-03
3.961899999999786814e+00 -8.131300000000010186e+00 9.327545426128524414e-03
4.039999999999963620e+00 -8.131300000000010186e+00 6.209133344865185380e-03
4.157199999999647844e+00 -8.131300000000010186e+00 6.209133344865185380e-03
4.235299999999824649e+00 -8.131300000000010186e+00 9.314765048746297821e-03
4.352499999999963620e+00 -8.131300000000010186e+00 3.103501640984074241e-03
4.430599999999685679e+00 -8.131300000000010186e+00 6.209133344865185380e-03
4.547799999999824649e+00 -8.131300000000010186e+00 6.211263407762223146e-03
4.625900000000001455e+00 -8.131300000000010186e+00 1.241826668973037076e-02
4.743099999999685679e+00 -8.131300000000010186e+00 1.241826668973037076e-02
4.821199999999862484e+00 -8.131300000000010186e+00 3.105631703881111573e-03
4.938400000000001455e+00 -8.131300000000010186e+00 1.000000000000000082e-05
5.055599999999685679e+00 -8.131300000000010186e+00 9.310504922952222290e-03
5.133699999999862484e+00 -8.131300000000010186e+00 9.336065677716675476e-03
5.250900000000001455e+00 -8.131300000000010186e+00 1.554306895968482309e-02
5.329099999999925785e+00 -8.131300000000010186e+00 3.109891829675187538e-03
5.446299999999610009e+00 -8.131300000000010186e+00 9.312634985849260055e-03
5.524399999999786814e+00 -8.131300000000010186e+00 6.211263407762223146e-03
5.641599999999925785e+00 -8.131300000000010186e+00 6.213393470659261779e-03
5.719699999999647844e+00 -8.131300000000010186e+00 1.241187650103925920e-02
5.836899999999786814e+00 -8.131300000000010186e+00 1.240761637524518367e-02
5.954099999999925785e+00 -8.131300000000010186e+00 6.202743156174072951e-03
6.032199999999647844e+00 -8.131300000000010186e+00 1.550472782753814158e-02
-1.197560000000021319e+01 -7.740600000000085856e+00 3.156753213410019247e-03
-1.185840000000007421e+01 -7.740600000000085856e+00 1.263127297943415252e-02
-1.174130000000013752e+01 -7.740600000000085856e+00 9.470259640230056439e-03
-1.166310000000021319e+01 -7.740600000000085856e+00 9.446828948362641018e-03
-1.154590000000007421e+01 -7.740600000000085856e+00 1.258654165859635771e-02
-1.146780000000035216e+01 -7.740600000000085856e+00 2.836391753695534021e-02
-1.135060000000021319e+01 -7.740600000000085856e+00 1.891708858859269746e-02
-1.127250000000003638e+01 -7.740600000000085856e+00 1.894051928046011288e-02
-1.115530000000035216e+01 -7.740600000000085856e+00 2.206745161331160471e-02
-1.107720000000017535e+01 -7.740600000000085856e+00 1.574329487200637825e-02
-1.096000000000003638e+01 -7.740600000000085856e+00 2.839799854330794446e-02
-1.084280000000035216e+01 -7.740600000000085856e+00 9.453219137053756049e-03
-1.076470000000017535e+01 -7.740600000000085856e+00 2.523272507830977285e-02
-1.064750000000003638e+01 -7.740600000000085856e+00 1.891921865148973522e-02
-1.056940000000031432e+01 -7.740600000000085856e+00 2.519651400906013430e-02
-1.045220000000017535e+01 -7.740600000000085856e+00 2.521355451223643643e-02
-1.037409999999999854e+01 -7.740600000000085856e+00 3.785547780615577257e-02
-1.025690000000031432e+01 -7.740600000000085856e+00 5.043349921316398615e-02
-1.017870000000038999e+01 -7.740600000000085856e+00 2.203763073275307599e-02
-1.006159999999999854e+01 -7.740600000000085856e+00 1.888513764513713097e-02
-9.944400000000314321e+00 -7.740600000000085856e+00 3.777453541606833748e-02
-9.866300000000137516e+00 -7.740600000000085856e+00 3.775749491289203535e-02
-9.749099999999998545e+00 -7.740600000000085856e+00 4.090572787471390137e-02
-9.670900000000074215e+00 -7.740600000000085856e+00 5.354765116863324792e-02
-9.553700000000389991e+00 -7.740600000000085856e+00 3.778731579345056407e-02
-9.436599999999998545e+00 -7.740600000000085856e+00 4.729591656582730202e-02
-9.358400000000074215e+00 -7.740600000000085856e+00 4.726822574816581107e-02
-9.280300000000352156e+00 -7.740600000000085856e+00 5.361794324423549418e-02
-9.163100000000213186e+00 -7.740600000000085856e+00 4.095684938424281468e-02
-9.045900000000074215e+00 -7.740600000000085856e+00 6.610011182087699444e-02
-8.967800000000352156e+00 -7.740600000000085856e+00 6.917166251840549396e-02
-8.850600000000213186e+00 -7.740600000000085856e+00 5.972270350714583426e-02
-8.772500000000036380e+00 -7.740600000000085856e+00 8.188813801372117618e-02
-8.655300000000352156e+00 -7.740600000000085856e+00 8.505554154161637515e-02
-8.538100000000213186e+00 -7.740600000000085856e+00 8.504063110133711079e-02
-8.460000000000036380e+00 -7.740600000000085856e+00 8.495755864835263793e-02
-8.381900000000314321e+00 -7.740600000000085856e+00 8.799928846532262261e-02
-8.264700000000175351e+00 -7.740600000000085856e+00 5.655103985345654588e-02
-8.147500000000036380e+00 -7.740600000000085856e+00 7.547664869363739093e-02
-8.069400000000314321e+00 -7.740600000000085856e+00 6.304347156362775928e-02
-7.952200000000175351e+00 -7.740600000000085856e+00 1.135004014686591678e-01
-7.874099999999998545e+00 -7.740600000000085856e+00 9.130301601862825245e-02
-7.756900000000314321e+00 -7.740600000000085856e+00 9.119225274798227476e-02
-7.639700000000175351e+00 -7.740600000000085856e+00 7.550859963709297129e-02
-7.561599999999998545e+00 -7.740600000000085856e+00 8.494264820807337357e-02
-7.444400000000314321e+00 -7.740600000000085856e+00 8.176033423989891025e-02
-7.366300000000137516e+00 -7.740600000000085856e+00 6.289649722373213958e-02
-7.249099999999998545e+00 -7.740600000000085856e+00 6.916740239261143230e-02
-7.170900000000074215e+00 -7.740600000000085856e+00 6.281129470785062896e-02
-7.053800000000137516e+00 -7.740600000000085856e+00 7.230711510284514032e-02
-6.975600000000213186e+00 -7.740600000000085856e+00 9.118799262218819923e-02
-6.858400000000074215e+00 -7.740600000000085856e+00 7.242639862507925519e-02
-6.741200000000389991e+00 -7.740600000000085856e+00 9.104953853388074447e-02
-6.663100000000213186e+00 -7.740600000000085856e+00 7.226451384490439889e-02
-6.545900000000074215e+00 -7.740600000000085856e+00 8.799076821373447155e-02
-6.467800000000352156e+00 -7.740600000000085856e+00 5.970992312976360072e-02
-6.350600000000213186e+00 -7.740600000000085856e+00 1.195732107881139206e-01
-6.272500000000036380e+00 -7.740600000000085856e+00 7.231350529153626749e-02
-6.155300000000352156e+00 -7.740600000000085856e+00 5.658512085980915013e-02
-6.038100000000213186e+00 -7.740600000000085856e+00 5.967158199761692094e-02
-5.960000000000036380e+00 -7.740600000000085856e+00 1.005773098723308223e-01
-5.842800000000352156e+00 -7.740600000000085856e+00 5.968223231210210977e-02
-5.764700000000175351e+00 -7.740600000000085856e+00 5.973761394742508474e-02
-5.647500000000036380e+00 -7.740600000000085856e+00 5.657234048242691660e-02
-5.569400000000314321e+00 -7.740600000000085856e+00 5.658086073401506766e-02
-5.452200000000175351e+00 -7.740600000000085856e+00 2.512835199635492234e-02
-5.374099999999998545e+00 -7.740600000000085856e+00 4.083330573621462428e-02
-5.256900000000314321e+00 -7.740600000000085856e+00 7.216014076294954838e-02
-5.139700000000175351e+00 -7.740600000000085856e+00 5.636998450720832887e-02
-5.061599999999998545e+00 -7.740600000000085856e+00 5.969501268948433637e-02
-4.944400000000314321e+00 -7.740600000000085856e+00 2.829149539845605271e-02
-4.866200000000389991e+00 -7.740600000000085856e+00 2.195455827976859967e-02
-4.749099999999998545e+00 -7.740600000000085856e+00 4.705947958425610311e-02
-4.670900000000074215e+00 -7.740600000000085856e+00 4.073106271715680460e-02
-4.553800000000137516e+00 -7.740600000000085856e+00 3.764034145355495825e-02
-4.436599999999998545e+00 -7.740600000000085856e+00 4.075875353481829555e-02
-4.358400000000074215e+00 -7.740600000000085856e+00 2.822333338575084768e-02
-4.280300000000352156e+00 -7.740600000000085856e+00 5.012890021888757874e-02
-4.163100000000213186e+00 -7.740600000000085856e+00 4.080135479275905086e-02
-4.045900000000074215e+00 -7.740600000000085856e+00 1.882762594691711130e-02
-3.967800000000352156e+00 -7.740600000000085856e+00 1.884253638719637566e-02
-3.850600000000213186e+00 -7.740600000000085856e+00 2.196946872004786402e-02
-3.772500000000036380e+00 -7.740600000000085856e+00 5.019706223159278724e-02
-3.655300000000352156e+00 -7.740600000000085856e+00 2.509214092710528032e-02
-3.577200000000175351e+00 -7.740600000000085856e+00 3.760413038430531624e-02
-3.460000000000036380e+00 -7.740600000000085856e+00 3.446654773696863905e-02
-3.342800000000352156e+00 -7.740600000000085856e+00 3.443033666771899703e-02
-3.264700000000175351e+00 -7.740600000000085856e+00 3.130340433486750867e-02
-3.147500000000036380e+00 -7.740600000000085856e+00 5.324092211145980275e-02
-3.069400000000314321e+00 -7.740600000000085856e+00 2.189065639285746670e-02
-2.952200000000175351e+00 -7.740600000000085856e+00 3.759348006982012741e-02
-2.835000000000036380e+00 -7.740600000000085856e+00 2.821694319705973439e-02
-2.756900000000314321e+00 -7.740600000000085856e+00 2.819564256808934979e-02
-2.678800000000137516e+00 -7.740600000000085856e+00 1.253116002327337580e-02
-2.561599999999998545e+00 -7.740600000000085856e+00 2.813813086986933359e-02
-2.444400000000314321e+00 -7.740600000000085856e+00 3.752531805711491197e-02
-2.366200000000389991e+00 -7.740600000000085856e+00 1.566235248191893970e-02
-2.249099999999998545e+00 -7.740600000000085856e+00 1.251411952009707194e-02
-2.170900000000074215e+00 -7.740600000000085856e+00 2.812109036669303147e-02
-2.053800000000137516e+00 -7.740600000000085856e+00 3.441116610164565021e-02
-1.975600000000213186e+00 -7.740600000000085856e+00 3.131192458645565280e-02
-1.858400000000074215e+00 -7.740600000000085856e+00 1.877863450028524270e-02
-1.741200000000389991e+00 -7.740600000000085856e+00 2.503675929178229842e-02
-1.663100000000213186e+00 -7.740600000000085856e+00 2.192047727341599542e-02
-1.545900000000074215e+00 -7.740600000000085856e+00 1.874668355682967621e-02
-1.467800000000352156e+00 -7.740600000000085856e+00 1.876372406000597834e-02
-1.350600000000213186e+00 -7.740600000000085856e+00 1.876372406000597834e-02
-1.272500000000036380e+00 -7.740600000000085856e+00 2.187361588968116458e-02
-1.155300000000352156e+00 -7.740600000000085856e+00 2.499841815963561864e-02
-1.038100000000213186e+00 -7.740600000000085856e+00 1.250559926850892088e-02
-9.600000000000363798e-01 -7.740600000000085856e+00 3.443033666771899703e-02
-8.819000000003143214e-01 -7.740600000000085856e+00 6.255994728600017957e-03
-7.647000000001753506e-01 -7.740600000000085856e+00 3.749549717655638326e-02
-6.475000000000363798e-01 -7.740600000000085856e+00 2.817008181332490355e-02
-5.694000000003143214e-01 -7.740600000000085856e+00 1.875520380841782728e-02
-4.522000000001753506e-01 -7.740600000000085856e+00 1.872964305365337062e-02
-3.740999999999985448e-01 -7.740600000000085856e+00 1.557928002893446684e-02
-2.569000000003143214e-01 -7.740600000000085856e+00 1.250559926850892088e-02
-1.788000000001375156e-01 -7.740600000000085856e+00 1.875094368262374828e-02
-6.159999999999854481e-02 -7.740600000000085856e+00 2.501119853701784176e-02
5.559999999968567863e-02 -7.740600000000085856e+00 2.188426620416635340e-02
1.337999999996100087e-01 -7.740600000000085856e+00 2.497711753066524099e-02
2.509000000000014552e-01 -7.740600000000085856e+00 2.495155677590078433e-02
3.290999999999257852e-01 -7.740600000000085856e+00 6.247474477011866027e-03
4.461999999998624844e-01 -7.740600000000085856e+00 2.816369162463378678e-02
5.243999999997868144e-01 -7.740600000000085856e+00 3.126293313982379113e-02
6.415999999999257852e-01 -7.740600000000085856e+00 1.250346920561188485e-02
7.586999999998624844e-01 -7.740600000000085856e+00 1.564318191584560327e-02
8.368999999997868144e-01 -7.740600000000085856e+00 1.874455349393263498e-02
9.540999999999257852e-01 -7.740600000000085856e+00 1.564744204163967534e-02
1.032199999999647844e+00 -7.740600000000085856e+00 2.184379500912263586e-02
1.149399999999786814e+00 -7.740600000000085856e+00 6.245344414114828262e-03
1.227499999999963620e+00 -7.740600000000085856e+00 1.563253160136041098e-02
1.344699999999647844e+00 -7.740600000000085856e+00 9.368016621172241959e-03
1.461899999999786814e+00 -7.740600000000085856e+00 2.185657538650486245e-02
1.539999999999963620e+00 -7.740600000000085856e+00 2.183314469463744356e-02
1.618099999999685679e+00 -7.740600000000085856e+00 1.559206040631669343e-02
1.735299999999824649e+00 -7.740600000000085856e+00 6.251734602805942426e-03
1.852499999999963620e+00 -7.740600000000085856e+00 2.183953488332856033e-02
1.930599999999685679e+00 -7.740600000000085856e+00 1.874242343103560068e-02
2.047799999999824649e+00 -7.740600000000085856e+00 1.873603324234448392e-02
2.125900000000001455e+00 -7.740600000000085856e+00 2.188852632996042893e-02
2.243099999999685679e+00 -7.740600000000085856e+00 6.238954225423714965e-03
2.321199999999862484e+00 -7.740600000000085856e+00 1.250346920561188485e-02
2.438400000000001455e+00 -7.740600000000085856e+00 2.808700936034042722e-02
2.555599999999685679e+00 -7.740600000000085856e+00 1.560271072080188226e-02
2.633799999999610009e+00 -7.740600000000085856e+00 1.245873788477409004e-02
2.750900000000001455e+00 -7.740600000000085856e+00 9.348846055098902069e-03
2.829099999999925785e+00 -7.740600000000085856e+00 1.872538292785929856e-02
2.946299999999610009e+00 -7.740600000000085856e+00 1.000000000000000082e-05
3.024399999999786814e+00 -7.740600000000085856e+00 3.116282018366300834e-03
3.141599999999925785e+00 -7.740600000000085856e+00 9.350976117995941569e-03
3.258699999999862484e+00 -7.740600000000085856e+00 1.557288984024335181e-02
3.336899999999786814e+00 -7.740600000000085856e+00 3.118412081263338600e-03
3.454099999999925785e+00 -7.740600000000085856e+00 1.245873788477409004e-02
3.532199999999647844e+00 -7.740600000000085856e+00 1.554945914837593639e-02
3.649399999999786814e+00 -7.740600000000085856e+00 3.105631703881111573e-03
3.727499999999963620e+00 -7.740600000000085856e+00 9.350976117995941569e-03
3.844699999999647844e+00 -7.740600000000085856e+00 9.340325803510751007e-03
3.961899999999786814e+00 -7.740600000000085856e+00 6.226173848041488372e-03
4.039999999999963620e+00 -7.740600000000085856e+00 6.232564036732601669e-03
4.157199999999647844e+00 -7.740600000000085856e+00 6.234694099629639434e-03
4.235299999999824649e+00 -7.740600000000085856e+00 6.232564036732601669e-03
4.352499999999963620e+00 -7.740600000000085856e+00 9.331805551922599945e-03
4.430599999999685679e+00 -7.740600000000085856e+00 1.554519902258186259e-02
4.547799999999824649e+00 -7.740600000000085856e+00 1.243956731870075015e-02
4.625900000000001455e+00 -7.740600000000085856e+00 9.333935614819637711e-03
4.743099999999685679e+00 -7.740600000000085856e+00 1.867000129253631666e-02
4.821199999999862484e+00 -7.740600000000085856e+00 1.867213135543335095e-02
4.938400000000001455e+00 -7.740600000000085856e+00 1.000000000000000082e-05
5.055599999999685679e+00 -7.740600000000085856e+00 3.105631703881111573e-03
5.133699999999862484e+00 -7.740600000000085856e+00 1.246725813636224110e-02
5.250900000000001455e+00 -7.740600000000085856e+00 1.000000000000000082e-05
5.329099999999925785e+00 -7.740600000000085856e+00 1.553241864519963426e-02
5.446299999999610009e+00 -7.740600000000085856e+00 1.240335624945110640e-02
5.524399999999786814e+00 -7.740600000000085856e+00 1.243104706711259909e-02
5.641599999999925785e+00 -7.740600000000085856e+00 1.556649965155224198e-02
5.719699999999647844e+00 -7.740600000000085856e+00 2.177350293352038960e-02
5.836899999999786814e+00 -7.740600000000085856e+00 9.331805551922599945e-03
5.954099999999925785e+00 -7.740600000000085856e+00 1.554306895968482309e-02
6.032199999999647844e+00 -7.740600000000085856e+00 9.331805551922599945e-03
-1.197560000000021319e+01 -7.428100000000085856e+00 3.161013339204094778e-03
-1.185840000000007421e+01 -7.428100000000085856e+00 9.506470709479700187e-03
-1.174130000000013752e+01 -7.428100000000085856e+00 9.495820394994511360e-03
-1.166310000000021319e+01 -7.428100000000085856e+00 6.317766552614113157e-03
-1.154590000000007421e+01 -7.428100000000085856e+00 6.319896615511150922e-03
-1.146780000000035216e+01 -7.428100000000085856e+00 3.156753213410019247e-03
-1.135060000000021319e+01 -7.428100000000085856e+00 1.897247022391567936e-02
-1.127250000000003638e+01 -7.428100000000085856e+00 2.210579274545828449e-02
-1.115530000000035216e+01 -7.428100000000085856e+00 1.898099047550383042e-02
-1.107720000000017535e+01 -7.428100000000085856e+00 1.581784707340270005e-02
-1.096000000000003638e+01 -7.428100000000085856e+00 6.319896615511150922e-03
-1.084280000000035216e+01 -7.428100000000085856e+00 1.896394997232752830e-02
-1.076470000000017535e+01 -7.428100000000085856e+00 9.463869451538943142e-03
-1.064750000000003638e+01 -7.428100000000085856e+00 1.578163600415305803e-02
-1.056940000000031432e+01 -7.428100000000085856e+00 9.472389703127095939e-03
-1.045220000000017535e+01 -7.428100000000085856e+00 2.842142923517535988e-02
-1.037409999999999854e+01 -7.428100000000085856e+00 3.161439351783502244e-02
-1.025690000000031432e+01 -7.428100000000085856e+00 5.048675078558993029e-02
-1.017870000000038999e+01 -7.428100000000085856e+00 4.420093517643138015e-02
-1.006159999999999854e+01 -7.428100000000085856e+00 4.737259883012066158e-02
-9.944400000000314321e+00 -7.428100000000085856e+00 5.367545494245551385e-02
-9.866300000000137516e+00 -7.428100000000085856e+00 3.784695755456762845e-02
-9.749099999999998545e+00 -7.428100000000085856e+00 1.892986896597492752e-02
-9.670900000000074215e+00 -7.428100000000085856e+00 4.728739631423915096e-02
-9.553700000000389991e+00 -7.428100000000085856e+00 6.301365068306921668e-02
-9.436599999999998545e+00 -7.428100000000085856e+00 6.942727006605003970e-02
-9.358400000000074215e+00 -7.428100000000085856e+00 5.674487557708698948e-02
-9.280300000000352156e+00 -7.428100000000085856e+00 6.308607282156851459e-02
-9.163100000000213186e+00 -7.428100000000085856e+00 5.362220337002956971e-02
-9.045900000000074215e+00 -7.428100000000085856e+00 5.986541772124736455e-02
-8.967800000000352156e+00 -7.428100000000085856e+00 6.304347156362775928e-02
-8.850600000000213186e+00 -7.428100000000085856e+00 5.676404614316032243e-02
-8.772500000000036380e+00 -7.428100000000085856e+00 8.822933525820270129e-02
-8.655300000000352156e+00 -7.428100000000085856e+00 4.408165165419726528e-02
-8.538100000000213186e+00 -7.428100000000085856e+00 6.931011660671296259e-02
-8.460000000000036380e+00 -7.428100000000085856e+00 7.242426856218221742e-02
-8.381900000000314321e+00 -7.428100000000085856e+00 8.816330330839453056e-02
-8.264700000000175351e+00 -7.428100000000085856e+00 7.242852868797630683e-02
-8.147500000000036380e+00 -7.428100000000085856e+00 8.499376971760227995e-02
-8.069400000000314321e+00 -7.428100000000085856e+00 5.667884362727881181e-02
-7.952200000000175351e+00 -7.428100000000085856e+00 6.286454628027658698e-02
-7.874099999999998545e+00 -7.428100000000085856e+00 7.235184642368294727e-02
-7.756900000000314321e+00 -7.428100000000085856e+00 1.132085828517649662e-01
-7.639700000000175351e+00 -7.428100000000085856e+00 7.244982931694667061e-02
-7.561599999999998545e+00 -7.428100000000085856e+00 9.133070683628972952e-02
-7.444400000000314321e+00 -7.428100000000085856e+00 7.238592743003555152e-02
-7.366300000000137516e+00 -7.428100000000085856e+00 8.498950959180820441e-02
-7.249099999999998545e+00 -7.428100000000085856e+00 8.809301123279228429e-02
-7.170900000000074215e+00 -7.428100000000085856e+00 5.981429621171845123e-02
-7.053800000000137516e+00 -7.428100000000085856e+00 8.176459436569297190e-02
-6.975600000000213186e+00 -7.428100000000085856e+00 7.551711988868110847e-02
-6.858400000000074215e+00 -7.428100000000085856e+00 8.181571587522187827e-02
-6.741200000000389991e+00 -7.428100000000085856e+00 8.488300644695631614e-02
-6.663100000000213186e+00 -7.428100000000085856e+00 6.606177068873032854e-02
-6.545900000000074215e+00 -7.428100000000085856e+00 1.007668854701671834e-01
-6.467800000000352156e+00 -7.428100000000085856e+00 8.802697928298411356e-02
-6.350600000000213186e+00 -7.428100000000085856e+00 7.232415560602145632e-02
-6.272500000000036380e+00 -7.428100000000085856e+00 7.856310983144516868e-02
-6.155300000000352156e+00 -7.428100000000085856e+00 1.037809244694756772e-01
-6.038100000000213186e+00 -7.428100000000085856e+00 5.671931482232253630e-02
-5.960000000000036380e+00 -7.428100000000085856e+00 8.503637097554304913e-02
-5.842800000000352156e+00 -7.428100000000085856e+00 1.068609954185923416e-01
-5.764700000000175351e+00 -7.428100000000085856e+00 5.659364111139729425e-02
-5.647500000000036380e+00 -7.428100000000085856e+00 5.979299558274808052e-02
-5.569400000000314321e+00 -7.428100000000085856e+00 7.226451384490439889e-02
-5.452200000000175351e+00 -7.428100000000085856e+00 6.913545144915586582e-02
-5.374099999999998545e+00 -7.428100000000085856e+00 6.277934376439506248e-02
-5.256900000000314321e+00 -7.428100000000085856e+00 6.911415082018548817e-02
-5.139700000000175351e+00 -7.428100000000085856e+00 5.650204840682467033e-02
-5.061599999999998545e+00 -7.428100000000085856e+00 5.658512085980915013e-02
-4.944400000000314321e+00 -7.428100000000085856e+00 7.866535285050298143e-02
-4.866200000000389991e+00 -7.428100000000085856e+00 3.459861163658498051e-02
-4.749099999999998545e+00 -7.428100000000085856e+00 4.724266499340135789e-02
-4.670900000000074215e+00 -7.428100000000085856e+00 3.457305088182052732e-02
-4.553800000000137516e+00 -7.428100000000085856e+00 2.828723527266198065e-02
-4.436599999999998545e+00 -7.428100000000085856e+00 4.083117567331757958e-02
-4.358400000000074215e+00 -7.428100000000085856e+00 5.970992312976360072e-02
-4.280300000000352156e+00 -7.428100000000085856e+00 3.141416760551347248e-02
-4.163100000000213186e+00 -7.428100000000085856e+00 4.715746247751984727e-02
-4.045900000000074215e+00 -7.428100000000085856e+00 2.824889414051529740e-02
-3.967800000000352156e+00 -7.428100000000085856e+00 3.455388031574718743e-02
-3.850600000000213186e+00 -7.428100000000085856e+00 3.136730622177864164e-02
-3.772500000000036380e+00 -7.428100000000085856e+00 2.821268307126565886e-02
-3.655300000000352156e+00 -7.428100000000085856e+00 3.455814044154126297e-02
-3.577200000000175351e+00 -7.428100000000085856e+00 3.455814044154126297e-02
-3.460000000000036380e+00 -7.428100000000085856e+00 2.827445489527975059e-02
-3.342800000000352156e+00 -7.428100000000085856e+00 3.446228761117455658e-02
-3.264700000000175351e+00 -7.428100000000085856e+00 3.449636861752716777e-02
-3.147500000000036380e+00 -7.428100000000085856e+00 4.074384309453903119e-02
-3.069400000000314321e+00 -7.428100000000085856e+00 5.339641670294356657e-02
-2.952200000000175351e+00 -7.428100000000085856e+00 2.826806470658863729e-02
-2.835000000000036380e+00 -7.428100000000085856e+00 3.766164208252533591e-02
-2.756900000000314321e+00 -7.428100000000085856e+00 3.764673164224607155e-02
-2.678800000000137516e+00 -7.428100000000085856e+00 2.822120332285380645e-02
-2.561599999999998545e+00 -7.428100000000085856e+00 3.448571830304197200e-02
-2.444400000000314321e+00 -7.428100000000085856e+00 3.767655252280460026e-02
-2.366200000000389991e+00 -7.428100000000085856e+00 4.080348485565608863e-02
-2.249099999999998545e+00 -7.428100000000085856e+00 4.693593593622791271e-02
-2.170900000000074215e+00 -7.428100000000085856e+00 3.759135000692308964e-02
-2.053800000000137516e+00 -7.428100000000085856e+00 3.136304609598456611e-02
-1.975600000000213186e+00 -7.428100000000085856e+00 3.448145817724790341e-02
-1.858400000000074215e+00 -7.428100000000085856e+00 3.444311704510122363e-02
-1.741200000000389991e+00 -7.428100000000085856e+00 3.134387552991121928e-02
-1.663100000000213186e+00 -7.428100000000085856e+00 4.069698171080420035e-02
-1.545900000000074215e+00 -7.428100000000085856e+00 1.255033058934671569e-02
-1.467800000000352156e+00 -7.428100000000085856e+00 2.506018998364971384e-02
-1.350600000000213186e+00 -7.428100000000085856e+00 4.386651530159645096e-02
-1.272500000000036380e+00 -7.428100000000085856e+00 2.821694319705973439e-02
-1.155300000000352156e+00 -7.428100000000085856e+00 2.817221187622193437e-02
-1.038100000000213186e+00 -7.428100000000085856e+00 2.814665112145748466e-02
-9.600000000000363798e-01 -7.428100000000085856e+00 2.817221187622193437e-02
-8.819000000003143214e-01 -7.428100000000085856e+00 2.503462922888525719e-02
-7.647000000001753506e-01 -7.428100000000085856e+00 3.438773540977823479e-02
-6.475000000000363798e-01 -7.428100000000085856e+00 1.878715475187339376e-02
-5.694000000003143214e-01 -7.428100000000085856e+00 2.192686746210711218e-02
-4.522000000001753506e-01 -7.428100000000085856e+00 1.875946393421189934e-02
-3.740999999999985448e-01 -7.428100000000085856e+00 1.562188128687522388e-02
-2.569000000003143214e-01 -7.428100000000085856e+00 3.439199553557231032e-02
-1.788000000001375156e-01 -7.428100000000085856e+00 3.441116610164565021e-02
-6.159999999999854481e-02 -7.428100000000085856e+00 1.250772933140596038e-02
5.559999999968567863e-02 -7.428100000000085856e+00 1.566022241902190193e-02
1.337999999996100087e-01 -7.428100000000085856e+00 5.010333946412312556e-02
2.509000000000014552e-01 -7.428100000000085856e+00 1.879141487766746929e-02
3.290999999999257852e-01 -7.428100000000085856e+00 3.434300408894044865e-02
4.461999999998624844e-01 -7.428100000000085856e+00 1.877011424869709164e-02
5.243999999997868144e-01 -7.428100000000085856e+00 1.250985939430299641e-02
6.415999999999257852e-01 -7.428100000000085856e+00 1.562401134977225992e-02
7.586999999998624844e-01 -7.428100000000085856e+00 1.250346920561188485e-02
8.368999999997868144e-01 -7.428100000000085856e+00 1.564957210453671310e-02
9.540999999999257852e-01 -7.428100000000085856e+00 2.497924759356227528e-02
1.032199999999647844e+00 -7.428100000000085856e+00 1.562614141266929768e-02
1.149399999999786814e+00 -7.428100000000085856e+00 2.183953488332856033e-02
1.227499999999963620e+00 -7.428100000000085856e+00 1.559845059500780846e-02
1.344699999999647844e+00 -7.428100000000085856e+00 1.250346920561188485e-02
1.461899999999786814e+00 -7.428100000000085856e+00 4.060538900623157643e-02
1.539999999999963620e+00 -7.428100000000085856e+00 2.499841815963561864e-02
1.618099999999685679e+00 -7.428100000000085856e+00 1.875520380841782728e-02
1.735299999999824649e+00 -7.428100000000085856e+00 1.248429863953854496e-02
1.852499999999963620e+00 -7.428100000000085856e+00 1.560697084659595779e-02
1.930599999999685679e+00 -7.428100000000085856e+00 9.376536872760393021e-03
2.047799999999824649e+00 -7.428100000000085856e+00 1.559845059500780846e-02
2.125900000000001455e+00 -7.428100000000085856e+00 1.561336103528707282e-02
2.243099999999685679e+00 -7.428100000000085856e+00 2.188426620416635340e-02
2.321199999999862484e+00 -7.428100000000085856e+00 6.247474477011866027e-03
2.438400000000001455e+00 -7.428100000000085856e+00 2.185444532360782469e-02
2.555599999999685679e+00 -7.428100000000085856e+00 2.500906847412080747e-02
2.633799999999610009e+00 -7.428100000000085856e+00 1.562188128687522388e-02
2.750900000000001455e+00 -7.428100000000085856e+00 1.558567021762558014e-02
2.829099999999925785e+00 -7.428100000000085856e+00 9.357366306687053131e-03
2.946299999999610009e+00 -7.428100000000085856e+00 9.368016621172241959e-03
3.024399999999786814e+00 -7.428100000000085856e+00 1.249068882822965652e-02
3.141599999999925785e+00 -7.428100000000085856e+00 1.247577838795039216e-02
3.258699999999862484e+00 -7.428100000000085856e+00 6.241084288320752731e-03
3.336899999999786814e+00 -7.428100000000085856e+00 6.245344414114828262e-03
3.454099999999925785e+00 -7.428100000000085856e+00 6.230433973835564770e-03
3.532199999999647844e+00 -7.428100000000085856e+00 1.249068882822965652e-02
3.649399999999786814e+00 -7.428100000000085856e+00 1.874668355682967621e-02
3.727499999999963620e+00 -7.428100000000085856e+00 1.559632053211076723e-02
3.844699999999647844e+00 -7.428100000000085856e+00 2.812322042959006924e-02
3.961899999999786814e+00 -7.428100000000085856e+00 1.247364832505335440e-02
4.039999999999963620e+00 -7.428100000000085856e+00 9.342455866407790507e-03
4.157199999999647844e+00 -7.428100000000085856e+00 1.246299801056816557e-02
4.235299999999824649e+00 -7.428100000000085856e+00 9.340325803510751007e-03
4.352499999999963620e+00 -7.428100000000085856e+00 6.224043785144450606e-03
4.430599999999685679e+00 -7.428100000000085856e+00 9.329675489025562179e-03
4.547799999999824649e+00 -7.428100000000085856e+00 2.484931375684297158e-02
4.625900000000001455e+00 -7.428100000000085856e+00 1.555158921127297589e-02
4.743099999999685679e+00 -7.428100000000085856e+00 1.244595750739186345e-02
4.821199999999862484e+00 -7.428100000000085856e+00 1.247364832505335440e-02
4.938400000000001455e+00 -7.428100000000085856e+00 6.232564036732601669e-03
5.055599999999685679e+00 -7.428100000000085856e+00 2.180119375118187708e-02
5.133699999999862484e+00 -7.428100000000085856e+00 3.112021892572225303e-03
5.250900000000001455e+00 -7.428100000000085856e+00 1.868065160702150201e-02
5.329099999999925785e+00 -7.428100000000085856e+00 1.553667877099371153e-02
5.446299999999610009e+00 -7.428100000000085856e+00 9.350976117995941569e-03
5.524399999999786814e+00 -7.428100000000085856e+00 1.244595750739186345e-02
5.641599999999925785e+00 -7.428100000000085856e+00 6.228303910938526138e-03
5.719699999999647844e+00 -7.428100000000085856e+00 1.555584933706704968e-02
5.836899999999786814e+00 -7.428100000000085856e+00 6.215523533556299544e-03
5.954099999999925785e+00 -7.428100000000085856e+00 6.219783659350375075e-03
6.032199999999647844e+00 -7.428100000000085856e+00 6.221913722247412841e-03
-1.197560000000021319e+01 -7.115600000000085856e+00 6.322026678408189555e-03
-1.185840000000007421e+01 -7.115600000000085856e+00 9.480909954715247001e-03
-1.174130000000013752e+01 -7.115600000000085856e+00 6.330546929996340617e-03
-1.166310000000021319e+01 -7.115600000000085856e+00 9.478779891818207501e-03
-1.154590000000007421e+01 -7.115600000000085856e+00 9.468129577333020408e-03
-1.146780000000035216e+01 -7.115600000000085856e+00 9.459609325744867611e-03
-1.135060000000021319e+01 -7.115600000000085856e+00 9.474519766024131970e-03
-1.127250000000003638e+01 -7.115600000000085856e+00 1.266535398578675677e-02
-1.115530000000035216e+01 -7.115600000000085856e+00 1.263766316812526581e-02
-1.107720000000017535e+01 -7.115600000000085856e+00 2.840864885779313329e-02
-1.096000000000003638e+01 -7.115600000000085856e+00 1.580080657022639792e-02
-1.084280000000035216e+01 -7.115600000000085856e+00 2.214413387760496427e-02
-1.076470000000017535e+01 -7.115600000000085856e+00 9.497950457891547391e-03
-1.064750000000003638e+01 -7.115600000000085856e+00 1.265044354550749241e-02
-1.056940000000031432e+01 -7.115600000000085856e+00 6.319896615511150922e-03
-1.045220000000017535e+01 -7.115600000000085856e+00 1.579654644443232239e-02
-1.037409999999999854e+01 -7.115600000000085856e+00 1.579867650732936016e-02
-1.025690000000031432e+01 -7.115600000000085856e+00 1.578376606705009580e-02
-1.017870000000038999e+01 -7.115600000000085856e+00 9.480909954715247001e-03
-1.006159999999999854e+01 -7.115600000000085856e+00 4.418602473615211579e-02
-9.944400000000314321e+00 -7.115600000000085856e+00 2.212070318573754885e-02
-9.866300000000137516e+00 -7.115600000000085856e+00 4.735555832694435946e-02
-9.749099999999998545e+00 -7.115600000000085856e+00 4.733425769797398180e-02
-9.670900000000074215e+00 -7.115600000000085856e+00 4.420732536512249344e-02
-9.553700000000389991e+00 -7.115600000000085856e+00 5.047610047110473452e-02
-9.436599999999998545e+00 -7.115600000000085856e+00 4.107187278068285402e-02
-9.358400000000074215e+00 -7.115600000000085856e+00 4.737259883012066158e-02
-9.280300000000352156e+00 -7.115600000000085856e+00 3.790233918989060341e-02
-9.163100000000213186e+00 -7.115600000000085856e+00 4.419028486194619132e-02
-9.045900000000074215e+00 -7.115600000000085856e+00 6.641323106674155985e-02
-8.967800000000352156e+00 -7.115600000000085856e+00 6.935697799044779344e-02
-8.850600000000213186e+00 -7.115600000000085856e+00 5.362007330713253195e-02
-8.772500000000036380e+00 -7.115600000000085856e+00 7.560019234166559521e-02
-8.655300000000352156e+00 -7.115600000000085856e+00 4.409230196868245411e-02
-8.538100000000213186e+00 -7.115600000000085856e+00 7.864618228442964154e-02
-8.460000000000036380e+00 -7.115600000000085856e+00 5.052509191773661007e-02
-8.381900000000314321e+00 -7.115600000000085856e+00 9.787212999309281847e-02
-8.264700000000175351e+00 -7.115600000000085856e+00 9.465999514435982642e-02
-8.147500000000036380e+00 -7.115600000000085856e+00 1.071400336581042889e-01
-8.069400000000314321e+00 -7.115600000000085856e+00 9.139034859740678696e-02
-7.952200000000175351e+00 -7.115600000000085856e+00 7.569604517203229466e-02
-7.874099999999998545e+00 -7.115600000000085856e+00 8.818460393736490821e-02
-7.756900000000314321e+00 -7.115600000000085856e+00 6.926538528587516952e-02
-7.639700000000175351e+00 -7.115600000000085856e+00 7.863766203284149048e-02
-7.561599999999998545e+00 -7.115600000000085856e+00 8.180080543494261391e-02
-7.444400000000314321e+00 -7.115600000000085856e+00 9.764634332600681532e-02
-7.366300000000137516e+00 -7.115600000000085856e+00 9.120716318826155300e-02
-7.249099999999998545e+00 -7.115600000000085856e+00 7.236675686396219775e-02
-7.170900000000074215e+00 -7.115600000000085856e+00 8.497033902573486452e-02
-7.053800000000137516e+00 -7.115600000000085856e+00 1.101093413365749757e-01
-6.975600000000213186e+00 -7.115600000000085856e+00 9.123059388012896842e-02
-6.858400000000074215e+00 -7.115600000000085856e+00 1.102158444814268501e-01
-6.741200000000389991e+00 -7.115600000000085856e+00 1.100092283804142146e-01
-6.663100000000213186e+00 -7.115600000000085856e+00 1.165506515372172897e-01
-6.545900000000074215e+00 -7.115600000000085856e+00 9.446402935783233812e-02
-6.467800000000352156e+00 -7.115600000000085856e+00 8.174755386251668365e-02
-6.350600000000213186e+00 -7.115600000000085856e+00 7.548303888232850423e-02
-6.272500000000036380e+00 -7.115600000000085856e+00 7.546173825335812657e-02
-6.155300000000352156e+00 -7.115600000000085856e+00 8.817821374867379491e-02
-6.038100000000213186e+00 -7.115600000000085856e+00 8.812709223914488854e-02
-5.960000000000036380e+00 -7.115600000000085856e+00 1.100560897641490454e-01
-5.842800000000352156e+00 -7.115600000000085856e+00 9.437456671615675197e-02
-5.764700000000175351e+00 -7.115600000000085856e+00 8.170921273036999000e-02
-5.647500000000036380e+00 -7.115600000000085856e+00 9.107935941443928707e-02
-5.569400000000314321e+00 -7.115600000000085856e+00 8.797798783635224495e-02
-5.452200000000175351e+00 -7.115600000000085856e+00 9.128384545255489868e-02
-5.374099999999998545e+00 -7.115600000000085856e+00 6.607881119190661678e-02
-5.256900000000314321e+00 -7.115600000000085856e+00 6.915888214102328124e-02
-5.139700000000175351e+00 -7.115600000000085856e+00 8.816117324549749279e-02
-5.061599999999998545e+00 -7.115600000000085856e+00 1.007200240864323526e-01
-4.944400000000314321e+00 -7.115600000000085856e+00 7.871647436003188780e-02
-4.866200000000389991e+00 -7.115600000000085856e+00 7.226664390780143665e-02
-4.749099999999998545e+00 -7.115600000000085856e+00 4.719154348387245151e-02
-4.670900000000074215e+00 -7.115600000000085856e+00 6.928455585194850941e-02
-4.553800000000137516e+00 -7.115600000000085856e+00 5.029504512485652445e-02
-4.436599999999998545e+00 -7.115600000000085856e+00 6.284963583999730874e-02
-4.358400000000074215e+00 -7.115600000000085856e+00 5.661920186616174744e-02
-4.280300000000352156e+00 -7.115600000000085856e+00 5.027161443298910903e-02
-4.163100000000213186e+00 -7.115600000000085856e+00 3.772341390653943111e-02
-4.045900000000074215e+00 -7.115600000000085856e+00 6.911415082018548817e-02
-3.967800000000352156e+00 -7.115600000000085856e+00 7.858015033462147081e-02
-3.850600000000213186e+00 -7.115600000000085856e+00 3.142907804579272990e-02
-3.772500000000036380e+00 -7.115600000000085856e+00 4.392189693691942592e-02
-3.655300000000352156e+00 -7.115600000000085856e+00 3.453257968677680284e-02
-3.577200000000175351e+00 -7.115600000000085856e+00 6.608307131770070619e-02
-3.460000000000036380e+00 -7.115600000000085856e+00 4.085886649097907053e-02
-3.342800000000352156e+00 -7.115600000000085856e+00 5.645518702308983949e-02
-3.264700000000175351e+00 -7.115600000000085856e+00 5.332399456444427560e-02
-3.147500000000036380e+00 -7.115600000000085856e+00 4.079070447827386203e-02
-3.069400000000314321e+00 -7.115600000000085856e+00 3.765525189383422261e-02
-2.952200000000175351e+00 -7.115600000000085856e+00 5.014807078496091863e-02
-2.835000000000036380e+00 -7.115600000000085856e+00 4.390485643374312380e-02
-2.756900000000314321e+00 -7.115600000000085856e+00 2.824250395182418757e-02
-2.678800000000137516e+00 -7.115600000000085856e+00 3.761691076168754283e-02
-2.561599999999998545e+00 -7.115600000000085856e+00 3.441968635323380821e-02
-2.444400000000314321e+00 -7.115600000000085856e+00 5.008629896094681649e-02
-2.366200000000389991e+00 -7.115600000000085856e+00 3.136730622177864164e-02
-2.249099999999998545e+00 -7.115600000000085856e+00 4.396875832065425677e-02
-2.170900000000074215e+00 -7.115600000000085856e+00 5.018854198000463618e-02
-2.053800000000137516e+00 -7.115600000000085856e+00 2.199502947481232068e-02
-1.975600000000213186e+00 -7.115600000000085856e+00 5.963963105416135446e-02
-1.858400000000074215e+00 -7.115600000000085856e+00 3.132683502673492409e-02
-1.741200000000389991e+00 -7.115600000000085856e+00 3.139499703944012565e-02
-1.663100000000213186e+00 -7.115600000000085856e+00 3.133535527832306822e-02
-1.545900000000074215e+00 -7.115600000000085856e+00 3.765951201962829814e-02
-1.467800000000352156e+00 -7.115600000000085856e+00 3.447932811435086564e-02
-1.350600000000213186e+00 -7.115600000000085856e+00 4.702113845210943027e-02
-1.272500000000036380e+00 -7.115600000000085856e+00 4.383669442103792224e-02
-1.155300000000352156e+00 -7.115600000000085856e+00 2.819351250519231897e-02
-1.038100000000213186e+00 -7.115600000000085856e+00 3.761478069879050506e-02
-9.600000000000363798e-01 -7.115600000000085856e+00 1.253116002327337580e-02
-8.819000000003143214e-01 -7.115600000000085856e+00 4.071828233977457800e-02
-7.647000000001753506e-01 -7.115600000000085856e+00 3.134600559280826398e-02
-6.475000000000363798e-01 -7.115600000000085856e+00 3.134813565570529481e-02
-5.694000000003143214e-01 -7.115600000000085856e+00 2.819351250519231897e-02
-4.522000000001753506e-01 -7.115600000000085856e+00 2.813813086986933359e-02
-3.740999999999985448e-01 -7.115600000000085856e+00 2.820842294547157986e-02
-2.569000000003143214e-01 -7.115600000000085856e+00 3.134600559280826398e-02
-1.788000000001375156e-01 -7.115600000000085856e+00 5.006712839487348354e-02
-6.159999999999854481e-02 -7.115600000000085856e+00 2.814452105856044689e-02
5.559999999968567863e-02 -7.115600000000085856e+00 2.819990269388343226e-02
1.337999999996100087e-01 -7.115600000000085856e+00 2.822546344864788198e-02
2.509000000000014552e-01 -7.115600000000085856e+00 1.567513285930116976e-02
3.290999999999257852e-01 -7.115600000000085856e+00 3.757643956664382529e-02
4.461999999998624844e-01 -7.115600000000085856e+00 2.815304131014860142e-02
5.243999999997868144e-01 -7.115600000000085856e+00 1.250133914271484535e-02
6.415999999999257852e-01 -7.115600000000085856e+00 3.757856962954086305e-02
7.586999999998624844e-01 -7.115600000000085856e+00 1.564318191584560327e-02
8.368999999997868144e-01 -7.115600000000085856e+00 2.502610897729710612e-02
9.540999999999257852e-01 -7.115600000000085856e+00 4.066716083024567163e-02
1.032199999999647844e+00 -7.115600000000085856e+00 2.187361588968116458e-02
1.149399999999786814e+00 -7.115600000000085856e+00 3.127571351720601078e-02
1.227499999999963620e+00 -7.115600000000085856e+00 2.187574595257820234e-02
1.344699999999647844e+00 -7.115600000000085856e+00 2.190769689603376882e-02
1.461899999999786814e+00 -7.115600000000085856e+00 6.253864665702980191e-03
1.539999999999963620e+00 -7.115600000000085856e+00 1.879567500346154482e-02
1.618099999999685679e+00 -7.115600000000085856e+00 6.264514980188168151e-03
1.735299999999824649e+00 -7.115600000000085856e+00 1.252902996037633630e-02
1.852499999999963620e+00 -7.115600000000085856e+00 1.878289462607931476e-02
1.930599999999685679e+00 -7.115600000000085856e+00 1.876798418580005040e-02
2.047799999999824649e+00 -7.115600000000085856e+00 1.874455349393263498e-02
2.125900000000001455e+00 -7.115600000000085856e+00 1.561762116108114662e-02
2.243099999999685679e+00 -7.115600000000085856e+00 1.561762116108114662e-02
2.321199999999862484e+00 -7.115600000000085856e+00 6.258124791497055722e-03
2.438400000000001455e+00 -7.115600000000085856e+00 1.249281889112669602e-02
2.555599999999685679e+00 -7.115600000000085856e+00 1.249494895402373205e-02
2.633799999999610009e+00 -7.115600000000085856e+00 1.875307374552078604e-02
2.750900000000001455e+00 -7.115600000000085856e+00 2.501119853701784176e-02
2.829099999999925785e+00 -7.115600000000085856e+00 1.248642870243558099e-02
2.946299999999610009e+00 -7.115600000000085856e+00 6.243214351217790496e-03
3.024399999999786814e+00 -7.115600000000085856e+00 6.243214351217790496e-03
3.141599999999925785e+00 -7.115600000000085856e+00 2.807635904585523839e-02
3.258699999999862484e+00 -7.115600000000085856e+00 1.561762116108114662e-02
3.336899999999786814e+00 -7.115600000000085856e+00 3.122246194478006664e-02
3.454099999999925785e+00 -7.115600000000085856e+00 9.368016621172241959e-03
3.532199999999647844e+00 -7.115600000000085856e+00 1.248429863953854496e-02
3.649399999999786814e+00 -7.115600000000085856e+00 1.247577838795039216e-02
3.727499999999963620e+00 -7.115600000000085856e+00 6.238954225423714965e-03
3.844699999999647844e+00 -7.115600000000085856e+00 1.248642870243558099e-02
3.961899999999786814e+00 -7.115600000000085856e+00 6.249604539908904660e-03
4.039999999999963620e+00 -7.115600000000085856e+00 9.359496369584090897e-03
4.157199999999647844e+00 -7.115600000000085856e+00 6.238954225423714965e-03
4.235299999999824649e+00 -7.115600000000085856e+00 9.346715992201866038e-03
4.352499999999963620e+00 -7.115600000000085856e+00 1.246725813636224110e-02
4.430599999999685679e+00 -7.115600000000085856e+00 9.350976117995941569e-03
4.547799999999824649e+00 -7.115600000000085856e+00 2.182675450594633373e-02
4.625900000000001455e+00 -7.115600000000085856e+00 1.247790845084742993e-02
4.743099999999685679e+00 -7.115600000000085856e+00 1.247577838795039216e-02
4.821199999999862484e+00 -7.115600000000085856e+00 1.000000000000000082e-05
4.938400000000001455e+00 -7.115600000000085856e+00 6.241084288320752731e-03
5.055599999999685679e+00 -7.115600000000085856e+00 3.112021892572225303e-03
5.133699999999862484e+00 -7.115600000000085856e+00 9.350976117995941569e-03
5.250900000000001455e+00 -7.115600000000085856e+00 9.344585929304826538e-03
5.329099999999925785e+00 -7.115600000000085856e+00 6.219783659350375075e-03
5.446299999999610009e+00 -7.115600000000085856e+00 1.000000000000000082e-05
5.524399999999786814e+00 -7.115600000000085856e+00 3.114151955469263069e-03
5.641599999999925785e+00 -7.115600000000085856e+00 1.244382744449482568e-02
5.719699999999647844e+00 -7.115600000000085856e+00 2.182462444304929597e-02
5.836899999999786814e+00 -7.115600000000085856e+00 2.495155677590078433e-02
5.954099999999925785e+00 -7.115600000000085856e+00 3.107761766778149772e-03
6.032199999999647844e+00 -7.115600000000085856e+00 1.556436958865520075e-02
-1.197560000000021319e+01 -6.803100000000085856e+00 1.000000000000000082e-05
-1.185840000000007421e+01 -6.803100000000085856e+00 3.165273464998170309e-03
-1.174130000000013752e+01 -6.803100000000085856e+00 1.000000000000000082e-05
-1.166310000000021319e+01 -6.803100000000085856e+00 6.332676992893378383e-03
-1.154590000000007421e+01 -6.803100000000085856e+00 9.483040017612283032e-03
-1.146780000000035216e+01 -6.803100000000085856e+00 6.322026678408189555e-03
-1.135060000000021319e+01 -6.803100000000085856e+00 9.497950457891547391e-03
-1.127250000000003638e+01 -6.803100000000085856e+00 6.322026678408189555e-03
-1.115530000000035216e+01 -6.803100000000085856e+00 6.315636489717076259e-03
-1.107720000000017535e+01 -6.803100000000085856e+00 9.483040017612283032e-03
-1.096000000000003638e+01 -6.803100000000085856e+00 6.330546929996340617e-03
-1.084280000000035216e+01 -6.803100000000085856e+00 2.531153740550017364e-02
-1.076470000000017535e+01 -6.803100000000085856e+00 9.483040017612283032e-03
-1.064750000000003638e+01 -6.803100000000085856e+00 1.582636732499085111e-02
-1.056940000000031432e+01 -6.803100000000085856e+00 1.899164078998902272e-02
-1.045220000000017535e+01 -6.803100000000085856e+00 3.166977515315800434e-02
-1.037409999999999854e+01 -6.803100000000085856e+00 1.900655123026828708e-02
-1.025690000000031432e+01 -6.803100000000085856e+00 6.326286804202265086e-03
-1.017870000000038999e+01 -6.803100000000085856e+00 3.165486471287873999e-02
-1.006159999999999854e+01 -6.803100000000085856e+00 6.324156741305227321e-03
-9.944400000000314321e+00 -6.803100000000085856e+00 1.583488757657900217e-02
-9.866300000000137516e+00 -6.803100000000085856e+00 1.898312053840087166e-02
-9.749099999999998545e+00 -6.803100000000085856e+00 1.580080657022639792e-02
-9.670900000000074215e+00 -6.803100000000085856e+00 3.162078370652613574e-02
-9.553700000000389991e+00 -6.803100000000085856e+00 1.580932682181454899e-02
-9.436599999999998545e+00 -6.803100000000085856e+00 2.210579274545828449e-02
-9.358400000000074215e+00 -6.803100000000085856e+00 3.789381893830245929e-02
-9.280300000000352156e+00 -6.803100000000085856e+00 3.475197616517169963e-02
-9.163100000000213186e+00 -6.803100000000085856e+00 5.671931482232253630e-02
-9.045900000000074215e+00 -6.803100000000085856e+00 4.108252309516804285e-02
-8.967800000000352156e+00 -6.803100000000085856e+00 6.958276465753381046e-02
-8.850600000000213186e+00 -6.803100000000085856e+00 4.104205190012431836e-02
-8.772500000000036380e+00 -6.803100000000085856e+00 8.850624343481761080e-02
-8.655300000000352156e+00 -6.803100000000085856e+00 9.795094232028321579e-02
-8.538100000000213186e+00 -6.803100000000085856e+00 5.693658123782038144e-02
-8.460000000000036380e+00 -6.803100000000085856e+00 7.895504140450011754e-02
-8.381900000000314321e+00 -6.803100000000085856e+00 4.730869694320952862e-02
-8.264700000000175351e+00 -6.803100000000085856e+00 6.632589848796299759e-02
-8.147500000000036380e+00 -6.803100000000085856e+00 5.685563884773294635e-02
-8.069400000000314321e+00 -6.803100000000085856e+00 6.951247258193156420e-02
-7.952200000000175351e+00 -6.803100000000085856e+00 8.199677122147010222e-02
-7.874099999999998545e+00 -6.803100000000085856e+00 7.885492844833934256e-02
-7.756900000000314321e+00 -6.803100000000085856e+00 8.508749248507194163e-02
-7.639700000000175351e+00 -6.803100000000085856e+00 7.242852868797630683e-02
-7.561599999999998545e+00 -6.803100000000085856e+00 9.136691790553937154e-02
-7.444400000000314321e+00 -6.803100000000085856e+00 8.196695034091155962e-02
-7.366300000000137516e+00 -6.803100000000085856e+00 9.764208320021272591e-02
-7.249099999999998545e+00 -6.803100000000085856e+00 8.192008895717672878e-02
-7.170900000000074215e+00 -6.803100000000085856e+00 8.186683738475079852e-02
-7.053800000000137516e+00 -6.803100000000085856e+00 8.495542858545560017e-02
-6.975600000000213186e+00 -6.803100000000085856e+00 8.515778456067418789e-02
-6.858400000000074215e+00 -6.803100000000085856e+00 1.198139078954792019e-01
-6.741200000000389991e+00 -6.803100000000085856e+00 7.562788315932707228e-02
-6.663100000000213186e+00 -6.803100000000085856e+00 1.103372580665580305e-01
-6.545900000000074215e+00 -6.803100000000085856e+00 9.774006609347647700e-02
-6.467800000000352156e+00 -6.803100000000085856e+00 8.508749248507194163e-02
-6.350600000000213186e+00 -6.803100000000085856e+00 8.834009852884866509e-02
-6.272500000000036380e+00 -6.803100000000085856e+00 1.544998521108427170e-01
-6.155300000000352156e+00 -6.803100000000085856e+00 1.040024510107676187e-01
-6.038100000000213186e+00 -6.803100000000085856e+00 8.500442003208746877e-02
-5.960000000000036380e+00 -6.803100000000085856e+00 1.101689830976920192e-01
-5.842800000000352156e+00 -6.803100000000085856e+00 7.559167209007743027e-02
-5.764700000000175351e+00 -6.803100000000085856e+00 1.040173614510468691e-01
-5.647500000000036380e+00 -6.803100000000085856e+00 1.197521360714651067e-01
-5.569400000000314321e+00 -6.803100000000085856e+00 9.773154584188832594e-02
-5.452200000000175351e+00 -6.803100000000085856e+00 7.558954202718040638e-02
-5.374099999999998545e+00 -6.803100000000085856e+00 8.494264820807337357e-02
-5.256900000000314321e+00 -6.803100000000085856e+00 1.101370321542364666e-01
-5.139700000000175351e+00 -6.803100000000085856e+00 8.195630002642638468e-02
-5.061599999999998545e+00 -6.803100000000085856e+00 1.038320459790045835e-01
-4.944400000000314321e+00 -6.803100000000085856e+00 7.555972114662186379e-02
-4.866200000000389991e+00 -6.803100000000085856e+00 6.929733622933073600e-02
-4.749099999999998545e+00 -6.803100000000085856e+00 8.198825096988193728e-02
-4.670900000000074215e+00 -6.803100000000085856e+00 6.922917421662552750e-02
-4.553800000000137516e+00 -6.803100000000085856e+00 5.031421569092986434e-02
-4.436599999999998545e+00 -6.803100000000085856e+00 7.242639862507925519e-02
-4.358400000000074215e+00 -6.803100000000085856e+00 5.986967784704143314e-02
-4.280300000000352156e+00 -6.803100000000085856e+00 6.286454628027658698e-02
-4.163100000000213186e+00 -6.803100000000085856e+00 8.801632896849892473e-02
-4.045900000000074215e+00 -6.803100000000085856e+00 9.129449576704008751e-02
-3.967800000000352156e+00 -6.803100000000085856e+00 4.407952159130022751e-02
-3.850600000000213186e+00 -6.803100000000085856e+00 5.662346199195582991e-02
-3.772500000000036380e+00 -6.803100000000085856e+00 5.343901796088431494e-02
-3.655300000000352156e+00 -6.803100000000085856e+00 5.666393318699954051e-02
-3.577200000000175351e+00 -6.803100000000085856e+00 3.771702371784831781e-02
-3.460000000000036380e+00 -6.803100000000085856e+00 6.918444289578773443e-02
-3.342800000000352156e+00 -6.803100000000085856e+00 5.354978123153028569e-02
-3.264700000000175351e+00 -6.803100000000085856e+00 6.291353772690845558e-02
-3.147500000000036380e+00 -6.803100000000085856e+00 7.859080064910665964e-02
-3.069400000000314321e+00 -6.803100000000085856e+00 3.454109993836496084e-02
-2.952200000000175351e+00 -6.803100000000085856e+00 5.956081872697095020e-02
-2.835000000000036380e+00 -6.803100000000085856e+00 7.228155434808068713e-02
-2.756900000000314321e+00 -6.803100000000085856e+00 4.713190172275539408e-02
-2.678800000000137516e+00 -6.803100000000085856e+00 5.972696363293989591e-02
-2.561599999999998545e+00 -6.803100000000085856e+00 5.953738803510353478e-02
-2.444400000000314321e+00 -6.803100000000085856e+00 4.709143052771167653e-02
-2.366200000000389991e+00 -6.803100000000085856e+00 2.513687224794307340e-02
-2.249099999999998545e+00 -6.803100000000085856e+00 5.023327330084242925e-02
-2.170900000000074215e+00 -6.803100000000085856e+00 4.396875832065425677e-02
-2.053800000000137516e+00 -6.803100000000085856e+00 4.391337668533128180e-02
-1.975600000000213186e+00 -6.803100000000085856e+00 2.821268307126565886e-02
-1.858400000000074215e+00 -6.803100000000085856e+00 4.397940863513944559e-02
-1.741200000000389991e+00 -6.803100000000085856e+00 4.704030901818277016e-02
-1.663100000000213186e+00 -6.803100000000085856e+00 4.389846624505201050e-02
-1.545900000000074215e+00 -6.803100000000085856e+00 2.825954445500048970e-02
-1.467800000000352156e+00 -6.803100000000085856e+00 6.287093646896768639e-02
-1.350600000000213186e+00 -6.803100000000085856e+00 5.963111080257319646e-02
-1.272500000000036380e+00 -6.803100000000085856e+00 5.012037996729942768e-02
-1.155300000000352156e+00 -6.803100000000085856e+00 3.139712710233717036e-02
-1.038100000000213186e+00 -6.803100000000085856e+00 3.450701893201235659e-02
-9.600000000000363798e-01 -6.803100000000085856e+00 5.645305696019280173e-02
-8.819000000003143214e-01 -6.803100000000085856e+00 3.450701893201235659e-02
-7.647000000001753506e-01 -6.803100000000085856e+00 1.568791323668339288e-02
-6.475000000000363798e-01 -6.803100000000085856e+00 1.879141487766746929e-02
-5.694000000003143214e-01 -6.803100000000085856e+00 5.021197267187205160e-02
-4.522000000001753506e-01 -6.803100000000085856e+00 3.133322521542603739e-02
-3.740999999999985448e-01 -6.803100000000085856e+00 1.880419525504969588e-02
-2.569000000003143214e-01 -6.803100000000085856e+00 3.758708988112901411e-02
-1.788000000001375156e-01 -6.803100000000085856e+00 4.387290549028755732e-02
-6.159999999999854481e-02 -6.803100000000085856e+00 3.765738195673126038e-02
5.559999999968567863e-02 -6.803100000000085856e+00 3.138008659916086823e-02
1.337999999996100087e-01 -6.803100000000085856e+00 2.189917664444561776e-02
2.509000000000014552e-01 -6.803100000000085856e+00 3.760626044720235400e-02
3.290999999999257852e-01 -6.803100000000085856e+00 2.186935576388708904e-02
4.461999999998624844e-01 -6.803100000000085856e+00 3.447080786276271458e-02
5.243999999997868144e-01 -6.803100000000085856e+00 4.078005416378867320e-02
6.415999999999257852e-01 -6.803100000000085856e+00 2.508362067551712926e-02
7.586999999998624844e-01 -6.803100000000085856e+00 3.135452584439640811e-02
8.368999999997868144e-01 -6.803100000000085856e+00 3.444737717089529916e-02
9.540999999999257852e-01 -6.803100000000085856e+00 3.449636861752716777e-02
1.032199999999647844e+00 -6.803100000000085856e+00 1.566022241902190193e-02
1.149399999999786814e+00 -6.803100000000085856e+00 3.126293313982379113e-02
1.227499999999963620e+00 -6.803100000000085856e+00 4.079922472986201309e-02
1.344699999999647844e+00 -6.803100000000085856e+00 1.567087273350709076e-02
1.461899999999786814e+00 -6.803100000000085856e+00 1.879354494056450706e-02
1.539999999999963620e+00 -6.803100000000085856e+00 2.818499225360416444e-02
1.618099999999685679e+00 -6.803100000000085856e+00 3.137795653626382353e-02
1.735299999999824649e+00 -6.803100000000085856e+00 2.192260733631303318e-02
1.852499999999963620e+00 -6.803100000000085856e+00 1.878502468897635599e-02
1.930599999999685679e+00 -6.803100000000085856e+00 2.500693841122376970e-02
2.047799999999824649e+00 -6.803100000000085856e+00 1.879780506635858259e-02
2.125900000000001455e+00 -6.803100000000085856e+00 2.194603802818044860e-02
2.243099999999685679e+00 -6.803100000000085856e+00 2.506445010944378937e-02
2.321199999999862484e+00 -6.803100000000085856e+00 2.192047727341599542e-02
2.438400000000001455e+00 -6.803100000000085856e+00 1.879567500346154482e-02
2.555599999999685679e+00 -6.803100000000085856e+00 2.504740960626748725e-02
2.633799999999610009e+00 -6.803100000000085856e+00 1.252263977168522474e-02
2.750900000000001455e+00 -6.803100000000085856e+00 1.567087273350709076e-02
2.829099999999925785e+00 -6.803100000000085856e+00 9.402097627524847942e-03
2.946299999999610009e+00 -6.803100000000085856e+00 2.503888935467933619e-02
3.024399999999786814e+00 -6.803100000000085856e+00 3.131192458645565193e-03
3.141599999999925785e+00 -6.803100000000085856e+00 1.566448254481597746e-02
3.258699999999862484e+00 -6.803100000000085856e+00 9.397837501730772411e-03
3.336899999999786814e+00 -6.803100000000085856e+00 9.389317250142621349e-03
3.454099999999925785e+00 -6.803100000000085856e+00 1.252263977168522474e-02
3.532199999999647844e+00 -6.803100000000085856e+00 6.262384917291130386e-03
3.649399999999786814e+00 -6.803100000000085856e+00 6.249604539908904660e-03
3.727499999999963620e+00 -6.803100000000085856e+00 6.268775105982244550e-03
3.844699999999647844e+00 -6.803100000000085856e+00 1.565383223033078863e-02
3.961899999999786814e+00 -6.803100000000085856e+00 9.368016621172241959e-03
4.039999999999963620e+00 -6.803100000000085856e+00 3.120542144160376365e-03
4.157199999999647844e+00 -6.803100000000085856e+00 6.243214351217790496e-03
4.235299999999824649e+00 -6.803100000000085856e+00 3.120542144160376365e-03
4.352499999999963620e+00 -6.803100000000085856e+00 1.874242343103560068e-02
4.430599999999685679e+00 -6.803100000000085856e+00 1.560058065790484449e-02
4.547799999999824649e+00 -6.803100000000085856e+00 1.000000000000000082e-05
4.625900000000001455e+00 -6.803100000000085856e+00 3.126932332851490096e-03
4.743099999999685679e+00 -6.803100000000085856e+00 1.566235248191893970e-02
4.821199999999862484e+00 -6.803100000000085856e+00 6.258124791497055722e-03
4.938400000000001455e+00 -6.803100000000085856e+00 2.814665112145748466e-02
5.055599999999685679e+00 -6.803100000000085856e+00 9.382927061451508052e-03
5.133699999999862484e+00 -6.803100000000085856e+00 1.875307374552078604e-02
5.250900000000001455e+00 -6.803100000000085856e+00 6.245344414114828262e-03
5.329099999999925785e+00 -6.803100000000085856e+00 1.872538292785929856e-02
5.446299999999610009e+00 -6.803100000000085856e+00 9.374406809863356990e-03
5.524399999999786814e+00 -6.803100000000085856e+00 1.248855876533262049e-02
5.641599999999925785e+00 -6.803100000000085856e+00 1.561762116108114662e-02
5.719699999999647844e+00 -6.803100000000085856e+00 1.248216857664150546e-02
5.836899999999786814e+00 -6.803100000000085856e+00 3.126932332851490096e-03
5.954099999999925785e+00 -6.803100000000085856e+00 6.251734602805942426e-03
6.032199999999647844e+00 -6.803100000000085856e+00 1.559206040631669343e-02
-1.197560000000021319e+01 -6.412499999999909051e+00 1.000000000000000082e-05
-1.185840000000007421e+01 -6.412499999999909051e+00 3.171663653689283605e-03
-1.174130000000013752e+01 -6.412499999999909051e+00 1.265683373419860570e-02
-1.166310000000021319e+01 -6.412499999999909051e+00 3.171663653689283605e-03
-1.154590000000007421e+01 -6.412499999999909051e+00 6.353977621863756038e-03
-1.146780000000035216e+01 -6.412499999999909051e+00 3.173793716586321371e-03
-1.135060000000021319e+01 -6.412499999999909051e+00 1.587109864582864766e-02
-1.127250000000003638e+01 -6.412499999999909051e+00 9.512860898170813484e-03
-1.115530000000035216e+01 -6.412499999999909051e+00 1.000000000000000082e-05
-1.107720000000017535e+01 -6.412499999999909051e+00 1.270582518083047605e-02
-1.096000000000003638e+01 -6.412499999999909051e+00 9.519251086861926781e-03
-1.084280000000035216e+01 -6.412499999999909051e+00 9.532031464244153374e-03
-1.076470000000017535e+01 -6.412499999999909051e+00 1.266748404868379453e-02
-1.064750000000003638e+01 -6.412499999999909051e+00 9.504340646582662422e-03
-1.056940000000031432e+01 -6.412499999999909051e+00 6.341197244481529445e-03
-1.045220000000017535e+01 -6.412499999999909051e+00 9.502210583685622922e-03
-1.037409999999999854e+01 -6.412499999999909051e+00 9.517121023964889015e-03
-1.025690000000031432e+01 -6.412499999999909051e+00 3.171663653689283605e-03
-1.017870000000038999e+01 -6.412499999999909051e+00 2.219738545003090840e-02
-1.006159999999999854e+01 -6.412499999999909051e+00 9.500080520788586891e-03
-9.944400000000314321e+00 -6.412499999999909051e+00 9.489430206303398063e-03
-9.866300000000137516e+00 -6.412499999999909051e+00 4.115068510787325134e-02
-9.749099999999998545e+00 -6.412499999999909051e+00 1.899803097868013602e-02
-9.670900000000074215e+00 -6.412499999999909051e+00 4.112938447890287369e-02
-9.553700000000389991e+00 -6.412499999999909051e+00 3.488191000189100333e-02
-9.436599999999998545e+00 -6.412499999999909051e+00 3.164421439839355116e-02
-9.358400000000074215e+00 -6.412499999999909051e+00 4.746419153469329244e-02
-9.280300000000352156e+00 -6.412499999999909051e+00 4.428187756651881524e-02
-9.163100000000213186e+00 -6.412499999999909051e+00 3.792150975596394330e-02
-9.045900000000074215e+00 -6.412499999999909051e+00 3.485847931002358790e-02
-8.967800000000352156e+00 -6.412499999999909051e+00 5.057834349016255421e-02
-8.850600000000213186e+00 -6.412499999999909051e+00 4.742159027675253019e-02
-8.772500000000036380e+00 -6.412499999999909051e+00 4.744289090572291478e-02
-8.655300000000352156e+00 -6.412499999999909051e+00 5.059325393044181857e-02
-8.538100000000213186e+00 -6.412499999999909051e+00 6.649204339393195717e-02
-8.460000000000036380e+00 -6.412499999999909051e+00 5.692593092333519261e-02
-8.381900000000314321e+00 -6.412499999999909051e+00 6.954229346249007904e-02
-8.264700000000175351e+00 -6.412499999999909051e+00 6.637915006038895560e-02
-8.147500000000036380e+00 -6.412499999999909051e+00 5.694936161520260803e-02
-8.069400000000314321e+00 -6.412499999999909051e+00 7.580680844267824459e-02
-7.952200000000175351e+00 -6.412499999999909051e+00 9.781035816907872327e-02
-7.874099999999998545e+00 -6.412499999999909051e+00 7.272673749356159401e-02
-7.756900000000314321e+00 -6.412499999999909051e+00 1.043752120177492276e-01
-7.639700000000175351e+00 -6.412499999999909051e+00 8.206493323417531072e-02
-7.561599999999998545e+00 -6.412499999999909051e+00 1.167530075124358913e-01
-7.444400000000314321e+00 -6.412499999999909051e+00 8.226728920939389844e-02
-7.366300000000137516e+00 -6.412499999999909051e+00 9.788491037047504506e-02
-7.249099999999998545e+00 -6.412499999999909051e+00 9.143507991824458003e-02
-7.170900000000074215e+00 -6.412499999999909051e+00 1.073679503880873159e-01
-7.053800000000137516e+00 -6.412499999999909051e+00 1.103436482552491299e-01
-6.975600000000213186e+00 -6.412499999999909051e+00 1.294971738254130367e-01
-6.858400000000074215e+00 -6.412499999999909051e+00 1.355955438996322704e-01
-6.741200000000389991e+00 -6.412499999999909051e+00 1.040855234637520776e-01
-6.663100000000213186e+00 -6.412499999999909051e+00 1.073977712686458585e-01
-6.545900000000074215e+00 -6.412499999999909051e+00 1.264298832536785988e-01
-6.467800000000352156e+00 -6.412499999999909051e+00 1.359470042776434739e-01
-6.350600000000213186e+00 -6.412499999999909051e+00 1.040109712623557559e-01
-6.272500000000036380e+00 -6.412499999999909051e+00 1.105822152997173735e-01
-6.155300000000352156e+00 -6.412499999999909051e+00 1.011779876092954861e-01
-6.038100000000213186e+00 -6.412499999999909051e+00 1.197968673923028859e-01
-5.960000000000036380e+00 -6.412499999999909051e+00 7.878250630984005853e-02
-5.842800000000352156e+00 -6.412499999999909051e+00 1.451765668105082785e-01
-5.764700000000175351e+00 -6.412499999999909051e+00 1.357233476734545086e-01
-5.647500000000036380e+00 -6.412499999999909051e+00 1.199694024869629588e-01
-5.569400000000314321e+00 -6.412499999999909051e+00 1.199651423611688833e-01
-5.452200000000175351e+00 -6.412499999999909051e+00 8.213096518398348145e-02
-5.374099999999998545e+00 -6.412499999999909051e+00 9.794455213159210250e-02
-5.256900000000314321e+00 -6.412499999999909051e+00 8.539848166803946927e-02
-5.139700000000175351e+00 -6.412499999999909051e+00 1.104011599534691496e-01
-5.061599999999998545e+00 -6.412499999999909051e+00 1.200162638706977897e-01
-4.944400000000314321e+00 -6.412499999999909051e+00 1.010310132693998802e-01
-4.866200000000389991e+00 -6.412499999999909051e+00 1.168019989590677460e-01
-4.749099999999998545e+00 -6.412499999999909051e+00 1.072167159223976346e-01
-4.670900000000074215e+00 -6.412499999999909051e+00 6.938892893390335992e-02
-4.553800000000137516e+00 -6.412499999999909051e+00 1.008094867281079526e-01
-4.436599999999998545e+00 -6.412499999999909051e+00 6.621726528021407154e-02
-4.358400000000074215e+00 -6.412499999999909051e+00 8.492347764200003368e-02
-4.280300000000352156e+00 -6.412499999999909051e+00 8.515778456067418789e-02
-4.163100000000213186e+00 -6.412499999999909051e+00 8.829749727090790978e-02
-4.045900000000074215e+00 -6.412499999999909051e+00 7.564279359960633664e-02
-3.967800000000352156e+00 -6.412499999999909051e+00 9.463869451538943489e-02
-3.850600000000213186e+00 -6.412499999999909051e+00 6.303282124914257045e-02
-3.772500000000036380e+00 -6.412499999999909051e+00 9.764847338890385309e-02
-3.655300000000352156e+00 -6.412499999999909051e+00 6.931224666961000036e-02
-3.577200000000175351e+00 -6.412499999999909051e+00 6.630033773319854440e-02
-3.460000000000036380e+00 -6.412499999999909051e+00 5.991866929367330175e-02
-3.342800000000352156e+00 -6.412499999999909051e+00 9.139247866030383860e-02
-3.264700000000175351e+00 -6.412499999999909051e+00 8.490430707592669379e-02
-3.147500000000036380e+00 -6.412499999999909051e+00 6.296678929933438584e-02
-3.069400000000314321e+00 -6.412499999999909051e+00 5.661920186616174744e-02
-2.952200000000175351e+00 -6.412499999999909051e+00 6.921213371344922538e-02
-2.835000000000036380e+00 -6.412499999999909051e+00 5.976956489088066510e-02
-2.756900000000314321e+00 -6.412499999999909051e+00 5.350078978489841708e-02
-2.678800000000137516e+00 -6.412499999999909051e+00 7.236675686396219775e-02
-2.561599999999998545e+00 -6.412499999999909051e+00 5.031847581672393988e-02
-2.444400000000314321e+00 -6.412499999999909051e+00 7.557889171269521755e-02
-2.366200000000389991e+00 -6.412499999999909051e+00 6.307755256998036353e-02
-2.249099999999998545e+00 -6.412499999999909051e+00 3.771702371784831781e-02
-2.170900000000074215e+00 -6.412499999999909051e+00 3.141416760551347248e-02
-2.053800000000137516e+00 -6.412499999999909051e+00 2.520929438644235743e-02
-1.975600000000213186e+00 -6.412499999999909051e+00 6.605325043714216360e-02
-1.858400000000074215e+00 -6.412499999999909051e+00 4.406461115102096315e-02
-1.741200000000389991e+00 -6.412499999999909051e+00 5.357108186050066334e-02
-1.663100000000213186e+00 -6.412499999999909051e+00 5.993357973395257304e-02
-1.545900000000074215e+00 -6.412499999999909051e+00 5.355830148311843675e-02
-1.467800000000352156e+00 -6.412499999999909051e+00 4.728739631423915096e-02
-1.350600000000213186e+00 -6.412499999999909051e+00 5.671292463363141606e-02
-1.272500000000036380e+00 -6.412499999999909051e+00 5.044414952764917498e-02
-1.155300000000352156e+00 -6.412499999999909051e+00 3.147167930373348521e-02
-1.038100000000213186e+00 -6.412499999999909051e+00 5.984198702937994913e-02
-9.600000000000363798e-01 -6.412499999999909051e+00 4.720432386125467811e-02
-8.819000000003143214e-01 -6.412499999999909051e+00 4.396449819486018817e-02
-7.647000000001753506e-01 -6.412499999999909051e+00 3.466890371218722677e-02
-6.475000000000363798e-01 -6.412499999999909051e+00 2.513687224794307340e-02
-5.694000000003143214e-01 -6.412499999999909051e+00 5.344327808667839741e-02
-4.522000000001753506e-01 -6.412499999999909051e+00 4.089720762312575725e-02
-3.740999999999985448e-01 -6.412499999999909051e+00 5.346883884144285060e-02
-2.569000000003143214e-01 -6.412499999999909051e+00 2.829149539845605271e-02
-1.788000000001375156e-01 -6.412499999999909051e+00 4.715959254041688503e-02
-6.159999999999854481e-02 -6.412499999999909051e+00 2.516882319139863988e-02
5.559999999968567863e-02 -6.412499999999909051e+00 3.770637340336312898e-02
1.337999999996100087e-01 -6.412499999999909051e+00 1.886809714196083232e-02
2.509000000000014552e-01 -6.412499999999909051e+00 4.396236813196314347e-02
3.290999999999257852e-01 -6.412499999999909051e+00 2.823611376313307428e-02
4.461999999998624844e-01 -6.412499999999909051e+00 2.827019476948567853e-02
5.243999999997868144e-01 -6.412499999999909051e+00 2.512622193345788457e-02
6.415999999999257852e-01 -6.412499999999909051e+00 5.341132714322282399e-02
7.586999999998624844e-01 -6.412499999999909051e+00 1.885318670168156449e-02
8.368999999997868144e-01 -6.412499999999909051e+00 4.399857920121278548e-02
9.540999999999257852e-01 -6.412499999999909051e+00 2.199289941191527945e-02
1.032199999999647844e+00 -6.412499999999909051e+00 2.822333338575084768e-02
1.149399999999786814e+00 -6.412499999999909051e+00 3.758921994402604494e-02
1.227499999999963620e+00 -6.412499999999909051e+00 1.881058544374080918e-02
1.344699999999647844e+00 -6.412499999999909051e+00 2.827871502107382612e-02
1.461899999999786814e+00 -6.412499999999909051e+00 4.085886649097907053e-02
1.539999999999963620e+00 -6.412499999999909051e+00 4.706586977294721641e-02
1.618099999999685679e+00 -6.412499999999909051e+00 2.200780985219454380e-02
1.735299999999824649e+00 -6.412499999999909051e+00 1.572199424303600060e-02
1.852499999999963620e+00 -6.412499999999909051e+00 2.821907325995676868e-02
1.930599999999685679e+00 -6.412499999999909051e+00 1.567300279640413199e-02
2.047799999999824649e+00 -6.412499999999909051e+00 2.503036910309118512e-02
2.125900000000001455e+00 -6.412499999999909051e+00 2.511131149317862021e-02
2.243099999999685679e+00 -6.412499999999909051e+00 3.450701893201235659e-02
2.321199999999862484e+00 -6.412499999999909051e+00 2.197159878294490526e-02
2.438400000000001455e+00 -6.412499999999909051e+00 1.883827626140230013e-02
2.555599999999685679e+00 -6.412499999999909051e+00 2.507936054972305373e-02
2.633799999999610009e+00 -6.412499999999909051e+00 2.194603802818044860e-02
2.750900000000001455e+00 -6.412499999999909051e+00 1.879780506635858259e-02
2.829099999999925785e+00 -6.412499999999909051e+00 2.507510042392897820e-02
2.946299999999610009e+00 -6.412499999999909051e+00 3.130127427197046397e-02
3.024399999999786814e+00 -6.412499999999909051e+00 2.198437916032712838e-02
3.141599999999925785e+00 -6.412499999999909051e+00 2.192686746210711218e-02
3.258699999999862484e+00 -6.412499999999909051e+00 2.510705136738454468e-02
3.336899999999786814e+00 -6.412499999999909051e+00 1.000000000000000082e-05
3.454099999999925785e+00 -6.412499999999909051e+00 1.253116002327337580e-02
3.532199999999647844e+00 -6.412499999999909051e+00 1.253329008617041357e-02
3.649399999999786814e+00 -6.412499999999909051e+00 9.417008067804112301e-03
3.727499999999963620e+00 -6.412499999999909051e+00 1.879993512925562035e-02
3.844699999999647844e+00 -6.412499999999909051e+00 9.382927061451508052e-03
3.961899999999786814e+00 -6.412499999999909051e+00 1.876372406000597834e-02
4.039999999999963620e+00 -6.412499999999909051e+00 9.385057124348545818e-03
4.157199999999647844e+00 -6.412499999999909051e+00 1.569856355116858518e-02
4.235299999999824649e+00 -6.412499999999909051e+00 9.380796998554470287e-03
4.352499999999963620e+00 -6.412499999999909051e+00 1.565170216743375434e-02
4.430599999999685679e+00 -6.412499999999909051e+00 1.565170216743375434e-02
4.547799999999824649e+00 -6.412499999999909051e+00 2.812961061828118600e-02
4.625900000000001455e+00 -6.412499999999909051e+00 1.252050970878818698e-02
4.743099999999685679e+00 -6.412499999999909051e+00 3.124802269954452330e-03
4.821199999999862484e+00 -6.412499999999909051e+00 3.126932332851490096e-03
4.938400000000001455e+00 -6.412499999999909051e+00 9.365886558275205928e-03
5.055599999999685679e+00 -6.412499999999909051e+00 3.124802269954452330e-03
5.133699999999862484e+00 -6.412499999999909051e+00 1.253755021196448910e-02
5.250900000000001455e+00 -6.412499999999909051e+00 2.503462922888525719e-02
5.329099999999925785e+00 -6.412499999999909051e+00 6.249604539908904660e-03
5.446299999999610009e+00 -6.412499999999909051e+00 9.350976117995941569e-03
5.524399999999786814e+00 -6.412499999999909051e+00 1.875520380841782728e-02
5.641599999999925785e+00 -6.412499999999909051e+00 1.251624958299411144e-02
5.719699999999647844e+00 -6.412499999999909051e+00 6.241084288320752731e-03
5.836899999999786814e+00 -6.412499999999909051e+00 1.248216857664150546e-02
5.954099999999925785e+00 -6.412499999999909051e+00 1.875094368262374828e-02
6.032199999999647844e+00 -6.412499999999909051e+00 1.563679172715448651e-02
-1.197560000000021319e+01 -6.099999999999909051e+00 3.169533590792246273e-03
-1.185840000000007421e+01 -6.099999999999909051e+00 1.000000000000000082e-05
-1.174130000000013752e+01 -6.099999999999909051e+00 3.178053842380396902e-03
-1.166310000000021319e+01 -6.099999999999909051e+00 2.224211677086870495e-02
-1.154590000000007421e+01 -6.099999999999909051e+00 3.180183905277435101e-03
-1.146780000000035216e+01 -6.099999999999909051e+00 6.364627936348945733e-03
-1.135060000000021319e+01 -6.099999999999909051e+00 9.551202030317493263e-03
-1.127250000000003638e+01 -6.099999999999909051e+00 3.175923779483359136e-03
-1.115530000000035216e+01 -6.099999999999909051e+00 3.180183905277435101e-03
-1.107720000000017535e+01 -6.099999999999909051e+00 1.269517486634528548e-02
-1.096000000000003638e+01 -6.099999999999909051e+00 9.519251086861926781e-03
-1.084280000000035216e+01 -6.099999999999909051e+00 1.270795524372751208e-02
-1.076470000000017535e+01 -6.099999999999909051e+00 6.347587433172642742e-03
-1.064750000000003638e+01 -6.099999999999909051e+00 6.349717496069680507e-03
-1.056940000000031432e+01 -6.099999999999909051e+00 1.588174896031383301e-02
-1.045220000000017535e+01 -6.099999999999909051e+00 1.270795524372751208e-02
-1.037409999999999854e+01 -6.099999999999909051e+00 3.180183905277435101e-03
-1.025690000000031432e+01 -6.099999999999909051e+00 9.536291590038228905e-03
-1.017870000000038999e+01 -6.099999999999909051e+00 6.353977621863756038e-03
-1.006159999999999854e+01 -6.099999999999909051e+00 6.351847558966718273e-03
-9.944400000000314321e+00 -6.099999999999909051e+00 2.540313011007280103e-02
-9.866300000000137516e+00 -6.099999999999909051e+00 1.588387902321087078e-02
-9.749099999999998545e+00 -6.099999999999909051e+00 1.905554267690015569e-02
-9.670900000000074215e+00 -6.099999999999909051e+00 3.174858748034840167e-02
-9.553700000000389991e+00 -6.099999999999909051e+00 2.536478897792611778e-02
-9.436599999999998545e+00 -6.099999999999909051e+00 2.851941212843910056e-02
-9.358400000000074215e+00 -6.099999999999909051e+00 2.854710294610059151e-02
-9.280300000000352156e+00 -6.099999999999909051e+00 1.898312053840087166e-02
-9.163100000000213186e+00 -6.099999999999909051e+00 1.268026442606602112e-02
-9.045900000000074215e+00 -6.099999999999909051e+00 4.119115630291696889e-02
-8.967800000000352156e+00 -6.099999999999909051e+00 3.490534069375841875e-02
-8.850600000000213186e+00 -6.099999999999909051e+00 4.434577945342994820e-02
-8.772500000000036380e+00 -6.099999999999909051e+00 5.054426248380994996e-02
-8.655300000000352156e+00 -6.099999999999909051e+00 5.395236311907043031e-02
-8.538100000000213186e+00 -6.099999999999909051e+00 4.123588762375476890e-02
-8.460000000000036380e+00 -6.099999999999909051e+00 3.805783378137436723e-02
-8.381900000000314321e+00 -6.099999999999909051e+00 7.289927258822165301e-02
-8.264700000000175351e+00 -6.099999999999909051e+00 8.247603537330359946e-02
-8.147500000000036380e+00 -6.099999999999909051e+00 7.264366504057712115e-02
-8.069400000000314321e+00 -6.099999999999909051e+00 6.978512063275239818e-02
-7.952200000000175351e+00 -6.099999999999909051e+00 4.427974750362178441e-02
-7.874099999999998545e+00 -6.099999999999909051e+00 8.553906581924396180e-02
-7.756900000000314321e+00 -6.099999999999909051e+00 7.613270806592503659e-02
-7.639700000000175351e+00 -6.099999999999909051e+00 1.075213149166740489e-01
-7.561599999999998545e+00 -6.099999999999909051e+00 1.076384683760111122e-01
-7.444400000000314321e+00 -6.099999999999909051e+00 1.013526527668525828e-01
-7.366300000000137516e+00 -6.099999999999909051e+00 9.165660645953652153e-02
-7.249099999999998545e+00 -6.099999999999909051e+00 1.231410661406522333e-01
-7.170900000000074215e+00 -6.099999999999909051e+00 1.137283181986421948e-01
-7.053800000000137516e+00 -6.099999999999909051e+00 1.231240256374759451e-01
-6.975600000000213186e+00 -6.099999999999909051e+00 9.167151689981577201e-02
-6.858400000000074215e+00 -6.099999999999909051e+00 1.297527813730575685e-01
-6.741200000000389991e+00 -6.099999999999909051e+00 1.299721778514524584e-01
-6.663100000000213186e+00 -6.099999999999909051e+00 1.108314326586707921e-01
-6.545900000000074215e+00 -6.099999999999909051e+00 1.265534269017067892e-01
-6.467800000000352156e+00 -6.099999999999909051e+00 1.202314002232986040e-01
-6.350600000000213186e+00 -6.099999999999909051e+00 1.362452130832287889e-01
-6.272500000000036380e+00 -6.099999999999909051e+00 1.296228475363382648e-01
-6.155300000000352156e+00 -6.099999999999909051e+00 1.170384359406389241e-01
-6.038100000000213186e+00 -6.099999999999909051e+00 1.489659487043385189e-01
-5.960000000000036380e+00 -6.099999999999909051e+00 1.268132945751454244e-01
-5.842800000000352156e+00 -6.099999999999909051e+00 1.425054679376228650e-01
-5.764700000000175351e+00 -6.099999999999909051e+00 1.264426636310608254e-01
-5.647500000000036380e+00 -6.099999999999909051e+00 1.422029990062435023e-01
-5.569400000000314321e+00 -6.099999999999909051e+00 1.011715974206043728e-01
-5.452200000000175351e+00 -6.099999999999909051e+00 1.231453262664463227e-01
-5.374099999999998545e+00 -6.099999999999909051e+00 1.202697413554452699e-01
-5.256900000000314321e+00 -6.099999999999909051e+00 9.794455213159210250e-02
-5.139700000000175351e+00 -6.099999999999909051e+00 1.863698531763222921e-01
-5.061599999999998545e+00 -6.099999999999909051e+00 1.136580261230399486e-01
-4.944400000000314321e+00 -6.099999999999909051e+00 1.390888470507742336e-01
-4.866200000000389991e+00 -6.099999999999909051e+00 1.705328355368462279e-01
-4.749099999999998545e+00 -6.099999999999909051e+00 1.169085021039196204e-01
-4.670900000000074215e+00 -6.099999999999909051e+00 8.850411337192057304e-02
-4.553800000000137516e+00 -6.099999999999909051e+00 1.326560571017200985e-01
-4.436599999999998545e+00 -6.099999999999909051e+00 1.265427765872216004e-01
-4.358400000000074215e+00 -6.099999999999909051e+00 8.512583361721862141e-02
-4.280300000000352156e+00 -6.099999999999909051e+00 1.166273338015106353e-01
-4.163100000000213186e+00 -6.099999999999909051e+00 9.783804898674021422e-02
-4.045900000000074215e+00 -6.099999999999909051e+00 1.293033381017826000e-01
-3.967800000000352156e+00 -6.099999999999909051e+00 1.043816022064403271e-01
-3.850600000000213186e+00 -6.099999999999909051e+00 1.075255750424681384e-01
-3.772500000000036380e+00 -6.099999999999909051e+00 9.476010810052058753e-02
-3.655300000000352156e+00 -6.099999999999909051e+00 1.071719846015598554e-01
-3.577200000000175351e+00 -6.099999999999909051e+00 7.257763309076893654e-02
-3.460000000000036380e+00 -6.099999999999909051e+00 8.840826054155387359e-02
-3.342800000000352156e+00 -6.099999999999909051e+00 1.008371775457694297e-01
-3.264700000000175351e+00 -6.099999999999909051e+00 8.522168644758532086e-02
-3.147500000000036380e+00 -6.099999999999909051e+00 9.443420847727380940e-02
-3.069400000000314321e+00 -6.099999999999909051e+00 9.790834106234246048e-02
-2.952200000000175351e+00 -6.099999999999909051e+00 7.585366982641307543e-02
-2.835000000000036380e+00 -6.099999999999909051e+00 8.218634681930646335e-02
-2.756900000000314321e+00 -6.099999999999909051e+00 8.510240292535120599e-02
-2.678800000000137516e+00 -6.099999999999909051e+00 6.945922100950560618e-02
-2.561599999999998545e+00 -6.099999999999909051e+00 5.049314097428104359e-02
-2.444400000000314321e+00 -6.099999999999909051e+00 7.892522052394160270e-02
-2.366200000000389991e+00 -6.099999999999909051e+00 5.684924865904183999e-02
-2.249099999999998545e+00 -6.099999999999909051e+00 5.676617620605736714e-02
-2.170900000000074215e+00 -6.099999999999909051e+00 5.677895658343959373e-02
-2.053800000000137516e+00 -6.099999999999909051e+00 5.046119003082547710e-02
-1.975600000000213186e+00 -6.099999999999909051e+00 4.733212763507694404e-02
-1.858400000000074215e+00 -6.099999999999909051e+00 4.732360738348879992e-02
-1.741200000000389991e+00 -6.099999999999909051e+00 6.937827861941817109e-02
-1.663100000000213186e+00 -6.099999999999909051e+00 7.270330680169417858e-02
-1.545900000000074215e+00 -6.099999999999909051e+00 5.677469645764551126e-02
-1.467800000000352156e+00 -6.099999999999909051e+00 4.415407379269654931e-02
-1.350600000000213186e+00 -6.099999999999909051e+00 6.938679887100632215e-02
-1.272500000000036380e+00 -6.099999999999909051e+00 5.986967784704143314e-02
-1.155300000000352156e+00 -6.099999999999909051e+00 5.045479984213435687e-02
-1.038100000000213186e+00 -6.099999999999909051e+00 5.665754299830843416e-02
-9.600000000000363798e-01 -6.099999999999909051e+00 7.249243057488743980e-02
-8.819000000003143214e-01 -6.099999999999909051e+00 5.036746726335580848e-02
-7.647000000001753506e-01 -6.099999999999909051e+00 5.978660539405696028e-02
-6.475000000000363798e-01 -6.099999999999909051e+00 5.054000235801587443e-02
-5.694000000003143214e-01 -6.099999999999909051e+00 6.306477219259813694e-02
-4.522000000001753506e-01 -6.099999999999909051e+00 6.930798654381592483e-02
-3.740999999999985448e-01 -6.099999999999909051e+00 6.931224666961000036e-02
-2.569000000003143214e-01 -6.099999999999909051e+00 6.941874981446190251e-02
-1.788000000001375156e-01 -6.099999999999909051e+00 2.832131627901458490e-02
-6.159999999999854481e-02 -6.099999999999909051e+00 3.142268785710162354e-02
5.559999999968567863e-02 -6.099999999999909051e+00 2.524124532989792391e-02
1.337999999996100087e-01 -6.099999999999909051e+00 5.993570979684961081e-02
2.509000000000014552e-01 -6.099999999999909051e+00 6.623856590918446308e-02
3.290999999999257852e-01 -6.099999999999909051e+00 4.723201467891616906e-02
4.461999999998624844e-01 -6.099999999999909051e+00 3.148871980690978734e-02
5.243999999997868144e-01 -6.099999999999909051e+00 5.980151583433622464e-02
6.415999999999257852e-01 -6.099999999999909051e+00 2.829362546135309395e-02
7.586999999998624844e-01 -6.099999999999909051e+00 3.781713667400909279e-02
8.368999999997868144e-01 -6.099999999999909051e+00 3.145463880055719003e-02
9.540999999999257852e-01 -6.099999999999909051e+00 3.774897466130388429e-02
1.032199999999647844e+00 -6.099999999999909051e+00 3.143120810868976767e-02
1.149399999999786814e+00 -6.099999999999909051e+00 5.035681694887062659e-02
1.227499999999963620e+00 -6.099999999999909051e+00 2.204828104723826482e-02
1.344699999999647844e+00 -6.099999999999909051e+00 3.765951201962829814e-02
1.461899999999786814e+00 -6.099999999999909051e+00 2.197798897163601509e-02
1.539999999999963620e+00 -6.099999999999909051e+00 4.086099655387610829e-02
1.618099999999685679e+00 -6.099999999999909051e+00 6.292205797849659971e-03
1.735299999999824649e+00 -6.099999999999909051e+00 1.887874745644601768e-02
1.852499999999963620e+00 -6.099999999999909051e+00 2.516882319139863988e-02
1.930599999999685679e+00 -6.099999999999909051e+00 2.513900231084011117e-02
2.047799999999824649e+00 -6.099999999999909051e+00 1.887661739354897991e-02
2.125900000000001455e+00 -6.099999999999909051e+00 9.453219137053756049e-03
2.243099999999685679e+00 -6.099999999999909051e+00 4.092702850368428596e-02
2.321199999999862484e+00 -6.099999999999909051e+00 3.139499703944012565e-02
2.438400000000001455e+00 -6.099999999999909051e+00 2.517095325429567765e-02
2.555599999999685679e+00 -6.099999999999909051e+00 2.208875224228198236e-02
2.633799999999610009e+00 -6.099999999999909051e+00 9.431918508083376659e-03
2.750900000000001455e+00 -6.099999999999909051e+00 1.258228153280228218e-02
2.829099999999925785e+00 -6.099999999999909051e+00 1.881910569532896024e-02
2.946299999999610009e+00 -6.099999999999909051e+00 2.513474218504603563e-02
3.024399999999786814e+00 -6.099999999999909051e+00 1.885105663878452673e-02
3.141599999999925785e+00 -6.099999999999909051e+00 1.884679651299045119e-02
3.258699999999862484e+00 -6.099999999999909051e+00 6.283685546261508909e-03
3.336899999999786814e+00 -6.099999999999909051e+00 2.510918143028158245e-02
3.454099999999925785e+00 -6.099999999999909051e+00 1.573051449462415166e-02
3.532199999999647844e+00 -6.099999999999909051e+00 2.195242821687156190e-02
3.649399999999786814e+00 -6.099999999999909051e+00 1.571773411724192160e-02
3.727499999999963620e+00 -6.099999999999909051e+00 1.885105663878452673e-02
3.844699999999647844e+00 -6.099999999999909051e+00 1.256098090383190452e-02
3.961899999999786814e+00 -6.099999999999909051e+00 1.884892657588748896e-02
4.039999999999963620e+00 -6.099999999999909051e+00 1.258441159569931994e-02
4.157199999999647844e+00 -6.099999999999909051e+00 9.421268193598187832e-03
4.235299999999824649e+00 -6.099999999999909051e+00 2.506018998364971384e-02
4.352499999999963620e+00 -6.099999999999909051e+00 2.193325765079822548e-02
4.430599999999685679e+00 -6.099999999999909051e+00 3.137582647336678923e-03
4.547799999999824649e+00 -6.099999999999909051e+00 1.253329008617041357e-02
4.625900000000001455e+00 -6.099999999999909051e+00 2.197372884584194302e-02
4.743099999999685679e+00 -6.099999999999909051e+00 3.133322521542603392e-03
4.821199999999862484e+00 -6.099999999999909051e+00 1.253329008617041357e-02
4.938400000000001455e+00 -6.099999999999909051e+00 1.252902996037633630e-02
5.055599999999685679e+00 -6.099999999999909051e+00 1.883188607271118684e-02
5.133699999999862484e+00 -6.099999999999909051e+00 1.883188607271118684e-02
5.250900000000001455e+00 -6.099999999999909051e+00 6.264514980188168151e-03
5.329099999999925785e+00 -6.099999999999909051e+00 1.565383223033078863e-02
5.446299999999610009e+00 -6.099999999999909051e+00 9.382927061451508052e-03
5.524399999999786814e+00 -6.099999999999909051e+00 1.875946393421189934e-02
5.641599999999925785e+00 -6.099999999999909051e+00 1.250559926850892088e-02
5.719699999999647844e+00 -6.099999999999909051e+00 1.247577838795039216e-02
5.836899999999786814e+00 -6.099999999999909051e+00 1.254394040065560240e-02
5.954099999999925785e+00 -6.099999999999909051e+00 9.382927061451508052e-03
6.032199999999647844e+00 -6.099999999999909051e+00 3.129062395748527861e-03
-1.197560000000021319e+01 -5.787499999999909051e+00 6.373148187937095928e-03
-1.185840000000007421e+01 -5.787499999999909051e+00 3.184444031071510632e-03
-1.174130000000013752e+01 -5.787499999999909051e+00 1.000000000000000082e-05
-1.166310000000021319e+01 -5.787499999999909051e+00 3.182313968174472867e-03
-1.154590000000007421e+01 -5.787499999999909051e+00 1.000000000000000082e-05
-1.146780000000035216e+01 -5.787499999999909051e+00 3.184444031071510632e-03
-1.135060000000021319e+01 -5.787499999999909051e+00 6.381668439525247857e-03
-1.127250000000003638e+01 -5.787499999999909051e+00 1.272925587269789147e-02
-1.115530000000035216e+01 -5.787499999999909051e+00 6.349717496069680507e-03
-1.107720000000017535e+01 -5.787499999999909051e+00 9.532031464244153374e-03
-1.096000000000003638e+01 -5.787499999999909051e+00 1.274842643877123136e-02
-1.084280000000035216e+01 -5.787499999999909051e+00 9.551202030317493263e-03
-1.076470000000017535e+01 -5.787499999999909051e+00 1.272925587269789147e-02
-1.064750000000003638e+01 -5.787499999999909051e+00 1.272286568400677643e-02
-1.056940000000031432e+01 -5.787499999999909051e+00 3.173793716586321371e-03
-1.045220000000017535e+01 -5.787499999999909051e+00 1.269304480344824772e-02
-1.037409999999999854e+01 -5.787499999999909051e+00 6.353977621863756038e-03
-1.025690000000031432e+01 -5.787499999999909051e+00 9.523511212656002312e-03
-1.017870000000038999e+01 -5.787499999999909051e+00 1.592009009246051626e-02
-1.006159999999999854e+01 -5.787499999999909051e+00 1.589026921190198408e-02
-9.944400000000314321e+00 -5.787499999999909051e+00 1.271434543241862537e-02
-9.866300000000137516e+00 -5.787499999999909051e+00 9.517121023964889015e-03
-9.749099999999998545e+00 -5.787499999999909051e+00 2.855349313479170481e-02
-9.670900000000074215e+00 -5.787499999999909051e+00 2.224424683376573925e-02
-9.553700000000389991e+00 -5.787499999999909051e+00 2.861526495880579654e-02
-9.436599999999998545e+00 -5.787499999999909051e+00 1.590091952638717290e-02
-9.358400000000074215e+00 -5.787499999999909051e+00 1.902146167054755144e-02
-9.280300000000352156e+00 -5.787499999999909051e+00 3.489256031637619909e-02
-9.163100000000213186e+00 -5.787499999999909051e+00 9.544811841626381702e-03
-9.045900000000074215e+00 -5.787499999999909051e+00 2.222081614189832383e-02
-8.967800000000352156e+00 -5.787499999999909051e+00 3.811321541669734914e-02
-8.850600000000213186e+00 -5.787499999999909051e+00 5.710059608089228939e-02
-8.772500000000036380e+00 -5.787499999999909051e+00 4.443098196931146576e-02
-8.655300000000352156e+00 -5.787499999999909051e+00 4.442672184351739023e-02
-8.538100000000213186e+00 -5.787499999999909051e+00 4.758560511982444508e-02
-8.460000000000036380e+00 -5.787499999999909051e+00 4.445228259828183648e-02
-8.381900000000314321e+00 -5.787499999999909051e+00 4.445654272407591895e-02
-8.264700000000175351e+00 -5.787499999999909051e+00 3.487977993899397250e-02
-8.147500000000036380e+00 -5.787499999999909051e+00 7.915952744261575691e-02
-8.069400000000314321e+00 -5.787499999999909051e+00 6.660493672747495875e-02
-7.952200000000175351e+00 -5.787499999999909051e+00 7.928733121643802284e-02
-7.874099999999998545e+00 -5.787499999999909051e+00 5.075726877351372651e-02
-7.756900000000314321e+00 -5.787499999999909051e+00 6.663688767093052523e-02
-7.639700000000175351e+00 -5.787499999999909051e+00 6.674339081578241351e-02
-7.561599999999998545e+00 -5.787499999999909051e+00 7.928307109064393343e-02
-7.444400000000314321e+00 -5.787499999999909051e+00 1.014911068551600376e-01
-7.366300000000137516e+00 -5.787499999999909051e+00 8.582023412165294685e-02
-7.249099999999998545e+00 -5.787499999999909051e+00 8.890882532235776237e-02
-7.170900000000074215e+00 -5.787499999999909051e+00 9.507535740928219070e-02
-7.053800000000137516e+00 -5.787499999999909051e+00 1.236586714246324104e-01
-6.975600000000213186e+00 -5.787499999999909051e+00 1.425438090697695448e-01
-6.858400000000074215e+00 -5.787499999999909051e+00 1.140137466268452554e-01
-6.741200000000389991e+00 -5.787499999999909051e+00 9.517547036544296568e-02
-6.663100000000213186e+00 -5.787499999999909051e+00 1.235649486571627487e-01
-6.545900000000074215e+00 -5.787499999999909051e+00 1.046649005717463499e-01
-6.467800000000352156e+00 -5.787499999999909051e+00 1.296995298006316244e-01
-6.350600000000213186e+00 -5.787499999999909051e+00 1.106610276269077708e-01
-6.272500000000036380e+00 -5.787499999999909051e+00 1.296973997377345866e-01
-6.155300000000352156e+00 -5.787499999999909051e+00 1.489808591446177832e-01
-6.038100000000213186e+00 -5.787499999999909051e+00 1.014208147795577913e-01
-5.960000000000036380e+00 -5.787499999999909051e+00 1.487401620372525157e-01
-5.842800000000352156e+00 -5.787499999999909051e+00 1.489638186414414811e-01
-5.764700000000175351e+00 -5.787499999999909051e+00 1.551367409170570089e-01
-5.647500000000036380e+00 -5.787499999999909051e+00 1.550110672061317807e-01
-5.569400000000314321e+00 -5.787499999999909051e+00 1.741219915183549460e-01
-5.452200000000175351e+00 -5.787499999999909051e+00 1.455045964966520944e-01
-5.374099999999998545e+00 -5.787499999999909051e+00 1.204124555695468141e-01
-5.256900000000314321e+00 -5.787499999999909051e+00 1.330011272910401887e-01
-5.139700000000175351e+00 -5.787499999999909051e+00 1.611094372803510144e-01
-5.061599999999998545e+00 -5.787499999999909051e+00 1.358554115730708778e-01
-4.944400000000314321e+00 -5.787499999999909051e+00 1.710738715126938481e-01
-4.866200000000389991e+00 -5.787499999999909051e+00 1.547533295955902388e-01
-4.749099999999998545e+00 -5.787499999999909051e+00 1.170213954374626358e-01
-4.670900000000074215e+00 -5.787499999999909051e+00 1.168509904056996007e-01
-4.553800000000137516e+00 -5.787499999999909051e+00 1.295845064041915851e-01
-4.436599999999998545e+00 -5.787499999999909051e+00 1.075575259859236910e-01
-4.358400000000074215e+00 -5.787499999999909051e+00 1.675933487389340837e-01
-4.280300000000352156e+00 -5.787499999999909051e+00 1.485654968796954190e-01
-4.163100000000213186e+00 -5.787499999999909051e+00 1.293267687936499877e-01
-4.045900000000074215e+00 -5.787499999999909051e+00 1.011630771690162217e-01
-3.967800000000352156e+00 -5.787499999999909051e+00 1.232070980904604179e-01
-3.850600000000213186e+00 -5.787499999999909051e+00 1.485889275715628344e-01
-3.772500000000036380e+00 -5.787499999999909051e+00 9.467277552174205302e-02
-3.655300000000352156e+00 -5.787499999999909051e+00 1.327093086741460148e-01
-3.577200000000175351e+00 -5.787499999999909051e+00 1.135174419718354560e-01
-3.460000000000036380e+00 -5.787499999999909051e+00 1.104693219661743581e-01
-3.342800000000352156e+00 -5.787499999999909051e+00 8.537292091327500221e-02
-3.264700000000175351e+00 -5.787499999999909051e+00 1.231772772099018892e-01
-3.147500000000036380e+00 -5.787499999999909051e+00 1.008414376715635191e-01
-3.069400000000314321e+00 -5.787499999999909051e+00 1.107803111491418857e-01
-2.952200000000175351e+00 -5.787499999999909051e+00 8.533457978112832243e-02
-2.835000000000036380e+00 -5.787499999999909051e+00 8.205641298258715965e-02
-2.756900000000314321e+00 -5.787499999999909051e+00 7.258189321656302595e-02
-2.678800000000137516e+00 -5.787499999999909051e+00 8.521955638468828309e-02
-2.561599999999998545e+00 -5.787499999999909051e+00 8.515991462357122566e-02
-2.444400000000314321e+00 -5.787499999999909051e+00 8.853819437827317729e-02
-2.366200000000389991e+00 -5.787499999999909051e+00 1.230494734360796094e-01
-2.249099999999998545e+00 -5.787499999999909051e+00 8.201381172464639047e-02
-2.170900000000074215e+00 -5.787499999999909051e+00 8.208410380024863673e-02
-2.053800000000137516e+00 -5.787499999999909051e+00 5.051870172904548983e-02
-1.975600000000213186e+00 -5.787499999999909051e+00 9.791686131393061154e-02
-1.858400000000074215e+00 -5.787499999999909051e+00 6.959128490912194764e-02
-1.741200000000389991e+00 -5.787499999999909051e+00 5.045053971634028828e-02
-1.663100000000213186e+00 -5.787499999999909051e+00 8.495755864835263793e-02
-1.545900000000074215e+00 -5.787499999999909051e+00 7.564918378829746382e-02
-1.467800000000352156e+00 -5.787499999999909051e+00 5.364563406189698513e-02
-1.350600000000213186e+00 -5.787499999999909051e+00 5.998044111768740388e-02
-1.272500000000036380e+00 -5.787499999999909051e+00 7.562788315932707228e-02
-1.155300000000352156e+00 -5.787499999999909051e+00 1.009479408164154074e-01
-1.038100000000213186e+00 -5.787499999999909051e+00 9.154371312599350607e-02
-9.600000000000363798e-01 -5.787499999999909051e+00 7.558315183848927921e-02
-8.819000000003143214e-01 -5.787499999999909051e+00 1.041430351619721112e-01
-7.647000000001753506e-01 -5.787499999999909051e+00 5.048888084848696112e-02
-6.475000000000363798e-01 -5.787499999999909051e+00 5.676830626895440490e-02
-5.694000000003143214e-01 -5.787499999999909051e+00 6.609159156928884338e-02
-4.522000000001753506e-01 -5.787499999999909051e+00 5.983985696648291136e-02
-3.740999999999985448e-01 -5.787499999999909051e+00 1.262275272784600146e-02
-2.569000000003143214e-01 -5.787499999999909051e+00 3.466251352349611348e-02
-1.788000000001375156e-01 -5.787499999999909051e+00 4.412212284924098282e-02
-6.159999999999854481e-02 -5.787499999999909051e+00 5.989949872759996879e-02
5.559999999968567863e-02 -5.787499999999909051e+00 6.635358930562450241e-02
1.337999999996100087e-01 -5.787499999999909051e+00 4.722349442732801800e-02
2.509000000000014552e-01 -5.787499999999909051e+00 5.356682173470658087e-02
3.290999999999257852e-01 -5.787499999999909051e+00 4.092489844078724126e-02
4.461999999998624844e-01 -5.787499999999909051e+00 3.460713188817313157e-02
5.243999999997868144e-01 -5.787499999999909051e+00 4.087590699415537265e-02
6.415999999999257852e-01 -5.787499999999909051e+00 5.978234526826289169e-02
7.586999999998624844e-01 -5.787499999999909051e+00 5.359664261526511653e-02
8.368999999997868144e-01 -5.787499999999909051e+00 5.049527103717807441e-02
9.540999999999257852e-01 -5.787499999999909051e+00 5.998470124348147942e-02
1.032199999999647844e+00 -5.787499999999909051e+00 4.096536963583095881e-02
1.149399999999786814e+00 -5.787499999999909051e+00 4.401561970438908761e-02
1.227499999999963620e+00 -5.787499999999909051e+00 5.036107707466469519e-02
1.344699999999647844e+00 -5.787499999999909051e+00 3.787038824643504387e-02
1.461899999999786814e+00 -5.787499999999909051e+00 4.732786750928286851e-02
1.539999999999963620e+00 -5.787499999999909051e+00 3.470298471853983102e-02
1.618099999999685679e+00 -5.787499999999909051e+00 4.402200989308020090e-02
1.735299999999824649e+00 -5.787499999999909051e+00 3.454109993836496084e-02
1.852499999999963620e+00 -5.787499999999909051e+00 3.773406422102461993e-02
1.930599999999685679e+00 -5.787499999999909051e+00 2.516882319139863988e-02
2.047799999999824649e+00 -5.787499999999909051e+00 3.151215049877720276e-02
2.125900000000001455e+00 -5.787499999999909051e+00 5.978660539405696028e-02
2.243099999999685679e+00 -5.787499999999909051e+00 3.142694798289569907e-02
2.321199999999862484e+00 -5.787499999999909051e+00 4.092276837789021043e-02
2.438400000000001455e+00 -5.787499999999909051e+00 3.139073691364605706e-02
2.555599999999685679e+00 -5.787499999999909051e+00 2.199715953770935845e-02
2.633799999999610009e+00 -5.787499999999909051e+00 6.283685546261508909e-03
2.750900000000001455e+00 -5.787499999999909051e+00 3.465186320901092465e-02
2.829099999999925785e+00 -5.787499999999909051e+00 3.143759829738088790e-02
2.946299999999610009e+00 -5.787499999999909051e+00 2.513048205925196010e-02
3.024399999999786814e+00 -5.787499999999909051e+00 1.882975600981414907e-02
3.141599999999925785e+00 -5.787499999999909051e+00 1.255672077803782899e-02
3.258699999999862484e+00 -5.787499999999909051e+00 1.258867172149339547e-02
3.336899999999786814e+00 -5.787499999999909051e+00 2.515391275111937552e-02
3.454099999999925785e+00 -5.787499999999909051e+00 1.574116480910933702e-02
3.532199999999647844e+00 -5.787499999999909051e+00 6.281555483364471143e-03
3.649399999999786814e+00 -5.787499999999909051e+00 2.507084029813490267e-02
3.727499999999963620e+00 -5.787499999999909051e+00 5.024179355243058032e-02
3.844699999999647844e+00 -5.787499999999909051e+00 2.506445010944378937e-02
3.961899999999786814e+00 -5.787499999999909051e+00 9.436178633877452190e-03
4.039999999999963620e+00 -5.787499999999909051e+00 1.257163121831709508e-02
4.157199999999647844e+00 -5.787499999999909051e+00 1.257376128121413111e-02
4.235299999999824649e+00 -5.787499999999909051e+00 1.882975600981414907e-02
4.352499999999963620e+00 -5.787499999999909051e+00 1.883614619850526237e-02
4.430599999999685679e+00 -5.787499999999909051e+00 1.569217336247746841e-02
4.547799999999824649e+00 -5.787499999999909051e+00 2.820203275678046656e-02
4.625900000000001455e+00 -5.787499999999909051e+00 6.279425420467433377e-03
4.743099999999685679e+00 -5.787499999999909051e+00 1.882123575822599801e-02
4.821199999999862484e+00 -5.787499999999909051e+00 9.423398256495225597e-03
4.938400000000001455e+00 -5.787499999999909051e+00 6.264514980188168151e-03
5.055599999999685679e+00 -5.787499999999909051e+00 1.565596229322782640e-02
5.133699999999862484e+00 -5.787499999999909051e+00 6.283685546261508909e-03
5.250900000000001455e+00 -5.787499999999909051e+00 2.195242821687156190e-02
5.329099999999925785e+00 -5.787499999999909051e+00 6.270905168879282315e-03
5.446299999999610009e+00 -5.787499999999909051e+00 6.262384917291130386e-03
5.524399999999786814e+00 -5.787499999999909051e+00 1.252476983458226077e-02
5.641599999999925785e+00 -5.787499999999909051e+00 1.565170216743375434e-02
5.719699999999647844e+00 -5.787499999999909051e+00 1.880419525504969588e-02
5.836899999999786814e+00 -5.787499999999909051e+00 1.000000000000000082e-05
5.954099999999925785e+00 -5.787499999999909051e+00 1.878928481477043153e-02
6.032199999999647844e+00 -5.787499999999909051e+00 6.279425420467433377e-03
-1.197560000000021319e+01 -5.396900000000186992e+00 6.381668439525247857e-03
-1.185840000000007421e+01 -5.396900000000186992e+00 6.371018125040059030e-03
-1.174130000000013752e+01 -5.396900000000186992e+00 3.195094345556699460e-03
-1.166310000000021319e+01 -5.396900000000186992e+00 3.192964282659661694e-03
-1.154590000000007421e+01 -5.396900000000186992e+00 3.175923779483359136e-03
-1.146780000000035216e+01 -5.396900000000186992e+00 1.000000000000000082e-05
-1.135060000000021319e+01 -5.396900000000186992e+00 3.190834219762623929e-03
-1.127250000000003638e+01 -5.396900000000186992e+00 6.375278250834133693e-03
-1.115530000000035216e+01 -5.396900000000186992e+00 9.540551715832306170e-03
-1.107720000000017535e+01 -5.396900000000186992e+00 6.368888062143021264e-03
-1.096000000000003638e+01 -5.396900000000186992e+00 1.000000000000000082e-05
-1.084280000000035216e+01 -5.396900000000186992e+00 1.000000000000000082e-05
-1.076470000000017535e+01 -5.396900000000186992e+00 6.364627936348945733e-03
-1.064750000000003638e+01 -5.396900000000186992e+00 9.542681778729342201e-03
-1.056940000000031432e+01 -5.396900000000186992e+00 9.544811841626381702e-03
-1.045220000000017535e+01 -5.396900000000186992e+00 1.000000000000000082e-05
-1.037409999999999854e+01 -5.396900000000186992e+00 1.273351599849196700e-02
-1.025690000000031432e+01 -5.396900000000186992e+00 6.371018125040059030e-03
-1.017870000000038999e+01 -5.396900000000186992e+00 1.272073562110974040e-02
-1.006159999999999854e+01 -5.396900000000186992e+00 1.593287046984274286e-02
-9.944400000000314321e+00 -5.396900000000186992e+00 3.184444031071510632e-03
-9.866300000000137516e+00 -5.396900000000186992e+00 1.273990618718308029e-02
-9.749099999999998545e+00 -5.396900000000186992e+00 9.563982407699721591e-03
-9.670900000000074215e+00 -5.396900000000186992e+00 6.373148187937095928e-03
-9.553700000000389991e+00 -5.396900000000186992e+00 1.272712580980085197e-02
-9.436599999999998545e+00 -5.396900000000186992e+00 1.907045311717942004e-02
-9.358400000000074215e+00 -5.396900000000186992e+00 1.586896858293160642e-02
-9.280300000000352156e+00 -5.396900000000186992e+00 1.907684330587053334e-02
-9.163100000000213186e+00 -5.396900000000186992e+00 2.230601865777983792e-02
-9.045900000000074215e+00 -5.396900000000186992e+00 3.180183905277434581e-02
-8.967800000000352156e+00 -5.396900000000186992e+00 2.868342697151101198e-02
-8.850600000000213186e+00 -5.396900000000186992e+00 2.863017539908506437e-02
-8.772500000000036380e+00 -5.396900000000186992e+00 2.543934117932243957e-02
-8.655300000000352156e+00 -5.396900000000186992e+00 3.496072232908140759e-02
-8.538100000000213186e+00 -5.396900000000186992e+00 3.180609917856842828e-02
-8.460000000000036380e+00 -5.396900000000186992e+00 4.445867278697294978e-02
-8.381900000000314321e+00 -5.396900000000186992e+00 4.129978951066590187e-02
-8.264700000000175351e+00 -5.396900000000186992e+00 6.044053470344756818e-02
-8.147500000000036380e+00 -5.396900000000186992e+00 5.714319733883305164e-02
-8.069400000000314321e+00 -5.396900000000186992e+00 3.487125968740581450e-02
-7.952200000000175351e+00 -5.396900000000186992e+00 6.677960188503205552e-02
-7.874099999999998545e+00 -5.396900000000186992e+00 8.253567713442065690e-02
-7.756900000000314321e+00 -5.396900000000186992e+00 8.574355185735958729e-02
-7.639700000000175351e+00 -5.396900000000186992e+00 8.275294354991852286e-02
-7.561599999999998545e+00 -5.396900000000186992e+00 3.806848409585955606e-02
-7.444400000000314321e+00 -5.396900000000186992e+00 1.426780030322829518e-01
-7.366300000000137516e+00 -5.396900000000186992e+00 1.016018701258060153e-01
-7.249099999999998545e+00 -5.396900000000186992e+00 9.205066809548850815e-02
-7.170900000000074215e+00 -5.396900000000186992e+00 7.603046504686720997e-02
-7.053800000000137516e+00 -5.396900000000186992e+00 1.013569128926466584e-01
-6.975600000000213186e+00 -5.396900000000186992e+00 9.179080042204990075e-02
-6.858400000000074215e+00 -5.396900000000186992e+00 9.211243991950260335e-02
-6.741200000000389991e+00 -5.396900000000186992e+00 1.015486185533800573e-01
-6.663100000000213186e+00 -5.396900000000186992e+00 1.329414855299231590e-01
-6.545900000000074215e+00 -5.396900000000186992e+00 1.172109710352990108e-01
-6.467800000000352156e+00 -5.396900000000186992e+00 1.395084694414907012e-01
-6.350600000000213186e+00 -5.396900000000186992e+00 1.142587038600046262e-01
-6.272500000000036380e+00 -5.396900000000186992e+00 1.684155530171906612e-01
-6.155300000000352156e+00 -5.396900000000186992e+00 1.426417919630333098e-01
-6.038100000000213186e+00 -5.396900000000186992e+00 1.326986583596608260e-01
-5.960000000000036380e+00 -5.396900000000186992e+00 1.389823439059223453e-01
-5.842800000000352156e+00 -5.396900000000186992e+00 1.269645290408351057e-01
-5.764700000000175351e+00 -5.396900000000186992e+00 1.551410010428510844e-01
-5.647500000000036380e+00 -5.396900000000186992e+00 1.519948981439262770e-01
-5.569400000000314321e+00 -5.396900000000186992e+00 1.522100344965270913e-01
-5.452200000000175351e+00 -5.396900000000186992e+00 1.522164246852182046e-01
-5.374099999999998545e+00 -5.396900000000186992e+00 1.429272203912363703e-01
-5.256900000000314321e+00 -5.396900000000186992e+00 1.427632055481644346e-01
-5.139700000000175351e+00 -5.396900000000186992e+00 1.487572025404288178e-01
-5.061599999999998545e+00 -5.396900000000186992e+00 2.058386280552477743e-01
-4.944400000000314321e+00 -5.396900000000186992e+00 1.677552335191089539e-01
-4.866200000000389991e+00 -5.396900000000186992e+00 1.901890559507110612e-01
-4.749099999999998545e+00 -5.396900000000186992e+00 1.554711607918919658e-01
-4.670900000000074215e+00 -5.396900000000186992e+00 1.556032246915083073e-01
-4.553800000000137516e+00 -5.396900000000186992e+00 1.710823917642819991e-01
-4.436599999999998545e+00 -5.396900000000186992e+00 2.149552972545695495e-01
-4.358400000000074215e+00 -5.396900000000186992e+00 1.328392425108653185e-01
-4.280300000000352156e+00 -5.396900000000186992e+00 1.645771796767285522e-01
-4.163100000000213186e+00 -5.396900000000186992e+00 1.392336913277728294e-01
-4.045900000000074215e+00 -5.396900000000186992e+00 1.553241864519963322e-01
-3.967800000000352156e+00 -5.396900000000186992e+00 1.298294636373509281e-01
-3.850600000000213186e+00 -5.396900000000186992e+00 1.202846517957245481e-01
-3.772500000000036380e+00 -5.396900000000186992e+00 1.137112776954658927e-01
-3.655300000000352156e+00 -5.396900000000186992e+00 1.013207018233970164e-01
-3.577200000000175351e+00 -5.396900000000186992e+00 1.544977220479456792e-01
-3.460000000000036380e+00 -5.396900000000186992e+00 1.675741781728607438e-01
-3.342800000000352156e+00 -5.396900000000186992e+00 1.106546374382166575e-01
-3.264700000000175351e+00 -5.396900000000186992e+00 1.486336588924006274e-01
-3.147500000000036380e+00 -5.396900000000186992e+00 1.389163119561141746e-01
-3.069400000000314321e+00 -5.396900000000186992e+00 1.356977869186900554e-01
-2.952200000000175351e+00 -5.396900000000186992e+00 9.486874130826952745e-02
-2.835000000000036380e+00 -5.396900000000186992e+00 8.871924972452138736e-02
-2.756900000000314321e+00 -5.396900000000186992e+00 1.105886054884084729e-01
-2.678800000000137516e+00 -5.396900000000186992e+00 1.167210565689802970e-01
-2.561599999999998545e+00 -5.396900000000186992e+00 1.010842648418258105e-01
-2.444400000000314321e+00 -5.396900000000186992e+00 1.296441481653086425e-01
-2.366200000000389991e+00 -5.396900000000186992e+00 1.078024832190830340e-01
-2.249099999999998545e+00 -5.396900000000186992e+00 9.178867035915286299e-02
-2.170900000000074215e+00 -5.396900000000186992e+00 1.201973192169459859e-01
-2.053800000000137516e+00 -5.396900000000186992e+00 9.170559790616839013e-02
-1.975600000000213186e+00 -5.396900000000186992e+00 9.178441023335878746e-02
-1.858400000000074215e+00 -5.396900000000186992e+00 9.165660645953652153e-02
-1.741200000000389991e+00 -5.396900000000186992e+00 1.138135207145237193e-01
-1.663100000000213186e+00 -5.396900000000186992e+00 6.946135107240264395e-02
-1.545900000000074215e+00 -5.396900000000186992e+00 9.468129577333019020e-02
-1.467800000000352156e+00 -5.396900000000186992e+00 7.594313246808867546e-02
-1.350600000000213186e+00 -5.396900000000186992e+00 9.487513149696062686e-02
-1.272500000000036380e+00 -5.396900000000186992e+00 6.317553546324410074e-02
-1.155300000000352156e+00 -5.396900000000186992e+00 7.261597422291563020e-02
-1.038100000000213186e+00 -5.396900000000186992e+00 6.312015382792111884e-02
-9.600000000000363798e-01 -5.396900000000186992e+00 7.881019712750154949e-02
-8.819000000003143214e-01 -5.396900000000186992e+00 9.156288369206685984e-02
-7.647000000001753506e-01 -5.396900000000186992e+00 6.639832062646229549e-02
-6.475000000000363798e-01 -5.396900000000186992e+00 3.477327679414208422e-02
-5.694000000003143214e-01 -5.396900000000186992e+00 4.741946021385549936e-02
-4.522000000001753506e-01 -5.396900000000186992e+00 7.565344391409152547e-02
-3.740999999999985448e-01 -5.396900000000186992e+00 6.008694426253929216e-02
-2.569000000003143214e-01 -5.396900000000186992e+00 6.641962125543265927e-02
-1.788000000001375156e-01 -5.396900000000186992e+00 6.014871608655339430e-02
-6.159999999999854481e-02 -5.396900000000186992e+00 5.987393797283550867e-02
5.559999999968567863e-02 -5.396900000000186992e+00 6.325434779043449807e-02
1.337999999996100087e-01 -5.396900000000186992e+00 6.638980037487414443e-02
2.509000000000014552e-01 -5.396900000000186992e+00 6.947200138688783277e-02
3.290999999999257852e-01 -5.396900000000186992e+00 8.207345348576346178e-02
4.461999999998624844e-01 -5.396900000000186992e+00 5.373296664067553352e-02
5.243999999997868144e-01 -5.396900000000186992e+00 6.005712338198075650e-02
6.415999999999257852e-01 -5.396900000000186992e+00 5.998044111768740388e-02
7.586999999998624844e-01 -5.396900000000186992e+00 4.736833870432658605e-02
8.368999999997868144e-01 -5.396900000000186992e+00 5.054213242091290526e-02
9.540999999999257852e-01 -5.396900000000186992e+00 5.361368311844141171e-02
1.032199999999647844e+00 -5.396900000000186992e+00 5.038024764073804201e-02
1.149399999999786814e+00 -5.396900000000186992e+00 4.735129820115028393e-02
1.227499999999963620e+00 -5.396900000000186992e+00 5.043988940185509945e-02
1.344699999999647844e+00 -5.396900000000186992e+00 5.678960689792478256e-02
1.461899999999786814e+00 -5.396900000000186992e+00 3.464973314611388688e-02
1.539999999999963620e+00 -5.396900000000186992e+00 3.781074648531797949e-02
1.618099999999685679e+00 -5.396900000000186992e+00 4.414555354110839824e-02
1.735299999999824649e+00 -5.396900000000186992e+00 3.464121289452573582e-02
1.852499999999963620e+00 -5.396900000000186992e+00 5.043136915026694145e-02
1.930599999999685679e+00 -5.396900000000186992e+00 5.032486600541505317e-02
2.047799999999824649e+00 -5.396900000000186992e+00 3.465612333480500018e-02
2.125900000000001455e+00 -5.396900000000186992e+00 3.786825818353799916e-02
2.243099999999685679e+00 -5.396900000000186992e+00 5.353487079125102133e-02
2.321199999999862484e+00 -5.396900000000186992e+00 1.262275272784600146e-02
2.438400000000001455e+00 -5.396900000000186992e+00 3.464547302031981135e-02
2.555599999999685679e+00 -5.396900000000186992e+00 9.455349199950792080e-03
2.633799999999610009e+00 -5.396900000000186992e+00 4.711273115668204725e-02
2.750900000000001455e+00 -5.396900000000186992e+00 3.776175503868611089e-02
2.829099999999925785e+00 -5.396900000000186992e+00 1.885744682747564002e-02
2.946299999999610009e+00 -5.396900000000186992e+00 3.453683981257088531e-02
3.024399999999786814e+00 -5.396900000000186992e+00 3.146102898924830332e-02
3.141599999999925785e+00 -5.396900000000186992e+00 2.834261690798496602e-02
3.258699999999862484e+00 -5.396900000000186992e+00 2.829788558714716601e-02
3.336899999999786814e+00 -5.396900000000186992e+00 2.825528432920641070e-02
3.454099999999925785e+00 -5.396900000000186992e+00 1.575394518649156708e-02
3.532199999999647844e+00 -5.396900000000186992e+00 1.575820531228564261e-02
3.649399999999786814e+00 -5.396900000000186992e+00 1.574329487200637825e-02
3.727499999999963620e+00 -5.396900000000186992e+00 2.202059022957677387e-02
3.844699999999647844e+00 -5.396900000000186992e+00 6.285815609158547541e-03
3.961899999999786814e+00 -5.396900000000186992e+00 1.256098090383190452e-02
4.039999999999963620e+00 -5.396900000000186992e+00 1.572625436883007613e-02
4.157199999999647844e+00 -5.396900000000186992e+00 9.425528319392263363e-03
4.235299999999824649e+00 -5.396900000000186992e+00 1.257589134411116888e-02
4.352499999999963620e+00 -5.396900000000186992e+00 1.256311096672894229e-02
4.430599999999685679e+00 -5.396900000000186992e+00 2.521355451223643643e-02
4.547799999999824649e+00 -5.396900000000186992e+00 2.837882797723460110e-02
4.625900000000001455e+00 -5.396900000000186992e+00 1.260145209887562207e-02
4.743099999999685679e+00 -5.396900000000186992e+00 2.201420004088566057e-02
4.821199999999862484e+00 -5.396900000000186992e+00 9.436178633877452190e-03
4.938400000000001455e+00 -5.396900000000186992e+00 1.569004329958043412e-02
5.055599999999685679e+00 -5.396900000000186992e+00 1.570921386565377054e-02
5.133699999999862484e+00 -5.396900000000186992e+00 1.882336582112303577e-02
5.250900000000001455e+00 -5.396900000000186992e+00 1.566448254481597746e-02
5.329099999999925785e+00 -5.396900000000186992e+00 6.268775105982244550e-03
5.446299999999610009e+00 -5.396900000000186992e+00 6.283685546261508909e-03
5.524399999999786814e+00 -5.396900000000186992e+00 1.886809714196083232e-02
5.641599999999925785e+00 -5.396900000000186992e+00 9.412747942010036770e-03
5.719699999999647844e+00 -5.396900000000186992e+00 1.254820052644967793e-02
5.836899999999786814e+00 -5.396900000000186992e+00 1.253755021196448910e-02
5.954099999999925785e+00 -5.396900000000186992e+00 1.878928481477043153e-02
6.032199999999647844e+00 -5.396900000000186992e+00 6.260254854394093488e-03
-1.197560000000021319e+01 -5.084400000000186992e+00 3.190834219762623929e-03
-1.185840000000007421e+01 -5.084400000000186992e+00 3.192964282659661694e-03
-1.174130000000013752e+01 -5.084400000000186992e+00 1.275055650166826739e-02
-1.166310000000021319e+01 -5.084400000000186992e+00 3.188704156865586163e-03
-1.154590000000007421e+01 -5.084400000000186992e+00 6.360367810554870202e-03
-1.146780000000035216e+01 -5.084400000000186992e+00 3.182313968174472867e-03
-1.135060000000021319e+01 -5.084400000000186992e+00 1.000000000000000082e-05
-1.127250000000003638e+01 -5.084400000000186992e+00 1.276120681615345795e-02
-1.115530000000035216e+01 -5.084400000000186992e+00 1.277398719353568454e-02
-1.107720000000017535e+01 -5.084400000000186992e+00 9.566112470596757622e-03
-1.096000000000003638e+01 -5.084400000000186992e+00 6.375278250834133693e-03
-1.084280000000035216e+01 -5.084400000000186992e+00 3.190834219762623929e-03
-1.076470000000017535e+01 -5.084400000000186992e+00 6.377408313731172326e-03
-1.064750000000003638e+01 -5.084400000000186992e+00 3.188704156865586163e-03
-1.056940000000031432e+01 -5.084400000000186992e+00 1.596695147619534710e-02
-1.045220000000017535e+01 -5.084400000000186992e+00 3.186574093968547964e-03
-1.037409999999999854e+01 -5.084400000000186992e+00 3.184444031071510632e-03
-1.025690000000031432e+01 -5.084400000000186992e+00 1.000000000000000082e-05
-1.017870000000038999e+01 -5.084400000000186992e+00 1.273777612428604253e-02
-1.006159999999999854e+01 -5.084400000000186992e+00 3.184444031071510632e-03
-9.944400000000314321e+00 -5.084400000000186992e+00 1.000000000000000082e-05
-9.866300000000137516e+00 -5.084400000000186992e+00 6.366757999245983499e-03
-9.749099999999998545e+00 -5.084400000000186992e+00 9.536291590038228905e-03
-9.670900000000074215e+00 -5.084400000000186992e+00 6.379538376628210092e-03
-9.553700000000389991e+00 -5.084400000000186992e+00 1.908962368325276340e-02
-9.436599999999998545e+00 -5.084400000000186992e+00 1.590517965218124843e-02
-9.358400000000074215e+00 -5.084400000000186992e+00 1.271647549531566487e-02
-9.280300000000352156e+00 -5.084400000000186992e+00 1.592435021825458832e-02
-9.163100000000213186e+00 -5.084400000000186992e+00 2.547768231146911935e-02
-9.045900000000074215e+00 -5.084400000000186992e+00 1.274842643877123136e-02
-8.967800000000352156e+00 -5.084400000000186992e+00 1.594352078432793168e-02
-8.850600000000213186e+00 -5.084400000000186992e+00 2.551815350651284037e-02
-8.772500000000036380e+00 -5.084400000000186992e+00 2.861100483301172448e-02
-8.655300000000352156e+00 -5.084400000000186992e+00 1.274203625008011806e-02
-8.538100000000213186e+00 -5.084400000000186992e+00 2.858331401535023353e-02
-8.460000000000036380e+00 -5.084400000000186992e+00 3.178266848670101286e-02
-8.381900000000314321e+00 -5.084400000000186992e+00 3.495646220328733206e-02
-8.264700000000175351e+00 -5.084400000000186992e+00 6.364414930059242304e-02
-8.147500000000036380e+00 -5.084400000000186992e+00 4.141481290710593427e-02
-8.069400000000314321e+00 -5.084400000000186992e+00 3.492877138562583417e-02
-7.952200000000175351e+00 -5.084400000000186992e+00 4.755791430216295412e-02
-7.874099999999998545e+00 -5.084400000000186992e+00 4.445867278697294978e-02
-7.756900000000314321e+00 -5.084400000000186992e+00 5.723479004340567555e-02
-7.639700000000175351e+00 -5.084400000000186992e+00 6.023604866533193575e-02
-7.561599999999998545e+00 -5.084400000000186992e+00 4.767719782439706899e-02
-7.444400000000314321e+00 -5.084400000000186992e+00 1.082370160500787659e-01
-7.366300000000137516e+00 -5.084400000000186992e+00 7.311227887792542957e-02
-7.249099999999998545e+00 -5.084400000000186992e+00 6.982133170200204020e-02
-7.170900000000074215e+00 -5.084400000000186992e+00 9.860700169257086145e-02
-7.053800000000137516e+00 -5.084400000000186992e+00 1.459859907113826294e-01
-6.975600000000213186e+00 -5.084400000000186992e+00 1.173472950607094278e-01
-6.858400000000074215e+00 -5.084400000000186992e+00 8.263152996478735635e-02
-6.741200000000389991e+00 -5.084400000000186992e+00 1.078834256091704830e-01
-6.663100000000213186e+00 -5.084400000000186992e+00 1.300083889207021004e-01
-6.545900000000074215e+00 -5.084400000000186992e+00 1.331438415051417468e-01
-6.467800000000352156e+00 -5.084400000000186992e+00 1.394083564853298984e-01
-6.350600000000213186e+00 -5.084400000000186992e+00 1.236309806069709194e-01
-6.272500000000036380e+00 -5.084400000000186992e+00 1.460626729756759890e-01
-6.155300000000352156e+00 -5.084400000000186992e+00 1.871963175803729451e-01
-6.038100000000213186e+00 -5.084400000000186992e+00 1.238056457645280301e-01
-5.960000000000036380e+00 -5.084400000000186992e+00 1.713379993119265310e-01
-5.842800000000352156e+00 -5.084400000000186992e+00 1.680896533939438831e-01
-5.764700000000175351e+00 -5.084400000000186992e+00 1.390824568620831481e-01
-5.647500000000036380e+00 -5.084400000000186992e+00 1.587067263324923594e-01
-5.569400000000314321e+00 -5.084400000000186992e+00 1.109294155519345293e-01
-5.452200000000175351e+00 -5.084400000000186992e+00 1.649691112497835010e-01
-5.374099999999998545e+00 -5.084400000000186992e+00 1.459881207742796949e-01
-5.256900000000314321e+00 -5.084400000000186992e+00 2.095491976218876173e-01
-5.139700000000175351e+00 -5.084400000000186992e+00 1.932542164595484613e-01
-5.061599999999998545e+00 -5.084400000000186992e+00 2.282958811787172693e-01
-4.944400000000314321e+00 -5.084400000000186992e+00 1.614523774067740947e-01
-4.866200000000389991e+00 -5.084400000000186992e+00 1.901123736864177016e-01
-4.749099999999998545e+00 -5.084400000000186992e+00 1.485079851814753993e-01
-4.670900000000074215e+00 -5.084400000000186992e+00 1.685220561620425495e-01
-4.553800000000137516e+00 -5.084400000000186992e+00 1.998467611258804566e-01
-4.436599999999998545e+00 -5.084400000000186992e+00 1.584766795396122807e-01
-4.358400000000074215e+00 -5.084400000000186992e+00 1.768889432216070312e-01
-4.280300000000352156e+00 -5.084400000000186992e+00 1.833110828561760053e-01
-4.163100000000213186e+00 -5.084400000000186992e+00 1.521674332385863360e-01
-4.045900000000074215e+00 -5.084400000000186992e+00 1.487976737354725354e-01
-3.967800000000352156e+00 -5.084400000000186992e+00 1.615887014321845117e-01
-3.850600000000213186e+00 -5.084400000000186992e+00 1.962000934461517465e-01
-3.772500000000036380e+00 -5.084400000000186992e+00 1.519885079552351359e-01
-3.655300000000352156e+00 -5.084400000000186992e+00 2.188618326077368670e-01
-3.577200000000175351e+00 -5.084400000000186992e+00 2.125589764954020355e-01
-3.460000000000036380e+00 -5.084400000000186992e+00 1.647923160293293665e-01
-3.342800000000352156e+00 -5.084400000000186992e+00 1.486677398987532317e-01
-3.264700000000175351e+00 -5.084400000000186992e+00 1.203634641229149316e-01
-3.147500000000036380e+00 -5.084400000000186992e+00 1.364646095616236787e-01
-3.069400000000314321e+00 -5.084400000000186992e+00 1.613416141361281309e-01
-2.952200000000175351e+00 -5.084400000000186992e+00 1.264085826247082212e-01
-2.835000000000036380e+00 -5.084400000000186992e+00 1.551559114831303765e-01
-2.756900000000314321e+00 -5.084400000000186992e+00 1.644600262173914751e-01
-2.678800000000137516e+00 -5.084400000000186992e+00 1.711036923932523768e-01
-2.561599999999998545e+00 -5.084400000000186992e+00 1.202697413554452699e-01
-2.444400000000314321e+00 -5.084400000000186992e+00 1.203208628649741901e-01
-2.366200000000389991e+00 -5.084400000000186992e+00 1.107781810862448479e-01
-2.249099999999998545e+00 -5.084400000000186992e+00 1.105587846078499442e-01
-2.170900000000074215e+00 -5.084400000000186992e+00 1.296462782282056803e-01
-2.053800000000137516e+00 -5.084400000000186992e+00 1.236288505440738955e-01
-1.975600000000213186e+00 -5.084400000000186992e+00 8.229071990126131386e-02
-1.858400000000074215e+00 -5.084400000000186992e+00 1.040770032121639266e-01
-1.741200000000389991e+00 -5.084400000000186992e+00 1.012397594333095813e-01
-1.663100000000213186e+00 -5.084400000000186992e+00 1.015017571696452264e-01
-1.545900000000074215e+00 -5.084400000000186992e+00 1.232198784678426307e-01
-1.467800000000352156e+00 -5.084400000000186992e+00 7.889113951758898458e-02
-1.350600000000213186e+00 -5.084400000000186992e+00 9.168216721430097471e-02
-1.272500000000036380e+00 -5.084400000000186992e+00 9.164169601925725717e-02
-1.155300000000352156e+00 -5.084400000000186992e+00 9.164595614505133270e-02
-1.038100000000213186e+00 -5.084400000000186992e+00 9.133070683628972952e-02
-9.600000000000363798e-01 -5.084400000000186992e+00 1.043432610742936612e-01
-8.819000000003143214e-01 -5.084400000000186992e+00 7.274164793384085836e-02
-7.647000000001753506e-01 -5.084400000000186992e+00 8.527919814580534053e-02
-6.475000000000363798e-01 -5.084400000000186992e+00 9.138821853450974919e-02
-5.694000000003143214e-01 -5.084400000000186992e+00 1.073210890043524851e-01
-4.522000000001753506e-01 -5.084400000000186992e+00 7.585792995220716484e-02
-3.740999999999985448e-01 -5.084400000000186992e+00 5.366267456507328726e-02
-2.569000000003143214e-01 -5.084400000000186992e+00 5.043136915026694145e-02
-1.788000000001375156e-01 -5.084400000000186992e+00 8.546451361784762613e-02
-6.159999999999854481e-02 -5.084400000000186992e+00 7.587071032958939143e-02
5.559999999968567863e-02 -5.084400000000186992e+00 6.948691182716709713e-02
1.337999999996100087e-01 -5.084400000000186992e+00 3.154836156802685171e-02
2.509000000000014552e-01 -5.084400000000186992e+00 5.987393797283550867e-02
3.290999999999257852e-01 -5.084400000000186992e+00 3.465186320901092465e-02
4.461999999998624844e-01 -5.084400000000186992e+00 6.317766552614113851e-02
5.243999999997868144e-01 -5.084400000000186992e+00 5.994423004843776187e-02
6.415999999999257852e-01 -5.084400000000186992e+00 7.273951787094382060e-02
7.586999999998624844e-01 -5.084400000000186992e+00 6.632589848796299759e-02
8.368999999997868144e-01 -5.084400000000186992e+00 8.216930631613016123e-02
9.540999999999257852e-01 -5.084400000000186992e+00 5.041006852129657073e-02
1.032199999999647844e+00 -5.084400000000186992e+00 4.432234876156253278e-02
1.149399999999786814e+00 -5.084400000000186992e+00 6.008694426253929216e-02
1.227499999999963620e+00 -5.084400000000186992e+00 7.898912241085272179e-02
1.344699999999647844e+00 -5.084400000000186992e+00 7.881232719039858725e-02
1.461899999999786814e+00 -5.084400000000186992e+00 4.727887606265099990e-02
1.539999999999963620e+00 -5.084400000000186992e+00 5.050592135166326324e-02
1.618099999999685679e+00 -5.084400000000186992e+00 6.294548867036402207e-02
1.735299999999824649e+00 -5.084400000000186992e+00 3.465612333480500018e-02
1.852499999999963620e+00 -5.084400000000186992e+00 4.097601995031615457e-02
1.930599999999685679e+00 -5.084400000000186992e+00 3.787038824643504387e-02
2.047799999999824649e+00 -5.084400000000186992e+00 6.308181269577443906e-02
2.125900000000001455e+00 -5.084400000000186992e+00 6.296678929933438584e-02
2.243099999999685679e+00 -5.084400000000186992e+00 2.834900709667607932e-02
2.321199999999862484e+00 -5.084400000000186992e+00 1.884253638719637566e-02
2.438400000000001455e+00 -5.084400000000186992e+00 4.096323957293392798e-02
2.555599999999685679e+00 -5.084400000000186992e+00 3.154836156802685171e-02
2.633799999999610009e+00 -5.084400000000186992e+00 4.422436586829879557e-02
2.750900000000001455e+00 -5.084400000000186992e+00 3.156540207120315383e-02
2.829099999999925785e+00 -5.084400000000186992e+00 3.460287176237905604e-02
2.946299999999610009e+00 -5.084400000000186992e+00 3.153345112774758735e-02
3.024399999999786814e+00 -5.084400000000186992e+00 3.461565213976128264e-02
3.141599999999925785e+00 -5.084400000000186992e+00 3.465399327190796241e-02
3.258699999999862484e+00 -5.084400000000186992e+00 4.088229718284648595e-02
3.336899999999786814e+00 -5.084400000000186992e+00 4.083969592490573758e-02
3.454099999999925785e+00 -5.084400000000186992e+00 4.405609089943281209e-02
3.532199999999647844e+00 -5.084400000000186992e+00 2.506658017234082714e-02
3.649399999999786814e+00 -5.084400000000186992e+00 1.885531676457860226e-02
3.727499999999963620e+00 -5.084400000000186992e+00 3.142907804579272990e-02
3.844699999999647844e+00 -5.084400000000186992e+00 2.513261212214899787e-02
3.961899999999786814e+00 -5.084400000000186992e+00 2.828297514686790512e-02
4.039999999999963620e+00 -5.084400000000186992e+00 2.200567978929750951e-02
4.157199999999647844e+00 -5.084400000000186992e+00 1.255033058934671569e-02
4.235299999999824649e+00 -5.084400000000186992e+00 1.256311096672894229e-02
4.352499999999963620e+00 -5.084400000000186992e+00 1.256098090383190452e-02
4.430599999999685679e+00 -5.084400000000186992e+00 9.434048570980416160e-03
4.547799999999824649e+00 -5.084400000000186992e+00 1.882762594691711130e-02
4.625900000000001455e+00 -5.084400000000186992e+00 1.886596707906379108e-02
4.743099999999685679e+00 -5.084400000000186992e+00 1.569430342537450618e-02
4.821199999999862484e+00 -5.084400000000186992e+00 6.302856112334849666e-03
4.938400000000001455e+00 -5.084400000000186992e+00 1.570282367696265724e-02
5.055599999999685679e+00 -5.084400000000186992e+00 1.568578317378635512e-02
5.133699999999862484e+00 -5.084400000000186992e+00 2.203124054406195922e-02
5.250900000000001455e+00 -5.084400000000186992e+00 9.423398256495225597e-03
5.329099999999925785e+00 -5.084400000000186992e+00 2.200354972640047174e-02
5.446299999999610009e+00 -5.084400000000186992e+00 9.410617879112999004e-03
5.524399999999786814e+00 -5.084400000000186992e+00 1.570069361406561947e-02
5.641599999999925785e+00 -5.084400000000186992e+00 6.279425420467433377e-03
5.719699999999647844e+00 -5.084400000000186992e+00 1.257376128121413111e-02
5.836899999999786814e+00 -5.084400000000186992e+00 1.251411952009707194e-02
5.954099999999925785e+00 -5.084400000000186992e+00 1.255459071514079122e-02
6.032199999999647844e+00 -5.084400000000186992e+00 6.283685546261508909e-03
-1.197560000000021319e+01 -4.771900000000186992e+00 6.381668439525247857e-03
-1.185840000000007421e+01 -4.771900000000186992e+00 1.276546694194753348e-02
-1.174130000000013752e+01 -4.771900000000186992e+00 1.000000000000000082e-05
-1.166310000000021319e+01 -4.771900000000186992e+00 1.000000000000000082e-05
-1.154590000000007421e+01 -4.771900000000186992e+00 3.190834219762623929e-03
-1.146780000000035216e+01 -4.771900000000186992e+00 6.373148187937095928e-03
-1.135060000000021319e+01 -4.771900000000186992e+00 1.000000000000000082e-05
-1.127250000000003638e+01 -4.771900000000186992e+00 6.383798502422285623e-03
-1.115530000000035216e+01 -4.771900000000186992e+00 1.274842643877123136e-02
-1.107720000000017535e+01 -4.771900000000186992e+00 3.188704156865586163e-03
-1.096000000000003638e+01 -4.771900000000186992e+00 3.188704156865586163e-03
-1.084280000000035216e+01 -4.771900000000186992e+00 1.000000000000000082e-05
-1.076470000000017535e+01 -4.771900000000186992e+00 1.276120681615345795e-02
-1.064750000000003638e+01 -4.771900000000186992e+00 9.559722281905646060e-03
-1.056940000000031432e+01 -4.771900000000186992e+00 6.364627936348945733e-03
-1.045220000000017535e+01 -4.771900000000186992e+00 6.385928565319323388e-03
-1.037409999999999854e+01 -4.771900000000186992e+00 3.197224408453737659e-03
-1.025690000000031432e+01 -4.771900000000186992e+00 1.274203625008011806e-02
-1.017870000000038999e+01 -4.771900000000186992e+00 9.551202030317493263e-03
-1.006159999999999854e+01 -4.771900000000186992e+00 3.188704156865586163e-03
-9.944400000000314321e+00 -4.771900000000186992e+00 3.188704156865586163e-03
-9.866300000000137516e+00 -4.771900000000186992e+00 3.186574093968547964e-03
-9.749099999999998545e+00 -4.771900000000186992e+00 1.278037738222679784e-02
-9.670900000000074215e+00 -4.771900000000186992e+00 6.377408313731172326e-03
-9.553700000000389991e+00 -4.771900000000186992e+00 6.366757999245983499e-03
-9.436599999999998545e+00 -4.771900000000186992e+00 1.593287046984274286e-02
-9.358400000000074215e+00 -4.771900000000186992e+00 3.186574093968547964e-03
-9.280300000000352156e+00 -4.771900000000186992e+00 1.909388380904683546e-02
-9.163100000000213186e+00 -4.771900000000186992e+00 6.383798502422285623e-03
-9.045900000000074215e+00 -4.771900000000186992e+00 3.184444031071510632e-03
-8.967800000000352156e+00 -4.771900000000186992e+00 1.591156984087236520e-02
-8.850600000000213186e+00 -4.771900000000186992e+00 2.866212634254063432e-02
-8.772500000000036380e+00 -4.771900000000186992e+00 2.541165036166095209e-02
-8.655300000000352156e+00 -4.771900000000186992e+00 9.555462156111568794e-03
-8.538100000000213186e+00 -4.771900000000186992e+00 1.595630116171015828e-02
-8.460000000000036380e+00 -4.771900000000186992e+00 1.272073562110974040e-02
-8.381900000000314321e+00 -4.771900000000186992e+00 2.541165036166095209e-02
-8.264700000000175351e+00 -4.771900000000186992e+00 2.544999149380763187e-02
-8.147500000000036380e+00 -4.771900000000186992e+00 4.442459178062034553e-02
-8.069400000000314321e+00 -4.771900000000186992e+00 2.860248458142357689e-02
-7.952200000000175351e+00 -4.771900000000186992e+00 3.495859226618436288e-02
-7.874099999999998545e+00 -4.771900000000186992e+00 5.079987003145448876e-02
-7.756900000000314321e+00 -4.771900000000186992e+00 5.090637317630637704e-02
-7.639700000000175351e+00 -4.771900000000186992e+00 5.718153847097973835e-02
-7.561599999999998545e+00 -4.771900000000186992e+00 5.085099154098338819e-02
-7.444400000000314321e+00 -4.771900000000186992e+00 1.016529916353349078e-01
-7.366300000000137516e+00 -4.771900000000186992e+00 5.403330550915786540e-02
-7.249099999999998545e+00 -4.771900000000186992e+00 7.289075233663350195e-02
-7.170900000000074215e+00 -4.771900000000186992e+00 7.929159134223209837e-02
-7.053800000000137516e+00 -4.771900000000186992e+00 6.351847558966719487e-02
-6.975600000000213186e+00 -4.771900000000186992e+00 9.540125703252896883e-02
-6.858400000000074215e+00 -4.771900000000186992e+00 9.199954658595960177e-02
-6.741200000000389991e+00 -4.771900000000186992e+00 7.630098303479102007e-02
-6.663100000000213186e+00 -4.771900000000186992e+00 8.598850909051893032e-02
-6.545900000000074215e+00 -4.771900000000186992e+00 1.174559282684583539e-01
-6.467800000000352156e+00 -4.771900000000186992e+00 7.613483812882207435e-02
-6.350600000000213186e+00 -4.771900000000186992e+00 1.523868297169812258e-01
-6.272500000000036380e+00 -4.771900000000186992e+00 1.205764704126187220e-01
-6.155300000000352156e+00 -4.771900000000186992e+00 1.744351107642194976e-01
-6.038100000000213186e+00 -4.771900000000186992e+00 1.337871205000471797e-01
-5.960000000000036380e+00 -4.771900000000186992e+00 1.653120513762065813e-01
-5.842800000000352156e+00 -4.771900000000186992e+00 2.127016907095035381e-01
-5.764700000000175351e+00 -4.771900000000186992e+00 1.267770835058957823e-01
-5.647500000000036380e+00 -4.771900000000186992e+00 1.587280269614627370e-01
-5.569400000000314321e+00 -4.771900000000186992e+00 1.588579607981820407e-01
-5.452200000000175351e+00 -4.771900000000186992e+00 1.868171663847002228e-01
-5.374099999999998545e+00 -4.771900000000186992e+00 2.061325767350389859e-01
-5.256900000000314321e+00 -4.771900000000186992e+00 1.653376121309710345e-01
-5.139700000000175351e+00 -4.771900000000186992e+00 1.843399032354452460e-01
-5.061599999999998545e+00 -4.771900000000186992e+00 2.188469221674576026e-01
-4.944400000000314321e+00 -4.771900000000186992e+00 2.254735478401422022e-01
-4.866200000000389991e+00 -4.771900000000186992e+00 2.097174725907536008e-01
-4.749099999999998545e+00 -4.771900000000186992e+00 2.446185531587179440e-01
-4.670900000000074215e+00 -4.771900000000186992e+00 2.412828746619567477e-01
-4.553800000000137516e+00 -4.771900000000186992e+00 1.906022881527363877e-01
-4.436599999999998545e+00 -4.771900000000186992e+00 1.522164246852182046e-01
-4.358400000000074215e+00 -4.771900000000186992e+00 2.476325921580264378e-01
-4.280300000000352156e+00 -4.771900000000186992e+00 2.354017710032353938e-01
-4.163100000000213186e+00 -4.771900000000186992e+00 1.935992866488685793e-01
-4.045900000000074215e+00 -4.771900000000186992e+00 1.998787120693360231e-01
-3.967800000000352156e+00 -4.771900000000186992e+00 2.281872479709683432e-01
-3.850600000000213186e+00 -4.771900000000186992e+00 2.341769848374386787e-01
-3.772500000000036380e+00 -4.771900000000186992e+00 1.868150363218031851e-01
-3.655300000000352156e+00 -4.771900000000186992e+00 1.707628823297263065e-01
-3.577200000000175351e+00 -4.771900000000186992e+00 2.276994635675467227e-01
-3.460000000000036380e+00 -4.771900000000186992e+00 1.520055484584114658e-01
-3.342800000000352156e+00 -4.771900000000186992e+00 1.807848282602891599e-01
-3.264700000000175351e+00 -4.771900000000186992e+00 1.740687399459290019e-01
-3.147500000000036380e+00 -4.771900000000186992e+00 2.026563140870732971e-01
-3.069400000000314321e+00 -4.771900000000186992e+00 2.156007063123720202e-01
-2.952200000000175351e+00 -4.771900000000186992e+00 1.713017882426768890e-01
-2.835000000000036380e+00 -4.771900000000186992e+00 1.968220718120867463e-01
-2.756900000000314321e+00 -4.771900000000186992e+00 1.616270425643311914e-01
-2.678800000000137516e+00 -4.771900000000186992e+00 1.708779057261663736e-01
-2.561599999999998545e+00 -4.771900000000186992e+00 1.364667396245207165e-01
-2.444400000000314321e+00 -4.771900000000186992e+00 1.773277361783968387e-01
-2.366200000000389991e+00 -4.771900000000186992e+00 1.550685789043518004e-01
-2.249099999999998545e+00 -4.771900000000186992e+00 1.518798747474862376e-01
-2.170900000000074215e+00 -4.771900000000186992e+00 1.236182002295887067e-01
-2.053800000000137516e+00 -4.771900000000186992e+00 1.142182326649608948e-01
-1.975600000000213186e+00 -4.771900000000186992e+00 1.713273489974413422e-01
-1.858400000000074215e+00 -4.771900000000186992e+00 1.332524747128906728e-01
-1.741200000000389991e+00 -4.771900000000186992e+00 1.360513773595983245e-01
-1.663100000000213186e+00 -4.771900000000186992e+00 1.264575740713400898e-01
-1.545900000000074215e+00 -4.771900000000186992e+00 9.794242206869506473e-02
-1.467800000000352156e+00 -4.771900000000186992e+00 7.586645020379530202e-02
-1.350600000000213186e+00 -4.771900000000186992e+00 1.078088734077741473e-01
-1.272500000000036380e+00 -4.771900000000186992e+00 9.193351463615143104e-02
-1.155300000000352156e+00 -4.771900000000186992e+00 1.642661904937610384e-01
-1.038100000000213186e+00 -4.771900000000186992e+00 1.201994492798430375e-01
-9.600000000000363798e-01 -4.771900000000186992e+00 1.137943501484503656e-01
-8.819000000003143214e-01 -4.771900000000186992e+00 1.390398556041423928e-01
-7.647000000001753506e-01 -4.771900000000186992e+00 8.857440544752281930e-02
-6.475000000000363798e-01 -4.771900000000186992e+00 8.230563034154057822e-02
-5.694000000003143214e-01 -4.771900000000186992e+00 1.042090671117802680e-01
-4.522000000001753506e-01 -4.771900000000186992e+00 1.170703868840945183e-01
-3.740999999999985448e-01 -4.771900000000186992e+00 1.106801981929811107e-01
-2.569000000003143214e-01 -4.771900000000186992e+00 7.602833498397018608e-02
-1.788000000001375156e-01 -4.771900000000186992e+00 6.949969220454932373e-02
-6.159999999999854481e-02 -4.771900000000186992e+00 6.650482377131418377e-02
5.559999999968567863e-02 -4.771900000000186992e+00 9.186109249765214702e-02
1.337999999996100087e-01 -4.771900000000186992e+00 1.106674178155988703e-01
2.509000000000014552e-01 -4.771900000000186992e+00 1.137134077583629443e-01
3.290999999999257852e-01 -4.771900000000186992e+00 8.841891085603906242e-02
4.461999999998624844e-01 -4.771900000000186992e+00 7.922768945532096541e-02
5.243999999997868144e-01 -4.771900000000186992e+00 1.141458105264616107e-01
6.415999999999257852e-01 -4.771900000000186992e+00 1.172237514126812236e-01
7.586999999998624844e-01 -4.771900000000186992e+00 9.779970785459353444e-02
8.368999999997868144e-01 -4.771900000000186992e+00 9.150111186805276464e-02
9.540999999999257852e-01 -4.771900000000186992e+00 7.912757649916017655e-02
1.032199999999647844e+00 -4.771900000000186992e+00 7.250947107806374192e-02
1.149399999999786814e+00 -4.771900000000186992e+00 7.885705851123638033e-02
1.227499999999963620e+00 -4.771900000000186992e+00 8.835074884333385392e-02
1.344699999999647844e+00 -4.771900000000186992e+00 5.674487557708698948e-02
1.461899999999786814e+00 -4.771900000000186992e+00 5.364989418769105373e-02
1.539999999999963620e+00 -4.771900000000186992e+00 6.968713773948866097e-02
1.618099999999685679e+00 -4.771900000000186992e+00 3.794068032203729013e-02
1.735299999999824649e+00 -4.771900000000186992e+00 5.679386702371885115e-02
1.852499999999963620e+00 -4.771900000000186992e+00 5.989097847601181079e-02
1.930599999999685679e+00 -4.771900000000186992e+00 5.362433343292660054e-02
2.047799999999824649e+00 -4.771900000000186992e+00 3.465399327190796241e-02
2.125900000000001455e+00 -4.771900000000186992e+00 5.049527103717807441e-02
2.243099999999685679e+00 -4.771900000000186992e+00 5.688332966539444424e-02
2.321199999999862484e+00 -4.771900000000186992e+00 5.679599708661588892e-02
2.438400000000001455e+00 -4.771900000000186992e+00 6.618957446255259447e-02
2.555599999999685679e+00 -4.771900000000186992e+00 3.468594421536353584e-02
2.633799999999610009e+00 -4.771900000000186992e+00 2.531153740550017364e-02
2.750900000000001455e+00 -4.771900000000186992e+00 5.999322149506963048e-02
2.829099999999925785e+00 -4.771900000000186992e+00 2.522633488961865955e-02
2.946299999999610009e+00 -4.771900000000186992e+00 2.206745161331160471e-02
3.024399999999786814e+00 -4.771900000000186992e+00 3.143972836027792567e-02
3.141599999999925785e+00 -4.771900000000186992e+00 3.152706093905647405e-02
3.258699999999862484e+00 -4.771900000000186992e+00 4.104631202591840083e-02
3.336899999999786814e+00 -4.771900000000186992e+00 5.352422047676583250e-02
3.454099999999925785e+00 -4.771900000000186992e+00 4.409443203157949187e-02
3.532199999999647844e+00 -4.771900000000186992e+00 1.570921386565377054e-02
3.649399999999786814e+00 -4.771900000000186992e+00 2.515817287691345452e-02
3.727499999999963620e+00 -4.771900000000186992e+00 1.575607524938860138e-02
3.844699999999647844e+00 -4.771900000000186992e+00 1.578163600415305803e-02
3.961899999999786814e+00 -4.771900000000186992e+00 1.891069839990158416e-02
4.039999999999963620e+00 -4.771900000000186992e+00 2.832770646770569820e-02
4.157199999999647844e+00 -4.771900000000186992e+00 3.148019955532164321e-02
4.235299999999824649e+00 -4.771900000000186992e+00 1.258654165859635771e-02
4.352499999999963620e+00 -4.771900000000186992e+00 9.425528319392263363e-03
4.430599999999685679e+00 -4.771900000000186992e+00 2.839799854330794446e-02
4.547799999999824649e+00 -4.771900000000186992e+00 2.203763073275307599e-02
4.625900000000001455e+00 -4.771900000000186992e+00 3.142907804579272990e-02
4.743099999999685679e+00 -4.771900000000186992e+00 1.890643827410751210e-02
4.821199999999862484e+00 -4.771900000000186992e+00 1.885318670168156449e-02
4.938400000000001455e+00 -4.771900000000186992e+00 2.830427577583828277e-02
5.055599999999685679e+00 -4.771900000000186992e+00 1.569430342537450618e-02
5.133699999999862484e+00 -4.771900000000186992e+00 3.460713188817313157e-02
5.250900000000001455e+00 -4.771900000000186992e+00 2.198863928612120738e-02
5.329099999999925785e+00 -4.771900000000186992e+00 1.257376128121413111e-02
5.446299999999610009e+00 -4.771900000000186992e+00 3.143972836027792220e-03
5.524399999999786814e+00 -4.771900000000186992e+00 2.198863928612120738e-02
5.641599999999925785e+00 -4.771900000000186992e+00 9.453219137053756049e-03
5.719699999999647844e+00 -4.771900000000186992e+00 1.256524102962598005e-02
5.836899999999786814e+00 -4.771900000000186992e+00 2.509853111579639362e-02
5.954099999999925785e+00 -4.771900000000186992e+00 1.258441159569931994e-02
6.032199999999647844e+00 -4.771900000000186992e+00 6.281555483364471143e-03
-1.197560000000021319e+01 -4.459400000000186992e+00 1.000000000000000082e-05
-1.185840000000007421e+01 -4.459400000000186992e+00 1.000000000000000082e-05
-1.174130000000013752e+01 -4.459400000000186992e+00 3.205744660041888287e-03
-1.166310000000021319e+01 -4.459400000000186992e+00 3.195094345556699460e-03
-1.154590000000007421e+01 -4.459400000000186992e+00 9.591673225361212543e-03
-1.146780000000035216e+01 -4.459400000000186992e+00 1.000000000000000082e-05
-1.135060000000021319e+01 -4.459400000000186992e+00 1.000000000000000082e-05
-1.127250000000003638e+01 -4.459400000000186992e+00 3.197224408453737659e-03
-1.115530000000035216e+01 -4.459400000000186992e+00 9.589543162464173043e-03
-1.107720000000017535e+01 -4.459400000000186992e+00 6.385928565319323388e-03
-1.096000000000003638e+01 -4.459400000000186992e+00 1.000000000000000082e-05
-1.084280000000035216e+01 -4.459400000000186992e+00 6.383798502422285623e-03
-1.076470000000017535e+01 -4.459400000000186992e+00 6.392318754010436685e-03
-1.064750000000003638e+01 -4.459400000000186992e+00 1.000000000000000082e-05
-1.056940000000031432e+01 -4.459400000000186992e+00 9.598063414052325840e-03
-1.045220000000017535e+01 -4.459400000000186992e+00 3.195094345556699460e-03
-1.037409999999999854e+01 -4.459400000000186992e+00 6.390188691113398919e-03
-1.025690000000031432e+01 -4.459400000000186992e+00 6.388058628216361154e-03
-1.017870000000038999e+01 -4.459400000000186992e+00 9.581022910876021981e-03
-1.006159999999999854e+01 -4.459400000000186992e+00 1.273564606138900476e-02
-9.944400000000314321e+00 -4.459400000000186992e+00 1.275481662746234465e-02
-9.866300000000137516e+00 -4.459400000000186992e+00 9.589543162464173043e-03
-9.749099999999998545e+00 -4.459400000000186992e+00 3.186574093968547964e-03
-9.670900000000074215e+00 -4.459400000000186992e+00 9.589543162464173043e-03
-9.553700000000389991e+00 -4.459400000000186992e+00 6.379538376628210092e-03
-9.436599999999998545e+00 -4.459400000000186992e+00 9.540551715832306170e-03
-9.358400000000074215e+00 -4.459400000000186992e+00 3.195094345556699460e-03
-9.280300000000352156e+00 -4.459400000000186992e+00 1.278037738222679784e-02
-9.163100000000213186e+00 -4.459400000000186992e+00 9.572502659287872653e-03
-9.045900000000074215e+00 -4.459400000000186992e+00 1.596269135040127157e-02
-8.967800000000352156e+00 -4.459400000000186992e+00 1.596482141329830934e-02
-8.850600000000213186e+00 -4.459400000000186992e+00 1.593713059563681492e-02
-8.772500000000036380e+00 -4.459400000000186992e+00 1.593287046984274286e-02
-8.655300000000352156e+00 -4.459400000000186992e+00 1.593074040694570162e-02
-8.538100000000213186e+00 -4.459400000000186992e+00 2.546490193408689623e-02
-8.460000000000036380e+00 -4.459400000000186992e+00 1.591582996666643726e-02
-8.381900000000314321e+00 -4.459400000000186992e+00 1.908749362035572217e-02
-8.264700000000175351e+00 -4.459400000000186992e+00 1.592861034404866732e-02
-8.147500000000036380e+00 -4.459400000000186992e+00 9.555462156111568794e-03
-8.069400000000314321e+00 -4.459400000000186992e+00 3.183165993333287452e-02
-7.952200000000175351e+00 -4.459400000000186992e+00 2.228258796591242250e-02
-7.874099999999998545e+00 -4.459400000000186992e+00 3.502036409019846502e-02
-7.756900000000314321e+00 -4.459400000000186992e+00 6.371657143909170706e-02
-7.639700000000175351e+00 -4.459400000000186992e+00 4.458860662369226041e-02
-7.561599999999998545e+00 -4.459400000000186992e+00 5.424631179886164889e-02
-7.444400000000314321e+00 -4.459400000000186992e+00 2.863230546198210560e-02
-7.366300000000137516e+00 -4.459400000000186992e+00 7.002155761432359016e-02
-7.249099999999998545e+00 -4.459400000000186992e+00 7.005563862067619441e-02
-7.170900000000074215e+00 -4.459400000000186992e+00 4.456304586892780722e-02
-7.053800000000137516e+00 -4.459400000000186992e+00 7.639044567646660622e-02
-6.975600000000213186e+00 -4.459400000000186992e+00 1.113234771878865298e-01
-6.858400000000074215e+00 -4.459400000000186992e+00 9.553332093214531029e-02
-6.741200000000389991e+00 -4.459400000000186992e+00 9.856866056042418167e-02
-6.663100000000213186e+00 -4.459400000000186992e+00 1.269773094182173045e-01
-6.545900000000074215e+00 -4.459400000000186992e+00 1.081773742889616946e-01
-6.467800000000352156e+00 -4.459400000000186992e+00 1.046563803201582127e-01
-6.350600000000213186e+00 -4.459400000000186992e+00 1.111168610868738665e-01
-6.272500000000036380e+00 -4.459400000000186992e+00 1.048459559179945738e-01
-6.155300000000352156e+00 -4.459400000000186992e+00 1.559120838115787833e-01
-6.038100000000213186e+00 -4.459400000000186992e+00 1.558439217988735748e-01
-5.960000000000036380e+00 -4.459400000000186992e+00 1.655548785464688866e-01
-5.842800000000352156e+00 -4.459400000000186992e+00 1.687606232065107792e-01
-5.764700000000175351e+00 -4.459400000000186992e+00 1.306878789848571476e-01
-5.647500000000036380e+00 -4.459400000000186992e+00 1.974632207440951415e-01
-5.569400000000314321e+00 -4.459400000000186992e+00 1.558439217988735748e-01
-5.452200000000175351e+00 -4.459400000000186992e+00 1.937952524353960537e-01
-5.374099999999998545e+00 -4.459400000000186992e+00 2.029161817605119045e-01
-5.256900000000314321e+00 -4.459400000000186992e+00 1.746332066136440098e-01
-5.139700000000175351e+00 -4.459400000000186992e+00 1.996316247732796145e-01
-5.061599999999998545e+00 -4.459400000000186992e+00 1.976144552097848228e-01
-4.944400000000314321e+00 -4.459400000000186992e+00 1.971501014982305899e-01
-4.866200000000389991e+00 -4.459400000000186992e+00 2.325134057148521283e-01
-4.749099999999998545e+00 -4.459400000000186992e+00 2.738472762318706621e-01
-4.670900000000074215e+00 -4.459400000000186992e+00 2.284790665878625449e-01
-4.553800000000137516e+00 -4.459400000000186992e+00 2.440540864910029084e-01
-4.436599999999998545e+00 -4.459400000000186992e+00 2.476453725354086643e-01
-4.358400000000074215e+00 -4.459400000000186992e+00 2.411678512655167084e-01
-4.280300000000352156e+00 -4.459400000000186992e+00 2.645900228813443666e-01
-4.163100000000213186e+00 -4.459400000000186992e+00 2.193858280804081573e-01
-4.045900000000074215e+00 -4.459400000000186992e+00 2.323898620668239379e-01
-3.967800000000352156e+00 -4.459400000000186992e+00 2.771190528417207255e-01
-3.850600000000213186e+00 -4.459400000000186992e+00 3.315762408673891271e-01
-3.772500000000036380e+00 -4.459400000000186992e+00 2.160884907157936685e-01
-3.655300000000352156e+00 -4.459400000000186992e+00 2.351035621976500789e-01
-3.577200000000175351e+00 -4.459400000000186992e+00 2.636314945776773722e-01
-3.460000000000036380e+00 -4.459400000000186992e+00 2.318275254620059678e-01
-3.342800000000352156e+00 -4.459400000000186992e+00 2.482524404610644275e-01
-3.264700000000175351e+00 -4.459400000000186992e+00 2.129849890748095886e-01
-3.147500000000036380e+00 -4.459400000000186992e+00 2.408632522712402801e-01
-3.069400000000314321e+00 -4.459400000000186992e+00 1.841865387068585547e-01
-2.952200000000175351e+00 -4.459400000000186992e+00 2.281659473419979656e-01
-2.835000000000036380e+00 -4.459400000000186992e+00 2.154686424127556788e-01
-2.756900000000314321e+00 -4.459400000000186992e+00 2.126718698289450371e-01
-2.678800000000137516e+00 -4.459400000000186992e+00 2.130041596408829285e-01
-2.561599999999998545e+00 -4.459400000000186992e+00 1.876841019837945934e-01
-2.444400000000314321e+00 -4.459400000000186992e+00 2.159542967532802893e-01
-2.366200000000389991e+00 -4.459400000000186992e+00 2.249985438141027805e-01
-2.249099999999998545e+00 -4.459400000000186992e+00 1.997168272891611529e-01
-2.170900000000074215e+00 -4.459400000000186992e+00 2.326539898660566485e-01
-2.053800000000137516e+00 -4.459400000000186992e+00 1.905106954481637638e-01
-1.975600000000213186e+00 -4.459400000000186992e+00 2.069100496924577981e-01
-1.858400000000074215e+00 -4.459400000000186992e+00 1.840416944298599589e-01
-1.741200000000389991e+00 -4.459400000000186992e+00 1.842355301534903955e-01
-1.663100000000213186e+00 -4.459400000000186992e+00 1.555009816724504668e-01
-1.545900000000074215e+00 -4.459400000000186992e+00 1.524166505975397545e-01
-1.467800000000352156e+00 -4.459400000000186992e+00 1.426716128435918107e-01
-1.350600000000213186e+00 -4.459400000000186992e+00 1.175645614762072799e-01
-1.272500000000036380e+00 -4.459400000000186992e+00 1.235053068960457051e-01
-1.155300000000352156e+00 -4.459400000000186992e+00 1.587557177791242558e-01
-1.038100000000213186e+00 -4.459400000000186992e+00 1.550834893446310925e-01
-9.600000000000363798e-01 -4.459400000000186992e+00 1.235308676508101583e-01
-8.819000000003143214e-01 -4.459400000000186992e+00 1.107781810862448479e-01
-7.647000000001753506e-01 -4.459400000000186992e+00 1.428526681898400208e-01
-6.475000000000363798e-01 -4.459400000000186992e+00 1.079153765526260494e-01
-5.694000000003143214e-01 -4.459400000000186992e+00 1.491299635474104268e-01
-4.522000000001753506e-01 -4.459400000000186992e+00 1.111743727850938723e-01
-3.740999999999985448e-01 -4.459400000000186992e+00 8.875546079377102937e-02
-2.569000000003143214e-01 -4.459400000000186992e+00 1.359683049066138516e-01
-1.788000000001375156e-01 -4.459400000000186992e+00 1.332716452789640127e-01
-6.159999999999854481e-02 -4.459400000000186992e+00 1.079728882508460691e-01
5.559999999968567863e-02 -4.459400000000186992e+00 1.016742922643052854e-01
1.337999999996100087e-01 -4.459400000000186992e+00 8.884066330965255387e-02
2.509000000000014552e-01 -4.459400000000186992e+00 1.078131335335682228e-01
3.290999999999257852e-01 -4.459400000000186992e+00 9.825554131455963014e-02
4.461999999998624844e-01 -4.459400000000186992e+00 7.919999863765946058e-02
5.243999999997868144e-01 -4.459400000000186992e+00 9.166086658533059706e-02
6.415999999999257852e-01 -4.459400000000186992e+00 1.046350796911878350e-01
7.586999999998624844e-01 -4.459400000000186992e+00 6.656233546953420344e-02
8.368999999997868144e-01 -4.459400000000186992e+00 8.242065373798061756e-02
9.540999999999257852e-01 -4.459400000000186992e+00 8.242917398956876862e-02
1.032199999999647844e+00 -4.459400000000186992e+00 9.799354357822397110e-02
1.149399999999786814e+00 -4.459400000000186992e+00 6.330972942575747997e-02
1.227499999999963620e+00 -4.459400000000186992e+00 6.016788665262672725e-02
1.344699999999647844e+00 -4.459400000000186992e+00 6.640258075225637102e-02
1.461899999999786814e+00 -4.459400000000186992e+00 7.288223208504535089e-02
1.539999999999963620e+00 -4.459400000000186992e+00 8.566473953016918996e-02
1.618099999999685679e+00 -4.459400000000186992e+00 5.703882425687820112e-02
1.735299999999824649e+00 -4.459400000000186992e+00 3.165486471287873999e-02
1.852499999999963620e+00 -4.459400000000186992e+00 3.793855025914024542e-02
1.930599999999685679e+00 -4.459400000000186992e+00 5.993996992264367940e-02
2.047799999999824649e+00 -4.459400000000186992e+00 5.697492236996706122e-02
2.125900000000001455e+00 -4.459400000000186992e+00 4.426696712623955088e-02
2.243099999999685679e+00 -4.459400000000186992e+00 6.974890956350275617e-02
2.321199999999862484e+00 -4.459400000000186992e+00 5.706651507453968514e-02
2.438400000000001455e+00 -4.459400000000186992e+00 6.620874502862592048e-02
2.555599999999685679e+00 -4.459400000000186992e+00 5.056130298698625208e-02
2.633799999999610009e+00 -4.459400000000186992e+00 6.652399433738750978e-02
2.750900000000001455e+00 -4.459400000000186992e+00 2.844912005283685430e-02
2.829099999999925785e+00 -4.459400000000186992e+00 5.063159506258849835e-02
2.946299999999610009e+00 -4.459400000000186992e+00 3.477753691993615281e-02
3.024399999999786814e+00 -4.459400000000186992e+00 2.523911526700088614e-02
3.141599999999925785e+00 -4.459400000000186992e+00 2.527745639914756939e-02
3.258699999999862484e+00 -4.459400000000186992e+00 3.155688181961500277e-02
3.336899999999786814e+00 -4.459400000000186992e+00 3.472641541040724644e-02
3.454099999999925785e+00 -4.459400000000186992e+00 3.158670270017353149e-02
3.532199999999647844e+00 -4.459400000000186992e+00 2.844698998993981653e-02
3.649399999999786814e+00 -4.459400000000186992e+00 4.413064310082913388e-02
3.727499999999963620e+00 -4.459400000000186992e+00 4.737259883012066158e-02
3.844699999999647844e+00 -4.459400000000186992e+00 2.530940734260313588e-02
3.961899999999786814e+00 -4.459400000000186992e+00 2.208875224228198236e-02
4.039999999999963620e+00 -4.459400000000186992e+00 2.213774368891385097e-02
4.157199999999647844e+00 -4.459400000000186992e+00 9.472389703127095939e-03
4.235299999999824649e+00 -4.459400000000186992e+00 1.261423247625785039e-02
4.352499999999963620e+00 -4.459400000000186992e+00 4.743011052834068819e-02
4.430599999999685679e+00 -4.459400000000186992e+00 3.478392710862726611e-02
4.547799999999824649e+00 -4.459400000000186992e+00 2.206745161331160471e-02
4.625900000000001455e+00 -4.459400000000186992e+00 2.208875224228198236e-02
4.743099999999685679e+00 -4.459400000000186992e+00 2.837456785144052904e-02
4.821199999999862484e+00 -4.459400000000186992e+00 4.094619906975762585e-02
4.938400000000001455e+00 -4.459400000000186992e+00 3.165486471287873999e-02
5.055599999999685679e+00 -4.459400000000186992e+00 2.842355929807239764e-02
5.133699999999862484e+00 -4.459400000000186992e+00 3.464334295742277359e-02
5.250900000000001455e+00 -4.459400000000186992e+00 1.885318670168156449e-02
5.329099999999925785e+00 -4.459400000000186992e+00 1.580080657022639792e-02
5.446299999999610009e+00 -4.459400000000186992e+00 1.260784228756673536e-02
5.524399999999786814e+00 -4.459400000000186992e+00 1.261849260205192592e-02
5.641599999999925785e+00 -4.459400000000186992e+00 2.207171173910568024e-02
5.719699999999647844e+00 -4.459400000000186992e+00 1.263553310522822631e-02
5.836899999999786814e+00 -4.459400000000186992e+00 6.294335860746697736e-03
5.954099999999925785e+00 -4.459400000000186992e+00 1.891708858859269746e-02
6.032199999999647844e+00 -4.459400000000186992e+00 1.573477462041822719e-02
-1.197560000000021319e+01 -4.068699999999807915e+00 3.201484534247812756e-03
-1.185840000000007421e+01 -4.068699999999807915e+00 6.402969068495625513e-03
-1.174130000000013752e+01 -4.068699999999807915e+00 1.000000000000000082e-05
-1.166310000000021319e+01 -4.068699999999807915e+00 3.199354471350774991e-03
-1.154590000000007421e+01 -4.068699999999807915e+00 1.000000000000000082e-05
-1.146780000000035216e+01 -4.068699999999807915e+00 3.207874722938926487e-03
-1.135060000000021319e+01 -4.068699999999807915e+00 3.205744660041888287e-03
-1.127250000000003638e+01 -4.068699999999807915e+00 6.396578879804512216e-03
-1.115530000000035216e+01 -4.068699999999807915e+00 1.000000000000000082e-05
-1.107720000000017535e+01 -4.068699999999807915e+00 6.413619382980815208e-03
-1.096000000000003638e+01 -4.068699999999807915e+00 6.394448816907475318e-03
-1.084280000000035216e+01 -4.068699999999807915e+00 3.192964282659661694e-03
-1.076470000000017535e+01 -4.068699999999807915e+00 3.212134848733002018e-03
-1.064750000000003638e+01 -4.068699999999807915e+00 1.602020304862129124e-02
-1.056940000000031432e+01 -4.068699999999807915e+00 6.396578879804512216e-03
-1.045220000000017535e+01 -4.068699999999807915e+00 6.411489320083776575e-03
-1.037409999999999854e+01 -4.068699999999807915e+00 6.396578879804512216e-03
-1.025690000000031432e+01 -4.068699999999807915e+00 9.595933351155288074e-03
-1.017870000000038999e+01 -4.068699999999807915e+00 3.192964282659661694e-03
-1.006159999999999854e+01 -4.068699999999807915e+00 3.199354471350774991e-03
-9.944400000000314321e+00 -4.068699999999807915e+00 3.197224408453737659e-03
-9.866300000000137516e+00 -4.068699999999807915e+00 3.197224408453737659e-03
-9.749099999999998545e+00 -4.068699999999807915e+00 1.000000000000000082e-05
-9.670900000000074215e+00 -4.068699999999807915e+00 6.398708942701549982e-03
-9.553700000000389991e+00 -4.068699999999807915e+00 3.197224408453737659e-03
-9.436599999999998545e+00 -4.068699999999807915e+00 9.581022910876021981e-03
-9.358400000000074215e+00 -4.068699999999807915e+00 3.201484534247812756e-03
-9.280300000000352156e+00 -4.068699999999807915e+00 6.392318754010436685e-03
-9.163100000000213186e+00 -4.068699999999807915e+00 9.581022910876021981e-03
-9.045900000000074215e+00 -4.068699999999807915e+00 1.595630116171015828e-02
-8.967800000000352156e+00 -4.068699999999807915e+00 3.186574093968547964e-03
-8.850600000000213186e+00 -4.068699999999807915e+00 3.195094345556699460e-03
-8.772500000000036380e+00 -4.068699999999807915e+00 1.279528782250606220e-02
-8.655300000000352156e+00 -4.068699999999807915e+00 9.602323539846401371e-03
-8.538100000000213186e+00 -4.068699999999807915e+00 1.276333687905049571e-02
-8.460000000000036380e+00 -4.068699999999807915e+00 9.602323539846401371e-03
-8.381900000000314321e+00 -4.068699999999807915e+00 2.237844079627912194e-02
-8.264700000000175351e+00 -4.068699999999807915e+00 3.199354471350774991e-03
-8.147500000000036380e+00 -4.068699999999807915e+00 2.232305916095614004e-02
-8.069400000000314321e+00 -4.068699999999807915e+00 3.185083049940621441e-02
-7.952200000000175351e+00 -4.068699999999807915e+00 3.510769666897701341e-02
-7.874099999999998545e+00 -4.068699999999807915e+00 3.191473238631734738e-02
-7.756900000000314321e+00 -4.068699999999807915e+00 2.554371426127729355e-02
-7.639700000000175351e+00 -4.068699999999807915e+00 3.822823881313738847e-02
-7.561599999999998545e+00 -4.068699999999807915e+00 2.241039173973468843e-02
-7.444400000000314321e+00 -4.068699999999807915e+00 6.073661344613581758e-02
-7.366300000000137516e+00 -4.068699999999807915e+00 4.144037366187039440e-02
-7.249099999999998545e+00 -4.068699999999807915e+00 4.467806926536784656e-02
-7.170900000000074215e+00 -4.068699999999807915e+00 6.067271155922468462e-02
-7.053800000000137516e+00 -4.068699999999807915e+00 5.094258424555601905e-02
-6.975600000000213186e+00 -4.068699999999807915e+00 6.370379106170948047e-02
-6.858400000000074215e+00 -4.068699999999807915e+00 5.757133998113765638e-02
-6.741200000000389991e+00 -4.068699999999807915e+00 8.309588367634160311e-02
-6.663100000000213186e+00 -4.068699999999807915e+00 7.329759434996772904e-02
-6.545900000000074215e+00 -4.068699999999807915e+00 1.114704515277821356e-01
-6.467800000000352156e+00 -4.068699999999807915e+00 1.053614311390777269e-01
-6.350600000000213186e+00 -4.068699999999807915e+00 1.019895415730668886e-01
-6.272500000000036380e+00 -4.068699999999807915e+00 1.339703059091923998e-01
-6.155300000000352156e+00 -4.068699999999807915e+00 1.497881529825951241e-01
-6.038100000000213186e+00 -4.068699999999807915e+00 1.562933650701485433e-01
-5.960000000000036380e+00 -4.068699999999807915e+00 1.274629637587419428e-01
-5.842800000000352156e+00 -4.068699999999807915e+00 1.782479233499171534e-01
-5.764700000000175351e+00 -4.068699999999807915e+00 1.757536196974859022e-01
-5.647500000000036380e+00 -4.068699999999807915e+00 1.629966730071265024e-01
-5.569400000000314321e+00 -4.068699999999807915e+00 1.337594296823856610e-01
-5.452200000000175351e+00 -4.068699999999807915e+00 1.816389834820013316e-01
-5.374099999999998545e+00 -4.068699999999807915e+00 1.813578151795923188e-01
-5.256900000000314321e+00 -4.068699999999807915e+00 2.511322854978595420e-01
-5.139700000000175351e+00 -4.068699999999807915e+00 2.387651403176580811e-01
-5.061599999999998545e+00 -4.068699999999807915e+00 2.205062411642500497e-01
-4.944400000000314321e+00 -4.068699999999807915e+00 1.786292046084869134e-01
-4.866200000000389991e+00 -4.068699999999807915e+00 2.165805352450093924e-01
-4.749099999999998545e+00 -4.068699999999807915e+00 2.478264278816568744e-01
-4.670900000000074215e+00 -4.068699999999807915e+00 2.035786313214906773e-01
-4.553800000000137516e+00 -4.068699999999807915e+00 2.521717561916139716e-01
-4.436599999999998545e+00 -4.068699999999807915e+00 2.323110497396335405e-01
-4.358400000000074215e+00 -4.068699999999807915e+00 2.258207480923593580e-01
-4.280300000000352156e+00 -4.068699999999807915e+00 2.543742412271510767e-01
-4.163100000000213186e+00 -4.068699999999807915e+00 3.210622504076104944e-01
-4.045900000000074215e+00 -4.068699999999807915e+00 2.603085964582984024e-01
-3.967800000000352156e+00 -4.068699999999807915e+00 3.083905062331326330e-01
-3.850600000000213186e+00 -4.068699999999807915e+00 3.376341397465645877e-01
-3.772500000000036380e+00 -4.068699999999807915e+00 3.026670272287920738e-01
-3.655300000000352156e+00 -4.068699999999807915e+00 3.179970898987730665e-01
-3.577200000000175351e+00 -4.068699999999807915e+00 3.312567314328334067e-01
-3.460000000000036380e+00 -4.068699999999807915e+00 3.649820172816328756e-01
-3.342800000000352156e+00 -4.068699999999807915e+00 2.667136955896910466e-01
-3.264700000000175351e+00 -4.068699999999807915e+00 2.672014799931126672e-01
-3.147500000000036380e+00 -4.068699999999807915e+00 2.512664794603728935e-01
-3.069400000000314321e+00 -4.068699999999807915e+00 2.514752256242826500e-01
-2.952200000000175351e+00 -4.068699999999807915e+00 2.673356739556260742e-01
-2.835000000000036380e+00 -4.068699999999807915e+00 2.514368844921359702e-01
-2.756900000000314321e+00 -4.068699999999807915e+00 2.767399016460479477e-01
-2.678800000000137516e+00 -4.068699999999807915e+00 2.671886996157304961e-01
-2.561599999999998545e+00 -4.068699999999807915e+00 2.293523923756480565e-01
-2.444400000000314321e+00 -4.068699999999807915e+00 2.638189401126166955e-01
-2.366200000000389991e+00 -4.068699999999807915e+00 2.162226846783070200e-01
-2.249099999999998545e+00 -4.068699999999807915e+00 2.289050791672700980e-01
-2.170900000000074215e+00 -4.068699999999807915e+00 2.449231521529943445e-01
-2.053800000000137516e+00 -4.068699999999807915e+00 2.095129865526379753e-01
-1.975600000000213186e+00 -4.068699999999807915e+00 2.095385473074024285e-01
-1.858400000000074215e+00 -4.068699999999807915e+00 2.131021425341466935e-01
-1.741200000000389991e+00 -4.068699999999807915e+00 1.872389188383137004e-01
-1.663100000000213186e+00 -4.068699999999807915e+00 2.254799380288333155e-01
-1.545900000000074215e+00 -4.068699999999807915e+00 1.622681914963395866e-01
-1.467800000000352156e+00 -4.068699999999807915e+00 1.740538295056497375e-01
-1.350600000000213186e+00 -4.068699999999807915e+00 1.714381122680873060e-01
-1.272500000000036380e+00 -4.068699999999807915e+00 1.877288333046323865e-01
-1.155300000000352156e+00 -4.068699999999807915e+00 1.716660289980703469e-01
-1.038100000000213186e+00 -4.068699999999807915e+00 1.240569931863784864e-01
-9.600000000000363798e-01 -4.068699999999807915e+00 1.903956720517237244e-01
-8.819000000003143214e-01 -4.068699999999807915e+00 1.841247668828444317e-01
-7.647000000001753506e-01 -4.068699999999807915e+00 1.494473429190690539e-01
-6.475000000000363798e-01 -4.068699999999807915e+00 1.806314637317024685e-01
-5.694000000003143214e-01 -4.068699999999807915e+00 1.522845866979234131e-01
-4.522000000001753506e-01 -4.068699999999807915e+00 1.655996098673067074e-01
-3.740999999999985448e-01 -4.068699999999807915e+00 1.683942523882203113e-01
-2.569000000003143214e-01 -4.068699999999807915e+00 1.334569607510062983e-01
-1.788000000001375156e-01 -4.068699999999807915e+00 1.143758573193416894e-01
-6.159999999999854481e-02 -4.068699999999807915e+00 1.300957214994806488e-01
5.559999999968567863e-02 -4.068699999999807915e+00 1.174665785829435427e-01
1.337999999996100087e-01 -4.068699999999807915e+00 1.521589129869981849e-01
2.509000000000014552e-01 -4.068699999999807915e+00 1.077769224643185808e-01
3.290999999999257852e-01 -4.068699999999807915e+00 1.364262684294769989e-01
4.461999999998624844e-01 -4.068699999999807915e+00 9.837695489969076890e-02
5.243999999997868144e-01 -4.068699999999807915e+00 1.046478600685700616e-01
6.415999999999257852e-01 -4.068699999999807915e+00 9.795733250897432909e-02
7.586999999998624844e-01 -4.068699999999807915e+00 1.175326105327517134e-01
8.368999999997868144e-01 -4.068699999999807915e+00 1.045647876155855888e-01
9.540999999999257852e-01 -4.068699999999807915e+00 8.865108771181617886e-02
1.032199999999647844e+00 -4.068699999999807915e+00 9.182914155419658053e-02
1.149399999999786814e+00 -4.068699999999807915e+00 1.136282052424814198e-01
1.227499999999963620e+00 -4.068699999999807915e+00 7.587497045538346696e-02
1.344699999999647844e+00 -4.068699999999807915e+00 9.207622885025296133e-02
1.461899999999786814e+00 -4.068699999999807915e+00 1.047607534021130632e-01
1.539999999999963620e+00 -4.068699999999807915e+00 6.969991811687088756e-02
1.618099999999685679e+00 -4.068699999999807915e+00 8.861487664256653685e-02
1.735299999999824649e+00 -4.068699999999807915e+00 5.067419632052925366e-02
1.852499999999963620e+00 -4.068699999999807915e+00 7.894652115291196648e-02
1.930599999999685679e+00 -4.068699999999807915e+00 8.854671462986132835e-02
2.047799999999824649e+00 -4.068699999999807915e+00 6.970417824266494922e-02
2.125900000000001455e+00 -4.068699999999807915e+00 7.900829297692607556e-02
2.243099999999685679e+00 -4.068699999999807915e+00 7.269691661300306529e-02
2.321199999999862484e+00 -4.068699999999807915e+00 7.276720868860531155e-02
2.438400000000001455e+00 -4.068699999999807915e+00 6.317340540034706298e-02
2.555599999999685679e+00 -4.068699999999807915e+00 7.912331637336611490e-02
2.633799999999610009e+00 -4.068699999999807915e+00 5.369675557142588457e-02
2.750900000000001455e+00 -4.068699999999807915e+00 5.047184034531065899e-02
2.829099999999925785e+00 -4.068699999999807915e+00 4.427761744072473971e-02
2.946299999999610009e+00 -4.068699999999807915e+00 6.015510627524450066e-02
3.024399999999786814e+00 -4.068699999999807915e+00 6.322452690987596935e-02
3.141599999999925785e+00 -4.068699999999807915e+00 4.438625064847367269e-02
3.258699999999862484e+00 -4.068699999999807915e+00 5.071466751557297120e-02
3.336899999999786814e+00 -4.068699999999807915e+00 2.215052406629607756e-02
3.454099999999925785e+00 -4.068699999999807915e+00 2.211644305994347678e-02
3.532199999999647844e+00 -4.068699999999807915e+00 3.159735301465872032e-02
3.649399999999786814e+00 -4.068699999999807915e+00 4.427974750362178441e-02
3.727499999999963620e+00 -4.068699999999807915e+00 3.789807906409652788e-02
3.844699999999647844e+00 -4.068699999999807915e+00 3.470724484433390655e-02
3.961899999999786814e+00 -4.068699999999807915e+00 1.581145688471158675e-02
4.039999999999963620e+00 -4.068699999999807915e+00 2.532005765708832470e-02
4.157199999999647844e+00 -4.068699999999807915e+00 2.524337539279496515e-02
4.235299999999824649e+00 -4.068699999999807915e+00 2.519225388326605530e-02
4.352499999999963620e+00 -4.068699999999807915e+00 2.525828583307422950e-02
4.430599999999685679e+00 -4.068699999999807915e+00 2.522420482672162179e-02
4.547799999999824649e+00 -4.068699999999807915e+00 1.894690946915122964e-02
4.625900000000001455e+00 -4.068699999999807915e+00 1.892986896597492752e-02
4.743099999999685679e+00 -4.068699999999807915e+00 3.158244257437945596e-02
4.821199999999862484e+00 -4.068699999999807915e+00 2.845764030442500189e-02
4.938400000000001455e+00 -4.068699999999807915e+00 1.898525060129790942e-02
5.055599999999685679e+00 -4.068699999999807915e+00 2.522846495251570079e-02
5.133699999999862484e+00 -4.068699999999807915e+00 1.265044354550749241e-02
5.250900000000001455e+00 -4.068699999999807915e+00 2.524337539279496515e-02
5.329099999999925785e+00 -4.068699999999807915e+00 6.304986175231887431e-03
5.446299999999610009e+00 -4.068699999999807915e+00 3.157179225989426713e-02
5.524399999999786814e+00 -4.068699999999807915e+00 2.837882797723460110e-02
5.641599999999925785e+00 -4.068699999999807915e+00 1.899164078998902272e-02
5.719699999999647844e+00 -4.068699999999807915e+00 2.850663175105687397e-02
5.836899999999786814e+00 -4.068699999999807915e+00 1.893412909176899958e-02
5.954099999999925785e+00 -4.068699999999807915e+00 2.836604759985238144e-02
6.032199999999647844e+00 -4.068699999999807915e+00 6.296465923643735502e-03
-1.197560000000021319e+01 -3.756300000000010186e+00 3.216394974527077549e-03
-1.185840000000007421e+01 -3.756300000000010186e+00 1.000000000000000082e-05
-1.174130000000013752e+01 -3.756300000000010186e+00 3.205744660041888287e-03
-1.166310000000021319e+01 -3.756300000000010186e+00 6.424269697466004035e-03
-1.154590000000007421e+01 -3.756300000000010186e+00 1.000000000000000082e-05
-1.146780000000035216e+01 -3.756300000000010186e+00 3.199354471350774991e-03
-1.135060000000021319e+01 -3.756300000000010186e+00 3.212134848733002018e-03
-1.127250000000003638e+01 -3.756300000000010186e+00 9.600193476949363605e-03
-1.115530000000035216e+01 -3.756300000000010186e+00 6.422139634568966270e-03
-1.107720000000017535e+01 -3.756300000000010186e+00 6.411489320083776575e-03
-1.096000000000003638e+01 -3.756300000000010186e+00 1.000000000000000082e-05
-1.084280000000035216e+01 -3.756300000000010186e+00 1.000000000000000082e-05
-1.076470000000017535e+01 -3.756300000000010186e+00 1.000000000000000082e-05
-1.064750000000003638e+01 -3.756300000000010186e+00 3.207874722938926487e-03
-1.056940000000031432e+01 -3.756300000000010186e+00 3.195094345556699460e-03
-1.045220000000017535e+01 -3.756300000000010186e+00 1.000000000000000082e-05
-1.037409999999999854e+01 -3.756300000000010186e+00 6.402969068495625513e-03
-1.025690000000031432e+01 -3.756300000000010186e+00 3.201484534247812756e-03
-1.017870000000038999e+01 -3.756300000000010186e+00 9.604453602743439136e-03
-1.006159999999999854e+01 -3.756300000000010186e+00 1.000000000000000082e-05
-9.944400000000314321e+00 -3.756300000000010186e+00 3.197224408453737659e-03
-9.866300000000137516e+00 -3.756300000000010186e+00 1.000000000000000082e-05
-9.749099999999998545e+00 -3.756300000000010186e+00 6.407229194289701044e-03
-9.670900000000074215e+00 -3.756300000000010186e+00 6.430659886157117332e-03
-9.553700000000389991e+00 -3.756300000000010186e+00 9.608713728537512933e-03
-9.436599999999998545e+00 -3.756300000000010186e+00 6.415749445877852973e-03
-9.358400000000074215e+00 -3.756300000000010186e+00 3.195094345556699460e-03
-9.280300000000352156e+00 -3.756300000000010186e+00 1.000000000000000082e-05
-9.163100000000213186e+00 -3.756300000000010186e+00 6.405099131392663278e-03
-9.045900000000074215e+00 -3.756300000000010186e+00 1.000000000000000082e-05
-8.967800000000352156e+00 -3.756300000000010186e+00 6.409359257186738809e-03
-8.850600000000213186e+00 -3.756300000000010186e+00 6.375278250834133693e-03
-8.772500000000036380e+00 -3.756300000000010186e+00 9.581022910876021981e-03
-8.655300000000352156e+00 -3.756300000000010186e+00 1.599464229385683806e-02
-8.538100000000213186e+00 -3.756300000000010186e+00 1.278463750802087337e-02
-8.460000000000036380e+00 -3.756300000000010186e+00 2.877288961318659813e-02
-8.381900000000314321e+00 -3.756300000000010186e+00 1.917056607334019502e-02
-8.264700000000175351e+00 -3.756300000000010186e+00 1.277824731932976007e-02
-8.147500000000036380e+00 -3.756300000000010186e+00 3.505018497075699374e-02
-8.069400000000314321e+00 -3.756300000000010186e+00 1.594352078432793168e-02
-7.952200000000175351e+00 -3.756300000000010186e+00 1.277398719353568454e-02
-7.874099999999998545e+00 -3.756300000000010186e+00 1.918121638782538732e-02
-7.756900000000314321e+00 -3.756300000000010186e+00 1.278463750802087337e-02
-7.639700000000175351e+00 -3.756300000000010186e+00 1.599251223095980029e-02
-7.561599999999998545e+00 -3.756300000000010186e+00 3.514390773822665542e-02
-7.444400000000314321e+00 -3.756300000000010186e+00 3.838373340462115230e-02
-7.366300000000137516e+00 -3.756300000000010186e+00 4.794558574942383439e-02
-7.249099999999998545e+00 -3.756300000000010186e+00 5.115133040946572007e-02
-7.170900000000074215e+00 -3.756300000000010186e+00 6.060454954651947612e-02
-7.053800000000137516e+00 -3.756300000000010186e+00 4.468232939116192903e-02
-6.975600000000213186e+00 -3.756300000000010186e+00 4.148297491981114971e-02
-6.858400000000074215e+00 -3.756300000000010186e+00 4.150853567457559595e-02
-6.741200000000389991e+00 -3.756300000000010186e+00 7.006415887226434547e-02
-6.663100000000213186e+00 -3.756300000000010186e+00 9.567390508334981669e-02
-6.545900000000074215e+00 -3.756300000000010186e+00 7.028568541355627308e-02
-6.467800000000352156e+00 -3.756300000000010186e+00 7.983901750677080411e-02
-6.350600000000213186e+00 -3.756300000000010186e+00 9.245111992013162194e-02
-6.272500000000036380e+00 -3.756300000000010186e+00 9.888177980628874708e-02
-6.155300000000352156e+00 -3.756300000000010186e+00 1.275843773438730955e-01
-6.038100000000213186e+00 -3.756300000000010186e+00 1.114342404585324936e-01
-5.960000000000036380e+00 -3.756300000000010186e+00 1.631457774099191738e-01
-5.842800000000352156e+00 -3.756300000000010186e+00 1.467102120963754974e-01
-5.764700000000175351e+00 -3.756300000000010186e+00 1.276631896710634928e-01
-5.647500000000036380e+00 -3.756300000000010186e+00 1.081944147921379829e-01
-5.569400000000314321e+00 -3.756300000000010186e+00 2.201654311007240072e-01
-5.452200000000175351e+00 -3.756300000000010186e+00 1.920592511743102471e-01
-5.374099999999998545e+00 -3.756300000000010186e+00 2.041004967312649299e-01
-5.256900000000314321e+00 -3.756300000000010186e+00 2.076534416435239783e-01
-5.139700000000175351e+00 -3.756300000000010186e+00 2.103075000132330896e-01
-5.061599999999998545e+00 -3.756300000000010186e+00 1.980447279149864792e-01
-4.944400000000314321e+00 -3.756300000000010186e+00 2.396725471117961692e-01
-4.866200000000389991e+00 -3.756300000000010186e+00 2.302214580376394371e-01
-4.749099999999998545e+00 -3.756300000000010186e+00 2.004879100578888240e-01
-4.670900000000074215e+00 -3.756300000000010186e+00 2.107505530958169448e-01
-4.553800000000137516e+00 -3.756300000000010186e+00 2.226533445644641729e-01
-4.436599999999998545e+00 -3.756300000000010186e+00 2.551304135555994557e-01
-4.358400000000074215e+00 -3.756300000000010186e+00 3.351952177294563184e-01
-4.280300000000352156e+00 -3.756300000000010186e+00 2.422414029656237977e-01
-4.163100000000213186e+00 -3.756300000000010186e+00 2.710228128303985295e-01
-4.045900000000074215e+00 -3.756300000000010186e+00 3.080837771759591948e-01
-3.967800000000352156e+00 -3.756300000000010186e+00 3.245108222379146645e-01
-3.850600000000213186e+00 -3.756300000000010186e+00 2.992567965306345279e-01
-3.772500000000036380e+00 -3.756300000000010186e+00 3.060261364174207133e-01
-3.655300000000352156e+00 -3.756300000000010186e+00 3.059877952852739780e-01
-3.577200000000175351e+00 -3.756300000000010186e+00 2.862165514749691053e-01
-3.460000000000036380e+00 -3.756300000000010186e+00 3.341152758406581436e-01
-3.342800000000352156e+00 -3.756300000000010186e+00 3.031526815693166843e-01
-3.264700000000175351e+00 -3.756300000000010186e+00 3.220740302837034608e-01
-3.147500000000036380e+00 -3.756300000000010186e+00 2.965047552676616793e-01
-3.069400000000314321e+00 -3.756300000000010186e+00 3.333165022542690092e-01
-2.952200000000175351e+00 -3.756300000000010186e+00 3.344369153381108184e-01
-2.835000000000036380e+00 -3.756300000000010186e+00 2.772042553576022361e-01
-2.756900000000314321e+00 -3.756300000000010186e+00 3.000363995509503501e-01
-2.678800000000137516e+00 -3.756300000000010186e+00 2.699364807529092136e-01
-2.561599999999998545e+00 -3.756300000000010186e+00 3.252797749437453811e-01
-2.444400000000314321e+00 -3.756300000000010186e+00 3.206980096522170087e-01
-2.366200000000389991e+00 -3.756300000000010186e+00 3.017489701201687691e-01
-2.249099999999998545e+00 -3.756300000000010186e+00 2.486635426001927440e-01
-2.170900000000074215e+00 -3.756300000000010186e+00 3.180247807164346407e-01
-2.053800000000137516e+00 -3.756300000000010186e+00 2.955270563979213727e-01
-1.975600000000213186e+00 -3.756300000000010186e+00 2.602809056406368837e-01
-1.858400000000074215e+00 -3.756300000000010186e+00 2.705328983640798435e-01
-1.741200000000389991e+00 -3.756300000000010186e+00 2.321981564060905667e-01
-1.663100000000213186e+00 -3.756300000000010186e+00 1.878204260092050104e-01
-1.545900000000074215e+00 -3.756300000000010186e+00 2.838181006529045813e-01
-1.467800000000352156e+00 -3.756300000000010186e+00 2.138774854286684124e-01
-1.350600000000213186e+00 -3.756300000000010186e+00 2.136729993905528147e-01
-1.272500000000036380e+00 -3.756300000000010186e+00 2.102137772457634279e-01
-1.155300000000352156e+00 -3.756300000000010186e+00 1.811448088898885422e-01
-1.038100000000213186e+00 -3.756300000000010186e+00 2.195115017913334132e-01
-9.600000000000363798e-01 -3.756300000000010186e+00 1.746374667394380853e-01
-8.819000000003143214e-01 -3.756300000000010186e+00 1.491555243021748800e-01
-7.647000000001753506e-01 -3.756300000000010186e+00 1.938889752028657154e-01
-6.475000000000363798e-01 -3.756300000000010186e+00 1.710312702547530928e-01
-5.694000000003143214e-01 -3.756300000000010186e+00 1.559908961387691806e-01
-4.522000000001753506e-01 -3.756300000000010186e+00 1.526190065727583423e-01
-3.740999999999985448e-01 -3.756300000000010186e+00 1.492748078244089949e-01
-2.569000000003143214e-01 -3.756300000000010186e+00 1.589623338801369190e-01
-1.788000000001375156e-01 -3.756300000000010186e+00 1.522781965092322998e-01
-6.159999999999854481e-02 -3.756300000000010186e+00 1.560334973967099359e-01
5.559999999968567863e-02 -3.756300000000010186e+00 1.333483275432573723e-01
1.337999999996100087e-01 -3.756300000000010186e+00 1.553050158859230201e-01
2.509000000000014552e-01 -3.756300000000010186e+00 1.175155700295753974e-01
3.290999999999257852e-01 -3.756300000000010186e+00 1.082327559242846765e-01
4.461999999998624844e-01 -3.756300000000010186e+00 1.333887987383010898e-01
5.243999999997868144e-01 -3.756300000000010186e+00 1.710951721416641980e-01
6.415999999999257852e-01 -3.756300000000010186e+00 1.266961411158083195e-01
7.586999999998624844e-01 -3.756300000000010186e+00 1.146378550556773346e-01
8.368999999997868144e-01 -3.756300000000010186e+00 1.488913965029421971e-01
9.540999999999257852e-01 -3.756300000000010186e+00 1.365072108195644340e-01
1.032199999999647844e+00 -3.756300000000010186e+00 1.047863141568775164e-01
1.149399999999786814e+00 -3.756300000000010186e+00 9.517121023964889015e-02
1.227499999999963620e+00 -3.756300000000010186e+00 1.582146818032766633e-01
1.344699999999647844e+00 -3.756300000000010186e+00 8.235036166237837130e-02
1.461899999999786814e+00 -3.756300000000010186e+00 7.922342932952687600e-02
1.539999999999963620e+00 -3.756300000000010186e+00 7.937679385811359511e-02
1.618099999999685679e+00 -3.756300000000010186e+00 7.296317447513278598e-02
1.735299999999824649e+00 -3.756300000000010186e+00 6.365692967797464963e-02
1.852499999999963620e+00 -3.756300000000010186e+00 8.245899487012731122e-02
1.930599999999685679e+00 -3.756300000000010186e+00 8.871498959872732570e-02
2.047799999999824649e+00 -3.756300000000010186e+00 8.546877374364171553e-02
2.125900000000001455e+00 -3.756300000000010186e+00 4.436281995660625727e-02
2.243099999999685679e+00 -3.756300000000010186e+00 5.395449318196746807e-02
2.321199999999862484e+00 -3.756300000000010186e+00 4.758347505692740731e-02
2.438400000000001455e+00 -3.756300000000010186e+00 7.917230781999798350e-02
2.555599999999685679e+00 -3.756300000000010186e+00 6.004221294170149908e-02
2.633799999999610009e+00 -3.756300000000010186e+00 6.969352792817976039e-02
2.750900000000001455e+00 -3.756300000000010186e+00 5.068271657211740472e-02
2.829099999999925785e+00 -3.756300000000010186e+00 5.381816915655704414e-02
2.946299999999610009e+00 -3.756300000000010186e+00 5.067206625763221589e-02
3.024399999999786814e+00 -3.756300000000010186e+00 4.742372033964957490e-02
3.141599999999925785e+00 -3.756300000000010186e+00 4.750040260394293445e-02
3.258699999999862484e+00 -3.756300000000010186e+00 4.116772561104955347e-02
3.336899999999786814e+00 -3.756300000000010186e+00 6.955933396566639504e-02
3.454099999999925785e+00 -3.756300000000010186e+00 3.476688660545096399e-02
3.532199999999647844e+00 -3.756300000000010186e+00 5.064863556576480047e-02
3.649399999999786814e+00 -3.756300000000010186e+00 4.756856461664814295e-02
3.727499999999963620e+00 -3.756300000000010186e+00 3.803440308950695181e-02
3.844699999999647844e+00 -3.756300000000010186e+00 3.482865842946505919e-02
3.961899999999786814e+00 -3.756300000000010186e+00 2.535626872633797019e-02
4.039999999999963620e+00 -3.756300000000010186e+00 2.849811149946871944e-02
4.157199999999647844e+00 -3.756300000000010186e+00 1.582423726209381334e-02
4.235299999999824649e+00 -3.756300000000010186e+00 3.159522295176168255e-02
4.352499999999963620e+00 -3.756300000000010186e+00 4.420306523932841791e-02
4.430599999999685679e+00 -3.756300000000010186e+00 4.433725920184179714e-02
4.547799999999824649e+00 -3.756300000000010186e+00 5.368823531983774044e-02
4.625900000000001455e+00 -3.756300000000010186e+00 2.529449690232387152e-02
4.743099999999685679e+00 -3.756300000000010186e+00 2.527532633625053163e-02
4.821199999999862484e+00 -3.756300000000010186e+00 3.159735301465872032e-02
4.938400000000001455e+00 -3.756300000000010186e+00 2.215904431788422863e-02
5.055599999999685679e+00 -3.756300000000010186e+00 2.205893136172345365e-02
5.133699999999862484e+00 -3.756300000000010186e+00 1.895755978363641500e-02
5.250900000000001455e+00 -3.756300000000010186e+00 4.421797567960768227e-02
5.329099999999925785e+00 -3.756300000000010186e+00 2.211644305994347678e-02
5.446299999999610009e+00 -3.756300000000010186e+00 4.111873416441768486e-02
5.524399999999786814e+00 -3.756300000000010186e+00 1.261849260205192592e-02
5.641599999999925785e+00 -3.756300000000010186e+00 2.206532155041456694e-02
5.719699999999647844e+00 -3.756300000000010186e+00 2.848107099629241731e-02
5.836899999999786814e+00 -3.756300000000010186e+00 1.897673034970975836e-02
5.954099999999925785e+00 -3.756300000000010186e+00 1.574755499780045032e-02
6.032199999999647844e+00 -3.756300000000010186e+00 3.463908283162869806e-02
-1.197560000000021319e+01 -3.443699999999807915e+00 1.000000000000000082e-05
-1.185840000000007421e+01 -3.443699999999807915e+00 1.284640933203497030e-02
-1.174130000000013752e+01 -3.443699999999807915e+00 6.413619382980815208e-03
-1.166310000000021319e+01 -3.443699999999807915e+00 3.201484534247812756e-03
-1.154590000000007421e+01 -3.443699999999807915e+00 3.205744660041888287e-03
-1.146780000000035216e+01 -3.443699999999807915e+00 1.000000000000000082e-05
-1.135060000000021319e+01 -3.443699999999807915e+00 6.420009571671928504e-03
-1.127250000000003638e+01 -3.443699999999807915e+00 6.428529823260078699e-03
-1.115530000000035216e+01 -3.443699999999807915e+00 1.599251223095980029e-02
-1.107720000000017535e+01 -3.443699999999807915e+00 9.602323539846401371e-03
-1.096000000000003638e+01 -3.443699999999807915e+00 1.000000000000000082e-05
-1.084280000000035216e+01 -3.443699999999807915e+00 3.201484534247812756e-03
-1.076470000000017535e+01 -3.443699999999807915e+00 1.000000000000000082e-05
-1.064750000000003638e+01 -3.443699999999807915e+00 6.426399760363040933e-03
-1.056940000000031432e+01 -3.443699999999807915e+00 1.000000000000000082e-05
-1.045220000000017535e+01 -3.443699999999807915e+00 1.000000000000000082e-05
-1.037409999999999854e+01 -3.443699999999807915e+00 6.413619382980815208e-03
-1.025690000000031432e+01 -3.443699999999807915e+00 3.201484534247812756e-03
-1.017870000000038999e+01 -3.443699999999807915e+00 1.000000000000000082e-05
-1.006159999999999854e+01 -3.443699999999807915e+00 6.411489320083776575e-03
-9.944400000000314321e+00 -3.443699999999807915e+00 3.207874722938926487e-03
-9.866300000000137516e+00 -3.443699999999807915e+00 3.205744660041888287e-03
-9.749099999999998545e+00 -3.443699999999807915e+00 3.207874722938926487e-03
-9.670900000000074215e+00 -3.443699999999807915e+00 9.617233980125665729e-03
-9.553700000000389991e+00 -3.443699999999807915e+00 3.210004785835964252e-03
-9.436599999999998545e+00 -3.443699999999807915e+00 1.603937361469463113e-02
-9.358400000000074215e+00 -3.443699999999807915e+00 1.000000000000000082e-05
-9.280300000000352156e+00 -3.443699999999807915e+00 9.608713728537512933e-03
-9.163100000000213186e+00 -3.443699999999807915e+00 9.638534609096043385e-03
-9.045900000000074215e+00 -3.443699999999807915e+00 6.390188691113398919e-03
-8.967800000000352156e+00 -3.443699999999807915e+00 6.385928565319323388e-03
-8.850600000000213186e+00 -3.443699999999807915e+00 1.000000000000000082e-05
-8.772500000000036380e+00 -3.443699999999807915e+00 6.398708942701549982e-03
-8.655300000000352156e+00 -3.443699999999807915e+00 1.283788908044681751e-02
-8.538100000000213186e+00 -3.443699999999807915e+00 9.593803288258248574e-03
-8.460000000000036380e+00 -3.443699999999807915e+00 6.400839005598587747e-03
-8.381900000000314321e+00 -3.443699999999807915e+00 1.598399197937164923e-02
-8.264700000000175351e+00 -3.443699999999807915e+00 6.398708942701549982e-03
-8.147500000000036380e+00 -3.443699999999807915e+00 1.278889763381495064e-02
-8.069400000000314321e+00 -3.443699999999807915e+00 3.199780483930182717e-02
-7.952200000000175351e+00 -3.443699999999807915e+00 1.923020783445725593e-02
-7.874099999999998545e+00 -3.443699999999807915e+00 1.921742745707502587e-02
-7.756900000000314321e+00 -3.443699999999807915e+00 2.882188105981847021e-02
-7.639700000000175351e+00 -3.443699999999807915e+00 9.589543162464173043e-03
-7.561599999999998545e+00 -3.443699999999807915e+00 1.603511348890055560e-02
-7.444400000000314321e+00 -3.443699999999807915e+00 2.874732885842214494e-02
-7.366300000000137516e+00 -3.443699999999807915e+00 1.598399197937164923e-02
-7.249099999999998545e+00 -3.443699999999807915e+00 3.196585389584626069e-02
-7.170900000000074215e+00 -3.443699999999807915e+00 2.552667375810099143e-02
-7.053800000000137516e+00 -3.443699999999807915e+00 4.795410600101198545e-02
-6.975600000000213186e+00 -3.443699999999807915e+00 4.476540184414640189e-02
-6.858400000000074215e+00 -3.443699999999807915e+00 4.165124988867713318e-02
-6.741200000000389991e+00 -3.443699999999807915e+00 8.301281122335713025e-02
-6.663100000000213186e+00 -3.443699999999807915e+00 6.372509169067984425e-02
-6.545900000000074215e+00 -3.443699999999807915e+00 7.981132668910932704e-02
-6.467800000000352156e+00 -3.443699999999807915e+00 9.894781175609690393e-02
-6.350600000000213186e+00 -3.443699999999807915e+00 7.345947913014259922e-02
-6.272500000000036380e+00 -3.443699999999807915e+00 4.781991203849860622e-02
-6.155300000000352156e+00 -3.443699999999807915e+00 1.052613181829169520e-01
-6.038100000000213186e+00 -3.443699999999807915e+00 1.020619637115661726e-01
-5.960000000000036380e+00 -3.443699999999807915e+00 1.436194908327736441e-01
-5.842800000000352156e+00 -3.443699999999807915e+00 1.502993680778841601e-01
-5.764700000000175351e+00 -3.443699999999807915e+00 1.338893635191049647e-01
-5.647500000000036380e+00 -3.443699999999807915e+00 1.371483597515728292e-01
-5.569400000000314321e+00 -3.443699999999807915e+00 1.532516352531785864e-01
-5.452200000000175351e+00 -3.443699999999807915e+00 1.566448254481598024e-01
-5.374099999999998545e+00 -3.443699999999807915e+00 1.754405004516213507e-01
-5.256900000000314321e+00 -3.443699999999807915e+00 2.110402416498140810e-01
-5.139700000000175351e+00 -3.443699999999807915e+00 2.042069998761168181e-01
-5.061599999999998545e+00 -3.443699999999807915e+00 1.977592994867833909e-01
-4.944400000000314321e+00 -3.443699999999807915e+00 2.168702237990065562e-01
-4.866200000000389991e+00 -3.443699999999807915e+00 2.362942673570942176e-01
-4.749099999999998545e+00 -3.443699999999807915e+00 2.266514726222041143e-01
-4.670900000000074215e+00 -3.443699999999807915e+00 2.716085801270839428e-01
-4.553800000000137516e+00 -3.443699999999807915e+00 2.493707234820092822e-01
-4.436599999999998545e+00 -3.443699999999807915e+00 3.068014793119424044e-01
-4.358400000000074215e+00 -3.443699999999807915e+00 2.832685444254688378e-01
-4.280300000000352156e+00 -3.443699999999807915e+00 2.934332045701332214e-01
-4.163100000000213186e+00 -3.443699999999807915e+00 3.538993000283452428e-01
-4.045900000000074215e+00 -3.443699999999807915e+00 3.157370931650160251e-01
-3.967800000000352156e+00 -3.443699999999807915e+00 3.150448227234787235e-01
-3.850600000000213186e+00 -3.443699999999807915e+00 3.407035603811960356e-01
-3.772500000000036380e+00 -3.443699999999807915e+00 3.289200524347829502e-01
-3.655300000000352156e+00 -3.443699999999807915e+00 3.637444507384539616e-01
-3.577200000000175351e+00 -3.443699999999807915e+00 3.087419666111438366e-01
-3.460000000000036380e+00 -3.443699999999807915e+00 3.669416751469076754e-01
-3.342800000000352156e+00 -3.443699999999807915e+00 3.535350592729517571e-01
-3.264700000000175351e+00 -3.443699999999807915e+00 3.696234243342783055e-01
-3.147500000000036380e+00 -3.443699999999807915e+00 3.749762723945342380e-01
-3.069400000000314321e+00 -3.443699999999807915e+00 3.861484522894975124e-01
-2.952200000000175351e+00 -3.443699999999807915e+00 4.686457882917714479e-01
-2.835000000000036380e+00 -3.443699999999807915e+00 4.677043004912808111e-01
-2.756900000000314321e+00 -3.443699999999807915e+00 3.602894887194585949e-01
-2.678800000000137516e+00 -3.443699999999807915e+00 3.441947334694410165e-01
-2.561599999999998545e+00 -3.443699999999807915e+00 3.155453875042826262e-01
-2.444400000000314321e+00 -3.443699999999807915e+00 4.181718178835637789e-01
-2.366200000000389991e+00 -3.443699999999807915e+00 3.308924906774399211e-01
-2.249099999999998545e+00 -3.443699999999807915e+00 3.694934904975589740e-01
-2.170900000000074215e+00 -3.443699999999807915e+00 2.930519233115634337e-01
-2.053800000000137516e+00 -3.443699999999807915e+00 3.064095477388874555e-01
-1.975600000000213186e+00 -3.443699999999807915e+00 3.186254584533992351e-01
-1.858400000000074215e+00 -3.443699999999807915e+00 2.991865044550323094e-01
-1.741200000000389991e+00 -3.443699999999807915e+00 2.739346088106491828e-01
-1.663100000000213186e+00 -3.443699999999807915e+00 2.982173258368800983e-01
-1.545900000000074215e+00 -3.443699999999807915e+00 2.737343828983276328e-01
-1.467800000000352156e+00 -3.443699999999807915e+00 3.282192617416575531e-01
-1.350600000000213186e+00 -3.443699999999807915e+00 2.892178100968954002e-01
-1.272500000000036380e+00 -3.443699999999807915e+00 2.575906362016781581e-01
-1.155300000000352156e+00 -3.443699999999807915e+00 2.802907164954099861e-01
-1.038100000000213186e+00 -3.443699999999807915e+00 2.574223612328121469e-01
-9.600000000000363798e-01 -3.443699999999807915e+00 2.260507948852394366e-01
-8.819000000003143214e-01 -3.443699999999807915e+00 2.547640427373090155e-01
-7.647000000001753506e-01 -3.443699999999807915e+00 2.317955745185503735e-01
-6.475000000000363798e-01 -3.443699999999807915e+00 2.602297841311079774e-01
-5.694000000003143214e-01 -3.443699999999807915e+00 1.937547812403523362e-01
-4.522000000001753506e-01 -3.443699999999807915e+00 1.936610584728826745e-01
-3.740999999999985448e-01 -3.443699999999807915e+00 2.034891686798150634e-01
-2.569000000003143214e-01 -3.443699999999807915e+00 2.134514728492608593e-01
-1.788000000001375156e-01 -3.443699999999807915e+00 1.964812617485607316e-01
-6.159999999999854481e-02 -3.443699999999807915e+00 1.719663678665526718e-01
5.559999999968567863e-02 -3.443699999999807915e+00 1.497157308440958123e-01
1.337999999996100087e-01 -3.443699999999807915e+00 1.878545070155576424e-01
2.509000000000014552e-01 -3.443699999999807915e+00 1.459561698308241284e-01
3.290999999999257852e-01 -3.443699999999807915e+00 2.035317699377558465e-01
4.461999999998624844e-01 -3.443699999999807915e+00 1.430145529700148910e-01
5.243999999997868144e-01 -3.443699999999807915e+00 1.206062912931772507e-01
6.415999999999257852e-01 -3.443699999999807915e+00 1.623491338864270217e-01
7.586999999998624844e-01 -3.443699999999807915e+00 1.781179895131978497e-01
8.368999999997868144e-01 -3.443699999999807915e+00 1.557736297232713285e-01
9.540999999999257852e-01 -3.443699999999807915e+00 1.208065172054988146e-01
1.032199999999647844e+00 -3.443699999999807915e+00 1.619359016844016952e-01
1.149399999999786814e+00 -3.443699999999807915e+00 1.433702734738202256e-01
1.227499999999963620e+00 -3.443699999999807915e+00 1.111317715271531309e-01
1.344699999999647844e+00 -3.443699999999807915e+00 8.253141700862659524e-02
1.461899999999786814e+00 -3.443699999999807915e+00 1.109443259922138075e-01
1.539999999999963620e+00 -3.443699999999807915e+00 9.826193150325072956e-02
1.618099999999685679e+00 -3.443699999999807915e+00 1.333845386125070143e-01
1.735299999999824649e+00 -3.443699999999807915e+00 6.349930502359384110e-02
1.852499999999963620e+00 -3.443699999999807915e+00 1.365945433983429824e-01
1.930599999999685679e+00 -3.443699999999807915e+00 6.357172716209312513e-02
2.047799999999824649e+00 -3.443699999999807915e+00 6.987032314863389493e-02
2.125900000000001455e+00 -3.443699999999807915e+00 9.842381628342559974e-02
2.243099999999685679e+00 -3.443699999999807915e+00 7.299512541858835246e-02
2.321199999999862484e+00 -3.443699999999807915e+00 9.817672898736921894e-02
2.438400000000001455e+00 -3.443699999999807915e+00 5.064863556576480047e-02
2.555599999999685679e+00 -3.443699999999807915e+00 6.339919206743306612e-02
2.633799999999610009e+00 -3.443699999999807915e+00 8.234184141079022023e-02
2.750900000000001455e+00 -3.443699999999807915e+00 4.437560033398847692e-02
2.829099999999925785e+00 -3.443699999999807915e+00 5.382455934524816438e-02
2.946299999999610009e+00 -3.443699999999807915e+00 5.066567606894110259e-02
3.024399999999786814e+00 -3.443699999999807915e+00 9.201019690044479060e-02
3.141599999999925785e+00 -3.443699999999807915e+00 7.299086529279427693e-02
3.258699999999862484e+00 -3.443699999999807915e+00 5.073170801874927333e-02
3.336899999999786814e+00 -3.443699999999807915e+00 6.343114301088863261e-02
3.454099999999925785e+00 -3.443699999999807915e+00 6.003795281590742355e-02
3.532199999999647844e+00 -3.443699999999807915e+00 3.168468559343726870e-02
3.649399999999786814e+00 -3.443699999999807915e+00 3.800671227184546086e-02
3.727499999999963620e+00 -3.443699999999807915e+00 4.117624586263770453e-02
3.844699999999647844e+00 -3.443699999999807915e+00 4.420519530222545568e-02
3.961899999999786814e+00 -3.443699999999807915e+00 3.475623629096578210e-02
4.039999999999963620e+00 -3.443699999999807915e+00 6.340345219322714165e-02
4.157199999999647844e+00 -3.443699999999807915e+00 2.849172131077760614e-02
4.235299999999824649e+00 -3.443699999999807915e+00 3.484569893264136825e-02
4.352499999999963620e+00 -3.443699999999807915e+00 4.749188235235477645e-02
4.430599999999685679e+00 -3.443699999999807915e+00 3.169107578212838200e-02
4.547799999999824649e+00 -3.443699999999807915e+00 1.898099047550383042e-02
4.625900000000001455e+00 -3.443699999999807915e+00 4.118050598843178006e-02
4.743099999999685679e+00 -3.443699999999807915e+00 1.902785185923866473e-02
4.821199999999862484e+00 -3.443699999999807915e+00 4.423501618278398440e-02
4.938400000000001455e+00 -3.443699999999807915e+00 4.736620864142955523e-02
5.055599999999685679e+00 -3.443699999999807915e+00 2.214626394050200550e-02
5.133699999999862484e+00 -3.443699999999807915e+00 2.213987375181089221e-02
5.250900000000001455e+00 -3.443699999999807915e+00 3.469872459274575549e-02
5.329099999999925785e+00 -3.443699999999807915e+00 3.166764509026096658e-02
5.446299999999610009e+00 -3.443699999999807915e+00 3.484995905843544378e-02
5.524399999999786814e+00 -3.443699999999807915e+00 1.261849260205192592e-02
5.641599999999925785e+00 -3.443699999999807915e+00 2.846616055601315642e-02
5.719699999999647844e+00 -3.443699999999807915e+00 3.165912483867281552e-02
5.836899999999786814e+00 -3.443699999999807915e+00 3.801736258633064969e-02
5.954099999999925785e+00 -3.443699999999807915e+00 2.211218293414939778e-02
6.032199999999647844e+00 -3.443699999999807915e+00 1.898951072709198148e-02
-1.197560000000021319e+01 -3.131199999999807915e+00 3.212134848733002018e-03
-1.185840000000007421e+01 -3.131199999999807915e+00 1.000000000000000082e-05
-1.174130000000013752e+01 -3.131199999999807915e+00 3.218525037424115314e-03
-1.166310000000021319e+01 -3.131199999999807915e+00 6.445570326436381690e-03
-1.154590000000007421e+01 -3.131199999999807915e+00 3.212134848733002018e-03
-1.146780000000035216e+01 -3.131199999999807915e+00 3.212134848733002018e-03
-1.135060000000021319e+01 -3.131199999999807915e+00 1.000000000000000082e-05
-1.127250000000003638e+01 -3.131199999999807915e+00 3.212134848733002018e-03
-1.115530000000035216e+01 -3.131199999999807915e+00 3.212134848733002018e-03
-1.107720000000017535e+01 -3.131199999999807915e+00 1.000000000000000082e-05
-1.096000000000003638e+01 -3.131199999999807915e+00 1.000000000000000082e-05
-1.084280000000035216e+01 -3.131199999999807915e+00 1.000000000000000082e-05
-1.076470000000017535e+01 -3.131199999999807915e+00 3.210004785835964252e-03
-1.064750000000003638e+01 -3.131199999999807915e+00 3.220655100321153080e-03
-1.056940000000031432e+01 -3.131199999999807915e+00 3.212134848733002018e-03
-1.045220000000017535e+01 -3.131199999999807915e+00 3.214264911630039349e-03
-1.037409999999999854e+01 -3.131199999999807915e+00 6.409359257186738809e-03
-1.025690000000031432e+01 -3.131199999999807915e+00 1.285066945782904584e-02
-1.017870000000038999e+01 -3.131199999999807915e+00 9.632144420404930088e-03
-1.006159999999999854e+01 -3.131199999999807915e+00 3.214264911630039349e-03
-9.944400000000314321e+00 -3.131199999999807915e+00 6.415749445877852973e-03
-9.866300000000137516e+00 -3.131199999999807915e+00 3.207874722938926487e-03
-9.749099999999998545e+00 -3.131199999999807915e+00 6.422139634568966270e-03
-9.670900000000074215e+00 -3.131199999999807915e+00 1.000000000000000082e-05
-9.553700000000389991e+00 -3.131199999999807915e+00 3.216394974527077549e-03
-9.436599999999998545e+00 -3.131199999999807915e+00 6.417879508774890739e-03
-9.358400000000074215e+00 -3.131199999999807915e+00 3.205744660041888287e-03
-9.280300000000352156e+00 -3.131199999999807915e+00 6.426399760363040933e-03
-9.163100000000213186e+00 -3.131199999999807915e+00 1.285492958362312137e-02
-9.045900000000074215e+00 -3.131199999999807915e+00 6.426399760363040933e-03
-8.967800000000352156e+00 -3.131199999999807915e+00 1.924511827473652029e-02
-8.850600000000213186e+00 -3.131199999999807915e+00 6.432789949054155097e-03
-8.772500000000036380e+00 -3.131199999999807915e+00 9.632144420404930088e-03
-8.655300000000352156e+00 -3.131199999999807915e+00 9.653445049375307743e-03
-8.538100000000213186e+00 -3.131199999999807915e+00 6.434920011951192863e-03
-8.460000000000036380e+00 -3.131199999999807915e+00 1.602659323731240454e-02
-8.381900000000314321e+00 -3.131199999999807915e+00 1.599251223095980029e-02
-8.264700000000175351e+00 -3.131199999999807915e+00 3.210004785835964252e-03
-8.147500000000036380e+00 -3.131199999999807915e+00 1.601807298572425348e-02
-8.069400000000314321e+00 -3.131199999999807915e+00 9.610843791434552433e-03
-7.952200000000175351e+00 -3.131199999999807915e+00 1.281871851437347762e-02
-7.874099999999998545e+00 -3.131199999999807915e+00 9.606583665640476902e-03
-7.756900000000314321e+00 -3.131199999999807915e+00 1.916843601044316073e-02
-7.639700000000175351e+00 -3.131199999999807915e+00 2.247429362664582486e-02
-7.561599999999998545e+00 -3.131199999999807915e+00 3.839012359331226559e-02
-7.444400000000314321e+00 -3.131199999999807915e+00 1.927280909239801124e-02
-7.366300000000137516e+00 -3.131199999999807915e+00 1.923659802314836922e-02
-7.249099999999998545e+00 -3.131199999999807915e+00 1.599890241965091359e-02
-7.170900000000074215e+00 -3.131199999999807915e+00 1.598399197937164923e-02
-7.053800000000137516e+00 -3.131199999999807915e+00 4.149362523429633853e-02
-6.975600000000213186e+00 -3.131199999999807915e+00 4.473984108938194176e-02
-6.858400000000074215e+00 -3.131199999999807915e+00 7.048165120008376139e-02
-6.741200000000389991e+00 -3.131199999999807915e+00 3.196585389584626069e-02
-6.663100000000213186e+00 -3.131199999999807915e+00 4.783695254167490835e-02
-6.545900000000074215e+00 -3.131199999999807915e+00 5.127487405749391047e-02
-6.467800000000352156e+00 -3.131199999999807915e+00 7.370017623750786673e-02
-6.350600000000213186e+00 -3.131199999999807915e+00 5.775665545317993504e-02
-6.272500000000036380e+00 -3.131199999999807915e+00 7.680793800428602214e-02
-6.155300000000352156e+00 -3.131199999999807915e+00 5.774813520159179092e-02
-6.038100000000213186e+00 -3.131199999999807915e+00 5.431873393736093292e-02
-5.960000000000036380e+00 -3.131199999999807915e+00 1.148806822259396399e-01
-5.842800000000352156e+00 -3.131199999999807915e+00 1.214710968293746113e-01
-5.764700000000175351e+00 -3.131199999999807915e+00 1.086033868683692477e-01
-5.647500000000036380e+00 -3.131199999999807915e+00 1.281999655211170097e-01
-5.569400000000314321e+00 -3.131199999999807915e+00 1.371888309466165190e-01
-5.452200000000175351e+00 -3.131199999999807915e+00 1.438474075627566851e-01
-5.374099999999998545e+00 -3.131199999999807915e+00 1.755959950431051075e-01
-5.256900000000314321e+00 -3.131199999999807915e+00 2.178202318510853719e-01
-5.139700000000175351e+00 -3.131199999999807915e+00 1.694379832077687886e-01
-5.061599999999998545e+00 -3.131199999999807915e+00 2.266110014271604245e-01
-4.944400000000314321e+00 -3.131199999999807915e+00 2.049418715755948472e-01
-4.866200000000389991e+00 -3.131199999999807915e+00 2.565064341870859077e-01
-4.749099999999998545e+00 -3.131199999999807915e+00 2.678170681703566092e-01
-4.670900000000074215e+00 -3.131199999999807915e+00 2.682643813787345399e-01
-4.553800000000137516e+00 -3.131199999999807915e+00 3.034125492427552917e-01
-4.436599999999998545e+00 -3.131199999999807915e+00 2.298273964016874782e-01
-4.358400000000074215e+00 -3.131199999999807915e+00 2.810703195157258083e-01
-4.280300000000352156e+00 -3.131199999999807915e+00 2.905576196591321825e-01
-4.163100000000213186e+00 -3.131199999999807915e+00 3.452704152324451159e-01
-4.045900000000074215e+00 -3.131199999999807915e+00 2.976230382886065895e-01
-3.967800000000352156e+00 -3.131199999999807915e+00 3.064095477388874555e-01
-3.850600000000213186e+00 -3.131199999999807915e+00 4.116559554815251709e-01
-3.772500000000036380e+00 -3.131199999999807915e+00 3.447165988792152413e-01
-3.655300000000352156e+00 -3.131199999999807915e+00 4.238846465734191771e-01
-3.577200000000175351e+00 -3.131199999999807915e+00 4.247153711032639056e-01
-3.460000000000036380e+00 -3.131199999999807915e+00 3.980320731920714006e-01
-3.342800000000352156e+00 -3.131199999999807915e+00 3.920828075206448382e-01
-3.264700000000175351e+00 -3.131199999999807915e+00 4.271841140009307591e-01
-3.147500000000036380e+00 -3.131199999999807915e+00 4.273907301019434501e-01
-3.069400000000314321e+00 -3.131199999999807915e+00 4.304345899818104448e-01
-2.952200000000175351e+00 -3.131199999999807915e+00 4.089465154764930777e-01
-2.835000000000036380e+00 -3.131199999999807915e+00 5.017490957746360003e-01
-2.756900000000314321e+00 -3.131199999999807915e+00 4.440499520196760641e-01
-2.678800000000137516e+00 -3.131199999999807915e+00 4.485976363048517213e-01
-2.561599999999998545e+00 -3.131199999999807915e+00 3.643728192930800747e-01
-2.444400000000314321e+00 -3.131199999999807915e+00 4.649011377187790561e-01
-2.366200000000389991e+00 -3.131199999999807915e+00 4.116559554815251709e-01
-2.249099999999998545e+00 -3.131199999999807915e+00 4.059324764771845562e-01
-2.170900000000074215e+00 -3.131199999999807915e+00 3.666200356494550006e-01
-2.053800000000137516e+00 -3.131199999999807915e+00 4.596292320486105032e-01
-1.975600000000213186e+00 -3.131199999999807915e+00 3.927047858865798657e-01
-1.858400000000074215e+00 -3.131199999999807915e+00 4.044797735814048556e-01
-1.741200000000389991e+00 -3.131199999999807915e+00 3.824101919051961507e-01
-1.663100000000213186e+00 -3.131199999999807915e+00 4.040644113164824636e-01
-1.545900000000074215e+00 -3.131199999999807915e+00 3.128146468702801553e-01
-1.467800000000352156e+00 -3.131199999999807915e+00 3.437665908271363979e-01
-1.350600000000213186e+00 -3.131199999999807915e+00 3.512005103377983106e-01
-1.272500000000036380e+00 -3.131199999999807915e+00 3.706863257199001227e-01
-1.155300000000352156e+00 -3.131199999999807915e+00 3.413596197534836674e-01
-1.038100000000213186e+00 -3.131199999999807915e+00 3.603022690968408770e-01
-9.600000000000363798e-01 -3.131199999999807915e+00 3.189428378250578899e-01
-8.819000000003143214e-01 -3.131199999999807915e+00 3.024838418196468259e-01
-7.647000000001753506e-01 -3.131199999999807915e+00 3.183187293962257969e-01
-6.475000000000363798e-01 -3.131199999999807915e+00 3.244362700365184260e-01
-5.694000000003143214e-01 -3.131199999999807915e+00 3.188405948060000772e-01
-4.522000000001753506e-01 -3.131199999999807915e+00 2.549450980835571978e-01
-3.740999999999985448e-01 -3.131199999999807915e+00 1.940359495427613212e-01
-2.569000000003143214e-01 -3.131199999999807915e+00 2.259698524951520016e-01
-1.788000000001375156e-01 -3.131199999999807915e+00 2.480586047374340186e-01
-6.159999999999854481e-02 -3.131199999999807915e+00 2.483056920334903994e-01
5.559999999968567863e-02 -3.131199999999807915e+00 2.138050632901691284e-01
1.337999999996100087e-01 -3.131199999999807915e+00 2.288603478464323049e-01
2.509000000000014552e-01 -3.131199999999807915e+00 1.909835694113061477e-01
3.290999999999257852e-01 -3.131199999999807915e+00 2.066565722077102762e-01
4.461999999998624844e-01 -3.131199999999807915e+00 1.975995447695055585e-01
5.243999999997868144e-01 -3.131199999999807915e+00 1.719535874891704730e-01
6.415999999999257852e-01 -3.131199999999807915e+00 2.104310436612612523e-01
7.586999999998624844e-01 -3.131199999999807915e+00 2.165677548676271935e-01
8.368999999997868144e-01 -3.131199999999807915e+00 1.589921547606954477e-01
9.540999999999257852e-01 -3.131199999999807915e+00 1.556074848173023828e-01
1.032199999999647844e+00 -3.131199999999807915e+00 1.432254291968216575e-01
1.149399999999786814e+00 -3.131199999999807915e+00 1.495005944914950258e-01
1.227499999999963620e+00 -3.131199999999807915e+00 1.687031115082907595e-01
1.344699999999647844e+00 -3.131199999999807915e+00 1.652161985458398819e-01
1.461899999999786814e+00 -3.131199999999807915e+00 2.034785183653298746e-01
1.539999999999963620e+00 -3.131199999999807915e+00 1.658850382955097680e-01
1.618099999999685679e+00 -3.131199999999807915e+00 1.145420022253106351e-01
1.735299999999824649e+00 -3.131199999999807915e+00 1.304599622548741067e-01
1.852499999999963620e+00 -3.131199999999807915e+00 1.240378226203051326e-01
1.930599999999685679e+00 -3.131199999999807915e+00 1.048289154148182717e-01
2.047799999999824649e+00 -3.131199999999807915e+00 9.858144093780640826e-02
2.125900000000001455e+00 -3.131199999999807915e+00 9.538634659224970447e-02
2.243099999999685679e+00 -3.131199999999807915e+00 1.079707581879490175e-01
2.321199999999862484e+00 -3.131199999999807915e+00 9.221681300145745386e-02
2.438400000000001455e+00 -3.131199999999807915e+00 6.683285345745799966e-02
2.555599999999685679e+00 -3.131199999999807915e+00 1.175496510359280156e-01
2.633799999999610009e+00 -3.131199999999807915e+00 7.642665674571624823e-02
2.750900000000001455e+00 -3.131199999999807915e+00 8.893651614001925332e-02
2.829099999999925785e+00 -3.131199999999807915e+00 9.203788771810628155e-02
2.946299999999610009e+00 -3.131199999999807915e+00 1.078216537851563878e-01
3.024399999999786814e+00 -3.131199999999807915e+00 5.707929545192191173e-02
3.141599999999925785e+00 -3.131199999999807915e+00 5.081478047173374618e-02
3.258699999999862484e+00 -3.131199999999807915e+00 7.615613875779245201e-02
3.336899999999786814e+00 -3.131199999999807915e+00 6.667096867728312948e-02
3.454099999999925785e+00 -3.131199999999807915e+00 6.976382000378200665e-02
3.532199999999647844e+00 -3.131199999999807915e+00 5.722839985471456919e-02
3.649399999999786814e+00 -3.131199999999807915e+00 7.284815107869276052e-02
3.727499999999963620e+00 -3.131199999999807915e+00 6.342901294799159484e-02
3.844699999999647844e+00 -3.131199999999807915e+00 4.757495480533925625e-02
3.961899999999786814e+00 -3.131199999999807915e+00 3.481374798918579483e-02
4.039999999999963620e+00 -3.131199999999807915e+00 5.086590198126265949e-02
4.157199999999647844e+00 -3.131199999999807915e+00 4.109743353544730721e-02
4.235299999999824649e+00 -3.131199999999807915e+00 6.971269849425311416e-02
4.352499999999963620e+00 -3.131199999999807915e+00 2.542017061324910315e-02
4.430599999999685679e+00 -3.131199999999807915e+00 3.490108056796434322e-02
4.547799999999824649e+00 -3.131199999999807915e+00 3.798115151708100767e-02
4.625900000000001455e+00 -3.131199999999807915e+00 3.163356408390836233e-02
4.743099999999685679e+00 -3.131199999999807915e+00 4.740454977357622807e-02
4.821199999999862484e+00 -3.131199999999807915e+00 5.060816437072108293e-02
4.938400000000001455e+00 -3.131199999999807915e+00 3.171237641109876659e-02
5.055599999999685679e+00 -3.131199999999807915e+00 4.134026070570961942e-02
5.133699999999862484e+00 -3.131199999999807915e+00 2.860248458142357689e-02
5.250900000000001455e+00 -3.131199999999807915e+00 3.815794673753514221e-02
5.329099999999925785e+00 -3.131199999999807915e+00 3.168468559343726870e-02
5.446299999999610009e+00 -3.131199999999807915e+00 2.216117438078126639e-02
5.524399999999786814e+00 -3.131199999999807915e+00 3.480096761180356824e-02
5.641599999999925785e+00 -3.131199999999807915e+00 2.849172131077760614e-02
5.719699999999647844e+00 -3.131199999999807915e+00 2.219312532423683634e-02
5.836899999999786814e+00 -3.131199999999807915e+00 1.897886041260679613e-02
5.954099999999925785e+00 -3.131199999999807915e+00 2.850663175105687397e-02
6.032199999999647844e+00 -3.131199999999807915e+00 1.583275751368196441e-02
-1.197560000000021319e+01 -2.740600000000085856e+00 9.681135867036798695e-03
-1.185840000000007421e+01 -2.740600000000085856e+00 1.000000000000000082e-05
-1.174130000000013752e+01 -2.740600000000085856e+00 1.000000000000000082e-05
-1.166310000000021319e+01 -2.740600000000085856e+00 1.000000000000000082e-05
-1.154590000000007421e+01 -2.740600000000085856e+00 1.000000000000000082e-05
-1.146780000000035216e+01 -2.740600000000085856e+00 9.670485552551611602e-03
-1.135060000000021319e+01 -2.740600000000085856e+00 6.445570326436381690e-03
-1.127250000000003638e+01 -2.740600000000085856e+00 1.000000000000000082e-05
-1.115530000000035216e+01 -2.740600000000085856e+00 1.000000000000000082e-05
-1.107720000000017535e+01 -2.740600000000085856e+00 9.636404546199005619e-03
-1.096000000000003638e+01 -2.740600000000085856e+00 6.441310200642306159e-03
-1.084280000000035216e+01 -2.740600000000085856e+00 6.428529823260078699e-03
-1.076470000000017535e+01 -2.740600000000085856e+00 1.000000000000000082e-05
-1.064750000000003638e+01 -2.740600000000085856e+00 1.000000000000000082e-05
-1.056940000000031432e+01 -2.740600000000085856e+00 1.000000000000000082e-05
-1.045220000000017535e+01 -2.740600000000085856e+00 1.000000000000000082e-05
-1.037409999999999854e+01 -2.740600000000085856e+00 3.216394974527077549e-03
-1.025690000000031432e+01 -2.740600000000085856e+00 3.216394974527077549e-03
-1.017870000000038999e+01 -2.740600000000085856e+00 6.432789949054155097e-03
-1.006159999999999854e+01 -2.740600000000085856e+00 3.210004785835964252e-03
-9.944400000000314321e+00 -2.740600000000085856e+00 1.000000000000000082e-05
-9.866300000000137516e+00 -2.740600000000085856e+00 1.291457134474018054e-02
-9.749099999999998545e+00 -2.740600000000085856e+00 1.000000000000000082e-05
-9.670900000000074215e+00 -2.740600000000085856e+00 1.000000000000000082e-05
-9.553700000000389991e+00 -2.740600000000085856e+00 6.437050074848230628e-03
-9.436599999999998545e+00 -2.740600000000085856e+00 6.441310200642306159e-03
-9.358400000000074215e+00 -2.740600000000085856e+00 6.441310200642306159e-03
-9.280300000000352156e+00 -2.740600000000085856e+00 6.437050074848230628e-03
-9.163100000000213186e+00 -2.740600000000085856e+00 6.430659886157117332e-03
-9.045900000000074215e+00 -2.740600000000085856e+00 3.201484534247812756e-03
-8.967800000000352156e+00 -2.740600000000085856e+00 1.280806819988829053e-02
-8.850600000000213186e+00 -2.740600000000085856e+00 3.207874722938926487e-03
-8.772500000000036380e+00 -2.740600000000085856e+00 6.411489320083776575e-03
-8.655300000000352156e+00 -2.740600000000085856e+00 9.630014357507892322e-03
-8.538100000000213186e+00 -2.740600000000085856e+00 1.000000000000000082e-05
-8.460000000000036380e+00 -2.740600000000085856e+00 6.398708942701549982e-03
-8.381900000000314321e+00 -2.740600000000085856e+00 3.205744660041888287e-03
-8.264700000000175351e+00 -2.740600000000085856e+00 6.422139634568966270e-03
-8.147500000000036380e+00 -2.740600000000085856e+00 1.000000000000000082e-05
-8.069400000000314321e+00 -2.740600000000085856e+00 3.207874722938926487e-03
-7.952200000000175351e+00 -2.740600000000085856e+00 1.605854418076797102e-02
-7.874099999999998545e+00 -2.740600000000085856e+00 1.605215399207685772e-02
-7.756900000000314321e+00 -2.740600000000085856e+00 3.205744660041888287e-03
-7.639700000000175351e+00 -2.740600000000085856e+00 2.245299299767544721e-02
-7.561599999999998545e+00 -2.740600000000085856e+00 2.250198444430731581e-02
-7.444400000000314321e+00 -2.740600000000085856e+00 9.617233980125665729e-03
-7.366300000000137516e+00 -2.740600000000085856e+00 1.601168279703314018e-02
-7.249099999999998545e+00 -2.740600000000085856e+00 2.570772910434920497e-02
-7.170900000000074215e+00 -2.740600000000085856e+00 2.564169715454103424e-02
-7.053800000000137516e+00 -2.740600000000085856e+00 1.282297864016755315e-02
-6.975600000000213186e+00 -2.740600000000085856e+00 3.842846472545893843e-02
-6.858400000000074215e+00 -2.740600000000085856e+00 3.199993490219886494e-02
-6.741200000000389991e+00 -2.740600000000085856e+00 3.534839377634228091e-02
-6.663100000000213186e+00 -2.740600000000085856e+00 1.928984959557431336e-02
-6.545900000000074215e+00 -2.740600000000085856e+00 3.192112257500846761e-02
-6.467800000000352156e+00 -2.740600000000085856e+00 6.073448338323877982e-02
-6.350600000000213186e+00 -2.740600000000085856e+00 8.022242882823761578e-02
-6.272500000000036380e+00 -2.740600000000085856e+00 5.440180639034540577e-02
-6.155300000000352156e+00 -2.740600000000085856e+00 5.440819657903651213e-02
-6.038100000000213186e+00 -2.740600000000085856e+00 6.722052490471888686e-02
-5.960000000000036380e+00 -2.740600000000085856e+00 1.153066948053472068e-01
-5.842800000000352156e+00 -2.740600000000085856e+00 1.408205881860659647e-01
-5.764700000000175351e+00 -2.740600000000085856e+00 8.979919161331956223e-02
-5.647500000000036380e+00 -2.740600000000085856e+00 1.248621569614587756e-01
-5.569400000000314321e+00 -2.740600000000085856e+00 1.284790037606289570e-01
-5.452200000000175351e+00 -2.740600000000085856e+00 1.539928971413477288e-01
-5.374099999999998545e+00 -2.740600000000085856e+00 1.156219441141088100e-01
-5.256900000000314321e+00 -2.740600000000085856e+00 1.789657545462188803e-01
-5.139700000000175351e+00 -2.740600000000085856e+00 2.043880552223650282e-01
-5.061599999999998545e+00 -2.740600000000085856e+00 1.797283170633584282e-01
-4.944400000000314321e+00 -2.740600000000085856e+00 1.885851185892415960e-01
-4.866200000000389991e+00 -2.740600000000085856e+00 1.792618332889071298e-01
-4.749099999999998545e+00 -2.740600000000085856e+00 2.306794215605025844e-01
-4.670900000000074215e+00 -2.740600000000085856e+00 2.651523594861623367e-01
-4.553800000000137516e+00 -2.740600000000085856e+00 2.183506175124478310e-01
-4.436599999999998545e+00 -2.740600000000085856e+00 3.011845034524537335e-01
-4.358400000000074215e+00 -2.740600000000085856e+00 3.457028180005437545e-01
-4.280300000000352156e+00 -2.740600000000085856e+00 3.257739495358580872e-01
-4.163100000000213186e+00 -2.740600000000085856e+00 2.875201499679562733e-01
-4.045900000000074215e+00 -2.740600000000085856e+00 2.837776294578608360e-01
-3.967800000000352156e+00 -2.740600000000085856e+00 3.848150329159518157e-01
-3.850600000000213186e+00 -2.740600000000085856e+00 3.616932001686065101e-01
-3.772500000000036380e+00 -2.740600000000085856e+00 3.808232950469029876e-01
-3.655300000000352156e+00 -2.740600000000085856e+00 3.648158723756639299e-01
-3.577200000000175351e+00 -2.740600000000085856e+00 4.087420294383774522e-01
-3.460000000000036380e+00 -2.740600000000085856e+00 4.287582304818416956e-01
-3.342800000000352156e+00 -2.740600000000085856e+00 4.626304906705367426e-01
-3.264700000000175351e+00 -2.740600000000085856e+00 3.842037048645020048e-01
-3.147500000000036380e+00 -2.740600000000085856e+00 4.138541803912681449e-01
-3.069400000000314321e+00 -2.740600000000085856e+00 5.079241481131484548e-01
-2.952200000000175351e+00 -2.740600000000085856e+00 4.839396398925028819e-01
-2.835000000000036380e+00 -2.740600000000085856e+00 4.760477568589778774e-01
-2.756900000000314321e+00 -2.740600000000085856e+00 5.390507572275617942e-01
-2.678800000000137516e+00 -2.740600000000085856e+00 4.622769002296284180e-01
-2.561599999999998545e+00 -2.740600000000085856e+00 5.157862102661150416e-01
-2.444400000000314321e+00 -2.740600000000085856e+00 4.738921332071756032e-01
-2.366200000000389991e+00 -2.740600000000085856e+00 4.661962159601780176e-01
-2.249099999999998545e+00 -2.740600000000085856e+00 5.764738322656189906e-01
-2.170900000000074215e+00 -2.740600000000085856e+00 5.046566316290924670e-01
-2.053800000000137516e+00 -2.740600000000085856e+00 4.409017190578541912e-01
-1.975600000000213186e+00 -2.740600000000085856e+00 4.467572619618110363e-01
-1.858400000000074215e+00 -2.740600000000085856e+00 3.888749327977059078e-01
-1.741200000000389991e+00 -2.740600000000085856e+00 4.724820315693366024e-01
-1.663100000000213186e+00 -2.740600000000085856e+00 4.566982655022864823e-01
-1.545900000000074215e+00 -2.740600000000085856e+00 4.971779807975927890e-01
-1.467800000000352156e+00 -2.740600000000085856e+00 4.507532599566539955e-01
-1.350600000000213186e+00 -2.740600000000085856e+00 4.116346548525547933e-01
-1.272500000000036380e+00 -2.740600000000085856e+00 3.733020429574625543e-01
-1.155300000000352156e+00 -2.740600000000085856e+00 4.305560035669415142e-01
-1.038100000000213186e+00 -2.740600000000085856e+00 4.245875673294416397e-01
-9.600000000000363798e-01 -2.740600000000085856e+00 4.500695097667048450e-01
-8.819000000003143214e-01 -2.740600000000085856e+00 3.509299923498745422e-01
-7.647000000001753506e-01 -2.740600000000085856e+00 3.057492282408057482e-01
-6.475000000000363798e-01 -2.740600000000085856e+00 2.912711907296398062e-01
-5.694000000003143214e-01 -2.740600000000085856e+00 3.486912962450878228e-01
-4.522000000001753506e-01 -2.740600000000085856e+00 3.375446771048890016e-01
-3.740999999999985448e-01 -2.740600000000085856e+00 2.864977197773781459e-01
-2.569000000003143214e-01 -2.740600000000085856e+00 3.286154534405065775e-01
-1.788000000001375156e-01 -2.740600000000085856e+00 2.803056269356892227e-01
-6.159999999999854481e-02 -2.740600000000085856e+00 3.224297507875087954e-01
5.559999999968567863e-02 -2.740600000000085856e+00 2.861249587703965092e-01
1.337999999996100087e-01 -2.740600000000085856e+00 2.799115652997372639e-01
2.509000000000014552e-01 -2.740600000000085856e+00 2.520141315372331769e-01
3.290999999999257852e-01 -2.740600000000085856e+00 2.513154709070047899e-01
4.461999999998624844e-01 -2.740600000000085856e+00 2.559803086515176074e-01
5.243999999997868144e-01 -2.740600000000085856e+00 3.186978805918985191e-01
6.415999999999257852e-01 -2.740600000000085856e+00 2.261317372753268995e-01
7.586999999998624844e-01 -2.740600000000085856e+00 2.642279121888479465e-01
8.368999999997868144e-01 -2.740600000000085856e+00 1.692995291194613616e-01
9.540999999999257852e-01 -2.740600000000085856e+00 2.136218778810239083e-01
1.032199999999647844e+00 -2.740600000000085856e+00 1.912157462670832919e-01
1.149399999999786814e+00 -2.740600000000085856e+00 1.914670936889337483e-01
1.227499999999963620e+00 -2.740600000000085856e+00 1.333078563482136547e-01
1.344699999999647844e+00 -2.740600000000085856e+00 1.881015943116139955e-01
1.461899999999786814e+00 -2.740600000000085856e+00 1.662002876042713573e-01
1.539999999999963620e+00 -2.740600000000085856e+00 1.213390329297582559e-01
1.618099999999685679e+00 -2.740600000000085856e+00 1.505358050594553798e-01
1.735299999999824649e+00 -2.740600000000085856e+00 1.460264619064263469e-01
1.852499999999963620e+00 -2.740600000000085856e+00 1.497050805296106235e-01
1.930599999999685679e+00 -2.740600000000085856e+00 1.338361119466790206e-01
2.047799999999824649e+00 -2.740600000000085856e+00 1.118389524089696691e-01
2.125900000000001455e+00 -2.740600000000085856e+00 1.181247680181282261e-01
2.243099999999685679e+00 -2.740600000000085856e+00 9.899893326562582418e-02
2.321199999999862484e+00 -2.740600000000085856e+00 1.179437126718800161e-01
2.438400000000001455e+00 -2.740600000000085856e+00 1.308412435134438945e-01
2.555599999999685679e+00 -2.740600000000085856e+00 1.207426153185876677e-01
2.633799999999610009e+00 -2.740600000000085856e+00 1.207724361991461964e-01
2.750900000000001455e+00 -2.740600000000085856e+00 9.544385829046972414e-02
2.829099999999925785e+00 -2.740600000000085856e+00 8.596507839865151490e-02
2.946299999999610009e+00 -2.740600000000085856e+00 8.583940468772628674e-02
3.024399999999786814e+00 -2.740600000000085856e+00 4.461203731555967583e-02
3.141599999999925785e+00 -2.740600000000085856e+00 4.442672184351739023e-02
3.258699999999862484e+00 -2.740600000000085856e+00 6.995978579030949496e-02
3.336899999999786814e+00 -2.740600000000085856e+00 8.280406505944741535e-02
3.454099999999925785e+00 -2.740600000000085856e+00 7.934484291465804251e-02
3.532199999999647844e+00 -2.740600000000085856e+00 6.387206603057546395e-02
3.649399999999786814e+00 -2.740600000000085856e+00 7.653955007925924980e-02
3.727499999999963620e+00 -2.740600000000085856e+00 7.318683107932176524e-02
3.844699999999647844e+00 -2.740600000000085856e+00 8.581384393296183355e-02
3.961899999999786814e+00 -2.740600000000085856e+00 6.042136413737422829e-02
4.039999999999963620e+00 -2.740600000000085856e+00 4.119541642871104442e-02
4.157199999999647844e+00 -2.740600000000085856e+00 5.720283909995010907e-02
4.235299999999824649e+00 -2.740600000000085856e+00 5.089359279892415044e-02
4.352499999999963620e+00 -2.740600000000085856e+00 4.462907781873597796e-02
4.430599999999685679e+00 -2.740600000000085856e+00 3.180609917856842828e-02
4.547799999999824649e+00 -2.740600000000085856e+00 4.468232939116192903e-02
4.625900000000001455e+00 -2.740600000000085856e+00 3.179331880118620168e-02
4.743099999999685679e+00 -2.740600000000085856e+00 3.491599100824361451e-02
4.821199999999862484e+00 -2.740600000000085856e+00 5.085738172967450149e-02
4.938400000000001455e+00 -2.740600000000085856e+00 2.853006244292428939e-02
5.055599999999685679e+00 -2.740600000000085856e+00 4.752596335870738764e-02
5.133699999999862484e+00 -2.740600000000085856e+00 4.771553895654374877e-02
5.250900000000001455e+00 -2.740600000000085856e+00 4.436281995660625727e-02
5.329099999999925785e+00 -2.740600000000085856e+00 4.751318298132516105e-02
5.446299999999610009e+00 -2.740600000000085856e+00 2.532857790867647577e-02
5.524399999999786814e+00 -2.740600000000085856e+00 3.817711730360848210e-02
5.641599999999925785e+00 -2.740600000000085856e+00 3.503527453047772938e-02
5.719699999999647844e+00 -2.740600000000085856e+00 2.537330922951426884e-02
5.836899999999786814e+00 -2.740600000000085856e+00 2.854284282030651598e-02
5.954099999999925785e+00 -2.740600000000085856e+00 3.491173088244953204e-02
6.032199999999647844e+00 -2.740600000000085856e+00 4.450127404491371202e-02
-1.197560000000021319e+01 -2.428100000000085856e+00 1.000000000000000082e-05
-1.185840000000007421e+01 -2.428100000000085856e+00 1.000000000000000082e-05
-1.174130000000013752e+01 -2.428100000000085856e+00 3.220655100321153080e-03
-1.166310000000021319e+01 -2.428100000000085856e+00 6.469001018303797979e-03
-1.154590000000007421e+01 -2.428100000000085856e+00 3.229175351909304142e-03
-1.146780000000035216e+01 -2.428100000000085856e+00 1.000000000000000082e-05
-1.135060000000021319e+01 -2.428100000000085856e+00 3.229175351909304142e-03
-1.127250000000003638e+01 -2.428100000000085856e+00 3.224915226115229044e-03
-1.115530000000035216e+01 -2.428100000000085856e+00 6.432789949054155097e-03
-1.107720000000017535e+01 -2.428100000000085856e+00 1.000000000000000082e-05
-1.096000000000003638e+01 -2.428100000000085856e+00 6.460480766715646049e-03
-1.084280000000035216e+01 -2.428100000000085856e+00 9.683265929933838195e-03
-1.076470000000017535e+01 -2.428100000000085856e+00 3.220655100321153080e-03
-1.064750000000003638e+01 -2.428100000000085856e+00 3.216394974527077549e-03
-1.056940000000031432e+01 -2.428100000000085856e+00 1.000000000000000082e-05
-1.045220000000017535e+01 -2.428100000000085856e+00 1.289966090446091618e-02
-1.037409999999999854e+01 -2.428100000000085856e+00 1.000000000000000082e-05
-1.025690000000031432e+01 -2.428100000000085856e+00 1.290605109315202774e-02
-1.017870000000038999e+01 -2.428100000000085856e+00 1.000000000000000082e-05
-1.006159999999999854e+01 -2.428100000000085856e+00 3.224915226115229044e-03
-9.944400000000314321e+00 -2.428100000000085856e+00 3.235565540600417872e-03
-9.866300000000137516e+00 -2.428100000000085856e+00 6.454090578024532752e-03
-9.749099999999998545e+00 -2.428100000000085856e+00 3.216394974527077549e-03
-9.670900000000074215e+00 -2.428100000000085856e+00 3.222785163218190845e-03
-9.553700000000389991e+00 -2.428100000000085856e+00 6.437050074848230628e-03
-9.436599999999998545e+00 -2.428100000000085856e+00 1.610114543870872980e-02
-9.358400000000074215e+00 -2.428100000000085856e+00 6.437050074848230628e-03
-9.280300000000352156e+00 -2.428100000000085856e+00 3.227045289012266376e-03
-9.163100000000213186e+00 -2.428100000000085856e+00 1.000000000000000082e-05
-9.045900000000074215e+00 -2.428100000000085856e+00 1.285279952072608187e-02
-8.967800000000352156e+00 -2.428100000000085856e+00 9.636404546199005619e-03
-8.850600000000213186e+00 -2.428100000000085856e+00 1.286344983521127243e-02
-8.772500000000036380e+00 -2.428100000000085856e+00 3.216394974527077549e-03
-8.655300000000352156e+00 -2.428100000000085856e+00 9.642794734890118916e-03
-8.538100000000213186e+00 -2.428100000000085856e+00 9.666225426757534336e-03
-8.460000000000036380e+00 -2.428100000000085856e+00 6.437050074848230628e-03
-8.381900000000314321e+00 -2.428100000000085856e+00 3.222785163218190845e-03
-8.264700000000175351e+00 -2.428100000000085856e+00 6.434920011951192863e-03
-8.147500000000036380e+00 -2.428100000000085856e+00 1.000000000000000082e-05
-8.069400000000314321e+00 -2.428100000000085856e+00 1.288262040128461232e-02
-7.952200000000175351e+00 -2.428100000000085856e+00 1.602233311151832901e-02
-7.874099999999998545e+00 -2.428100000000085856e+00 1.283149889175570595e-02
-7.756900000000314321e+00 -2.428100000000085856e+00 3.212134848733002018e-03
-7.639700000000175351e+00 -2.428100000000085856e+00 9.623624168816779026e-03
-7.561599999999998545e+00 -2.428100000000085856e+00 1.925363852632467135e-02
-7.444400000000314321e+00 -2.428100000000085856e+00 1.932180053902987985e-02
-7.366300000000137516e+00 -2.428100000000085856e+00 2.576737086546626240e-02
-7.249099999999998545e+00 -2.428100000000085856e+00 1.288901058997572562e-02
-7.170900000000074215e+00 -2.428100000000085856e+00 1.285918970941719690e-02
-7.053800000000137516e+00 -2.428100000000085856e+00 1.928984959557431336e-02
-6.975600000000213186e+00 -2.428100000000085856e+00 9.617233980125665729e-03
-6.858400000000074215e+00 -2.428100000000085856e+00 9.632144420404930088e-03
-6.741200000000389991e+00 -2.428100000000085856e+00 2.250198444430731581e-02
-6.663100000000213186e+00 -2.428100000000085856e+00 4.809256008931944021e-02
-6.545900000000074215e+00 -2.428100000000085856e+00 4.490811605824792524e-02
-6.467800000000352156e+00 -2.428100000000085856e+00 3.848171629788488257e-02
-6.350600000000213186e+00 -2.428100000000085856e+00 3.532709314737191020e-02
-6.272500000000036380e+00 -2.428100000000085856e+00 4.179183403988163265e-02
-6.155300000000352156e+00 -2.428100000000085856e+00 4.832260688219952582e-02
-6.038100000000213186e+00 -2.428100000000085856e+00 5.787167884961997438e-02
-5.960000000000036380e+00 -2.428100000000085856e+00 7.076068943959570867e-02
-5.842800000000352156e+00 -2.428100000000085856e+00 5.772257444682733774e-02
-5.764700000000175351e+00 -2.428100000000085856e+00 1.057214117686771093e-01
-5.647500000000036380e+00 -2.428100000000085856e+00 8.638257072647093082e-02
-5.569400000000314321e+00 -2.428100000000085856e+00 1.217330945657102564e-01
-5.452200000000175351e+00 -2.428100000000085856e+00 1.091998044795398359e-01
-5.374099999999998545e+00 -2.428100000000085856e+00 1.347605592439934385e-01
-5.256900000000314321e+00 -2.428100000000085856e+00 1.250197816158395703e-01
-5.139700000000175351e+00 -2.428100000000085856e+00 1.829511022265766229e-01
-5.061599999999998545e+00 -2.428100000000085856e+00 1.765225724033165355e-01
-4.944400000000314321e+00 -2.428100000000085856e+00 1.735553947877428727e-01
-4.866200000000389991e+00 -2.428100000000085856e+00 2.159628170048684126e-01
-4.749099999999998545e+00 -2.428100000000085856e+00 2.022132610044894419e-01
-4.670900000000074215e+00 -2.428100000000085856e+00 2.819755962469668864e-01
-4.553800000000137516e+00 -2.428100000000085856e+00 2.857479376376207969e-01
-4.436599999999998545e+00 -2.428100000000085856e+00 3.042901351563348511e-01
-4.358400000000074215e+00 -2.428100000000085856e+00 3.342963311869063814e-01
-4.280300000000352156e+00 -2.428100000000085856e+00 2.788614442914976177e-01
-4.163100000000213186e+00 -2.428100000000085856e+00 3.427654612655286481e-01
-4.045900000000074215e+00 -2.428100000000085856e+00 3.906897463859821396e-01
-3.967800000000352156e+00 -2.428100000000085856e+00 3.367501636442938873e-01
-3.850600000000213186e+00 -2.428100000000085856e+00 4.165700105849913792e-01
-3.772500000000036380e+00 -2.428100000000085856e+00 4.333293454588847404e-01
-3.655300000000352156e+00 -2.428100000000085856e+00 4.019428686710327936e-01
-3.577200000000175351e+00 -2.428100000000085856e+00 3.881954427335508329e-01
-3.460000000000036380e+00 -2.428100000000085856e+00 4.630224222435916914e-01
-3.342800000000352156e+00 -2.428100000000085856e+00 5.224362666306670011e-01
-3.264700000000175351e+00 -2.428100000000085856e+00 4.638808375910978832e-01
-3.147500000000036380e+00 -2.428100000000085856e+00 4.318425615567523801e-01
-3.069400000000314321e+00 -2.428100000000085856e+00 4.821503870589911589e-01
-2.952200000000175351e+00 -2.428100000000085856e+00 4.519077540468485199e-01
-2.835000000000036380e+00 -2.428100000000085856e+00 5.564363305931844250e-01
-2.756900000000314321e+00 -2.428100000000085856e+00 5.250583740569205737e-01
-2.678800000000137516e+00 -2.428100000000085856e+00 5.607071067017452837e-01
-2.561599999999998545e+00 -2.428100000000085856e+00 6.155945674326152028e-01
-2.444400000000314321e+00 -2.428100000000085856e+00 5.492281977496085155e-01
-2.366200000000389991e+00 -2.428100000000085856e+00 5.576930677024366512e-01
-2.249099999999998545e+00 -2.428100000000085856e+00 6.540336824725593301e-01
-2.170900000000074215e+00 -2.428100000000085856e+00 5.217738170696882838e-01
-2.053800000000137516e+00 -2.428100000000085856e+00 5.684285847035072115e-01
-1.975600000000213186e+00 -2.428100000000085856e+00 5.094151921410750017e-01
-1.858400000000074215e+00 -2.428100000000085856e+00 5.661834984100293511e-01
-1.741200000000389991e+00 -2.428100000000085856e+00 5.337362502994524860e-01
-1.663100000000213186e+00 -2.428100000000085856e+00 6.070402348381114255e-01
-1.545900000000074215e+00 -2.428100000000085856e+00 5.109445773011481728e-01
-1.467800000000352156e+00 -2.428100000000085856e+00 5.228771896503539018e-01
-1.350600000000213186e+00 -2.428100000000085856e+00 5.503954722171852110e-01
-1.272500000000036380e+00 -2.428100000000085856e+00 4.670461110560961138e-01
-1.155300000000352156e+00 -2.428100000000085856e+00 4.966965865828623095e-01
-1.038100000000213186e+00 -2.428100000000085856e+00 4.708078021322649187e-01
-9.600000000000363798e-01 -2.428100000000085856e+00 5.437518060413243370e-01
-8.819000000003143214e-01 -2.428100000000085856e+00 5.306071879037039807e-01
-7.647000000001753506e-01 -2.428100000000085856e+00 4.975763025593389344e-01
-6.475000000000363798e-01 -2.428100000000085856e+00 4.472535666168208635e-01
-5.694000000003143214e-01 -2.428100000000085856e+00 4.430466923951711933e-01
-4.522000000001753506e-01 -2.428100000000085856e+00 4.345754322536519165e-01
-3.740999999999985448e-01 -2.428100000000085856e+00 3.978701884118965304e-01
-2.569000000003143214e-01 -2.428100000000085856e+00 4.490321691358474809e-01
-1.788000000001375156e-01 -2.428100000000085856e+00 4.339939250827605233e-01
-6.159999999999854481e-02 -2.428100000000085856e+00 3.353741430128074907e-01
5.559999999968567863e-02 -2.428100000000085856e+00 2.782032548563129204e-01
1.337999999996100087e-01 -2.428100000000085856e+00 3.300170348267574272e-01
2.509000000000014552e-01 -2.428100000000085856e+00 3.767420945361786289e-01
3.290999999999257852e-01 -2.428100000000085856e+00 3.286516645097561917e-01
4.461999999998624844e-01 -2.428100000000085856e+00 2.716959127058624635e-01
5.243999999997868144e-01 -2.428100000000085856e+00 2.969925396710833554e-01
6.415999999999257852e-01 -2.428100000000085856e+00 2.363709496213876049e-01
7.586999999998624844e-01 -2.428100000000085856e+00 2.679832130763255549e-01
8.368999999997868144e-01 -2.428100000000085856e+00 2.401092100056889389e-01
9.540999999999257852e-01 -2.428100000000085856e+00 2.242381113598602704e-01
1.032199999999647844e+00 -2.428100000000085856e+00 2.103671417743501193e-01
1.149399999999786814e+00 -2.428100000000085856e+00 2.839246037977564696e-01
1.227499999999963620e+00 -2.428100000000085856e+00 2.333441302446968846e-01
1.344699999999647844e+00 -2.428100000000085856e+00 1.983663674124391818e-01
1.461899999999786814e+00 -2.428100000000085856e+00 1.851088559412759071e-01
1.539999999999963620e+00 -2.428100000000085856e+00 1.975761140776381430e-01
1.618099999999685679e+00 -2.428100000000085856e+00 1.949902177206342679e-01
1.735299999999824649e+00 -2.428100000000085856e+00 1.789870551751892580e-01
1.852499999999963620e+00 -2.428100000000085856e+00 1.561421306044588619e-01
1.930599999999685679e+00 -2.428100000000085856e+00 1.663877331392106806e-01
2.047799999999824649e+00 -2.428100000000085856e+00 1.880952041229229099e-01
2.125900000000001455e+00 -2.428100000000085856e+00 1.755342232190910123e-01
2.243099999999685679e+00 -2.428100000000085856e+00 1.688010944015545245e-01
2.321199999999862484e+00 -2.428100000000085856e+00 1.372846837769832185e-01
2.438400000000001455e+00 -2.428100000000085856e+00 9.555249149821865018e-02
2.555599999999685679e+00 -2.428100000000085856e+00 1.241251551990836949e-01
2.633799999999610009e+00 -2.428100000000085856e+00 1.337232186131360190e-01
2.750900000000001455e+00 -2.428100000000085856e+00 1.118304321573815180e-01
2.829099999999925785e+00 -2.428100000000085856e+00 1.531941235549585389e-01
2.946299999999610009e+00 -2.428100000000085856e+00 1.052932691263725046e-01
3.024399999999786814e+00 -2.428100000000085856e+00 8.293186883326969516e-02
3.141599999999925785e+00 -2.428100000000085856e+00 9.878379691302499599e-02
3.258699999999862484e+00 -2.428100000000085856e+00 7.012806075917547843e-02
3.336899999999786814e+00 -2.428100000000085856e+00 7.648842856973035731e-02
3.454099999999925785e+00 -2.428100000000085856e+00 9.235952721555898415e-02
3.532199999999647844e+00 -2.428100000000085856e+00 7.676746680924230459e-02
3.649399999999786814e+00 -2.428100000000085856e+00 6.353338602994644535e-02
3.727499999999963620e+00 -2.428100000000085856e+00 5.726674098686124204e-02
3.844699999999647844e+00 -2.428100000000085856e+00 6.355681672181386077e-02
3.961899999999786814e+00 -2.428100000000085856e+00 8.958618532361578568e-02
4.039999999999963620e+00 -2.428100000000085856e+00 7.637553523618734186e-02
4.157199999999647844e+00 -2.428100000000085856e+00 6.372083156488578259e-02
4.235299999999824649e+00 -2.428100000000085856e+00 5.097453518901158553e-02
4.352499999999963620e+00 -2.428100000000085856e+00 3.497563276936067195e-02
4.430599999999685679e+00 -2.428100000000085856e+00 5.403543557205490316e-02
4.547799999999824649e+00 -2.428100000000085856e+00 3.184444031071510112e-02
4.625900000000001455e+00 -2.428100000000085856e+00 4.782417216429267481e-02
4.743099999999685679e+00 -2.428100000000085856e+00 3.815155654884402892e-02
4.821199999999862484e+00 -2.428100000000085856e+00 3.809617491352104701e-02
4.938400000000001455e+00 -2.428100000000085856e+00 5.734342325115460853e-02
5.055599999999685679e+00 -2.428100000000085856e+00 2.859609439273246359e-02
5.133699999999862484e+00 -2.428100000000085856e+00 4.148297491981114971e-02
5.250900000000001455e+00 -2.428100000000085856e+00 4.772618927102894454e-02
5.329099999999925785e+00 -2.428100000000085856e+00 4.134452083150368801e-02
5.446299999999610009e+00 -2.428100000000085856e+00 2.225276708535389031e-02
5.524399999999786814e+00 -2.428100000000085856e+00 3.804292334109510287e-02
5.641599999999925785e+00 -2.428100000000085856e+00 3.495220207749325653e-02
5.719699999999647844e+00 -2.428100000000085856e+00 3.505870522234514480e-02
5.836899999999786814e+00 -2.428100000000085856e+00 2.227406771432427143e-02
5.954099999999925785e+00 -2.428100000000085856e+00 4.447145316435518331e-02
6.032199999999647844e+00 -2.428100000000085856e+00 4.130404963645997046e-02
-1.197560000000021319e+01 -2.115600000000085856e+00 6.449830452230458089e-03
-1.185840000000007421e+01 -2.115600000000085856e+00 3.241955729291530735e-03
-1.174130000000013752e+01 -2.115600000000085856e+00 3.239825666394493403e-03
-1.166310000000021319e+01 -2.115600000000085856e+00 6.488171584377137868e-03
-1.154590000000007421e+01 -2.115600000000085856e+00 3.237695603497455638e-03
-1.146780000000035216e+01 -2.115600000000085856e+00 1.000000000000000082e-05
-1.135060000000021319e+01 -2.115600000000085856e+00 6.445570326436381690e-03
-1.127250000000003638e+01 -2.115600000000085856e+00 3.224915226115229044e-03
-1.115530000000035216e+01 -2.115600000000085856e+00 9.687526055727911992e-03
-1.107720000000017535e+01 -2.115600000000085856e+00 3.235565540600417872e-03
-1.096000000000003638e+01 -2.115600000000085856e+00 1.000000000000000082e-05
-1.084280000000035216e+01 -2.115600000000085856e+00 1.615013688534059841e-02
-1.076470000000017535e+01 -2.115600000000085856e+00 9.702436496007178085e-03
-1.064750000000003638e+01 -2.115600000000085856e+00 3.229175351909304142e-03
-1.056940000000031432e+01 -2.115600000000085856e+00 3.227045289012266376e-03
-1.045220000000017535e+01 -2.115600000000085856e+00 1.000000000000000082e-05
-1.037409999999999854e+01 -2.115600000000085856e+00 1.000000000000000082e-05
-1.025690000000031432e+01 -2.115600000000085856e+00 3.229175351909304142e-03
-1.017870000000038999e+01 -2.115600000000085856e+00 6.451960515127494987e-03
-1.006159999999999854e+01 -2.115600000000085856e+00 1.000000000000000082e-05
-9.944400000000314321e+00 -2.115600000000085856e+00 6.460480766715646049e-03
-9.866300000000137516e+00 -2.115600000000085856e+00 6.451960515127494987e-03
-9.749099999999998545e+00 -2.115600000000085856e+00 3.224915226115229044e-03
-9.670900000000074215e+00 -2.115600000000085856e+00 3.224915226115229044e-03
-9.553700000000389991e+00 -2.115600000000085856e+00 3.220655100321153080e-03
-9.436599999999998545e+00 -2.115600000000085856e+00 6.456220640921570518e-03
-9.358400000000074215e+00 -2.115600000000085856e+00 1.000000000000000082e-05
-9.280300000000352156e+00 -2.115600000000085856e+00 6.475391206994911275e-03
-9.163100000000213186e+00 -2.115600000000085856e+00 6.454090578024532752e-03
-9.045900000000074215e+00 -2.115600000000085856e+00 1.000000000000000082e-05
-8.967800000000352156e+00 -2.115600000000085856e+00 3.218525037424115314e-03
-8.850600000000213186e+00 -2.115600000000085856e+00 9.666225426757534336e-03
-8.772500000000036380e+00 -2.115600000000085856e+00 1.612031600478206622e-02
-8.655300000000352156e+00 -2.115600000000085856e+00 1.286131977231423466e-02
-8.538100000000213186e+00 -2.115600000000085856e+00 6.441310200642306159e-03
-8.460000000000036380e+00 -2.115600000000085856e+00 1.000000000000000082e-05
-8.381900000000314321e+00 -2.115600000000085856e+00 3.222785163218190845e-03
-8.264700000000175351e+00 -2.115600000000085856e+00 9.661965300963458805e-03
-8.147500000000036380e+00 -2.115600000000085856e+00 6.449830452230458089e-03
-8.069400000000314321e+00 -2.115600000000085856e+00 1.612883625637021728e-02
-7.952200000000175351e+00 -2.115600000000085856e+00 6.451960515127494987e-03
-7.874099999999998545e+00 -2.115600000000085856e+00 6.473261144097873510e-03
-7.756900000000314321e+00 -2.115600000000085856e+00 3.222785163218190845e-03
-7.639700000000175351e+00 -2.115600000000085856e+00 6.451960515127494987e-03
-7.561599999999998545e+00 -2.115600000000085856e+00 6.432789949054155097e-03
-7.444400000000314321e+00 -2.115600000000085856e+00 6.441310200642306159e-03
-7.366300000000137516e+00 -2.115600000000085856e+00 9.674745678345687133e-03
-7.249099999999998545e+00 -2.115600000000085856e+00 3.220655100321153080e-03
-7.170900000000074215e+00 -2.115600000000085856e+00 6.430659886157117332e-03
-7.053800000000137516e+00 -2.115600000000085856e+00 1.000000000000000082e-05
-6.975600000000213186e+00 -2.115600000000085856e+00 1.608836506132649974e-02
-6.858400000000074215e+00 -2.115600000000085856e+00 2.255097589093918789e-02
-6.741200000000389991e+00 -2.115600000000085856e+00 2.254671576514510889e-02
-6.663100000000213186e+00 -2.115600000000085856e+00 2.578441136864256453e-02
-6.545900000000074215e+00 -2.115600000000085856e+00 6.451960515127494987e-03
-6.467800000000352156e+00 -2.115600000000085856e+00 3.859034950563381555e-02
-6.350600000000213186e+00 -2.115600000000085856e+00 6.743353119442264954e-02
-6.272500000000036380e+00 -2.115600000000085856e+00 3.530579251840153254e-02
-6.155300000000352156e+00 -2.115600000000085856e+00 4.816924235361279977e-02
-6.038100000000213186e+00 -2.115600000000085856e+00 3.212134848733001757e-02
-5.960000000000036380e+00 -2.115600000000085856e+00 7.097369572929948522e-02
-5.842800000000352156e+00 -2.115600000000085856e+00 6.088358778603142341e-02
-5.764700000000175351e+00 -2.115600000000085856e+00 5.138989745393395675e-02
-5.647500000000036380e+00 -2.115600000000085856e+00 8.380093449526111737e-02
-5.569400000000314321e+00 -2.115600000000085856e+00 1.000298837077921166e-01
-5.452200000000175351e+00 -2.115600000000085856e+00 8.680645324298144616e-02
-5.374099999999998545e+00 -2.115600000000085856e+00 8.044821549532361893e-02
-5.256900000000314321e+00 -2.115600000000085856e+00 9.653658055665012561e-02
-5.139700000000175351e+00 -2.115600000000085856e+00 1.473407107138986760e-01
-5.061599999999998545e+00 -2.115600000000085856e+00 1.448464070614674248e-01
-4.944400000000314321e+00 -2.115600000000085856e+00 1.348244611309045715e-01
-4.866200000000389991e+00 -2.115600000000085856e+00 1.514517321051816190e-01
-4.749099999999998545e+00 -2.115600000000085856e+00 2.130190700811621929e-01
-4.670900000000074215e+00 -2.115600000000085856e+00 2.027841178608955630e-01
-4.553800000000137516e+00 -2.115600000000085856e+00 2.379429360394014759e-01
-4.436599999999998545e+00 -2.115600000000085856e+00 2.505252175722037511e-01
-4.358400000000074215e+00 -2.115600000000085856e+00 3.047331882389187618e-01
-4.280300000000352156e+00 -2.115600000000085856e+00 2.926514714869203337e-01
-4.163100000000213186e+00 -2.115600000000085856e+00 2.602915559551220448e-01
-4.045900000000074215e+00 -2.115600000000085856e+00 3.446143558601574841e-01
-3.967800000000352156e+00 -2.115600000000085856e+00 4.740880989937030221e-01
-3.850600000000213186e+00 -2.115600000000085856e+00 3.390506315730947295e-01
-3.772500000000036380e+00 -2.115600000000085856e+00 3.856436273828995898e-01
-3.655300000000352156e+00 -2.115600000000085856e+00 3.756664127731745295e-01
-3.577200000000175351e+00 -2.115600000000085856e+00 4.428400762941586133e-01
-3.460000000000036380e+00 -2.115600000000085856e+00 4.881316036738733155e-01
-3.342800000000352156e+00 -2.115600000000085856e+00 5.400284560973022119e-01
-3.264700000000175351e+00 -2.115600000000085856e+00 5.656829336292255039e-01
-3.147500000000036380e+00 -2.115600000000085856e+00 4.644325238814306922e-01
-3.069400000000314321e+00 -2.115600000000085856e+00 5.727185313781413267e-01
-2.952200000000175351e+00 -2.115600000000085856e+00 5.373339265325494107e-01
-2.835000000000036380e+00 -2.115600000000085856e+00 5.293291501654814324e-01
-2.756900000000314321e+00 -2.115600000000085856e+00 5.937039110397577257e-01
-2.678800000000137516e+00 -2.115600000000085856e+00 5.642131902302693902e-01
-2.561599999999998545e+00 -2.115600000000085856e+00 5.866640531650478829e-01
-2.444400000000314321e+00 -2.115600000000085856e+00 6.589349571986433673e-01
-2.366200000000389991e+00 -2.115600000000085856e+00 6.065631007491749660e-01
-2.249099999999998545e+00 -2.115600000000085856e+00 6.920723456878603574e-01
-2.170900000000074215e+00 -2.115600000000085856e+00 6.087357649041534868e-01
-2.053800000000137516e+00 -2.115600000000085856e+00 6.392063146462791945e-01
-1.975600000000213186e+00 -2.115600000000085856e+00 6.171644237877320638e-01
-1.858400000000074215e+00 -2.115600000000085856e+00 6.365181752702174789e-01
-1.741200000000389991e+00 -2.115600000000085856e+00 7.153709736556598253e-01
-1.663100000000213186e+00 -2.115600000000085856e+00 6.070934864105373974e-01
-1.545900000000074215e+00 -2.115600000000085856e+00 6.178268733487108921e-01
-1.467800000000352156e+00 -2.115600000000085856e+00 6.711423476615668848e-01
-1.350600000000213186e+00 -2.115600000000085856e+00 6.404183204346937108e-01
-1.272500000000036380e+00 -2.115600000000085856e+00 5.837927283798408640e-01
-1.155300000000352156e+00 -2.115600000000085856e+00 7.038814143890379516e-01
-1.038100000000213186e+00 -2.115600000000085856e+00 5.428507894358772790e-01
-9.600000000000363798e-01 -2.115600000000085856e+00 5.904427847443928234e-01
-8.819000000003143214e-01 -2.115600000000085856e+00 6.564555639864912973e-01
-7.647000000001753506e-01 -2.115600000000085856e+00 5.932352972024094173e-01
-6.475000000000363798e-01 -2.115600000000085856e+00 5.270435926769597712e-01
-5.694000000003143214e-01 -2.115600000000085856e+00 4.929625863243549677e-01
-4.522000000001753506e-01 -2.115600000000085856e+00 4.920743500962902472e-01
-3.740999999999985448e-01 -2.115600000000085856e+00 4.648436260205590642e-01
-2.569000000003143214e-01 -2.115600000000085856e+00 4.578825804730395355e-01
-1.788000000001375156e-01 -2.115600000000085856e+00 3.585002358859468718e-01
-6.159999999999854481e-02 -2.115600000000085856e+00 4.171664281961619536e-01
5.559999999968567863e-02 -2.115600000000085856e+00 4.759881150978608200e-01
1.337999999996100087e-01 -2.115600000000085856e+00 3.952629914259222499e-01
2.509000000000014552e-01 -2.115600000000085856e+00 3.327435153349658226e-01
3.290999999999257852e-01 -2.115600000000085856e+00 3.673996386697708227e-01
4.461999999998624844e-01 -2.115600000000085856e+00 3.045201819492149298e-01
5.243999999997868144e-01 -2.115600000000085856e+00 2.915267982772843935e-01
6.415999999999257852e-01 -2.115600000000085856e+00 3.617656223071057942e-01
7.586999999998624844e-01 -2.115600000000085856e+00 3.390506315730947295e-01
8.368999999997868144e-01 -2.115600000000085856e+00 2.904404661997950776e-01
9.540999999999257852e-01 -2.115600000000085856e+00 3.686286849613615857e-01
1.032199999999647844e+00 -2.115600000000085856e+00 2.562870377086909901e-01
1.149399999999786814e+00 -2.115600000000085856e+00 2.498031262501079486e-01
1.227499999999963620e+00 -2.115600000000085856e+00 2.591647526825890391e-01
1.344699999999647844e+00 -2.115600000000085856e+00 2.339362877300733834e-01
1.461899999999786814e+00 -2.115600000000085856e+00 2.010545067885008697e-01
1.539999999999963620e+00 -2.115600000000085856e+00 2.144526024108686368e-01
1.618099999999685679e+00 -2.115600000000085856e+00 1.919335774633850189e-01
1.735299999999824649e+00 -2.115600000000085856e+00 1.784971407088705719e-01
1.852499999999963620e+00 -2.115600000000085856e+00 1.503952209082508873e-01
1.930599999999685679e+00 -2.115600000000085856e+00 1.313907997408796380e-01
2.047799999999824649e+00 -2.115600000000085856e+00 1.598100989131579774e-01
2.125900000000001455e+00 -2.115600000000085856e+00 1.535029826750290427e-01
2.243099999999685679e+00 -2.115600000000085856e+00 1.689395484898619793e-01
2.321199999999862484e+00 -2.115600000000085856e+00 1.914926544436982014e-01
2.438400000000001455e+00 -2.115600000000085856e+00 1.217735657607539740e-01
2.555599999999685679e+00 -2.115600000000085856e+00 1.343175061614095833e-01
2.633799999999610009e+00 -2.115600000000085856e+00 9.910543641047771246e-02
2.750900000000001455e+00 -2.115600000000085856e+00 1.247450035021217124e-01
2.829099999999925785e+00 -2.115600000000085856e+00 1.434150047946580186e-01
2.946299999999610009e+00 -2.115600000000085856e+00 9.268116671301170062e-02
3.024399999999786814e+00 -2.115600000000085856e+00 1.090144890074975365e-01
3.141599999999925785e+00 -2.115600000000085856e+00 8.605454104032711493e-02
3.258699999999862484e+00 -2.115600000000085856e+00 7.990504945657898872e-02
3.336899999999786814e+00 -2.115600000000085856e+00 1.244425345707423219e-01
3.454099999999925785e+00 -2.115600000000085856e+00 1.085927365538840589e-01
3.532199999999647844e+00 -2.115600000000085856e+00 1.150233964400411840e-01
3.649399999999786814e+00 -2.115600000000085856e+00 9.566112470596757622e-02
3.727499999999963620e+00 -2.115600000000085856e+00 7.012380063338140290e-02
3.844699999999647844e+00 -2.115600000000085856e+00 6.998960667086802367e-02
3.961899999999786814e+00 -2.115600000000085856e+00 5.731147230769904205e-02
4.039999999999963620e+00 -2.115600000000085856e+00 1.020087121391402285e-01
4.157199999999647844e+00 -2.115600000000085856e+00 8.930714708410382452e-02
4.235299999999824649e+00 -2.115600000000085856e+00 4.777305065476377538e-02
4.352499999999963620e+00 -2.115600000000085856e+00 8.270395210328665425e-02
4.430599999999685679e+00 -2.115600000000085856e+00 5.754790928927024096e-02
4.547799999999824649e+00 -2.115600000000085856e+00 6.381029420656136875e-02
4.625900000000001455e+00 -2.115600000000085856e+00 8.601193978238634574e-02
4.743099999999685679e+00 -2.115600000000085856e+00 6.364840942638649857e-02
4.821199999999862484e+00 -2.115600000000085856e+00 6.047887583559424796e-02
4.938400000000001455e+00 -2.115600000000085856e+00 5.092128361658563446e-02
5.055599999999685679e+00 -2.115600000000085856e+00 5.422501116989127123e-02
5.133699999999862484e+00 -2.115600000000085856e+00 6.051082677904981444e-02
5.250900000000001455e+00 -2.115600000000085856e+00 3.501823402730142726e-02
5.329099999999925785e+00 -2.115600000000085856e+00 5.405460613812824305e-02
5.446299999999610009e+00 -2.115600000000085856e+00 3.508213591421256022e-02
5.524399999999786814e+00 -2.115600000000085856e+00 5.094684437135009458e-02
5.641599999999925785e+00 -2.115600000000085856e+00 2.863230546198210560e-02
5.719699999999647844e+00 -2.115600000000085856e+00 2.860035451852653565e-02
5.836899999999786814e+00 -2.115600000000085856e+00 5.094045418265898129e-02
5.954099999999925785e+00 -2.115600000000085856e+00 2.545638168249874517e-02
6.032199999999647844e+00 -2.115600000000085856e+00 3.183805012202398782e-02
-1.197560000000021319e+01 -1.803100000000085856e+00 1.000000000000000082e-05
-1.185840000000007421e+01 -1.803100000000085856e+00 1.000000000000000082e-05
-1.174130000000013752e+01 -1.803100000000085856e+00 6.475391206994911275e-03
-1.166310000000021319e+01 -1.803100000000085856e+00 3.244085792188568934e-03
-1.154590000000007421e+01 -1.803100000000085856e+00 6.464740892509721580e-03
-1.146780000000035216e+01 -1.803100000000085856e+00 1.000000000000000082e-05
-1.135060000000021319e+01 -1.803100000000085856e+00 3.233435477703380106e-03
-1.127250000000003638e+01 -1.803100000000085856e+00 1.000000000000000082e-05
-1.115530000000035216e+01 -1.803100000000085856e+00 1.000000000000000082e-05
-1.107720000000017535e+01 -1.803100000000085856e+00 3.246215855085606700e-03
-1.096000000000003638e+01 -1.803100000000085856e+00 3.233435477703380106e-03
-1.084280000000035216e+01 -1.803100000000085856e+00 1.000000000000000082e-05
-1.076470000000017535e+01 -1.803100000000085856e+00 1.000000000000000082e-05
-1.064750000000003638e+01 -1.803100000000085856e+00 1.000000000000000082e-05
-1.056940000000031432e+01 -1.803100000000085856e+00 3.237695603497455638e-03
-1.045220000000017535e+01 -1.803100000000085856e+00 6.469001018303797979e-03
-1.037409999999999854e+01 -1.803100000000085856e+00 3.227045289012266376e-03
-1.025690000000031432e+01 -1.803100000000085856e+00 3.229175351909304142e-03
-1.017870000000038999e+01 -1.803100000000085856e+00 3.235565540600417872e-03
-1.006159999999999854e+01 -1.803100000000085856e+00 3.229175351909304142e-03
-9.944400000000314321e+00 -1.803100000000085856e+00 1.000000000000000082e-05
-9.866300000000137516e+00 -1.803100000000085856e+00 1.611605587898799416e-02
-9.749099999999998545e+00 -1.803100000000085856e+00 1.000000000000000082e-05
-9.670900000000074215e+00 -1.803100000000085856e+00 6.462610829612683815e-03
-9.553700000000389991e+00 -1.803100000000085856e+00 3.244085792188568934e-03
-9.436599999999998545e+00 -1.803100000000085856e+00 3.231305414806341907e-03
-9.358400000000074215e+00 -1.803100000000085856e+00 6.469001018303797979e-03
-9.280300000000352156e+00 -1.803100000000085856e+00 9.685395992830874226e-03
-9.163100000000213186e+00 -1.803100000000085856e+00 1.288688052707868785e-02
-9.045900000000074215e+00 -1.803100000000085856e+00 9.687526055727911992e-03
-8.967800000000352156e+00 -1.803100000000085856e+00 3.233435477703380106e-03
-8.850600000000213186e+00 -1.803100000000085856e+00 3.220655100321153080e-03
-8.772500000000036380e+00 -1.803100000000085856e+00 1.938357236304397505e-02
-8.655300000000352156e+00 -1.803100000000085856e+00 6.475391206994911275e-03
-8.538100000000213186e+00 -1.803100000000085856e+00 1.290179096735795221e-02
-8.460000000000036380e+00 -1.803100000000085856e+00 6.449830452230458089e-03
-8.381900000000314321e+00 -1.803100000000085856e+00 9.661965300963458805e-03
-8.264700000000175351e+00 -1.803100000000085856e+00 3.224915226115229044e-03
-8.147500000000036380e+00 -1.803100000000085856e+00 6.464740892509721580e-03
-8.069400000000314321e+00 -1.803100000000085856e+00 9.649184923581232212e-03
-7.952200000000175351e+00 -1.803100000000085856e+00 1.616504732561986277e-02
-7.874099999999998545e+00 -1.803100000000085856e+00 1.616717738851689706e-02
-7.756900000000314321e+00 -1.803100000000085856e+00 3.235565540600417872e-03
-7.639700000000175351e+00 -1.803100000000085856e+00 1.292522165922536763e-02
-7.561599999999998545e+00 -1.803100000000085856e+00 9.649184923581232212e-03
-7.444400000000314321e+00 -1.803100000000085856e+00 3.224915226115229044e-03
-7.366300000000137516e+00 -1.803100000000085856e+00 1.290392103025498997e-02
-7.249099999999998545e+00 -1.803100000000085856e+00 9.702436496007178085e-03
-7.170900000000074215e+00 -1.803100000000085856e+00 1.289540077866683891e-02
-7.053800000000137516e+00 -1.803100000000085856e+00 1.288688052707868785e-02
-6.975600000000213186e+00 -1.803100000000085856e+00 1.610540556450280186e-02
-6.858400000000074215e+00 -1.803100000000085856e+00 6.456220640921570518e-03
-6.741200000000389991e+00 -1.803100000000085856e+00 9.693916244419027023e-03
-6.663100000000213186e+00 -1.803100000000085856e+00 2.577163099126033793e-02
-6.545900000000074215e+00 -1.803100000000085856e+00 1.930689009875061549e-02
-6.467800000000352156e+00 -1.803100000000085856e+00 2.257866670860067537e-02
-6.350600000000213186e+00 -1.803100000000085856e+00 2.255523601673325995e-02
-6.272500000000036380e+00 -1.803100000000085856e+00 2.917547150072674275e-02
-6.155300000000352156e+00 -1.803100000000085856e+00 2.908600885905115660e-02
-6.038100000000213186e+00 -1.803100000000085856e+00 2.897098546261111032e-02
-5.960000000000036380e+00 -1.803100000000085856e+00 2.570346897855512944e-02
-5.842800000000352156e+00 -1.803100000000085856e+00 3.541016560035638305e-02
-5.764700000000175351e+00 -1.803100000000085856e+00 5.471918576200403977e-02
-5.647500000000036380e+00 -1.803100000000085856e+00 7.398134453991686565e-02
-5.569400000000314321e+00 -1.803100000000085856e+00 6.763162704384717561e-02
-5.452200000000175351e+00 -1.803100000000085856e+00 9.963369200894307831e-02
-5.374099999999998545e+00 -1.803100000000085856e+00 5.798883230895705149e-02
-5.256900000000314321e+00 -1.803100000000085856e+00 8.067400216240962207e-02
-5.139700000000175351e+00 -1.803100000000085856e+00 1.416619630303959099e-01
-5.061599999999998545e+00 -1.803100000000085856e+00 1.095406145430658923e-01
-4.944400000000314321e+00 -1.803100000000085856e+00 1.518266231750602657e-01
-4.866200000000389991e+00 -1.803100000000085856e+00 1.223295121768808447e-01
-4.749099999999998545e+00 -1.803100000000085856e+00 2.025434207535302955e-01
-4.670900000000074215e+00 -1.803100000000085856e+00 1.643982543933773799e-01
-4.553800000000137516e+00 -1.803100000000085856e+00 2.274587664601814274e-01
-4.436599999999998545e+00 -1.803100000000085856e+00 2.417472283735110083e-01
-4.358400000000074215e+00 -1.803100000000085856e+00 2.314483742663332455e-01
-4.280300000000352156e+00 -1.803100000000085856e+00 3.051315100006648517e-01
-4.163100000000213186e+00 -1.803100000000085856e+00 2.804078699547470355e-01
-4.045900000000074215e+00 -1.803100000000085856e+00 3.115728202013071102e-01
-3.967800000000352156e+00 -1.803100000000085856e+00 2.980660913711903892e-01
-3.850600000000213186e+00 -1.803100000000085856e+00 3.053849874854122626e-01
-3.772500000000036380e+00 -1.803100000000085856e+00 3.093703351657700051e-01
-3.655300000000352156e+00 -1.803100000000085856e+00 4.659533887899157123e-01
-3.577200000000175351e+00 -1.803100000000085856e+00 4.824975873112082869e-01
-3.460000000000036380e+00 -1.803100000000085856e+00 4.695382846456303549e-01
-3.342800000000352156e+00 -1.803100000000085856e+00 5.575333129851588465e-01
-3.264700000000175351e+00 -1.803100000000085856e+00 5.334976832549843673e-01
-3.147500000000036380e+00 -1.803100000000085856e+00 5.520121899560369583e-01
-3.069400000000314321e+00 -1.803100000000085856e+00 5.375575831367384039e-01
-2.952200000000175351e+00 -1.803100000000085856e+00 5.627413167684163220e-01
-2.835000000000036380e+00 -1.803100000000085856e+00 6.067590665357024404e-01
-2.756900000000314321e+00 -1.803100000000085856e+00 6.318852884691602556e-01
-2.678800000000137516e+00 -1.803100000000085856e+00 6.073128828889322595e-01
-2.561599999999998545e+00 -1.803100000000085856e+00 6.008545321851136434e-01
-2.444400000000314321e+00 -1.803100000000085856e+00 6.585366354368972219e-01
-2.366200000000389991e+00 -1.803100000000085856e+00 6.660855783439991740e-01
-2.249099999999998545e+00 -1.803100000000085856e+00 6.943216921071323489e-01
-2.170900000000074215e+00 -1.803100000000085856e+00 5.846745744192145544e-01
-2.053800000000137516e+00 -1.803100000000085856e+00 7.080797683590994707e-01
-1.975600000000213186e+00 -1.803100000000085856e+00 5.880123829788728163e-01
-1.858400000000074215e+00 -1.803100000000085856e+00 6.795560961048663362e-01
-1.741200000000389991e+00 -1.803100000000085856e+00 7.864021810831793857e-01
-1.663100000000213186e+00 -1.803100000000085856e+00 7.859463476232132484e-01
-1.545900000000074215e+00 -1.803100000000085856e+00 6.045778821291356575e-01
-1.467800000000352156e+00 -1.803100000000085856e+00 6.272460114794119468e-01
-1.350600000000213186e+00 -1.803100000000085856e+00 7.402266776011939831e-01
-1.272500000000036380e+00 -1.803100000000085856e+00 7.710124766520812800e-01
-1.155300000000352156e+00 -1.803100000000085856e+00 6.987692634361472033e-01
-1.038100000000213186e+00 -1.803100000000085856e+00 7.206982609611513046e-01
-9.600000000000363798e-01 -1.803100000000085856e+00 7.355554496679900245e-01
-8.819000000003143214e-01 -1.803100000000085856e+00 6.783590007567309454e-01
-7.647000000001753506e-01 -1.803100000000085856e+00 6.975998589056734422e-01
-6.475000000000363798e-01 -1.803100000000085856e+00 6.300896454469574470e-01
-5.694000000003143214e-01 -1.803100000000085856e+00 6.297275347544609714e-01
-4.522000000001753506e-01 -1.803100000000085856e+00 5.899123990830305031e-01
-3.740999999999985448e-01 -1.803100000000085856e+00 6.250903878276097281e-01
-2.569000000003143214e-01 -1.803100000000085856e+00 6.707844970948646512e-01
-1.788000000001375156e-01 -1.803100000000085856e+00 5.946198380854840204e-01
-6.159999999999854481e-02 -1.803100000000085856e+00 4.932544049412491693e-01
5.559999999968567863e-02 -1.803100000000085856e+00 6.028674416228143595e-01
1.337999999996100087e-01 -1.803100000000085856e+00 5.223148530455358207e-01
2.509000000000014552e-01 -1.803100000000085856e+00 4.780351055419140849e-01
3.290999999999257852e-01 -1.803100000000085856e+00 4.760307163558015753e-01
4.461999999998624844e-01 -1.803100000000085856e+00 5.144144497604227206e-01
5.243999999997868144e-01 -1.803100000000085856e+00 4.258400443128999013e-01
6.415999999999257852e-01 -1.803100000000085856e+00 4.082499849091617006e-01
7.586999999998624844e-01 -1.803100000000085856e+00 3.936185828694090949e-01
8.368999999997868144e-01 -1.803100000000085856e+00 3.999001383527735487e-01
9.540999999999257852e-01 -1.803100000000085856e+00 4.070741901899968540e-01
1.032199999999647844e+00 -1.803100000000085856e+00 3.488276202704982398e-01
1.149399999999786814e+00 -1.803100000000085856e+00 3.841887944242227126e-01
1.227499999999963620e+00 -1.803100000000085856e+00 3.065884730222386834e-01
1.344699999999647844e+00 -1.803100000000085856e+00 2.916205210447540552e-01
1.461899999999786814e+00 -1.803100000000085856e+00 3.175582969419832868e-01
1.539999999999963620e+00 -1.803100000000085856e+00 2.724691255374872001e-01
1.618099999999685679e+00 -1.803100000000085856e+00 2.238461797868053493e-01
1.735299999999824649e+00 -1.803100000000085856e+00 2.486592824743986685e-01
1.852499999999963620e+00 -1.803100000000085856e+00 1.726011266098699259e-01
1.930599999999685679e+00 -1.803100000000085856e+00 2.491832779470699588e-01
2.047799999999824649e+00 -1.803100000000085856e+00 2.041814391213523650e-01
2.125900000000001455e+00 -1.803100000000085856e+00 1.725393547858558307e-01
2.243099999999685679e+00 -1.803100000000085856e+00 1.756598969300162405e-01
2.321199999999862484e+00 -1.803100000000085856e+00 1.691397744021835292e-01
2.438400000000001455e+00 -1.803100000000085856e+00 1.820138745518799783e-01
2.555599999999685679e+00 -1.803100000000085856e+00 2.044114859142324436e-01
2.633799999999610009e+00 -1.803100000000085856e+00 1.443863134757072397e-01
2.750900000000001455e+00 -1.803100000000085856e+00 1.153578163148761132e-01
2.829099999999925785e+00 -1.803100000000085856e+00 1.375850226454655711e-01
2.946299999999610009e+00 -1.803100000000085856e+00 1.183590749368023803e-01
3.024399999999786814e+00 -1.803100000000085856e+00 1.086268175602366770e-01
3.141599999999925785e+00 -1.803100000000085856e+00 1.054040323970184823e-01
3.258699999999862484e+00 -1.803100000000085856e+00 1.343132460356155078e-01
3.336899999999786814e+00 -1.803100000000085856e+00 1.153429058745968488e-01
3.454099999999925785e+00 -1.803100000000085856e+00 8.952654356249872825e-02
3.532199999999647844e+00 -1.803100000000085856e+00 7.993700040003454133e-02
3.649399999999786814e+00 -1.803100000000085856e+00 1.276802301742397672e-01
3.727499999999963620e+00 -1.803100000000085856e+00 1.245809886590497906e-01
3.844699999999647844e+00 -1.803100000000085856e+00 9.286648218505398622e-02
3.961899999999786814e+00 -1.803100000000085856e+00 8.943708092082312822e-02
4.039999999999963620e+00 -1.803100000000085856e+00 9.578466835399578050e-02
4.157199999999647844e+00 -1.803100000000085856e+00 7.993913046293159297e-02
4.235299999999824649e+00 -1.803100000000085856e+00 7.324647284043882267e-02
4.352499999999963620e+00 -1.803100000000085856e+00 8.943921098372016598e-02
4.430599999999685679e+00 -1.803100000000085856e+00 8.936678884522088195e-02
4.547799999999824649e+00 -1.803100000000085856e+00 7.028142528776219755e-02
4.625900000000001455e+00 -1.803100000000085856e+00 6.387419609347250171e-02
4.743099999999685679e+00 -1.803100000000085856e+00 7.338066680295218802e-02
4.821199999999862484e+00 -1.803100000000085856e+00 5.404395582364305423e-02
4.938400000000001455e+00 -1.803100000000085856e+00 6.057259860306390964e-02
5.055599999999685679e+00 -1.803100000000085856e+00 6.696278729417730335e-02
5.133699999999862484e+00 -1.803100000000085856e+00 6.708633094220550763e-02
5.250900000000001455e+00 -1.803100000000085856e+00 5.096814500032047224e-02
5.329099999999925785e+00 -1.803100000000085856e+00 3.829853088873963474e-02
5.446299999999610009e+00 -1.803100000000085856e+00 3.825166950500480390e-02
5.524399999999786814e+00 -1.803100000000085856e+00 4.459925693817744924e-02
5.641599999999925785e+00 -1.803100000000085856e+00 4.784973291905713494e-02
5.719699999999647844e+00 -1.803100000000085856e+00 3.197863427322848728e-02
5.836899999999786814e+00 -1.803100000000085856e+00 5.409294727027492283e-02
5.954099999999925785e+00 -1.803100000000085856e+00 5.749678777974132765e-02
6.032199999999647844e+00 -1.803100000000085856e+00 5.107890827096643604e-02
-1.197560000000021319e+01 -1.412499999999909051e+00 6.481781395686023704e-03
-1.185840000000007421e+01 -1.412499999999909051e+00 3.237695603497455638e-03
-1.174130000000013752e+01 -1.412499999999909051e+00 1.000000000000000082e-05
-1.166310000000021319e+01 -1.412499999999909051e+00 1.000000000000000082e-05
-1.154590000000007421e+01 -1.412499999999909051e+00 1.000000000000000082e-05
-1.146780000000035216e+01 -1.412499999999909051e+00 3.235565540600417872e-03
-1.135060000000021319e+01 -1.412499999999909051e+00 3.254736106673757762e-03
-1.127250000000003638e+01 -1.412499999999909051e+00 3.244085792188568934e-03
-1.115530000000035216e+01 -1.412499999999909051e+00 1.000000000000000082e-05
-1.107720000000017535e+01 -1.412499999999909051e+00 6.466870955406760213e-03
-1.096000000000003638e+01 -1.412499999999909051e+00 3.237695603497455638e-03
-1.084280000000035216e+01 -1.412499999999909051e+00 3.227045289012266376e-03
-1.076470000000017535e+01 -1.412499999999909051e+00 3.233435477703380106e-03
-1.064750000000003638e+01 -1.412499999999909051e+00 3.244085792188568934e-03
-1.056940000000031432e+01 -1.412499999999909051e+00 9.715216873389402943e-03
-1.045220000000017535e+01 -1.412499999999909051e+00 9.687526055727911992e-03
-1.037409999999999854e+01 -1.412499999999909051e+00 6.473261144097873510e-03
-1.025690000000031432e+01 -1.412499999999909051e+00 6.483911458583061470e-03
-1.017870000000038999e+01 -1.412499999999909051e+00 1.000000000000000082e-05
-1.006159999999999854e+01 -1.412499999999909051e+00 1.000000000000000082e-05
-9.944400000000314321e+00 -1.412499999999909051e+00 9.685395992830874226e-03
-9.866300000000137516e+00 -1.412499999999909051e+00 9.704566558904215851e-03
-9.749099999999998545e+00 -1.412499999999909051e+00 1.000000000000000082e-05
-9.670900000000074215e+00 -1.412499999999909051e+00 1.000000000000000082e-05
-9.553700000000389991e+00 -1.412499999999909051e+00 3.237695603497455638e-03
-9.436599999999998545e+00 -1.412499999999909051e+00 6.475391206994911275e-03
-9.358400000000074215e+00 -1.412499999999909051e+00 9.721607062080517975e-03
-9.280300000000352156e+00 -1.412499999999909051e+00 3.227045289012266376e-03
-9.163100000000213186e+00 -1.412499999999909051e+00 6.458350703818608284e-03
-9.045900000000074215e+00 -1.412499999999909051e+00 3.235565540600417872e-03
-8.967800000000352156e+00 -1.412499999999909051e+00 1.000000000000000082e-05
-8.850600000000213186e+00 -1.412499999999909051e+00 9.666225426757534336e-03
-8.772500000000036380e+00 -1.412499999999909051e+00 1.000000000000000082e-05
-8.655300000000352156e+00 -1.412499999999909051e+00 3.229175351909304142e-03
-8.538100000000213186e+00 -1.412499999999909051e+00 6.469001018303797979e-03
-8.460000000000036380e+00 -1.412499999999909051e+00 1.000000000000000082e-05
-8.381900000000314321e+00 -1.412499999999909051e+00 6.469001018303797979e-03
-8.264700000000175351e+00 -1.412499999999909051e+00 1.295504253978389808e-02
-8.147500000000036380e+00 -1.412499999999909051e+00 6.454090578024532752e-03
-8.069400000000314321e+00 -1.412499999999909051e+00 1.292948178501944316e-02
-7.952200000000175351e+00 -1.412499999999909051e+00 6.464740892509721580e-03
-7.874099999999998545e+00 -1.412499999999909051e+00 3.227045289012266376e-03
-7.756900000000314321e+00 -1.412499999999909051e+00 9.668355489654572102e-03
-7.639700000000175351e+00 -1.412499999999909051e+00 9.689656118624951492e-03
-7.561599999999998545e+00 -1.412499999999909051e+00 6.483911458583061470e-03
-7.444400000000314321e+00 -1.412499999999909051e+00 9.681135867036798695e-03
-7.366300000000137516e+00 -1.412499999999909051e+00 9.689656118624951492e-03
-7.249099999999998545e+00 -1.412499999999909051e+00 3.218525037424115314e-03
-7.170900000000074215e+00 -1.412499999999909051e+00 1.000000000000000082e-05
-7.053800000000137516e+00 -1.412499999999909051e+00 6.441310200642306159e-03
-6.975600000000213186e+00 -1.412499999999909051e+00 3.236630572048936755e-02
-6.858400000000074215e+00 -1.412499999999909051e+00 9.698176370213102554e-03
-6.741200000000389991e+00 -1.412499999999909051e+00 2.262126796654143415e-02
-6.663100000000213186e+00 -1.412499999999909051e+00 2.258718696018882643e-02
-6.545900000000074215e+00 -1.412499999999909051e+00 1.288262040128461232e-02
-6.467800000000352156e+00 -1.412499999999909051e+00 1.287410014969646126e-02
-6.350600000000213186e+00 -1.412499999999909051e+00 2.259357714887993973e-02
-6.272500000000036380e+00 -1.412499999999909051e+00 2.903914747531632576e-02
-6.155300000000352156e+00 -1.412499999999909051e+00 3.555713994025198887e-02
-6.038100000000213186e+00 -1.412499999999909051e+00 2.899228609158149145e-02
-5.960000000000036380e+00 -1.412499999999909051e+00 2.576524080256922464e-02
-5.842800000000352156e+00 -1.412499999999909051e+00 3.860312988301604215e-02
-5.764700000000175351e+00 -1.412499999999909051e+00 3.876501466319091926e-02
-5.647500000000036380e+00 -1.412499999999909051e+00 4.838650876911065879e-02
-5.569400000000314321e+00 -1.412499999999909051e+00 4.522336536700952148e-02
-5.452200000000175351e+00 -1.412499999999909051e+00 6.124356841563081272e-02
-5.374099999999998545e+00 -1.412499999999909051e+00 5.792067029625184993e-02
-5.256900000000314321e+00 -1.412499999999909051e+00 5.802291331530965574e-02
-5.139700000000175351e+00 -1.412499999999909051e+00 8.694490733128890092e-02
-5.061599999999998545e+00 -1.412499999999909051e+00 8.055471864017550720e-02
-4.944400000000314321e+00 -1.412499999999909051e+00 1.252924296666604043e-01
-4.866200000000389991e+00 -1.412499999999909051e+00 1.221228960758681675e-01
-4.749099999999998545e+00 -1.412499999999909051e+00 1.384050968608251109e-01
-4.670900000000074215e+00 -1.412499999999909051e+00 1.514155210359319770e-01
-4.553800000000137516e+00 -1.412499999999909051e+00 1.578376606705009511e-01
-4.436599999999998545e+00 -1.412499999999909051e+00 1.640659645814394885e-01
-4.358400000000074215e+00 -1.412499999999909051e+00 1.708480848456078449e-01
-4.280300000000352156e+00 -1.412499999999909051e+00 2.217736285879875757e-01
-4.163100000000213186e+00 -1.412499999999909051e+00 2.353357390534272231e-01
-4.045900000000074215e+00 -1.412499999999909051e+00 2.897844068275074458e-01
-3.967800000000352156e+00 -1.412499999999909051e+00 2.898845197836681931e-01
-3.850600000000213186e+00 -1.412499999999909051e+00 3.481673007724165325e-01
-3.772500000000036380e+00 -1.412499999999909051e+00 3.476667359916126299e-01
-3.655300000000352156e+00 -1.412499999999909051e+00 3.625686560192890595e-01
-3.577200000000175351e+00 -1.412499999999909051e+00 3.901827914164870958e-01
-3.460000000000036380e+00 -1.412499999999909051e+00 4.726524366010996236e-01
-3.342800000000352156e+00 -1.412499999999909051e+00 4.858183553676902466e-01
-3.264700000000175351e+00 -1.412499999999909051e+00 4.414193243418343404e-01
-3.147500000000036380e+00 -1.412499999999909051e+00 5.056769317567736399e-01
-3.069400000000314321e+00 -1.412499999999909051e+00 5.494241635361359899e-01
-2.952200000000175351e+00 -1.412499999999909051e+00 5.737494818203076052e-01
-2.835000000000036380e+00 -1.412499999999909051e+00 6.569284379496337367e-01
-2.756900000000314321e+00 -1.412499999999909051e+00 5.912266478905028322e-01
-2.678800000000137516e+00 -1.412499999999909051e+00 6.351059435694814681e-01
-2.561599999999998545e+00 -1.412499999999909051e+00 6.337022321203334974e-01
-2.444400000000314321e+00 -1.412499999999909051e+00 6.812558862967024176e-01
-2.366200000000389991e+00 -1.412499999999909051e+00 7.635870773930074629e-01
-2.249099999999998545e+00 -1.412499999999909051e+00 7.053809786685525385e-01
-2.170900000000074215e+00 -1.412499999999909051e+00 7.332784124310566254e-01
-2.053800000000137516e+00 -1.412499999999909051e+00 7.901447015932747675e-01
-1.975600000000213186e+00 -1.412499999999909051e+00 8.040476221222404574e-01
-1.858400000000074215e+00 -1.412499999999909051e+00 6.640321977112547680e-01
-1.741200000000389991e+00 -1.412499999999909051e+00 7.703670675942787538e-01
-1.663100000000213186e+00 -1.412499999999909051e+00 7.374788964640150990e-01
-1.545900000000074215e+00 -1.412499999999909051e+00 8.380838971540075510e-01
-1.467800000000352156e+00 -1.412499999999909051e+00 8.430959351507373301e-01
-1.350600000000213186e+00 -1.412499999999909051e+00 6.884128976307494208e-01
-1.272500000000036380e+00 -1.412499999999909051e+00 8.338173811712407124e-01
-1.155300000000352156e+00 -1.412499999999909051e+00 8.174095066753584993e-01
-1.038100000000213186e+00 -1.412499999999909051e+00 7.598466869458091466e-01
-9.600000000000363798e-01 -1.412499999999909051e+00 7.570477842991014672e-01
-8.819000000003143214e-01 -1.412499999999909051e+00 7.279426048739768840e-01
-7.647000000001753506e-01 -1.412499999999909051e+00 7.146169313901084008e-01
-6.475000000000363798e-01 -1.412499999999909051e+00 7.071425406844028538e-01
-5.694000000003143214e-01 -1.412499999999909051e+00 7.763078130141172206e-01
-4.522000000001753506e-01 -1.412499999999909051e+00 6.994061522423615784e-01
-3.740999999999985448e-01 -1.412499999999909051e+00 7.338833502938153508e-01
-2.569000000003143214e-01 -1.412499999999909051e+00 7.851028427159862932e-01
-1.788000000001375156e-01 -1.412499999999909051e+00 7.099989550293305252e-01
-6.159999999999854481e-02 -1.412499999999909051e+00 7.103568055960327587e-01
5.559999999968567863e-02 -1.412499999999909051e+00 6.066823842714090809e-01
1.337999999996100087e-01 -1.412499999999909051e+00 6.391253722561918149e-01
2.509000000000014552e-01 -1.412499999999909051e+00 5.657745263337981001e-01
3.290999999999257852e-01 -1.412499999999909051e+00 6.234694099629639608e-01
4.461999999998624844e-01 -1.412499999999909051e+00 6.727526752117275466e-01
5.243999999997868144e-01 -1.412499999999909051e+00 5.575333129851588465e-01
6.415999999999257852e-01 -1.412499999999909051e+00 5.441799486836288446e-01
7.586999999998624844e-01 -1.412499999999909051e+00 5.060965541474901075e-01
8.368999999997868144e-01 -1.412499999999909051e+00 4.951246001648484385e-01
9.540999999999257852e-01 -1.412499999999909051e+00 4.078537932103126762e-01
1.032199999999647844e+00 -1.412499999999909051e+00 4.497819512756047744e-01
1.149399999999786814e+00 -1.412499999999909051e+00 4.907792718548913413e-01
1.227499999999963620e+00 -1.412499999999909051e+00 3.392338169822399774e-01
1.344699999999647844e+00 -1.412499999999909051e+00 4.088208417655678217e-01
1.461899999999786814e+00 -1.412499999999909051e+00 3.612160660796700506e-01
1.539999999999963620e+00 -1.412499999999909051e+00 2.820011570017313396e-01
1.618099999999685679e+00 -1.412499999999909051e+00 2.945301869621076984e-01
1.735299999999824649e+00 -1.412499999999909051e+00 3.359620403723899140e-01
1.852499999999963620e+00 -1.412499999999909051e+00 2.229771141248139132e-01
1.930599999999685679e+00 -1.412499999999909051e+00 2.724009635247819916e-01
2.047799999999824649e+00 -1.412499999999909051e+00 2.333760811881524788e-01
2.125900000000001455e+00 -1.412499999999909051e+00 2.079452602604181521e-01
2.243099999999685679e+00 -1.412499999999909051e+00 1.917440018655486578e-01
2.321199999999862484e+00 -1.412499999999909051e+00 2.498116465016960996e-01
2.438400000000001455e+00 -1.412499999999909051e+00 1.817476166897502576e-01
2.555599999999685679e+00 -1.412499999999909051e+00 1.412657713315468855e-01
2.633799999999610009e+00 -1.412499999999909051e+00 1.826528934209913357e-01
2.750900000000001455e+00 -1.412499999999909051e+00 1.343601074193503386e-01
2.829099999999925785e+00 -1.412499999999909051e+00 2.113917020278253123e-01
2.946299999999610009e+00 -1.412499999999909051e+00 1.475302863117350372e-01
3.024399999999786814e+00 -1.412499999999909051e+00 1.119561058683067462e-01
3.141599999999925785e+00 -1.412499999999909051e+00 1.534539912283971463e-01
3.258699999999862484e+00 -1.412499999999909051e+00 1.277803431304005699e-01
3.336899999999786814e+00 -1.412499999999909051e+00 1.122756153028624249e-01
3.454099999999925785e+00 -1.412499999999909051e+00 1.088952054852634216e-01
3.532199999999647844e+00 -1.412499999999909051e+00 9.587839112146544218e-02
3.649399999999786814e+00 -1.412499999999909051e+00 1.562507638122077880e-01
3.727499999999963620e+00 -1.412499999999909051e+00 7.707419586641574283e-02
3.844699999999647844e+00 -1.412499999999909051e+00 8.671912066420289777e-02
3.961899999999786814e+00 -1.412499999999909051e+00 8.649972418580800793e-02
4.039999999999963620e+00 -1.412499999999909051e+00 9.946967716587117037e-02
4.157199999999647844e+00 -1.412499999999909051e+00 1.245660782187705262e-01
4.235299999999824649e+00 -1.412499999999909051e+00 7.367887560853748907e-02
4.352499999999963620e+00 -1.412499999999909051e+00 9.261939488899760542e-02
4.430599999999685679e+00 -1.412499999999909051e+00 7.365118479087599812e-02
4.547799999999824649e+00 -1.412499999999909051e+00 5.118328135292128656e-02
4.625900000000001455e+00 -1.412499999999909051e+00 6.696917748286843053e-02
4.743099999999685679e+00 -1.412499999999909051e+00 1.119965770633504637e-01
4.821199999999862484e+00 -1.412499999999909051e+00 6.711615182276402247e-02
4.938400000000001455e+00 -1.412499999999909051e+00 6.068549193660691121e-02
5.055599999999685679e+00 -1.412499999999909051e+00 6.059602929493132506e-02
5.133699999999862484e+00 -1.412499999999909051e+00 5.446144815146246321e-02
5.250900000000001455e+00 -1.412499999999909051e+00 1.119071144216748775e-01
5.329099999999925785e+00 -1.412499999999909051e+00 7.654168014215628757e-02
5.446299999999610009e+00 -1.412499999999909051e+00 6.693935660230988793e-02
5.524399999999786814e+00 -1.412499999999909051e+00 7.012593069627844067e-02
5.641599999999925785e+00 -1.412499999999909051e+00 8.281045524813854253e-02
5.719699999999647844e+00 -1.412499999999909051e+00 5.433577444053722810e-02
5.836899999999786814e+00 -1.412499999999909051e+00 6.353125596704942146e-02
5.954099999999925785e+00 -1.412499999999909051e+00 4.467167907667673327e-02
6.032199999999647844e+00 -1.412499999999909051e+00 6.058111885465206070e-02
-1.197560000000021319e+01 -1.099999999999909051e+00 1.000000000000000082e-05
-1.185840000000007421e+01 -1.099999999999909051e+00 6.479651332788986806e-03
-1.174130000000013752e+01 -1.099999999999909051e+00 1.000000000000000082e-05
-1.166310000000021319e+01 -1.099999999999909051e+00 3.244085792188568934e-03
-1.154590000000007421e+01 -1.099999999999909051e+00 9.764208320021273285e-03
-1.146780000000035216e+01 -1.099999999999909051e+00 1.000000000000000082e-05
-1.135060000000021319e+01 -1.099999999999909051e+00 3.235565540600417872e-03
-1.127250000000003638e+01 -1.099999999999909051e+00 6.496691835965288930e-03
-1.115530000000035216e+01 -1.099999999999909051e+00 3.250475980879682231e-03
-1.107720000000017535e+01 -1.099999999999909051e+00 3.241955729291530735e-03
-1.096000000000003638e+01 -1.099999999999909051e+00 1.000000000000000082e-05
-1.084280000000035216e+01 -1.099999999999909051e+00 6.481781395686023704e-03
-1.076470000000017535e+01 -1.099999999999909051e+00 9.689656118624951492e-03
-1.064750000000003638e+01 -1.099999999999909051e+00 1.000000000000000082e-05
-1.056940000000031432e+01 -1.099999999999909051e+00 3.235565540600417872e-03
-1.045220000000017535e+01 -1.099999999999909051e+00 3.239825666394493403e-03
-1.037409999999999854e+01 -1.099999999999909051e+00 3.244085792188568934e-03
-1.025690000000031432e+01 -1.099999999999909051e+00 1.299125360903354010e-02
-1.017870000000038999e+01 -1.099999999999909051e+00 1.000000000000000082e-05
-1.006159999999999854e+01 -1.099999999999909051e+00 1.000000000000000082e-05
-9.944400000000314321e+00 -1.099999999999909051e+00 3.233435477703380106e-03
-9.866300000000137516e+00 -1.099999999999909051e+00 9.710956747595329147e-03
-9.749099999999998545e+00 -1.099999999999909051e+00 3.227045289012266376e-03
-9.670900000000074215e+00 -1.099999999999909051e+00 1.294439222529870752e-02
-9.553700000000389991e+00 -1.099999999999909051e+00 1.000000000000000082e-05
-9.436599999999998545e+00 -1.099999999999909051e+00 1.000000000000000082e-05
-9.358400000000074215e+00 -1.099999999999909051e+00 1.000000000000000082e-05
-9.280300000000352156e+00 -1.099999999999909051e+00 1.000000000000000082e-05
-9.163100000000213186e+00 -1.099999999999909051e+00 9.725867187874593506e-03
-9.045900000000074215e+00 -1.099999999999909051e+00 9.689656118624951492e-03
-8.967800000000352156e+00 -1.099999999999909051e+00 3.233435477703380106e-03
-8.850600000000213186e+00 -1.099999999999909051e+00 6.464740892509721580e-03
-8.772500000000036380e+00 -1.099999999999909051e+00 9.702436496007178085e-03
-8.655300000000352156e+00 -1.099999999999909051e+00 6.503082024656403094e-03
-8.538100000000213186e+00 -1.099999999999909051e+00 9.679005804139762664e-03
-8.460000000000036380e+00 -1.099999999999909051e+00 3.235565540600417872e-03
-8.381900000000314321e+00 -1.099999999999909051e+00 6.466870955406760213e-03
-8.264700000000175351e+00 -1.099999999999909051e+00 6.464740892509721580e-03
-8.147500000000036380e+00 -1.099999999999909051e+00 6.447700389333419456e-03
-8.069400000000314321e+00 -1.099999999999909051e+00 6.469001018303797979e-03
-7.952200000000175351e+00 -1.099999999999909051e+00 6.458350703818608284e-03
-7.874099999999998545e+00 -1.099999999999909051e+00 1.287410014969646126e-02
-7.756900000000314321e+00 -1.099999999999909051e+00 3.229175351909304142e-03
-7.639700000000175351e+00 -1.099999999999909051e+00 9.672615615448647633e-03
-7.561599999999998545e+00 -1.099999999999909051e+00 1.619912833197246702e-02
-7.444400000000314321e+00 -1.099999999999909051e+00 6.460480766715646049e-03
-7.366300000000137516e+00 -1.099999999999909051e+00 3.218525037424115314e-03
-7.249099999999998545e+00 -1.099999999999909051e+00 6.477521269891949041e-03
-7.170900000000074215e+00 -1.099999999999909051e+00 1.935162141958840856e-02
-7.053800000000137516e+00 -1.099999999999909051e+00 1.615652707403171170e-02
-6.975600000000213186e+00 -1.099999999999909051e+00 1.292309159632833160e-02
-6.858400000000074215e+00 -1.099999999999909051e+00 1.611605587898799416e-02
-6.741200000000389991e+00 -1.099999999999909051e+00 1.613522644506133058e-02
-6.663100000000213186e+00 -1.099999999999909051e+00 1.614161663375244735e-02
-6.545900000000074215e+00 -1.099999999999909051e+00 1.934949135669137427e-02
-6.467800000000352156e+00 -1.099999999999909051e+00 2.583127275237739884e-02
-6.350600000000213186e+00 -1.099999999999909051e+00 2.257653664570363761e-02
-6.272500000000036380e+00 -1.099999999999909051e+00 2.910091929933041749e-02
-6.155300000000352156e+00 -1.099999999999909051e+00 9.674745678345687133e-03
-6.038100000000213186e+00 -1.099999999999909051e+00 2.581210218630405548e-02
-5.960000000000036380e+00 -1.099999999999909051e+00 2.255097589093918789e-02
-5.842800000000352156e+00 -1.099999999999909051e+00 4.508065115290799119e-02
-5.764700000000175351e+00 -1.099999999999909051e+00 2.577589111705441347e-02
-5.647500000000036380e+00 -1.099999999999909051e+00 4.184721567520461455e-02
-5.569400000000314321e+00 -1.099999999999909051e+00 4.832047681930248112e-02
-5.452200000000175351e+00 -1.099999999999909051e+00 4.216033492106916608e-02
-5.374099999999998545e+00 -1.099999999999909051e+00 5.819118828417564615e-02
-5.256900000000314321e+00 -1.099999999999909051e+00 6.123291810114563083e-02
-5.139700000000175351e+00 -1.099999999999909051e+00 9.356088268948831166e-02
-5.061599999999998545e+00 -1.099999999999909051e+00 6.116475608844042233e-02
-4.944400000000314321e+00 -1.099999999999909051e+00 6.775091056608130435e-02
-4.866200000000389991e+00 -1.099999999999909051e+00 7.735962429461880341e-02
-4.749099999999998545e+00 -1.099999999999909051e+00 1.030034515120568789e-01
-4.670900000000074215e+00 -1.099999999999909051e+00 9.985308848733796816e-02
-4.553800000000137516e+00 -1.099999999999909051e+00 1.253776321825419149e-01
-4.436599999999998545e+00 -1.099999999999909051e+00 1.190470852525455786e-01
-4.358400000000074215e+00 -1.099999999999909051e+00 1.707948332731819008e-01
-4.280300000000352156e+00 -1.099999999999909051e+00 1.995655928234714438e-01
-4.163100000000213186e+00 -1.099999999999909051e+00 1.992567337034009678e-01
-4.045900000000074215e+00 -1.099999999999909051e+00 2.446547642279675860e-01
-3.967800000000352156e+00 -1.099999999999909051e+00 2.575948963274722336e-01
-3.850600000000213186e+00 -1.099999999999909051e+00 2.575437748179433273e-01
-3.772500000000036380e+00 -1.099999999999909051e+00 3.114151955469263156e-01
-3.655300000000352156e+00 -1.099999999999909051e+00 3.321257970948248150e-01
-3.577200000000175351e+00 -1.099999999999909051e+00 4.012740289213629352e-01
-3.460000000000036380e+00 -1.099999999999909051e+00 3.929050117989014157e-01
-3.342800000000352156e+00 -1.099999999999909051e+00 3.873561979521179532e-01
-3.264700000000175351e+00 -1.099999999999909051e+00 4.540207764407099278e-01
-3.147500000000036380e+00 -1.099999999999909051e+00 4.440180010762204699e-01
-3.069400000000314321e+00 -1.099999999999909051e+00 6.076409125750760198e-01
-2.952200000000175351e+00 -1.099999999999909051e+00 5.643750750104443714e-01
-2.835000000000036380e+00 -1.099999999999909051e+00 6.016107045135621334e-01
-2.756900000000314321e+00 -1.099999999999909051e+00 6.591586138028322495e-01
-2.678800000000137516e+00 -1.099999999999909051e+00 6.222850949922109631e-01
-2.561599999999998545e+00 -1.099999999999909051e+00 6.575078150576280089e-01
-2.444400000000314321e+00 -1.099999999999909051e+00 6.693275340732907086e-01
-2.366200000000389991e+00 -1.099999999999909051e+00 6.980514322398455596e-01
-2.249099999999998545e+00 -1.099999999999909051e+00 7.453111377364232126e-01
-2.170900000000074215e+00 -1.099999999999909051e+00 7.241787837349110690e-01
-2.053800000000137516e+00 -1.099999999999909051e+00 7.238379736713851376e-01
-1.975600000000213186e+00 -1.099999999999909051e+00 8.237869149890897358e-01
-1.858400000000074215e+00 -1.099999999999909051e+00 8.774197686736046053e-01
-1.741200000000389991e+00 -1.099999999999909051e+00 7.708740225637737975e-01
-1.663100000000213186e+00 -1.099999999999909051e+00 8.100416191145048961e-01
-1.545900000000074215e+00 -1.099999999999909051e+00 8.529027447286995356e-01
-1.467800000000352156e+00 -1.099999999999909051e+00 7.751000673514968353e-01
-1.350600000000213186e+00 -1.099999999999909051e+00 7.557761367495698934e-01
-1.272500000000036380e+00 -1.099999999999909051e+00 7.779820424511889598e-01
-1.155300000000352156e+00 -1.099999999999909051e+00 8.908029538556930804e-01
-1.038100000000213186e+00 -1.099999999999909051e+00 8.434921268495864100e-01
-9.600000000000363798e-01 -1.099999999999909051e+00 8.968161214140307758e-01
-8.819000000003143214e-01 -1.099999999999909051e+00 8.129214641512999551e-01
-7.647000000001753506e-01 -1.099999999999909051e+00 8.718368738204683721e-01
-6.475000000000363798e-01 -1.099999999999909051e+00 9.267967566898377418e-01
-5.694000000003143214e-01 -1.099999999999909051e+00 7.471557722052578621e-01
-4.522000000001753506e-01 -1.099999999999909051e+00 8.320217381490379038e-01
-3.740999999999985448e-01 -1.099999999999909051e+00 8.673424411077186313e-01
-2.569000000003143214e-01 -1.099999999999909051e+00 7.828364557935381107e-01
-1.788000000001375156e-01 -1.099999999999909051e+00 8.320046976458616017e-01
-6.159999999999854481e-02 -1.099999999999909051e+00 8.341858820524282736e-01
5.559999999968567863e-02 -1.099999999999909051e+00 8.188920304516968951e-01
1.337999999996100087e-01 -1.099999999999909051e+00 7.529495432852006953e-01
2.509000000000014552e-01 -1.099999999999909051e+00 7.697962107378726326e-01
3.290999999999257852e-01 -1.099999999999909051e+00 6.635486734336272230e-01
4.461999999998624844e-01 -1.099999999999909051e+00 7.120821565426335154e-01
5.243999999997868144e-01 -1.099999999999909051e+00 6.437348283653815395e-01
6.415999999999257852e-01 -1.099999999999909051e+00 6.202849659318924180e-01
7.586999999998624844e-01 -1.099999999999909051e+00 6.260531762570707981e-01
8.368999999997868144e-01 -1.099999999999909051e+00 5.016255521266077544e-01
9.540999999999257852e-01 -1.099999999999909051e+00 5.045884696163872585e-01
1.032199999999647844e+00 -1.099999999999909051e+00 5.735748166627504530e-01
1.149399999999786814e+00 -1.099999999999909051e+00 4.784888089389832122e-01
1.227499999999963620e+00 -1.099999999999909051e+00 4.558952317901031615e-01
1.344699999999647844e+00 -1.099999999999909051e+00 4.321748513686902715e-01
1.461899999999786814e+00 -1.099999999999909051e+00 3.612416268344345593e-01
1.539999999999963620e+00 -1.099999999999909051e+00 4.304750611768541346e-01
1.618099999999685679e+00 -1.099999999999909051e+00 3.308690599855725334e-01
1.735299999999824649e+00 -1.099999999999909051e+00 4.130703172451583027e-01
1.852499999999963620e+00 -1.099999999999909051e+00 3.512303312183568393e-01
1.930599999999685679e+00 -1.099999999999909051e+00 2.497264439858146168e-01
2.047799999999824649e+00 -1.099999999999909051e+00 2.974803240745050315e-01
2.125900000000001455e+00 -1.099999999999909051e+00 2.662067406201960584e-01
2.243099999999685679e+00 -1.099999999999909051e+00 1.957016587282448816e-01
2.321199999999862484e+00 -1.099999999999909051e+00 2.379940575489304100e-01
2.438400000000001455e+00 -1.099999999999909051e+00 2.472768716542211309e-01
2.555599999999685679e+00 -1.099999999999909051e+00 1.859374504082236257e-01
2.633799999999610009e+00 -1.099999999999909051e+00 2.398216515145888406e-01
2.750900000000001455e+00 -1.099999999999909051e+00 1.955163432562025960e-01
2.829099999999925785e+00 -1.099999999999909051e+00 1.732912669885101897e-01
2.946299999999610009e+00 -1.099999999999909051e+00 1.820884267532763001e-01
3.024399999999786814e+00 -1.099999999999909051e+00 1.352952050311499177e-01
3.141599999999925785e+00 -1.099999999999909051e+00 1.348904930807127422e-01
3.258699999999862484e+00 -1.099999999999909051e+00 1.122947858689357647e-01
3.336899999999786814e+00 -1.099999999999909051e+00 1.185316100314624393e-01
3.454099999999925785e+00 -1.099999999999909051e+00 1.448996586338933412e-01
3.532199999999647844e+00 -1.099999999999909051e+00 1.473428407767957138e-01
3.649399999999786814e+00 -1.099999999999909051e+00 1.020300127681106062e-01
3.727499999999963620e+00 -1.099999999999909051e+00 9.264282558086502084e-02
3.844699999999647844e+00 -1.099999999999909051e+00 1.280551212441184417e-01
3.961899999999786814e+00 -1.099999999999909051e+00 8.629523814769238244e-02
4.039999999999963620e+00 -1.099999999999909051e+00 1.281041126907503103e-01
4.157199999999647844e+00 -1.099999999999909051e+00 9.603175565005216130e-02
4.235299999999824649e+00 -1.099999999999909051e+00 1.214583164519923708e-01
4.352499999999963620e+00 -1.099999999999909051e+00 7.986457826153525730e-02
4.430599999999685679e+00 -1.099999999999909051e+00 8.006054404806274560e-02
4.547799999999824649e+00 -1.099999999999909051e+00 1.086502482521040786e-01
4.625900000000001455e+00 -1.099999999999909051e+00 7.681219813008008379e-02
4.743099999999685679e+00 -1.099999999999909051e+00 7.980919662621227539e-02
4.821199999999862484e+00 -1.099999999999909051e+00 7.349356013649520347e-02
4.938400000000001455e+00 -1.099999999999909051e+00 5.122801267375907963e-02
5.055599999999685679e+00 -1.099999999999909051e+00 7.998599184666642381e-02
5.133699999999862484e+00 -1.099999999999909051e+00 1.055488766740170503e-01
5.250900000000001455e+00 -1.099999999999909051e+00 5.410359758476011166e-02
5.329099999999925785e+00 -1.099999999999909051e+00 8.637405047488277976e-02
5.446299999999610009e+00 -1.099999999999909051e+00 6.065993118184245109e-02
5.524399999999786814e+00 -1.099999999999909051e+00 7.377898856469826405e-02
5.641599999999925785e+00 -1.099999999999909051e+00 8.287435713504967549e-02
5.719699999999647844e+00 -1.099999999999909051e+00 3.852857768161972035e-02
5.836899999999786814e+00 -1.099999999999909051e+00 4.146380435373780982e-02
5.954099999999925785e+00 -1.099999999999909051e+00 7.026651484748293319e-02
6.032199999999647844e+00 -1.099999999999909051e+00 7.652676970187702321e-02
-1.197560000000021319e+01 -7.874999999999090505e-01 3.256866169570795527e-03
-1.185840000000007421e+01 -7.874999999999090505e-01 6.494561773068251165e-03
-1.174130000000013752e+01 -7.874999999999090505e-01 3.252606043776719996e-03
-1.166310000000021319e+01 -7.874999999999090505e-01 3.250475980879682231e-03
-1.154590000000007421e+01 -7.874999999999090505e-01 3.252606043776719996e-03
-1.146780000000035216e+01 -7.874999999999090505e-01 1.000000000000000082e-05
-1.135060000000021319e+01 -7.874999999999090505e-01 3.252606043776719996e-03
-1.127250000000003638e+01 -7.874999999999090505e-01 6.496691835965288930e-03
-1.115530000000035216e+01 -7.874999999999090505e-01 3.241955729291530735e-03
-1.107720000000017535e+01 -7.874999999999090505e-01 3.237695603497455638e-03
-1.096000000000003638e+01 -7.874999999999090505e-01 1.000000000000000082e-05
-1.084280000000035216e+01 -7.874999999999090505e-01 3.246215855085606700e-03
-1.076470000000017535e+01 -7.874999999999090505e-01 9.727997250771631271e-03
-1.064750000000003638e+01 -7.874999999999090505e-01 3.241955729291530735e-03
-1.056940000000031432e+01 -7.874999999999090505e-01 1.000000000000000082e-05
-1.045220000000017535e+01 -7.874999999999090505e-01 3.254736106673757762e-03
-1.037409999999999854e+01 -7.874999999999090505e-01 9.725867187874593506e-03
-1.025690000000031432e+01 -7.874999999999090505e-01 3.239825666394493403e-03
-1.017870000000038999e+01 -7.874999999999090505e-01 1.000000000000000082e-05
-1.006159999999999854e+01 -7.874999999999090505e-01 6.481781395686023704e-03
-9.944400000000314321e+00 -7.874999999999090505e-01 3.254736106673757762e-03
-9.866300000000137516e+00 -7.874999999999090505e-01 1.000000000000000082e-05
-9.749099999999998545e+00 -7.874999999999090505e-01 3.237695603497455638e-03
-9.670900000000074215e+00 -7.874999999999090505e-01 1.000000000000000082e-05
-9.553700000000389991e+00 -7.874999999999090505e-01 1.000000000000000082e-05
-9.436599999999998545e+00 -7.874999999999090505e-01 3.250475980879682231e-03
-9.358400000000074215e+00 -7.874999999999090505e-01 6.500951961759364461e-03
-9.280300000000352156e+00 -7.874999999999090505e-01 3.244085792188568934e-03
-9.163100000000213186e+00 -7.874999999999090505e-01 6.481781395686023704e-03
-9.045900000000074215e+00 -7.874999999999090505e-01 9.740777628153857864e-03
-8.967800000000352156e+00 -7.874999999999090505e-01 6.481781395686023704e-03
-8.850600000000213186e+00 -7.874999999999090505e-01 9.755688068433122223e-03
-8.772500000000036380e+00 -7.874999999999090505e-01 1.624598971570729786e-02
-8.655300000000352156e+00 -7.874999999999090505e-01 9.696046307316063054e-03
-8.538100000000213186e+00 -7.874999999999090505e-01 1.296143272847501138e-02
-8.460000000000036380e+00 -7.874999999999090505e-01 9.745037753947933395e-03
-8.381900000000314321e+00 -7.874999999999090505e-01 3.239825666394493403e-03
-8.264700000000175351e+00 -7.874999999999090505e-01 9.738647565256820099e-03
-8.147500000000036380e+00 -7.874999999999090505e-01 9.730127313668669037e-03
-8.069400000000314321e+00 -7.874999999999090505e-01 1.000000000000000082e-05
-7.952200000000175351e+00 -7.874999999999090505e-01 1.291670140763721657e-02
-7.874099999999998545e+00 -7.874999999999090505e-01 2.590369489087667940e-02
-7.756900000000314321e+00 -7.874999999999090505e-01 1.291670140763721657e-02
-7.639700000000175351e+00 -7.874999999999090505e-01 9.721607062080517975e-03
-7.561599999999998545e+00 -7.874999999999090505e-01 3.241955729291530735e-03
-7.444400000000314321e+00 -7.874999999999090505e-01 6.469001018303797979e-03
-7.366300000000137516e+00 -7.874999999999090505e-01 3.235565540600417872e-03
-7.249099999999998545e+00 -7.874999999999090505e-01 6.456220640921570518e-03
-7.170900000000074215e+00 -7.874999999999090505e-01 6.456220640921570518e-03
-7.053800000000137516e+00 -7.874999999999090505e-01 1.000000000000000082e-05
-6.975600000000213186e+00 -7.874999999999090505e-01 6.483911458583061470e-03
-6.858400000000074215e+00 -7.874999999999090505e-01 1.938783248883805405e-02
-6.741200000000389991e+00 -7.874999999999090505e-01 1.941978343229362053e-02
-6.663100000000213186e+00 -7.874999999999090505e-01 1.947516506761660243e-02
-6.545900000000074215e+00 -7.874999999999090505e-01 1.614374669664948164e-02
-6.467800000000352156e+00 -7.874999999999090505e-01 2.586748382162704085e-02
-6.350600000000213186e+00 -7.874999999999090505e-01 1.290818115604906550e-02
-6.272500000000036380e+00 -7.874999999999090505e-01 1.291244128184314104e-02
-6.155300000000352156e+00 -7.874999999999090505e-01 1.615865713692874600e-02
-6.038100000000213186e+00 -7.874999999999090505e-01 2.269156004214368041e-02
-5.960000000000036380e+00 -7.874999999999090505e-01 1.614374669664948164e-02
-5.842800000000352156e+00 -7.874999999999090505e-01 1.615013688534059841e-02
-5.764700000000175351e+00 -7.874999999999090505e-01 2.253819551355695783e-02
-5.647500000000036380e+00 -7.874999999999090505e-01 2.257440658280660331e-02
-5.569400000000314321e+00 -7.874999999999090505e-01 3.890772887729244955e-02
-5.452200000000175351e+00 -7.874999999999090505e-01 1.292096153343129210e-02
-5.374099999999998545e+00 -7.874999999999090505e-01 2.578654143153960229e-02
-5.256900000000314321e+00 -7.874999999999090505e-01 3.226832282722563033e-02
-5.139700000000175351e+00 -7.874999999999090505e-01 4.204957165042320227e-02
-5.061599999999998545e+00 -7.874999999999090505e-01 6.784676339644800380e-02
-4.944400000000314321e+00 -7.874999999999090505e-01 6.789788490597689630e-02
-4.866200000000389991e+00 -7.874999999999090505e-01 8.053980819989624285e-02
-4.749099999999998545e+00 -7.874999999999090505e-01 7.750659863451442311e-02
-4.670900000000074215e+00 -7.874999999999090505e-01 8.708336141959636956e-02
-4.553800000000137516e+00 -7.874999999999090505e-01 1.225851197245253765e-01
-4.436599999999998545e+00 -7.874999999999090505e-01 8.393086833198042107e-02
-4.358400000000074215e+00 -7.874999999999090505e-01 1.387629474275274555e-01
-4.280300000000352156e+00 -7.874999999999090505e-01 1.551623016718214620e-01
-4.163100000000213186e+00 -7.874999999999090505e-01 1.615631406774200585e-01
-4.045900000000074215e+00 -7.874999999999090505e-01 2.222358522366447708e-01
-3.967800000000352156e+00 -7.874999999999090505e-01 2.298699976596282057e-01
-3.850600000000213186e+00 -7.874999999999090505e-01 2.518075154362205414e-01
-3.772500000000036380e+00 -7.874999999999090505e-01 3.239357052557145233e-01
-3.655300000000352156e+00 -7.874999999999090505e-01 2.941254750116704675e-01
-3.577200000000175351e+00 -7.874999999999090505e-01 3.006008662186653857e-01
-3.460000000000036380e+00 -7.874999999999090505e-01 3.293822760834401175e-01
-3.342800000000352156e+00 -7.874999999999090505e-01 4.281064312353480839e-01
-3.264700000000175351e+00 -7.874999999999090505e-01 4.465293452318280232e-01
-3.147500000000036380e+00 -7.874999999999090505e-01 5.164465297641968045e-01
-3.069400000000314321e+00 -7.874999999999090505e-01 4.379515819454568026e-01
-2.952200000000175351e+00 -7.874999999999090505e-01 5.991142707982337612e-01
-2.835000000000036380e+00 -7.874999999999090505e-01 5.668736387886696981e-01
-2.756900000000314321e+00 -7.874999999999090505e-01 6.511793981905287243e-01
-2.678800000000137516e+00 -7.874999999999090505e-01 6.384565325065219010e-01
-2.561599999999998545e+00 -7.874999999999090505e-01 6.853179162413535197e-01
-2.444400000000314321e+00 -7.874999999999090505e-01 6.224981012819147397e-01
-2.366200000000389991e+00 -7.874999999999090505e-01 7.534948393868423633e-01
-2.249099999999998545e+00 -7.874999999999090505e-01 8.008163167074341393e-01
-2.170900000000074215e+00 -7.874999999999090505e-01 6.722073791100857676e-01
-2.053800000000137516e+00 -7.874999999999090505e-01 8.327544797856188952e-01
-1.975600000000213186e+00 -7.874999999999090505e-01 8.272440070709821125e-01
-1.858400000000074215e+00 -7.874999999999090505e-01 8.645158476433494332e-01
-1.741200000000389991e+00 -7.874999999999090505e-01 8.599745535468650282e-01
-1.663100000000213186e+00 -7.874999999999090505e-01 9.058262874685005794e-01
-1.545900000000074215e+00 -7.874999999999090505e-01 8.780204464105691997e-01
-1.467800000000352156e+00 -7.874999999999090505e-01 8.953080368829279267e-01
-1.350600000000213186e+00 -7.874999999999090505e-01 7.954847692761485289e-01
-1.272500000000036380e+00 -7.874999999999090505e-01 7.915100719102760030e-01
-1.155300000000352156e+00 -7.874999999999090505e-01 9.060861551419392423e-01
-1.038100000000213186e+00 -7.874999999999090505e-01 8.813305641525658318e-01
-9.600000000000363798e-01 -7.874999999999090505e-01 9.360795707951284905e-01
-8.819000000003143214e-01 -7.874999999999090505e-01 9.599597059338191851e-01
-7.647000000001753506e-01 -7.874999999999090505e-01 8.636638224845344380e-01
-6.475000000000363798e-01 -7.874999999999090505e-01 9.142016947796532955e-01
-5.694000000003143214e-01 -7.874999999999090505e-01 1.030266691976345905e+00
-4.522000000001753506e-01 -7.874999999999090505e-01 9.161038409467080479e-01
-3.740999999999985448e-01 -7.874999999999090505e-01 8.629609017285119199e-01
-2.569000000003143214e-01 -7.874999999999090505e-01 8.993359858212264246e-01
-1.788000000001375156e-01 -7.874999999999090505e-01 9.512562689365228197e-01
-6.159999999999854481e-02 -7.874999999999090505e-01 9.685630299749549144e-01
5.559999999968567863e-02 -7.874999999999090505e-01 8.718688247639240219e-01
1.337999999996100087e-01 -7.874999999999090505e-01 8.947584806554921277e-01
2.509000000000014552e-01 -7.874999999999090505e-01 8.242171876942914199e-01
3.290999999999257852e-01 -7.874999999999090505e-01 7.988630490308504806e-01
4.461999999998624844e-01 -7.874999999999090505e-01 8.418391980414851039e-01
5.243999999997868144e-01 -7.874999999999090505e-01 7.615102660683956692e-01
6.415999999999257852e-01 -7.874999999999090505e-01 7.035235638223356069e-01
7.586999999998624844e-01 -7.874999999999090505e-01 6.629160447532069789e-01
8.368999999997868144e-01 -7.874999999999090505e-01 6.462099614517394786e-01
9.540999999999257852e-01 -7.874999999999090505e-01 5.824124476225603919e-01
1.032199999999647844e+00 -7.874999999999090505e-01 5.713105598031993360e-01
1.149399999999786814e+00 -7.874999999999090505e-01 5.340791904258757050e-01
1.227499999999963620e+00 -7.874999999999090505e-01 5.379154337034407485e-01
1.344699999999647844e+00 -7.874999999999090505e-01 5.361389612473111965e-01
1.461899999999786814e+00 -7.874999999999090505e-01 5.171004590735873707e-01
1.539999999999963620e+00 -7.874999999999090505e-01 4.627156931864182532e-01
1.618099999999685679e+00 -7.874999999999090505e-01 4.109551647883997183e-01
1.735299999999824649e+00 -7.874999999999090505e-01 4.165188890754624729e-01
1.852499999999963620e+00 -7.874999999999090505e-01 4.317829197956353227e-01
1.930599999999685679e+00 -7.874999999999090505e-01 3.597143717372583982e-01
2.047799999999824649e+00 -7.874999999999090505e-01 3.506658645506418037e-01
2.125900000000001455e+00 -7.874999999999090505e-01 3.512516318473272170e-01
2.243099999999685679e+00 -7.874999999999090505e-01 3.063030445940355673e-01
2.321199999999862484e+00 -7.874999999999090505e-01 3.108762896339757331e-01
2.438400000000001455e+00 -7.874999999999090505e-01 2.398216515145888406e-01
2.555599999999685679e+00 -7.874999999999090505e-01 2.704029645273605120e-01
2.633799999999610009e+00 -7.874999999999090505e-01 2.759517783741439745e-01
2.750900000000001455e+00 -7.874999999999090505e-01 2.020833271677701382e-01
2.829099999999925785e+00 -7.874999999999090505e-01 2.415086613290427509e-01
[truncated: 441,035 more chars]
