# Supplementary material for: Resonant inelastic X-ray scattering tools to count 5 f electrons of actinides and probe bond covalency
Source: Nat Commun. 2025 Feb 10;16:1221. doi: 10.1038/s41467-024-54574-7 (PMC11811144; doi:10.1038/s41467-024-54574-7)
Supplement: Supplementary file 3 — Source Data [file 41467_2024_54574_MOESM3_ESM.zip › Data_figures/Data_SI_figures/FigSI6/SI6_Pu$^{/mathrm{IV}}$O$_2$ $/mathrm{(5f^4)}$_WLMap.txt]

# Ein | Eout | Intensity
-5.549999999999727152e+00 -1.363130000000001019e+01 5.611216228646630742e-03
-5.393699999999626016e+00 -1.363130000000001019e+01 7.062925381379062291e-03
-5.276599999999689317e+00 -1.363130000000001019e+01 4.921396985858880399e-03
-5.120300000000042928e+00 -1.363130000000001019e+01 3.922703455255718147e-03
-4.964099999999689317e+00 -1.363130000000001019e+01 3.201996783686426006e-03
-4.846900000000005093e+00 -1.363130000000001019e+01 3.047559639778720485e-03
-4.690599999999903957e+00 -1.363130000000001019e+01 4.633114317231163022e-03
-4.534400000000005093e+00 -1.363130000000001019e+01 3.902111836068024048e-03
-4.378099999999903957e+00 -1.363130000000001019e+01 5.044946700985044122e-03
-4.260899999999764987e+00 -1.363130000000001019e+01 4.200690314289588258e-03
-4.104699999999866122e+00 -1.363130000000001019e+01 3.912407645661870881e-03
-3.987499999999727152e+00 -1.363130000000001019e+01 3.047559639778720485e-03
-3.831199999999626016e+00 -1.363130000000001019e+01 3.191700974092579173e-03
-3.674999999999727152e+00 -1.363130000000001019e+01 4.766959841951174011e-03
-3.557800000000042928e+00 -1.363130000000001019e+01 3.037263830184873652e-03
-3.401599999999689317e+00 -1.363130000000001019e+01 2.903418305464862230e-03
-3.245300000000042928e+00 -1.363130000000001019e+01 3.624124977034154371e-03
-3.089099999999689317e+00 -1.363130000000001019e+01 3.047559639778720485e-03
-2.971900000000005093e+00 -1.363130000000001019e+01 4.622818507637316623e-03
-2.815599999999903957e+00 -1.363130000000001019e+01 4.911101176265033133e-03
-2.659400000000005093e+00 -1.363130000000001019e+01 3.912407645661870881e-03
-2.542199999999866122e+00 -1.363130000000001019e+01 3.191700974092579173e-03
-2.385899999999764987e+00 -1.363130000000001019e+01 3.479983642720296116e-03
-2.229699999999866122e+00 -1.363130000000001019e+01 3.346138118000284260e-03
-2.112499999999727152e+00 -1.363130000000001019e+01 4.200690314289588258e-03
-1.956199999999626016e+00 -1.363130000000001019e+01 4.056548979975729136e-03
-1.799999999999727152e+00 -1.363130000000001019e+01 4.488972982917304767e-03
-1.682800000000042928e+00 -1.363130000000001019e+01 4.766959841951174011e-03
-1.526599999999689317e+00 -1.363130000000001019e+01 4.046253170381882737e-03
-1.370300000000042928e+00 -1.363130000000001019e+01 3.912407645661870881e-03
-1.253099999999903957e+00 -1.363130000000001019e+01 3.335842308406437428e-03
-1.096900000000005093e+00 -1.363130000000001019e+01 3.047559639778720485e-03
-9.405999999999039574e-01 -1.363130000000001019e+01 4.488972982917304767e-03
-7.844000000000050932e-01 -1.363130000000001019e+01 3.624124977034154371e-03
-6.671999999998661224e-01 -1.363130000000001019e+01 4.035957360788035471e-03
-5.108999999997649866e-01 -1.363130000000001019e+01 3.479983642720296116e-03
-3.546999999998661224e-01 -1.363130000000001019e+01 2.903418305464862230e-03
-2.374999999997271516e-01 -1.363130000000001019e+01 2.337148777803275609e-03
-8.119999999962601578e-02 -1.363130000000001019e+01 4.324240029415751981e-03
3.590000000031068339e-02 -1.363130000000001019e+01 4.056548979975729136e-03
1.921999999999570719e-01 -1.363130000000001019e+01 3.479983642720296116e-03
3.484000000003106834e-01 -1.363130000000001019e+01 3.191700974092579173e-03
5.046999999999570719e-01 -1.363130000000001019e+01 4.334535839009599247e-03
6.219000000000960426e-01 -1.363130000000001019e+01 5.055242510578891388e-03
7.780999999999949068e-01 -1.363130000000001019e+01 5.497962323114314286e-03
9.344000000000960426e-01 -1.363130000000001019e+01 3.037263830184873652e-03
1.051600000000235013e+00 -1.363130000000001019e+01 3.624124977034154371e-03
1.207800000000133878e+00 -1.363130000000001019e+01 4.777255651545022144e-03
1.364100000000235013e+00 -1.363130000000001019e+01 3.325546498812590162e-03
1.481300000000373984e+00 -1.363130000000001019e+01 4.468381363729611103e-03
1.637500000000272848e+00 -1.363130000000001019e+01 3.479983642720296116e-03
1.793700000000171713e+00 -1.363130000000001019e+01 4.602226888449622091e-03
1.910900000000310683e+00 -1.363130000000001019e+01 4.035957360788035471e-03
2.067199999999957072e+00 -1.363130000000001019e+01 4.766959841951174011e-03
2.223400000000310683e+00 -1.363130000000001019e+01 2.903418305464862230e-03
2.340599999999994907e+00 -1.363130000000001019e+01 2.748981161557157143e-03
2.496900000000096043e+00 -1.363130000000001019e+01 2.337148777803275609e-03
2.653099999999994907e+00 -1.363130000000001019e+01 4.035957360788035471e-03
2.770300000000133878e+00 -1.363130000000001019e+01 2.326852968209428343e-03
2.926600000000235013e+00 -1.363130000000001019e+01 3.191700974092579173e-03
3.082800000000133878e+00 -1.363130000000001019e+01 3.469687833126449284e-03
3.200000000000272848e+00 -1.363130000000001019e+01 2.182711633895570089e-03
3.356300000000373984e+00 -1.363130000000001019e+01 3.768266311348013060e-03
3.512500000000272848e+00 -1.363130000000001019e+01 3.603533357846460273e-03
3.668700000000171713e+00 -1.363130000000001019e+01 3.912407645661870881e-03
3.785900000000310683e+00 -1.363130000000001019e+01 4.777255651545022144e-03
3.942199999999957072e+00 -1.363130000000001019e+01 3.912407645661870881e-03
4.059400000000096043e+00 -1.363130000000001019e+01 3.613829167440307539e-03
4.215599999999994907e+00 -1.363130000000001019e+01 1.760583440547841940e-03
4.371900000000096043e+00 -1.363130000000001019e+01 2.903418305464862230e-03
4.528099999999994907e+00 -1.363130000000001019e+01 3.469687833126449284e-03
4.645300000000133878e+00 -1.363130000000001019e+01 2.481290112117133864e-03
4.801600000000235013e+00 -1.363130000000001019e+01 2.326852968209428343e-03
4.957800000000133878e+00 -1.363130000000001019e+01 4.190394504695740992e-03
5.075000000000272848e+00 -1.363130000000001019e+01 2.182711633895570089e-03
5.231200000000171713e+00 -1.363130000000001019e+01 3.768266311348013060e-03
5.387500000000272848e+00 -1.363130000000001019e+01 3.047559639778720485e-03
5.504699999999957072e+00 -1.363130000000001019e+01 3.191700974092579173e-03
5.660900000000310683e+00 -1.363130000000001019e+01 4.200690314289588258e-03
5.817199999999957072e+00 -1.363130000000001019e+01 3.335842308406437428e-03
5.934400000000096043e+00 -1.363130000000001019e+01 3.037263830184873652e-03
6.090599999999994907e+00 -1.363130000000001019e+01 1.750287630953994891e-03
6.246900000000096043e+00 -1.363130000000001019e+01 2.759276971151003975e-03
6.364100000000235013e+00 -1.363130000000001019e+01 3.603533357846460273e-03
6.520300000000133878e+00 -1.363130000000001019e+01 3.037263830184873652e-03
6.676600000000235013e+00 -1.363130000000001019e+01 3.479983642720296116e-03
6.793800000000373984e+00 -1.363130000000001019e+01 2.182711633895570089e-03
6.950000000000272848e+00 -1.363130000000001019e+01 4.324240029415751981e-03
7.106200000000171713e+00 -1.363130000000001019e+01 2.903418305464862230e-03
7.262500000000272848e+00 -1.363130000000001019e+01 3.335842308406437428e-03
7.379699999999957072e+00 -1.363130000000001019e+01 3.325546498812590162e-03
7.535900000000310683e+00 -1.363130000000001019e+01 2.337148777803275609e-03
7.692199999999957072e+00 -1.363130000000001019e+01 4.334535839009599247e-03
7.809400000000096043e+00 -1.363130000000001019e+01 5.024355081797350457e-03
7.965599999999994907e+00 -1.363130000000001019e+01 3.037263830184873652e-03
8.121900000000096043e+00 -1.363130000000001019e+01 3.902111836068024048e-03
8.239100000000235013e+00 -1.363130000000001019e+01 2.903418305464862230e-03
8.395300000000133878e+00 -1.363130000000001019e+01 4.046253170381882737e-03
8.551600000000235013e+00 -1.363130000000001019e+01 2.903418305464862230e-03
8.668700000000171713e+00 -1.363130000000001019e+01 3.479983642720296116e-03
8.825000000000272848e+00 -1.363130000000001019e+01 3.747674692160318961e-03
8.981200000000171713e+00 -1.363130000000001019e+01 4.478677173323457501e-03
9.098400000000310683e+00 -1.363130000000001019e+01 4.334535839009599247e-03
9.254699999999957072e+00 -1.363130000000001019e+01 4.344831648603446513e-03
9.410900000000310683e+00 -1.363130000000001019e+01 3.479983642720296116e-03
9.528099999999994907e+00 -1.363130000000001019e+01 3.325546498812590162e-03
9.684400000000096043e+00 -1.363130000000001019e+01 3.603533357846460273e-03
9.840599999999994907e+00 -1.363130000000001019e+01 3.912407645661870881e-03
9.996900000000096043e+00 -1.363130000000001019e+01 4.458085554135763837e-03
1.011410000000023501e+01 -1.363130000000001019e+01 4.324240029415751981e-03
1.027030000000013388e+01 -1.363130000000001019e+01 3.479983642720296116e-03
1.038750000000027285e+01 -1.363130000000001019e+01 3.171109354904885075e-03
1.054370000000017171e+01 -1.363130000000001019e+01 3.459392023532602018e-03
1.070000000000027285e+01 -1.363130000000001019e+01 3.902111836068024048e-03
1.085630000000037398e+01 -1.363130000000001019e+01 3.902111836068024048e-03
1.097340000000031068e+01 -1.363130000000001019e+01 4.478677173323457501e-03
1.112969999999995707e+01 -1.363130000000001019e+01 3.191700974092579173e-03
1.128590000000031068e+01 -1.363130000000001019e+01 3.315250689218743763e-03
1.140309999999999491e+01 -1.363130000000001019e+01 2.893122495871015398e-03
1.155940000000009604e+01 -1.363130000000001019e+01 3.624124977034154371e-03
1.171559999999999491e+01 -1.363130000000001019e+01 3.459392023532602018e-03
1.183280000000013388e+01 -1.363130000000001019e+01 4.046253170381882737e-03
1.198910000000023501e+01 -1.363130000000001019e+01 4.190394504695740992e-03
1.214530000000013388e+01 -1.363130000000001019e+01 3.747674692160318961e-03
1.226250000000027285e+01 -1.363130000000001019e+01 4.478677173323457501e-03
1.241870000000017171e+01 -1.363130000000001019e+01 3.768266311348013060e-03
1.257500000000027285e+01 -1.363130000000001019e+01 6.177485756308218230e-03
1.273130000000037398e+01 -1.363130000000001019e+01 3.191700974092579173e-03
1.284840000000031068e+01 -1.363130000000001019e+01 5.487666513520466152e-03
1.300469999999995707e+01 -1.363130000000001019e+01 4.602226888449622091e-03
1.312190000000009604e+01 -1.363130000000001019e+01 4.478677173323457501e-03
1.327809999999999491e+01 -1.363130000000001019e+01 5.353820988800455163e-03
1.343440000000009604e+01 -1.363130000000001019e+01 5.745061753366642598e-03
1.359059999999999491e+01 -1.363130000000001019e+01 5.343525179206608765e-03
1.370780000000013388e+01 -1.363130000000001019e+01 5.055242510578891388e-03
1.386410000000023501e+01 -1.363130000000001019e+01 2.748981161557157143e-03
1.402030000000013388e+01 -1.363130000000001019e+01 4.478677173323457501e-03
1.413750000000027285e+01 -1.363130000000001019e+01 6.496655853717475670e-03
1.429380000000037398e+01 -1.363130000000001019e+01 5.312637750425066967e-03
1.441090000000031068e+01 -1.363130000000001019e+01 4.046253170381882737e-03
1.456719999999995707e+01 -1.363130000000001019e+01 5.343525179206608765e-03
1.472340000000031068e+01 -1.363130000000001019e+01 4.602226888449622091e-03
1.487969999999995707e+01 -1.363130000000001019e+01 4.169802885508046460e-03
1.499690000000009604e+01 -1.363130000000001019e+01 4.602226888449622091e-03
1.515309999999999491e+01 -1.363130000000001019e+01 5.178792225705055978e-03
1.530940000000009604e+01 -1.363130000000001019e+01 3.037263830184873652e-03
1.542660000000023501e+01 -1.363130000000001019e+01 4.334535839009599247e-03
1.558280000000013388e+01 -1.363130000000001019e+01 4.633114317231163022e-03
1.573910000000023501e+01 -1.363130000000001019e+01 5.909794706868195385e-03
1.585620000000017171e+01 -1.363130000000001019e+01 5.199383844892749643e-03
1.601250000000027285e+01 -1.363130000000001019e+01 5.909794706868195385e-03
1.616880000000037398e+01 -1.363130000000001019e+01 4.334535839009599247e-03
1.628590000000031068e+01 -1.363130000000001019e+01 4.911101176265033133e-03
1.644219999999995707e+01 -1.363130000000001019e+01 5.611216228646630742e-03
1.659840000000031068e+01 -1.363130000000001019e+01 4.736072413169633080e-03
1.671559999999999491e+01 -1.363130000000001019e+01 4.622818507637316623e-03
1.687190000000009604e+01 -1.363130000000001019e+01 5.909794706868195385e-03
1.702809999999999491e+01 -1.363130000000001019e+01 5.600920419052784344e-03
1.718440000000009604e+01 -1.363130000000001019e+01 5.909794706868195385e-03
1.730160000000023501e+01 -1.363130000000001019e+01 5.477370703926619754e-03
1.745780000000013388e+01 -1.363130000000001019e+01 5.322933560018914233e-03
-5.549999999999727152e+00 -1.308440000000018699e+01 4.921396985858880399e-03
-5.393699999999626016e+00 -1.308440000000018699e+01 6.239260613871300092e-03
-5.276599999999689317e+00 -1.308440000000018699e+01 5.950977945243583582e-03
-5.120300000000042928e+00 -1.308440000000018699e+01 5.961273754837429981e-03
-4.964099999999689317e+00 -1.308440000000018699e+01 7.093812810160603222e-03
-4.846900000000005093e+00 -1.308440000000018699e+01 4.509564602104999299e-03
-4.690599999999903957e+00 -1.308440000000018699e+01 4.952284414640421330e-03
-4.534400000000005093e+00 -1.308440000000018699e+01 5.219975464080444175e-03
-4.378099999999903957e+00 -1.308440000000018699e+01 6.228964804277452826e-03
-4.260899999999764987e+00 -1.308440000000018699e+01 5.374412607988148828e-03
-4.104699999999866122e+00 -1.308440000000018699e+01 4.797847270732715809e-03
-3.987499999999727152e+00 -1.308440000000018699e+01 5.374412607988148828e-03
-3.831199999999626016e+00 -1.308440000000018699e+01 4.653705936418856687e-03
-3.674999999999727152e+00 -1.308440000000018699e+01 3.788857930535707158e-03
-3.557800000000042928e+00 -1.308440000000018699e+01 3.634420786628001637e-03
-3.401599999999689317e+00 -1.308440000000018699e+01 3.788857930535707158e-03
-3.245300000000042928e+00 -1.308440000000018699e+01 4.221281933477282790e-03
-3.089099999999689317e+00 -1.308440000000018699e+01 4.355127458197293779e-03
-2.971900000000005093e+00 -1.308440000000018699e+01 4.077140599163423668e-03
-2.815599999999903957e+00 -1.308440000000018699e+01 6.805530141532886712e-03
-2.659400000000005093e+00 -1.308440000000018699e+01 3.788857930535707158e-03
-2.542199999999866122e+00 -1.308440000000018699e+01 4.643410126825010288e-03
-2.385899999999764987e+00 -1.308440000000018699e+01 4.653705936418856687e-03
-2.229699999999866122e+00 -1.308440000000018699e+01 6.095119279557440969e-03
-2.112499999999727152e+00 -1.308440000000018699e+01 2.924009924652556328e-03
-1.956199999999626016e+00 -1.308440000000018699e+01 4.210986123883434656e-03
-1.799999999999727152e+00 -1.308440000000018699e+01 4.365423267791140177e-03
-1.682800000000042928e+00 -1.308440000000018699e+01 2.913714115058709496e-03
-1.526599999999689317e+00 -1.308440000000018699e+01 3.057855449372567751e-03
-1.370300000000042928e+00 -1.308440000000018699e+01 3.788857930535707158e-03
-1.253099999999903957e+00 -1.308440000000018699e+01 4.355127458197293779e-03
-1.096900000000005093e+00 -1.308440000000018699e+01 4.488972982917304767e-03
-9.405999999999039574e-01 -1.308440000000018699e+01 5.518553942302007950e-03
-7.844000000000050932e-01 -1.308440000000018699e+01 5.796540801335877194e-03
-6.671999999998661224e-01 -1.308440000000018699e+01 4.210986123883434656e-03
-5.108999999997649866e-01 -1.308440000000018699e+01 4.210986123883434656e-03
-3.546999999998661224e-01 -1.308440000000018699e+01 5.806836610929724460e-03
-2.374999999997271516e-01 -1.308440000000018699e+01 3.356433927594131526e-03
-8.119999999962601578e-02 -1.308440000000018699e+01 4.777255651545022144e-03
3.590000000031068339e-02 -1.308440000000018699e+01 4.931692795452726798e-03
1.921999999999570719e-01 -1.308440000000018699e+01 5.374412607988148828e-03
3.484000000003106834e-01 -1.308440000000018699e+01 3.356433927594131526e-03
5.046999999999570719e-01 -1.308440000000018699e+01 4.633114317231163022e-03
6.219000000000960426e-01 -1.308440000000018699e+01 4.210986123883434656e-03
7.780999999999949068e-01 -1.308440000000018699e+01 2.779868590338698073e-03
9.344000000000960426e-01 -1.308440000000018699e+01 5.909794706868195385e-03
1.051600000000235013e+00 -1.308440000000018699e+01 4.488972982917304767e-03
1.207800000000133878e+00 -1.308440000000018699e+01 3.788857930535707158e-03
1.364100000000235013e+00 -1.308440000000018699e+01 3.768266311348013060e-03
1.481300000000373984e+00 -1.308440000000018699e+01 2.470994302523287032e-03
1.637500000000272848e+00 -1.308440000000018699e+01 4.787551461138868543e-03
1.793700000000171713e+00 -1.308440000000018699e+01 3.490279452314142949e-03
1.910900000000310683e+00 -1.308440000000018699e+01 5.075834129766585920e-03
2.067199999999957072e+00 -1.308440000000018699e+01 4.221281933477282790e-03
2.223400000000310683e+00 -1.308440000000018699e+01 4.355127458197293779e-03
2.340599999999994907e+00 -1.308440000000018699e+01 2.769572780744851241e-03
2.496900000000096043e+00 -1.308440000000018699e+01 3.644716596221848470e-03
2.653099999999994907e+00 -1.308440000000018699e+01 3.500575261907989781e-03
2.770300000000133878e+00 -1.308440000000018699e+01 4.499268792511152033e-03
2.926600000000235013e+00 -1.308440000000018699e+01 4.365423267791140177e-03
3.082800000000133878e+00 -1.308440000000018699e+01 4.046253170381882737e-03
3.200000000000272848e+00 -1.308440000000018699e+01 3.634420786628001637e-03
3.356300000000373984e+00 -1.308440000000018699e+01 2.913714115058709496e-03
3.512500000000272848e+00 -1.308440000000018699e+01 3.191700974092579173e-03
3.668700000000171713e+00 -1.308440000000018699e+01 2.337148777803275609e-03
3.785900000000310683e+00 -1.308440000000018699e+01 1.184018103292408270e-03
3.942199999999957072e+00 -1.308440000000018699e+01 3.490279452314142949e-03
4.059400000000096043e+00 -1.308440000000018699e+01 3.778562120941859892e-03
4.215599999999994907e+00 -1.308440000000018699e+01 2.625431446430992553e-03
4.371900000000096043e+00 -1.308440000000018699e+01 2.337148777803275609e-03
4.528099999999994907e+00 -1.308440000000018699e+01 2.913714115058709496e-03
4.645300000000133878e+00 -1.308440000000018699e+01 2.769572780744851241e-03
4.801600000000235013e+00 -1.308440000000018699e+01 3.922703455255718147e-03
4.957800000000133878e+00 -1.308440000000018699e+01 3.047559639778720485e-03
5.075000000000272848e+00 -1.308440000000018699e+01 2.625431446430992553e-03
5.231200000000171713e+00 -1.308440000000018699e+01 3.634420786628001637e-03
5.387500000000272848e+00 -1.308440000000018699e+01 3.479983642720296116e-03
5.504699999999957072e+00 -1.308440000000018699e+01 2.769572780744851241e-03
5.660900000000310683e+00 -1.308440000000018699e+01 2.924009924652556328e-03
5.817199999999957072e+00 -1.308440000000018699e+01 3.902111836068024048e-03
5.934400000000096043e+00 -1.308440000000018699e+01 3.912407645661870881e-03
6.090599999999994907e+00 -1.308440000000018699e+01 4.499268792511152033e-03
6.246900000000096043e+00 -1.308440000000018699e+01 4.787551461138868543e-03
6.364100000000235013e+00 -1.308440000000018699e+01 3.181405164498731907e-03
6.520300000000133878e+00 -1.308440000000018699e+01 2.337148777803275609e-03
6.676600000000235013e+00 -1.308440000000018699e+01 3.932999264849565413e-03
6.793800000000373984e+00 -1.308440000000018699e+01 3.922703455255718147e-03
6.950000000000272848e+00 -1.308440000000018699e+01 3.346138118000284260e-03
7.106200000000171713e+00 -1.308440000000018699e+01 5.086129939360432319e-03
7.262500000000272848e+00 -1.308440000000018699e+01 3.768266311348013060e-03
7.379699999999957072e+00 -1.308440000000018699e+01 3.490279452314142949e-03
7.535900000000310683e+00 -1.308440000000018699e+01 3.644716596221848470e-03
7.692199999999957072e+00 -1.308440000000018699e+01 4.066844789569577269e-03
7.809400000000096043e+00 -1.308440000000018699e+01 4.035957360788035471e-03
7.965599999999994907e+00 -1.308440000000018699e+01 4.488972982917304767e-03
8.121900000000096043e+00 -1.308440000000018699e+01 3.788857930535707158e-03
8.239100000000235013e+00 -1.308440000000018699e+01 3.057855449372567751e-03
8.395300000000133878e+00 -1.308440000000018699e+01 4.200690314289588258e-03
8.551600000000235013e+00 -1.308440000000018699e+01 3.778562120941859892e-03
8.668700000000171713e+00 -1.308440000000018699e+01 4.077140599163423668e-03
8.825000000000272848e+00 -1.308440000000018699e+01 5.333229369612760631e-03
8.981200000000171713e+00 -1.308440000000018699e+01 4.355127458197293779e-03
9.098400000000310683e+00 -1.308440000000018699e+01 4.787551461138868543e-03
9.254699999999957072e+00 -1.308440000000018699e+01 3.613829167440307539e-03
9.410900000000310683e+00 -1.308440000000018699e+01 2.635727256024839819e-03
9.528099999999994907e+00 -1.308440000000018699e+01 3.922703455255718147e-03
9.684400000000096043e+00 -1.308440000000018699e+01 5.065538320172738654e-03
9.840599999999994907e+00 -1.308440000000018699e+01 2.491585921710981130e-03
9.996900000000096043e+00 -1.308440000000018699e+01 4.066844789569577269e-03
1.011410000000023501e+01 -1.308440000000018699e+01 5.364116798394302429e-03
1.027030000000013388e+01 -1.308440000000018699e+01 5.075834129766585920e-03
1.038750000000027285e+01 -1.308440000000018699e+01 2.182711633895570089e-03
1.054370000000017171e+01 -1.308440000000018699e+01 4.766959841951174011e-03
1.070000000000027285e+01 -1.308440000000018699e+01 4.056548979975729136e-03
1.085630000000037398e+01 -1.308440000000018699e+01 5.374412607988148828e-03
1.097340000000031068e+01 -1.308440000000018699e+01 5.075834129766585920e-03
1.112969999999995707e+01 -1.308440000000018699e+01 5.652399467022018939e-03
1.128590000000031068e+01 -1.308440000000018699e+01 4.334535839009599247e-03
1.140309999999999491e+01 -1.308440000000018699e+01 6.373106138591311080e-03
1.155940000000009604e+01 -1.308440000000018699e+01 4.499268792511152033e-03
1.171559999999999491e+01 -1.308440000000018699e+01 4.622818507637316623e-03
1.183280000000013388e+01 -1.308440000000018699e+01 5.631807847834325274e-03
1.198910000000023501e+01 -1.308440000000018699e+01 4.066844789569577269e-03
1.214530000000013388e+01 -1.308440000000018699e+01 5.487666513520466152e-03
1.226250000000027285e+01 -1.308440000000018699e+01 4.931692795452726798e-03
1.241870000000017171e+01 -1.308440000000018699e+01 3.624124977034154371e-03
1.257500000000027285e+01 -1.308440000000018699e+01 4.334535839009599247e-03
1.273130000000037398e+01 -1.308440000000018699e+01 4.633114317231163022e-03
1.284840000000031068e+01 -1.308440000000018699e+01 4.633114317231163022e-03
1.300469999999995707e+01 -1.308440000000018699e+01 4.911101176265033133e-03
1.312190000000009604e+01 -1.308440000000018699e+01 5.219975464080444175e-03
1.327809999999999491e+01 -1.308440000000018699e+01 4.777255651545022144e-03
1.343440000000009604e+01 -1.308440000000018699e+01 4.766959841951174011e-03
1.359059999999999491e+01 -1.308440000000018699e+01 5.065538320172738654e-03
1.370780000000013388e+01 -1.308440000000018699e+01 5.508258132708160684e-03
1.386410000000023501e+01 -1.308440000000018699e+01 5.343525179206608765e-03
1.402030000000013388e+01 -1.308440000000018699e+01 6.084823469963594571e-03
1.413750000000027285e+01 -1.308440000000018699e+01 5.075834129766585920e-03
1.429380000000037398e+01 -1.308440000000018699e+01 4.890509557077338601e-03
1.441090000000031068e+01 -1.308440000000018699e+01 4.334535839009599247e-03
1.456719999999995707e+01 -1.308440000000018699e+01 5.219975464080444175e-03
1.472340000000031068e+01 -1.308440000000018699e+01 5.065538320172738654e-03
1.487969999999995707e+01 -1.308440000000018699e+01 4.900805366671186734e-03
1.499690000000009604e+01 -1.308440000000018699e+01 4.777255651545022144e-03
1.515309999999999491e+01 -1.308440000000018699e+01 6.074527660369747305e-03
1.530940000000009604e+01 -1.308440000000018699e+01 3.047559639778720485e-03
1.542660000000023501e+01 -1.308440000000018699e+01 4.488972982917304767e-03
1.558280000000013388e+01 -1.308440000000018699e+01 4.777255651545022144e-03
1.573910000000023501e+01 -1.308440000000018699e+01 4.746368222763481214e-03
1.585620000000017171e+01 -1.308440000000018699e+01 5.909794706868195385e-03
1.601250000000027285e+01 -1.308440000000018699e+01 4.056548979975729136e-03
1.616880000000037398e+01 -1.308440000000018699e+01 4.612522698043468490e-03
1.628590000000031068e+01 -1.308440000000018699e+01 6.784938522345193047e-03
1.644219999999995707e+01 -1.308440000000018699e+01 4.921396985858880399e-03
1.659840000000031068e+01 -1.308440000000018699e+01 3.315250689218743763e-03
1.671559999999999491e+01 -1.308440000000018699e+01 4.056548979975729136e-03
1.687190000000009604e+01 -1.308440000000018699e+01 5.786244991742030795e-03
1.702809999999999491e+01 -1.308440000000018699e+01 4.890509557077338601e-03
1.718440000000009604e+01 -1.308440000000018699e+01 5.333229369612760631e-03
1.730160000000023501e+01 -1.308440000000018699e+01 5.497962323114314286e-03
1.745780000000013388e+01 -1.308440000000018699e+01 5.343525179206608765e-03
-5.549999999999727152e+00 -1.253749999999990905e+01 7.093812810160603222e-03
-5.393699999999626016e+00 -1.253749999999990905e+01 7.845406910511436294e-03
-5.276599999999689317e+00 -1.253749999999990905e+01 6.259852233058994624e-03
-5.120300000000042928e+00 -1.253749999999990905e+01 5.250862892861985105e-03
-4.964099999999689317e+00 -1.253749999999990905e+01 6.259852233058994624e-03
-4.846900000000005093e+00 -1.253749999999990905e+01 6.393697757779005612e-03
-4.690599999999903957e+00 -1.253749999999990905e+01 7.279137382849849673e-03
-4.534400000000005093e+00 -1.253749999999990905e+01 5.240567083268137839e-03
-4.378099999999903957e+00 -1.253749999999990905e+01 6.990854714222133164e-03
-4.260899999999764987e+00 -1.253749999999990905e+01 5.106721558548126851e-03
-4.104699999999866122e+00 -1.253749999999990905e+01 5.096425748954280452e-03
-3.987499999999727152e+00 -1.253749999999990905e+01 5.106721558548126851e-03
-3.831199999999626016e+00 -1.253749999999990905e+01 3.655012405815695736e-03
-3.674999999999727152e+00 -1.253749999999990905e+01 6.259852233058994624e-03
-3.557800000000042928e+00 -1.253749999999990905e+01 5.096425748954280452e-03
-3.401599999999689317e+00 -1.253749999999990905e+01 4.365423267791140177e-03
-3.245300000000042928e+00 -1.253749999999990905e+01 5.395004227175843360e-03
-3.089099999999689317e+00 -1.253749999999990905e+01 4.519860411698845698e-03
-2.971900000000005093e+00 -1.253749999999990905e+01 4.952284414640421330e-03
-2.815599999999903957e+00 -1.253749999999990905e+01 4.808143080326562208e-03
-2.659400000000005093e+00 -1.253749999999990905e+01 5.672991086209713471e-03
-2.542199999999866122e+00 -1.253749999999990905e+01 4.653705936418856687e-03
-2.385899999999764987e+00 -1.253749999999990905e+01 6.259852233058994624e-03
-2.229699999999866122e+00 -1.253749999999990905e+01 4.962580224234267728e-03
-2.112499999999727152e+00 -1.253749999999990905e+01 5.364116798394302429e-03
-1.956199999999626016e+00 -1.253749999999990905e+01 2.924009924652556328e-03
-1.799999999999727152e+00 -1.253749999999990905e+01 5.395004227175843360e-03
-1.682800000000042928e+00 -1.253749999999990905e+01 4.509564602104999299e-03
-1.526599999999689317e+00 -1.253749999999990905e+01 4.674297555606551219e-03
-1.370300000000042928e+00 -1.253749999999990905e+01 4.386014886978834709e-03
-1.253099999999903957e+00 -1.253749999999990905e+01 5.096425748954280452e-03
-1.096900000000005093e+00 -1.253749999999990905e+01 3.644716596221848470e-03
-9.405999999999039574e-01 -1.253749999999990905e+01 3.953590884037259078e-03
-7.844000000000050932e-01 -1.253749999999990905e+01 4.221281933477282790e-03
-6.671999999998661224e-01 -1.253749999999990905e+01 3.943295074443412679e-03
-5.108999999997649866e-01 -1.253749999999990905e+01 5.250862892861985105e-03
-3.546999999998661224e-01 -1.253749999999990905e+01 3.665308215409542134e-03
-2.374999999997271516e-01 -1.253749999999990905e+01 4.808143080326562208e-03
-8.119999999962601578e-02 -1.253749999999990905e+01 3.644716596221848470e-03
3.590000000031068339e-02 -1.253749999999990905e+01 4.386014886978834709e-03
1.921999999999570719e-01 -1.253749999999990905e+01 5.096425748954280452e-03
3.484000000003106834e-01 -1.253749999999990905e+01 4.653705936418856687e-03
5.046999999999570719e-01 -1.253749999999990905e+01 5.230271273674291441e-03
6.219000000000960426e-01 -1.253749999999990905e+01 3.222588402874120104e-03
7.780999999999949068e-01 -1.253749999999990905e+01 3.644716596221848470e-03
9.344000000000960426e-01 -1.253749999999990905e+01 4.375719077384987443e-03
1.051600000000235013e+00 -1.253749999999990905e+01 3.510871071501837047e-03
1.207800000000133878e+00 -1.253749999999990905e+01 5.961273754837429981e-03
1.364100000000235013e+00 -1.253749999999990905e+01 4.066844789569577269e-03
1.481300000000373984e+00 -1.253749999999990905e+01 5.250862892861985105e-03
1.637500000000272848e+00 -1.253749999999990905e+01 5.096425748954280452e-03
1.793700000000171713e+00 -1.253749999999990905e+01 2.769572780744851241e-03
1.910900000000310683e+00 -1.253749999999990905e+01 2.924009924652556328e-03
2.067199999999957072e+00 -1.253749999999990905e+01 4.231577743071129188e-03
2.223400000000310683e+00 -1.253749999999990905e+01 5.230271273674291441e-03
2.340599999999994907e+00 -1.253749999999990905e+01 2.779868590338698073e-03
2.496900000000096043e+00 -1.253749999999990905e+01 3.655012405815695736e-03
2.653099999999994907e+00 -1.253749999999990905e+01 3.768266311348013060e-03
2.770300000000133878e+00 -1.253749999999990905e+01 3.788857930535707158e-03
2.926600000000235013e+00 -1.253749999999990905e+01 3.644716596221848470e-03
3.082800000000133878e+00 -1.253749999999990905e+01 4.488972982917304767e-03
3.200000000000272848e+00 -1.253749999999990905e+01 3.057855449372567751e-03
3.356300000000373984e+00 -1.253749999999990905e+01 3.212292593280273272e-03
3.512500000000272848e+00 -1.253749999999990905e+01 4.200690314289588258e-03
3.668700000000171713e+00 -1.253749999999990905e+01 2.481290112117133864e-03
3.785900000000310683e+00 -1.253749999999990905e+01 2.924009924652556328e-03
3.942199999999957072e+00 -1.253749999999990905e+01 4.077140599163423668e-03
4.059400000000096043e+00 -1.253749999999990905e+01 3.932999264849565413e-03
4.215599999999994907e+00 -1.253749999999990905e+01 2.924009924652556328e-03
4.371900000000096043e+00 -1.253749999999990905e+01 2.924009924652556328e-03
4.528099999999994907e+00 -1.253749999999990905e+01 3.500575261907989781e-03
4.645300000000133878e+00 -1.253749999999990905e+01 2.924009924652556328e-03
4.801600000000235013e+00 -1.253749999999990905e+01 4.664001746012704820e-03
4.957800000000133878e+00 -1.253749999999990905e+01 3.922703455255718147e-03
5.075000000000272848e+00 -1.253749999999990905e+01 2.635727256024839819e-03
5.231200000000171713e+00 -1.253749999999990905e+01 4.519860411698845698e-03
5.387500000000272848e+00 -1.253749999999990905e+01 4.365423267791140177e-03
5.504699999999957072e+00 -1.253749999999990905e+01 3.655012405815695736e-03
5.660900000000310683e+00 -1.253749999999990905e+01 4.519860411698845698e-03
5.817199999999957072e+00 -1.253749999999990905e+01 3.047559639778720485e-03
5.934400000000096043e+00 -1.253749999999990905e+01 3.500575261907989781e-03
6.090599999999994907e+00 -1.253749999999990905e+01 3.655012405815695736e-03
6.246900000000096043e+00 -1.253749999999990905e+01 2.635727256024839819e-03
6.364100000000235013e+00 -1.253749999999990905e+01 4.056548979975729136e-03
6.520300000000133878e+00 -1.253749999999990905e+01 2.913714115058709496e-03
6.676600000000235013e+00 -1.253749999999990905e+01 3.366729737187978359e-03
6.793800000000373984e+00 -1.253749999999990905e+01 3.057855449372567751e-03
6.950000000000272848e+00 -1.253749999999990905e+01 3.932999264849565413e-03
7.106200000000171713e+00 -1.253749999999990905e+01 2.646023065618686217e-03
7.262500000000272848e+00 -1.253749999999990905e+01 4.777255651545022144e-03
7.379699999999957072e+00 -1.253749999999990905e+01 4.519860411698845698e-03
7.535900000000310683e+00 -1.253749999999990905e+01 3.366729737187978359e-03
7.692199999999957072e+00 -1.253749999999990905e+01 5.209679654486596909e-03
7.809400000000096043e+00 -1.253749999999990905e+01 4.365423267791140177e-03
7.965599999999994907e+00 -1.253749999999990905e+01 3.068151258966415017e-03
8.121900000000096043e+00 -1.253749999999990905e+01 2.934305734246403594e-03
8.239100000000235013e+00 -1.253749999999990905e+01 3.922703455255718147e-03
8.395300000000133878e+00 -1.253749999999990905e+01 4.499268792511152033e-03
8.551600000000235013e+00 -1.253749999999990905e+01 5.528849751895854349e-03
8.668700000000171713e+00 -1.253749999999990905e+01 3.346138118000284260e-03
8.825000000000272848e+00 -1.253749999999990905e+01 4.066844789569577269e-03
8.981200000000171713e+00 -1.253749999999990905e+01 4.664001746012704820e-03
9.098400000000310683e+00 -1.253749999999990905e+01 3.346138118000284260e-03
9.254699999999957072e+00 -1.253749999999990905e+01 6.527543282499016601e-03
9.410900000000310683e+00 -1.253749999999990905e+01 3.212292593280273272e-03
9.528099999999994907e+00 -1.253749999999990905e+01 3.490279452314142949e-03
9.684400000000096043e+00 -1.253749999999990905e+01 6.095119279557440969e-03
9.840599999999994907e+00 -1.253749999999990905e+01 5.384708417581996961e-03
9.996900000000096043e+00 -1.253749999999990905e+01 4.643410126825010288e-03
1.011410000000023501e+01 -1.253749999999990905e+01 4.519860411698845698e-03
1.027030000000013388e+01 -1.253749999999990905e+01 4.365423267791140177e-03
1.038750000000027285e+01 -1.253749999999990905e+01 4.200690314289588258e-03
1.054370000000017171e+01 -1.253749999999990905e+01 4.797847270732715809e-03
1.070000000000027285e+01 -1.253749999999990905e+01 4.664001746012704820e-03
1.085630000000037398e+01 -1.253749999999990905e+01 4.344831648603446513e-03
1.097340000000031068e+01 -1.253749999999990905e+01 5.230271273674291441e-03
1.112969999999995707e+01 -1.253749999999990905e+01 6.084823469963594571e-03
1.128590000000031068e+01 -1.253749999999990905e+01 4.921396985858880399e-03
1.140309999999999491e+01 -1.253749999999990905e+01 4.221281933477282790e-03
1.155940000000009604e+01 -1.253749999999990905e+01 4.643410126825010288e-03
1.171559999999999491e+01 -1.253749999999990905e+01 5.961273754837429981e-03
1.183280000000013388e+01 -1.253749999999990905e+01 4.653705936418856687e-03
1.198910000000023501e+01 -1.253749999999990905e+01 4.365423267791140177e-03
1.214530000000013388e+01 -1.253749999999990905e+01 4.797847270732715809e-03
1.226250000000027285e+01 -1.253749999999990905e+01 5.364116798394302429e-03
1.241870000000017171e+01 -1.253749999999990905e+01 3.932999264849565413e-03
1.257500000000027285e+01 -1.253749999999990905e+01 2.481290112117133864e-03
1.273130000000037398e+01 -1.253749999999990905e+01 5.219975464080444175e-03
1.284840000000031068e+01 -1.253749999999990905e+01 5.230271273674291441e-03
1.300469999999995707e+01 -1.253749999999990905e+01 4.643410126825010288e-03
1.312190000000009604e+01 -1.253749999999990905e+01 5.487666513520466152e-03
1.327809999999999491e+01 -1.253749999999990905e+01 6.095119279557440969e-03
1.343440000000009604e+01 -1.253749999999990905e+01 3.191700974092579173e-03
1.359059999999999491e+01 -1.253749999999990905e+01 5.796540801335877194e-03
1.370780000000013388e+01 -1.253749999999990905e+01 6.506951663311322936e-03
1.386410000000023501e+01 -1.253749999999990905e+01 4.633114317231163022e-03
1.402030000000013388e+01 -1.253749999999990905e+01 4.355127458197293779e-03
1.413750000000027285e+01 -1.253749999999990905e+01 5.652399467022018939e-03
1.429380000000037398e+01 -1.253749999999990905e+01 5.487666513520466152e-03
1.441090000000031068e+01 -1.253749999999990905e+01 5.086129939360432319e-03
1.456719999999995707e+01 -1.253749999999990905e+01 4.499268792511152033e-03
1.472340000000031068e+01 -1.253749999999990905e+01 4.911101176265033133e-03
1.487969999999995707e+01 -1.253749999999990905e+01 5.199383844892749643e-03
1.499690000000009604e+01 -1.253749999999990905e+01 6.053936041182052773e-03
1.515309999999999491e+01 -1.253749999999990905e+01 5.652399467022018939e-03
1.530940000000009604e+01 -1.253749999999990905e+01 6.084823469963594571e-03
1.542660000000023501e+01 -1.253749999999990905e+01 4.210986123883434656e-03
1.558280000000013388e+01 -1.253749999999990905e+01 5.075834129766585920e-03
1.573910000000023501e+01 -1.253749999999990905e+01 4.911101176265033133e-03
1.585620000000017171e+01 -1.253749999999990905e+01 4.056548979975729136e-03
1.601250000000027285e+01 -1.253749999999990905e+01 5.940682135649736316e-03
1.616880000000037398e+01 -1.253749999999990905e+01 6.198077375495911895e-03
1.628590000000031068e+01 -1.253749999999990905e+01 7.237954144474461476e-03
1.644219999999995707e+01 -1.253749999999990905e+01 5.364116798394302429e-03
1.659840000000031068e+01 -1.253749999999990905e+01 6.053936041182052773e-03
1.671559999999999491e+01 -1.253749999999990905e+01 7.361503859600626067e-03
1.687190000000009604e+01 -1.253749999999990905e+01 5.652399467022018939e-03
1.702809999999999491e+01 -1.253749999999990905e+01 5.796540801335877194e-03
1.718440000000009604e+01 -1.253749999999990905e+01 6.074527660369747305e-03
1.730160000000023501e+01 -1.253749999999990905e+01 5.219975464080444175e-03
1.745780000000013388e+01 -1.253749999999990905e+01 6.795234331939039446e-03
-5.549999999999727152e+00 -1.206880000000001019e+01 8.854396250708445812e-03
-5.393699999999626016e+00 -1.206880000000001019e+01 8.154281198326847335e-03
-5.276599999999689317e+00 -1.206880000000001019e+01 9.173566348117702385e-03
-5.120300000000042928e+00 -1.206880000000001019e+01 7.289433192443696939e-03
-4.964099999999689317e+00 -1.206880000000001019e+01 1.004871016359470091e-02
-4.846900000000005093e+00 -1.206880000000001019e+01 1.163426484104714345e-02
-4.690599999999903957e+00 -1.206880000000001019e+01 8.308718342234552856e-03
-4.534400000000005093e+00 -1.206880000000001019e+01 7.134996048535992286e-03
-4.378099999999903957e+00 -1.206880000000001019e+01 9.605990351059278884e-03
-4.260899999999764987e+00 -1.206880000000001019e+01 6.857009189502122175e-03
-4.104699999999866122e+00 -1.206880000000001019e+01 7.423278717163708795e-03
-3.987499999999727152e+00 -1.206880000000001019e+01 9.029425013803844130e-03
-3.831199999999626016e+00 -1.206880000000001019e+01 6.126006708338982767e-03
-3.674999999999727152e+00 -1.206880000000001019e+01 7.268841573256003274e-03
-3.557800000000042928e+00 -1.206880000000001019e+01 5.250862892861985105e-03
-3.401599999999689317e+00 -1.206880000000001019e+01 4.818438889920410341e-03
-3.245300000000042928e+00 -1.206880000000001019e+01 5.837724039711265391e-03
-3.089099999999689317e+00 -1.206880000000001019e+01 7.423278717163708795e-03
-2.971900000000005093e+00 -1.206880000000001019e+01 7.577715861071414316e-03
-2.815599999999903957e+00 -1.206880000000001019e+01 7.145291858129838684e-03
-2.659400000000005093e+00 -1.206880000000001019e+01 5.528849751895854349e-03
-2.542199999999866122e+00 -1.206880000000001019e+01 4.952284414640421330e-03
-2.385899999999764987e+00 -1.206880000000001019e+01 6.126006708338982767e-03
-2.229699999999866122e+00 -1.206880000000001019e+01 6.702572045594416654e-03
-2.112499999999727152e+00 -1.206880000000001019e+01 5.096425748954280452e-03
-1.956199999999626016e+00 -1.206880000000001019e+01 7.577715861071414316e-03
-1.799999999999727152e+00 -1.206880000000001019e+01 6.136302517932830033e-03
-1.682800000000042928e+00 -1.206880000000001019e+01 5.106721558548126851e-03
-1.526599999999689317e+00 -1.206880000000001019e+01 4.828734699514256740e-03
-1.370300000000042928e+00 -1.206880000000001019e+01 6.857009189502122175e-03
-1.253099999999903957e+00 -1.206880000000001019e+01 6.414289376966699277e-03
-1.096900000000005093e+00 -1.206880000000001019e+01 6.424585186560546543e-03
-9.405999999999039574e-01 -1.206880000000001019e+01 4.674297555606551219e-03
-7.844000000000050932e-01 -1.206880000000001019e+01 5.528849751895854349e-03
-6.671999999998661224e-01 -1.206880000000001019e+01 5.096425748954280452e-03
-5.108999999997649866e-01 -1.206880000000001019e+01 4.241873552664976454e-03
-3.546999999998661224e-01 -1.206880000000001019e+01 6.424585186560546543e-03
-2.374999999997271516e-01 -1.206880000000001019e+01 4.664001746012704820e-03
-8.119999999962601578e-02 -1.206880000000001019e+01 5.981865374025124513e-03
3.590000000031068339e-02 -1.206880000000001019e+01 4.818438889920410341e-03
1.921999999999570719e-01 -1.206880000000001019e+01 5.384708417581996961e-03
3.484000000003106834e-01 -1.206880000000001019e+01 6.826121760720580377e-03
5.046999999999570719e-01 -1.206880000000001019e+01 5.672991086209713471e-03
6.219000000000960426e-01 -1.206880000000001019e+01 5.549441371083548881e-03
7.780999999999949068e-01 -1.206880000000001019e+01 3.366729737187978359e-03
9.344000000000960426e-01 -1.206880000000001019e+01 3.510871071501837047e-03
1.051600000000235013e+00 -1.206880000000001019e+01 5.250862892861985105e-03
1.207800000000133878e+00 -1.206880000000001019e+01 3.078447068560261849e-03
1.364100000000235013e+00 -1.206880000000001019e+01 6.527543282499016601e-03
1.481300000000373984e+00 -1.206880000000001019e+01 4.818438889920410341e-03
1.637500000000272848e+00 -1.206880000000001019e+01 4.674297555606551219e-03
1.793700000000171713e+00 -1.206880000000001019e+01 3.799153740129553990e-03
1.910900000000310683e+00 -1.206880000000001019e+01 3.222588402874120104e-03
2.067199999999957072e+00 -1.206880000000001019e+01 3.809449549723401256e-03
2.223400000000310683e+00 -1.206880000000001019e+01 2.635727256024839819e-03
2.340599999999994907e+00 -1.206880000000001019e+01 2.059161918769405932e-03
2.496900000000096043e+00 -1.206880000000001019e+01 4.097732218351118200e-03
2.653099999999994907e+00 -1.206880000000001019e+01 3.788857930535707158e-03
2.770300000000133878e+00 -1.206880000000001019e+01 3.655012405815695736e-03
2.926600000000235013e+00 -1.206880000000001019e+01 4.664001746012704820e-03
3.082800000000133878e+00 -1.206880000000001019e+01 2.193007443489417355e-03
3.200000000000272848e+00 -1.206880000000001019e+01 3.922703455255718147e-03
3.356300000000373984e+00 -1.206880000000001019e+01 4.952284414640421330e-03
3.512500000000272848e+00 -1.206880000000001019e+01 2.635727256024839819e-03
3.668700000000171713e+00 -1.206880000000001019e+01 3.356433927594131526e-03
3.785900000000310683e+00 -1.206880000000001019e+01 3.078447068560261849e-03
3.942199999999957072e+00 -1.206880000000001019e+01 2.203303253083264187e-03
4.059400000000096043e+00 -1.206880000000001019e+01 3.212292593280273272e-03
4.215599999999994907e+00 -1.206880000000001019e+01 2.357740396990969708e-03
4.371900000000096043e+00 -1.206880000000001019e+01 2.635727256024839819e-03
4.528099999999994907e+00 -1.206880000000001019e+01 2.059161918769405932e-03
4.645300000000133878e+00 -1.206880000000001019e+01 4.231577743071129188e-03
4.801600000000235013e+00 -1.206880000000001019e+01 3.078447068560261849e-03
4.957800000000133878e+00 -1.206880000000001019e+01 2.779868590338698073e-03
5.075000000000272848e+00 -1.206880000000001019e+01 1.915020584455547677e-03
5.231200000000171713e+00 -1.206880000000001019e+01 3.799153740129553990e-03
5.387500000000272848e+00 -1.206880000000001019e+01 3.644716596221848470e-03
5.504699999999957072e+00 -1.206880000000001019e+01 3.366729737187978359e-03
5.660900000000310683e+00 -1.206880000000001019e+01 3.510871071501837047e-03
5.817199999999957072e+00 -1.206880000000001019e+01 2.481290112117133864e-03
5.934400000000096043e+00 -1.206880000000001019e+01 3.212292593280273272e-03
6.090599999999994907e+00 -1.206880000000001019e+01 3.799153740129553990e-03
6.246900000000096043e+00 -1.206880000000001019e+01 2.934305734246403594e-03
6.364100000000235013e+00 -1.206880000000001019e+01 3.634420786628001637e-03
6.520300000000133878e+00 -1.206880000000001019e+01 3.922703455255718147e-03
6.676600000000235013e+00 -1.206880000000001019e+01 3.078447068560261849e-03
6.793800000000373984e+00 -1.206880000000001019e+01 3.922703455255718147e-03
6.950000000000272848e+00 -1.206880000000001019e+01 3.655012405815695736e-03
7.106200000000171713e+00 -1.206880000000001019e+01 3.521166881095683879e-03
7.262500000000272848e+00 -1.206880000000001019e+01 4.519860411698845698e-03
7.379699999999957072e+00 -1.206880000000001019e+01 4.241873552664976454e-03
7.535900000000310683e+00 -1.206880000000001019e+01 3.222588402874120104e-03
7.692199999999957072e+00 -1.206880000000001019e+01 2.481290112117133864e-03
7.809400000000096043e+00 -1.206880000000001019e+01 4.808143080326562208e-03
7.965599999999994907e+00 -1.206880000000001019e+01 5.250862892861985105e-03
8.121900000000096043e+00 -1.206880000000001019e+01 3.953590884037259078e-03
8.239100000000235013e+00 -1.206880000000001019e+01 4.797847270732715809e-03
8.395300000000133878e+00 -1.206880000000001019e+01 3.922703455255718147e-03
8.551600000000235013e+00 -1.206880000000001019e+01 3.366729737187978359e-03
8.668700000000171713e+00 -1.206880000000001019e+01 4.241873552664976454e-03
8.825000000000272848e+00 -1.206880000000001019e+01 4.365423267791140177e-03
8.981200000000171713e+00 -1.206880000000001019e+01 5.096425748954280452e-03
9.098400000000310683e+00 -1.206880000000001019e+01 4.231577743071129188e-03
9.254699999999957072e+00 -1.206880000000001019e+01 4.231577743071129188e-03
9.410900000000310683e+00 -1.206880000000001019e+01 4.664001746012704820e-03
9.528099999999994907e+00 -1.206880000000001019e+01 3.500575261907989781e-03
9.684400000000096043e+00 -1.206880000000001019e+01 5.539145561489702482e-03
9.840599999999994907e+00 -1.206880000000001019e+01 3.778562120941859892e-03
9.996900000000096043e+00 -1.206880000000001019e+01 4.808143080326562208e-03
1.011410000000023501e+01 -1.206880000000001019e+01 4.530156221292692964e-03
1.027030000000013388e+01 -1.206880000000001019e+01 4.931692795452726798e-03
1.038750000000027285e+01 -1.206880000000001019e+01 6.084823469963594571e-03
1.054370000000017171e+01 -1.206880000000001019e+01 4.808143080326562208e-03
1.070000000000027285e+01 -1.206880000000001019e+01 3.356433927594131526e-03
1.085630000000037398e+01 -1.206880000000001019e+01 3.346138118000284260e-03
1.097340000000031068e+01 -1.206880000000001019e+01 3.366729737187978359e-03
1.112969999999995707e+01 -1.206880000000001019e+01 5.384708417581996961e-03
1.128590000000031068e+01 -1.206880000000001019e+01 5.395004227175843360e-03
1.140309999999999491e+01 -1.206880000000001019e+01 4.818438889920410341e-03
1.155940000000009604e+01 -1.206880000000001019e+01 4.375719077384987443e-03
1.171559999999999491e+01 -1.206880000000001019e+01 5.086129939360432319e-03
1.183280000000013388e+01 -1.206880000000001019e+01 3.366729737187978359e-03
1.198910000000023501e+01 -1.206880000000001019e+01 4.941988605046574064e-03
1.214530000000013388e+01 -1.206880000000001019e+01 5.971569564431276379e-03
1.226250000000027285e+01 -1.206880000000001019e+01 4.097732218351118200e-03
1.241870000000017171e+01 -1.206880000000001019e+01 4.808143080326562208e-03
1.257500000000027285e+01 -1.206880000000001019e+01 5.508258132708160684e-03
1.273130000000037398e+01 -1.206880000000001019e+01 5.395004227175843360e-03
1.284840000000031068e+01 -1.206880000000001019e+01 6.403993567372852011e-03
1.300469999999995707e+01 -1.206880000000001019e+01 5.230271273674291441e-03
1.312190000000009604e+01 -1.206880000000001019e+01 6.692276236000568521e-03
1.327809999999999491e+01 -1.206880000000001019e+01 5.683286895803559870e-03
1.343440000000009604e+01 -1.206880000000001019e+01 5.796540801335877194e-03
1.359059999999999491e+01 -1.206880000000001019e+01 4.952284414640421330e-03
1.370780000000013388e+01 -1.206880000000001019e+01 5.096425748954280452e-03
1.386410000000023501e+01 -1.206880000000001019e+01 6.661388807219028457e-03
1.402030000000013388e+01 -1.206880000000001019e+01 5.806836610929724460e-03
1.413750000000027285e+01 -1.206880000000001019e+01 6.826121760720580377e-03
1.429380000000037398e+01 -1.206880000000001019e+01 6.815825951126733978e-03
1.441090000000031068e+01 -1.206880000000001019e+01 4.952284414640421330e-03
1.456719999999995707e+01 -1.206880000000001019e+01 6.393697757779005612e-03
1.472340000000031068e+01 -1.206880000000001019e+01 6.228964804277452826e-03
1.487969999999995707e+01 -1.206880000000001019e+01 6.084823469963594571e-03
1.499690000000009604e+01 -1.206880000000001019e+01 5.672991086209713471e-03
1.515309999999999491e+01 -1.206880000000001019e+01 7.999844054419141814e-03
1.530940000000009604e+01 -1.206880000000001019e+01 4.952284414640421330e-03
1.542660000000023501e+01 -1.206880000000001019e+01 4.818438889920410341e-03
1.558280000000013388e+01 -1.206880000000001019e+01 6.836417570314427643e-03
1.573910000000023501e+01 -1.206880000000001019e+01 5.930386326055889050e-03
1.585620000000017171e+01 -1.206880000000001019e+01 6.805530141532886712e-03
1.601250000000027285e+01 -1.206880000000001019e+01 5.096425748954280452e-03
1.616880000000037398e+01 -1.206880000000001019e+01 6.795234331939039446e-03
1.628590000000031068e+01 -1.206880000000001019e+01 4.519860411698845698e-03
1.644219999999995707e+01 -1.206880000000001019e+01 5.683286895803559870e-03
1.659840000000031068e+01 -1.206880000000001019e+01 6.218668994683606427e-03
1.671559999999999491e+01 -1.206880000000001019e+01 7.557124241883719784e-03
1.687190000000009604e+01 -1.206880000000001019e+01 7.114404429348297754e-03
1.702809999999999491e+01 -1.206880000000001019e+01 6.249556423465146490e-03
1.718440000000009604e+01 -1.206880000000001019e+01 5.528849751895854349e-03
1.730160000000023501e+01 -1.206880000000001019e+01 6.115710898745135501e-03
1.745780000000013388e+01 -1.206880000000001019e+01 5.950977945243583582e-03
-5.549999999999727152e+00 -1.152190000000018699e+01 1.192254750967485996e-02
-5.393699999999626016e+00 -1.152190000000018699e+01 1.298301589784110407e-02
-5.276599999999689317e+00 -1.152190000000018699e+01 1.022373892669009923e-02
-5.120300000000042928e+00 -1.152190000000018699e+01 1.080030426394553399e-02
-4.964099999999689317e+00 -1.152190000000018699e+01 9.791314923748524468e-03
-4.846900000000005093e+00 -1.152190000000018699e+01 9.194157967305398652e-03
-4.690599999999903957e+00 -1.152190000000018699e+01 1.095474140785323951e-02
-4.534400000000005093e+00 -1.152190000000018699e+01 7.454166145945248859e-03
-4.378099999999903957e+00 -1.152190000000018699e+01 1.167544807942253078e-02
-4.260899999999764987e+00 -1.152190000000018699e+01 1.108858693257325050e-02
-4.104699999999866122e+00 -1.152190000000018699e+01 9.791314923748524468e-03
-3.987499999999727152e+00 -1.152190000000018699e+01 7.608603289852954379e-03
-3.831199999999626016e+00 -1.152190000000018699e+01 8.329309961422247388e-03
-3.674999999999727152e+00 -1.152190000000018699e+01 7.299729002037544205e-03
-3.557800000000042928e+00 -1.152190000000018699e+01 7.752744624166813502e-03
-3.401599999999689317e+00 -1.152190000000018699e+01 8.772029773957669418e-03
-3.245300000000042928e+00 -1.152190000000018699e+01 8.030731483200681878e-03
-3.089099999999689317e+00 -1.152190000000018699e+01 6.434880996154393809e-03
-2.971900000000005093e+00 -1.152190000000018699e+01 7.454166145945248859e-03
-2.815599999999903957e+00 -1.152190000000018699e+01 4.550747840480387496e-03
-2.659400000000005093e+00 -1.152190000000018699e+01 7.155587667723685083e-03
-2.542199999999866122e+00 -1.152190000000018699e+01 7.021742143003674094e-03
-2.385899999999764987e+00 -1.152190000000018699e+01 9.050016632991538662e-03
-2.229699999999866122e+00 -1.152190000000018699e+01 6.733459474375956717e-03
-2.112499999999727152e+00 -1.152190000000018699e+01 7.433574526757555194e-03
-1.956199999999626016e+00 -1.152190000000018699e+01 8.041027292794530879e-03
-1.799999999999727152e+00 -1.152190000000018699e+01 6.579022330468252064e-03
-1.682800000000042928e+00 -1.152190000000018699e+01 7.732153004979118970e-03
-1.526599999999689317e+00 -1.152190000000018699e+01 7.443870336351402460e-03
-1.370300000000042928e+00 -1.152190000000018699e+01 8.627888439643811164e-03
-1.253099999999903957e+00 -1.152190000000018699e+01 4.262465171852670119e-03
-1.096900000000005093e+00 -1.152190000000018699e+01 4.550747840480387496e-03
-9.405999999999039574e-01 -1.152190000000018699e+01 6.743755283969804851e-03
-7.844000000000050932e-01 -1.152190000000018699e+01 6.857009189502122175e-03
-6.671999999998661224e-01 -1.152190000000018699e+01 6.599613949655945729e-03
-5.108999999997649866e-01 -1.152190000000018699e+01 6.589318140062099330e-03
-3.546999999998661224e-01 -1.152190000000018699e+01 6.156894137120523698e-03
-2.374999999997271516e-01 -1.152190000000018699e+01 7.145291858129838684e-03
-8.119999999962601578e-02 -1.152190000000018699e+01 5.570032990271242546e-03
3.590000000031068339e-02 -1.152190000000018699e+01 4.993467653015809526e-03
1.921999999999570719e-01 -1.152190000000018699e+01 6.270148042652841022e-03
3.484000000003106834e-01 -1.152190000000018699e+01 5.703878514991254402e-03
5.046999999999570719e-01 -1.152190000000018699e+01 5.425891655957385158e-03
6.219000000000960426e-01 -1.152190000000018699e+01 8.772029773957669418e-03
7.780999999999949068e-01 -1.152190000000018699e+01 4.396310696572681975e-03
9.344000000000960426e-01 -1.152190000000018699e+01 5.271454512049679637e-03
1.051600000000235013e+00 -1.152190000000018699e+01 6.733459474375956717e-03
1.207800000000133878e+00 -1.152190000000018699e+01 3.243180022061814202e-03
1.364100000000235013e+00 -1.152190000000018699e+01 4.097732218351118200e-03
1.481300000000373984e+00 -1.152190000000018699e+01 6.301035471434381953e-03
1.637500000000272848e+00 -1.152190000000018699e+01 4.828734699514256740e-03
1.793700000000171713e+00 -1.152190000000018699e+01 5.837724039711265391e-03
1.910900000000310683e+00 -1.152190000000018699e+01 4.396310696572681975e-03
2.067199999999957072e+00 -1.152190000000018699e+01 3.099038687747955947e-03
2.223400000000310683e+00 -1.152190000000018699e+01 3.655012405815695736e-03
2.340599999999994907e+00 -1.152190000000018699e+01 3.799153740129553990e-03
2.496900000000096043e+00 -1.152190000000018699e+01 5.261158702455832371e-03
2.653099999999994907e+00 -1.152190000000018699e+01 4.684593365200398485e-03
2.770300000000133878e+00 -1.152190000000018699e+01 4.828734699514256740e-03
2.926600000000235013e+00 -1.152190000000018699e+01 5.250862892861985105e-03
3.082800000000133878e+00 -1.152190000000018699e+01 4.519860411698845698e-03
3.200000000000272848e+00 -1.152190000000018699e+01 2.357740396990969708e-03
3.356300000000373984e+00 -1.152190000000018699e+01 4.540452030886540230e-03
3.512500000000272848e+00 -1.152190000000018699e+01 4.540452030886540230e-03
3.668700000000171713e+00 -1.152190000000018699e+01 4.972876033828114994e-03
3.785900000000310683e+00 -1.152190000000018699e+01 2.656318875212533483e-03
3.942199999999957072e+00 -1.152190000000018699e+01 3.510871071501837047e-03
4.059400000000096043e+00 -1.152190000000018699e+01 3.655012405815695736e-03
4.215599999999994907e+00 -1.152190000000018699e+01 3.819745359317248089e-03
4.371900000000096043e+00 -1.152190000000018699e+01 4.231577743071129188e-03
4.528099999999994907e+00 -1.152190000000018699e+01 3.809449549723401256e-03
4.645300000000133878e+00 -1.152190000000018699e+01 4.684593365200398485e-03
4.801600000000235013e+00 -1.152190000000018699e+01 3.232884212467967370e-03
4.957800000000133878e+00 -1.152190000000018699e+01 3.222588402874120104e-03
5.075000000000272848e+00 -1.152190000000018699e+01 3.377025546781825625e-03
5.231200000000171713e+00 -1.152190000000018699e+01 4.540452030886540230e-03
5.387500000000272848e+00 -1.152190000000018699e+01 3.521166881095683879e-03
5.504699999999957072e+00 -1.152190000000018699e+01 3.377025546781825625e-03
5.660900000000310683e+00 -1.152190000000018699e+01 3.943295074443412679e-03
5.817199999999957072e+00 -1.152190000000018699e+01 4.241873552664976454e-03
5.934400000000096043e+00 -1.152190000000018699e+01 3.377025546781825625e-03
6.090599999999994907e+00 -1.152190000000018699e+01 3.088742878154109115e-03
6.246900000000096043e+00 -1.152190000000018699e+01 4.231577743071129188e-03
6.364100000000235013e+00 -1.152190000000018699e+01 3.212292593280273272e-03
6.520300000000133878e+00 -1.152190000000018699e+01 3.963886693631106344e-03
6.676600000000235013e+00 -1.152190000000018699e+01 2.512177540898675229e-03
6.793800000000373984e+00 -1.152190000000018699e+01 3.068151258966415017e-03
6.950000000000272848e+00 -1.152190000000018699e+01 3.088742878154109115e-03
7.106200000000171713e+00 -1.152190000000018699e+01 3.963886693631106344e-03
7.262500000000272848e+00 -1.152190000000018699e+01 3.521166881095683879e-03
7.379699999999957072e+00 -1.152190000000018699e+01 3.963886693631106344e-03
7.535900000000310683e+00 -1.152190000000018699e+01 3.963886693631106344e-03
7.692199999999957072e+00 -1.152190000000018699e+01 4.108028027944964598e-03
7.809400000000096043e+00 -1.152190000000018699e+01 5.127313177735820515e-03
7.965599999999994907e+00 -1.152190000000018699e+01 5.127313177735820515e-03
8.121900000000096043e+00 -1.152190000000018699e+01 3.232884212467967370e-03
8.239100000000235013e+00 -1.152190000000018699e+01 4.653705936418856687e-03
8.395300000000133878e+00 -1.152190000000018699e+01 3.088742878154109115e-03
8.551600000000235013e+00 -1.152190000000018699e+01 4.983171843421962260e-03
8.668700000000171713e+00 -1.152190000000018699e+01 4.087436408757270066e-03
8.825000000000272848e+00 -1.152190000000018699e+01 6.280443852246688288e-03
8.981200000000171713e+00 -1.152190000000018699e+01 4.993467653015809526e-03
9.098400000000310683e+00 -1.152190000000018699e+01 3.665308215409542134e-03
9.254699999999957072e+00 -1.152190000000018699e+01 5.127313177735820515e-03
9.410900000000310683e+00 -1.152190000000018699e+01 5.240567083268137839e-03
9.528099999999994907e+00 -1.152190000000018699e+01 4.664001746012704820e-03
9.684400000000096043e+00 -1.152190000000018699e+01 5.250862892861985105e-03
9.840599999999994907e+00 -1.152190000000018699e+01 5.250862892861985105e-03
9.996900000000096043e+00 -1.152190000000018699e+01 5.559737180677396147e-03
1.011410000000023501e+01 -1.152190000000018699e+01 2.944601543840250427e-03
1.027030000000013388e+01 -1.152190000000018699e+01 5.250862892861985105e-03
1.038750000000027285e+01 -1.152190000000018699e+01 6.403993567372852011e-03
1.054370000000017171e+01 -1.152190000000018699e+01 7.299729002037544205e-03
1.070000000000027285e+01 -1.152190000000018699e+01 5.714174324585101668e-03
1.085630000000037398e+01 -1.152190000000018699e+01 5.395004227175843360e-03
1.097340000000031068e+01 -1.152190000000018699e+01 4.684593365200398485e-03
1.112969999999995707e+01 -1.152190000000018699e+01 5.127313177735820515e-03
1.128590000000031068e+01 -1.152190000000018699e+01 7.886590148886825358e-03
1.140309999999999491e+01 -1.152190000000018699e+01 4.694889174794244883e-03
1.155940000000009604e+01 -1.152190000000018699e+01 4.828734699514256740e-03
1.171559999999999491e+01 -1.152190000000018699e+01 5.971569564431276379e-03
1.183280000000013388e+01 -1.152190000000018699e+01 6.424585186560546543e-03
1.198910000000023501e+01 -1.152190000000018699e+01 7.124700238942144152e-03
1.214530000000013388e+01 -1.152190000000018699e+01 5.549441371083548881e-03
1.226250000000027285e+01 -1.152190000000018699e+01 5.992161183618970911e-03
1.241870000000017171e+01 -1.152190000000018699e+01 5.528849751895854349e-03
1.257500000000027285e+01 -1.152190000000018699e+01 5.539145561489702482e-03
1.273130000000037398e+01 -1.152190000000018699e+01 6.568726520874404798e-03
1.284840000000031068e+01 -1.152190000000018699e+01 5.117017368141973249e-03
1.300469999999995707e+01 -1.152190000000018699e+01 6.702572045594416654e-03
1.312190000000009604e+01 -1.152190000000018699e+01 5.981865374025124513e-03
1.327809999999999491e+01 -1.152190000000018699e+01 5.261158702455832371e-03
1.343440000000009604e+01 -1.152190000000018699e+01 5.827428230117418992e-03
1.359059999999999491e+01 -1.152190000000018699e+01 5.992161183618970911e-03
1.370780000000013388e+01 -1.152190000000018699e+01 5.240567083268137839e-03
1.386410000000023501e+01 -1.152190000000018699e+01 5.395004227175843360e-03
1.402030000000013388e+01 -1.152190000000018699e+01 5.271454512049679637e-03
1.413750000000027285e+01 -1.152190000000018699e+01 5.395004227175843360e-03
1.429380000000037398e+01 -1.152190000000018699e+01 4.808143080326562208e-03
1.441090000000031068e+01 -1.152190000000018699e+01 7.433574526757555194e-03
1.456719999999995707e+01 -1.152190000000018699e+01 7.001150523815979562e-03
1.472340000000031068e+01 -1.152190000000018699e+01 6.826121760720580377e-03
1.487969999999995707e+01 -1.152190000000018699e+01 7.536532622696026119e-03
1.499690000000009604e+01 -1.152190000000018699e+01 7.001150523815979562e-03
1.515309999999999491e+01 -1.152190000000018699e+01 7.968956625637601751e-03
1.530940000000009604e+01 -1.152190000000018699e+01 6.558430711280557532e-03
1.542660000000023501e+01 -1.152190000000018699e+01 5.703878514991254402e-03
1.558280000000013388e+01 -1.152190000000018699e+01 6.414289376966699277e-03
1.573910000000023501e+01 -1.152190000000018699e+01 6.393697757779005612e-03
1.585620000000017171e+01 -1.152190000000018699e+01 7.289433192443696939e-03
1.601250000000027285e+01 -1.152190000000018699e+01 4.952284414640421330e-03
1.616880000000037398e+01 -1.152190000000018699e+01 7.124700238942144152e-03
1.628590000000031068e+01 -1.152190000000018699e+01 8.452859676548411111e-03
1.644219999999995707e+01 -1.152190000000018699e+01 5.261158702455832371e-03
1.659840000000031068e+01 -1.152190000000018699e+01 6.228964804277452826e-03
1.671559999999999491e+01 -1.152190000000018699e+01 7.412982907569860662e-03
1.687190000000009604e+01 -1.152190000000018699e+01 5.837724039711265391e-03
1.702809999999999491e+01 -1.152190000000018699e+01 6.661388807219028457e-03
1.718440000000009604e+01 -1.152190000000018699e+01 5.837724039711265391e-03
1.730160000000023501e+01 -1.152190000000018699e+01 9.317707682431562374e-03
1.745780000000013388e+01 -1.152190000000018699e+01 6.836417570314427643e-03
-5.549999999999727152e+00 -1.097499999999990905e+01 1.281828294433955129e-02
-5.393699999999626016e+00 -1.097499999999990905e+01 1.228290084545950560e-02
-5.276599999999689317e+00 -1.097499999999990905e+01 1.387875133250579714e-02
-5.120300000000042928e+00 -1.097499999999990905e+01 1.198432236723794182e-02
-4.964099999999689317e+00 -1.097499999999990905e+01 1.199461817683179082e-02
-4.846900000000005093e+00 -1.097499999999990905e+01 9.513328064714655224e-03
-4.690599999999903957e+00 -1.097499999999990905e+01 1.360076447347192616e-02
-4.534400000000005093e+00 -1.097499999999990905e+01 9.503032255120807958e-03
-4.378099999999903957e+00 -1.097499999999990905e+01 1.284917037312109309e-02
-4.260899999999764987e+00 -1.097499999999990905e+01 1.098562883663478131e-02
-4.104699999999866122e+00 -1.097499999999990905e+01 8.360197390203789186e-03
-3.987499999999727152e+00 -1.097499999999990905e+01 1.316834047053034966e-02
-3.831199999999626016e+00 -1.097499999999990905e+01 1.098562883663478131e-02
-3.674999999999727152e+00 -1.097499999999990905e+01 1.083119169272707405e-02
-3.557800000000042928e+00 -1.097499999999990905e+01 6.167189946714370097e-03
-3.401599999999689317e+00 -1.097499999999990905e+01 1.025462635547164103e-02
-3.245300000000042928e+00 -1.097499999999990905e+01 1.128420731485634335e-02
-3.089099999999689317e+00 -1.097499999999990905e+01 9.811906542936219000e-03
-2.971900000000005093e+00 -1.097499999999990905e+01 8.205760246296081931e-03
-2.815599999999903957e+00 -1.097499999999990905e+01 9.822202352530066266e-03
-2.659400000000005093e+00 -1.097499999999990905e+01 9.647173589434666213e-03
-2.542199999999866122e+00 -1.097499999999990905e+01 7.773336243354507166e-03
-2.385899999999764987e+00 -1.097499999999990905e+01 7.196770906099073280e-03
-2.229699999999866122e+00 -1.097499999999990905e+01 9.667765208622360745e-03
-2.112499999999727152e+00 -1.097499999999990905e+01 7.464461955539096992e-03
-1.956199999999626016e+00 -1.097499999999990905e+01 7.629194909040648911e-03
-1.799999999999727152e+00 -1.097499999999990905e+01 6.754051093563651249e-03
-1.682800000000042928e+00 -1.097499999999990905e+01 7.464461955539096992e-03
-1.526599999999689317e+00 -1.097499999999990905e+01 7.340912240412932402e-03
-1.370300000000042928e+00 -1.097499999999990905e+01 6.311331281028229219e-03
-1.253099999999903957e+00 -1.097499999999990905e+01 7.485053574726790657e-03
-1.096900000000005093e+00 -1.097499999999990905e+01 6.898192427877510371e-03
-9.405999999999039574e-01 -1.097499999999990905e+01 6.764346903157498515e-03
-7.844000000000050932e-01 -1.097499999999990905e+01 6.445176805748240208e-03
-6.671999999998661224e-01 -1.097499999999990905e+01 6.465768424935934740e-03
-5.108999999997649866e-01 -1.097499999999990905e+01 6.321627090622075618e-03
-3.546999999998661224e-01 -1.097499999999990905e+01 8.071914721576070942e-03
-2.374999999997271516e-01 -1.097499999999990905e+01 7.773336243354507166e-03
-8.119999999962601578e-02 -1.097499999999990905e+01 6.754051093563651249e-03
3.590000000031068339e-02 -1.097499999999990905e+01 7.207066715692920546e-03
1.921999999999570719e-01 -1.097499999999990905e+01 6.434880996154393809e-03
3.484000000003106834e-01 -1.097499999999990905e+01 5.436187465551231557e-03
5.046999999999570719e-01 -1.097499999999990905e+01 5.590624609458937078e-03
6.219000000000960426e-01 -1.097499999999990905e+01 5.848019849305112657e-03
7.780999999999949068e-01 -1.097499999999990905e+01 7.917477577668365421e-03
9.344000000000960426e-01 -1.097499999999990905e+01 5.281750321643526036e-03
1.051600000000235013e+00 -1.097499999999990905e+01 5.003763462609655925e-03
1.207800000000133878e+00 -1.097499999999990905e+01 5.405300036769690626e-03
1.364100000000235013e+00 -1.097499999999990905e+01 4.406606506166528374e-03
1.481300000000373984e+00 -1.097499999999990905e+01 6.023048612400512709e-03
1.637500000000272848e+00 -1.097499999999990905e+01 5.549441371083548881e-03
1.793700000000171713e+00 -1.097499999999990905e+01 5.425891655957385158e-03
1.910900000000310683e+00 -1.097499999999990905e+01 6.599613949655945729e-03
2.067199999999957072e+00 -1.097499999999990905e+01 4.262465171852670119e-03
2.223400000000310683e+00 -1.097499999999990905e+01 4.983171843421962260e-03
2.340599999999994907e+00 -1.097499999999990905e+01 4.406606506166528374e-03
2.496900000000096043e+00 -1.097499999999990905e+01 4.849326318701950404e-03
2.653099999999994907e+00 -1.097499999999990905e+01 3.675604025003389400e-03
2.770300000000133878e+00 -1.097499999999990905e+01 3.541758500283377978e-03
2.926600000000235013e+00 -1.097499999999990905e+01 3.819745359317248089e-03
3.082800000000133878e+00 -1.097499999999990905e+01 3.521166881095683879e-03
3.200000000000272848e+00 -1.097499999999990905e+01 4.849326318701950404e-03
3.356300000000373984e+00 -1.097499999999990905e+01 4.550747840480387496e-03
3.512500000000272848e+00 -1.097499999999990905e+01 2.512177540898675229e-03
3.668700000000171713e+00 -1.097499999999990905e+01 4.993467653015809526e-03
3.785900000000310683e+00 -1.097499999999990905e+01 2.522473350492522061e-03
3.942199999999957072e+00 -1.097499999999990905e+01 3.387321356375672457e-03
4.059400000000096043e+00 -1.097499999999990905e+01 3.809449549723401256e-03
4.215599999999994907e+00 -1.097499999999990905e+01 3.099038687747955947e-03
4.371900000000096043e+00 -1.097499999999990905e+01 4.818438889920410341e-03
4.528099999999994907e+00 -1.097499999999990905e+01 5.703878514991254402e-03
4.645300000000133878e+00 -1.097499999999990905e+01 4.262465171852670119e-03
4.801600000000235013e+00 -1.097499999999990905e+01 4.972876033828114994e-03
4.957800000000133878e+00 -1.097499999999990905e+01 4.241873552664976454e-03
5.075000000000272848e+00 -1.097499999999990905e+01 2.944601543840250427e-03
5.231200000000171713e+00 -1.097499999999990905e+01 3.099038687747955947e-03
5.387500000000272848e+00 -1.097499999999990905e+01 4.262465171852670119e-03
5.504699999999957072e+00 -1.097499999999990905e+01 3.685899834597236233e-03
5.660900000000310683e+00 -1.097499999999990905e+01 4.252169362258822853e-03
5.817199999999957072e+00 -1.097499999999990905e+01 3.099038687747955947e-03
5.934400000000096043e+00 -1.097499999999990905e+01 3.253475831655661468e-03
6.090599999999994907e+00 -1.097499999999990905e+01 3.541758500283377978e-03
6.246900000000096043e+00 -1.097499999999990905e+01 3.665308215409542134e-03
6.364100000000235013e+00 -1.097499999999990905e+01 2.656318875212533483e-03
6.520300000000133878e+00 -1.097499999999990905e+01 3.397617165969519723e-03
6.676600000000235013e+00 -1.097499999999990905e+01 3.963886693631106344e-03
6.793800000000373984e+00 -1.097499999999990905e+01 3.963886693631106344e-03
6.950000000000272848e+00 -1.097499999999990905e+01 4.252169362258822853e-03
7.106200000000171713e+00 -1.097499999999990905e+01 5.137608987329667781e-03
7.262500000000272848e+00 -1.097499999999990905e+01 4.694889174794244883e-03
7.379699999999957072e+00 -1.097499999999990905e+01 3.840336978504941753e-03
7.535900000000310683e+00 -1.097499999999990905e+01 4.694889174794244883e-03
7.692199999999957072e+00 -1.097499999999990905e+01 4.097732218351118200e-03
7.809400000000096043e+00 -1.097499999999990905e+01 5.446483275145078823e-03
7.965599999999994907e+00 -1.097499999999990905e+01 5.878907278086653587e-03
8.121900000000096043e+00 -1.097499999999990905e+01 4.272760981446517385e-03
8.239100000000235013e+00 -1.097499999999990905e+01 4.241873552664976454e-03
8.395300000000133878e+00 -1.097499999999990905e+01 4.406606506166528374e-03
8.551600000000235013e+00 -1.097499999999990905e+01 4.561043650074233895e-03
8.668700000000171713e+00 -1.097499999999990905e+01 4.839030509108104006e-03
8.825000000000272848e+00 -1.097499999999990905e+01 5.878907278086653587e-03
8.981200000000171713e+00 -1.097499999999990905e+01 5.590624609458937078e-03
9.098400000000310683e+00 -1.097499999999990905e+01 5.703878514991254402e-03
9.254699999999957072e+00 -1.097499999999990905e+01 5.292046131237372435e-03
9.410900000000310683e+00 -1.097499999999990905e+01 5.724470134178948066e-03
9.528099999999994907e+00 -1.097499999999990905e+01 4.108028027944964598e-03
9.684400000000096043e+00 -1.097499999999990905e+01 4.983171843421962260e-03
9.840599999999994907e+00 -1.097499999999990905e+01 3.521166881095683879e-03
9.996900000000096043e+00 -1.097499999999990905e+01 6.589318140062099330e-03
1.011410000000023501e+01 -1.097499999999990905e+01 5.878907278086653587e-03
1.027030000000013388e+01 -1.097499999999990905e+01 6.146598327526676432e-03
1.038750000000027285e+01 -1.097499999999990905e+01 6.301035471434381953e-03
1.054370000000017171e+01 -1.097499999999990905e+01 4.859622128295798538e-03
1.070000000000027285e+01 -1.097499999999990905e+01 5.724470134178948066e-03
1.085630000000037398e+01 -1.097499999999990905e+01 5.261158702455832371e-03
1.097340000000031068e+01 -1.097499999999990905e+01 6.743755283969804851e-03
1.112969999999995707e+01 -1.097499999999990905e+01 6.290739661840534687e-03
1.128590000000031068e+01 -1.097499999999990905e+01 6.301035471434381953e-03
1.140309999999999491e+01 -1.097499999999990905e+01 4.561043650074233895e-03
1.155940000000009604e+01 -1.097499999999990905e+01 8.463155486142258377e-03
1.171559999999999491e+01 -1.097499999999990905e+01 5.848019849305112657e-03
1.183280000000013388e+01 -1.097499999999990905e+01 4.705184984388093017e-03
1.198910000000023501e+01 -1.097499999999990905e+01 4.406606506166528374e-03
1.214530000000013388e+01 -1.097499999999990905e+01 6.743755283969804851e-03
1.226250000000027285e+01 -1.097499999999990905e+01 7.474757765132943391e-03
1.241870000000017171e+01 -1.097499999999990905e+01 6.579022330468252064e-03
1.257500000000027285e+01 -1.097499999999990905e+01 8.205760246296081931e-03
1.273130000000037398e+01 -1.097499999999990905e+01 6.012752802806664576e-03
1.284840000000031068e+01 -1.097499999999990905e+01 4.416902315760376507e-03
1.300469999999995707e+01 -1.097499999999990905e+01 5.570032990271242546e-03
1.312190000000009604e+01 -1.097499999999990905e+01 6.887896618283662238e-03
1.327809999999999491e+01 -1.097499999999990905e+01 5.292046131237372435e-03
1.343440000000009604e+01 -1.097499999999990905e+01 3.665308215409542134e-03
1.359059999999999491e+01 -1.097499999999990905e+01 5.868611468492807189e-03
1.370780000000013388e+01 -1.097499999999990905e+01 6.311331281028229219e-03
1.386410000000023501e+01 -1.097499999999990905e+01 7.001150523815979562e-03
1.402030000000013388e+01 -1.097499999999990905e+01 7.032037952597521360e-03
1.413750000000027285e+01 -1.097499999999990905e+01 7.176179286911379615e-03
1.429380000000037398e+01 -1.097499999999990905e+01 6.589318140062099330e-03
1.441090000000031068e+01 -1.097499999999990905e+01 6.434880996154393809e-03
1.456719999999995707e+01 -1.097499999999990905e+01 7.763040433760659900e-03
1.472340000000031068e+01 -1.097499999999990905e+01 7.577715861071414316e-03
1.487969999999995707e+01 -1.097499999999990905e+01 7.289433192443696939e-03
1.499690000000009604e+01 -1.097499999999990905e+01 6.445176805748240208e-03
1.515309999999999491e+01 -1.097499999999990905e+01 6.301035471434381953e-03
1.530940000000009604e+01 -1.097499999999990905e+01 6.887896618283662238e-03
1.542660000000023501e+01 -1.097499999999990905e+01 6.301035471434381953e-03
1.558280000000013388e+01 -1.097499999999990905e+01 6.609909759249792995e-03
1.573910000000023501e+01 -1.097499999999990905e+01 8.030731483200681878e-03
1.585620000000017171e+01 -1.097499999999990905e+01 6.465768424935934740e-03
1.601250000000027285e+01 -1.097499999999990905e+01 5.724470134178948066e-03
1.616880000000037398e+01 -1.097499999999990905e+01 6.857009189502122175e-03
1.628590000000031068e+01 -1.097499999999990905e+01 6.733459474375956717e-03
1.644219999999995707e+01 -1.097499999999990905e+01 8.061618911982223676e-03
1.659840000000031068e+01 -1.097499999999990905e+01 8.154281198326847335e-03
1.671559999999999491e+01 -1.097499999999990905e+01 6.126006708338982767e-03
1.687190000000009604e+01 -1.097499999999990905e+01 6.414289376966699277e-03
1.702809999999999491e+01 -1.097499999999990905e+01 6.733459474375956717e-03
1.718440000000009604e+01 -1.097499999999990905e+01 7.464461955539096992e-03
1.730160000000023501e+01 -1.097499999999990905e+01 7.042333762191367759e-03
1.745780000000013388e+01 -1.097499999999990905e+01 7.474757765132943391e-03
-5.549999999999727152e+00 -1.050630000000001019e+01 1.930464298846317969e-02
-5.393699999999626016e+00 -1.050630000000001019e+01 1.602027972802597816e-02
-5.276599999999689317e+00 -1.050630000000001019e+01 1.926345975008779410e-02
-5.120300000000042928e+00 -1.050630000000001019e+01 1.485685324392126312e-02
-4.964099999999689317e+00 -1.050630000000001019e+01 1.630856239665369467e-02
-4.846900000000005093e+00 -1.050630000000001019e+01 1.807944164679538279e-02
-4.690599999999903957e+00 -1.050630000000001019e+01 1.716311459294300040e-02
-4.534400000000005093e+00 -1.050630000000001019e+01 1.378608904616117348e-02
-4.378099999999903957e+00 -1.050630000000001019e+01 1.380668066534886627e-02
-4.260899999999764987e+00 -1.050630000000001019e+01 1.631885820624754194e-02
-4.104699999999866122e+00 -1.050630000000001019e+01 1.220053436870872920e-02
-3.987499999999727152e+00 -1.050630000000001019e+01 1.437295019301045376e-02
-3.831199999999626016e+00 -1.050630000000001019e+01 1.396111780925657180e-02
-3.674999999999727152e+00 -1.050630000000001019e+01 1.351839799672114976e-02
-3.557800000000042928e+00 -1.050630000000001019e+01 1.173722293698561438e-02
-3.401599999999689317e+00 -1.050630000000001019e+01 1.263295837165030570e-02
-3.245300000000042928e+00 -1.050630000000001019e+01 1.174751874657945991e-02
-3.089099999999689317e+00 -1.050630000000001019e+01 8.370493199797634717e-03
-2.971900000000005093e+00 -1.050630000000001019e+01 1.307567818418572773e-02
-2.815599999999903957e+00 -1.050630000000001019e+01 1.190195589048716716e-02
-2.659400000000005093e+00 -1.050630000000001019e+01 8.514634534111492972e-03
-2.542199999999866122e+00 -1.050630000000001019e+01 9.842793971717760798e-03
-2.385899999999764987e+00 -1.050630000000001019e+01 8.380789009391481983e-03
-2.229699999999866122e+00 -1.050630000000001019e+01 8.823508821926904014e-03
-2.112499999999727152e+00 -1.050630000000001019e+01 1.040906349937934655e-02
-1.956199999999626016e+00 -1.050630000000001019e+01 9.832498162123911797e-03
-1.799999999999727152e+00 -1.050630000000001019e+01 9.853089781311608064e-03
-1.682800000000042928e+00 -1.050630000000001019e+01 6.609909759249792995e-03
-1.526599999999689317e+00 -1.050630000000001019e+01 9.400074159182337033e-03
-1.370300000000042928e+00 -1.050630000000001019e+01 1.219023855911488194e-02
-1.253099999999903957e+00 -1.050630000000001019e+01 8.813213012333056748e-03
-1.096900000000005093e+00 -1.050630000000001019e+01 1.027521797465933556e-02
-9.405999999999039574e-01 -1.050630000000001019e+01 9.997231115625466319e-03
-7.844000000000050932e-01 -1.050630000000001019e+01 9.225045396086936980e-03
-6.671999999998661224e-01 -1.050630000000001019e+01 9.091199871366925991e-03
-5.108999999997649866e-01 -1.050630000000001019e+01 1.043995092816088835e-02
-3.546999999998661224e-01 -1.050630000000001019e+01 8.813213012333056748e-03
-2.374999999997271516e-01 -1.050630000000001019e+01 8.216056055889929197e-03
-8.119999999962601578e-02 -1.050630000000001019e+01 7.495349384320637923e-03
3.590000000031068339e-02 -1.050630000000001019e+01 8.391084818985327515e-03
1.921999999999570719e-01 -1.050630000000001019e+01 7.042333762191367759e-03
3.484000000003106834e-01 -1.050630000000001019e+01 1.102681207501016863e-02
5.046999999999570719e-01 -1.050630000000001019e+01 7.948365006449907219e-03
6.219000000000960426e-01 -1.050630000000001019e+01 7.042333762191367759e-03
7.780999999999949068e-01 -1.050630000000001019e+01 7.485053574726790657e-03
9.344000000000960426e-01 -1.050630000000001019e+01 6.630501378437487527e-03
1.051600000000235013e+00 -1.050630000000001019e+01 6.043640231588206374e-03
1.207800000000133878e+00 -1.050630000000001019e+01 7.907181768074518155e-03
1.364100000000235013e+00 -1.050630000000001019e+01 7.196770906099073280e-03
1.481300000000373984e+00 -1.050630000000001019e+01 6.918784047065204036e-03
1.637500000000272848e+00 -1.050630000000001019e+01 4.993467653015809526e-03
1.793700000000171713e+00 -1.050630000000001019e+01 6.609909759249792995e-03
1.910900000000310683e+00 -1.050630000000001019e+01 5.745061753366642598e-03
2.067199999999957072e+00 -1.050630000000001019e+01 6.043640231588206374e-03
2.223400000000310683e+00 -1.050630000000001019e+01 5.302341940831220568e-03
2.340599999999994907e+00 -1.050630000000001019e+01 5.014059272203503191e-03
2.496900000000096043e+00 -1.050630000000001019e+01 4.138915456726506396e-03
2.653099999999994907e+00 -1.050630000000001019e+01 5.734765943772795332e-03
2.770300000000133878e+00 -1.050630000000001019e+01 3.994774122412647274e-03
2.926600000000235013e+00 -1.050630000000001019e+01 3.675604025003389400e-03
3.082800000000133878e+00 -1.050630000000001019e+01 3.696195644191083499e-03
3.200000000000272848e+00 -1.050630000000001019e+01 4.283056791040363784e-03
3.356300000000373984e+00 -1.050630000000001019e+01 5.003763462609655925e-03
3.512500000000272848e+00 -1.050630000000001019e+01 3.552054309877225244e-03
3.668700000000171713e+00 -1.050630000000001019e+01 5.600920419052784344e-03
3.785900000000310683e+00 -1.050630000000001019e+01 5.158200606517361446e-03
3.942199999999957072e+00 -1.050630000000001019e+01 3.974182503224953610e-03
4.059400000000096043e+00 -1.050630000000001019e+01 3.099038687747955947e-03
4.215599999999994907e+00 -1.050630000000001019e+01 4.138915456726506396e-03
4.371900000000096043e+00 -1.050630000000001019e+01 3.243180022061814202e-03
4.528099999999994907e+00 -1.050630000000001019e+01 4.571339459668081161e-03
4.645300000000133878e+00 -1.050630000000001019e+01 3.840336978504941753e-03
4.801600000000235013e+00 -1.050630000000001019e+01 3.397617165969519723e-03
4.957800000000133878e+00 -1.050630000000001019e+01 2.954897353434097693e-03
5.075000000000272848e+00 -1.050630000000001019e+01 3.407912975563366989e-03
5.231200000000171713e+00 -1.050630000000001019e+01 4.427198125354222906e-03
5.387500000000272848e+00 -1.050630000000001019e+01 4.138915456726506396e-03
5.504699999999957072e+00 -1.050630000000001019e+01 2.821051828714085837e-03
5.660900000000310683e+00 -1.050630000000001019e+01 3.830041168911095355e-03
5.817199999999957072e+00 -1.050630000000001019e+01 4.869917937889644936e-03
5.934400000000096043e+00 -1.050630000000001019e+01 3.263771641249508301e-03
6.090599999999994907e+00 -1.050630000000001019e+01 2.821051828714085837e-03
6.246900000000096043e+00 -1.050630000000001019e+01 4.128619647132658263e-03
6.364100000000235013e+00 -1.050630000000001019e+01 3.541758500283377978e-03
6.520300000000133878e+00 -1.050630000000001019e+01 2.378332016178663806e-03
6.676600000000235013e+00 -1.050630000000001019e+01 3.819745359317248089e-03
6.793800000000373984e+00 -1.050630000000001019e+01 3.397617165969519723e-03
6.950000000000272848e+00 -1.050630000000001019e+01 4.283056791040363784e-03
7.106200000000171713e+00 -1.050630000000001019e+01 5.137608987329667781e-03
7.262500000000272848e+00 -1.050630000000001019e+01 3.994774122412647274e-03
7.379699999999957072e+00 -1.050630000000001019e+01 3.994774122412647274e-03
7.535900000000310683e+00 -1.050630000000001019e+01 4.694889174794244883e-03
7.692199999999957072e+00 -1.050630000000001019e+01 3.840336978504941753e-03
7.809400000000096043e+00 -1.050630000000001019e+01 2.831347638307933103e-03
7.965599999999994907e+00 -1.050630000000001019e+01 3.119630306935650046e-03
8.121900000000096043e+00 -1.050630000000001019e+01 3.531462690689531145e-03
8.239100000000235013e+00 -1.050630000000001019e+01 3.994774122412647274e-03
8.395300000000133878e+00 -1.050630000000001019e+01 4.427198125354222906e-03
8.551600000000235013e+00 -1.050630000000001019e+01 4.437493934948069305e-03
8.668700000000171713e+00 -1.050630000000001019e+01 5.292046131237372435e-03
8.825000000000272848e+00 -1.050630000000001019e+01 4.149211266320352795e-03
8.981200000000171713e+00 -1.050630000000001019e+01 5.158200606517361446e-03
9.098400000000310683e+00 -1.050630000000001019e+01 5.158200606517361446e-03
9.254699999999957072e+00 -1.050630000000001019e+01 5.024355081797350457e-03
9.410900000000310683e+00 -1.050630000000001019e+01 5.456779084738926089e-03
9.528099999999994907e+00 -1.050630000000001019e+01 4.138915456726506396e-03
9.684400000000096043e+00 -1.050630000000001019e+01 5.168496416111208712e-03
9.840599999999994907e+00 -1.050630000000001019e+01 6.887896618283662238e-03
9.996900000000096043e+00 -1.050630000000001019e+01 5.292046131237372435e-03
1.011410000000023501e+01 -1.050630000000001019e+01 4.880213747483492202e-03
1.027030000000013388e+01 -1.050630000000001019e+01 4.705184984388093017e-03
1.038750000000027285e+01 -1.050630000000001019e+01 7.042333762191367759e-03
1.054370000000017171e+01 -1.050630000000001019e+01 5.456779084738926089e-03
1.070000000000027285e+01 -1.050630000000001019e+01 6.167189946714370097e-03
1.085630000000037398e+01 -1.050630000000001019e+01 5.899498897274348119e-03
1.097340000000031068e+01 -1.050630000000001019e+01 6.784938522345193047e-03
1.112969999999995707e+01 -1.050630000000001019e+01 5.734765943772795332e-03
1.128590000000031068e+01 -1.050630000000001019e+01 7.938069196856059953e-03
1.140309999999999491e+01 -1.050630000000001019e+01 6.784938522345193047e-03
1.155940000000009604e+01 -1.050630000000001019e+01 5.137608987329667781e-03
1.171559999999999491e+01 -1.050630000000001019e+01 6.455472615342088341e-03
1.183280000000013388e+01 -1.050630000000001019e+01 6.187781565902064629e-03
1.198910000000023501e+01 -1.050630000000001019e+01 5.580328799865090679e-03
1.214530000000013388e+01 -1.050630000000001019e+01 6.599613949655945729e-03
1.226250000000027285e+01 -1.050630000000001019e+01 7.361503859600626067e-03
1.241870000000017171e+01 -1.050630000000001019e+01 5.436187465551231557e-03
1.257500000000027285e+01 -1.050630000000001019e+01 8.370493199797634717e-03
1.273130000000037398e+01 -1.050630000000001019e+01 6.187781565902064629e-03
1.284840000000031068e+01 -1.050630000000001019e+01 7.207066715692920546e-03
1.300469999999995707e+01 -1.050630000000001019e+01 7.207066715692920546e-03
1.312190000000009604e+01 -1.050630000000001019e+01 7.793927862542201698e-03
1.327809999999999491e+01 -1.050630000000001019e+01 7.351208050006778801e-03
1.343440000000009604e+01 -1.050630000000001019e+01 6.445176805748240208e-03
1.359059999999999491e+01 -1.050630000000001019e+01 5.724470134178948066e-03
1.370780000000013388e+01 -1.050630000000001019e+01 7.474757765132943391e-03
1.386410000000023501e+01 -1.050630000000001019e+01 7.793927862542201698e-03
1.402030000000013388e+01 -1.050630000000001019e+01 5.302341940831220568e-03
1.413750000000027285e+01 -1.050630000000001019e+01 8.648480058831503961e-03
1.429380000000037398e+01 -1.050630000000001019e+01 6.764346903157498515e-03
1.441090000000031068e+01 -1.050630000000001019e+01 8.380789009391481983e-03
1.456719999999995707e+01 -1.050630000000001019e+01 5.425891655957385158e-03
1.472340000000031068e+01 -1.050630000000001019e+01 6.589318140062099330e-03
1.487969999999995707e+01 -1.050630000000001019e+01 8.514634534111492972e-03
1.499690000000009604e+01 -1.050630000000001019e+01 7.217362525286767812e-03
1.515309999999999491e+01 -1.050630000000001019e+01 8.339605771016092919e-03
1.530940000000009604e+01 -1.050630000000001019e+01 7.783632052948354432e-03
1.542660000000023501e+01 -1.050630000000001019e+01 9.245637015274633247e-03
1.558280000000013388e+01 -1.050630000000001019e+01 5.600920419052784344e-03
1.573910000000023501e+01 -1.050630000000001019e+01 7.165883477317532349e-03
1.585620000000017171e+01 -1.050630000000001019e+01 7.907181768074518155e-03
1.601250000000027285e+01 -1.050630000000001019e+01 6.908488237471356770e-03
1.616880000000037398e+01 -1.050630000000001019e+01 7.299729002037544205e-03
1.628590000000031068e+01 -1.050630000000001019e+01 5.878907278086653587e-03
1.644219999999995707e+01 -1.050630000000001019e+01 7.196770906099073280e-03
1.659840000000031068e+01 -1.050630000000001019e+01 7.886590148886825358e-03
1.671559999999999491e+01 -1.050630000000001019e+01 7.917477577668365421e-03
1.687190000000009604e+01 -1.050630000000001019e+01 7.062925381379062291e-03
1.702809999999999491e+01 -1.050630000000001019e+01 8.504338724517645706e-03
1.718440000000009604e+01 -1.050630000000001019e+01 8.030731483200681878e-03
1.730160000000023501e+01 -1.050630000000001019e+01 7.927773387262212687e-03
1.745780000000013388e+01 -1.050630000000001019e+01 8.360197390203789186e-03
-5.549999999999727152e+00 -9.959400000000186992e+00 2.286699310793425394e-02
-5.393699999999626016e+00 -9.959400000000186992e+00 2.868412552845782393e-02
-5.276599999999689317e+00 -9.959400000000186992e+00 2.403041959203896724e-02
-5.120300000000042928e+00 -9.959400000000186992e+00 2.533798741045753880e-02
-4.964099999999689317e+00 -9.959400000000186992e+00 1.957233403790320167e-02
-4.846900000000005093e+00 -9.959400000000186992e+00 1.916050165414932491e-02
-4.690599999999903957e+00 -9.959400000000186992e+00 1.883103574714621933e-02
-4.534400000000005093e+00 -9.959400000000186992e+00 1.706015649700452774e-02
-4.378099999999903957e+00 -9.959400000000186992e+00 1.780145478776151355e-02
-4.260899999999764987e+00 -9.959400000000186992e+00 1.959292565709089620e-02
-4.104699999999866122e+00 -9.959400000000186992e+00 1.785293383573074988e-02
-3.987499999999727152e+00 -9.959400000000186992e+00 1.605116715680751996e-02
-3.831199999999626016e+00 -9.959400000000186992e+00 1.561874315386594346e-02
-3.674999999999727152e+00 -9.959400000000186992e+00 1.779115897816766628e-02
-3.557800000000042928e+00 -9.959400000000186992e+00 1.517602334133052143e-02
-3.401599999999689317e+00 -9.959400000000186992e+00 1.504217781661051044e-02
-3.245300000000042928e+00 -9.959400000000186992e+00 1.341543990078267884e-02
-3.089099999999689317e+00 -9.959400000000186992e+00 1.576288448817980345e-02
-2.971900000000005093e+00 -9.959400000000186992e+00 1.283887456352724582e-02
-2.815599999999903957e+00 -9.959400000000186992e+00 1.386845552291194814e-02
-2.659400000000005093e+00 -9.959400000000186992e+00 1.514513591254898137e-02
-2.542199999999866122e+00 -9.959400000000186992e+00 1.369342675981654808e-02
-2.385899999999764987e+00 -9.959400000000186992e+00 1.194313912886255276e-02
-2.229699999999866122e+00 -9.959400000000186992e+00 1.151071512592097973e-02
-2.112499999999727152e+00 -9.959400000000186992e+00 1.030610540344087563e-02
-1.956199999999626016e+00 -9.959400000000186992e+00 9.142678919336162321e-03
-1.799999999999727152e+00 -9.959400000000186992e+00 1.120184083810556869e-02
-1.682800000000042928e+00 -9.959400000000186992e+00 1.194313912886255276e-02
-1.526599999999689317e+00 -9.959400000000186992e+00 9.152974728930009587e-03
-1.370300000000042928e+00 -9.959400000000186992e+00 1.049142997613012294e-02
-1.253099999999903957e+00 -9.959400000000186992e+00 1.061497969125628667e-02
-1.096900000000005093e+00 -9.959400000000186992e+00 1.118124921891787416e-02
-9.405999999999039574e-01 -9.959400000000186992e+00 8.699959106800738556e-03
-7.844000000000050932e-01 -9.959400000000186992e+00 9.276524444056175045e-03
-6.671999999998661224e-01 -9.959400000000186992e+00 1.003841435400085365e-02
-5.108999999997649866e-01 -9.959400000000186992e+00 9.173566348117702385e-03
-3.546999999998661224e-01 -9.959400000000186992e+00 8.143985388733000069e-03
-2.374999999997271516e-01 -9.959400000000186992e+00 9.451553207151573363e-03
-8.119999999962601578e-02 -9.959400000000186992e+00 1.046054254734858288e-02
3.590000000031068339e-02 -9.959400000000186992e+00 6.239260613871300092e-03
1.921999999999570719e-01 -9.959400000000186992e+00 9.595694541465431618e-03
3.484000000003106834e-01 -9.959400000000186992e+00 9.307411872837713374e-03
5.046999999999570719e-01 -9.959400000000186992e+00 6.084823469963594571e-03
6.219000000000960426e-01 -9.959400000000186992e+00 9.111791490554620523e-03
7.780999999999949068e-01 -9.959400000000186992e+00 6.198077375495911895e-03
9.344000000000960426e-01 -9.959400000000186992e+00 7.845406910511436294e-03
1.051600000000235013e+00 -9.959400000000186992e+00 6.671684616812874856e-03
1.207800000000133878e+00 -9.959400000000186992e+00 6.918784047065204036e-03
1.364100000000235013e+00 -9.959400000000186992e+00 5.920090516462041784e-03
1.481300000000373984e+00 -9.959400000000186992e+00 7.062925381379062291e-03
1.637500000000272848e+00 -9.959400000000186992e+00 6.187781565902064629e-03
1.793700000000171713e+00 -9.959400000000186992e+00 6.208373185089758294e-03
1.910900000000310683e+00 -9.959400000000186992e+00 6.218668994683606427e-03
2.067199999999957072e+00 -9.959400000000186992e+00 6.640797188031333925e-03
2.223400000000310683e+00 -9.959400000000186992e+00 5.467074894332772488e-03
2.340599999999994907e+00 -9.959400000000186992e+00 5.775949182148184397e-03
2.496900000000096043e+00 -9.959400000000186992e+00 5.178792225705055978e-03
2.653099999999994907e+00 -9.959400000000186992e+00 6.043640231588206374e-03
2.770300000000133878e+00 -9.959400000000186992e+00 5.775949182148184397e-03
2.926600000000235013e+00 -9.959400000000186992e+00 5.014059272203503191e-03
3.082800000000133878e+00 -9.959400000000186992e+00 4.571339459668081161e-03
3.200000000000272848e+00 -9.959400000000186992e+00 6.342218709809770150e-03
3.356300000000373984e+00 -9.959400000000186992e+00 4.293352600634211050e-03
3.512500000000272848e+00 -9.959400000000186992e+00 7.670378147416037108e-03
3.668700000000171713e+00 -9.959400000000186992e+00 5.621512038240478008e-03
3.785900000000310683e+00 -9.959400000000186992e+00 4.427198125354222906e-03
3.942199999999957072e+00 -9.959400000000186992e+00 7.062925381379062291e-03
4.059400000000096043e+00 -9.959400000000186992e+00 3.850632788098789019e-03
4.215599999999994907e+00 -9.959400000000186992e+00 4.602226888449622091e-03
4.371900000000096043e+00 -9.959400000000186992e+00 4.725776603575786682e-03
4.528099999999994907e+00 -9.959400000000186992e+00 2.831347638307933103e-03
4.645300000000133878e+00 -9.959400000000186992e+00 3.428504594751061087e-03
4.801600000000235013e+00 -9.959400000000186992e+00 4.571339459668081161e-03
4.957800000000133878e+00 -9.959400000000186992e+00 5.168496416111208712e-03
5.075000000000272848e+00 -9.959400000000186992e+00 5.487666513520466152e-03
5.231200000000171713e+00 -9.959400000000186992e+00 4.736072413169633080e-03
5.387500000000272848e+00 -9.959400000000186992e+00 4.880213747483492202e-03
5.504699999999957072e+00 -9.959400000000186992e+00 4.602226888449622091e-03
5.660900000000310683e+00 -9.959400000000186992e+00 3.552054309877225244e-03
5.817199999999957072e+00 -9.959400000000186992e+00 4.005069932006494540e-03
5.934400000000096043e+00 -9.959400000000186992e+00 5.034650891391197723e-03
6.090599999999994907e+00 -9.959400000000186992e+00 5.322933560018914233e-03
6.246900000000096043e+00 -9.959400000000186992e+00 5.024355081797350457e-03
6.364100000000235013e+00 -9.959400000000186992e+00 4.005069932006494540e-03
6.520300000000133878e+00 -9.959400000000186992e+00 4.159507075914200061e-03
6.676600000000235013e+00 -9.959400000000186992e+00 3.706491453784930331e-03
6.793800000000373984e+00 -9.959400000000186992e+00 3.860928597692635852e-03
6.950000000000272848e+00 -9.959400000000186992e+00 4.138915456726506396e-03
7.106200000000171713e+00 -9.959400000000186992e+00 2.831347638307933103e-03
7.262500000000272848e+00 -9.959400000000186992e+00 3.274067450843355567e-03
7.379699999999957072e+00 -9.959400000000186992e+00 4.602226888449622091e-03
7.535900000000310683e+00 -9.959400000000186992e+00 5.611216228646630742e-03
7.692199999999957072e+00 -9.959400000000186992e+00 3.572645929064919342e-03
7.809400000000096043e+00 -9.959400000000186992e+00 4.746368222763481214e-03
7.965599999999994907e+00 -9.959400000000186992e+00 4.591931078855775693e-03
8.121900000000096043e+00 -9.959400000000186992e+00 5.158200606517361446e-03
8.239100000000235013e+00 -9.959400000000186992e+00 5.477370703926619754e-03
8.395300000000133878e+00 -9.959400000000186992e+00 4.015365741600340939e-03
8.551600000000235013e+00 -9.959400000000186992e+00 5.333229369612760631e-03
8.668700000000171713e+00 -9.959400000000186992e+00 3.562350119471072076e-03
8.825000000000272848e+00 -9.959400000000186992e+00 5.189088035298903244e-03
8.981200000000171713e+00 -9.959400000000186992e+00 4.149211266320352795e-03
9.098400000000310683e+00 -9.959400000000186992e+00 6.053936041182052773e-03
9.254699999999957072e+00 -9.959400000000186992e+00 5.477370703926619754e-03
9.410900000000310683e+00 -9.959400000000186992e+00 4.869917937889644936e-03
9.528099999999994907e+00 -9.959400000000186992e+00 6.198077375495911895e-03
9.684400000000096043e+00 -9.959400000000186992e+00 4.159507075914200061e-03
9.840599999999994907e+00 -9.959400000000186992e+00 6.476064234529781138e-03
9.996900000000096043e+00 -9.959400000000186992e+00 6.043640231588206374e-03
1.011410000000023501e+01 -9.959400000000186992e+00 5.621512038240478008e-03
1.027030000000013388e+01 -9.959400000000186992e+00 5.611216228646630742e-03
1.038750000000027285e+01 -9.959400000000186992e+00 6.208373185089758294e-03
1.054370000000017171e+01 -9.959400000000186992e+00 7.824815291323741762e-03
1.070000000000027285e+01 -9.959400000000186992e+00 8.833804631520753015e-03
1.085630000000037398e+01 -9.959400000000186992e+00 7.495349384320637923e-03
1.097340000000031068e+01 -9.959400000000186992e+00 7.536532622696026119e-03
1.112969999999995707e+01 -9.959400000000186992e+00 5.600920419052784344e-03
1.128590000000031068e+01 -9.959400000000186992e+00 6.630501378437487527e-03
1.140309999999999491e+01 -9.959400000000186992e+00 7.093812810160603222e-03
1.155940000000009604e+01 -9.959400000000186992e+00 8.967650156240764003e-03
1.171559999999999491e+01 -9.959400000000186992e+00 5.909794706868195385e-03
1.183280000000013388e+01 -9.959400000000186992e+00 6.795234331939039446e-03
1.198910000000023501e+01 -9.959400000000186992e+00 6.187781565902064629e-03
1.214530000000013388e+01 -9.959400000000186992e+00 7.382095478788320599e-03
1.226250000000027285e+01 -9.959400000000186992e+00 8.246943484671470995e-03
1.241870000000017171e+01 -9.959400000000186992e+00 6.496655853717475670e-03
1.257500000000027285e+01 -9.959400000000186992e+00 4.869917937889644936e-03
1.273130000000037398e+01 -9.959400000000186992e+00 7.083517000566755956e-03
1.284840000000031068e+01 -9.959400000000186992e+00 6.929079856659050435e-03
1.300469999999995707e+01 -9.959400000000186992e+00 7.382095478788320599e-03
1.312190000000009604e+01 -9.959400000000186992e+00 7.382095478788320599e-03
1.327809999999999491e+01 -9.959400000000186992e+00 6.053936041182052773e-03
1.343440000000009604e+01 -9.959400000000186992e+00 7.351208050006778801e-03
1.359059999999999491e+01 -9.959400000000186992e+00 7.371799669194472465e-03
1.370780000000013388e+01 -9.959400000000186992e+00 6.321627090622075618e-03
1.386410000000023501e+01 -9.959400000000186992e+00 8.092506340763765474e-03
1.402030000000013388e+01 -9.959400000000186992e+00 6.640797188031333925e-03
1.413750000000027285e+01 -9.959400000000186992e+00 9.708948446997748075e-03
1.429380000000037398e+01 -9.959400000000186992e+00 6.064231850775900906e-03
1.441090000000031068e+01 -9.959400000000186992e+00 8.813213012333056748e-03
1.456719999999995707e+01 -9.959400000000186992e+00 7.351208050006778801e-03
1.472340000000031068e+01 -9.959400000000186992e+00 8.514634534111492972e-03
1.487969999999995707e+01 -9.959400000000186992e+00 7.660082337822190710e-03
1.499690000000009604e+01 -9.959400000000186992e+00 9.111791490554620523e-03
1.515309999999999491e+01 -9.959400000000186992e+00 7.042333762191367759e-03
1.530940000000009604e+01 -9.959400000000186992e+00 7.948365006449907219e-03
1.542660000000023501e+01 -9.959400000000186992e+00 7.237954144474461476e-03
1.558280000000013388e+01 -9.959400000000186992e+00 7.660082337822190710e-03
1.573910000000023501e+01 -9.959400000000186992e+00 9.523623874308502490e-03
1.585620000000017171e+01 -9.959400000000186992e+00 8.555817772486882036e-03
1.601250000000027285e+01 -9.959400000000186992e+00 8.401380628579176515e-03
1.616880000000037398e+01 -9.959400000000186992e+00 7.495349384320637923e-03
1.628590000000031068e+01 -9.959400000000186992e+00 7.515941003508331587e-03
1.644219999999995707e+01 -9.959400000000186992e+00 8.113097959951458271e-03
1.659840000000031068e+01 -9.959400000000186992e+00 7.485053574726790657e-03
1.671559999999999491e+01 -9.959400000000186992e+00 8.092506340763765474e-03
1.687190000000009604e+01 -9.959400000000186992e+00 7.526236813102177986e-03
1.702809999999999491e+01 -9.959400000000186992e+00 9.822202352530066266e-03
1.718440000000009604e+01 -9.959400000000186992e+00 8.545521962893034770e-03
1.730160000000023501e+01 -9.959400000000186992e+00 8.514634534111492972e-03
1.745780000000013388e+01 -9.959400000000186992e+00 8.082210531169918208e-03
-5.549999999999727152e+00 -9.412499999999909051e+00 3.313191527299973876e-02
-5.393699999999626016e+00 -9.412499999999909051e+00 3.400705908847673209e-02
-5.276599999999689317e+00 -9.412499999999909051e+00 2.916802857936863502e-02
-5.120300000000042928e+00 -9.412499999999909051e+00 2.981666458378099543e-02
-4.964099999999689317e+00 -9.412499999999909051e+00 2.204332834042649000e-02
-4.846900000000005093e+00 -9.412499999999909051e+00 2.663525941928226656e-02
-4.690599999999903957e+00 -9.412499999999909051e+00 2.731478285247617224e-02
-4.534400000000005093e+00 -9.412499999999909051e+00 2.760306552110388528e-02
-4.378099999999903957e+00 -9.412499999999909051e+00 2.351562911234661435e-02
-4.260899999999764987e+00 -9.412499999999909051e+00 2.485408435954673118e-02
-4.104699999999866122e+00 -9.412499999999909051e+00 1.992239156409400178e-02
-3.987499999999727152e+00 -9.412499999999909051e+00 1.862511955526927401e-02
-3.831199999999626016e+00 -9.412499999999909051e+00 2.144617138398336245e-02
-3.674999999999727152e+00 -9.412499999999909051e+00 2.095197252347870409e-02
-3.557800000000042928e+00 -9.412499999999909051e+00 1.892369803349084126e-02
-3.401599999999689317e+00 -9.412499999999909051e+00 1.673069059000142217e-02
-3.245300000000042928e+00 -9.412499999999909051e+00 1.861482374567542675e-02
-3.089099999999689317e+00 -9.412499999999909051e+00 1.715281878334915314e-02
-2.971900000000005093e+00 -9.412499999999909051e+00 1.643211211177985839e-02
-2.815599999999903957e+00 -9.412499999999909051e+00 1.893399384308468852e-02
-2.659400000000005093e+00 -9.412499999999909051e+00 1.419792142991505371e-02
-2.542199999999866122e+00 -9.412499999999909051e+00 1.525838981808129782e-02
-2.385899999999764987e+00 -9.412499999999909051e+00 1.511424848376743957e-02
-2.229699999999866122e+00 -9.412499999999909051e+00 1.684394449553373863e-02
-2.112499999999727152e+00 -9.412499999999909051e+00 1.830594945786001917e-02
-1.956199999999626016e+00 -9.412499999999909051e+00 1.243733798936721285e-02
-1.799999999999727152e+00 -9.412499999999909051e+00 1.463034543285663021e-02
-1.682800000000042928e+00 -9.412499999999909051e+00 1.389934295169348993e-02
-1.526599999999689317e+00 -9.412499999999909051e+00 1.038847188019165202e-02
-1.370300000000042928e+00 -9.412499999999909051e+00 1.317863628012419866e-02
-1.253099999999903957e+00 -9.412499999999909051e+00 1.331248180484420965e-02
-1.096900000000005093e+00 -9.412499999999909051e+00 1.555696829630286160e-02
-9.405999999999039574e-01 -9.412499999999909051e+00 1.020314730750240644e-02
-7.844000000000050932e-01 -9.412499999999909051e+00 1.299331170743495134e-02
-6.671999999998661224e-01 -9.412499999999909051e+00 1.404348428600734819e-02
-5.108999999997649866e-01 -9.412499999999909051e+00 1.261236675246261117e-02
-3.546999999998661224e-01 -9.412499999999909051e+00 8.761733964363822152e-03
-2.374999999997271516e-01 -9.412499999999909051e+00 1.006930178278239545e-02
-8.119999999962601578e-02 -9.412499999999909051e+00 1.023403473628394650e-02
3.590000000031068339e-02 -9.412499999999909051e+00 1.024433054587779550e-02
1.921999999999570719e-01 -9.412499999999909051e+00 9.739835875779289873e-03
3.484000000003106834e-01 -9.412499999999909051e+00 8.617592630049963898e-03
5.046999999999570719e-01 -9.412499999999909051e+00 1.007959759237624271e-02
6.219000000000960426e-01 -9.412499999999909051e+00 9.585398731871584352e-03
7.780999999999949068e-01 -9.412499999999909051e+00 1.007959759237624271e-02
9.344000000000960426e-01 -9.412499999999909051e+00 7.433574526757555194e-03
1.051600000000235013e+00 -9.412499999999909051e+00 6.990854714222133164e-03
1.207800000000133878e+00 -9.412499999999909051e+00 8.885283679489987610e-03
1.364100000000235013e+00 -9.412499999999909051e+00 8.154281198326847335e-03
1.481300000000373984e+00 -9.412499999999909051e+00 7.279137382849849673e-03
1.637500000000272848e+00 -9.412499999999909051e+00 7.824815291323741762e-03
1.793700000000171713e+00 -9.412499999999909051e+00 7.268841573256003274e-03
1.910900000000310683e+00 -9.412499999999909051e+00 6.836417570314427643e-03
2.067199999999957072e+00 -9.412499999999909051e+00 7.845406910511436294e-03
2.223400000000310683e+00 -9.412499999999909051e+00 8.010139864012989080e-03
2.340599999999994907e+00 -9.412499999999909051e+00 5.477370703926619754e-03
2.496900000000096043e+00 -9.412499999999909051e+00 6.084823469963594571e-03
2.653099999999994907e+00 -9.412499999999909051e+00 5.652399467022018939e-03
2.770300000000133878e+00 -9.412499999999909051e+00 5.775949182148184397e-03
2.926600000000235013e+00 -9.412499999999909051e+00 6.208373185089758294e-03
3.082800000000133878e+00 -9.412499999999909051e+00 5.775949182148184397e-03
3.200000000000272848e+00 -9.412499999999909051e+00 7.268841573256003274e-03
3.356300000000373984e+00 -9.412499999999909051e+00 5.044946700985044122e-03
3.512500000000272848e+00 -9.412499999999909051e+00 5.508258132708160684e-03
3.668700000000171713e+00 -9.412499999999909051e+00 5.065538320172738654e-03
3.785900000000310683e+00 -9.412499999999909051e+00 6.208373185089758294e-03
3.942199999999957072e+00 -9.412499999999909051e+00 4.911101176265033133e-03
4.059400000000096043e+00 -9.412499999999909051e+00 3.716787263378777597e-03
4.215599999999994907e+00 -9.412499999999909051e+00 4.169802885508046460e-03
4.371900000000096043e+00 -9.412499999999909051e+00 4.015365741600340939e-03
4.528099999999994907e+00 -9.412499999999909051e+00 3.582941738658766175e-03
4.645300000000133878e+00 -9.412499999999909051e+00 4.180098695101894593e-03
4.801600000000235013e+00 -9.412499999999909051e+00 4.015365741600340939e-03
4.957800000000133878e+00 -9.412499999999909051e+00 4.756664032357327612e-03
5.075000000000272848e+00 -9.412499999999909051e+00 4.478677173323457501e-03
5.231200000000171713e+00 -9.412499999999909051e+00 5.209679654486596909e-03
5.387500000000272848e+00 -9.412499999999909051e+00 3.582941738658766175e-03
5.504699999999957072e+00 -9.412499999999909051e+00 4.025661551194189072e-03
5.660900000000310683e+00 -9.412499999999909051e+00 4.149211266320352795e-03
5.817199999999957072e+00 -9.412499999999909051e+00 5.055242510578891388e-03
5.934400000000096043e+00 -9.412499999999909051e+00 4.324240029415751981e-03
6.090599999999994907e+00 -9.412499999999909051e+00 3.294659070031049665e-03
6.246900000000096043e+00 -9.412499999999909051e+00 4.612522698043468490e-03
6.364100000000235013e+00 -9.412499999999909051e+00 3.438800404344907920e-03
6.520300000000133878e+00 -9.412499999999909051e+00 5.796540801335877194e-03
6.676600000000235013e+00 -9.412499999999909051e+00 4.746368222763481214e-03
6.793800000000373984e+00 -9.412499999999909051e+00 3.140221926123344144e-03
6.950000000000272848e+00 -9.412499999999909051e+00 4.468381363729611103e-03
7.106200000000171713e+00 -9.412499999999909051e+00 4.890509557077338601e-03
7.262500000000272848e+00 -9.412499999999909051e+00 4.159507075914200061e-03
7.379699999999957072e+00 -9.412499999999909051e+00 3.881520216880329950e-03
7.535900000000310683e+00 -9.412499999999909051e+00 6.228964804277452826e-03
7.692199999999957072e+00 -9.412499999999909051e+00 5.508258132708160684e-03
7.809400000000096043e+00 -9.412499999999909051e+00 4.766959841951174011e-03
7.965599999999994907e+00 -9.412499999999909051e+00 3.871224407286483118e-03
8.121900000000096043e+00 -9.412499999999909051e+00 4.591931078855775693e-03
8.239100000000235013e+00 -9.412499999999909051e+00 6.383401948185158346e-03
8.395300000000133878e+00 -9.412499999999909051e+00 4.766959841951174011e-03
8.551600000000235013e+00 -9.412499999999909051e+00 5.621512038240478008e-03
8.668700000000171713e+00 -9.412499999999909051e+00 5.786244991742030795e-03
8.825000000000272848e+00 -9.412499999999909051e+00 7.392391288382166997e-03
8.981200000000171713e+00 -9.412499999999909051e+00 5.508258132708160684e-03
9.098400000000310683e+00 -9.412499999999909051e+00 5.199383844892749643e-03
9.254699999999957072e+00 -9.412499999999909051e+00 5.353820988800455163e-03
9.410900000000310683e+00 -9.412499999999909051e+00 6.815825951126733978e-03
9.528099999999994907e+00 -9.412499999999909051e+00 7.279137382849849673e-03
9.684400000000096043e+00 -9.412499999999909051e+00 5.065538320172738654e-03
9.840599999999994907e+00 -9.412499999999909051e+00 6.970263095034438632e-03
9.996900000000096043e+00 -9.412499999999909051e+00 5.940682135649736316e-03
1.011410000000023501e+01 -9.412499999999909051e+00 6.383401948185158346e-03
1.027030000000013388e+01 -9.412499999999909051e+00 4.602226888449622091e-03
1.038750000000027285e+01 -9.412499999999909051e+00 7.093812810160603222e-03
1.054370000000017171e+01 -9.412499999999909051e+00 7.124700238942144152e-03
1.070000000000027285e+01 -9.412499999999909051e+00 7.392391288382166997e-03
1.085630000000037398e+01 -9.412499999999909051e+00 6.517247472905169335e-03
1.097340000000031068e+01 -9.412499999999909051e+00 7.268841573256003274e-03
1.112969999999995707e+01 -9.412499999999909051e+00 7.083517000566755956e-03
1.128590000000031068e+01 -9.412499999999909051e+00 7.835111100917589028e-03
1.140309999999999491e+01 -9.412499999999909051e+00 7.423278717163708795e-03
1.155940000000009604e+01 -9.412499999999909051e+00 6.970263095034438632e-03
1.171559999999999491e+01 -9.412499999999909051e+00 6.537839092092863867e-03
1.183280000000013388e+01 -9.412499999999909051e+00 9.781019114154677202e-03
1.198910000000023501e+01 -9.412499999999909051e+00 8.710254916394587557e-03
1.214530000000013388e+01 -9.412499999999909051e+00 7.114404429348297754e-03
1.226250000000027285e+01 -9.412499999999909051e+00 9.029425013803844130e-03
1.241870000000017171e+01 -9.412499999999909051e+00 1.004871016359470091e-02
1.257500000000027285e+01 -9.412499999999909051e+00 8.113097959951458271e-03
1.273130000000037398e+01 -9.412499999999909051e+00 1.169603969861022531e-02
1.284840000000031068e+01 -9.412499999999909051e+00 8.411676438173023782e-03
1.300469999999995707e+01 -9.412499999999909051e+00 8.730846535582280354e-03
1.312190000000009604e+01 -9.412499999999909051e+00 7.711561385791425305e-03
1.327809999999999491e+01 -9.412499999999909051e+00 6.681980426406722122e-03
1.343440000000009604e+01 -9.412499999999909051e+00 9.029425013803844130e-03
1.359059999999999491e+01 -9.412499999999909051e+00 8.452859676548411111e-03
1.370780000000013388e+01 -9.412499999999909051e+00 8.143985388733000069e-03
1.386410000000023501e+01 -9.412499999999909051e+00 7.557124241883719784e-03
1.402030000000013388e+01 -9.412499999999909051e+00 7.567420051477566183e-03
1.413750000000027285e+01 -9.412499999999909051e+00 1.079000845435168672e-02
1.429380000000037398e+01 -9.412499999999909051e+00 8.154281198326847335e-03
1.441090000000031068e+01 -9.412499999999909051e+00 6.826121760720580377e-03
1.456719999999995707e+01 -9.412499999999909051e+00 6.053936041182052773e-03
1.472340000000031068e+01 -9.412499999999909051e+00 8.257239294265316526e-03
1.487969999999995707e+01 -9.412499999999909051e+00 9.461849016745420629e-03
1.499690000000009604e+01 -9.412499999999909051e+00 7.279137382849849673e-03
1.515309999999999491e+01 -9.412499999999909051e+00 7.104108619754450488e-03
1.530940000000009604e+01 -9.412499999999909051e+00 8.288126723046858324e-03
1.542660000000023501e+01 -9.412499999999909051e+00 8.895579489083833141e-03
1.558280000000013388e+01 -9.412499999999909051e+00 7.248249954068308742e-03
1.573910000000023501e+01 -9.412499999999909051e+00 1.034728864181626469e-02
1.585620000000017171e+01 -9.412499999999909051e+00 6.980558904628285898e-03
1.601250000000027285e+01 -9.412499999999909051e+00 8.751438154769974886e-03
1.616880000000037398e+01 -9.412499999999909051e+00 9.420665778370031565e-03
1.628590000000031068e+01 -9.412499999999909051e+00 1.094444559825939224e-02
1.644219999999995707e+01 -9.412499999999909051e+00 9.286820253650020576e-03
1.659840000000031068e+01 -9.412499999999909051e+00 8.401380628579176515e-03
1.671559999999999491e+01 -9.412499999999909051e+00 1.050172578572397021e-02
1.687190000000009604e+01 -9.412499999999909051e+00 8.751438154769974886e-03
1.702809999999999491e+01 -9.412499999999909051e+00 1.103710788460401590e-02
1.718440000000009604e+01 -9.412499999999909051e+00 1.225201341667796553e-02
1.730160000000023501e+01 -9.412499999999909051e+00 8.442563866954565580e-03
1.745780000000013388e+01 -9.412499999999909051e+00 8.576409391674576568e-03
-5.549999999999727152e+00 -8.865600000000085856e+00 4.889479976117953874e-02
-5.393699999999626016e+00 -8.865600000000085856e+00 4.031839036950497085e-02
-5.276599999999689317e+00 -8.865600000000085856e+00 4.401458601369605261e-02
-5.120300000000042928e+00 -8.865600000000085856e+00 3.957709207874798157e-02
-4.964099999999689317e+00 -8.865600000000085856e+00 3.704432291866160964e-02
-4.846900000000005093e+00 -8.865600000000085856e+00 3.354374765675362247e-02
-4.690599999999903957e+00 -8.865600000000085856e+00 3.368788899106747725e-02
-4.534400000000005093e+00 -8.865600000000085856e+00 3.259653317411969481e-02
-4.378099999999903957e+00 -8.865600000000085856e+00 2.940483220002711520e-02
-4.260899999999764987e+00 -8.865600000000085856e+00 3.013583468119025721e-02
-4.104699999999866122e+00 -8.865600000000085856e+00 2.670733008643919743e-02
-3.987499999999727152e+00 -8.865600000000085856e+00 2.554390360233448065e-02
-3.831199999999626016e+00 -8.865600000000085856e+00 2.451432264294977834e-02
-3.674999999999727152e+00 -8.865600000000085856e+00 2.533798741045753880e-02
-3.557800000000042928e+00 -8.865600000000085856e+00 2.391716568650665078e-02
-3.401599999999689317e+00 -8.865600000000085856e+00 2.006653289840786003e-02
-3.245300000000042928e+00 -8.865600000000085856e+00 2.521443769533137508e-02
-3.089099999999689317e+00 -8.865600000000085856e+00 1.962381308587243800e-02
-2.971900000000005093e+00 -8.865600000000085856e+00 1.977825022978014352e-02
-2.815599999999903957e+00 -8.865600000000085856e+00 1.944878432277703795e-02
-2.659400000000005093e+00 -8.865600000000085856e+00 2.037540718622327107e-02
-2.542199999999866122e+00 -8.865600000000085856e+00 2.037540718622327107e-02
-2.385899999999764987e+00 -8.865600000000085856e+00 1.977825022978014352e-02
-2.229699999999866122e+00 -8.865600000000085856e+00 1.842949917298618290e-02
-2.112499999999727152e+00 -8.865600000000085856e+00 1.942819270358934688e-02
-1.956199999999626016e+00 -8.865600000000085856e+00 1.868689441283235761e-02
-1.799999999999727152e+00 -8.865600000000085856e+00 1.990179994490630724e-02
-1.682800000000042928e+00 -8.865600000000085856e+00 1.486714905351511039e-02
-1.526599999999689317e+00 -8.865600000000085856e+00 1.518631915092436696e-02
-1.370300000000042928e+00 -8.865600000000085856e+00 1.606146296640136376e-02
-1.253099999999903957e+00 -8.865600000000085856e+00 1.487744486310895765e-02
-1.096900000000005093e+00 -8.865600000000085856e+00 1.429058371625967737e-02
-9.405999999999039574e-01 -8.865600000000085856e+00 1.380668066534886627e-02
-7.844000000000050932e-01 -8.865600000000085856e+00 1.278739551555801122e-02
-6.671999999998661224e-01 -8.865600000000085856e+00 1.622619591990291654e-02
-5.108999999997649866e-01 -8.865600000000085856e+00 1.534075629483207422e-02
-3.546999999998661224e-01 -8.865600000000085856e+00 1.192254750967485996e-02
-2.374999999997271516e-01 -8.865600000000085856e+00 1.516572753173667416e-02
-8.119999999962601578e-02 -8.865600000000085856e+00 1.207698465358256722e-02
3.590000000031068339e-02 -8.865600000000085856e+00 1.282857875393339855e-02
1.921999999999570719e-01 -8.865600000000085856e+00 1.381697647494271354e-02
3.484000000003106834e-01 -8.865600000000085856e+00 1.087237493110246311e-02
5.046999999999570719e-01 -8.865600000000085856e+00 1.043995092816088835e-02
6.219000000000960426e-01 -8.865600000000085856e+00 1.068705035841321753e-02
7.780999999999949068e-01 -8.865600000000085856e+00 8.936762727459222205e-03
9.344000000000960426e-01 -8.865600000000085856e+00 1.072823359678860486e-02
1.051600000000235013e+00 -8.865600000000085856e+00 1.193284331926870723e-02
1.207800000000133878e+00 -8.865600000000085856e+00 1.037817607059780649e-02
1.364100000000235013e+00 -8.865600000000085856e+00 8.782325583551514950e-03
1.481300000000373984e+00 -8.865600000000085856e+00 9.698652637403900809e-03
1.637500000000272848e+00 -8.865600000000085856e+00 9.791314923748524468e-03
1.793700000000171713e+00 -8.865600000000085856e+00 1.013107664034547731e-02
1.910900000000310683e+00 -8.865600000000085856e+00 9.400074159182337033e-03
2.067199999999957072e+00 -8.865600000000085856e+00 8.216056055889929197e-03
2.223400000000310683e+00 -8.865600000000085856e+00 7.886590148886825358e-03
2.340599999999994907e+00 -8.865600000000085856e+00 8.360197390203789186e-03
2.496900000000096043e+00 -8.865600000000085856e+00 7.176179286911379615e-03
2.653099999999994907e+00 -8.865600000000085856e+00 6.867304999095968573e-03
2.770300000000133878e+00 -8.865600000000085856e+00 5.539145561489702482e-03
2.926600000000235013e+00 -8.865600000000085856e+00 5.518553942302007950e-03
3.082800000000133878e+00 -8.865600000000085856e+00 6.548134901686711133e-03
3.200000000000272848e+00 -8.865600000000085856e+00 6.723163664782110319e-03
3.356300000000373984e+00 -8.865600000000085856e+00 6.414289376966699277e-03
3.512500000000272848e+00 -8.865600000000085856e+00 5.827428230117418992e-03
3.668700000000171713e+00 -8.865600000000085856e+00 7.165883477317532349e-03
3.785900000000310683e+00 -8.865600000000085856e+00 5.219975464080444175e-03
3.942199999999957072e+00 -8.865600000000085856e+00 6.548134901686711133e-03
4.059400000000096043e+00 -8.865600000000085856e+00 5.683286895803559870e-03
4.215599999999994907e+00 -8.865600000000085856e+00 6.115710898745135501e-03
4.371900000000096043e+00 -8.865600000000085856e+00 4.921396985858880399e-03
4.528099999999994907e+00 -8.865600000000085856e+00 6.568726520874404798e-03
4.645300000000133878e+00 -8.865600000000085856e+00 5.806836610929724460e-03
4.801600000000235013e+00 -8.865600000000085856e+00 3.016672210997179554e-03
4.957800000000133878e+00 -8.865600000000085856e+00 6.115710898745135501e-03
5.075000000000272848e+00 -8.865600000000085856e+00 5.827428230117418992e-03
5.231200000000171713e+00 -8.865600000000085856e+00 5.672991086209713471e-03
5.387500000000272848e+00 -8.865600000000085856e+00 4.643410126825010288e-03
5.504699999999957072e+00 -8.865600000000085856e+00 4.622818507637316623e-03
5.660900000000310683e+00 -8.865600000000085856e+00 4.633114317231163022e-03
5.817199999999957072e+00 -8.865600000000085856e+00 4.344831648603446513e-03
5.934400000000096043e+00 -8.865600000000085856e+00 4.643410126825010288e-03
6.090599999999994907e+00 -8.865600000000085856e+00 4.941988605046574064e-03
6.246900000000096043e+00 -8.865600000000085856e+00 3.593237548252613441e-03
6.364100000000235013e+00 -8.865600000000085856e+00 3.315250689218743763e-03
6.520300000000133878e+00 -8.865600000000085856e+00 4.653705936418856687e-03
6.676600000000235013e+00 -8.865600000000085856e+00 3.006376401403332288e-03
6.793800000000373984e+00 -8.865600000000085856e+00 4.355127458197293779e-03
6.950000000000272848e+00 -8.865600000000085856e+00 4.509564602104999299e-03
7.106200000000171713e+00 -8.865600000000085856e+00 4.046253170381882737e-03
7.262500000000272848e+00 -8.865600000000085856e+00 4.190394504695740992e-03
7.379699999999957072e+00 -8.865600000000085856e+00 4.787551461138868543e-03
7.535900000000310683e+00 -8.865600000000085856e+00 5.961273754837429981e-03
7.692199999999957072e+00 -8.865600000000085856e+00 5.240567083268137839e-03
7.809400000000096043e+00 -8.865600000000085856e+00 6.136302517932830033e-03
7.965599999999994907e+00 -8.865600000000085856e+00 5.075834129766585920e-03
8.121900000000096043e+00 -8.865600000000085856e+00 5.518553942302007950e-03
8.239100000000235013e+00 -8.865600000000085856e+00 3.757970501754165794e-03
8.395300000000133878e+00 -8.865600000000085856e+00 5.981865374025124513e-03
8.551600000000235013e+00 -8.865600000000085856e+00 4.622818507637316623e-03
8.668700000000171713e+00 -8.865600000000085856e+00 4.787551461138868543e-03
8.825000000000272848e+00 -8.865600000000085856e+00 5.395004227175843360e-03
8.981200000000171713e+00 -8.865600000000085856e+00 6.712867855188263053e-03
9.098400000000310683e+00 -8.865600000000085856e+00 5.683286895803559870e-03
9.254699999999957072e+00 -8.865600000000085856e+00 6.136302517932830033e-03
9.410900000000310683e+00 -8.865600000000085856e+00 7.268841573256003274e-03
9.528099999999994907e+00 -8.865600000000085856e+00 8.494042914923800175e-03
9.684400000000096043e+00 -8.865600000000085856e+00 6.568726520874404798e-03
9.840599999999994907e+00 -8.865600000000085856e+00 6.115710898745135501e-03
9.996900000000096043e+00 -8.865600000000085856e+00 6.712867855188263053e-03
1.011410000000023501e+01 -8.865600000000085856e+00 7.289433192443696939e-03
1.027030000000013388e+01 -8.865600000000085856e+00 6.558430711280557532e-03
1.038750000000027285e+01 -8.865600000000085856e+00 4.941988605046574064e-03
1.054370000000017171e+01 -8.865600000000085856e+00 5.672991086209713471e-03
1.070000000000027285e+01 -8.865600000000085856e+00 6.692276236000568521e-03
1.085630000000037398e+01 -8.865600000000085856e+00 9.379482539994644236e-03
1.097340000000031068e+01 -8.865600000000085856e+00 7.454166145945248859e-03
1.112969999999995707e+01 -8.865600000000085856e+00 6.383401948185158346e-03
1.128590000000031068e+01 -8.865600000000085856e+00 6.270148042652841022e-03
1.140309999999999491e+01 -8.865600000000085856e+00 7.742448814572966236e-03
1.155940000000009604e+01 -8.865600000000085856e+00 6.702572045594416654e-03
1.171559999999999491e+01 -8.865600000000085856e+00 8.936762727459222205e-03
1.183280000000013388e+01 -8.865600000000085856e+00 7.454166145945248859e-03
1.198910000000023501e+01 -8.865600000000085856e+00 7.876294339292978092e-03
1.214530000000013388e+01 -8.865600000000085856e+00 9.523623874308502490e-03
1.226250000000027285e+01 -8.865600000000085856e+00 8.010139864012989080e-03
1.241870000000017171e+01 -8.865600000000085856e+00 8.185168627108389133e-03
1.257500000000027285e+01 -8.865600000000085856e+00 7.721857195385271704e-03
1.273130000000037398e+01 -8.865600000000085856e+00 7.608603289852954379e-03
1.284840000000031068e+01 -8.865600000000085856e+00 1.124302407648095602e-02
1.300469999999995707e+01 -8.865600000000085856e+00 9.348595111213102438e-03
1.312190000000009604e+01 -8.865600000000085856e+00 1.056350064328705207e-02
1.327809999999999491e+01 -8.865600000000085856e+00 9.482440635933113426e-03
1.343440000000009604e+01 -8.865600000000085856e+00 6.702572045594416654e-03
1.359059999999999491e+01 -8.865600000000085856e+00 1.055320483369320654e-02
1.370780000000013388e+01 -8.865600000000085856e+00 8.885283679489987610e-03
1.386410000000023501e+01 -8.865600000000085856e+00 8.597001010862269366e-03
1.402030000000013388e+01 -8.865600000000085856e+00 6.270148042652841022e-03
1.413750000000027285e+01 -8.865600000000085856e+00 9.225045396086936980e-03
1.429380000000037398e+01 -8.865600000000085856e+00 1.085178331191477032e-02
1.441090000000031068e+01 -8.865600000000085856e+00 9.781019114154677202e-03
1.456719999999995707e+01 -8.865600000000085856e+00 1.022373892669009923e-02
1.472340000000031068e+01 -8.865600000000085856e+00 8.936762727459222205e-03
1.487969999999995707e+01 -8.865600000000085856e+00 8.494042914923800175e-03
1.499690000000009604e+01 -8.865600000000085856e+00 9.235341205680785981e-03
1.515309999999999491e+01 -8.865600000000085856e+00 9.328003492025409640e-03
1.530940000000009604e+01 -8.865600000000085856e+00 1.116065759973018136e-02
1.542660000000023501e+01 -8.865600000000085856e+00 8.761733964363822152e-03
1.558280000000013388e+01 -8.865600000000085856e+00 9.379482539994644236e-03
1.573910000000023501e+01 -8.865600000000085856e+00 1.301390332662264587e-02
1.585620000000017171e+01 -8.865600000000085856e+00 1.176811036576715444e-02
1.601250000000027285e+01 -8.865600000000085856e+00 9.328003492025409640e-03
1.616880000000037398e+01 -8.865600000000085856e+00 1.101651626541632137e-02
1.628590000000031068e+01 -8.865600000000085856e+00 1.042965511856704108e-02
1.644219999999995707e+01 -8.865600000000085856e+00 9.101495680960774992e-03
1.659840000000031068e+01 -8.865600000000085856e+00 1.080030426394553399e-02
1.671559999999999491e+01 -8.865600000000085856e+00 1.069734616800706306e-02
1.687190000000009604e+01 -8.865600000000085856e+00 1.057379645288089934e-02
1.702809999999999491e+01 -8.865600000000085856e+00 1.125331988607480328e-02
1.718440000000009604e+01 -8.865600000000085856e+00 9.214749586493091449e-03
1.730160000000023501e+01 -8.865600000000085856e+00 1.352869380631499703e-02
1.745780000000013388e+01 -8.865600000000085856e+00 1.160337741226560339e-02
-5.549999999999727152e+00 -8.396900000000186992e+00 6.908488237471357984e-02
-5.393699999999626016e+00 -8.396900000000186992e+00 5.900528478233732499e-02
-5.276599999999689317e+00 -8.396900000000186992e+00 6.554312387443018972e-02
-5.120300000000042928e+00 -8.396900000000186992e+00 5.799629544214031374e-02
-4.964099999999689317e+00 -8.396900000000186992e+00 5.518553942302008297e-02
-4.846900000000005093e+00 -8.396900000000186992e+00 4.930663214493342938e-02
-4.690599999999903957e+00 -8.396900000000186992e+00 4.566191554871157354e-02
-4.534400000000005093e+00 -8.396900000000186992e+00 4.158477494954815334e-02
-4.378099999999903957e+00 -8.396900000000186992e+00 4.466322201810841303e-02
-4.260899999999764987e+00 -8.396900000000186992e+00 3.783710025738783178e-02
-4.104699999999866122e+00 -8.396900000000186992e+00 3.949472560199720345e-02
-3.987499999999727152e+00 -8.396900000000186992e+00 3.760029663672934813e-02
-3.831199999999626016e+00 -8.396900000000186992e+00 3.358493089512901153e-02
-3.674999999999727152e+00 -8.396900000000186992e+00 2.830318057348548549e-02
-3.557800000000042928e+00 -8.396900000000186992e+00 3.462480766410756111e-02
-3.401599999999689317e+00 -8.396900000000186992e+00 3.491309033273527762e-02
-3.245300000000042928e+00 -8.396900000000186992e+00 3.027997601550411200e-02
-3.089099999999689317e+00 -8.396900000000186992e+00 2.655289294253148843e-02
-2.971900000000005093e+00 -8.396900000000186992e+00 2.894152076830399864e-02
-2.815599999999903957e+00 -8.396900000000186992e+00 2.889004172033476578e-02
-2.659400000000005093e+00 -8.396900000000186992e+00 2.517325445695598601e-02
-2.542199999999866122e+00 -8.396900000000186992e+00 2.627490608349761919e-02
-2.385899999999764987e+00 -8.396900000000186992e+00 2.959015677271636599e-02
-2.229699999999866122e+00 -8.396900000000186992e+00 2.281551405996501761e-02
-2.112499999999727152e+00 -8.396900000000186992e+00 2.419515254554052003e-02
-1.956199999999626016e+00 -8.396900000000186992e+00 2.213599062677111193e-02
-1.799999999999727152e+00 -8.396900000000186992e+00 2.029304070947249294e-02
-1.682800000000042928e+00 -8.396900000000186992e+00 2.210510319798957360e-02
-1.526599999999689317e+00 -8.396900000000186992e+00 2.121966357291872607e-02
-1.370300000000042928e+00 -8.396900000000186992e+00 1.984002508734322365e-02
-1.253099999999903957e+00 -8.396900000000186992e+00 1.926345975008779410e-02
-1.096900000000005093e+00 -8.396900000000186992e+00 1.943848851318319415e-02
-9.405999999999039574e-01 -8.396900000000186992e+00 1.802796259882614993e-02
-7.844000000000050932e-01 -8.396900000000186992e+00 1.585554677452442537e-02
-6.671999999998661224e-01 -8.396900000000186992e+00 1.688512773390913116e-02
-5.108999999997649866e-01 -8.396900000000186992e+00 1.646299954056140019e-02
-3.546999999998661224e-01 -8.396900000000186992e+00 1.717341040253684420e-02
-2.374999999997271516e-01 -8.396900000000186992e+00 1.435235857382275923e-02
-8.119999999962601578e-02 -8.396900000000186992e+00 1.525838981808129782e-02
3.590000000031068339e-02 -8.396900000000186992e+00 1.660714087487525845e-02
1.921999999999570719e-01 -8.396900000000186992e+00 1.355958123509653709e-02
3.484000000003106834e-01 -8.396900000000186992e+00 1.480537419595202853e-02
5.046999999999570719e-01 -8.396900000000186992e+00 1.389934295169348993e-02
6.219000000000960426e-01 -8.396900000000186992e+00 1.536134791401976701e-02
7.780999999999949068e-01 -8.396900000000186992e+00 1.407437171478888999e-02
9.344000000000960426e-01 -8.396900000000186992e+00 1.347721475834576070e-02
1.051600000000235013e+00 -8.396900000000186992e+00 1.105769950379170870e-02
1.207800000000133878e+00 -8.396900000000186992e+00 1.517602334133052143e-02
1.364100000000235013e+00 -8.396900000000186992e+00 1.074882521597629766e-02
1.481300000000373984e+00 -8.396900000000186992e+00 1.049142997613012294e-02
1.637500000000272848e+00 -8.396900000000186992e+00 1.278739551555801122e-02
1.793700000000171713e+00 -8.396900000000186992e+00 1.136657379160711974e-02
1.910900000000310683e+00 -8.396900000000186992e+00 9.142678919336162321e-03
2.067199999999957072e+00 -8.396900000000186992e+00 9.286820253650020576e-03
2.223400000000310683e+00 -8.396900000000186992e+00 9.708948446997748075e-03
2.340599999999994907e+00 -8.396900000000186992e+00 9.142678919336162321e-03
2.496900000000096043e+00 -8.396900000000186992e+00 9.842793971717760798e-03
2.653099999999994907e+00 -8.396900000000186992e+00 1.047083835694242841e-02
2.770300000000133878e+00 -8.396900000000186992e+00 7.217362525286767812e-03
2.926600000000235013e+00 -8.396900000000186992e+00 7.608603289852954379e-03
3.082800000000133878e+00 -8.396900000000186992e+00 7.330616430819084268e-03
3.200000000000272848e+00 -8.396900000000186992e+00 8.391084818985327515e-03
3.356300000000373984e+00 -8.396900000000186992e+00 7.042333762191367759e-03
3.512500000000272848e+00 -8.396900000000186992e+00 8.092506340763765474e-03
3.668700000000171713e+00 -8.396900000000186992e+00 6.023048612400512709e-03
3.785900000000310683e+00 -8.396900000000186992e+00 6.579022330468252064e-03
3.942199999999957072e+00 -8.396900000000186992e+00 6.743755283969804851e-03
4.059400000000096043e+00 -8.396900000000186992e+00 5.271454512049679637e-03
4.215599999999994907e+00 -8.396900000000186992e+00 4.828734699514256740e-03
4.371900000000096043e+00 -8.396900000000186992e+00 6.311331281028229219e-03
4.528099999999994907e+00 -8.396900000000186992e+00 5.868611468492807189e-03
4.645300000000133878e+00 -8.396900000000186992e+00 5.395004227175843360e-03
4.801600000000235013e+00 -8.396900000000186992e+00 4.952284414640421330e-03
4.957800000000133878e+00 -8.396900000000186992e+00 4.231577743071129188e-03
5.075000000000272848e+00 -8.396900000000186992e+00 7.217362525286767812e-03
5.231200000000171713e+00 -8.396900000000186992e+00 3.932999264849565413e-03
5.387500000000272848e+00 -8.396900000000186992e+00 5.425891655957385158e-03
5.504699999999957072e+00 -8.396900000000186992e+00 5.271454512049679637e-03
5.660900000000310683e+00 -8.396900000000186992e+00 3.768266311348013060e-03
5.817199999999957072e+00 -8.396900000000186992e+00 6.609909759249792995e-03
5.934400000000096043e+00 -8.396900000000186992e+00 5.878907278086653587e-03
6.090599999999994907e+00 -8.396900000000186992e+00 5.549441371083548881e-03
6.246900000000096043e+00 -8.396900000000186992e+00 5.559737180677396147e-03
6.364100000000235013e+00 -8.396900000000186992e+00 5.127313177735820515e-03
6.520300000000133878e+00 -8.396900000000186992e+00 5.868611468492807189e-03
6.676600000000235013e+00 -8.396900000000186992e+00 4.664001746012704820e-03
6.793800000000373984e+00 -8.396900000000186992e+00 6.465768424935934740e-03
6.950000000000272848e+00 -8.396900000000186992e+00 6.630501378437487527e-03
7.106200000000171713e+00 -8.396900000000186992e+00 4.221281933477282790e-03
7.262500000000272848e+00 -8.396900000000186992e+00 5.570032990271242546e-03
7.379699999999957072e+00 -8.396900000000186992e+00 4.664001746012704820e-03
7.535900000000310683e+00 -8.396900000000186992e+00 7.639490718634496177e-03
7.692199999999957072e+00 -8.396900000000186992e+00 5.281750321643526036e-03
7.809400000000096043e+00 -8.396900000000186992e+00 4.540452030886540230e-03
7.965599999999994907e+00 -8.396900000000186992e+00 3.778562120941859892e-03
8.121900000000096043e+00 -8.396900000000186992e+00 5.734765943772795332e-03
8.239100000000235013e+00 -8.396900000000186992e+00 5.734765943772795332e-03
8.395300000000133878e+00 -8.396900000000186992e+00 8.236647675077623729e-03
8.551600000000235013e+00 -8.396900000000186992e+00 8.514634534111492972e-03
8.668700000000171713e+00 -8.396900000000186992e+00 3.932999264849565413e-03
8.825000000000272848e+00 -8.396900000000186992e+00 6.331922900215922884e-03
8.981200000000171713e+00 -8.396900000000186992e+00 5.693582705397407136e-03
9.098400000000310683e+00 -8.396900000000186992e+00 7.515941003508331587e-03
9.254699999999957072e+00 -8.396900000000186992e+00 5.137608987329667781e-03
9.410900000000310683e+00 -8.396900000000186992e+00 5.992161183618970911e-03
9.528099999999994907e+00 -8.396900000000186992e+00 6.167189946714370097e-03
9.684400000000096043e+00 -8.396900000000186992e+00 6.929079856659050435e-03
9.840599999999994907e+00 -8.396900000000186992e+00 8.545521962893034770e-03
9.996900000000096043e+00 -8.396900000000186992e+00 3.788857930535707158e-03
1.011410000000023501e+01 -8.396900000000186992e+00 5.415595846363537025e-03
1.027030000000013388e+01 -8.396900000000186992e+00 4.962580224234267728e-03
1.038750000000027285e+01 -8.396900000000186992e+00 8.669071678019198493e-03
1.054370000000017171e+01 -8.396900000000186992e+00 7.217362525286767812e-03
1.070000000000027285e+01 -8.396900000000186992e+00 8.102802150357612740e-03
1.085630000000037398e+01 -8.396900000000186992e+00 7.207066715692920546e-03
1.097340000000031068e+01 -8.396900000000186992e+00 8.113097959951458271e-03
1.112969999999995707e+01 -8.396900000000186992e+00 7.629194909040648911e-03
1.128590000000031068e+01 -8.396900000000186992e+00 6.918784047065204036e-03
1.140309999999999491e+01 -8.396900000000186992e+00 8.113097959951458271e-03
1.155940000000009604e+01 -8.396900000000186992e+00 8.854396250708445812e-03
1.171559999999999491e+01 -8.396900000000186992e+00 8.401380628579176515e-03
1.183280000000013388e+01 -8.396900000000186992e+00 7.793927862542201698e-03
1.198910000000023501e+01 -8.396900000000186992e+00 6.579022330468252064e-03
1.214530000000013388e+01 -8.396900000000186992e+00 9.132383109742315055e-03
1.226250000000027285e+01 -8.396900000000186992e+00 7.464461955539096992e-03
1.241870000000017171e+01 -8.396900000000186992e+00 8.391084818985327515e-03
1.257500000000027285e+01 -8.396900000000186992e+00 8.246943484671470995e-03
1.273130000000037398e+01 -8.396900000000186992e+00 8.988241775428456801e-03
1.284840000000031068e+01 -8.396900000000186992e+00 7.763040433760659900e-03
1.300469999999995707e+01 -8.396900000000186992e+00 9.729540066185442607e-03
1.312190000000009604e+01 -8.396900000000186992e+00 8.545521962893034770e-03
1.327809999999999491e+01 -8.396900000000186992e+00 8.092506340763765474e-03
1.343440000000009604e+01 -8.396900000000186992e+00 7.958660816043754485e-03
1.359059999999999491e+01 -8.396900000000186992e+00 1.061497969125628667e-02
1.370780000000013388e+01 -8.396900000000186992e+00 8.504338724517645706e-03
1.386410000000023501e+01 -8.396900000000186992e+00 1.226230922627181280e-02
1.402030000000013388e+01 -8.396900000000186992e+00 1.061497969125628667e-02
1.413750000000027285e+01 -8.396900000000186992e+00 1.150041931632713073e-02
1.429380000000037398e+01 -8.396900000000186992e+00 9.883977210093148127e-03
1.441090000000031068e+01 -8.396900000000186992e+00 1.116065759973018136e-02
1.456719999999995707e+01 -8.396900000000186992e+00 1.238585894139797652e-02
1.472340000000031068e+01 -8.396900000000186992e+00 9.708948446997748075e-03
1.487969999999995707e+01 -8.396900000000186992e+00 9.441257397557726097e-03
1.499690000000009604e+01 -8.396900000000186992e+00 1.091355816947785218e-02
1.515309999999999491e+01 -8.396900000000186992e+00 9.132383109742315055e-03
1.530940000000009604e+01 -8.396900000000186992e+00 8.833804631520753015e-03
1.542660000000023501e+01 -8.396900000000186992e+00 1.002811854440700638e-02
1.558280000000013388e+01 -8.396900000000186992e+00 1.176811036576715444e-02
1.573910000000023501e+01 -8.396900000000186992e+00 1.076941683516399392e-02
1.585620000000017171e+01 -8.396900000000186992e+00 7.948365006449907219e-03
1.601250000000027285e+01 -8.396900000000186992e+00 1.234467570302258919e-02
1.616880000000037398e+01 -8.396900000000186992e+00 1.209757627277026001e-02
1.628590000000031068e+01 -8.396900000000186992e+00 1.152101093551482699e-02
1.644219999999995707e+01 -8.396900000000186992e+00 9.853089781311608064e-03
1.659840000000031068e+01 -8.396900000000186992e+00 1.270502903880723483e-02
1.671559999999999491e+01 -8.396900000000186992e+00 1.223142179749027100e-02
1.687190000000009604e+01 -8.396900000000186992e+00 1.166515226982868352e-02
1.702809999999999491e+01 -8.396900000000186992e+00 1.351839799672114976e-02
1.718440000000009604e+01 -8.396900000000186992e+00 1.225201341667796553e-02
1.730160000000023501e+01 -8.396900000000186992e+00 1.136657379160711974e-02
1.745780000000013388e+01 -8.396900000000186992e+00 1.195343493845640176e-02
-5.549999999999727152e+00 -7.849999999999909051e+00 8.608326401415501705e-02
-5.393699999999626016e+00 -7.849999999999909051e+00 8.953236022809375749e-02
-5.276599999999689317e+00 -7.849999999999909051e+00 7.998814473459757435e-02
-5.120300000000042928e+00 -7.849999999999909051e+00 7.856732301064668633e-02
-4.964099999999689317e+00 -7.849999999999909051e+00 7.531384717899103354e-02
-4.846900000000005093e+00 -7.849999999999909051e+00 7.110286105510758847e-02
-4.690599999999903957e+00 -7.849999999999909051e+00 6.608880178290407748e-02
-4.534400000000005093e+00 -7.849999999999909051e+00 6.401934405454082211e-02
-4.378099999999903957e+00 -7.849999999999909051e+00 6.032314841034974728e-02
-4.260899999999764987e+00 -7.849999999999909051e+00 5.427950817876154438e-02
-4.104699999999866122e+00 -7.849999999999909051e+00 5.038769215228736109e-02
-3.987499999999727152e+00 -7.849999999999909051e+00 5.127313177735820515e-02
-3.831199999999626016e+00 -7.849999999999909051e+00 5.069656644010277213e-02
-3.674999999999727152e+00 -7.849999999999909051e+00 4.495150468673612953e-02
-3.557800000000042928e+00 -7.849999999999909051e+00 4.987290167259500473e-02
-3.401599999999689317e+00 -7.849999999999909051e+00 4.498239211551767480e-02
-3.245300000000042928e+00 -7.849999999999909051e+00 4.443671420704377317e-02
-3.089099999999689317e+00 -7.849999999999909051e+00 3.849603207139404293e-02
-2.971900000000005093e+00 -7.849999999999909051e+00 3.631332043749847804e-02
-2.815599999999903957e+00 -7.849999999999909051e+00 3.334812727447052788e-02
-2.659400000000005093e+00 -7.849999999999909051e+00 3.370848061025517178e-02
-2.542199999999866122e+00 -7.849999999999909051e+00 3.046530058819336279e-02
-2.385899999999764987e+00 -7.849999999999909051e+00 3.468658252167063777e-02
-2.229699999999866122e+00 -7.849999999999909051e+00 2.847820933658088555e-02
-2.112499999999727152e+00 -7.849999999999909051e+00 3.226706726711658924e-02
-1.956199999999626016e+00 -7.849999999999909051e+00 2.840613866942395468e-02
-1.799999999999727152e+00 -7.849999999999909051e+00 2.903418305464862403e-02
-1.682800000000042928e+00 -7.849999999999909051e+00 2.759276971151004149e-02
-1.526599999999689317e+00 -7.849999999999909051e+00 2.700590856466075773e-02
-1.370300000000042928e+00 -7.849999999999909051e+00 2.564686169827295331e-02
-1.253099999999903957e+00 -7.849999999999909051e+00 2.551301617355293885e-02
-1.096900000000005093e+00 -7.849999999999909051e+00 2.329941711087582870e-02
-9.405999999999039574e-01 -7.849999999999909051e+00 2.306261349021734505e-02
-7.844000000000050932e-01 -7.849999999999909051e+00 2.504970474182982229e-02
-6.671999999998661224e-01 -7.849999999999909051e+00 2.285669729834040667e-02
-5.108999999997649866e-01 -7.849999999999909051e+00 2.356710816031585068e-02
-3.546999999998661224e-01 -7.849999999999909051e+00 1.990179994490630724e-02
-2.374999999997271516e-01 -7.849999999999909051e+00 2.069457728363252938e-02
-8.119999999962601578e-02 -7.849999999999909051e+00 1.918109327333701597e-02
3.590000000031068339e-02 -7.849999999999909051e+00 2.229042777067881745e-02
1.921999999999570719e-01 -7.849999999999909051e+00 1.789411707410613547e-02
3.484000000003106834e-01 -7.849999999999909051e+00 1.927375555968164136e-02
5.046999999999570719e-01 -7.849999999999909051e+00 2.024156166150326008e-02
6.219000000000960426e-01 -7.849999999999909051e+00 1.742050983278917511e-02
7.780999999999949068e-01 -7.849999999999909051e+00 1.446561247935507569e-02
9.344000000000960426e-01 -7.849999999999909051e+00 1.467152867123201754e-02
1.051600000000235013e+00 -7.849999999999909051e+00 1.407437171478888999e-02
1.207800000000133878e+00 -7.849999999999909051e+00 1.437295019301045376e-02
1.364100000000235013e+00 -7.849999999999909051e+00 1.338455247200113704e-02
1.481300000000373984e+00 -7.849999999999909051e+00 1.678216963797065503e-02
1.637500000000272848e+00 -7.849999999999909051e+00 1.216964693992718914e-02
1.793700000000171713e+00 -7.849999999999909051e+00 1.338455247200113704e-02
1.910900000000310683e+00 -7.849999999999909051e+00 1.069734616800706306e-02
2.067199999999957072e+00 -7.849999999999909051e+00 1.201520979601948362e-02
2.223400000000310683e+00 -7.849999999999909051e+00 1.350810218712730250e-02
2.340599999999994907e+00 -7.849999999999909051e+00 9.317707682431562374e-03
2.496900000000096043e+00 -7.849999999999909051e+00 1.415673819153966638e-02
2.653099999999994907e+00 -7.849999999999909051e+00 9.183862157711551386e-03
2.770300000000133878e+00 -7.849999999999909051e+00 1.129450312445019235e-02
2.926600000000235013e+00 -7.849999999999909051e+00 1.033699283222241742e-02
3.082800000000133878e+00 -7.849999999999909051e+00 1.128420731485634335e-02
3.200000000000272848e+00 -7.849999999999909051e+00 1.024433054587779550e-02
3.356300000000373984e+00 -7.849999999999909051e+00 8.277830913453012793e-03
3.512500000000272848e+00 -7.849999999999909051e+00 8.741142345176127620e-03
3.668700000000171713e+00 -7.849999999999909051e+00 7.701265576197578039e-03
3.785900000000310683e+00 -7.849999999999909051e+00 9.883977210093148127e-03
3.942199999999957072e+00 -7.849999999999909051e+00 8.401380628579176515e-03
4.059400000000096043e+00 -7.849999999999909051e+00 5.755357562960489864e-03
4.215599999999994907e+00 -7.849999999999909051e+00 8.576409391674576568e-03
4.371900000000096043e+00 -7.849999999999909051e+00 6.187781565902064629e-03
4.528099999999994907e+00 -7.849999999999909051e+00 6.198077375495911895e-03
4.645300000000133878e+00 -7.849999999999909051e+00 7.093812810160603222e-03
4.801600000000235013e+00 -7.849999999999909051e+00 6.177485756308218230e-03
4.957800000000133878e+00 -7.849999999999909051e+00 5.878907278086653587e-03
5.075000000000272848e+00 -7.849999999999909051e+00 6.640797188031333925e-03
5.231200000000171713e+00 -7.849999999999909051e+00 6.486360044123628404e-03
5.387500000000272848e+00 -7.849999999999909051e+00 5.137608987329667781e-03
5.504699999999957072e+00 -7.849999999999909051e+00 5.590624609458937078e-03
5.660900000000310683e+00 -7.849999999999909051e+00 5.271454512049679637e-03
5.817199999999957072e+00 -7.849999999999909051e+00 4.241873552664976454e-03
5.934400000000096043e+00 -7.849999999999909051e+00 5.147904796923515047e-03
6.090599999999994907e+00 -7.849999999999909051e+00 6.311331281028229219e-03
6.246900000000096043e+00 -7.849999999999909051e+00 3.346138118000284260e-03
6.364100000000235013e+00 -7.849999999999909051e+00 6.496655853717475670e-03
6.520300000000133878e+00 -7.849999999999909051e+00 5.137608987329667781e-03
6.676600000000235013e+00 -7.849999999999909051e+00 4.828734699514256740e-03
6.793800000000373984e+00 -7.849999999999909051e+00 3.057855449372567751e-03
6.950000000000272848e+00 -7.849999999999909051e+00 7.237954144474461476e-03
7.106200000000171713e+00 -7.849999999999909051e+00 4.097732218351118200e-03
7.262500000000272848e+00 -7.849999999999909051e+00 5.003763462609655925e-03
7.379699999999957072e+00 -7.849999999999909051e+00 6.898192427877510371e-03
7.535900000000310683e+00 -7.849999999999909051e+00 5.281750321643526036e-03
7.692199999999957072e+00 -7.849999999999909051e+00 6.352514519403617416e-03
7.809400000000096043e+00 -7.849999999999909051e+00 6.496655853717475670e-03
7.965599999999994907e+00 -7.849999999999909051e+00 4.694889174794244883e-03
8.121900000000096043e+00 -7.849999999999909051e+00 5.600920419052784344e-03
8.239100000000235013e+00 -7.849999999999909051e+00 5.899498897274348119e-03
8.395300000000133878e+00 -7.849999999999909051e+00 7.793927862542201698e-03
8.551600000000235013e+00 -7.849999999999909051e+00 6.784938522345193047e-03
8.668700000000171713e+00 -7.849999999999909051e+00 5.600920419052784344e-03
8.825000000000272848e+00 -7.849999999999909051e+00 5.446483275145078823e-03
8.981200000000171713e+00 -7.849999999999909051e+00 5.415595846363537025e-03
9.098400000000310683e+00 -7.849999999999909051e+00 5.889203087680500853e-03
9.254699999999957072e+00 -7.849999999999909051e+00 5.600920419052784344e-03
9.410900000000310683e+00 -7.849999999999909051e+00 7.207066715692920546e-03
9.528099999999994907e+00 -7.849999999999909051e+00 6.043640231588206374e-03
9.684400000000096043e+00 -7.849999999999909051e+00 8.895579489083833141e-03
9.840599999999994907e+00 -7.849999999999909051e+00 7.351208050006778801e-03
9.996900000000096043e+00 -7.849999999999909051e+00 6.342218709809770150e-03
1.011410000000023501e+01 -7.849999999999909051e+00 5.734765943772795332e-03
1.027030000000013388e+01 -7.849999999999909051e+00 6.774642712751344914e-03
1.038750000000027285e+01 -7.849999999999909051e+00 6.167189946714370097e-03
1.054370000000017171e+01 -7.849999999999909051e+00 7.104108619754450488e-03
1.070000000000027285e+01 -7.849999999999909051e+00 8.411676438173023782e-03
1.085630000000037398e+01 -7.849999999999909051e+00 8.885283679489987610e-03
1.097340000000031068e+01 -7.849999999999909051e+00 9.945752067656229989e-03
1.112969999999995707e+01 -7.849999999999909051e+00 6.476064234529781138e-03
1.128590000000031068e+01 -7.849999999999909051e+00 1.068705035841321753e-02
1.140309999999999491e+01 -7.849999999999909051e+00 7.505645193914484321e-03
1.155940000000009604e+01 -7.849999999999909051e+00 9.029425013803844130e-03
1.171559999999999491e+01 -7.849999999999909051e+00 8.854396250708445812e-03
1.183280000000013388e+01 -7.849999999999909051e+00 1.217994274952103641e-02
1.198910000000023501e+01 -7.849999999999909051e+00 9.595694541465431618e-03
1.214530000000013388e+01 -7.849999999999909051e+00 1.053261321450551027e-02
1.226250000000027285e+01 -7.849999999999909051e+00 1.212846370155180181e-02
1.241870000000017171e+01 -7.849999999999909051e+00 1.004871016359470091e-02
1.257500000000027285e+01 -7.849999999999909051e+00 1.049142997613012294e-02
1.273130000000037398e+01 -7.849999999999909051e+00 9.194157967305398652e-03
1.284840000000031068e+01 -7.849999999999909051e+00 9.595694541465431618e-03
1.300469999999995707e+01 -7.849999999999909051e+00 1.049142997613012294e-02
1.312190000000009604e+01 -7.849999999999909051e+00 1.288005780190263488e-02
1.327809999999999491e+01 -7.849999999999909051e+00 1.037817607059780649e-02
1.343440000000009604e+01 -7.849999999999909051e+00 1.137686960120096874e-02
1.359059999999999491e+01 -7.849999999999909051e+00 1.114006598054248509e-02
1.370780000000013388e+01 -7.849999999999909051e+00 1.003841435400085365e-02
1.386410000000023501e+01 -7.849999999999909051e+00 1.053261321450551027e-02
1.402030000000013388e+01 -7.849999999999909051e+00 1.008989340197008824e-02
1.413750000000027285e+01 -7.849999999999909051e+00 1.274621227718262216e-02
1.429380000000037398e+01 -7.849999999999909051e+00 1.019285149790856090e-02
1.441090000000031068e+01 -7.849999999999909051e+00 1.234467570302258919e-02
1.456719999999995707e+01 -7.849999999999909051e+00 1.064586712003782847e-02
1.472340000000031068e+01 -7.849999999999909051e+00 1.038847188019165202e-02
1.487969999999995707e+01 -7.849999999999909051e+00 1.291094523068417668e-02
1.499690000000009604e+01 -7.849999999999909051e+00 1.410525914357043005e-02
1.515309999999999491e+01 -7.849999999999909051e+00 1.271532484840108210e-02
1.530940000000009604e+01 -7.849999999999909051e+00 1.275650808677646943e-02
1.542660000000023501e+01 -7.849999999999909051e+00 1.099592464622862857e-02
1.558280000000013388e+01 -7.849999999999909051e+00 1.156219417389021432e-02
1.573910000000023501e+01 -7.849999999999909051e+00 1.530986886605053242e-02
1.585620000000017171e+01 -7.849999999999909051e+00 1.248881703733644745e-02
1.601250000000027285e+01 -7.849999999999909051e+00 1.302419913621649140e-02
1.616880000000037398e+01 -7.849999999999909051e+00 1.106799531338555596e-02
1.628590000000031068e+01 -7.849999999999909051e+00 1.053261321450551027e-02
1.644219999999995707e+01 -7.849999999999909051e+00 1.278739551555801122e-02
1.659840000000031068e+01 -7.849999999999909051e+00 1.225201341667796553e-02
1.671559999999999491e+01 -7.849999999999909051e+00 1.305508656499803320e-02
1.687190000000009604e+01 -7.849999999999909051e+00 1.397141361885041906e-02
1.702809999999999491e+01 -7.849999999999909051e+00 9.873681400499300861e-03
1.718440000000009604e+01 -7.849999999999909051e+00 1.455827476569969935e-02
1.730160000000023501e+01 -7.849999999999909051e+00 1.307567818418572773e-02
1.745780000000013388e+01 -7.849999999999909051e+00 1.500099457823512138e-02
-5.549999999999727152e+00 -7.303100000000085856e+00 1.112771100902986837e-01
-5.393699999999626016e+00 -7.303100000000085856e+00 1.079515635914860966e-01
-5.276599999999689317e+00 -7.303100000000085856e+00 1.081060007353938091e-01
-5.120300000000042928e+00 -7.303100000000085856e+00 1.037199858484149778e-01
-4.964099999999689317e+00 -7.303100000000085856e+00 1.051408075723658658e-01
-4.846900000000005093e+00 -7.303100000000085856e+00 9.103554842879543751e-02
-4.690599999999903957e+00 -7.303100000000085856e+00 9.102525261920159372e-02
-4.534400000000005093e+00 -7.303100000000085856e+00 9.161211376605087053e-02
-4.378099999999903957e+00 -7.303100000000085856e+00 8.764822707241975985e-02
-4.260899999999764987e+00 -7.303100000000085856e+00 7.940128358774828365e-02
-4.104699999999866122e+00 -7.303100000000085856e+00 7.360474278641240820e-02
-3.987499999999727152e+00 -7.303100000000085856e+00 7.315172716428314237e-02
-3.831199999999626016e+00 -7.303100000000085856e+00 6.067320593654054739e-02
-3.674999999999727152e+00 -7.303100000000085856e+00 5.906705963990040859e-02
-3.557800000000042928e+00 -7.303100000000085856e+00 5.177762644745671078e-02
-3.401599999999689317e+00 -7.303100000000085856e+00 5.419714170201075931e-02
-3.245300000000042928e+00 -7.303100000000085856e+00 5.724470134178948066e-02
-3.089099999999689317e+00 -7.303100000000085856e+00 5.044946700985044469e-02
-2.971900000000005093e+00 -7.303100000000085856e+00 5.100544072791818317e-02
-2.815599999999903957e+00 -7.303100000000085856e+00 4.892568718996108401e-02
-2.659400000000005093e+00 -7.303100000000085856e+00 4.022572808316034199e-02
-2.542199999999866122e+00 -7.303100000000085856e+00 4.155388752076660808e-02
-2.385899999999764987e+00 -7.303100000000085856e+00 4.192453666614510271e-02
-2.229699999999866122e+00 -7.303100000000085856e+00 3.824893264114171548e-02
-2.112499999999727152e+00 -7.303100000000085856e+00 3.434682080507368840e-02
-1.956199999999626016e+00 -7.303100000000085856e+00 3.305984460584281137e-02
-1.799999999999727152e+00 -7.303100000000085856e+00 3.231854631508582903e-02
-1.682800000000042928e+00 -7.303100000000085856e+00 3.564409281389841616e-02
-1.526599999999689317e+00 -7.303100000000085856e+00 2.997110172768870442e-02
-1.370300000000042928e+00 -7.303100000000085856e+00 2.799430628567007098e-02
-1.253099999999903957e+00 -7.303100000000085856e+00 3.221558821914735637e-02
-1.096900000000005093e+00 -7.303100000000085856e+00 2.790164399932544906e-02
-9.405999999999039574e-01 -7.303100000000085856e+00 2.703679599344229953e-02
-7.844000000000050932e-01 -7.303100000000085856e+00 2.794282723770083812e-02
-6.671999999998661224e-01 -7.303100000000085856e+00 2.420544835513436729e-02
-5.108999999997649866e-01 -7.303100000000085856e+00 2.679999237278381935e-02
-3.546999999998661224e-01 -7.303100000000085856e+00 2.522473350492522234e-02
-2.374999999997271516e-01 -7.303100000000085856e+00 2.619253960674684453e-02
-8.119999999962601578e-02 -7.303100000000085856e+00 2.476142207320210578e-02
3.590000000031068339e-02 -7.303100000000085856e+00 2.212569481717726466e-02
1.921999999999570719e-01 -7.303100000000085856e+00 1.988120832571861618e-02
3.484000000003106834e-01 -7.303100000000085856e+00 2.144617138398336245e-02
5.046999999999570719e-01 -7.303100000000085856e+00 1.870748603202005214e-02
6.219000000000960426e-01 -7.303100000000085856e+00 2.154912947992183511e-02
7.780999999999949068e-01 -7.303100000000085856e+00 1.903695193902315771e-02
9.344000000000960426e-01 -7.303100000000085856e+00 2.075635214119561298e-02
1.051600000000235013e+00 -7.303100000000085856e+00 1.772938412060458269e-02
1.207800000000133878e+00 -7.303100000000085856e+00 1.819269555232770272e-02
1.364100000000235013e+00 -7.303100000000085856e+00 1.556726410589670886e-02
1.481300000000373984e+00 -7.303100000000085856e+00 1.208728046317641275e-02
1.637500000000272848e+00 -7.303100000000085856e+00 1.701897325862913868e-02
1.793700000000171713e+00 -7.303100000000085856e+00 1.883103574714621933e-02
1.910900000000310683e+00 -7.303100000000085856e+00 1.256088770449337658e-02
2.067199999999957072e+00 -7.303100000000085856e+00 1.385815971331810087e-02
2.223400000000310683e+00 -7.303100000000085856e+00 1.248881703733644745e-02
2.340599999999994907e+00 -7.303100000000085856e+00 1.344632732956422064e-02
2.496900000000096043e+00 -7.303100000000085856e+00 1.133568636282557968e-02
2.653099999999994907e+00 -7.303100000000085856e+00 1.041935930897319382e-02
2.770300000000133878e+00 -7.303100000000085856e+00 1.000752692521931185e-02
2.926600000000235013e+00 -7.303100000000085856e+00 1.128420731485634335e-02
3.082800000000133878e+00 -7.303100000000085856e+00 1.353898961590884430e-02
3.200000000000272848e+00 -7.303100000000085856e+00 8.339605771016092919e-03
3.356300000000373984e+00 -7.303100000000085856e+00 9.358890920806951438e-03
3.512500000000272848e+00 -7.303100000000085856e+00 1.098562883663478131e-02
3.668700000000171713e+00 -7.303100000000085856e+00 9.389778349588489767e-03
3.785900000000310683e+00 -7.303100000000085856e+00 9.194157967305398652e-03
3.942199999999957072e+00 -7.303100000000085856e+00 9.338299301619255172e-03
4.059400000000096043e+00 -7.303100000000085856e+00 7.289433192443696939e-03
4.215599999999994907e+00 -7.303100000000085856e+00 8.174872817514540133e-03
4.371900000000096043e+00 -7.303100000000085856e+00 7.412982907569860662e-03
4.528099999999994907e+00 -7.303100000000085856e+00 9.235341205680785981e-03
4.645300000000133878e+00 -7.303100000000085856e+00 7.577715861071414316e-03
4.801600000000235013e+00 -7.303100000000085856e+00 6.517247472905169335e-03
4.957800000000133878e+00 -7.303100000000085856e+00 5.178792225705055978e-03
5.075000000000272848e+00 -7.303100000000085856e+00 5.024355081797350457e-03
5.231200000000171713e+00 -7.303100000000085856e+00 6.949671475846744967e-03
5.387500000000272848e+00 -7.303100000000085856e+00 6.373106138591311080e-03
5.504699999999957072e+00 -7.303100000000085856e+00 5.930386326055889050e-03
5.660900000000310683e+00 -7.303100000000085856e+00 4.406606506166528374e-03
5.817199999999957072e+00 -7.303100000000085856e+00 6.661388807219028457e-03
5.934400000000096043e+00 -7.303100000000085856e+00 6.836417570314427643e-03
6.090599999999994907e+00 -7.303100000000085856e+00 4.849326318701950404e-03
6.246900000000096043e+00 -7.303100000000085856e+00 5.312637750425066967e-03
6.364100000000235013e+00 -7.303100000000085856e+00 5.930386326055889050e-03
6.520300000000133878e+00 -7.303100000000085856e+00 4.880213747483492202e-03
6.676600000000235013e+00 -7.303100000000085856e+00 6.218668994683606427e-03
6.793800000000373984e+00 -7.303100000000085856e+00 4.283056791040363784e-03
6.950000000000272848e+00 -7.303100000000085856e+00 6.228964804277452826e-03
7.106200000000171713e+00 -7.303100000000085856e+00 6.084823469963594571e-03
7.262500000000272848e+00 -7.303100000000085856e+00 6.239260613871300092e-03
7.379699999999957072e+00 -7.303100000000085856e+00 5.477370703926619754e-03
7.535900000000310683e+00 -7.303100000000085856e+00 6.970263095034438632e-03
7.692199999999957072e+00 -7.303100000000085856e+00 5.487666513520466152e-03
7.809400000000096043e+00 -7.303100000000085856e+00 6.393697757779005612e-03
7.965599999999994907e+00 -7.303100000000085856e+00 5.765653372554336263e-03
8.121900000000096043e+00 -7.303100000000085856e+00 5.034650891391197723e-03
8.239100000000235013e+00 -7.303100000000085856e+00 6.095119279557440969e-03
8.395300000000133878e+00 -7.303100000000085856e+00 6.671684616812874856e-03
8.551600000000235013e+00 -7.303100000000085856e+00 8.030731483200681878e-03
8.668700000000171713e+00 -7.303100000000085856e+00 7.001150523815979562e-03
8.825000000000272848e+00 -7.303100000000085856e+00 4.138915456726506396e-03
8.981200000000171713e+00 -7.303100000000085856e+00 7.279137382849849673e-03
9.098400000000310683e+00 -7.303100000000085856e+00 5.930386326055889050e-03
9.254699999999957072e+00 -7.303100000000085856e+00 6.084823469963594571e-03
9.410900000000310683e+00 -7.303100000000085856e+00 6.939375666252898568e-03
9.528099999999994907e+00 -7.303100000000085856e+00 7.114404429348297754e-03
9.684400000000096043e+00 -7.303100000000085856e+00 7.711561385791425305e-03
9.840599999999994907e+00 -7.303100000000085856e+00 7.248249954068308742e-03
9.996900000000096043e+00 -7.303100000000085856e+00 7.124700238942144152e-03
1.011410000000023501e+01 -7.303100000000085856e+00 8.051323102388378145e-03
1.027030000000013388e+01 -7.303100000000085856e+00 7.865998529699130826e-03
1.038750000000027285e+01 -7.303100000000085856e+00 9.647173589434666213e-03
1.054370000000017171e+01 -7.303100000000085856e+00 7.598307480259107981e-03
1.070000000000027285e+01 -7.303100000000085856e+00 5.467074894332772488e-03
1.085630000000037398e+01 -7.303100000000085856e+00 9.678061018216208011e-03
1.097340000000031068e+01 -7.303100000000085856e+00 8.185168627108389133e-03
1.112969999999995707e+01 -7.303100000000085856e+00 9.636877779840820682e-03
1.128590000000031068e+01 -7.303100000000085856e+00 8.020435673606836346e-03
1.140309999999999491e+01 -7.303100000000085856e+00 9.400074159182337033e-03
1.155940000000009604e+01 -7.303100000000085856e+00 1.162396903145329619e-02
1.171559999999999491e+01 -7.303100000000085856e+00 1.024433054587779550e-02
1.183280000000013388e+01 -7.303100000000085856e+00 8.905875298677680407e-03
1.198910000000023501e+01 -7.303100000000085856e+00 1.040906349937934655e-02
1.214530000000013388e+01 -7.303100000000085856e+00 9.235341205680785981e-03
1.226250000000027285e+01 -7.303100000000085856e+00 1.294183265946571501e-02
1.241870000000017171e+01 -7.303100000000085856e+00 1.118124921891787416e-02
1.257500000000027285e+01 -7.303100000000085856e+00 9.379482539994644236e-03
1.273130000000037398e+01 -7.303100000000085856e+00 1.118124921891787416e-02
1.284840000000031068e+01 -7.303100000000085856e+00 1.219023855911488194e-02
1.300469999999995707e+01 -7.303100000000085856e+00 1.493921972067203952e-02
1.312190000000009604e+01 -7.303100000000085856e+00 1.361106028306577342e-02
1.327809999999999491e+01 -7.303100000000085856e+00 1.429058371625967737e-02
1.343440000000009604e+01 -7.303100000000085856e+00 1.293153684987186948e-02
1.359059999999999491e+01 -7.303100000000085856e+00 1.525838981808129782e-02
1.370780000000013388e+01 -7.303100000000085856e+00 1.189166008089331816e-02
1.386410000000023501e+01 -7.303100000000085856e+00 1.134598217241942694e-02
1.402030000000013388e+01 -7.303100000000085856e+00 1.178870198495484897e-02
1.413750000000027285e+01 -7.303100000000085856e+00 1.057379645288089934e-02
1.429380000000037398e+01 -7.303100000000085856e+00 1.373460999819193715e-02
1.441090000000031068e+01 -7.303100000000085856e+00 1.516572753173667416e-02
1.456719999999995707e+01 -7.303100000000085856e+00 1.263295837165030570e-02
1.472340000000031068e+01 -7.303100000000085856e+00 1.248881703733644745e-02
1.487969999999995707e+01 -7.303100000000085856e+00 1.163426484104714345e-02
1.499690000000009604e+01 -7.303100000000085856e+00 1.194313912886255276e-02
1.515309999999999491e+01 -7.303100000000085856e+00 1.283887456352724582e-02
1.530940000000009604e+01 -7.303100000000085856e+00 1.448620409854277022e-02
1.542660000000023501e+01 -7.303100000000085856e+00 1.417732981072735918e-02
1.558280000000013388e+01 -7.303100000000085856e+00 1.233437989342874019e-02
1.573910000000023501e+01 -7.303100000000085856e+00 1.403318847641350092e-02
1.585620000000017171e+01 -7.303100000000085856e+00 1.477448676717048673e-02
1.601250000000027285e+01 -7.303100000000085856e+00 1.520691077011206323e-02
1.616880000000037398e+01 -7.303100000000085856e+00 1.488774067270280492e-02
1.628590000000031068e+01 -7.303100000000085856e+00 1.462004962326278294e-02
1.644219999999995707e+01 -7.303100000000085856e+00 1.749258049994610598e-02
1.659840000000031068e+01 -7.303100000000085856e+00 1.597909648965058910e-02
1.671559999999999491e+01 -7.303100000000085856e+00 1.342573571037652611e-02
1.687190000000009604e+01 -7.303100000000085856e+00 1.685424030512758589e-02
1.702809999999999491e+01 -7.303100000000085856e+00 1.539223534280130881e-02
1.718440000000009604e+01 -7.303100000000085856e+00 1.386845552291194814e-02
1.730160000000023501e+01 -7.303100000000085856e+00 1.359046866387807889e-02
1.745780000000013388e+01 -7.303100000000085856e+00 1.654536601731217832e-02
-5.549999999999727152e+00 -6.834400000000186992e+00 1.501129038782897107e-01
-5.393699999999626016e+00 -6.834400000000186992e+00 1.394979241870334119e-01
-5.276599999999689317e+00 -6.834400000000186992e+00 1.243836757032659585e-01
-5.120300000000042928e+00 -6.834400000000186992e+00 1.306950069842941764e-01
-4.964099999999689317e+00 -6.834400000000186992e+00 1.314157136558634920e-01
-4.846900000000005093e+00 -6.834400000000186992e+00 1.273694604854815893e-01
-4.690599999999903957e+00 -6.834400000000186992e+00 1.292535936411556285e-01
-4.534400000000005093e+00 -6.834400000000186992e+00 1.157660830732159946e-01
-4.378099999999903957e+00 -6.834400000000186992e+00 1.150453764016467206e-01
-4.260899999999764987e+00 -6.834400000000186992e+00 1.063557131044398224e-01
-4.104699999999866122e+00 -6.834400000000186992e+00 1.111844478039540757e-01
-3.987499999999727152e+00 -6.834400000000186992e+00 9.676001856297437864e-02
-3.831199999999626016e+00 -6.834400000000186992e+00 9.552452141171274835e-02
-3.674999999999727152e+00 -6.834400000000186992e+00 9.134442271661083468e-02
-3.557800000000042928e+00 -6.834400000000186992e+00 8.842041279195829440e-02
-3.401599999999689317e+00 -6.834400000000186992e+00 8.344753675813017246e-02
-3.245300000000042928e+00 -6.834400000000186992e+00 7.390332126463397544e-02
-3.089099999999689317e+00 -6.834400000000186992e+00 6.904369913633817690e-02
-2.971900000000005093e+00 -6.834400000000186992e+00 6.075557241329131858e-02
-2.815599999999903957e+00 -6.834400000000186992e+00 6.275295947449764655e-02
-2.659400000000005093e+00 -6.834400000000186992e+00 6.397816081616544692e-02
-2.542199999999866122e+00 -6.834400000000186992e+00 5.892291830558655380e-02
-2.385899999999764987e+00 -6.834400000000186992e+00 5.606068323849707630e-02
-2.229699999999866122e+00 -6.834400000000186992e+00 5.444424113226309370e-02
-2.112499999999727152e+00 -6.834400000000186992e+00 5.239537502308753286e-02
-1.956199999999626016e+00 -6.834400000000186992e+00 4.320121705578213595e-02
-1.799999999999727152e+00 -6.834400000000186992e+00 4.971846452868730615e-02
-1.682800000000042928e+00 -6.834400000000186992e+00 4.920367404899495672e-02
-1.526599999999689317e+00 -6.834400000000186992e+00 4.655765098337626834e-02
-1.370300000000042928e+00 -6.834400000000186992e+00 4.374689496425603064e-02
-1.253099999999903957e+00 -6.834400000000186992e+00 3.894904769352331569e-02
-1.096900000000005093e+00 -6.834400000000186992e+00 3.948442979240335965e-02
-9.405999999999039574e-01 -6.834400000000186992e+00 3.780621282860629345e-02
-7.844000000000050932e-01 -6.834400000000186992e+00 3.228765888630428377e-02
-6.671999999998661224e-01 -6.834400000000186992e+00 3.720905587216316590e-02
-5.108999999997649866e-01 -6.834400000000186992e+00 3.216410917117812351e-02
-3.546999999998661224e-01 -6.834400000000186992e+00 3.229795469589813450e-02
-2.374999999997271516e-01 -6.834400000000186992e+00 2.779868590338697987e-02
-8.119999999962601578e-02 -6.834400000000186992e+00 2.857087162292550747e-02
3.590000000031068339e-02 -6.834400000000186992e+00 3.221558821914735637e-02
1.921999999999570719e-01 -6.834400000000186992e+00 2.777809428419928534e-02
3.484000000003106834e-01 -6.834400000000186992e+00 2.733537447166386330e-02
5.046999999999570719e-01 -6.834400000000186992e+00 2.665585103846995763e-02
6.219000000000960426e-01 -6.834400000000186992e+00 2.503940893223597849e-02
7.780999999999949068e-01 -6.834400000000186992e+00 2.355681235072200341e-02
9.344000000000960426e-01 -6.834400000000186992e+00 2.245516072418037024e-02
1.051600000000235013e+00 -6.834400000000186992e+00 2.492615502670365857e-02
1.207800000000133878e+00 -6.834400000000186992e+00 2.697502113587921940e-02
1.364100000000235013e+00 -6.834400000000186992e+00 1.824417460029693558e-02
1.481300000000373984e+00 -6.834400000000186992e+00 1.919138908293086324e-02
1.637500000000272848e+00 -6.834400000000186992e+00 2.148735462235875152e-02
1.793700000000171713e+00 -6.834400000000186992e+00 1.564963058264748352e-02
1.910900000000310683e+00 -6.834400000000186992e+00 1.869719022242620488e-02
2.067199999999957072e+00 -6.834400000000186992e+00 1.611294201437060356e-02
2.223400000000310683e+00 -6.834400000000186992e+00 1.620560430071522548e-02
2.340599999999994907e+00 -6.834400000000186992e+00 1.803825840841999720e-02
2.496900000000096043e+00 -6.834400000000186992e+00 1.521720657970590876e-02
2.653099999999994907e+00 -6.834400000000186992e+00 1.246822541814875118e-02
2.770300000000133878e+00 -6.834400000000186992e+00 1.349780637753345523e-02
2.926600000000235013e+00 -6.834400000000186992e+00 1.438324600260429929e-02
3.082800000000133878e+00 -6.834400000000186992e+00 1.397141361885041906e-02
3.200000000000272848e+00 -6.834400000000186992e+00 1.520691077011206323e-02
3.356300000000373984e+00 -6.834400000000186992e+00 1.152101093551482699e-02
3.512500000000272848e+00 -6.834400000000186992e+00 1.152101093551482699e-02
3.668700000000171713e+00 -6.834400000000186992e+00 1.082089588313322852e-02
3.785900000000310683e+00 -6.834400000000186992e+00 1.196373074805024903e-02
3.942199999999957072e+00 -6.834400000000186992e+00 9.750131685373135404e-03
4.059400000000096043e+00 -6.834400000000186992e+00 8.391084818985327515e-03
4.215599999999994907e+00 -6.834400000000186992e+00 9.286820253650020576e-03
4.371900000000096043e+00 -6.834400000000186992e+00 9.564807112683889820e-03
4.528099999999994907e+00 -6.834400000000186992e+00 7.629194909040648911e-03
4.645300000000133878e+00 -6.834400000000186992e+00 8.082210531169918208e-03
4.801600000000235013e+00 -6.834400000000186992e+00 9.132383109742315055e-03
4.957800000000133878e+00 -6.834400000000186992e+00 9.420665778370031565e-03
5.075000000000272848e+00 -6.834400000000186992e+00 7.320320621225237870e-03
5.231200000000171713e+00 -6.834400000000186992e+00 6.115710898745135501e-03
5.387500000000272848e+00 -6.834400000000186992e+00 6.115710898745135501e-03
5.504699999999957072e+00 -6.834400000000186992e+00 6.259852233058994624e-03
5.660900000000310683e+00 -6.834400000000186992e+00 6.990854714222133164e-03
5.817199999999957072e+00 -6.834400000000186992e+00 8.823508821926904014e-03
5.934400000000096043e+00 -6.834400000000186992e+00 7.176179286911379615e-03
6.090599999999994907e+00 -6.834400000000186992e+00 6.990854714222133164e-03
6.246900000000096043e+00 -6.834400000000186992e+00 7.320320621225237870e-03
6.364100000000235013e+00 -6.834400000000186992e+00 5.971569564431276379e-03
6.520300000000133878e+00 -6.834400000000186992e+00 5.487666513520466152e-03
6.676600000000235013e+00 -6.834400000000186992e+00 8.360197390203789186e-03
6.793800000000373984e+00 -6.834400000000186992e+00 5.950977945243583582e-03
6.950000000000272848e+00 -6.834400000000186992e+00 6.126006708338982767e-03
7.106200000000171713e+00 -6.834400000000186992e+00 7.629194909040648911e-03
7.262500000000272848e+00 -6.834400000000186992e+00 7.639490718634496177e-03
7.379699999999957072e+00 -6.834400000000186992e+00 5.662695276615866205e-03
7.535900000000310683e+00 -6.834400000000186992e+00 6.115710898745135501e-03
7.692199999999957072e+00 -6.834400000000186992e+00 7.186475096505226881e-03
7.809400000000096043e+00 -6.834400000000186992e+00 6.723163664782110319e-03
7.965599999999994907e+00 -6.834400000000186992e+00 5.065538320172738654e-03
8.121900000000096043e+00 -6.834400000000186992e+00 5.827428230117418992e-03
8.239100000000235013e+00 -6.834400000000186992e+00 7.639490718634496177e-03
8.395300000000133878e+00 -6.834400000000186992e+00 3.830041168911095355e-03
8.551600000000235013e+00 -6.834400000000186992e+00 6.568726520874404798e-03
8.668700000000171713e+00 -6.834400000000186992e+00 6.733459474375956717e-03
8.825000000000272848e+00 -6.834400000000186992e+00 7.021742143003674094e-03
8.981200000000171713e+00 -6.834400000000186992e+00 5.796540801335877194e-03
9.098400000000310683e+00 -6.834400000000186992e+00 8.082210531169918208e-03
9.254699999999957072e+00 -6.834400000000186992e+00 8.555817772486882036e-03
9.410900000000310683e+00 -6.834400000000186992e+00 7.598307480259107981e-03
9.528099999999994907e+00 -6.834400000000186992e+00 7.608603289852954379e-03
9.684400000000096043e+00 -6.834400000000186992e+00 6.887896618283662238e-03
9.840599999999994907e+00 -6.834400000000186992e+00 1.016196406912701911e-02
9.996900000000096043e+00 -6.834400000000186992e+00 5.817132420523571726e-03
1.011410000000023501e+01 -6.834400000000186992e+00 9.122087300148467789e-03
1.027030000000013388e+01 -6.834400000000186992e+00 8.658775868425352962e-03
1.038750000000027285e+01 -6.834400000000186992e+00 9.729540066185442607e-03
1.054370000000017171e+01 -6.834400000000186992e+00 6.877600808689815839e-03
1.070000000000027285e+01 -6.834400000000186992e+00 8.823508821926904014e-03
1.085630000000037398e+01 -6.834400000000186992e+00 8.813213012333056748e-03
1.097340000000031068e+01 -6.834400000000186992e+00 8.854396250708445812e-03
1.112969999999995707e+01 -6.834400000000186992e+00 9.883977210093148127e-03
1.128590000000031068e+01 -6.834400000000186992e+00 1.141805283957635433e-02
1.140309999999999491e+01 -6.834400000000186992e+00 9.461849016745420629e-03
1.155940000000009604e+01 -6.834400000000186992e+00 9.904568829280842659e-03
1.171559999999999491e+01 -6.834400000000186992e+00 1.066645873922552126e-02
1.183280000000013388e+01 -6.834400000000186992e+00 9.760427494966984405e-03
1.198910000000023501e+01 -6.834400000000186992e+00 1.004871016359470091e-02
1.214530000000013388e+01 -6.834400000000186992e+00 1.294183265946571501e-02
1.226250000000027285e+01 -6.834400000000186992e+00 1.213875951114564734e-02
1.241870000000017171e+01 -6.834400000000186992e+00 1.156219417389021432e-02
1.257500000000027285e+01 -6.834400000000186992e+00 1.081060007353938125e-02
1.273130000000037398e+01 -6.834400000000186992e+00 1.263295837165030570e-02
1.284840000000031068e+01 -6.834400000000186992e+00 1.273591646758877663e-02
1.300469999999995707e+01 -6.834400000000186992e+00 1.305508656499803320e-02
1.312190000000009604e+01 -6.834400000000186992e+00 1.036788026100395922e-02
1.327809999999999491e+01 -6.834400000000186992e+00 1.257118351408722384e-02
1.343440000000009604e+01 -6.834400000000186992e+00 1.321981951849958599e-02
1.359059999999999491e+01 -6.834400000000186992e+00 1.370372256941039708e-02
1.370780000000013388e+01 -6.834400000000186992e+00 1.424940047788428830e-02
1.386410000000023501e+01 -6.834400000000186992e+00 1.215935113033334188e-02
1.402030000000013388e+01 -6.834400000000186992e+00 1.293153684987186948e-02
1.413750000000027285e+01 -6.834400000000186992e+00 1.687483192431528042e-02
1.429380000000037398e+01 -6.834400000000186992e+00 1.308597399377957500e-02
1.441090000000031068e+01 -6.834400000000186992e+00 1.337425666240729151e-02
1.456719999999995707e+01 -6.834400000000186992e+00 1.411555495316427732e-02
1.472340000000031068e+01 -6.834400000000186992e+00 1.228290084545950560e-02
1.487969999999995707e+01 -6.834400000000186992e+00 1.608205458558906176e-02
1.499690000000009604e+01 -6.834400000000186992e+00 1.094444559825939224e-02
1.515309999999999491e+01 -6.834400000000186992e+00 1.620560430071522548e-02
1.530940000000009604e+01 -6.834400000000186992e+00 1.459945800407508841e-02
1.542660000000023501e+01 -6.834400000000186992e+00 1.563933477305363973e-02
1.558280000000013388e+01 -6.834400000000186992e+00 1.676157801878296397e-02
1.573910000000023501e+01 -6.834400000000186992e+00 1.318893208971804419e-02
1.585620000000017171e+01 -6.834400000000186992e+00 1.600998391843213089e-02
1.601250000000027285e+01 -6.834400000000186992e+00 1.578347610736749451e-02
1.616880000000037398e+01 -6.834400000000186992e+00 1.318893208971804419e-02
1.628590000000031068e+01 -6.834400000000186992e+00 1.655566182690602559e-02
1.644219999999995707e+01 -6.834400000000186992e+00 1.419792142991505371e-02
1.659840000000031068e+01 -6.834400000000186992e+00 1.661743668446910571e-02
1.671559999999999491e+01 -6.834400000000186992e+00 1.790441288369998274e-02
1.687190000000009604e+01 -6.834400000000186992e+00 1.426999209707198457e-02
1.702809999999999491e+01 -6.834400000000186992e+00 1.589673001289981444e-02
1.718440000000009604e+01 -6.834400000000186992e+00 1.617471687193368021e-02
1.730160000000023501e+01 -6.834400000000186992e+00 1.472300771920125213e-02
1.745780000000013388e+01 -6.834400000000186992e+00 1.593791325127520350e-02
-5.549999999999727152e+00 -6.287499999999909051e+00 1.638063306381062345e-01
-5.393699999999626016e+00 -6.287499999999909051e+00 1.656389847458110132e-01
-5.276599999999689317e+00 -6.287499999999909051e+00 1.627870454883153795e-01
-5.120300000000042928e+00 -6.287499999999909051e+00 1.616236190042106835e-01
-4.964099999999689317e+00 -6.287499999999909051e+00 1.536958456169484621e-01
-4.846900000000005093e+00 -6.287499999999909051e+00 1.523470945601544946e-01
-4.690599999999903957e+00 -6.287499999999909051e+00 1.542930025733915689e-01
-4.534400000000005093e+00 -6.287499999999909051e+00 1.494024930163142251e-01
-4.378099999999903957e+00 -6.287499999999909051e+00 1.457989596584677860e-01
-4.260899999999764987e+00 -6.287499999999909051e+00 1.456651141337477751e-01
-4.104699999999866122e+00 -6.287499999999909051e+00 1.441413343138584213e-01
-3.987499999999727152e+00 -6.287499999999909051e+00 1.403421805737288530e-01
-3.831199999999626016e+00 -6.287499999999909051e+00 1.305714572691680231e-01
-3.674999999999727152e+00 -6.287499999999909051e+00 1.267723035290384825e-01
-3.557800000000042928e+00 -6.287499999999909051e+00 1.182988522333023734e-01
-3.401599999999689317e+00 -6.287499999999909051e+00 1.161676196473760275e-01
-3.245300000000042928e+00 -6.287499999999909051e+00 1.019182191694917444e-01
-3.089099999999689317e+00 -6.287499999999909051e+00 1.005591723031039469e-01
-2.971900000000005093e+00 -6.287499999999909051e+00 9.181802995792780198e-02
-2.815599999999903957e+00 -6.287499999999909051e+00 9.322855587228486007e-02
-2.659400000000005093e+00 -6.287499999999909051e+00 8.653627963628428288e-02
-2.542199999999866122e+00 -6.287499999999909051e+00 8.424031409685639460e-02
-2.385899999999764987e+00 -6.287499999999909051e+00 7.289433192443696419e-02
-2.229699999999866122e+00 -6.287499999999909051e+00 7.210155458571074205e-02
-2.112499999999727152e+00 -6.287499999999909051e+00 6.724193245741495739e-02
-1.956199999999626016e+00 -6.287499999999909051e+00 6.681980426406722295e-02
-1.799999999999727152e+00 -6.287499999999909051e+00 6.415318957926083310e-02
-1.682800000000042928e+00 -6.287499999999909051e+00 5.788304153660799728e-02
-1.526599999999689317e+00 -6.287499999999909051e+00 6.068350174613439119e-02
-1.370300000000042928e+00 -6.287499999999909051e+00 5.169525997070593265e-02
-1.253099999999903957e+00 -6.287499999999909051e+00 4.715480793981939589e-02
-1.096900000000005093e+00 -6.287499999999909051e+00 5.260129121496447818e-02
-9.405999999999039574e-01 -6.287499999999909051e+00 4.773137327707482891e-02
-7.844000000000050932e-01 -6.287499999999909051e+00 4.500298373470536240e-02
-6.671999999998661224e-01 -6.287499999999909051e+00 4.775196489626252344e-02
-5.108999999997649866e-01 -6.287499999999909051e+00 4.472499687567149662e-02
-3.546999999998661224e-01 -6.287499999999909051e+00 4.438523515907454725e-02
-2.374999999997271516e-01 -6.287499999999909051e+00 4.036986941747420371e-02
-8.119999999962601578e-02 -6.287499999999909051e+00 3.800183321088938110e-02
3.590000000031068339e-02 -6.287499999999909051e+00 3.541758500283378325e-02
1.921999999999570719e-01 -6.287499999999909051e+00 3.797094578210784971e-02
3.484000000003106834e-01 -6.287499999999909051e+00 3.284363260437202225e-02
5.046999999999570719e-01 -6.287499999999909051e+00 3.001228496606409002e-02
6.219000000000960426e-01 -6.287499999999909051e+00 2.759276971151004149e-02
7.780999999999949068e-01 -6.287499999999909051e+00 2.978577715499945711e-02
9.344000000000960426e-01 -6.287499999999909051e+00 2.779868590338697987e-02
1.051600000000235013e+00 -6.287499999999909051e+00 2.979607296459330437e-02
1.207800000000133878e+00 -6.287499999999909051e+00 2.581159465177450263e-02
1.364100000000235013e+00 -6.287499999999909051e+00 2.522473350492522234e-02
1.481300000000373984e+00 -6.287499999999909051e+00 2.762365714029157981e-02
1.637500000000272848e+00 -6.287499999999909051e+00 2.510118378979905515e-02
1.793700000000171713e+00 -6.287499999999909051e+00 2.456580169091901120e-02
1.910900000000310683e+00 -6.287499999999909051e+00 2.356710816031585068e-02
2.067199999999957072e+00 -6.287499999999909051e+00 2.133291747845104253e-02
2.223400000000310683e+00 -6.287499999999909051e+00 2.084901442754023490e-02
2.340599999999994907e+00 -6.287499999999909051e+00 2.075635214119561298e-02
2.496900000000096043e+00 -6.287499999999909051e+00 1.729696011766300792e-02
2.653099999999994907e+00 -6.287499999999909051e+00 1.733814335603839699e-02
2.770300000000133878e+00 -6.287499999999909051e+00 1.424940047788428830e-02
2.926600000000235013e+00 -6.287499999999909051e+00 1.749258049994610598e-02
3.082800000000133878e+00 -6.287499999999909051e+00 1.477448676717048673e-02
3.200000000000272848e+00 -6.287499999999909051e+00 1.590702582249366170e-02
3.356300000000373984e+00 -6.287499999999909051e+00 1.419792142991505371e-02
3.512500000000272848e+00 -6.287499999999909051e+00 1.406407590519504272e-02
3.668700000000171713e+00 -6.287499999999909051e+00 1.316834047053034966e-02
3.785900000000310683e+00 -6.287499999999909051e+00 1.219023855911488194e-02
3.942199999999957072e+00 -6.287499999999909051e+00 1.194313912886255276e-02
4.059400000000096043e+00 -6.287499999999909051e+00 1.207698465358256722e-02
4.215599999999994907e+00 -6.287499999999909051e+00 1.112977017094863956e-02
4.371900000000096043e+00 -6.287499999999909051e+00 1.174751874657945991e-02
4.528099999999994907e+00 -6.287499999999909051e+00 1.087237493110246311e-02
4.645300000000133878e+00 -6.287499999999909051e+00 1.043995092816088835e-02
4.801600000000235013e+00 -6.287499999999909051e+00 1.010018921156393551e-02
4.957800000000133878e+00 -6.287499999999909051e+00 9.956047877250077255e-03
5.075000000000272848e+00 -6.287499999999909051e+00 1.119154502851171969e-02
5.231200000000171713e+00 -6.287499999999909051e+00 1.057379645288089934e-02
5.387500000000272848e+00 -6.287499999999909051e+00 7.227658334880615078e-03
5.504699999999957072e+00 -6.287499999999909051e+00 9.358890920806951438e-03
5.660900000000310683e+00 -6.287499999999909051e+00 7.639490718634496177e-03
5.817199999999957072e+00 -6.287499999999909051e+00 1.022373892669009923e-02
5.934400000000096043e+00 -6.287499999999909051e+00 8.123393769545305537e-03
6.090599999999994907e+00 -6.287499999999909051e+00 7.207066715692920546e-03
6.246900000000096043e+00 -6.287499999999909051e+00 9.482440635933113426e-03
6.364100000000235013e+00 -6.287499999999909051e+00 8.298422532640705590e-03
6.520300000000133878e+00 -6.287499999999909051e+00 6.301035471434381953e-03
6.676600000000235013e+00 -6.287499999999909051e+00 8.885283679489987610e-03
6.793800000000373984e+00 -6.287499999999909051e+00 8.421972247766869313e-03
6.950000000000272848e+00 -6.287499999999909051e+00 6.280443852246688288e-03
7.106200000000171713e+00 -6.287499999999909051e+00 7.526236813102177986e-03
7.262500000000272848e+00 -6.287499999999909051e+00 6.764346903157498515e-03
7.379699999999957072e+00 -6.287499999999909051e+00 6.579022330468252064e-03
7.535900000000310683e+00 -6.287499999999909051e+00 7.062925381379062291e-03
7.692199999999957072e+00 -6.287499999999909051e+00 7.649786528228342576e-03
7.809400000000096043e+00 -6.287499999999909051e+00 7.361503859600626067e-03
7.965599999999994907e+00 -6.287499999999909051e+00 6.156894137120523698e-03
8.121900000000096043e+00 -6.287499999999909051e+00 8.452859676548411111e-03
8.239100000000235013e+00 -6.287499999999909051e+00 6.620205568843640261e-03
8.395300000000133878e+00 -6.287499999999909051e+00 7.207066715692920546e-03
8.551600000000235013e+00 -6.287499999999909051e+00 6.290739661840534687e-03
8.668700000000171713e+00 -6.287499999999909051e+00 7.979252435231447282e-03
8.825000000000272848e+00 -6.287499999999909051e+00 7.536532622696026119e-03
8.981200000000171713e+00 -6.287499999999909051e+00 8.741142345176127620e-03
9.098400000000310683e+00 -6.287499999999909051e+00 6.012752802806664576e-03
9.254699999999957072e+00 -6.287499999999909051e+00 8.463155486142258377e-03
9.410900000000310683e+00 -6.287499999999909051e+00 7.032037952597521360e-03
9.528099999999994907e+00 -6.287499999999909051e+00 6.877600808689815839e-03
9.684400000000096043e+00 -6.287499999999909051e+00 1.059438807206859387e-02
9.840599999999994907e+00 -6.287499999999909051e+00 8.699959106800738556e-03
9.996900000000096043e+00 -6.287499999999909051e+00 9.348595111213102438e-03
1.011410000000023501e+01 -6.287499999999909051e+00 9.204453776899244183e-03
1.027030000000013388e+01 -6.287499999999909051e+00 8.092506340763765474e-03
1.038750000000027285e+01 -6.287499999999909051e+00 8.844100441114598546e-03
1.054370000000017171e+01 -6.287499999999909051e+00 9.657469399028513479e-03
1.070000000000027285e+01 -6.287499999999909051e+00 9.605990351059278884e-03
1.085630000000037398e+01 -6.287499999999909051e+00 1.112977017094863956e-02
1.097340000000031068e+01 -6.287499999999909051e+00 8.143985388733000069e-03
1.112969999999995707e+01 -6.287499999999909051e+00 1.233437989342874019e-02
1.128590000000031068e+01 -6.287499999999909051e+00 7.979252435231447282e-03
1.140309999999999491e+01 -6.287499999999909051e+00 1.056350064328705207e-02
1.155940000000009604e+01 -6.287499999999909051e+00 1.118124921891787416e-02
1.171559999999999491e+01 -6.287499999999909051e+00 8.452859676548411111e-03
1.183280000000013388e+01 -6.287499999999909051e+00 1.250940865652414025e-02
1.198910000000023501e+01 -6.287499999999909051e+00 1.264325418124415124e-02
1.214530000000013388e+01 -6.287499999999909051e+00 1.194313912886255276e-02
1.226250000000027285e+01 -6.287499999999909051e+00 1.324041113768728052e-02
1.241870000000017171e+01 -6.287499999999909051e+00 1.237556313180412926e-02
1.257500000000027285e+01 -6.287499999999909051e+00 1.220053436870872920e-02
1.273130000000037398e+01 -6.287499999999909051e+00 1.331248180484420965e-02
1.284840000000031068e+01 -6.287499999999909051e+00 1.142834864917020334e-02
1.300469999999995707e+01 -6.287499999999909051e+00 1.194313912886255276e-02
1.312190000000009604e+01 -6.287499999999909051e+00 1.358017285428423163e-02
1.327809999999999491e+01 -6.287499999999909051e+00 1.436265438341660650e-02
1.343440000000009604e+01 -6.287499999999909051e+00 1.500099457823512138e-02
1.359059999999999491e+01 -6.287499999999909051e+00 1.528927724686283962e-02
1.370780000000013388e+01 -6.287499999999909051e+00 1.536134791401976701e-02
1.386410000000023501e+01 -6.287499999999909051e+00 1.603057553761982543e-02
1.402030000000013388e+01 -6.287499999999909051e+00 1.714252297375530587e-02
1.413750000000027285e+01 -6.287499999999909051e+00 1.614382944315214188e-02
1.429380000000037398e+01 -6.287499999999909051e+00 1.507306524539205224e-02
1.441090000000031068e+01 -6.287499999999909051e+00 1.576288448817980345e-02
1.456719999999995707e+01 -6.287499999999909051e+00 1.479507838635818300e-02
1.472340000000031068e+01 -6.287499999999909051e+00 1.401259685722580813e-02
1.487969999999995707e+01 -6.287499999999909051e+00 1.500099457823512138e-02
1.499690000000009604e+01 -6.287499999999909051e+00 1.587613839371211991e-02
1.515309999999999491e+01 -6.287499999999909051e+00 1.907813517739854678e-02
1.530940000000009604e+01 -6.287499999999909051e+00 1.637033725421677827e-02
1.542660000000023501e+01 -6.287499999999909051e+00 1.663802830365680024e-02
1.558280000000013388e+01 -6.287499999999909051e+00 1.570110963061671985e-02
1.573910000000023501e+01 -6.287499999999909051e+00 1.741021402319532785e-02
1.585620000000017171e+01 -6.287499999999909051e+00 1.802796259882614993e-02
1.601250000000027285e+01 -6.287499999999909051e+00 1.679246544756450576e-02
1.616880000000037398e+01 -6.287499999999909051e+00 1.787352545491844441e-02
1.628590000000031068e+01 -6.287499999999909051e+00 1.680276125715835303e-02
1.644219999999995707e+01 -6.287499999999909051e+00 1.897517708146007412e-02
1.659840000000031068e+01 -6.287499999999909051e+00 1.867659860323851034e-02
1.671559999999999491e+01 -6.287499999999909051e+00 2.092108509469716576e-02
1.687190000000009604e+01 -6.287499999999909051e+00 2.011801194637709289e-02
1.702809999999999491e+01 -6.287499999999909051e+00 2.144617138398336245e-02
1.718440000000009604e+01 -6.287499999999909051e+00 1.414644238194581911e-02
1.730160000000023501e+01 -6.287499999999909051e+00 2.046806947256789300e-02
1.745780000000013388e+01 -6.287499999999909051e+00 1.954144660912166334e-02
-5.549999999999727152e+00 -5.740600000000085856e+00 1.880426664220221367e-01
-5.393699999999626016e+00 -5.740600000000085856e+00 2.025288705205649242e-01
-5.276599999999689317e+00 -5.740600000000085856e+00 1.793735947440029677e-01
-5.120300000000042928e+00 -5.740600000000085856e+00 1.898341372913515124e-01
-4.964099999999689317e+00 -5.740600000000085856e+00 1.918006369237763298e-01
-4.846900000000005093e+00 -5.740600000000085856e+00 1.867762818419789472e-01
-4.690599999999903957e+00 -5.740600000000085856e+00 1.862717871718804485e-01
-4.534400000000005093e+00 -5.740600000000085856e+00 1.821328717151539656e-01
-4.378099999999903957e+00 -5.740600000000085856e+00 1.699735205848205977e-01
-4.260899999999764987e+00 -5.740600000000085856e+00 1.834610311527602178e-01
-4.104699999999866122e+00 -5.740600000000085856e+00 1.817313351409939048e-01
-3.987499999999727152e+00 -5.740600000000085856e+00 1.744933809965194538e-01
-3.831199999999626016e+00 -5.740600000000085856e+00 1.641460923547031769e-01
-3.674999999999727152e+00 -5.740600000000085856e+00 1.702618032534483072e-01
-3.557800000000042928e+00 -5.740600000000085856e+00 1.565889681128194710e-01
-3.401599999999689317e+00 -5.740600000000085856e+00 1.593379492743766390e-01
-3.245300000000042928e+00 -5.740600000000085856e+00 1.512969219815820943e-01
-3.089099999999689317e+00 -5.740600000000085856e+00 1.372637335051686003e-01
-2.971900000000005093e+00 -5.740600000000085856e+00 1.310244728912973167e-01
-2.815599999999903957e+00 -5.740600000000085856e+00 1.369342675981654878e-01
-2.659400000000005093e+00 -5.740600000000085856e+00 1.226333880723119579e-01
-2.542199999999866122e+00 -5.740600000000085856e+00 1.180414569934561952e-01
-2.385899999999764987e+00 -5.740600000000085856e+00 1.083016211176769106e-01
-2.229699999999866122e+00 -5.740600000000085856e+00 1.003120728728516126e-01
-2.112499999999727152e+00 -5.740600000000085856e+00 1.050069620476458548e-01
-1.956199999999626016e+00 -5.740600000000085856e+00 9.290938577487559136e-02
-1.799999999999727152e+00 -5.740600000000085856e+00 8.310777504153321615e-02
-1.682800000000042928e+00 -5.740600000000085856e+00 8.268564684818549559e-02
-1.526599999999689317e+00 -5.740600000000085856e+00 7.946305844531137419e-02
-1.370300000000042928e+00 -5.740600000000085856e+00 7.544769270371103065e-02
-1.253099999999903957e+00 -5.740600000000085856e+00 7.301788163956313138e-02
-1.096900000000005093e+00 -5.740600000000085856e+00 6.910547399390126744e-02
-9.405999999999039574e-01 -5.740600000000085856e+00 6.140420841770368593e-02
-7.844000000000050932e-01 -5.740600000000085856e+00 6.306183376231305759e-02
-6.671999999998661224e-01 -5.740600000000085856e+00 5.009940948365964458e-02
-5.108999999997649866e-01 -5.740600000000085856e+00 5.622541619199862561e-02
-3.546999999998661224e-01 -5.740600000000085856e+00 5.171585158989362718e-02
-2.374999999997271516e-01 -5.740600000000085856e+00 4.917278662021341146e-02
-8.119999999962601578e-02 -5.740600000000085856e+00 5.472222799129696641e-02
3.590000000031068339e-02 -5.740600000000085856e+00 5.019207177000427345e-02
1.921999999999570719e-01 -5.740600000000085856e+00 4.871977099808414563e-02
3.484000000003106834e-01 -5.740600000000085856e+00 3.897993512230485402e-02
5.046999999999570719e-01 -5.740600000000085856e+00 3.946383817321566512e-02
6.219000000000960426e-01 -5.740600000000085856e+00 4.065815208610192022e-02
7.780999999999949068e-01 -5.740600000000085856e+00 3.516018976298760507e-02
9.344000000000960426e-01 -5.740600000000085856e+00 3.788857930535706464e-02
1.051600000000235013e+00 -5.740600000000085856e+00 3.462480766410756111e-02
1.207800000000133878e+00 -5.740600000000085856e+00 3.571616348105534355e-02
1.364100000000235013e+00 -5.740600000000085856e+00 3.759000082713550434e-02
1.481300000000373984e+00 -5.740600000000085856e+00 3.050648382656874838e-02
1.637500000000272848e+00 -5.740600000000085856e+00 3.110364078301187593e-02
1.793700000000171713e+00 -5.740600000000085856e+00 2.763395294988542708e-02
1.910900000000310683e+00 -5.740600000000085856e+00 3.217440498077196731e-02
2.067199999999957072e+00 -5.740600000000085856e+00 2.909595791221170416e-02
2.223400000000310683e+00 -5.740600000000085856e+00 2.500852150345443323e-02
2.340599999999994907e+00 -5.740600000000085856e+00 2.338178358762660683e-02
2.496900000000096043e+00 -5.740600000000085856e+00 2.443195616619900368e-02
2.653099999999994907e+00 -5.740600000000085856e+00 2.249634396255575930e-02
2.770300000000133878e+00 -5.740600000000085856e+00 2.212569481717726466e-02
2.926600000000235013e+00 -5.740600000000085856e+00 2.444225197579284747e-02
3.082800000000133878e+00 -5.740600000000085856e+00 2.240368167621113737e-02
3.200000000000272848e+00 -5.740600000000085856e+00 1.951055918034012154e-02
3.356300000000373984e+00 -5.740600000000085856e+00 1.697779002025375308e-02
3.512500000000272848e+00 -5.740600000000085856e+00 1.765731345344765529e-02
3.668700000000171713e+00 -5.740600000000085856e+00 1.875896507998928847e-02
3.785900000000310683e+00 -5.740600000000085856e+00 1.576288448817980345e-02
3.942199999999957072e+00 -5.740600000000085856e+00 1.643211211177985839e-02
4.059400000000096043e+00 -5.740600000000085856e+00 1.845009079217387396e-02
4.215599999999994907e+00 -5.740600000000085856e+00 1.318893208971804419e-02
4.371900000000096043e+00 -5.740600000000085856e+00 1.703956487781683321e-02
4.528099999999994907e+00 -5.740600000000085856e+00 1.247852122774260018e-02
4.645300000000133878e+00 -5.740600000000085856e+00 1.476419095757664120e-02
4.801600000000235013e+00 -5.740600000000085856e+00 1.211816789195795281e-02
4.957800000000133878e+00 -5.740600000000085856e+00 1.227260503586566007e-02
5.075000000000272848e+00 -5.740600000000085856e+00 1.139746122038866154e-02
5.231200000000171713e+00 -5.740600000000085856e+00 1.291094523068417668e-02
5.387500000000272848e+00 -5.740600000000085856e+00 1.094444559825939224e-02
5.504699999999957072e+00 -5.740600000000085856e+00 1.119154502851171969e-02
5.660900000000310683e+00 -5.740600000000085856e+00 9.976639496437771787e-03
5.817199999999957072e+00 -5.740600000000085856e+00 9.853089781311608064e-03
5.934400000000096043e+00 -5.740600000000085856e+00 9.853089781311608064e-03
6.090599999999994907e+00 -5.740600000000085856e+00 9.060312442585385928e-03
6.246900000000096043e+00 -5.740600000000085856e+00 9.400074159182337033e-03
6.364100000000235013e+00 -5.740600000000085856e+00 1.001782273481316085e-02
6.520300000000133878e+00 -5.740600000000085856e+00 6.939375666252898568e-03
6.676600000000235013e+00 -5.740600000000085856e+00 8.308718342234552856e-03
6.793800000000373984e+00 -5.740600000000085856e+00 9.070608252179233194e-03
6.950000000000272848e+00 -5.740600000000085856e+00 8.792621393145363951e-03
7.106200000000171713e+00 -5.740600000000085856e+00 8.936762727459222205e-03
7.262500000000272848e+00 -5.740600000000085856e+00 8.957354346646915003e-03
7.379699999999957072e+00 -5.740600000000085856e+00 6.959967285440592233e-03
7.535900000000310683e+00 -5.740600000000085856e+00 9.369186730400796970e-03
7.692199999999957072e+00 -5.740600000000085856e+00 9.729540066185442607e-03
7.809400000000096043e+00 -5.740600000000085856e+00 7.423278717163708795e-03
7.965599999999994907e+00 -5.740600000000085856e+00 8.473451295736103908e-03
8.121900000000096043e+00 -5.740600000000085856e+00 7.124700238942144152e-03
8.239100000000235013e+00 -5.740600000000085856e+00 8.648480058831503961e-03
8.395300000000133878e+00 -5.740600000000085856e+00 6.929079856659050435e-03
8.551600000000235013e+00 -5.740600000000085856e+00 7.104108619754450488e-03
8.668700000000171713e+00 -5.740600000000085856e+00 9.575102922277737086e-03
8.825000000000272848e+00 -5.740600000000085856e+00 9.575102922277737086e-03
8.981200000000171713e+00 -5.740600000000085856e+00 6.465768424935934740e-03
9.098400000000310683e+00 -5.740600000000085856e+00 1.062527550085013393e-02
9.254699999999957072e+00 -5.740600000000085856e+00 1.020314730750240644e-02
9.410900000000310683e+00 -5.740600000000085856e+00 7.536532622696026119e-03
9.528099999999994907e+00 -5.740600000000085856e+00 8.483747105329952909e-03
9.684400000000096043e+00 -5.740600000000085856e+00 1.065616292963167573e-02
9.840599999999994907e+00 -5.740600000000085856e+00 9.358890920806951438e-03
9.996900000000096043e+00 -5.740600000000085856e+00 1.028551378425318283e-02
1.011410000000023501e+01 -5.740600000000085856e+00 1.125331988607480328e-02
1.027030000000013388e+01 -5.740600000000085856e+00 7.989548244825294548e-03
1.038750000000027285e+01 -5.740600000000085856e+00 8.751438154769974886e-03
1.054370000000017171e+01 -5.740600000000085856e+00 1.095474140785323951e-02
1.070000000000027285e+01 -5.740600000000085856e+00 1.042965511856704108e-02
1.085630000000037398e+01 -5.740600000000085856e+00 8.926466917865374939e-03
1.097340000000031068e+01 -5.740600000000085856e+00 1.002811854440700638e-02
1.112969999999995707e+01 -5.740600000000085856e+00 1.164456065064099072e-02
1.128590000000031068e+01 -5.740600000000085856e+00 1.262266256205645844e-02
1.140309999999999491e+01 -5.740600000000085856e+00 1.186077265211177810e-02
1.155940000000009604e+01 -5.740600000000085856e+00 1.198432236723794182e-02
1.171559999999999491e+01 -5.740600000000085856e+00 1.170633550820407258e-02
1.183280000000013388e+01 -5.740600000000085856e+00 1.102681207501016863e-02
1.198910000000023501e+01 -5.740600000000085856e+00 1.105769950379170870e-02
1.214530000000013388e+01 -5.740600000000085856e+00 1.199461817683179082e-02
1.226250000000027285e+01 -5.740600000000085856e+00 1.209757627277026001e-02
1.241870000000017171e+01 -5.740600000000085856e+00 1.331248180484420965e-02
1.257500000000027285e+01 -5.740600000000085856e+00 1.300360751702879861e-02
1.273130000000037398e+01 -5.740600000000085856e+00 1.227260503586566007e-02
1.284840000000031068e+01 -5.740600000000085856e+00 1.391993457088118447e-02
1.300469999999995707e+01 -5.740600000000085856e+00 1.500099457823512138e-02
1.312190000000009604e+01 -5.740600000000085856e+00 1.369342675981654808e-02
1.327809999999999491e+01 -5.740600000000085856e+00 1.535105210442592148e-02
1.343440000000009604e+01 -5.740600000000085856e+00 1.390963876128733547e-02
1.359059999999999491e+01 -5.740600000000085856e+00 1.734843916563224425e-02
1.370780000000013388e+01 -5.740600000000085856e+00 1.938700946521395782e-02
1.386410000000023501e+01 -5.740600000000085856e+00 1.946937594196473248e-02
1.402030000000013388e+01 -5.740600000000085856e+00 1.628797077746600014e-02
1.413750000000027285e+01 -5.740600000000085856e+00 1.869719022242620488e-02
1.429380000000037398e+01 -5.740600000000085856e+00 2.010771613678324909e-02
1.441090000000031068e+01 -5.740600000000085856e+00 1.658654925568756391e-02
1.456719999999995707e+01 -5.740600000000085856e+00 1.974736280099860172e-02
1.472340000000031068e+01 -5.740600000000085856e+00 1.992239156409400178e-02
1.487969999999995707e+01 -5.740600000000085856e+00 1.903695193902315771e-02
1.499690000000009604e+01 -5.740600000000085856e+00 1.674098639959526943e-02
1.515309999999999491e+01 -5.740600000000085856e+00 1.733814335603839699e-02
1.530940000000009604e+01 -5.740600000000085856e+00 1.917079746374316870e-02
1.542660000000023501e+01 -5.740600000000085856e+00 2.276403501199578475e-02
1.558280000000013388e+01 -5.740600000000085856e+00 2.213599062677111193e-02
1.573910000000023501e+01 -5.740600000000085856e+00 2.039599880541096560e-02
1.585620000000017171e+01 -5.740600000000085856e+00 1.878985250877082680e-02
1.601250000000027285e+01 -5.740600000000085856e+00 2.111670547698025688e-02
1.616880000000037398e+01 -5.740600000000085856e+00 1.968558794343552160e-02
1.628590000000031068e+01 -5.740600000000085856e+00 2.102404319063563495e-02
1.644219999999995707e+01 -5.740600000000085856e+00 2.087990185632177670e-02
1.659840000000031068e+01 -5.740600000000085856e+00 2.346415006437738149e-02
1.671559999999999491e+01 -5.740600000000085856e+00 2.362888301787893428e-02
1.687190000000009604e+01 -5.740600000000085856e+00 1.831624526745386644e-02
1.702809999999999491e+01 -5.740600000000085856e+00 1.832654107704771371e-02
1.718440000000009604e+01 -5.740600000000085856e+00 2.282580986955886487e-02
1.730160000000023501e+01 -5.740600000000085856e+00 2.318616320534350878e-02
1.745780000000013388e+01 -5.740600000000085856e+00 2.103433900022948222e-02
-5.549999999999727152e+00 -5.271900000000186992e+00 2.022405878519371869e-01
-5.393699999999626016e+00 -5.271900000000186992e+00 2.075841130311437965e-01
-5.276599999999689317e+00 -5.271900000000186992e+00 2.148323629852121330e-01
-5.120300000000042928e+00 -5.271900000000186992e+00 2.190639407282832241e-01
-4.964099999999689317e+00 -5.271900000000186992e+00 2.191668988242217175e-01
-4.846900000000005093e+00 -5.271900000000186992e+00 2.238926754277974773e-01
-4.690599999999903957e+00 -5.271900000000186992e+00 2.271152638306716265e-01
-4.534400000000005093e+00 -5.271900000000186992e+00 2.264151487782900263e-01
-4.378099999999903957e+00 -5.271900000000186992e+00 2.237794215222651817e-01
-4.260899999999764987e+00 -5.271900000000186992e+00 2.143690515534890095e-01
-4.104699999999866122e+00 -5.271900000000186992e+00 2.137924862162335626e-01
-3.987499999999727152e+00 -5.271900000000186992e+00 2.203818043562956464e-01
-3.831199999999626016e+00 -5.271900000000186992e+00 2.096741623786947673e-01
-3.674999999999727152e+00 -5.271900000000186992e+00 1.998416642165708468e-01
-3.557800000000042928e+00 -5.271900000000186992e+00 1.962381308587243800e-01
-3.401599999999689317e+00 -5.271900000000186992e+00 1.953835786624350812e-01
-3.245300000000042928e+00 -5.271900000000186992e+00 2.130717795446642748e-01
-3.089099999999689317e+00 -5.271900000000186992e+00 1.877646795629882848e-01
-2.971900000000005093e+00 -5.271900000000186992e+00 1.786631838820274820e-01
-2.815599999999903957e+00 -5.271900000000186992e+00 1.728048682231285438e-01
-2.659400000000005093e+00 -5.271900000000186992e+00 1.769437836798550545e-01
-2.542199999999866122e+00 -5.271900000000186992e+00 1.565271932552563805e-01
-2.385899999999764987e+00 -5.271900000000186992e+00 1.501334954974773983e-01
-2.229699999999866122e+00 -5.271900000000186992e+00 1.512866261719882366e-01
-2.112499999999727152e+00 -5.271900000000186992e+00 1.384477516084610116e-01
-1.956199999999626016e+00 -5.271900000000186992e+00 1.310038812721096013e-01
-1.799999999999727152e+00 -5.271900000000186992e+00 1.390037253265287431e-01
-1.682800000000042928e+00 -5.271900000000186992e+00 1.144276278260158847e-01
-1.526599999999689317e+00 -5.271900000000186992e+00 1.110608980888278946e-01
-1.370300000000042928e+00 -5.271900000000186992e+00 1.003841435400085469e-01
-1.253099999999903957e+00 -5.271900000000186992e+00 9.940604162859306703e-02
-1.096900000000005093e+00 -5.271900000000186992e+00 9.557600045968196734e-02
-9.405999999999039574e-01 -5.271900000000186992e+00 9.373305054238335876e-02
-7.844000000000050932e-01 -5.271900000000186992e+00 8.544492381933649350e-02
-6.671999999998661224e-01 -5.271900000000186992e+00 8.366374875960096158e-02
-5.108999999997649866e-01 -5.271900000000186992e+00 7.360474278641240820e-02
-3.546999999998661224e-01 -5.271900000000186992e+00 7.881442244089902072e-02
-2.374999999997271516e-01 -5.271900000000186992e+00 6.809648465370425618e-02
-8.119999999962601578e-02 -5.271900000000186992e+00 6.576963168549483651e-02
3.590000000031068339e-02 -5.271900000000186992e+00 6.313390442946997805e-02
1.921999999999570719e-01 -5.271900000000186992e+00 5.846990268345728103e-02
3.484000000003106834e-01 -5.271900000000186992e+00 5.992161183618971432e-02
5.046999999999570719e-01 -5.271900000000186992e+00 5.738884267610334239e-02
6.219000000000960426e-01 -5.271900000000186992e+00 5.520613104220777057e-02
7.780999999999949068e-01 -5.271900000000186992e+00 5.069656644010277213e-02
9.344000000000960426e-01 -5.271900000000186992e+00 4.778285232504406177e-02
1.051600000000235013e+00 -5.271900000000186992e+00 4.719599117819478495e-02
1.207800000000133878e+00 -5.271900000000186992e+00 4.188335342776971365e-02
1.364100000000235013e+00 -5.271900000000186992e+00 4.166714142629892453e-02
1.481300000000373984e+00 -5.271900000000186992e+00 4.071992694366500382e-02
1.637500000000272848e+00 -5.271900000000186992e+00 3.893875188392946496e-02
1.793700000000171713e+00 -5.271900000000186992e+00 3.589119224415075055e-02
1.910900000000310683e+00 -5.271900000000186992e+00 3.392469261172596090e-02
2.067199999999957072e+00 -5.271900000000186992e+00 3.134044440367035611e-02
2.223400000000310683e+00 -5.271900000000186992e+00 3.288481584274741826e-02
2.340599999999994907e+00 -5.271900000000186992e+00 3.054766706494413397e-02
2.496900000000096043e+00 -5.271900000000186992e+00 2.713975408938077219e-02
2.653099999999994907e+00 -5.271900000000186992e+00 2.980636877418715164e-02
2.770300000000133878e+00 -5.271900000000186992e+00 3.143310669001498497e-02
2.926600000000235013e+00 -5.271900000000186992e+00 2.961074839190405705e-02
3.082800000000133878e+00 -5.271900000000186992e+00 2.786046076095006346e-02
3.200000000000272848e+00 -5.271900000000186992e+00 2.740744513882079417e-02
3.356300000000373984e+00 -5.271900000000186992e+00 2.394805311528818911e-02
3.512500000000272848e+00 -5.271900000000186992e+00 2.325823387250043964e-02
3.668700000000171713e+00 -5.271900000000186992e+00 2.357740396990969794e-02
3.785900000000310683e+00 -5.271900000000186992e+00 2.010771613678324909e-02
3.942199999999957072e+00 -5.271900000000186992e+00 1.835742850582925204e-02
4.059400000000096043e+00 -5.271900000000186992e+00 1.943848851318319415e-02
4.215599999999994907e+00 -5.271900000000186992e+00 1.750287630953994977e-02
4.371900000000096043e+00 -5.271900000000186992e+00 1.570110963061671985e-02
4.528099999999994907e+00 -5.271900000000186992e+00 1.586584258411827264e-02
4.645300000000133878e+00 -5.271900000000186992e+00 1.588643420330596717e-02
4.801600000000235013e+00 -5.271900000000186992e+00 1.520691077011206323e-02
4.957800000000133878e+00 -5.271900000000186992e+00 1.464064124245047574e-02
5.075000000000272848e+00 -5.271900000000186992e+00 1.499069876864127585e-02
5.231200000000171713e+00 -5.271900000000186992e+00 1.400230104763195912e-02
5.387500000000272848e+00 -5.271900000000186992e+00 1.466123286163816854e-02
5.504699999999957072e+00 -5.271900000000186992e+00 1.360076447347192616e-02
5.660900000000310683e+00 -5.271900000000186992e+00 1.368313095022270255e-02
5.817199999999957072e+00 -5.271900000000186992e+00 1.297272008824725681e-02
5.934400000000096043e+00 -5.271900000000186992e+00 1.343603151997037511e-02
6.090599999999994907e+00 -5.271900000000186992e+00 1.077971264475783945e-02
6.246900000000096043e+00 -5.271900000000186992e+00 1.083119169272707405e-02
6.364100000000235013e+00 -5.271900000000186992e+00 8.844100441114598546e-03
6.520300000000133878e+00 -5.271900000000186992e+00 9.894273019686995393e-03
6.676600000000235013e+00 -5.271900000000186992e+00 1.032669702262857189e-02
6.793800000000373984e+00 -5.271900000000186992e+00 1.018255568831471190e-02
6.950000000000272848e+00 -5.271900000000186992e+00 7.917477577668365421e-03
7.106200000000171713e+00 -5.271900000000186992e+00 1.066645873922552126e-02
7.262500000000272848e+00 -5.271900000000186992e+00 7.464461955539096992e-03
7.379699999999957072e+00 -5.271900000000186992e+00 1.191225170008101443e-02
7.535900000000310683e+00 -5.271900000000186992e+00 9.575102922277737086e-03
7.692199999999957072e+00 -5.271900000000186992e+00 8.545521962893034770e-03
7.809400000000096043e+00 -5.271900000000186992e+00 8.061618911982223676e-03
7.965599999999994907e+00 -5.271900000000186992e+00 7.433574526757555194e-03
8.121900000000096043e+00 -5.271900000000186992e+00 9.286820253650020576e-03
8.239100000000235013e+00 -5.271900000000186992e+00 1.163426484104714345e-02
8.395300000000133878e+00 -5.271900000000186992e+00 1.017225987872086464e-02
8.551600000000235013e+00 -5.271900000000186992e+00 9.770723304560831671e-03
8.668700000000171713e+00 -5.271900000000186992e+00 8.524930343705340238e-03
8.825000000000272848e+00 -5.271900000000186992e+00 1.114006598054248509e-02
8.981200000000171713e+00 -5.271900000000186992e+00 8.638184249237658430e-03
9.098400000000310683e+00 -5.271900000000186992e+00 1.172692712739176711e-02
9.254699999999957072e+00 -5.271900000000186992e+00 8.710254916394587557e-03
9.410900000000310683e+00 -5.271900000000186992e+00 9.400074159182337033e-03
9.528099999999994907e+00 -5.271900000000186992e+00 1.004871016359470091e-02
9.684400000000096043e+00 -5.271900000000186992e+00 1.116065759973018136e-02
9.840599999999994907e+00 -5.271900000000186992e+00 7.258545763662156008e-03
9.996900000000096043e+00 -5.271900000000186992e+00 8.380789009391481983e-03
1.011410000000023501e+01 -5.271900000000186992e+00 9.904568829280842659e-03
1.027030000000013388e+01 -5.271900000000186992e+00 9.564807112683889820e-03
1.038750000000027285e+01 -5.271900000000186992e+00 9.122087300148467789e-03
1.054370000000017171e+01 -5.271900000000186992e+00 1.192254750967485996e-02
1.070000000000027285e+01 -5.271900000000186992e+00 1.099592464622862857e-02
1.085630000000037398e+01 -5.271900000000186992e+00 1.246822541814875118e-02
1.097340000000031068e+01 -5.271900000000186992e+00 8.833804631520753015e-03
1.112969999999995707e+01 -5.271900000000186992e+00 9.307411872837713374e-03
1.128590000000031068e+01 -5.271900000000186992e+00 1.082089588313322852e-02
1.140309999999999491e+01 -5.271900000000186992e+00 1.156219417389021432e-02
1.155940000000009604e+01 -5.271900000000186992e+00 1.096503721744708677e-02
1.171559999999999491e+01 -5.271900000000186992e+00 1.130479893404403788e-02
1.183280000000013388e+01 -5.271900000000186992e+00 9.441257397557726097e-03
1.198910000000023501e+01 -5.271900000000186992e+00 1.142834864917020334e-02
1.214530000000013388e+01 -5.271900000000186992e+00 1.283887456352724582e-02
1.226250000000027285e+01 -5.271900000000186992e+00 1.464064124245047574e-02
1.241870000000017171e+01 -5.271900000000186992e+00 1.618501268152753095e-02
1.257500000000027285e+01 -5.271900000000186992e+00 1.615412525274598915e-02
1.273130000000037398e+01 -5.271900000000186992e+00 1.389934295169348993e-02
1.284840000000031068e+01 -5.271900000000186992e+00 1.581436353614903631e-02
1.300469999999995707e+01 -5.271900000000186992e+00 1.172692712739176711e-02
1.312190000000009604e+01 -5.271900000000186992e+00 1.532016467564438142e-02
1.327809999999999491e+01 -5.271900000000186992e+00 1.722488945050607706e-02
1.343440000000009604e+01 -5.271900000000186992e+00 1.638063306381062553e-02
1.359059999999999491e+01 -5.271900000000186992e+00 1.877955669917697953e-02
1.370780000000013388e+01 -5.271900000000186992e+00 1.720429783131838600e-02
1.386410000000023501e+01 -5.271900000000186992e+00 1.935612203643241602e-02
1.402030000000013388e+01 -5.271900000000186992e+00 1.471271190960740660e-02
1.413750000000027285e+01 -5.271900000000186992e+00 2.096226833307255136e-02
1.429380000000037398e+01 -5.271900000000186992e+00 1.893399384308468852e-02
1.441090000000031068e+01 -5.271900000000186992e+00 1.738962240400763332e-02
1.456719999999995707e+01 -5.271900000000186992e+00 2.325823387250043964e-02
1.472340000000031068e+01 -5.271900000000186992e+00 2.190948281570647901e-02
1.487969999999995707e+01 -5.271900000000186992e+00 2.172415824301723170e-02
1.499690000000009604e+01 -5.271900000000186992e+00 2.115788871535564594e-02
1.515309999999999491e+01 -5.271900000000186992e+00 2.290817634630963953e-02
1.530940000000009604e+01 -5.271900000000186992e+00 2.588366531893143002e-02
1.542660000000023501e+01 -5.271900000000186992e+00 2.284640148874655941e-02
1.558280000000013388e+01 -5.271900000000186992e+00 2.475112626360825852e-02
1.573910000000023501e+01 -5.271900000000186992e+00 1.707045230659837501e-02
1.585620000000017171e+01 -5.271900000000186992e+00 2.558508684070986972e-02
1.601250000000027285e+01 -5.271900000000186992e+00 2.418485673594667276e-02
1.616880000000037398e+01 -5.271900000000186992e+00 2.112700128657410414e-02
1.628590000000031068e+01 -5.271900000000186992e+00 2.449373102376208033e-02
1.644219999999995707e+01 -5.271900000000186992e+00 2.513207121858060042e-02
1.659840000000031068e+01 -5.271900000000186992e+00 2.193007443489417355e-02
1.671559999999999491e+01 -5.271900000000186992e+00 2.679999237278381935e-02
1.687190000000009604e+01 -5.271900000000186992e+00 2.236249843783574831e-02
1.702809999999999491e+01 -5.271900000000186992e+00 2.495704245548520037e-02
1.718440000000009604e+01 -5.271900000000186992e+00 2.541005807761446966e-02
1.730160000000023501e+01 -5.271900000000186992e+00 2.589396112852527729e-02
1.745780000000013388e+01 -5.271900000000186992e+00 2.614106055877760820e-02
-5.549999999999727152e+00 -4.724999999999909051e+00 1.772938412060458269e-01
-5.393699999999626016e+00 -4.724999999999909051e+00 1.966190758136967254e-01
-5.276599999999689317e+00 -4.724999999999909051e+00 2.065854195005406291e-01
-5.120300000000042928e+00 -4.724999999999909051e+00 2.271667428786408593e-01
-4.964099999999689317e+00 -4.724999999999909051e+00 2.313262499545550577e-01
-4.846900000000005093e+00 -4.724999999999909051e+00 2.413749601181497673e-01
-4.690599999999903957e+00 -4.724999999999909051e+00 2.620695374017822932e-01
-4.534400000000005093e+00 -4.724999999999909051e+00 2.588057657605327688e-01
-4.378099999999903957e+00 -4.724999999999909051e+00 2.615959301604652842e-01
-4.260899999999764987e+00 -4.724999999999909051e+00 2.655083378061272037e-01
-4.104699999999866122e+00 -4.724999999999909051e+00 2.650656179935917955e-01
-3.987499999999727152e+00 -4.724999999999909051e+00 2.634594716969516637e-01
-3.831199999999626016e+00 -4.724999999999909051e+00 2.542241304912708499e-01
-3.674999999999727152e+00 -4.724999999999909051e+00 2.524738428603168772e-01
-3.557800000000042928e+00 -4.724999999999909051e+00 2.513207121858059834e-01
-3.401599999999689317e+00 -4.724999999999909051e+00 2.380185261905556349e-01
-3.245300000000042928e+00 -4.724999999999909051e+00 2.491791837902858353e-01
-3.089099999999689317e+00 -4.724999999999909051e+00 2.326955926305367128e-01
-2.971900000000005093e+00 -4.724999999999909051e+00 2.257459211546899713e-01
-2.815599999999903957e+00 -4.724999999999909051e+00 2.208039325496433947e-01
-2.659400000000005093e+00 -4.724999999999909051e+00 2.189712784419386438e-01
-2.542199999999866122e+00 -4.724999999999909051e+00 2.112391254369594962e-01
-2.385899999999764987e+00 -4.724999999999909051e+00 2.070075476938883774e-01
-2.229699999999866122e+00 -4.724999999999909051e+00 1.988223790667799917e-01
-2.112499999999727152e+00 -4.724999999999909051e+00 1.944260683702073167e-01
-1.956199999999626016e+00 -4.724999999999909051e+00 1.807738248487661681e-01
-1.799999999999727152e+00 -4.724999999999909051e+00 1.754405954791533884e-01
-1.682800000000042928e+00 -4.724999999999909051e+00 1.687895024815282141e-01
-1.526599999999689317e+00 -4.724999999999909051e+00 1.536134791401976840e-01
-1.370300000000042928e+00 -4.724999999999909051e+00 1.414747196290520315e-01
-1.253099999999903957e+00 -4.724999999999909051e+00 1.405275051464180969e-01
-1.096900000000005093e+00 -4.724999999999909051e+00 1.370887047420731863e-01
-9.405999999999039574e-01 -4.724999999999909051e+00 1.271532484840108002e-01
-7.844000000000050932e-01 -4.724999999999909051e+00 1.143864445876405095e-01
-6.671999999998661224e-01 -4.724999999999909051e+00 1.080236342586430309e-01
-5.108999999997649866e-01 -4.724999999999909051e+00 1.058203310055597646e-01
-3.546999999998661224e-01 -4.724999999999909051e+00 9.572014179399583600e-02
-2.374999999997271516e-01 -4.724999999999909051e+00 9.434050330842033705e-02
-8.119999999962601578e-02 -4.724999999999909051e+00 8.591853106065346080e-02
3.590000000031068339e-02 -4.724999999999909051e+00 8.323132475665938335e-02
1.921999999999570719e-01 -4.724999999999909051e+00 7.773336243354507513e-02
3.484000000003106834e-01 -4.724999999999909051e+00 7.111315686470144615e-02
5.046999999999570719e-01 -4.724999999999909051e+00 7.447988660188940846e-02
6.219000000000960426e-01 -4.724999999999909051e+00 6.963056028318745372e-02
7.780999999999949068e-01 -4.724999999999909051e+00 6.470916329732857852e-02
9.344000000000960426e-01 -4.724999999999909051e+00 5.922149678380811411e-02
1.051600000000235013e+00 -4.724999999999909051e+00 6.354573681322386869e-02
1.207800000000133878e+00 -4.724999999999909051e+00 5.311608169465682067e-02
1.364100000000235013e+00 -4.724999999999909051e+00 5.636955752631248734e-02
1.481300000000373984e+00 -4.724999999999909051e+00 5.064508739213353927e-02
1.637500000000272848e+00 -4.724999999999909051e+00 5.410447941566613739e-02
1.793700000000171713e+00 -4.724999999999909051e+00 5.181880968583209984e-02
1.910900000000310683e+00 -4.724999999999909051e+00 4.613552279002854084e-02
2.067199999999957072e+00 -4.724999999999909051e+00 4.922426566818264432e-02
2.223400000000310683e+00 -4.724999999999909051e+00 4.558984488155464615e-02
2.340599999999994907e+00 -4.724999999999909051e+00 4.833882604311180026e-02
2.496900000000096043e+00 -4.724999999999909051e+00 4.166714142629892453e-02
2.653099999999994907e+00 -4.724999999999909051e+00 4.049341913260036396e-02
2.770300000000133878e+00 -4.724999999999909051e+00 3.655012405815695475e-02
2.926600000000235013e+00 -4.724999999999909051e+00 3.542788081242763398e-02
3.082800000000133878e+00 -4.724999999999909051e+00 3.464539928329525564e-02
3.200000000000272848e+00 -4.724999999999909051e+00 3.190671393133194533e-02
3.356300000000373984e+00 -4.724999999999909051e+00 3.049618801697490111e-02
3.512500000000272848e+00 -4.724999999999909051e+00 2.730448704288232151e-02
3.668700000000171713e+00 -4.724999999999909051e+00 2.713975408938077219e-02
3.785900000000310683e+00 -4.724999999999909051e+00 2.513207121858060042e-02
3.942199999999957072e+00 -4.724999999999909051e+00 2.454521007173132013e-02
4.059400000000096043e+00 -4.724999999999909051e+00 1.904724774861700498e-02
4.215599999999994907e+00 -4.724999999999909051e+00 2.316557158615581424e-02
4.371900000000096043e+00 -4.724999999999909051e+00 2.382450340016202886e-02
4.528099999999994907e+00 -4.724999999999909051e+00 2.072546471241406771e-02
4.645300000000133878e+00 -4.724999999999909051e+00 1.998416642165708537e-02
4.801600000000235013e+00 -4.724999999999909051e+00 1.688512773390913116e-02
4.957800000000133878e+00 -4.724999999999909051e+00 1.753376373832149157e-02
5.075000000000272848e+00 -4.724999999999909051e+00 1.909872679658624131e-02
5.231200000000171713e+00 -4.724999999999909051e+00 1.504217781661051044e-02
5.387500000000272848e+00 -4.724999999999909051e+00 1.845009079217387396e-02
5.504699999999957072e+00 -4.724999999999909051e+00 1.877955669917697953e-02
5.660900000000310683e+00 -4.724999999999909051e+00 1.546430600995823794e-02
5.817199999999957072e+00 -4.724999999999909051e+00 1.530986886605053242e-02
5.934400000000096043e+00 -4.724999999999909051e+00 1.353898961590884430e-02
6.090599999999994907e+00 -4.724999999999909051e+00 1.314774885134265686e-02
6.246900000000096043e+00 -4.724999999999909051e+00 1.349780637753345523e-02
6.364100000000235013e+00 -4.724999999999909051e+00 1.462004962326278294e-02
6.520300000000133878e+00 -4.724999999999909051e+00 1.530986886605053242e-02
6.676600000000235013e+00 -4.724999999999909051e+00 1.300360751702879861e-02
6.793800000000373984e+00 -4.724999999999909051e+00 1.337425666240729151e-02
6.950000000000272848e+00 -4.724999999999909051e+00 1.501129038782896864e-02
7.106200000000171713e+00 -4.724999999999909051e+00 1.134598217241942694e-02
7.262500000000272848e+00 -4.724999999999909051e+00 1.045024673775473388e-02
7.379699999999957072e+00 -4.724999999999909051e+00 1.368313095022270255e-02
7.535900000000310683e+00 -4.724999999999909051e+00 1.057379645288089934e-02
7.692199999999957072e+00 -4.724999999999909051e+00 1.092385397907169771e-02
7.809400000000096043e+00 -4.724999999999909051e+00 1.137686960120096874e-02
7.965599999999994907e+00 -4.724999999999909051e+00 9.647173589434666213e-03
8.121900000000096043e+00 -4.724999999999909051e+00 9.760427494966984405e-03
8.239100000000235013e+00 -4.724999999999909051e+00 1.201520979601948362e-02
8.395300000000133878e+00 -4.724999999999909051e+00 9.214749586493091449e-03
8.551600000000235013e+00 -4.724999999999909051e+00 8.730846535582280354e-03
8.668700000000171713e+00 -4.724999999999909051e+00 1.030610540344087563e-02
8.825000000000272848e+00 -4.724999999999909051e+00 9.986935306031619053e-03
8.981200000000171713e+00 -4.724999999999909051e+00 1.098562883663478131e-02
9.098400000000310683e+00 -4.724999999999909051e+00 1.243733798936721285e-02
9.254699999999957072e+00 -4.724999999999909051e+00 1.000752692521931185e-02
9.410900000000310683e+00 -4.724999999999909051e+00 9.605990351059278884e-03
9.528099999999994907e+00 -4.724999999999909051e+00 1.285946618271493862e-02
9.684400000000096043e+00 -4.724999999999909051e+00 1.138716541079481427e-02
9.840599999999994907e+00 -4.724999999999909051e+00 1.068705035841321753e-02
9.996900000000096043e+00 -4.724999999999909051e+00 1.182988522333023630e-02
1.011410000000023501e+01 -4.724999999999909051e+00 1.384786390372425534e-02
1.027030000000013388e+01 -4.724999999999909051e+00 1.166515226982868352e-02
1.038750000000027285e+01 -4.724999999999909051e+00 1.130479893404403788e-02
1.054370000000017171e+01 -4.724999999999909051e+00 1.073852940638245212e-02
1.070000000000027285e+01 -4.724999999999909051e+00 1.184018103292408357e-02
1.085630000000037398e+01 -4.724999999999909051e+00 1.328159437606266785e-02
1.097340000000031068e+01 -4.724999999999909051e+00 1.181958941373639077e-02
1.112969999999995707e+01 -4.724999999999909051e+00 1.383756809413040807e-02
1.128590000000031068e+01 -4.724999999999909051e+00 1.488774067270280492e-02
1.140309999999999491e+01 -4.724999999999909051e+00 1.431117533544737017e-02
1.155940000000009604e+01 -4.724999999999909051e+00 1.175781455617330717e-02
1.171559999999999491e+01 -4.724999999999909051e+00 1.336396085281344424e-02
1.183280000000013388e+01 -4.724999999999909051e+00 1.446561247935507569e-02
1.198910000000023501e+01 -4.724999999999909051e+00 1.547460181955208521e-02
1.214530000000013388e+01 -4.724999999999909051e+00 1.823387879070308831e-02
1.226250000000027285e+01 -4.724999999999909051e+00 1.337425666240729151e-02
1.241870000000017171e+01 -4.724999999999909051e+00 1.362135609265962069e-02
1.257500000000027285e+01 -4.724999999999909051e+00 1.939730527480780162e-02
1.273130000000037398e+01 -4.724999999999909051e+00 1.816180812354616092e-02
1.284840000000031068e+01 -4.724999999999909051e+00 1.698808582984760035e-02
1.300469999999995707e+01 -4.724999999999909051e+00 1.576288448817980345e-02
1.312190000000009604e+01 -4.724999999999909051e+00 1.729696011766300792e-02
1.327809999999999491e+01 -4.724999999999909051e+00 2.098285995226024589e-02
1.343440000000009604e+01 -4.724999999999909051e+00 1.760583440547842243e-02
1.359059999999999491e+01 -4.724999999999909051e+00 1.939730527480780162e-02
1.370780000000013388e+01 -4.724999999999909051e+00 2.021067423272172175e-02
1.386410000000023501e+01 -4.724999999999909051e+00 1.738962240400763332e-02
1.402030000000013388e+01 -4.724999999999909051e+00 1.863541536486312475e-02
1.413750000000027285e+01 -4.724999999999909051e+00 2.043718204378635467e-02
1.429380000000037398e+01 -4.724999999999909051e+00 2.124025519210642060e-02
1.441090000000031068e+01 -4.724999999999909051e+00 2.000475804084477643e-02
1.456719999999995707e+01 -4.724999999999909051e+00 2.129173424007565693e-02
1.472340000000031068e+01 -4.724999999999909051e+00 2.387598244813126172e-02
1.487969999999995707e+01 -4.724999999999909051e+00 2.003564546962632170e-02
1.499690000000009604e+01 -4.724999999999909051e+00 2.312438834778042865e-02
1.515309999999999491e+01 -4.724999999999909051e+00 2.293906377509118133e-02
1.530940000000009604e+01 -4.724999999999909051e+00 2.448343521416823654e-02
1.542660000000023501e+01 -4.724999999999909051e+00 2.727359961410077971e-02
1.558280000000013388e+01 -4.724999999999909051e+00 2.596603179568220815e-02
1.573910000000023501e+01 -4.724999999999909051e+00 2.438047711822976388e-02
1.585620000000017171e+01 -4.724999999999909051e+00 2.941512800962096594e-02
1.601250000000027285e+01 -4.724999999999909051e+00 2.525562093370676414e-02
1.616880000000037398e+01 -4.724999999999909051e+00 2.713975408938077219e-02
1.628590000000031068e+01 -4.724999999999909051e+00 2.612046893958991367e-02
1.644219999999995707e+01 -4.724999999999909051e+00 2.573952398461757524e-02
1.659840000000031068e+01 -4.724999999999909051e+00 2.805608114323315458e-02
1.671559999999999491e+01 -4.724999999999909051e+00 2.590425693811912455e-02
1.687190000000009604e+01 -4.724999999999909051e+00 2.391716568650665078e-02
1.702809999999999491e+01 -4.724999999999909051e+00 3.170079773945500695e-02
1.718440000000009604e+01 -4.724999999999909051e+00 2.892092914911630758e-02
1.730160000000023501e+01 -4.724999999999909051e+00 2.417456092635282550e-02
1.745780000000013388e+01 -4.724999999999909051e+00 3.089772459113493408e-02
-5.549999999999727152e+00 -4.178100000000085856e+00 1.276577431541093266e-01
-5.393699999999626016e+00 -4.178100000000085856e+00 1.457062973721231780e-01
-5.276599999999689317e+00 -4.178100000000085856e+00 1.660611129391587337e-01
-5.120300000000042928e+00 -4.178100000000085856e+00 1.804546547513568855e-01
-4.964099999999689317e+00 -4.178100000000085856e+00 2.051748935861836265e-01
-4.846900000000005093e+00 -4.178100000000085856e+00 2.354239821729061932e-01
-4.690599999999903957e+00 -4.178100000000085856e+00 2.483246315939964810e-01
-4.534400000000005093e+00 -4.178100000000085856e+00 2.736626190044540441e-01
-4.378099999999903957e+00 -4.178100000000085856e+00 2.774102936966143518e-01
-4.260899999999764987e+00 -4.178100000000085856e+00 2.926377960859141147e-01
-4.104699999999866122e+00 -4.178100000000085856e+00 2.993506639411023795e-01
-3.987499999999727152e+00 -4.178100000000085856e+00 3.101406723954540645e-01
-3.831199999999626016e+00 -4.178100000000085856e+00 3.057237700796937019e-01
-3.674999999999727152e+00 -4.178100000000085856e+00 3.131161613680758515e-01
-3.557800000000042928e+00 -4.178100000000085856e+00 3.051677963616259426e-01
-3.401599999999689317e+00 -4.178100000000085856e+00 3.027894643454472901e-01
-3.245300000000042928e+00 -4.178100000000085856e+00 2.987638027942530750e-01
-3.089099999999689317e+00 -4.178100000000085856e+00 2.914434821730278458e-01
-2.971900000000005093e+00 -4.178100000000085856e+00 2.906198174055201200e-01
-2.815599999999903957e+00 -4.178100000000085856e+00 2.916699899840924926e-01
-2.659400000000005093e+00 -4.178100000000085856e+00 2.773485188390513168e-01
-2.542199999999866122e+00 -4.178100000000085856e+00 2.834436381186087317e-01
-2.385899999999764987e+00 -4.178100000000085856e+00 2.651273928511548861e-01
-2.229699999999866122e+00 -4.178100000000085856e+00 2.533489866757938636e-01
-2.112499999999727152e+00 -4.178100000000085856e+00 2.548109916381200990e-01
-1.956199999999626016e+00 -4.178100000000085856e+00 2.623063410224407699e-01
-1.799999999999727152e+00 -4.178100000000085856e+00 2.446696191881808091e-01
-1.682800000000042928e+00 -4.178100000000085856e+00 2.276506459295516704e-01
-1.526599999999689317e+00 -4.178100000000085856e+00 2.101271780008240331e-01
-1.370300000000042928e+00 -4.178100000000085856e+00 2.206494954057356961e-01
-1.253099999999903957e+00 -4.178100000000085856e+00 2.028377448083803214e-01
-1.096900000000005093e+00 -4.178100000000085856e+00 1.907195769164223564e-01
-9.405999999999039574e-01 -4.178100000000085856e+00 1.825755915276893737e-01
-7.844000000000050932e-01 -4.178100000000085856e+00 1.777468568281750927e-01
-6.671999999998661224e-01 -4.178100000000085856e+00 1.642696420698293580e-01
-5.108999999997649866e-01 -4.178100000000085856e+00 1.457783680392800985e-01
-3.546999999998661224e-01 -4.178100000000085856e+00 1.344117942476729666e-01
-2.374999999997271516e-01 -4.178100000000085856e+00 1.323732239480912565e-01
-8.119999999962601578e-02 -4.178100000000085856e+00 1.208522130125764260e-01
3.590000000031068339e-02 -4.178100000000085856e+00 1.081677755929568996e-01
1.921999999999570719e-01 -4.178100000000085856e+00 1.041318182321688546e-01
3.484000000003106834e-01 -4.178100000000085856e+00 9.866474333783607775e-02
5.046999999999570719e-01 -4.178100000000085856e+00 9.923101286549766697e-02
6.219000000000960426e-01 -4.178100000000085856e+00 9.053105375869692495e-02
7.780999999999949068e-01 -4.178100000000085856e+00 9.002655908859842626e-02
9.344000000000960426e-01 -4.178100000000085856e+00 8.427120152563793987e-02
1.051600000000235013e+00 -4.178100000000085856e+00 7.912329672871441788e-02
1.207800000000133878e+00 -4.178100000000085856e+00 7.788779957745277371e-02
1.364100000000235013e+00 -4.178100000000085856e+00 7.112345267429527607e-02
1.481300000000373984e+00 -4.178100000000085856e+00 6.859068351420891108e-02
1.637500000000272848e+00 -4.178100000000085856e+00 6.832299246476888910e-02
1.793700000000171713e+00 -4.178100000000085856e+00 6.512099568108246916e-02
1.910900000000310683e+00 -4.178100000000085856e+00 5.693582705397407656e-02
2.067199999999957072e+00 -4.178100000000085856e+00 5.595772514255861058e-02
2.223400000000310683e+00 -4.178100000000085856e+00 5.535027237652163229e-02
2.340599999999994907e+00 -4.178100000000085856e+00 5.841842363548804123e-02
2.496900000000096043e+00 -4.178100000000085856e+00 4.992438072056424453e-02
2.653099999999994907e+00 -4.178100000000085856e+00 4.513682925942537338e-02
2.770300000000133878e+00 -4.178100000000085856e+00 4.711362470144400683e-02
2.926600000000235013e+00 -4.178100000000085856e+00 4.682534203281629032e-02
3.082800000000133878e+00 -4.178100000000085856e+00 4.066844789569576402e-02
3.200000000000272848e+00 -4.178100000000085856e+00 4.106998446985580392e-02
3.356300000000373984e+00 -4.178100000000085856e+00 3.399676327888289523e-02
3.512500000000272848e+00 -4.178100000000085856e+00 3.822834102195402095e-02
3.668700000000171713e+00 -4.178100000000085856e+00 3.259653317411969481e-02
3.785900000000310683e+00 -4.178100000000085856e+00 3.387321356375672804e-02
3.942199999999957072e+00 -4.178100000000085856e+00 3.059914611291337030e-02
4.059400000000096043e+00 -4.178100000000085856e+00 3.411001718441521169e-02
4.215599999999994907e+00 -4.178100000000085856e+00 3.058885030331952651e-02
4.371900000000096043e+00 -4.178100000000085856e+00 2.906507048343016583e-02
4.528099999999994907e+00 -4.178100000000085856e+00 2.586307369974373896e-02
4.645300000000133878e+00 -4.178100000000085856e+00 2.518355026654983328e-02
4.801600000000235013e+00 -4.178100000000085856e+00 2.443195616619900368e-02
4.957800000000133878e+00 -4.178100000000085856e+00 2.104463480982332949e-02
5.075000000000272848e+00 -4.178100000000085856e+00 2.104463480982332949e-02
5.231200000000171713e+00 -4.178100000000085856e+00 2.475112626360825852e-02
5.387500000000272848e+00 -4.178100000000085856e+00 2.371124949462970893e-02
5.504699999999957072e+00 -4.178100000000085856e+00 2.214628643636496266e-02
5.660900000000310683e+00 -4.178100000000085856e+00 1.787352545491844441e-02
5.817199999999957072e+00 -4.178100000000085856e+00 1.971647537221706339e-02
5.934400000000096043e+00 -4.178100000000085856e+00 1.701897325862913868e-02
6.090599999999994907e+00 -4.178100000000085856e+00 2.031363232866019095e-02
6.246900000000096043e+00 -4.178100000000085856e+00 1.761613021507226623e-02
6.364100000000235013e+00 -4.178100000000085856e+00 1.624678753909061107e-02
6.520300000000133878e+00 -4.178100000000085856e+00 1.569081382102287259e-02
6.676600000000235013e+00 -4.178100000000085856e+00 1.556726410589670886e-02
6.793800000000373984e+00 -4.178100000000085856e+00 1.655566182690602559e-02
6.950000000000272848e+00 -4.178100000000085856e+00 1.573199705939826165e-02
7.106200000000171713e+00 -4.178100000000085856e+00 1.449649990813661748e-02
7.262500000000272848e+00 -4.178100000000085856e+00 1.205639303439487095e-02
7.379699999999957072e+00 -4.178100000000085856e+00 1.352869380631499703e-02
7.535900000000310683e+00 -4.178100000000085856e+00 1.341543990078267884e-02
7.692199999999957072e+00 -4.178100000000085856e+00 1.222112598789642374e-02
7.809400000000096043e+00 -4.178100000000085856e+00 1.375520161737963168e-02
7.965599999999994907e+00 -4.178100000000085856e+00 1.556726410589670886e-02
8.121900000000096043e+00 -4.178100000000085856e+00 1.376549742697347894e-02
8.239100000000235013e+00 -4.178100000000085856e+00 1.175781455617330717e-02
8.395300000000133878e+00 -4.178100000000085856e+00 1.432147114504121917e-02
8.551600000000235013e+00 -4.178100000000085856e+00 1.170633550820407258e-02
8.668700000000171713e+00 -4.178100000000085856e+00 1.253000027571183478e-02
8.825000000000272848e+00 -4.178100000000085856e+00 1.328159437606266785e-02
8.981200000000171713e+00 -4.178100000000085856e+00 1.169603969861022531e-02
9.098400000000310683e+00 -4.178100000000085856e+00 1.342573571037652611e-02
9.254699999999957072e+00 -4.178100000000085856e+00 1.021344311709625370e-02
9.410900000000310683e+00 -4.178100000000085856e+00 1.260207094286876391e-02
9.528099999999994907e+00 -4.178100000000085856e+00 1.081060007353938125e-02
9.684400000000096043e+00 -4.178100000000085856e+00 1.254029608530568204e-02
9.840599999999994907e+00 -4.178100000000085856e+00 1.182988522333023630e-02
9.996900000000096043e+00 -4.178100000000085856e+00 1.158278579307790712e-02
1.011410000000023501e+01 -4.178100000000085856e+00 1.191225170008101443e-02
1.027030000000013388e+01 -4.178100000000085856e+00 1.264325418124415124e-02
1.038750000000027285e+01 -4.178100000000085856e+00 1.306538237459188047e-02
1.054370000000017171e+01 -4.178100000000085856e+00 1.432147114504121917e-02
1.070000000000027285e+01 -4.178100000000085856e+00 1.385815971331810087e-02
1.085630000000037398e+01 -4.178100000000085856e+00 1.437295019301045376e-02
1.097340000000031068e+01 -4.178100000000085856e+00 1.455827476569969935e-02
1.112969999999995707e+01 -4.178100000000085856e+00 1.373460999819193715e-02
1.128590000000031068e+01 -4.178100000000085856e+00 1.482596581513972132e-02
1.140309999999999491e+01 -4.178100000000085856e+00 1.648359115974909472e-02
1.155940000000009604e+01 -4.178100000000085856e+00 1.414644238194581911e-02
1.171559999999999491e+01 -4.178100000000085856e+00 1.699838163944144762e-02
1.183280000000013388e+01 -4.178100000000085856e+00 1.562903896345979246e-02
1.198910000000023501e+01 -4.178100000000085856e+00 1.508336105498589777e-02
1.214530000000013388e+01 -4.178100000000085856e+00 1.668950735162603310e-02
1.226250000000027285e+01 -4.178100000000085856e+00 1.935612203643241602e-02
1.241870000000017171e+01 -4.178100000000085856e+00 1.555696829630286160e-02
1.257500000000027285e+01 -4.178100000000085856e+00 1.666891573243834204e-02
1.273130000000037398e+01 -4.178100000000085856e+00 1.700867744903529141e-02
1.284840000000031068e+01 -4.178100000000085856e+00 1.738962240400763332e-02
1.300469999999995707e+01 -4.178100000000085856e+00 1.638063306381062553e-02
1.312190000000009604e+01 -4.178100000000085856e+00 2.013860356556479089e-02
1.327809999999999491e+01 -4.178100000000085856e+00 1.933553041724472149e-02
1.343440000000009604e+01 -4.178100000000085856e+00 1.885162736633391040e-02
1.359059999999999491e+01 -4.178100000000085856e+00 1.840890755379848837e-02
1.370780000000013388e+01 -4.178100000000085856e+00 2.357740396990969794e-02
1.386410000000023501e+01 -4.178100000000085856e+00 2.381420759056818159e-02
1.402030000000013388e+01 -4.178100000000085856e+00 2.462757654848209479e-02
1.413750000000027285e+01 -4.178100000000085856e+00 1.975765861059244899e-02
1.429380000000037398e+01 -4.178100000000085856e+00 2.845761771739319101e-02
1.441090000000031068e+01 -4.178100000000085856e+00 2.075635214119561298e-02
1.456719999999995707e+01 -4.178100000000085856e+00 2.421574416472821109e-02
1.472340000000031068e+01 -4.178100000000085856e+00 2.395834892488203638e-02
1.487969999999995707e+01 -4.178100000000085856e+00 2.801489790485776898e-02
1.499690000000009604e+01 -4.178100000000085856e+00 2.785016495135621620e-02
1.515309999999999491e+01 -4.178100000000085856e+00 2.414367349757128370e-02
1.530940000000009604e+01 -4.178100000000085856e+00 2.598662341486990268e-02
1.542660000000023501e+01 -4.178100000000085856e+00 2.629549770268531372e-02
1.558280000000013388e+01 -4.178100000000085856e+00 2.500852150345443323e-02
1.573910000000023501e+01 -4.178100000000085856e+00 2.723241637572539411e-02
1.585620000000017171e+01 -4.178100000000085856e+00 3.150517735717191237e-02
1.601250000000027285e+01 -4.178100000000085856e+00 2.847820933658088555e-02
1.616880000000037398e+01 -4.178100000000085856e+00 2.985784782215638797e-02
1.628590000000031068e+01 -4.178100000000085856e+00 2.678969656318997208e-02
1.644219999999995707e+01 -4.178100000000085856e+00 3.170079773945500695e-02
1.659840000000031068e+01 -4.178100000000085856e+00 3.200967202727041105e-02
1.671559999999999491e+01 -4.178100000000085856e+00 3.437770823385523367e-02
1.687190000000009604e+01 -4.178100000000085856e+00 3.495427357111066669e-02
1.702809999999999491e+01 -4.178100000000085856e+00 3.421297528035368435e-02
1.718440000000009604e+01 -4.178100000000085856e+00 3.557202214674148183e-02
1.730160000000023501e+01 -4.178100000000085856e+00 3.084624554316570122e-02
1.745780000000013388e+01 -4.178100000000085856e+00 3.804301644926477016e-02
-5.549999999999727152e+00 -3.709400000000186992e+00 9.185921319630319104e-02
-5.393699999999626016e+00 -3.709400000000186992e+00 1.040803391841996217e-01
-5.276599999999689317e+00 -3.709400000000186992e+00 1.169089179381330168e-01
-5.120300000000042928e+00 -3.709400000000186992e+00 1.336087210993529006e-01
-4.964099999999689317e+00 -3.709400000000186992e+00 1.592349911784381455e-01
-4.846900000000005093e+00 -3.709400000000186992e+00 1.740918444223594208e-01
-4.690599999999903957e+00 -3.709400000000186992e+00 2.093344006620977971e-01
-4.534400000000005093e+00 -3.709400000000186992e+00 2.263945571591023387e-01
-4.378099999999903957e+00 -3.709400000000186992e+00 2.648288143729333188e-01
-4.260899999999764987e+00 -3.709400000000186992e+00 2.800357251430453664e-01
-4.104699999999866122e+00 -3.709400000000186992e+00 3.172344852056147024e-01
-3.987499999999727152e+00 -3.709400000000186992e+00 3.378158085837149049e-01
-3.831199999999626016e+00 -3.709400000000186992e+00 3.442609853894631478e-01
-3.674999999999727152e+00 -3.709400000000186992e+00 3.468246419783310164e-01
-3.557800000000042928e+00 -3.709400000000186992e+00 3.747365817872503335e-01
-3.401599999999689317e+00 -3.709400000000186992e+00 3.673544863084620138e-01
-3.245300000000042928e+00 -3.709400000000186992e+00 3.679619390744989782e-01
-3.089099999999689317e+00 -3.709400000000186992e+00 3.709683154759023660e-01
-2.971900000000005093e+00 -3.709400000000186992e+00 3.726568282492932482e-01
-2.815599999999903957e+00 -3.709400000000186992e+00 3.551127687013778678e-01
-2.659400000000005093e+00 -3.709400000000186992e+00 3.524461540165715334e-01
-2.542199999999866122e+00 -3.709400000000186992e+00 3.584177235810027673e-01
-2.385899999999764987e+00 -3.709400000000186992e+00 3.392984051652288557e-01
-2.229699999999866122e+00 -3.709400000000186992e+00 3.389586434486319133e-01
-2.112499999999727152e+00 -3.709400000000186992e+00 3.189127021694117547e-01
-1.956199999999626016e+00 -3.709400000000186992e+00 3.110467036397125962e-01
-1.799999999999727152e+00 -3.709400000000186992e+00 3.103465885873309960e-01
-1.682800000000042928e+00 -3.709400000000186992e+00 2.940895052386465758e-01
-1.526599999999689317e+00 -3.709400000000186992e+00 2.893534328254769306e-01
-1.370300000000042928e+00 -3.709400000000186992e+00 2.863985354720428034e-01
-1.253099999999903957e+00 -3.709400000000186992e+00 2.695957742148845093e-01
-1.096900000000005093e+00 -3.709400000000186992e+00 2.612973516822437725e-01
-9.405999999999039574e-01 -3.709400000000186992e+00 2.474906710168948976e-01
-7.844000000000050932e-01 -3.709400000000186992e+00 2.363094217979770373e-01
-6.671999999998661224e-01 -3.709400000000186992e+00 2.247060443857114287e-01
-5.108999999997649866e-01 -3.709400000000186992e+00 2.057514589234390179e-01
-3.546999999998661224e-01 -3.709400000000186992e+00 2.086445814193100545e-01
-2.374999999997271516e-01 -3.709400000000186992e+00 1.859114338360958185e-01
-8.119999999962601578e-02 -3.709400000000186992e+00 1.688821647678728222e-01
3.590000000031068339e-02 -3.709400000000186992e+00 1.657625344609371665e-01
1.921999999999570719e-01 -3.709400000000186992e+00 1.572684915460133837e-01
3.484000000003106834e-01 -3.709400000000186992e+00 1.499275793056004391e-01
5.046999999999570719e-01 -3.709400000000186992e+00 1.379638485575502005e-01
6.219000000000960426e-01 -3.709400000000186992e+00 1.306229363171372837e-01
7.780999999999949068e-01 -3.709400000000186992e+00 1.265457957179738357e-01
9.344000000000960426e-01 -3.709400000000186992e+00 1.117095340932402758e-01
1.051600000000235013e+00 -3.709400000000186992e+00 1.056967812904336113e-01
1.207800000000133878e+00 -3.709400000000186992e+00 9.857208105149146971e-02
1.364100000000235013e+00 -3.709400000000186992e+00 9.698652637403902543e-02
1.481300000000373984e+00 -3.709400000000186992e+00 9.472144826339266854e-02
1.637500000000272848e+00 -3.709400000000186992e+00 9.031484175722614971e-02
1.793700000000171713e+00 -3.709400000000186992e+00 8.162517846001925148e-02
1.910900000000310683e+00 -3.709400000000186992e+00 7.425337879082477555e-02
2.067199999999957072e+00 -3.709400000000186992e+00 7.624047004243725278e-02
2.223400000000310683e+00 -3.709400000000186992e+00 7.401657517016628496e-02
2.340599999999994907e+00 -3.709400000000186992e+00 7.080428257688602123e-02
2.496900000000096043e+00 -3.709400000000186992e+00 6.665507131056568058e-02
2.653099999999994907e+00 -3.709400000000186992e+00 6.085853050922979124e-02
2.770300000000133878e+00 -3.709400000000186992e+00 6.173367432470679150e-02
2.926600000000235013e+00 -3.709400000000186992e+00 6.077616403247901311e-02
3.082800000000133878e+00 -3.709400000000186992e+00 5.222034625999213281e-02
3.200000000000272848e+00 -3.709400000000186992e+00 4.890509557077338948e-02
3.356300000000373984e+00 -3.709400000000186992e+00 5.432069141713692650e-02
3.512500000000272848e+00 -3.709400000000186992e+00 5.210709235445981635e-02
3.668700000000171713e+00 -3.709400000000186992e+00 4.301589248309288516e-02
3.785900000000310683e+00 -3.709400000000186992e+00 4.261435590893285913e-02
3.942199999999957072e+00 -3.709400000000186992e+00 4.243932714583745214e-02
4.059400000000096043e+00 -3.709400000000186992e+00 3.783710025738783178e-02
4.215599999999994907e+00 -3.709400000000186992e+00 3.907259740864947595e-02
4.371900000000096043e+00 -3.709400000000186992e+00 4.261435590893285913e-02
4.528099999999994907e+00 -3.709400000000186992e+00 3.487190709435988856e-02
4.645300000000133878e+00 -3.709400000000186992e+00 2.643963903699917198e-02
4.801600000000235013e+00 -3.709400000000186992e+00 3.292599908112280038e-02
4.957800000000133878e+00 -3.709400000000186992e+00 3.281274517559048393e-02
5.075000000000272848e+00 -3.709400000000186992e+00 3.080506230479031216e-02
5.231200000000171713e+00 -3.709400000000186992e+00 2.658378037131303023e-02
5.387500000000272848e+00 -3.709400000000186992e+00 2.612046893958991367e-02
5.504699999999957072e+00 -3.709400000000186992e+00 2.723241637572539411e-02
5.660900000000310683e+00 -3.709400000000186992e+00 2.447313940457438927e-02
5.817199999999957072e+00 -3.709400000000186992e+00 2.377302435219278906e-02
5.934400000000096043e+00 -3.709400000000186992e+00 2.222865291311573732e-02
6.090599999999994907e+00 -3.709400000000186992e+00 2.120936776332488227e-02
6.246900000000096043e+00 -3.709400000000186992e+00 2.280521825037117034e-02
6.364100000000235013e+00 -3.709400000000186992e+00 1.928405136927548516e-02
6.520300000000133878e+00 -3.709400000000186992e+00 2.138439652642028233e-02
6.676600000000235013e+00 -3.709400000000186992e+00 2.107552223860486781e-02
6.793800000000373984e+00 -3.709400000000186992e+00 2.284640148874655941e-02
6.950000000000272848e+00 -3.709400000000186992e+00 2.097256414266639862e-02
7.106200000000171713e+00 -3.709400000000186992e+00 1.988120832571861618e-02
7.262500000000272848e+00 -3.709400000000186992e+00 1.803825840841999720e-02
7.379699999999957072e+00 -3.709400000000186992e+00 1.593791325127520350e-02
7.535900000000310683e+00 -3.709400000000186992e+00 1.412585076275812458e-02
7.692199999999957072e+00 -3.709400000000186992e+00 1.600998391843213089e-02
7.809400000000096043e+00 -3.709400000000186992e+00 1.694690259147220782e-02
7.965599999999994907e+00 -3.709400000000186992e+00 1.690571935309682222e-02
8.121900000000096043e+00 -3.709400000000186992e+00 1.425969628747813557e-02
8.239100000000235013e+00 -3.709400000000186992e+00 1.802796259882614993e-02
8.395300000000133878e+00 -3.709400000000186992e+00 1.471271190960740660e-02
8.551600000000235013e+00 -3.709400000000186992e+00 1.718370621213069147e-02
8.668700000000171713e+00 -3.709400000000186992e+00 1.648359115974909472e-02
8.825000000000272848e+00 -3.709400000000186992e+00 1.490833229189049772e-02
8.981200000000171713e+00 -3.709400000000186992e+00 1.561874315386594346e-02
9.098400000000310683e+00 -3.709400000000186992e+00 1.585554677452442537e-02
9.254699999999957072e+00 -3.709400000000186992e+00 1.463034543285663021e-02
9.410900000000310683e+00 -3.709400000000186992e+00 1.451709152732431202e-02
9.528099999999994907e+00 -3.709400000000186992e+00 1.408466752438273552e-02
9.684400000000096043e+00 -3.709400000000186992e+00 1.697779002025375308e-02
9.840599999999994907e+00 -3.709400000000186992e+00 1.472300771920125213e-02
9.996900000000096043e+00 -3.709400000000186992e+00 1.318893208971804419e-02
1.011410000000023501e+01 -3.709400000000186992e+00 1.398170942844426633e-02
1.027030000000013388e+01 -3.709400000000186992e+00 1.514513591254898137e-02
1.038750000000027285e+01 -3.709400000000186992e+00 1.620560430071522548e-02
1.054370000000017171e+01 -3.709400000000186992e+00 1.617471687193368021e-02
1.070000000000027285e+01 -3.709400000000186992e+00 1.455827476569969935e-02
1.085630000000037398e+01 -3.709400000000186992e+00 1.722488945050607706e-02
1.097340000000031068e+01 -3.709400000000186992e+00 1.616442106233983642e-02
1.112969999999995707e+01 -3.709400000000186992e+00 1.749258049994610598e-02
1.128590000000031068e+01 -3.709400000000186992e+00 1.314774885134265686e-02
1.140309999999999491e+01 -3.709400000000186992e+00 1.757494697669687717e-02
1.155940000000009604e+01 -3.709400000000186992e+00 1.628797077746600014e-02
1.171559999999999491e+01 -3.709400000000186992e+00 1.880014831836467407e-02
1.183280000000013388e+01 -3.709400000000186992e+00 1.850156984014311029e-02
1.198910000000023501e+01 -3.709400000000186992e+00 1.746169307116456071e-02
1.214530000000013388e+01 -3.709400000000186992e+00 1.817210393314000472e-02
1.226250000000027285e+01 -3.709400000000186992e+00 1.659684506528141118e-02
1.241870000000017171e+01 -3.709400000000186992e+00 1.906783936780469604e-02
1.257500000000027285e+01 -3.709400000000186992e+00 1.894428965267853232e-02
1.273130000000037398e+01 -3.709400000000186992e+00 1.800737097963845193e-02
1.284840000000031068e+01 -3.709400000000186992e+00 1.994298318328169284e-02
1.300469999999995707e+01 -3.709400000000186992e+00 1.797648355085691360e-02
1.312190000000009604e+01 -3.709400000000186992e+00 2.364947463706662881e-02
1.327809999999999491e+01 -3.709400000000186992e+00 2.365977044666047260e-02
1.343440000000009604e+01 -3.709400000000186992e+00 2.573952398461757524e-02
1.359059999999999491e+01 -3.709400000000186992e+00 2.548212874477140052e-02
1.370780000000013388e+01 -3.709400000000186992e+00 2.615135636837145547e-02
1.386410000000023501e+01 -3.709400000000186992e+00 2.235220262824190104e-02
1.402030000000013388e+01 -3.709400000000186992e+00 2.271255596402654842e-02
1.413750000000027285e+01 -3.709400000000186992e+00 2.684117561115920494e-02
1.429380000000037398e+01 -3.709400000000186992e+00 2.409219444960205084e-02
1.441090000000031068e+01 -3.709400000000186992e+00 3.063003354169491210e-02
1.456719999999995707e+01 -3.709400000000186992e+00 2.758247390191619422e-02
1.472340000000031068e+01 -3.709400000000186992e+00 2.657348456171918297e-02
1.487969999999995707e+01 -3.709400000000186992e+00 3.199937621767656726e-02
1.499690000000009604e+01 -3.709400000000186992e+00 3.267889965087046600e-02
1.515309999999999491e+01 -3.709400000000186992e+00 2.795312304729468539e-02
1.530940000000009604e+01 -3.709400000000186992e+00 3.315250689218743330e-02
1.542660000000023501e+01 -3.709400000000186992e+00 3.685899834597236580e-02
1.558280000000013388e+01 -3.709400000000186992e+00 3.208174269442734539e-02
1.573910000000023501e+01 -3.709400000000186992e+00 3.222588402874120711e-02
1.585620000000017171e+01 -3.709400000000186992e+00 3.078447068560261762e-02
1.601250000000027285e+01 -3.709400000000186992e+00 3.640598272384309997e-02
1.616880000000037398e+01 -3.709400000000186992e+00 3.378055127741210611e-02
1.628590000000031068e+01 -3.709400000000186992e+00 3.717816844338162757e-02
1.644219999999995707e+01 -3.709400000000186992e+00 4.012276998722186933e-02
1.659840000000031068e+01 -3.709400000000186992e+00 3.833129911789249361e-02
1.671559999999999491e+01 -3.709400000000186992e+00 3.518078138217529960e-02
1.687190000000009604e+01 -3.709400000000186992e+00 3.928880941012026506e-02
1.702809999999999491e+01 -3.709400000000186992e+00 3.525285204933222699e-02
1.718440000000009604e+01 -3.709400000000186992e+00 4.106998446985580392e-02
1.730160000000023501e+01 -3.709400000000186992e+00 4.313944219821905235e-02
1.745780000000013388e+01 -3.709400000000186992e+00 4.332476677090829620e-02
-5.549999999999727152e+00 -3.162499999999909051e+00 5.345584341125377698e-02
-5.393699999999626016e+00 -3.162499999999909051e+00 6.916724885146434409e-02
-5.276599999999689317e+00 -3.162499999999909051e+00 8.477569619573643855e-02
-5.120300000000042928e+00 -3.162499999999909051e+00 9.543185912536811255e-02
-4.964099999999689317e+00 -3.162499999999909051e+00 1.098254009375662643e-01
-4.846900000000005093e+00 -3.162499999999909051e+00 1.244557463704228928e-01
-4.690599999999903957e+00 -3.162499999999909051e+00 1.403421805737288530e-01
-4.534400000000005093e+00 -3.162499999999909051e+00 1.735667581330732345e-01
-4.378099999999903957e+00 -3.162499999999909051e+00 1.961763560011612895e-01
-4.260899999999764987e+00 -3.162499999999909051e+00 2.230381232315081785e-01
-4.104699999999866122e+00 -3.162499999999909051e+00 2.564274337443541163e-01
-3.987499999999727152e+00 -3.162499999999909051e+00 2.789443693260975632e-01
-3.831199999999626016e+00 -3.162499999999909051e+00 3.227736307671043581e-01
-3.674999999999727152e+00 -3.162499999999909051e+00 3.544744285065593581e-01
-3.557800000000042928e+00 -3.162499999999909051e+00 3.803580938254907950e-01
-3.401599999999689317e+00 -3.162499999999909051e+00 4.058299267606683691e-01
-3.245300000000042928e+00 -3.162499999999909051e+00 4.124604281391058835e-01
-3.089099999999689317e+00 -3.162499999999909051e+00 4.156418333036046020e-01
-2.971900000000005093e+00 -3.162499999999909051e+00 4.488149318149796674e-01
-2.815599999999903957e+00 -3.162499999999909051e+00 4.445112834047516559e-01
-2.659400000000005093e+00 -3.162499999999909051e+00 4.544158522340324691e-01
-2.542199999999866122e+00 -3.162499999999909051e+00 4.296956133992057558e-01
-2.385899999999764987e+00 -3.162499999999909051e+00 4.295411762552980850e-01
-2.229699999999866122e+00 -3.162499999999909051e+00 4.277805928147502823e-01
-2.112499999999727152e+00 -3.162499999999909051e+00 4.212427537226573482e-01
-1.956199999999626016e+00 -3.162499999999909051e+00 4.002804853895848280e-01
-1.799999999999727152e+00 -3.162499999999909051e+00 3.978403785158430295e-01
-1.682800000000042928e+00 -3.162499999999909051e+00 3.758176417946043069e-01
-1.526599999999689317e+00 -3.162499999999909051e+00 3.959768369793567611e-01
-1.370300000000042928e+00 -3.162499999999909051e+00 3.818098029782232561e-01
-1.253099999999903957e+00 -3.162499999999909051e+00 3.723479539614778511e-01
-1.096900000000005093e+00 -3.162499999999909051e+00 3.481528014159372963e-01
-9.405999999999039574e-01 -3.162499999999909051e+00 3.444154225333708186e-01
-7.844000000000050932e-01 -3.162499999999909051e+00 3.349741651358130734e-01
-6.671999999998661224e-01 -3.162499999999909051e+00 3.154018310979099238e-01
-5.108999999997649866e-01 -3.162499999999909051e+00 2.997727921344500723e-01
-3.546999999998661224e-01 -3.162499999999909051e+00 2.724786009011616605e-01
-2.374999999997271516e-01 -3.162499999999909051e+00 2.718196690871554355e-01
-8.119999999962601578e-02 -3.162499999999909051e+00 2.593102604306312675e-01
3.590000000031068339e-02 -3.162499999999909051e+00 2.324484932002843784e-01
1.921999999999570719e-01 -3.162499999999909051e+00 2.312232918586165920e-01
3.484000000003106834e-01 -3.162499999999909051e+00 1.999446223125093125e-01
5.046999999999570719e-01 -3.162499999999909051e+00 2.001402426947924140e-01
6.219000000000960426e-01 -3.162499999999909051e+00 1.832654107704771163e-01
7.780999999999949068e-01 -3.162499999999909051e+00 1.706221565892329928e-01
9.344000000000960426e-01 -3.162499999999909051e+00 1.568875465910410105e-01
1.051600000000235013e+00 -3.162499999999909051e+00 1.468182448082586411e-01
1.207800000000133878e+00 -3.162499999999909051e+00 1.455827476569969969e-01
1.364100000000235013e+00 -3.162499999999909051e+00 1.431014575448798787e-01
1.481300000000373984e+00 -3.162499999999909051e+00 1.233437989342874158e-01
1.637500000000272848e+00 -3.162499999999909051e+00 1.210169459660779961e-01
1.793700000000171713e+00 -3.162499999999909051e+00 1.174031167986376856e-01
1.910900000000310683e+00 -3.162499999999909051e+00 1.029478001288764433e-01
2.067199999999957072e+00 -3.162499999999909051e+00 9.368157149441412590e-02
2.223400000000310683e+00 -3.162499999999909051e+00 1.010842585923901332e-01
2.340599999999994907e+00 -3.162499999999909051e+00 9.002655908859842626e-02
2.496900000000096043e+00 -3.162499999999909051e+00 8.871899127017984776e-02
2.653099999999994907e+00 -3.162499999999909051e+00 8.129571255301615285e-02
2.770300000000133878e+00 -3.162499999999909051e+00 7.917477577668365074e-02
2.926600000000235013e+00 -3.162499999999909051e+00 7.799075767339125331e-02
3.082800000000133878e+00 -3.162499999999909051e+00 7.106167781673219941e-02
3.200000000000272848e+00 -3.162499999999909051e+00 6.863186675258430014e-02
3.356300000000373984e+00 -3.162499999999909051e+00 6.878630389649199872e-02
3.512500000000272848e+00 -3.162499999999909051e+00 6.256763490180840270e-02
3.668700000000171713e+00 -3.162499999999909051e+00 6.216609832764836974e-02
3.785900000000310683e+00 -3.162499999999909051e+00 5.321903979059529333e-02
3.942199999999957072e+00 -3.162499999999909051e+00 5.845960687386343030e-02
4.059400000000096043e+00 -3.162499999999909051e+00 5.669902343331559291e-02
4.215599999999994907e+00 -3.162499999999909051e+00 4.937870281209035678e-02
4.371900000000096043e+00 -3.162499999999909051e+00 5.000674719731502266e-02
4.528099999999994907e+00 -3.162499999999909051e+00 4.845207994864411671e-02
4.645300000000133878e+00 -3.162499999999909051e+00 4.819468470879794547e-02
4.801600000000235013e+00 -3.162499999999909051e+00 4.114205513701273131e-02
4.957800000000133878e+00 -3.162499999999909051e+00 3.773414216144936606e-02
5.075000000000272848e+00 -3.162499999999909051e+00 3.914466807580640334e-02
5.231200000000171713e+00 -3.162499999999909051e+00 3.392469261172596090e-02
5.387500000000272848e+00 -3.162499999999909051e+00 3.490279452314142689e-02
5.504699999999957072e+00 -3.162499999999909051e+00 3.631332043749847804e-02
5.660900000000310683e+00 -3.162499999999909051e+00 2.763395294988542708e-02
5.817199999999957072e+00 -3.162499999999909051e+00 3.188612231214425080e-02
5.934400000000096043e+00 -3.162499999999909051e+00 2.705738761262999406e-02
6.090599999999994907e+00 -3.162499999999909051e+00 2.801489790485776898e-02
6.246900000000096043e+00 -3.162499999999909051e+00 2.890033752992861305e-02
6.364100000000235013e+00 -3.162499999999909051e+00 2.577041141339911356e-02
6.520300000000133878e+00 -3.162499999999909051e+00 2.861205486130089307e-02
6.676600000000235013e+00 -3.162499999999909051e+00 2.520414188573752781e-02
6.793800000000373984e+00 -3.162499999999909051e+00 2.611017312999606640e-02
6.950000000000272848e+00 -3.162499999999909051e+00 2.210510319798957360e-02
7.106200000000171713e+00 -3.162499999999909051e+00 2.200214510205110094e-02
7.262500000000272848e+00 -3.162499999999909051e+00 2.315527577656197045e-02
7.379699999999957072e+00 -3.162499999999909051e+00 2.269196434483885388e-02
7.535900000000310683e+00 -3.162499999999909051e+00 2.153883367032798785e-02
7.692199999999957072e+00 -3.162499999999909051e+00 2.002534966003247097e-02
7.809400000000096043e+00 -3.162499999999909051e+00 1.960322146668474694e-02
7.965599999999994907e+00 -3.162499999999909051e+00 2.137410071682643506e-02
8.121900000000096043e+00 -3.162499999999909051e+00 1.889281060470929946e-02
8.239100000000235013e+00 -3.162499999999909051e+00 1.862511955526927401e-02
8.395300000000133878e+00 -3.162499999999909051e+00 1.715281878334915314e-02
8.551600000000235013e+00 -3.162499999999909051e+00 1.576288448817980345e-02
8.668700000000171713e+00 -3.162499999999909051e+00 1.753376373832149157e-02
8.825000000000272848e+00 -3.162499999999909051e+00 1.796618774126306634e-02
8.981200000000171713e+00 -3.162499999999909051e+00 1.526868562767514509e-02
9.098400000000310683e+00 -3.162499999999909051e+00 1.845009079217387396e-02
9.254699999999957072e+00 -3.162499999999909051e+00 1.816180812354616092e-02
9.410900000000310683e+00 -3.162499999999909051e+00 1.787352545491844441e-02
9.528099999999994907e+00 -3.162499999999909051e+00 1.841920336339233563e-02
9.684400000000096043e+00 -3.162499999999909051e+00 1.423910466829044277e-02
9.840599999999994907e+00 -3.162499999999909051e+00 1.884133155674006313e-02
9.996900000000096043e+00 -3.162499999999909051e+00 1.560844734427209619e-02
1.011410000000023501e+01 -3.162499999999909051e+00 1.658654925568756391e-02
1.027030000000013388e+01 -3.162499999999909051e+00 1.774997573979227722e-02
1.038750000000027285e+01 -3.162499999999909051e+00 1.620560430071522548e-02
1.054370000000017171e+01 -3.162499999999909051e+00 1.690571935309682222e-02
1.070000000000027285e+01 -3.162499999999909051e+00 1.547460181955208521e-02
1.085630000000037398e+01 -3.162499999999909051e+00 1.620560430071522548e-02
1.097340000000031068e+01 -3.162499999999909051e+00 1.761613021507226623e-02
1.112969999999995707e+01 -3.162499999999909051e+00 1.948996756115242701e-02
1.128590000000031068e+01 -3.162499999999909051e+00 1.688512773390913116e-02
1.140309999999999491e+01 -3.162499999999909051e+00 1.815151231395231365e-02
1.155940000000009604e+01 -3.162499999999909051e+00 1.984002508734322365e-02
1.171559999999999491e+01 -3.162499999999909051e+00 1.923257232130624883e-02
1.183280000000013388e+01 -3.162499999999909051e+00 2.108581804819871855e-02
1.198910000000023501e+01 -3.162499999999909051e+00 1.851186564973695756e-02
1.214530000000013388e+01 -3.162499999999909051e+00 2.245516072418037024e-02
1.226250000000027285e+01 -3.162499999999909051e+00 2.235220262824190104e-02
1.241870000000017171e+01 -3.162499999999909051e+00 2.310379672859273759e-02
1.257500000000027285e+01 -3.162499999999909051e+00 1.906783936780469604e-02
1.273130000000037398e+01 -3.162499999999909051e+00 2.019008261353402375e-02
1.284840000000031068e+01 -3.162499999999909051e+00 2.421574416472821109e-02
1.300469999999995707e+01 -3.162499999999909051e+00 2.156972109910952617e-02
1.312190000000009604e+01 -3.162499999999909051e+00 2.524532512411291688e-02
1.327809999999999491e+01 -3.162499999999909051e+00 2.921950762733786788e-02
1.343440000000009604e+01 -3.162499999999909051e+00 2.755158647313464895e-02
1.359059999999999491e+01 -3.162499999999909051e+00 2.608958151080837534e-02
1.370780000000013388e+01 -3.162499999999909051e+00 2.396864473447588365e-02
1.386410000000023501e+01 -3.162499999999909051e+00 2.657348456171918297e-02
1.402030000000013388e+01 -3.162499999999909051e+00 3.052707544575644291e-02
1.413750000000027285e+01 -3.162499999999909051e+00 2.442166035660515641e-02
1.429380000000037398e+01 -3.162499999999909051e+00 3.179346002579962888e-02
1.441090000000031068e+01 -3.162499999999909051e+00 2.937394477124557340e-02
1.456719999999995707e+01 -3.162499999999909051e+00 2.896211238749169317e-02
1.472340000000031068e+01 -3.162499999999909051e+00 3.255534993574431268e-02
1.487969999999995707e+01 -3.162499999999909051e+00 3.218470079036581805e-02
1.499690000000009604e+01 -3.162499999999909051e+00 3.387321356375672804e-02
1.515309999999999491e+01 -3.162499999999909051e+00 3.517048557258145580e-02
1.530940000000009604e+01 -3.162499999999909051e+00 3.351286022797208414e-02
1.542660000000023501e+01 -3.162499999999909051e+00 3.472776576004603377e-02
1.558280000000013388e+01 -3.162499999999909051e+00 3.611770005521537652e-02
1.573910000000023501e+01 -3.162499999999909051e+00 3.722964749135085349e-02
1.585620000000017171e+01 -3.162499999999909051e+00 3.834159492748633741e-02
1.601250000000027285e+01 -3.162499999999909051e+00 3.865046921530174845e-02
1.616880000000037398e+01 -3.162499999999909051e+00 4.059637722853883662e-02
1.628590000000031068e+01 -3.162499999999909051e+00 4.009188255844033794e-02
1.644219999999995707e+01 -3.162499999999909051e+00 4.368512010669294704e-02
1.659840000000031068e+01 -3.162499999999909051e+00 3.838277816586172647e-02
1.671559999999999491e+01 -3.162499999999909051e+00 4.192453666614510271e-02
1.687190000000009604e+01 -3.162499999999909051e+00 4.015365741600341459e-02
1.702809999999999491e+01 -3.162499999999909051e+00 4.287175114877903731e-02
1.718440000000009604e+01 -3.162499999999909051e+00 4.797847270732716329e-02
1.730160000000023501e+01 -3.162499999999909051e+00 4.027720713112958179e-02
1.745780000000013388e+01 -3.162499999999909051e+00 4.446760163582531844e-02
-5.549999999999727152e+00 -2.615600000000085856e+00 3.980359988981261449e-02
-5.393699999999626016e+00 -2.615600000000085856e+00 4.481765916201611855e-02
-5.276599999999689317e+00 -2.615600000000085856e+00 4.525008316495769678e-02
-5.120300000000042928e+00 -2.615600000000085856e+00 5.826398649158034265e-02
-4.964099999999689317e+00 -2.615600000000085856e+00 6.977470161750132238e-02
-4.846900000000005093e+00 -2.615600000000085856e+00 8.171784074636387341e-02
-4.690599999999903957e+00 -2.615600000000085856e+00 9.735717551941751313e-02
-4.534400000000005093e+00 -2.615600000000085856e+00 1.132847929610988624e-01
-4.378099999999903957e+00 -2.615600000000085856e+00 1.321364203274327798e-01
-4.260899999999764987e+00 -2.615600000000085856e+00 1.576185490722041838e-01
-4.104699999999866122e+00 -2.615600000000085856e+00 1.739991821360148128e-01
-3.987499999999727152e+00 -2.615600000000085856e+00 2.282683945051824925e-01
-3.831199999999626016e+00 -2.615600000000085856e+00 2.445975485210238887e-01
-3.674999999999727152e+00 -2.615600000000085856e+00 2.808079108625838871e-01
-3.557800000000042928e+00 -2.615600000000085856e+00 3.296306399566065193e-01
-3.401599999999689317e+00 -2.615600000000085856e+00 3.558231795633533534e-01
-3.245300000000042928e+00 -2.615600000000085856e+00 3.974388419416829965e-01
-3.089099999999689317e+00 -2.615600000000085856e+00 4.349155888632862399e-01
-2.971900000000005093e+00 -2.615600000000085856e+00 4.583488514988821039e-01
-2.815599999999903957e+00 -2.615600000000085856e+00 5.017868721753226957e-01
-2.659400000000005093e+00 -2.615600000000085856e+00 5.086232897456370861e-01
-2.542199999999866122e+00 -2.615600000000085856e+00 5.196295102014596434e-01
-2.385899999999764987e+00 -2.615600000000085856e+00 5.437114088414677360e-01
-2.229699999999866122e+00 -2.615600000000085856e+00 5.362984259338978710e-01
-2.112499999999727152e+00 -2.615600000000085856e+00 5.258069959577678087e-01
-1.956199999999626016e+00 -2.615600000000085856e+00 4.998924432100548265e-01
-1.799999999999727152e+00 -2.615600000000085856e+00 5.210297403062227328e-01
-1.682800000000042928e+00 -2.615600000000085856e+00 4.992129197768609417e-01
-1.526599999999689317e+00 -2.615600000000085856e+00 4.806804625079362792e-01
-1.370300000000042928e+00 -2.615600000000085856e+00 4.947548342227252038e-01
-1.253099999999903957e+00 -2.615600000000085856e+00 4.696433546233322320e-01
-1.096900000000005093e+00 -2.615600000000085856e+00 4.661118919326427412e-01
-9.405999999999039574e-01 -2.615600000000085856e+00 4.568250716789926669e-01
-7.844000000000050932e-01 -2.615600000000085856e+00 4.387250384130096381e-01
-6.671999999998661224e-01 -2.615600000000085856e+00 4.200587356193649646e-01
-5.108999999997649866e-01 -2.615600000000085856e+00 4.133046845258013247e-01
-3.546999999998661224e-01 -2.615600000000085856e+00 3.840131062313064669e-01
-2.374999999997271516e-01 -2.615600000000085856e+00 3.688782661283513398e-01
-8.119999999962601578e-02 -2.615600000000085856e+00 3.719567131969115925e-01
3.590000000031068339e-02 -2.615600000000085856e+00 3.326061289292283063e-01
1.921999999999570719e-01 -2.615600000000085856e+00 3.272214205116462660e-01
3.484000000003106834e-01 -2.615600000000085856e+00 2.955309185817851514e-01
5.046999999999570719e-01 -2.615600000000085856e+00 2.817757169644055093e-01
6.219000000000960426e-01 -2.615600000000085856e+00 2.654053797101887380e-01
7.780999999999949068e-01 -2.615600000000085856e+00 2.542344263008647354e-01
9.344000000000960426e-01 -2.615600000000085856e+00 2.333751160637306254e-01
1.051600000000235013e+00 -2.615600000000085856e+00 2.153059702265290865e-01
1.207800000000133878e+00 -2.615600000000085856e+00 2.041041293884235108e-01
1.364100000000235013e+00 -2.615600000000085856e+00 1.981840388719614543e-01
1.481300000000373984e+00 -2.615600000000085856e+00 1.764392890097565281e-01
1.637500000000272848e+00 -2.615600000000085856e+00 1.746890013788025275e-01
1.793700000000171713e+00 -2.615600000000085856e+00 1.649594613126171005e-01
1.910900000000310683e+00 -2.615600000000085856e+00 1.471785981440432711e-01
2.067199999999957072e+00 -2.615600000000085856e+00 1.398685733324118996e-01
2.223400000000310683e+00 -2.615600000000085856e+00 1.339690744351375584e-01
2.340599999999994907e+00 -2.615600000000085856e+00 1.285431827791801707e-01
2.496900000000096043e+00 -2.615600000000085856e+00 1.119875209522741416e-01
2.653099999999994907e+00 -2.615600000000085856e+00 1.099901338910678067e-01
2.770300000000133878e+00 -2.615600000000085856e+00 1.138304708695727641e-01
2.926600000000235013e+00 -2.615600000000085856e+00 9.674972275338053485e-02
3.082800000000133878e+00 -2.615600000000085856e+00 9.358890920806949010e-02
3.200000000000272848e+00 -2.615600000000085856e+00 8.888372422368140402e-02
3.356300000000373984e+00 -2.615600000000085856e+00 8.912052784433988073e-02
3.512500000000272848e+00 -2.615600000000085856e+00 8.822479240967519287e-02
3.668700000000171713e+00 -2.615600000000085856e+00 7.931891711099751940e-02
3.785900000000310683e+00 -2.615600000000085856e+00 7.492260641442483049e-02
3.942199999999957072e+00 -2.615600000000085856e+00 7.927773387262213034e-02
4.059400000000096043e+00 -2.615600000000085856e+00 7.417101231407401130e-02
4.215599999999994907e+00 -2.615600000000085856e+00 6.727281988619648878e-02
4.371900000000096043e+00 -2.615600000000085856e+00 5.723440553219563687e-02
4.528099999999994907e+00 -2.615600000000085856e+00 6.049817717344514734e-02
4.645300000000133878e+00 -2.615600000000085856e+00 5.161289349395516146e-02
4.801600000000235013e+00 -2.615600000000085856e+00 5.270424931090294390e-02
4.957800000000133878e+00 -2.615600000000085856e+00 5.314696912343836593e-02
5.075000000000272848e+00 -2.615600000000085856e+00 4.791669784976407276e-02
5.231200000000171713e+00 -2.615600000000085856e+00 4.928604052574573485e-02
5.387500000000272848e+00 -2.615600000000085856e+00 4.917278662021341146e-02
5.504699999999957072e+00 -2.615600000000085856e+00 5.017148015081657891e-02
5.660900000000310683e+00 -2.615600000000085856e+00 4.933751957371496077e-02
5.817199999999957072e+00 -2.615600000000085856e+00 4.268642657608977958e-02
5.934400000000096043e+00 -2.615600000000085856e+00 4.135826713848351349e-02
6.090599999999994907e+00 -2.615600000000085856e+00 3.888727283596022516e-02
6.246900000000096043e+00 -2.615600000000085856e+00 3.870194826327098131e-02
6.364100000000235013e+00 -2.615600000000085856e+00 4.192453666614510271e-02
6.520300000000133878e+00 -2.615600000000085856e+00 2.969311486865483518e-02
6.676600000000235013e+00 -2.615600000000085856e+00 3.740467625444626049e-02
6.793800000000373984e+00 -2.615600000000085856e+00 3.118600725976265406e-02
6.950000000000272848e+00 -2.615600000000085856e+00 3.281274517559048393e-02
7.106200000000171713e+00 -2.615600000000085856e+00 3.008435563322102088e-02
7.262500000000272848e+00 -2.615600000000085856e+00 3.265830803168277841e-02
7.379699999999957072e+00 -2.615600000000085856e+00 2.823110990632855463e-02
7.535900000000310683e+00 -2.615600000000085856e+00 2.603810246283913901e-02
7.692199999999957072e+00 -2.615600000000085856e+00 2.724271218531924138e-02
7.809400000000096043e+00 -2.615600000000085856e+00 2.702650018384845226e-02
7.965599999999994907e+00 -2.615600000000085856e+00 2.607928570121452461e-02
8.121900000000096043e+00 -2.615600000000085856e+00 2.566745331746064437e-02
8.239100000000235013e+00 -2.615600000000085856e+00 2.554390360233448065e-02
8.395300000000133878e+00 -2.615600000000085856e+00 2.454521007173132013e-02
8.551600000000235013e+00 -2.615600000000085856e+00 2.253752720093114836e-02
8.668700000000171713e+00 -2.615600000000085856e+00 2.056073175891251839e-02
8.825000000000272848e+00 -2.615600000000085856e+00 2.346415006437738149e-02
8.981200000000171713e+00 -2.615600000000085856e+00 2.108581804819871855e-02
9.098400000000310683e+00 -2.615600000000085856e+00 2.000475804084477643e-02
9.254699999999957072e+00 -2.615600000000085856e+00 2.383479920975587266e-02
9.410900000000310683e+00 -2.615600000000085856e+00 2.320675482453120678e-02
9.528099999999994907e+00 -2.615600000000085856e+00 2.079753537957099857e-02
9.684400000000096043e+00 -2.615600000000085856e+00 1.892369803349084126e-02
9.840599999999994907e+00 -2.615600000000085856e+00 1.769849669182304436e-02
9.996900000000096043e+00 -2.615600000000085856e+00 1.951055918034012154e-02
1.011410000000023501e+01 -2.615600000000085856e+00 2.223894872270958459e-02
1.027030000000013388e+01 -2.615600000000085856e+00 1.789411707410613547e-02
1.038750000000027285e+01 -2.615600000000085856e+00 2.208451157880187907e-02
1.054370000000017171e+01 -2.615600000000085856e+00 2.000475804084477643e-02
1.070000000000027285e+01 -2.615600000000085856e+00 2.175504567179877349e-02
1.085630000000037398e+01 -2.615600000000085856e+00 2.099315576185409316e-02
1.097340000000031068e+01 -2.615600000000085856e+00 2.186829957733108995e-02
1.112969999999995707e+01 -2.615600000000085856e+00 1.952085498993396881e-02
1.128590000000031068e+01 -2.615600000000085856e+00 2.355681235072200341e-02
1.140309999999999491e+01 -2.615600000000085856e+00 2.031363232866019095e-02
1.155940000000009604e+01 -2.615600000000085856e+00 2.089019766591562050e-02
1.171559999999999491e+01 -2.615600000000085856e+00 2.014889937515863816e-02
1.183280000000013388e+01 -2.615600000000085856e+00 2.000475804084477643e-02
1.198910000000023501e+01 -2.615600000000085856e+00 2.145646719357720972e-02
1.214530000000013388e+01 -2.615600000000085856e+00 2.189918700611263175e-02
1.226250000000027285e+01 -2.615600000000085856e+00 2.045777366297404573e-02
1.241870000000017171e+01 -2.615600000000085856e+00 2.180652471976800982e-02
1.257500000000027285e+01 -2.615600000000085856e+00 2.741774094841464143e-02
1.273130000000037398e+01 -2.615600000000085856e+00 2.363917882747278154e-02
1.284840000000031068e+01 -2.615600000000085856e+00 2.761336133069773255e-02
1.300469999999995707e+01 -2.615600000000085856e+00 1.991209575450015451e-02
1.312190000000009604e+01 -2.615600000000085856e+00 2.829288476389163823e-02
1.327809999999999491e+01 -2.615600000000085856e+00 2.556449522152217518e-02
1.343440000000009604e+01 -2.615600000000085856e+00 2.870471714764551846e-02
1.359059999999999491e+01 -2.615600000000085856e+00 2.946660705759019880e-02
1.370780000000013388e+01 -2.615600000000085856e+00 3.387321356375672804e-02
1.386410000000023501e+01 -2.615600000000085856e+00 3.099038687747955600e-02
1.402030000000013388e+01 -2.615600000000085856e+00 3.123748630773188692e-02
1.413750000000027285e+01 -2.615600000000085856e+00 3.742526787363395502e-02
1.429380000000037398e+01 -2.615600000000085856e+00 3.073299163763338476e-02
1.441090000000031068e+01 -2.615600000000085856e+00 3.577793833861843409e-02
1.456719999999995707e+01 -2.615600000000085856e+00 3.904170997986793762e-02
1.472340000000031068e+01 -2.615600000000085856e+00 3.635450367587386017e-02
1.487969999999995707e+01 -2.615600000000085856e+00 3.698254806109853299e-02
1.499690000000009604e+01 -2.615600000000085856e+00 3.973152922265568709e-02
1.515309999999999491e+01 -2.615600000000085856e+00 4.137885875767120802e-02
1.530940000000009604e+01 -2.615600000000085856e+00 4.035957360788035297e-02
1.542660000000023501e+01 -2.615600000000085856e+00 4.492061725795459121e-02
1.558280000000013388e+01 -2.615600000000085856e+00 4.123471742335735324e-02
1.573910000000023501e+01 -2.615600000000085856e+00 4.147152104401583689e-02
1.585620000000017171e+01 -2.615600000000085856e+00 4.476618011404687875e-02
1.601250000000027285e+01 -2.615600000000085856e+00 3.856810273855097032e-02
1.616880000000037398e+01 -2.615600000000085856e+00 4.589871916937005719e-02
1.628590000000031068e+01 -2.615600000000085856e+00 4.842119251986258532e-02
1.644219999999995707e+01 -2.615600000000085856e+00 4.906982852427494574e-02
1.659840000000031068e+01 -2.615600000000085856e+00 5.040828377147505562e-02
1.671559999999999491e+01 -2.615600000000085856e+00 4.493091306754843500e-02
1.687190000000009604e+01 -2.615600000000085856e+00 5.594742933296475984e-02
1.702809999999999491e+01 -2.615600000000085856e+00 5.598861257134014197e-02
1.718440000000009604e+01 -2.615600000000085856e+00 5.535027237652163229e-02
1.730160000000023501e+01 -2.615600000000085856e+00 5.387797160460150447e-02
1.745780000000013388e+01 -2.615600000000085856e+00 4.825645956636102907e-02
-5.549999999999727152e+00 -2.146900000000186992e+00 2.813844761998393271e-02
-5.393699999999626016e+00 -2.146900000000186992e+00 2.801489790485776898e-02
-5.276599999999689317e+00 -2.146900000000186992e+00 3.420267947075983361e-02
-5.120300000000042928e+00 -2.146900000000186992e+00 4.251139781299438647e-02
-4.964099999999689317e+00 -2.146900000000186992e+00 4.287175114877903731e-02
-4.846900000000005093e+00 -2.146900000000186992e+00 5.466045313373387587e-02
-4.690599999999903957e+00 -2.146900000000186992e+00 6.122917965460828588e-02
-4.534400000000005093e+00 -2.146900000000186992e+00 7.550946756127412118e-02
-4.378099999999903957e+00 -2.146900000000186992e+00 9.333151396822331192e-02
-4.260899999999764987e+00 -2.146900000000186992e+00 1.046157212830796795e-01
-4.104699999999866122e+00 -2.146900000000186992e+00 1.193902080502501489e-01
-3.987499999999727152e+00 -2.146900000000186992e+00 1.492068726340311513e-01
-3.831199999999626016e+00 -2.146900000000186992e+00 1.658654925568756322e-01
-3.674999999999727152e+00 -2.146900000000186992e+00 1.983899550638384135e-01
-3.557800000000042928e+00 -2.146900000000186992e+00 2.396040808680080791e-01
-3.401599999999689317e+00 -2.146900000000186992e+00 2.684941225883428761e-01
-3.245300000000042928e+00 -2.146900000000186992e+00 3.242356357294306490e-01
-3.089099999999689317e+00 -2.146900000000186992e+00 3.619594820812861435e-01
-2.971900000000005093e+00 -2.146900000000186992e+00 4.188541258968848657e-01
-2.815599999999903957e+00 -2.146900000000186992e+00 4.556719410044818286e-01
-2.659400000000005093e+00 -2.146900000000186992e+00 5.012411942668487663e-01
-2.542199999999866122e+00 -2.146900000000186992e+00 5.320050733332636339e-01
-2.385899999999764987e+00 -2.146900000000186992e+00 5.755666437248305733e-01
-2.229699999999866122e+00 -2.146900000000186992e+00 6.076689780384455508e-01
-2.112499999999727152e+00 -2.146900000000186992e+00 6.213315173694805571e-01
-1.956199999999626016e+00 -2.146900000000186992e+00 6.396786500657158925e-01
-1.799999999999727152e+00 -2.146900000000186992e+00 6.401110740686575262e-01
-1.682800000000042928e+00 -2.146900000000186992e+00 6.359103837543679250e-01
-1.526599999999689317e+00 -2.146900000000186992e+00 6.414804167446391814e-01
-1.370300000000042928e+00 -2.146900000000186992e+00 6.259234484483363614e-01
-1.253099999999903957e+00 -2.146900000000186992e+00 6.120035138774551076e-01
-1.096900000000005093e+00 -2.146900000000186992e+00 5.934710566085305006e-01
-9.405999999999039574e-01 -2.146900000000186992e+00 5.780685254561352959e-01
-7.844000000000050932e-01 -2.146900000000186992e+00 5.765035623978705948e-01
-6.671999999998661224e-01 -2.146900000000186992e+00 5.263011948182724220e-01
-5.108999999997649866e-01 -2.146900000000186992e+00 5.289986969318604126e-01
-3.546999999998661224e-01 -2.146900000000186992e+00 4.964742344248976313e-01
-2.374999999997271516e-01 -2.146900000000186992e+00 5.171894033277179004e-01
-8.119999999962601578e-02 -2.146900000000186992e+00 5.160774558915823818e-01
3.590000000031068339e-02 -2.146900000000186992e+00 4.741426234158434005e-01
1.921999999999570719e-01 -2.146900000000186992e+00 4.470749399936195800e-01
3.484000000003106834e-01 -2.146900000000186992e+00 4.188541258968848657e-01
5.046999999999570719e-01 -2.146900000000186992e+00 4.028132545496711514e-01
6.219000000000960426e-01 -2.146900000000186992e+00 3.819539443125370970e-01
7.780999999999949068e-01 -2.146900000000186992e+00 3.694445356560129290e-01
9.344000000000960426e-01 -2.146900000000186992e+00 3.466702048344233456e-01
1.051600000000235013e+00 -2.146900000000186992e+00 3.125910750787896375e-01
1.207800000000133878e+00 -2.146900000000186992e+00 2.998345669920131629e-01
1.364100000000235013e+00 -2.146900000000186992e+00 2.758865138767249703e-01
1.481300000000373984e+00 -2.146900000000186992e+00 2.630373435036039154e-01
1.637500000000272848e+00 -2.146900000000186992e+00 2.448240563320885077e-01
1.793700000000171713e+00 -2.146900000000186992e+00 2.379567513329925443e-01
1.910900000000310683e+00 -2.146900000000186992e+00 2.133394705941042968e-01
2.067199999999957072e+00 -2.146900000000186992e+00 1.963925680026320786e-01
2.223400000000310683e+00 -2.146900000000186992e+00 1.759553859588457447e-01
2.340599999999994907e+00 -2.146900000000186992e+00 1.755847368134672293e-01
2.496900000000096043e+00 -2.146900000000186992e+00 1.629929616801923387e-01
2.653099999999994907e+00 -2.146900000000186992e+00 1.462725668997847395e-01
2.770300000000133878e+00 -2.146900000000186992e+00 1.459533968023754846e-01
2.926600000000235013e+00 -2.146900000000186992e+00 1.429470204009721523e-01
3.082800000000133878e+00 -2.146900000000186992e+00 1.216964693992718949e-01
3.200000000000272848e+00 -2.146900000000186992e+00 1.250220158980844820e-01
3.356300000000373984e+00 -2.146900000000186992e+00 1.112874058998925414e-01
3.512500000000272848e+00 -2.146900000000186992e+00 1.062630508180951866e-01
3.668700000000171713e+00 -2.146900000000186992e+00 1.047907500461750657e-01
3.785900000000310683e+00 -2.146900000000186992e+00 1.013622454514239990e-01
3.942199999999957072e+00 -2.146900000000186992e+00 9.655410237109744720e-02
4.059400000000096043e+00 -2.146900000000186992e+00 8.590823525105961700e-02
4.215599999999994907e+00 -2.146900000000186992e+00 8.656716706506582815e-02
4.371900000000096043e+00 -2.146900000000186992e+00 8.340635351975478340e-02
4.528099999999994907e+00 -2.146900000000186992e+00 8.150162874489308429e-02
4.645300000000133878e+00 -2.146900000000186992e+00 7.901004282318210836e-02
4.801600000000235013e+00 -2.146900000000186992e+00 7.312083973550159710e-02
4.957800000000133878e+00 -2.146900000000186992e+00 6.855979608542736581e-02
5.075000000000272848e+00 -2.146900000000186992e+00 6.451354291504547700e-02
5.231200000000171713e+00 -2.146900000000186992e+00 6.124977127379598041e-02
5.387500000000272848e+00 -2.146900000000186992e+00 6.213521089886682447e-02
5.504699999999957072e+00 -2.146900000000186992e+00 5.754327982001104791e-02
5.660900000000310683e+00 -2.146900000000186992e+00 5.453690341860771562e-02
5.817199999999957072e+00 -2.146900000000186992e+00 5.781097086945106989e-02
5.934400000000096043e+00 -2.146900000000186992e+00 5.134520244451513254e-02
6.090599999999994907e+00 -2.146900000000186992e+00 4.980083100543808428e-02
6.246900000000096043e+00 -2.146900000000186992e+00 5.125254015817051062e-02
6.364100000000235013e+00 -2.146900000000186992e+00 4.819468470879794547e-02
6.520300000000133878e+00 -2.146900000000186992e+00 4.812261404164101114e-02
6.676600000000235013e+00 -2.146900000000186992e+00 4.260406009933900839e-02
6.793800000000373984e+00 -2.146900000000186992e+00 4.502357535389305693e-02
6.950000000000272848e+00 -2.146900000000186992e+00 3.765177568469858793e-02
7.106200000000171713e+00 -2.146900000000186992e+00 4.372630334506833610e-02
7.262500000000272848e+00 -2.146900000000186992e+00 4.453967230298225277e-02
7.379699999999957072e+00 -2.146900000000186992e+00 4.103909704107425865e-02
7.535900000000310683e+00 -2.146900000000186992e+00 3.782680444779398798e-02
7.692199999999957072e+00 -2.146900000000186992e+00 3.468658252167063777e-02
7.809400000000096043e+00 -2.146900000000186992e+00 3.833129911789249361e-02
7.965599999999994907e+00 -2.146900000000186992e+00 3.135074021326420685e-02
8.121900000000096043e+00 -2.146900000000186992e+00 3.402765070766443356e-02
8.239100000000235013e+00 -2.146900000000186992e+00 3.139192345163959591e-02
8.395300000000133878e+00 -2.146900000000186992e+00 3.057855449372567924e-02
8.551600000000235013e+00 -2.146900000000186992e+00 3.065062516088260663e-02
8.668700000000171713e+00 -2.146900000000186992e+00 2.808696857201469638e-02
8.825000000000272848e+00 -2.146900000000186992e+00 3.120659887895034512e-02
8.981200000000171713e+00 -2.146900000000186992e+00 2.566745331746064437e-02
9.098400000000310683e+00 -2.146900000000186992e+00 2.883856267236552945e-02
9.254699999999957072e+00 -2.146900000000186992e+00 2.664555522887611383e-02
9.410900000000310683e+00 -2.146900000000186992e+00 2.814874342957777997e-02
9.528099999999994907e+00 -2.146900000000186992e+00 2.739714932922694690e-02
9.684400000000096043e+00 -2.146900000000186992e+00 2.104463480982332949e-02
9.840599999999994907e+00 -2.146900000000186992e+00 2.751040323475926336e-02
9.996900000000096043e+00 -2.146900000000186992e+00 2.504970474182982229e-02
1.011410000000023501e+01 -2.146900000000186992e+00 2.472023883482671672e-02
1.027030000000013388e+01 -2.146900000000186992e+00 3.021820115794103187e-02
1.038750000000027285e+01 -2.146900000000186992e+00 2.231101938986651198e-02
1.054370000000017171e+01 -2.146900000000186992e+00 2.358769977950354521e-02
1.070000000000027285e+01 -2.146900000000186992e+00 2.611017312999606640e-02
1.085630000000037398e+01 -2.146900000000186992e+00 2.513207121858060042e-02
1.097340000000031068e+01 -2.146900000000186992e+00 2.928128248490095148e-02
1.112969999999995707e+01 -2.146900000000186992e+00 2.598662341486990268e-02
1.128590000000031068e+01 -2.146900000000186992e+00 2.444225197579284747e-02
1.140309999999999491e+01 -2.146900000000186992e+00 2.581159465177450263e-02
1.155940000000009604e+01 -2.146900000000186992e+00 2.563656588867910258e-02
1.171559999999999491e+01 -2.146900000000186992e+00 3.032115925387950106e-02
1.183280000000013388e+01 -2.146900000000186992e+00 2.594544017649451362e-02
1.198910000000023501e+01 -2.146900000000186992e+00 2.379361597138048359e-02
1.214530000000013388e+01 -2.146900000000186992e+00 2.876649200520859859e-02
1.226250000000027285e+01 -2.146900000000186992e+00 2.691324627831613581e-02
1.241870000000017171e+01 -2.146900000000186992e+00 2.381420759056818159e-02
1.257500000000027285e+01 -2.146900000000186992e+00 2.699561275506691047e-02
1.273130000000037398e+01 -2.146900000000186992e+00 3.082565392397800669e-02
1.284840000000031068e+01 -2.146900000000186992e+00 2.720152894694385232e-02
1.300469999999995707e+01 -2.146900000000186992e+00 2.928128248490095148e-02
1.312190000000009604e+01 -2.146900000000186992e+00 3.019760953875333734e-02
1.327809999999999491e+01 -2.146900000000186992e+00 3.084624554316570122e-02
1.343440000000009604e+01 -2.146900000000186992e+00 3.047559639778721005e-02
1.359059999999999491e+01 -2.146900000000186992e+00 2.798401047607622719e-02
1.370780000000013388e+01 -2.146900000000186992e+00 3.506752747664298314e-02
1.386410000000023501e+01 -2.146900000000186992e+00 3.785769187657552631e-02
1.402030000000013388e+01 -2.146900000000186992e+00 3.355404346634747320e-02
1.413750000000027285e+01 -2.146900000000186992e+00 3.695166063231698772e-02
1.429380000000037398e+01 -2.146900000000186992e+00 4.154359171117276428e-02
1.441090000000031068e+01 -2.146900000000186992e+00 4.658853841215780667e-02
1.456719999999995707e+01 -2.146900000000186992e+00 4.092584313554194220e-02
1.472340000000031068e+01 -2.146900000000186992e+00 3.870194826327098131e-02
1.487969999999995707e+01 -2.146900000000186992e+00 4.293352600634211397e-02
1.499690000000009604e+01 -2.146900000000186992e+00 4.737101994129018501e-02
1.515309999999999491e+01 -2.146900000000186992e+00 4.238784809786821928e-02
1.530940000000009604e+01 -2.146900000000186992e+00 4.622818507637316277e-02
1.542660000000023501e+01 -2.146900000000186992e+00 4.716510374941323969e-02
1.558280000000013388e+01 -2.146900000000186992e+00 5.053183348660122282e-02
1.573910000000023501e+01 -2.146900000000186992e+00 4.972876033828115688e-02
1.585620000000017171e+01 -2.146900000000186992e+00 5.064508739213353927e-02
1.601250000000027285e+01 -2.146900000000186992e+00 5.751239239122950958e-02
1.616880000000037398e+01 -2.146900000000186992e+00 4.813290985123486188e-02
1.628590000000031068e+01 -2.146900000000186992e+00 5.440305789388770463e-02
1.644219999999995707e+01 -2.146900000000186992e+00 5.047005862903813922e-02
1.659840000000031068e+01 -2.146900000000186992e+00 5.644162819346941473e-02
1.671559999999999491e+01 -2.146900000000186992e+00 5.747120915285412052e-02
1.687190000000009604e+01 -2.146900000000186992e+00 5.165407673233054359e-02
1.702809999999999491e+01 -2.146900000000186992e+00 5.281750321643526036e-02
1.718440000000009604e+01 -2.146900000000186992e+00 6.285591757043611227e-02
1.730160000000023501e+01 -2.146900000000186992e+00 6.582111073346405550e-02
1.745780000000013388e+01 -2.146900000000186992e+00 6.414289376966698930e-02
-5.549999999999727152e+00 -1.599999999999909051e+00 2.042688623419250740e-02
-5.393699999999626016e+00 -1.599999999999909051e+00 2.727359961410077971e-02
-5.276599999999689317e+00 -1.599999999999909051e+00 2.609987732040222261e-02
-5.120300000000042928e+00 -1.599999999999909051e+00 2.832377219267317656e-02
-4.964099999999689317e+00 -1.599999999999909051e+00 3.025938439631642093e-02
-4.846900000000005093e+00 -1.599999999999909051e+00 3.889756864555407589e-02
-4.690599999999903957e+00 -1.599999999999909051e+00 4.533244964170846797e-02
-4.534400000000005093e+00 -1.599999999999909051e+00 4.914189919143187313e-02
-4.378099999999903957e+00 -1.599999999999909051e+00 6.047758555425745280e-02
-4.260899999999764987e+00 -1.599999999999909051e+00 7.240013306393230930e-02
-4.104699999999866122e+00 -1.599999999999909051e+00 7.524177651183409921e-02
-3.987499999999727152e+00 -1.599999999999909051e+00 8.794680555064132710e-02
-3.831199999999626016e+00 -1.599999999999909051e+00 1.088370032165569545e-01
-3.674999999999727152e+00 -1.599999999999909051e+00 1.390243169457164585e-01
-3.557800000000042928e+00 -1.599999999999909051e+00 1.490730271093111403e-01
-3.401599999999689317e+00 -1.599999999999909051e+00 1.809591494214553842e-01
-3.245300000000042928e+00 -1.599999999999909051e+00 2.144411222206459300e-01
-3.089099999999689317e+00 -1.599999999999909051e+00 2.660849031433826228e-01
-2.971900000000005093e+00 -1.599999999999909051e+00 3.059296862715706333e-01
-2.815599999999903957e+00 -1.599999999999909051e+00 3.539390464076793696e-01
-2.659400000000005093e+00 -1.599999999999909051e+00 4.160742573065461247e-01
-2.542199999999866122e+00 -1.599999999999909051e+00 4.633217275327101703e-01
-2.385899999999764987e+00 -1.599999999999909051e+00 5.185278585749180102e-01
-2.229699999999866122e+00 -1.599999999999909051e+00 5.710982623611009501e-01
-2.112499999999727152e+00 -1.599999999999909051e+00 6.223199150904897836e-01
-1.956199999999626016e+00 -1.599999999999909051e+00 6.537427259709109872e-01
-1.799999999999727152e+00 -1.599999999999909051e+00 7.036259234530998219e-01
-1.682800000000042928e+00 -1.599999999999909051e+00 7.241145845448554441e-01
-1.526599999999689317e+00 -1.599999999999909051e+00 7.638152263387295582e-01
-1.370300000000042928e+00 -1.599999999999909051e+00 7.497614462431283489e-01
-1.253099999999903957e+00 -1.599999999999909051e+00 7.497511504335345744e-01
-1.096900000000005093e+00 -1.599999999999909051e+00 7.674599429349514557e-01
-9.405999999999039574e-01 -1.599999999999909051e+00 7.336485042287578251e-01
-7.844000000000050932e-01 -1.599999999999909051e+00 7.140040995236976995e-01
-6.671999999998661224e-01 -1.599999999999909051e+00 7.129539269451252714e-01
-5.108999999997649866e-01 -1.599999999999909051e+00 6.706999243719770076e-01
-3.546999999998661224e-01 -1.599999999999909051e+00 6.817267364469871138e-01
-2.374999999997271516e-01 -1.599999999999909051e+00 6.664477550097182013e-01
-8.119999999962601578e-02 -1.599999999999909051e+00 6.433439582811254498e-01
3.590000000031068339e-02 -1.599999999999909051e+00 6.166675156234677768e-01
1.921999999999570719e-01 -1.599999999999909051e+00 5.949845406188259966e-01
3.484000000003106834e-01 -1.599999999999909051e+00 5.933886901317796392e-01
5.046999999999570719e-01 -1.599999999999909051e+00 5.696053699699930029e-01
6.219000000000960426e-01 -1.599999999999909051e+00 5.544190508190687261e-01
7.780999999999949068e-01 -1.599999999999909051e+00 5.284942022617619140e-01
9.344000000000960426e-01 -1.599999999999909051e+00 4.972258285252484367e-01
1.051600000000235013e+00 -1.599999999999909051e+00 4.576590322560943336e-01
1.207800000000133878e+00 -1.599999999999909051e+00 4.423697550092314801e-01
1.364100000000235013e+00 -1.599999999999909051e+00 4.225812089698575136e-01
1.481300000000373984e+00 -1.599999999999909051e+00 3.904788746562424251e-01
1.637500000000272848e+00 -1.599999999999909051e+00 3.599620950200798086e-01
1.793700000000171713e+00 -1.599999999999909051e+00 3.436329410042384680e-01
1.910900000000310683e+00 -1.599999999999909051e+00 3.030262679661058223e-01
2.067199999999957072e+00 -1.599999999999909051e+00 2.791193980891930049e-01
2.223400000000310683e+00 -1.599999999999909051e+00 2.667541307669826778e-01
2.340599999999994907e+00 -1.599999999999909051e+00 2.366080002761985768e-01
2.496900000000096043e+00 -1.599999999999909051e+00 2.266519523989485030e-01
2.653099999999994907e+00 -1.599999999999909051e+00 1.958160026653766594e-01
2.770300000000133878e+00 -1.599999999999909051e+00 2.008815409855493894e-01
2.926600000000235013e+00 -1.599999999999909051e+00 1.750390589049933554e-01
3.082800000000133878e+00 -1.599999999999909051e+00 1.707971853523283789e-01
3.200000000000272848e+00 -1.599999999999909051e+00 1.646402912152078457e-01
3.356300000000373984e+00 -1.599999999999909051e+00 1.518014166516805930e-01
3.512500000000272848e+00 -1.599999999999909051e+00 1.495569301602219514e-01
3.668700000000171713e+00 -1.599999999999909051e+00 1.401774476202272968e-01
3.785900000000310683e+00 -1.599999999999909051e+00 1.249602410405214054e-01
3.942199999999957072e+00 -1.599999999999909051e+00 1.147776853522066848e-01
4.059400000000096043e+00 -1.599999999999909051e+00 1.152924758318990273e-01
4.215599999999994907e+00 -1.599999999999909051e+00 1.101960500829447520e-01
4.371900000000096043e+00 -1.599999999999909051e+00 1.025462635547164103e-01
4.528099999999994907e+00 -1.599999999999909051e+00 1.044509883295781094e-01
4.645300000000133878e+00 -1.599999999999909051e+00 9.756309171129444457e-02
4.801600000000235013e+00 -1.599999999999909051e+00 9.659528560947283626e-02
4.957800000000133878e+00 -1.599999999999909051e+00 8.345783256772401626e-02
5.075000000000272848e+00 -1.599999999999909051e+00 8.062648492941609790e-02
5.231200000000171713e+00 -1.599999999999909051e+00 8.316954989909630669e-02
5.387500000000272848e+00 -1.599999999999909051e+00 8.445652609832718372e-02
5.504699999999957072e+00 -1.599999999999909051e+00 8.046175197591452777e-02
5.660900000000310683e+00 -1.599999999999909051e+00 7.345030564250470961e-02
5.817199999999957072e+00 -1.599999999999909051e+00 7.303847325875083285e-02
5.934400000000096043e+00 -1.599999999999909051e+00 6.688157912163031349e-02
6.090599999999994907e+00 -1.599999999999909051e+00 7.190593420342765441e-02
6.246900000000096043e+00 -1.599999999999909051e+00 6.648004254747026665e-02
6.364100000000235013e+00 -1.599999999999909051e+00 6.698453721756877921e-02
6.520300000000133878e+00 -1.599999999999909051e+00 6.465768424935934566e-02
6.676600000000235013e+00 -1.599999999999909051e+00 6.364869490916233441e-02
6.793800000000373984e+00 -1.599999999999909051e+00 5.626659943037401468e-02
6.950000000000272848e+00 -1.599999999999909051e+00 5.836694458751880837e-02
7.106200000000171713e+00 -1.599999999999909051e+00 5.822280325320495359e-02
7.262500000000272848e+00 -1.599999999999909051e+00 5.527820170936470490e-02
7.379699999999957072e+00 -1.599999999999909051e+00 5.272484093009063844e-02
7.535900000000310683e+00 -1.599999999999909051e+00 4.150240847279737522e-02
7.692199999999957072e+00 -1.599999999999909051e+00 4.827705118554872360e-02
7.809400000000096043e+00 -1.599999999999909051e+00 5.008911367406580079e-02
7.965599999999994907e+00 -1.599999999999909051e+00 4.443671420704377317e-02
8.121900000000096043e+00 -1.599999999999909051e+00 4.601197307490237365e-02
8.239100000000235013e+00 -1.599999999999909051e+00 3.714728101460008231e-02
8.395300000000133878e+00 -1.599999999999909051e+00 4.172891628386200813e-02
8.551600000000235013e+00 -1.599999999999909051e+00 4.011247417762802553e-02
8.668700000000171713e+00 -1.599999999999909051e+00 3.873283569205252658e-02
8.825000000000272848e+00 -1.599999999999909051e+00 3.277156193721509486e-02
8.981200000000171713e+00 -1.599999999999909051e+00 4.138915456726505876e-02
9.098400000000310683e+00 -1.599999999999909051e+00 3.555143052755379424e-02
9.254699999999957072e+00 -1.599999999999909051e+00 3.362611413350440059e-02
9.410900000000310683e+00 -1.599999999999909051e+00 3.231854631508582903e-02
9.528099999999994907e+00 -1.599999999999909051e+00 2.770602361704235794e-02
9.684400000000096043e+00 -1.599999999999909051e+00 3.207144688483349465e-02
9.840599999999994907e+00 -1.599999999999909051e+00 3.117571145016880679e-02
9.996900000000096043e+00 -1.599999999999909051e+00 3.168020612026730548e-02
1.011410000000023501e+01 -1.599999999999909051e+00 3.299806974827973471e-02
1.027030000000013388e+01 -1.599999999999909051e+00 3.214351755199042898e-02
1.038750000000027285e+01 -1.599999999999909051e+00 3.006376401403332635e-02
1.054370000000017171e+01 -1.599999999999909051e+00 2.878708362439629312e-02
1.070000000000027285e+01 -1.599999999999909051e+00 2.997110172768870442e-02
1.085630000000037398e+01 -1.599999999999909051e+00 3.228765888630428377e-02
1.097340000000031068e+01 -1.599999999999909051e+00 2.642934322740532471e-02
1.112969999999995707e+01 -1.599999999999909051e+00 2.930187410408864601e-02
1.128590000000031068e+01 -1.599999999999909051e+00 2.984755201256253723e-02
1.140309999999999491e+01 -1.599999999999909051e+00 3.200967202727041105e-02
1.155940000000009604e+01 -1.599999999999909051e+00 2.988873525093792630e-02
1.171559999999999491e+01 -1.599999999999909051e+00 2.891063333952246031e-02
1.183280000000013388e+01 -1.599999999999909051e+00 3.183464326417501794e-02
1.198910000000023501e+01 -1.599999999999909051e+00 3.026968020591026473e-02
1.214530000000013388e+01 -1.599999999999909051e+00 3.497486519029836122e-02
1.226250000000027285e+01 -1.599999999999909051e+00 3.677663186922159461e-02
1.241870000000017171e+01 -1.599999999999909051e+00 3.305984460584281137e-02
1.257500000000027285e+01 -1.599999999999909051e+00 3.463510347370141185e-02
1.273130000000037398e+01 -1.599999999999909051e+00 3.326576079771974975e-02
1.284840000000031068e+01 -1.599999999999909051e+00 3.663249053490773288e-02
1.300469999999995707e+01 -1.599999999999909051e+00 3.343049375122130601e-02
1.312190000000009604e+01 -1.599999999999909051e+00 3.452184956816908845e-02
1.327809999999999491e+01 -1.599999999999909051e+00 3.706491453784930418e-02
1.343440000000009604e+01 -1.599999999999909051e+00 4.039046103666189824e-02
1.359059999999999491e+01 -1.599999999999909051e+00 3.871224407286483205e-02
1.370780000000013388e+01 -1.599999999999909051e+00 3.907259740864947595e-02
1.386410000000023501e+01 -1.599999999999909051e+00 3.755911339835395907e-02
1.402030000000013388e+01 -1.599999999999909051e+00 4.152300009198506975e-02
1.413750000000027285e+01 -1.599999999999909051e+00 4.393221953694527449e-02
1.429380000000037398e+01 -1.599999999999909051e+00 4.994497233975193906e-02
1.441090000000031068e+01 -1.599999999999909051e+00 4.627966412434239563e-02
1.456719999999995707e+01 -1.599999999999909051e+00 4.494120887714228574e-02
1.472340000000031068e+01 -1.599999999999909051e+00 4.341742905725292506e-02
1.487969999999995707e+01 -1.599999999999909051e+00 5.067597482091507760e-02
1.499690000000009604e+01 -1.599999999999909051e+00 4.932722376412111698e-02
1.515309999999999491e+01 -1.599999999999909051e+00 5.028473405634889537e-02
1.530940000000009604e+01 -1.599999999999909051e+00 4.927574471615188412e-02
1.542660000000023501e+01 -1.599999999999909051e+00 5.979806212106354713e-02
1.558280000000013388e+01 -1.599999999999909051e+00 5.880966440005423040e-02
1.573910000000023501e+01 -1.599999999999909051e+00 5.349702664962916604e-02
1.585620000000017171e+01 -1.599999999999909051e+00 5.878907278086653587e-02
1.601250000000027285e+01 -1.599999999999909051e+00 6.070409336532208572e-02
1.616880000000037398e+01 -1.599999999999909051e+00 5.833605715873727005e-02
1.628590000000031068e+01 -1.599999999999909051e+00 6.609909759249792127e-02
1.644219999999995707e+01 -1.599999999999909051e+00 6.296917147596843567e-02
1.659840000000031068e+01 -1.599999999999909051e+00 6.283532595124842468e-02
1.671559999999999491e+01 -1.599999999999909051e+00 6.353544100363002489e-02
1.687190000000009604e+01 -1.599999999999909051e+00 7.287374030524927659e-02
1.702809999999999491e+01 -1.599999999999909051e+00 6.385461110103927973e-02
1.718440000000009604e+01 -1.599999999999909051e+00 7.004239266694133048e-02
1.730160000000023501e+01 -1.599999999999909051e+00 7.207066715692921066e-02
1.745780000000013388e+01 -1.599999999999909051e+00 7.015564657247366775e-02
-5.549999999999727152e+00 -1.053100000000085856e+00 1.797648355085691360e-02
-5.393699999999626016e+00 -1.053100000000085856e+00 2.089019766591562050e-02
-5.276599999999689317e+00 -1.053100000000085856e+00 2.137410071682643506e-02
-5.120300000000042928e+00 -1.053100000000085856e+00 2.251693558174345383e-02
-4.964099999999689317e+00 -1.053100000000085856e+00 2.311409253818658138e-02
-4.846900000000005093e+00 -1.053100000000085856e+00 2.981666458378099543e-02
-4.690599999999903957e+00 -1.053100000000085856e+00 2.955926934393482072e-02
-4.534400000000005093e+00 -1.053100000000085856e+00 4.054489818056960376e-02
-4.378099999999903957e+00 -1.053100000000085856e+00 3.985507893778185429e-02
-4.260899999999764987e+00 -1.053100000000085856e+00 4.542511192805309683e-02
-4.104699999999866122e+00 -1.053100000000085856e+00 5.317785655221991120e-02
-3.987499999999727152e+00 -1.053100000000085856e+00 6.696394559838107774e-02
-3.831199999999626016e+00 -1.053100000000085856e+00 7.238983725433846550e-02
-3.674999999999727152e+00 -1.053100000000085856e+00 8.605237658537347178e-02
-3.557800000000042928e+00 -1.053100000000085856e+00 1.094238643634062313e-01
-3.401599999999689317e+00 -1.053100000000085856e+00 1.239821391291059255e-01
-3.245300000000042928e+00 -1.053100000000085856e+00 1.399921230475380807e-01
-3.089099999999689317e+00 -1.053100000000085856e+00 1.686247695280266579e-01
-2.971900000000005093e+00 -1.053100000000085856e+00 2.001093552660108688e-01
-2.815599999999903957e+00 -1.053100000000085856e+00 2.420750751705313675e-01
-2.659400000000005093e+00 -1.053100000000085856e+00 2.840819783134272414e-01
-2.542199999999866122e+00 -1.053100000000085856e+00 3.496353979974513027e-01
-2.385899999999764987e+00 -1.053100000000085856e+00 3.998068781482678746e-01
-2.229699999999866122e+00 -1.053100000000085856e+00 4.547762055698171269e-01
-2.112499999999727152e+00 -1.053100000000085856e+00 5.312122959945375644e-01
-1.956199999999626016e+00 -1.053100000000085856e+00 5.923899966011766383e-01
-1.799999999999727152e+00 -1.053100000000085856e+00 6.319979761087061165e-01
-1.682800000000042928e+00 -1.053100000000085856e+00 7.131289557082206576e-01
-1.526599999999689317e+00 -1.053100000000085856e+00 7.624767710915294483e-01
-1.370300000000042928e+00 -1.053100000000085856e+00 8.105684977043888795e-01
-1.253099999999903957e+00 -1.053100000000085856e+00 8.473657211927981825e-01
-1.096900000000005093e+00 -1.053100000000085856e+00 8.847189183992751893e-01
-9.405999999999039574e-01 -1.053100000000085856e+00 8.732493865117296750e-01
-7.844000000000050932e-01 -1.053100000000085856e+00 8.845438896361798031e-01
-6.671999999998661224e-01 -1.053100000000085856e+00 8.659805449384736509e-01
-5.108999999997649866e-01 -1.053100000000085856e+00 8.399424424756345431e-01
-3.546999999998661224e-01 -1.053100000000085856e+00 8.568172743999498131e-01
-2.374999999997271516e-01 -1.053100000000085856e+00 8.374405607443297095e-01
-8.119999999962601578e-02 -1.053100000000085856e+00 7.891738053683747811e-01
3.590000000031068339e-02 -1.053100000000085856e+00 7.728652429717211003e-01
1.921999999999570719e-01 -1.053100000000085856e+00 7.684998197039299983e-01
3.484000000003106834e-01 -1.053100000000085856e+00 7.465594494594419706e-01
5.046999999999570719e-01 -1.053100000000085856e+00 7.205419386157905226e-01
6.219000000000960426e-01 -1.053100000000085856e+00 7.110080189318881416e-01
7.780999999999949068e-01 -1.053100000000085856e+00 6.995796702827179470e-01
9.344000000000960426e-01 -1.053100000000085856e+00 6.665918963440320422e-01
1.051600000000235013e+00 -1.053100000000085856e+00 6.557915920800865273e-01
1.207800000000133878e+00 -1.053100000000085856e+00 6.236789619568776644e-01
1.364100000000235013e+00 -1.053100000000085856e+00 5.837312207327511882e-01
1.481300000000373984e+00 -1.053100000000085856e+00 5.650546221295126292e-01
1.637500000000272848e+00 -1.053100000000085856e+00 5.364837505065872536e-01
1.793700000000171713e+00 -1.053100000000085856e+00 4.787757377330745800e-01
1.910900000000310683e+00 -1.053100000000085856e+00 4.370983004971817909e-01
2.067199999999957072e+00 -1.053100000000085856e+00 4.084862456358808736e-01
2.223400000000310683e+00 -1.053100000000085856e+00 3.812641250697493267e-01
2.340599999999994907e+00 -1.053100000000085856e+00 3.591075428237905376e-01
2.496900000000096043e+00 -1.053100000000085856e+00 3.166888072971407730e-01
2.653099999999994907e+00 -1.053100000000085856e+00 2.864911977583874392e-01
2.770300000000133878e+00 -1.053100000000085856e+00 2.648288143729333188e-01
2.926600000000235013e+00 -1.053100000000085856e+00 2.513104163762121535e-01
3.082800000000133878e+00 -1.053100000000085856e+00 2.371330865654847908e-01
3.200000000000272848e+00 -1.053100000000085856e+00 2.117230284878703073e-01
3.356300000000373984e+00 -1.053100000000085856e+00 1.993165779272846605e-01
3.512500000000272848e+00 -1.053100000000085856e+00 1.926037100720963680e-01
3.668700000000171713e+00 -1.053100000000085856e+00 1.821225759055601079e-01
3.785900000000310683e+00 -1.053100000000085856e+00 1.630753281569431168e-01
3.942199999999957072e+00 -1.053100000000085856e+00 1.601410224226967050e-01
4.059400000000096043e+00 -1.053100000000085856e+00 1.515337256022405987e-01
4.215599999999994907e+00 -1.053100000000085856e+00 1.476933886237356275e-01
4.371900000000096043e+00 -1.053100000000085856e+00 1.382727228453655977e-01
4.528099999999994907e+00 -1.053100000000085856e+00 1.288108738286201926e-01
4.645300000000133878e+00 -1.053100000000085856e+00 1.173001587026992060e-01
4.801600000000235013e+00 -1.053100000000085856e+00 1.162808735529083509e-01
4.957800000000133878e+00 -1.053100000000085856e+00 1.124508323839972512e-01
5.075000000000272848e+00 -1.053100000000085856e+00 1.140981619190127860e-01
5.231200000000171713e+00 -1.053100000000085856e+00 1.087237493110246311e-01
5.387500000000272848e+00 -1.053100000000085856e+00 1.050687369052089315e-01
5.504699999999957072e+00 -1.053100000000085856e+00 1.021859102189317664e-01
5.660900000000310683e+00 -1.053100000000085856e+00 9.166359281402010339e-02
5.817199999999957072e+00 -1.053100000000085856e+00 9.996201534666079858e-02
5.934400000000096043e+00 -1.053100000000085856e+00 8.636125087318888283e-02
6.090599999999994907e+00 -1.053100000000085856e+00 8.790562231226593803e-02
6.246900000000096043e+00 -1.053100000000085856e+00 9.315648520512792574e-02
6.364100000000235013e+00 -1.053100000000085856e+00 9.152974728930010628e-02
6.520300000000133878e+00 -1.053100000000085856e+00 8.402410209538560548e-02
6.676600000000235013e+00 -1.053100000000085856e+00 8.366374875960096158e-02
6.793800000000373984e+00 -1.053100000000085856e+00 7.616839937528033233e-02
6.950000000000272848e+00 -1.053100000000085856e+00 6.605791435412253221e-02
7.106200000000171713e+00 -1.053100000000085856e+00 7.578745442030797308e-02
7.262500000000272848e+00 -1.053100000000085856e+00 7.389302545504013164e-02
7.379699999999957072e+00 -1.053100000000085856e+00 6.192929470698988609e-02
7.535900000000310683e+00 -1.053100000000085856e+00 6.190870308780219156e-02
7.692199999999957072e+00 -1.053100000000085856e+00 5.746091334326026978e-02
7.809400000000096043e+00 -1.053100000000085856e+00 5.754327982001104791e-02
7.965599999999994907e+00 -1.053100000000085856e+00 5.340436436328454411e-02
8.121900000000096043e+00 -1.053100000000085856e+00 5.549441371083549401e-02
8.239100000000235013e+00 -1.053100000000085856e+00 5.500021485033083218e-02
8.395300000000133878e+00 -1.053100000000085856e+00 5.006852205487810625e-02
8.551600000000235013e+00 -1.053100000000085856e+00 4.805054337448409069e-02
8.668700000000171713e+00 -1.053100000000085856e+00 4.602226888449621744e-02
8.825000000000272848e+00 -1.053100000000085856e+00 5.026414243716120084e-02
8.981200000000171713e+00 -1.053100000000085856e+00 4.504416697308075146e-02
9.098400000000310683e+00 -1.053100000000085856e+00 4.317032962700059762e-02
9.254699999999957072e+00 -1.053100000000085856e+00 3.855780692895711959e-02
9.410900000000310683e+00 -1.053100000000085856e+00 4.024631970234803652e-02
9.528099999999994907e+00 -1.053100000000085856e+00 3.914466807580640334e-02
9.684400000000096043e+00 -1.053100000000085856e+00 3.730171815850778783e-02
9.840599999999994907e+00 -1.053100000000085856e+00 3.798124159170169351e-02
9.996900000000096043e+00 -1.053100000000085856e+00 3.966975436509260350e-02
1.011410000000023501e+01 -1.053100000000085856e+00 3.939176750605873772e-02
1.027030000000013388e+01 -1.053100000000085856e+00 3.451155375857524465e-02
1.038750000000027285e+01 -1.053100000000085856e+00 3.697225225150468225e-02
1.054370000000017171e+01 -1.053100000000085856e+00 3.804301644926477016e-02
1.070000000000027285e+01 -1.053100000000085856e+00 3.645746177181232589e-02
1.085630000000037398e+01 -1.053100000000085856e+00 3.562350119471072163e-02
1.097340000000031068e+01 -1.053100000000085856e+00 3.964916274590491591e-02
1.112969999999995707e+01 -1.053100000000085856e+00 3.140221926123343971e-02
1.128590000000031068e+01 -1.053100000000085856e+00 3.829011587951710455e-02
1.140309999999999491e+01 -1.053100000000085856e+00 3.722964749135085349e-02
1.155940000000009604e+01 -1.053100000000085856e+00 3.764147987510474413e-02
1.171559999999999491e+01 -1.053100000000085856e+00 3.453214537776293919e-02
1.183280000000013388e+01 -1.053100000000085856e+00 3.626184138952923824e-02
1.198910000000023501e+01 -1.053100000000085856e+00 3.208174269442734539e-02
1.214530000000013388e+01 -1.053100000000085856e+00 3.399676327888289523e-02
1.226250000000027285e+01 -1.053100000000085856e+00 3.767236730388627552e-02
1.241870000000017171e+01 -1.053100000000085856e+00 3.564409281389841616e-02
1.257500000000027285e+01 -1.053100000000085856e+00 3.699284387069237678e-02
1.273130000000037398e+01 -1.053100000000085856e+00 3.769295892307397006e-02
1.284840000000031068e+01 -1.053100000000085856e+00 3.887697702636638830e-02
1.300469999999995707e+01 -1.053100000000085856e+00 3.889756864555407589e-02
1.312190000000009604e+01 -1.053100000000085856e+00 3.755911339835395907e-02
1.327809999999999491e+01 -1.053100000000085856e+00 4.058608141894498589e-02
1.343440000000009604e+01 -1.053100000000085856e+00 4.654735517378241760e-02
1.359059999999999491e+01 -1.053100000000085856e+00 4.034927779828650918e-02
1.370780000000013388e+01 -1.053100000000085856e+00 4.157447913995430261e-02
1.386410000000023501e+01 -1.053100000000085856e+00 4.573398621586850787e-02
1.402030000000013388e+01 -1.053100000000085856e+00 4.112146351782503678e-02
1.413750000000027285e+01 -1.053100000000085856e+00 4.764900680032405772e-02
1.429380000000037398e+01 -1.053100000000085856e+00 4.876095423645952776e-02
1.441090000000031068e+01 -1.053100000000085856e+00 4.336595000928368526e-02
1.456719999999995707e+01 -1.053100000000085856e+00 5.174673901867517245e-02
1.472340000000031068e+01 -1.053100000000085856e+00 5.084070777441663386e-02
1.487969999999995707e+01 -1.053100000000085856e+00 4.901834947630570594e-02
1.499690000000009604e+01 -1.053100000000085856e+00 5.618423295362324349e-02
1.515309999999999491e+01 -1.053100000000085856e+00 6.227935223318068619e-02
1.530940000000009604e+01 -1.053100000000085856e+00 6.039521907750667468e-02
1.542660000000023501e+01 -1.053100000000085856e+00 6.271177623612225749e-02
1.558280000000013388e+01 -1.053100000000085856e+00 6.587258978143328836e-02
1.573910000000023501e+01 -1.053100000000085856e+00 6.356632843241157016e-02
1.585620000000017171e+01 -1.053100000000085856e+00 6.980558904628285377e-02
1.601250000000027285e+01 -1.053100000000085856e+00 6.123947546420212967e-02
1.616880000000037398e+01 -1.053100000000085856e+00 6.482241720286090192e-02
1.628590000000031068e+01 -1.053100000000085856e+00 7.106167781673219941e-02
1.644219999999995707e+01 -1.053100000000085856e+00 7.288403611484313427e-02
1.659840000000031068e+01 -1.053100000000085856e+00 7.959690397003138518e-02
1.671559999999999491e+01 -1.053100000000085856e+00 7.795987024460970805e-02
1.687190000000009604e+01 -1.053100000000085856e+00 7.364592602478779726e-02
1.702809999999999491e+01 -1.053100000000085856e+00 7.491231060483098669e-02
1.718440000000009604e+01 -1.053100000000085856e+00 8.189286950945927346e-02
1.730160000000023501e+01 -1.053100000000085856e+00 8.226351865483776116e-02
1.745780000000013388e+01 -1.053100000000085856e+00 8.139867064895461857e-02
-5.549999999999727152e+00 -5.844000000001869921e-01 1.470241610001355760e-02
-5.393699999999626016e+00 -5.844000000001869921e-01 1.616442106233983642e-02
-5.276599999999689317e+00 -5.844000000001869921e-01 1.747198888075840797e-02
-5.120300000000042928e+00 -5.844000000001869921e-01 1.792500450288767727e-02
-4.964099999999689317e+00 -5.844000000001869921e-01 2.209480738839572633e-02
-4.846900000000005093e+00 -5.844000000001869921e-01 2.437018130863592008e-02
-4.690599999999903957e+00 -5.844000000001869921e-01 2.743833256760233250e-02
-4.534400000000005093e+00 -5.844000000001869921e-01 2.992991848931331189e-02
-4.378099999999903957e+00 -5.844000000001869921e-01 3.583971319618151075e-02
-4.260899999999764987e+00 -5.844000000001869921e-01 3.241120860143045096e-02
-4.104699999999866122e+00 -5.844000000001869921e-01 4.430286868232376912e-02
-3.987499999999727152e+00 -5.844000000001869921e-01 4.702096241509938490e-02
-3.831199999999626016e+00 -5.844000000001869921e-01 4.782403556341945083e-02
-3.674999999999727152e+00 -5.844000000001869921e-01 6.235142290033761359e-02
-3.557800000000042928e+00 -5.844000000001869921e-01 6.603732273493484461e-02
-3.401599999999689317e+00 -5.844000000001869921e-01 8.717461983110279256e-02
-3.245300000000042928e+00 -5.844000000001869921e-01 9.611138255856202517e-02
-3.089099999999689317e+00 -5.844000000001869921e-01 1.136863295352589093e-01
-2.971900000000005093e+00 -5.844000000001869921e-01 1.242807176073274927e-01
-2.815599999999903957e+00 -5.844000000001869921e-01 1.542312277158284783e-01
-2.659400000000005093e+00 -5.844000000001869921e-01 1.774791657787350985e-01
-2.542199999999866122e+00 -5.844000000001869921e-01 2.231822645658220472e-01
-2.385899999999764987e+00 -5.844000000001869921e-01 2.688338843049398186e-01
-2.229699999999866122e+00 -5.844000000001869921e-01 3.133220775599527830e-01
-2.112499999999727152e+00 -5.844000000001869921e-01 3.731819145385794623e-01
-1.956199999999626016e+00 -5.844000000001869921e-01 4.533553838458662666e-01
-1.799999999999727152e+00 -5.844000000001869921e-01 5.007572912159380385e-01
-1.682800000000042928e+00 -5.844000000001869921e-01 5.554074485400779526e-01
-1.526599999999689317e+00 -5.844000000001869921e-01 6.323789210636784341e-01
-1.370300000000042928e+00 -5.844000000001869921e-01 6.974896209351669762e-01
-1.253099999999903957e+00 -5.844000000001869921e-01 7.904710773771995713e-01
-1.096900000000005093e+00 -5.844000000001869921e-01 8.535637985682941187e-01
-9.405999999999039574e-01 -5.844000000001869921e-01 8.794474638872256111e-01
-7.844000000000050932e-01 -5.844000000001869921e-01 9.272612036410511349e-01
-6.671999999998661224e-01 -5.844000000001869921e-01 9.521564712389732899e-01
-5.108999999997649866e-01 -5.844000000001869921e-01 9.885830455820041607e-01
-3.546999999998661224e-01 -5.844000000001869921e-01 9.927631442771059911e-01
-2.374999999997271516e-01 -5.844000000001869921e-01 9.716464388001256891e-01
-8.119999999962601578e-02 -5.844000000001869921e-01 9.467511712022035342e-01
3.590000000031068339e-02 -5.844000000001869921e-01 9.515284268537486101e-01
1.921999999999570719e-01 -5.844000000001869921e-01 9.155548681328470328e-01
3.484000000003106834e-01 -5.844000000001869921e-01 9.046001267249939026e-01
5.046999999999570719e-01 -5.844000000001869921e-01 8.798798878901671339e-01
6.219000000000960426e-01 -5.844000000001869921e-01 8.538623770465156859e-01
7.780999999999949068e-01 -5.844000000001869921e-01 8.405087120032961323e-01
9.344000000000960426e-01 -5.844000000001869921e-01 8.289979968773750763e-01
1.051600000000235013e+00 -5.844000000001869921e-01 7.969368458021354185e-01
1.207800000000133878e+00 -5.844000000001869921e-01 7.519647494962116152e-01
1.364100000000235013e+00 -5.844000000001869921e-01 7.587085047801813698e-01
1.481300000000373984e+00 -5.844000000001869921e-01 7.325468526022161919e-01
1.637500000000272848e+00 -5.844000000001869921e-01 6.754462925947404273e-01
1.793700000000171713e+00 -5.844000000001869921e-01 6.501391926130645205e-01
1.910900000000310683e+00 -5.844000000001869921e-01 6.020886492385805200e-01
2.067199999999957072e+00 -5.844000000001869921e-01 5.536777525283116397e-01
2.223400000000310683e+00 -5.844000000001869921e-01 5.247671191887892661e-01
2.340599999999994907e+00 -5.844000000001869921e-01 4.910483427689402158e-01
2.496900000000096043e+00 -5.844000000001869921e-01 4.445627624527209165e-01
2.653099999999994907e+00 -5.844000000001869921e-01 4.165890477862385088e-01
2.770300000000133878e+00 -5.844000000001869921e-01 3.772590551377428825e-01
2.926600000000235013e+00 -5.844000000001869921e-01 3.455788490174755423e-01
3.082800000000133878e+00 -5.844000000001869921e-01 3.071137043748630169e-01
3.200000000000272848e+00 -5.844000000001869921e-01 2.854719126085966119e-01
3.356300000000373984e+00 -5.844000000001869921e-01 2.631814848379177563e-01
3.512500000000272848e+00 -5.844000000001869921e-01 2.479642782582118510e-01
3.668700000000171713e+00 -5.844000000001869921e-01 2.297201036579149258e-01
3.785900000000310683e+00 -5.844000000001869921e-01 2.034349017648234559e-01
3.942199999999957072e+00 -5.844000000001869921e-01 2.097874162842270629e-01
4.059400000000096043e+00 -5.844000000001869921e-01 1.939524611288903355e-01
4.215599999999994907e+00 -5.844000000001869921e-01 1.777056735897997453e-01
4.371900000000096043e+00 -5.844000000001869921e-01 1.679761335236142628e-01
4.528099999999994907e+00 -5.844000000001869921e-01 1.637342599709493141e-01
4.645300000000133878e+00 -5.844000000001869921e-01 1.544989187652685281e-01
4.801600000000235013e+00 -5.844000000001869921e-01 1.363474064513162110e-01
4.957800000000133878e+00 -5.844000000001869921e-01 1.387051468483071759e-01
5.075000000000272848e+00 -5.844000000001869921e-01 1.417115232497105359e-01
5.231200000000171713e+00 -5.844000000001869921e-01 1.358943908291869451e-01
5.387500000000272848e+00 -5.844000000001869921e-01 1.256294686641214464e-01
5.504699999999957072e+00 -5.844000000001869921e-01 1.238997726523551612e-01
5.660900000000310683e+00 -5.844000000001869921e-01 1.145511775411420519e-01
5.817199999999957072e+00 -5.844000000001869921e-01 1.235908983645397363e-01
5.934400000000096043e+00 -5.844000000001869921e-01 1.082295504505199762e-01
6.090599999999994907e+00 -5.844000000001869921e-01 1.157146040252467756e-01
6.246900000000096043e+00 -5.844000000001869921e-01 1.064380795811905867e-01
6.364100000000235013e+00 -5.844000000001869921e-01 1.051305117627720220e-01
6.520300000000133878e+00 -5.844000000001869921e-01 9.783078276073446655e-02
6.676600000000235013e+00 -5.844000000001869921e-01 9.140619757417392521e-02
6.793800000000373984e+00 -5.844000000001869921e-01 9.174595929077088152e-02
6.950000000000272848e+00 -5.844000000001869921e-01 8.443593447913948224e-02
7.106200000000171713e+00 -5.844000000001869921e-01 9.371245892319567117e-02
7.262500000000272848e+00 -5.844000000001869921e-01 8.927496498824759319e-02
7.379699999999957072e+00 -5.844000000001869921e-01 8.067796397738531688e-02
7.535900000000310683e+00 -5.844000000001869921e-01 7.777454567192045032e-02
7.692199999999957072e+00 -5.844000000001869921e-01 7.856732301064668633e-02
7.809400000000096043e+00 -5.844000000001869921e-01 7.630224490000032944e-02
7.965599999999994907e+00 -5.844000000001869921e-01 6.802441398654732185e-02
8.121900000000096043e+00 -5.844000000001869921e-01 7.143232696211068711e-02
8.239100000000235013e+00 -5.844000000001869921e-01 6.196018213577142442e-02
8.395300000000133878e+00 -5.844000000001869921e-01 6.110562993948211868e-02
8.551600000000235013e+00 -5.844000000001869921e-01 5.749180077204181505e-02
8.668700000000171713e+00 -5.844000000001869921e-01 5.456779084738925395e-02
8.825000000000272848e+00 -5.844000000001869921e-01 5.328081464815837692e-02
8.981200000000171713e+00 -5.844000000001869921e-01 5.080982034563508859e-02
9.098400000000310683e+00 -5.844000000001869921e-01 5.553559694921087614e-02
9.254699999999957072e+00 -5.844000000001869921e-01 4.805054337448409069e-02
9.410900000000310683e+00 -5.844000000001869921e-01 4.643410126825010115e-02
9.528099999999994907e+00 -5.844000000001869921e-01 4.849326318701951272e-02
9.684400000000096043e+00 -5.844000000001869921e-01 4.666060907931473406e-02
9.840599999999994907e+00 -5.844000000001869921e-01 4.483825078120381308e-02
9.996900000000096043e+00 -5.844000000001869921e-01 4.465292620851456923e-02
1.011410000000023501e+01 -5.844000000001869921e-01 4.387044467938219783e-02
1.027030000000013388e+01 -5.844000000001869921e-01 4.419991058638530340e-02
1.038750000000027285e+01 -5.844000000001869921e-01 4.494120887714228574e-02
1.054370000000017171e+01 -5.844000000001869921e-01 3.710609777622470018e-02
1.070000000000027285e+01 -5.844000000001869921e-01 3.864017340570790465e-02
1.085630000000037398e+01 -5.844000000001869921e-01 3.762088825591704960e-02
1.097340000000031068e+01 -5.844000000001869921e-01 3.949472560199720345e-02
1.112969999999995707e+01 -5.844000000001869921e-01 3.678692767881543146e-02
1.128590000000031068e+01 -5.844000000001869921e-01 4.182157857020663699e-02
1.140309999999999491e+01 -5.844000000001869921e-01 4.080229342041577500e-02
1.155940000000009604e+01 -5.844000000001869921e-01 3.811508711642169756e-02
1.171559999999999491e+01 -5.844000000001869921e-01 4.376748658344372517e-02
1.183280000000013388e+01 -5.844000000001869921e-01 3.681781510759697673e-02
1.198910000000023501e+01 -5.844000000001869921e-01 3.618977072237231085e-02
1.214530000000013388e+01 -5.844000000001869921e-01 3.532492271648916132e-02
1.226250000000027285e+01 -5.844000000001869921e-01 4.263494752812055366e-02
1.241870000000017171e+01 -5.844000000001869921e-01 3.602503776887075460e-02
1.257500000000027285e+01 -5.844000000001869921e-01 4.098761799310502579e-02
1.273130000000037398e+01 -5.844000000001869921e-01 4.181128276061278626e-02
1.284840000000031068e+01 -5.844000000001869921e-01 4.625907250515470109e-02
1.300469999999995707e+01 -5.844000000001869921e-01 4.318062543659444141e-02
1.312190000000009604e+01 -5.844000000001869921e-01 4.055519399016344756e-02
1.327809999999999491e+01 -5.844000000001869921e-01 4.706214565347477397e-02
1.343440000000009604e+01 -5.844000000001869921e-01 4.152300009198506975e-02
1.359059999999999491e+01 -5.844000000001869921e-01 4.717539955900709042e-02
1.370780000000013388e+01 -5.844000000001869921e-01 4.245991876502514667e-02
1.386410000000023501e+01 -5.844000000001869921e-01 4.562073231033619142e-02
1.402030000000013388e+01 -5.844000000001869921e-01 5.108780720466896130e-02
1.413750000000027285e+01 -5.844000000001869921e-01 5.343525179206608244e-02
1.429380000000037398e+01 -5.844000000001869921e-01 5.182910549542595058e-02
1.441090000000031068e+01 -5.844000000001869921e-01 5.551500533002318855e-02
1.456719999999995707e+01 -5.844000000001869921e-01 5.355880150719224270e-02
1.472340000000031068e+01 -5.844000000001869921e-01 5.140697730207822308e-02
1.487969999999995707e+01 -5.844000000001869921e-01 5.497962323114313765e-02
1.499690000000009604e+01 -5.844000000001869921e-01 5.780067505985722609e-02
1.515309999999999491e+01 -5.844000000001869921e-01 6.332952481175307957e-02
1.530940000000009604e+01 -5.844000000001869921e-01 6.146598327526676953e-02
1.542660000000023501e+01 -5.844000000001869921e-01 6.563578616077481165e-02
1.558280000000013388e+01 -5.844000000001869921e-01 6.536809511133478967e-02
1.573910000000023501e+01 -5.844000000001869921e-01 6.442088062870086895e-02
1.585620000000017171e+01 -5.844000000001869921e-01 6.430762672316854556e-02
1.601250000000027285e+01 -5.844000000001869921e-01 7.289433192443696419e-02
1.616880000000037398e+01 -5.844000000001869921e-01 7.220451268164922165e-02
1.628590000000031068e+01 -5.844000000001869921e-01 7.155587667723686818e-02
1.644219999999995707e+01 -5.844000000001869921e-01 7.469609860336019758e-02
1.659840000000031068e+01 -5.844000000001869921e-01 8.165606588880079675e-02
1.671559999999999491e+01 -5.844000000001869921e-01 7.718768452507117350e-02
1.687190000000009604e+01 -5.844000000001869921e-01 8.281949237290550658e-02
1.702809999999999491e+01 -5.844000000001869921e-01 8.768941031079514892e-02
1.718440000000009604e+01 -5.844000000001869921e-01 9.060312442585385928e-02
1.730160000000023501e+01 -5.844000000001869921e-01 8.889402003327524782e-02
1.745780000000013388e+01 -5.844000000001869921e-01 9.634818617922050188e-02
-5.549999999999727152e+00 -3.749999999990905053e-02 1.410525914357043005e-02
-5.393699999999626016e+00 -3.749999999990905053e-02 1.348751056793960970e-02
-5.276599999999689317e+00 -3.749999999990905053e-02 1.429058371625967737e-02
-5.120300000000042928e+00 -3.749999999990905053e-02 1.558785572508440340e-02
-4.964099999999689317e+00 -3.749999999990905053e-02 2.441136454701130568e-02
-4.846900000000005093e+00 -3.749999999990905053e-02 1.975765861059244899e-02
-4.690599999999903957e+00 -3.749999999990905053e-02 2.273314758321423948e-02
-4.534400000000005093e+00 -3.749999999990905053e-02 2.425692740310360362e-02
-4.378099999999903957e+00 -3.749999999990905053e-02 2.795312304729468539e-02
-4.260899999999764987e+00 -3.749999999990905053e-02 2.995051010850100989e-02
-4.104699999999866122e+00 -3.749999999990905053e-02 3.413060880360289928e-02
-3.987499999999727152e+00 -3.749999999990905053e-02 3.769295892307397006e-02
-3.831199999999626016e+00 -3.749999999990905053e-02 4.457055973176379110e-02
-3.674999999999727152e+00 -3.749999999990905053e-02 4.485884240039150761e-02
-3.557800000000042928e+00 -3.749999999990905053e-02 5.017148015081657891e-02
-3.401599999999689317e+00 -3.749999999990905053e-02 5.709026419788177514e-02
-3.245300000000042928e+00 -3.749999999990905053e-02 7.101019876876296655e-02
-3.089099999999689317e+00 -3.749999999990905053e-02 7.850554815308359580e-02
-2.971900000000005093e+00 -3.749999999990905053e-02 9.714096351794672402e-02
-2.815599999999903957e+00 -3.749999999990905053e-02 1.059335849110920880e-01
-2.659400000000005093e+00 -3.749999999990905053e-02 1.253102985667121916e-01
-2.542199999999866122e+00 -3.749999999990905053e-02 1.360797154018761890e-01
-2.385899999999764987e+00 -3.749999999990905053e-02 1.754097080503718431e-01
-2.229699999999866122e+00 -3.749999999990905053e-02 1.980398975376476134e-01
-2.112499999999727152e+00 -3.749999999990905053e-02 2.461728073888824753e-01
-1.956199999999626016e+00 -3.749999999990905053e-02 2.843496693628672634e-01
-1.799999999999727152e+00 -3.749999999990905053e-02 3.466805006440171755e-01
-1.682800000000042928e+00 -3.749999999990905053e-02 3.778973953325613366e-01
-1.526599999999689317e+00 -3.749999999990905053e-02 4.588121629306052274e-01
-1.370300000000042928e+00 -3.749999999990905053e-02 5.344245885878178282e-01
-1.253099999999903957e+00 -3.749999999990905053e-02 6.095531111941195901e-01
-1.096900000000005093e+00 -3.749999999990905053e-02 6.888720283051170679e-01
-9.405999999999039574e-01 -3.749999999990905053e-02 7.563507643831904881e-01
-7.844000000000050932e-01 -3.749999999990905053e-02 8.263622696213502872e-01
-6.671999999998661224e-01 -3.749999999990905053e-02 8.870766587962661820e-01
-5.108999999997649866e-01 -3.749999999990905053e-02 9.251299710551248445e-01
-3.546999999998661224e-01 -3.749999999990905053e-02 9.594047211930416541e-01
-2.374999999997271516e-01 -3.749999999990905053e-02 1.029580959384702954e+00
-8.119999999962601578e-02 -3.749999999990905053e-02 1.013076776605766227e+00
3.590000000031068339e-02 -3.749999999990905053e-02 1.024134476109557879e+00
1.921999999999570719e-01 -3.749999999990905053e-02 1.007640589140214926e+00
3.484000000003106834e-01 -3.749999999990905053e-02 9.828173922094497472e-01
5.046999999999570719e-01 -3.749999999990905053e-02 9.640172438910851183e-01
6.219000000000960426e-01 -3.749999999990905053e-02 9.463393388184497823e-01
7.780999999999949068e-01 -3.749999999990905053e-02 9.474101030162097592e-01
9.344000000000960426e-01 -3.749999999990905053e-02 9.051046213950924013e-01
1.051600000000235013e+00 -3.749999999990905053e-02 9.013672425125258680e-01
1.207800000000133878e+00 -3.749999999990905053e-02 8.801681705587948157e-01
1.364100000000235013e+00 -3.749999999990905053e-02 8.642508489267074490e-01
1.481300000000373984e+00 -3.749999999990905053e-02 8.300790568847290496e-01
1.637500000000272848e+00 -3.749999999990905053e-02 8.392011441848774567e-01
1.793700000000171713e+00 -3.749999999990905053e-02 7.826153746570941871e-01
1.910900000000310683e+00 -3.749999999990905053e-02 7.529737388364086126e-01
2.067199999999957072e+00 -3.749999999990905053e-02 7.224363675810583363e-01
2.223400000000310683e+00 -3.749999999990905053e-02 6.829313461694672682e-01
2.340599999999994907e+00 -3.749999999990905053e-02 6.313184526755121206e-01
2.496900000000096043e+00 -3.749999999990905053e-02 5.941814674705059307e-01
2.653099999999994907e+00 -3.749999999990905053e-02 5.613790181045092975e-01
2.770300000000133878e+00 -3.749999999990905053e-02 4.990584826329532153e-01
2.926600000000235013e+00 -3.749999999990905053e-02 4.537569204200262996e-01
3.082800000000133878e+00 -3.749999999990905053e-02 4.271422526199317171e-01
3.200000000000272848e+00 -3.749999999990905053e-02 3.747880608352195941e-01
3.356300000000373984e+00 -3.749999999990905053e-02 3.416870329910013937e-01
3.512500000000272848e+00 -3.749999999990905053e-02 3.295894567182311441e-01
3.668700000000171713e+00 -3.749999999990905053e-02 2.862543941377289625e-01
3.785900000000310683e+00 -3.749999999990905053e-02 2.826508607798824957e-01
3.942199999999957072e+00 -3.749999999990905053e-02 2.492718460766304156e-01
4.059400000000096043e+00 -3.749999999990905053e-02 2.293185670837548928e-01
4.215599999999994907e+00 -3.749999999990905053e-02 2.026215328069095323e-01
4.371900000000096043e+00 -3.749999999990905053e-02 2.066163069293221743e-01
4.528099999999994907e+00 -3.749999999990905053e-02 1.902356738655115453e-01
4.645300000000133878e+00 -3.749999999990905053e-02 1.774379825403596955e-01
4.801600000000235013e+00 -3.749999999990905053e-02 1.789411707410613894e-01
4.957800000000133878e+00 -3.749999999990905053e-02 1.655051392210910022e-01
5.075000000000272848e+00 -3.749999999990905053e-02 1.600586559459458991e-01
5.231200000000171713e+00 -3.749999999990905053e-02 1.430705701160983334e-01
5.387500000000272848e+00 -3.749999999990905053e-02 1.556417536301855364e-01
5.504699999999957072e+00 -3.749999999990905053e-02 1.410834788644858562e-01
5.660900000000310683e+00 -3.749999999990905053e-02 1.310965435584542371e-01
5.817199999999957072e+00 -3.749999999990905053e-02 1.285843660175555458e-01
5.934400000000096043e+00 -3.749999999990905053e-02 1.245278170375798271e-01
6.090599999999994907e+00 -3.749999999990905053e-02 1.210375375852656837e-01
6.246900000000096043e+00 -3.749999999990905053e-02 1.165794520311299182e-01
6.364100000000235013e+00 -3.749999999990905053e-02 1.164764939351914386e-01
6.520300000000133878e+00 -3.749999999990905053e-02 1.090943984564031188e-01
6.676600000000235013e+00 -3.749999999990905053e-02 1.123993533360280184e-01
6.793800000000373984e+00 -3.749999999990905053e-02 1.109579399928894428e-01
6.950000000000272848e+00 -3.749999999990905053e-02 1.003223686824454564e-01
7.106200000000171713e+00 -3.749999999990905053e-02 1.047598626173935205e-01
7.262500000000272848e+00 -3.749999999990905053e-02 9.974580334519000946e-02
7.379699999999957072e+00 -3.749999999990905053e-02 1.023506431724333227e-01
7.535900000000310683e+00 -3.749999999990905053e-02 8.678337906653661726e-02
7.692199999999957072e+00 -3.749999999990905053e-02 8.573320648796421695e-02
7.809400000000096043e+00 -3.749999999990905053e-02 8.566113582080728261e-02
7.965599999999994907e+00 -3.749999999990905053e-02 8.292245046884397230e-02
8.121900000000096043e+00 -3.749999999990905053e-02 8.302540856478245190e-02
8.239100000000235013e+00 -3.749999999990905053e-02 7.842318167633283155e-02
8.395300000000133878e+00 -3.749999999990905053e-02 7.073221190972908690e-02
8.551600000000235013e+00 -3.749999999990905053e-02 6.575933587590097884e-02
8.668700000000171713e+00 -3.749999999990905053e-02 6.018930288562972936e-02
8.825000000000272848e+00 -3.749999999990905053e-02 6.545046158808556780e-02
8.981200000000171713e+00 -3.749999999990905053e-02 6.187781565902064629e-02
9.098400000000310683e+00 -3.749999999990905053e-02 6.212491508927297373e-02
9.254699999999957072e+00 -3.749999999990905053e-02 5.341466017287839485e-02
9.410900000000310683e+00 -3.749999999990905053e-02 5.881996020964808114e-02
9.528099999999994907e+00 -3.749999999990905053e-02 5.775949182148183009e-02
9.684400000000096043e+00 -3.749999999990905053e-02 5.026414243716120084e-02
9.840599999999994907e+00 -3.749999999990905053e-02 4.756664032357327265e-02
9.996900000000096043e+00 -3.749999999990905053e-02 5.096425748954280105e-02
1.011410000000023501e+01 -3.749999999990905053e-02 4.824616375676717833e-02
1.027030000000013388e+01 -3.749999999990905053e-02 4.774166908666867964e-02
1.038750000000027285e+01 -3.749999999990905053e-02 5.034650891391197203e-02
1.054370000000017171e+01 -3.749999999990905053e-02 4.677386298484705052e-02
1.070000000000027285e+01 -3.749999999990905053e-02 4.832853023351795646e-02
1.085630000000037398e+01 -3.749999999990905053e-02 4.611493117084084631e-02
1.097340000000031068e+01 -3.749999999990905053e-02 3.969034598428029803e-02
1.112969999999995707e+01 -3.749999999990905053e-02 4.117294256579426964e-02
1.128590000000031068e+01 -3.749999999990905053e-02 4.355127458197292911e-02
1.140309999999999491e+01 -3.749999999990905053e-02 4.501327954429921313e-02
1.155940000000009604e+01 -3.749999999990905053e-02 4.689741269997321771e-02
1.171559999999999491e+01 -3.749999999990905053e-02 4.319092124618829215e-02
1.183280000000013388e+01 -3.749999999990905053e-02 4.225400257314820829e-02
1.198910000000023501e+01 -3.749999999990905053e-02 4.490002563876689667e-02
1.214530000000013388e+01 -3.749999999990905053e-02 3.971093760346799256e-02
1.226250000000027285e+01 -3.749999999990905053e-02 4.530156221292692964e-02
1.241870000000017171e+01 -3.749999999990905053e-02 4.416902315760375813e-02
1.257500000000027285e+01 -3.749999999990905053e-02 4.287175114877903731e-02
1.273130000000037398e+01 -3.749999999990905053e-02 4.389103629856988542e-02
1.284840000000031068e+01 -3.749999999990905053e-02 4.395281115613296902e-02
1.300469999999995707e+01 -3.749999999990905053e-02 4.169802885508046980e-02
1.312190000000009604e+01 -3.749999999990905053e-02 5.066567901132122687e-02
1.327809999999999491e+01 -3.749999999990905053e-02 4.523978735536384604e-02
1.343440000000009604e+01 -3.749999999990905053e-02 4.687682108078552318e-02
1.359059999999999491e+01 -3.749999999990905053e-02 4.242903133624360834e-02
1.370780000000013388e+01 -3.749999999990905053e-02 4.660913003134550120e-02
1.386410000000023501e+01 -3.749999999990905053e-02 4.655765098337626834e-02
1.402030000000013388e+01 -3.749999999990905053e-02 5.170555578029978339e-02
1.413750000000027285e+01 -3.749999999990905053e-02 5.140697730207822308e-02
1.429380000000037398e+01 -3.749999999990905053e-02 5.062449577294584474e-02
1.441090000000031068e+01 -3.749999999990905053e-02 4.955373157518574989e-02
1.456719999999995707e+01 -3.749999999990905053e-02 5.823309906279879739e-02
1.472340000000031068e+01 -3.749999999990905053e-02 5.341466017287839485e-02
1.487969999999995707e+01 -3.749999999990905053e-02 5.641074076468787640e-02
1.499690000000009604e+01 -3.749999999990905053e-02 5.810954934767263019e-02
1.515309999999999491e+01 -3.749999999990905053e-02 5.485607351601697740e-02
1.530940000000009604e+01 -3.749999999990905053e-02 6.525484120580248015e-02
1.542660000000023501e+01 -3.749999999990905053e-02 6.269118461693455602e-02
1.558280000000013388e+01 -3.749999999990905053e-02 6.274266366490380276e-02
1.573910000000023501e+01 -3.749999999990905053e-02 6.409141472169775644e-02
1.585620000000017171e+01 -3.749999999990905053e-02 7.507704355833254295e-02
1.601250000000027285e+01 -3.749999999990905053e-02 6.907458656511972217e-02
1.616880000000037398e+01 -3.749999999990905053e-02 7.631254070959418712e-02
1.628590000000031068e+01 -3.749999999990905053e-02 7.817608224608049716e-02
1.644219999999995707e+01 -3.749999999990905053e-02 8.128541674342230905e-02
1.659840000000031068e+01 -3.749999999990905053e-02 8.615533468131195138e-02
1.671559999999999491e+01 -3.749999999990905053e-02 8.119275445707767325e-02
1.687190000000009604e+01 -3.749999999990905053e-02 8.107950055154536373e-02
1.702809999999999491e+01 -3.749999999990905053e-02 8.646420896912734855e-02
1.718440000000009604e+01 -3.749999999990905053e-02 9.093259033285695792e-02
1.730160000000023501e+01 -3.749999999990905053e-02 8.933673984581066985e-02
1.745780000000013388e+01 -3.749999999990905053e-02 9.701741380282055682e-02
-5.549999999999727152e+00 5.093999999999141437e-01 1.757494697669687717e-02
-5.393699999999626016e+00 5.093999999999141437e-01 9.523623874308502490e-03
-5.276599999999689317e+00 5.093999999999141437e-01 1.716311459294300040e-02
-5.120300000000042928e+00 5.093999999999141437e-01 1.291094523068417668e-02
-4.964099999999689317e+00 5.093999999999141437e-01 1.728666430806916066e-02
-4.846900000000005093e+00 5.093999999999141437e-01 1.631885820624754194e-02
-4.690599999999903957e+00 5.093999999999141437e-01 1.550548924833362700e-02
-4.534400000000005093e+00 5.093999999999141437e-01 2.322734644371889784e-02
-4.378099999999903957e+00 5.093999999999141437e-01 2.274344339280808674e-02
-4.260899999999764987e+00 5.093999999999141437e-01 2.261989367768192302e-02
-4.104699999999866122e+00 5.093999999999141437e-01 3.042411734981797372e-02
-3.987499999999727152e+00 5.093999999999141437e-01 2.813844761998393271e-02
-3.831199999999626016e+00 5.093999999999141437e-01 3.284363260437202225e-02
-3.674999999999727152e+00 5.093999999999141437e-01 3.722964749135085349e-02
-3.557800000000042928e+00 5.093999999999141437e-01 4.237755228827437548e-02
-3.401599999999689317e+00 5.093999999999141437e-01 3.901082255108639235e-02
-3.245300000000042928e+00 5.093999999999141437e-01 5.003763462609656099e-02
-3.089099999999689317e+00 5.093999999999141437e-01 6.265000137855918083e-02
-2.971900000000005093e+00 5.093999999999141437e-01 5.960244173878045254e-02
-2.815599999999903957e+00 5.093999999999141437e-01 7.632283651918803091e-02
-2.659400000000005093e+00 5.093999999999141437e-01 8.909993622515219314e-02
-2.542199999999866122e+00 5.093999999999141437e-01 9.594664960506046891e-02
-2.385899999999764987e+00 5.093999999999141437e-01 1.199564775779117382e-01
-2.229699999999866122e+00 5.093999999999141437e-01 1.371401837900424470e-01
-2.112499999999727152e+00 5.093999999999141437e-01 1.659890422720018133e-01
-1.956199999999626016e+00 5.093999999999141437e-01 1.940451234152349713e-01
-1.799999999999727152e+00 5.093999999999141437e-01 2.117539159166518525e-01
-1.682800000000042928e+00 5.093999999999141437e-01 2.505897097046428379e-01
-1.526599999999689317e+00 5.093999999999141437e-01 3.017495875764687474e-01
-1.370300000000042928e+00 5.093999999999141437e-01 3.418929491828782696e-01
-1.253099999999903957e+00 5.093999999999141437e-01 4.305089823571197072e-01
-1.096900000000005093e+00 5.093999999999141437e-01 4.647219576374733707e-01
-9.405999999999039574e-01 5.093999999999141437e-01 5.421979248311722399e-01
-7.844000000000050932e-01 5.093999999999141437e-01 6.049817717344514456e-01
-6.671999999998661224e-01 5.093999999999141437e-01 6.958525872097454101e-01
-5.108999999997649866e-01 5.093999999999141437e-01 7.738433448831365524e-01
-3.546999999998661224e-01 5.093999999999141437e-01 8.334869698602924704e-01
-2.374999999997271516e-01 5.093999999999141437e-01 8.709431251627078874e-01
-8.119999999962601578e-02 5.093999999999141437e-01 9.246460680042140057e-01
3.590000000031068339e-02 5.093999999999141437e-01 9.652733326615344778e-01
1.921999999999570719e-01 5.093999999999141437e-01 9.663235052401067948e-01
3.484000000003106834e-01 5.093999999999141437e-01 9.903127415937704736e-01
5.046999999999570719e-01 5.093999999999141437e-01 9.933705970431429000e-01
6.219000000000960426e-01 5.093999999999141437e-01 9.729540066185442537e-01
7.780999999999949068e-01 5.093999999999141437e-01 9.698858553595778309e-01
9.344000000000960426e-01 5.093999999999141437e-01 9.448052631889665154e-01
1.051600000000235013e+00 5.093999999999141437e-01 9.251402668647187300e-01
1.207800000000133878e+00 5.093999999999141437e-01 9.318119514815315085e-01
1.364100000000235013e+00 5.093999999999141437e-01 9.376187880924613527e-01
1.481300000000373984e+00 5.093999999999141437e-01 8.955398142824084751e-01
1.637500000000272848e+00 5.093999999999141437e-01 8.853366669749060947e-01
1.793700000000171713e+00 5.093999999999141437e-01 8.596280304190699884e-01
1.910900000000310683e+00 5.093999999999141437e-01 8.483953021521829507e-01
2.067199999999957072e+00 5.093999999999141437e-01 8.333222369067908586e-01
2.223400000000310683e+00 5.093999999999141437e-01 7.798869851147248733e-01
2.340599999999994907e+00 5.093999999999141437e-01 7.348840013800194138e-01
2.496900000000096043e+00 5.093999999999141437e-01 7.263796626555018010e-01
2.653099999999994907e+00 5.093999999999141437e-01 6.622676563146163708e-01
2.770300000000133878e+00 5.093999999999141437e-01 6.135890685549075796e-01
2.926600000000235013e+00 5.093999999999141437e-01 5.834944171120927114e-01
3.082800000000133878e+00 5.093999999999141437e-01 5.370500200342487318e-01
3.200000000000272848e+00 5.093999999999141437e-01 5.031768064704920107e-01
3.356300000000373984e+00 5.093999999999141437e-01 4.297059092087996413e-01
3.512500000000272848e+00 5.093999999999141437e-01 4.280997629121595094e-01
3.668700000000171713e+00 5.093999999999141437e-01 3.815935909767524947e-01
3.785900000000310683e+00 5.093999999999141437e-01 3.392057428788842199e-01
3.942199999999957072e+00 5.093999999999141437e-01 3.044059064516812518e-01
4.059400000000096043e+00 5.093999999999141437e-01 2.739097184347063507e-01
4.215599999999994907e+00 5.093999999999141437e-01 2.543682718255846908e-01
4.371900000000096043e+00 5.093999999999141437e-01 2.455035797652824203e-01
4.528099999999994907e+00 5.093999999999141437e-01 2.240265209525175161e-01
4.645300000000133878e+00 5.093999999999141437e-01 2.178490351962092952e-01
4.801600000000235013e+00 5.093999999999141437e-01 2.035893389087311545e-01
4.957800000000133878e+00 5.093999999999141437e-01 1.896591085282561540e-01
5.075000000000272848e+00 5.093999999999141437e-01 1.728975305094731518e-01
5.231200000000171713e+00 5.093999999999141437e-01 1.631988778720692701e-01
5.387500000000272848e+00 5.093999999999141437e-01 1.650933068373371115e-01
5.504699999999957072e+00 5.093999999999141437e-01 1.532943090427884292e-01
5.660900000000310683e+00 5.093999999999141437e-01 1.493716055875326798e-01
5.817199999999957072e+00 5.093999999999141437e-01 1.444913918400491937e-01
5.934400000000096043e+00 5.093999999999141437e-01 1.414747196290520315e-01
6.090599999999994907e+00 5.093999999999141437e-01 1.301081458374449273e-01
6.246900000000096043e+00 5.093999999999141437e-01 1.327438730934697442e-01
6.364100000000235013e+00 5.093999999999141437e-01 1.380976940822702115e-01
6.520300000000133878e+00 5.093999999999141437e-01 1.274312353430446798e-01
6.676600000000235013e+00 5.093999999999141437e-01 1.231172911232227829e-01
6.793800000000373984e+00 5.093999999999141437e-01 1.085487205479292311e-01
6.950000000000272848e+00 5.093999999999141437e-01 1.125434946703418870e-01
7.106200000000171713e+00 5.093999999999141437e-01 1.075088437789506746e-01
7.262500000000272848e+00 5.093999999999141437e-01 1.004253267783839221e-01
7.379699999999957072e+00 5.093999999999141437e-01 9.436109492760802464e-02
7.535900000000310683e+00 5.093999999999141437e-01 1.027007006986241228e-01
7.692199999999957072e+00 5.093999999999141437e-01 9.123116881107852516e-02
7.809400000000096043e+00 5.093999999999141437e-01 8.794680555064132710e-02
7.965599999999994907e+00 5.093999999999141437e-01 8.620681372928117037e-02
8.121900000000096043e+00 5.093999999999141437e-01 8.791591812185978183e-02
8.239100000000235013e+00 5.093999999999141437e-01 8.180020722311465153e-02
8.395300000000133878e+00 5.093999999999141437e-01 8.307688761275168476e-02
8.551600000000235013e+00 5.093999999999141437e-01 7.182356772667687628e-02
8.668700000000171713e+00 5.093999999999141437e-01 7.112345267429527607e-02
8.825000000000272848e+00 5.093999999999141437e-01 7.144262277170453090e-02
8.981200000000171713e+00 5.093999999999141437e-01 6.943493990090436607e-02
9.098400000000310683e+00 5.093999999999141437e-01 6.006575317050357604e-02
9.254699999999957072e+00 5.093999999999141437e-01 6.864216256217814394e-02
9.410900000000310683e+00 5.093999999999141437e-01 5.868611468492807015e-02
9.528099999999994907e+00 5.093999999999141437e-01 6.238231032911915191e-02
9.684400000000096043e+00 5.093999999999141437e-01 5.675050248128482577e-02
9.840599999999994907e+00 5.093999999999141437e-01 5.103632815669972844e-02
9.996900000000096043e+00 5.093999999999141437e-01 5.519583523261391983e-02
1.011410000000023501e+01 5.093999999999141437e-01 5.005822624528425552e-02
1.027030000000013388e+01 5.093999999999141437e-01 4.970816871909346235e-02
1.038750000000027285e+01 5.093999999999141437e-01 4.762841518113636319e-02
1.054370000000017171e+01 5.093999999999141437e-01 4.873006680767798943e-02
1.070000000000027285e+01 5.093999999999141437e-01 4.251139781299438647e-02
1.085630000000037398e+01 5.093999999999141437e-01 4.507505440186229673e-02
1.097340000000031068e+01 5.093999999999141437e-01 4.403517763288374715e-02
1.112969999999995707e+01 5.093999999999141437e-01 4.397340277532066355e-02
1.128590000000031068e+01 5.093999999999141437e-01 4.601197307490237365e-02
1.140309999999999491e+01 5.093999999999141437e-01 4.470440525648380209e-02
1.155940000000009604e+01 5.093999999999141437e-01 4.093613894513578599e-02
1.171559999999999491e+01 5.093999999999141437e-01 4.654735517378241760e-02
1.183280000000013388e+01 5.093999999999141437e-01 4.337624581887753600e-02
1.198910000000023501e+01 5.093999999999141437e-01 4.483825078120381308e-02
1.214530000000013388e+01 5.093999999999141437e-01 4.210986123883434656e-02
1.226250000000027285e+01 5.093999999999141437e-01 4.565161973911772975e-02
1.241870000000017171e+01 5.093999999999141437e-01 4.311885057903135782e-02
1.257500000000027285e+01 5.093999999999141437e-01 4.520889992658230772e-02
1.273130000000037398e+01 5.093999999999141437e-01 4.341742905725292506e-02
1.284840000000031068e+01 5.093999999999141437e-01 4.583694431180697360e-02
1.300469999999995707e+01 5.093999999999141437e-01 4.482795497160996928e-02
1.312190000000009604e+01 5.093999999999141437e-01 3.947413398280950891e-02
1.327809999999999491e+01 5.093999999999141437e-01 4.987290167259500473e-02
1.343440000000009604e+01 5.093999999999141437e-01 4.087436408757270934e-02
1.359059999999999491e+01 5.093999999999141437e-01 4.252169362258823720e-02
1.370780000000013388e+01 5.093999999999141437e-01 4.603256469409006818e-02
1.386410000000023501e+01 5.093999999999141437e-01 4.639291802987471902e-02
1.402030000000013388e+01 5.093999999999141437e-01 4.599138145571467912e-02
1.413750000000027285e+01 5.093999999999141437e-01 4.709303308225631923e-02
1.429380000000037398e+01 5.093999999999141437e-01 5.111869463345049963e-02
1.441090000000031068e+01 5.093999999999141437e-01 4.825645956636102907e-02
1.456719999999995707e+01 5.093999999999141437e-01 5.409418360607229359e-02
1.472340000000031068e+01 5.093999999999141437e-01 5.758446305838643697e-02
1.487969999999995707e+01 5.093999999999141437e-01 4.924485728737033885e-02
1.499690000000009604e+01 5.093999999999141437e-01 5.210709235445981635e-02
1.515309999999999491e+01 5.093999999999141437e-01 4.901834947630570594e-02
1.530940000000009604e+01 5.093999999999141437e-01 5.687405219641098603e-02
1.542660000000023501e+01 5.093999999999141437e-01 5.993190764578355811e-02
1.558280000000013388e+01 5.093999999999141437e-01 6.112622155866981322e-02
1.573910000000023501e+01 5.093999999999141437e-01 6.093060117638672557e-02
1.585620000000017171e+01 5.093999999999141437e-01 6.333982062134692337e-02
1.601250000000027285e+01 5.093999999999141437e-01 6.708749531350724493e-02
1.616880000000037398e+01 5.093999999999141437e-01 6.709779112310110261e-02
1.628590000000031068e+01 5.093999999999141437e-01 7.312083973550159710e-02
1.644219999999995707e+01 5.093999999999141437e-01 7.452106984026479752e-02
1.659840000000031068e+01 5.093999999999141437e-01 8.570231905918267168e-02
1.671559999999999491e+01 5.093999999999141437e-01 7.387243383585243017e-02
1.687190000000009604e+01 5.093999999999141437e-01 8.059559750063455263e-02
1.702809999999999491e+01 5.093999999999141437e-01 8.090447178844994980e-02
1.718440000000009604e+01 5.093999999999141437e-01 8.538314896177341684e-02
1.730160000000023501e+01 5.093999999999141437e-01 8.698929525841354871e-02
1.745780000000013388e+01 5.093999999999141437e-01 8.512575372192723866e-02
-5.549999999999727152e+00 9.780999999998130079e-01 1.051202159531781748e-02
-5.393699999999626016e+00 9.780999999998130079e-01 1.525838981808129782e-02
-5.276599999999689317e+00 9.780999999998130079e-01 1.557755991549055440e-02
-5.120300000000042928e+00 9.780999999998130079e-01 1.750287630953994977e-02
-4.964099999999689317e+00 9.780999999998130079e-01 1.654536601731217832e-02
-4.846900000000005093e+00 9.780999999998130079e-01 1.832654107704771371e-02
-4.690599999999903957e+00 9.780999999998130079e-01 1.640122468299831660e-02
-4.534400000000005093e+00 9.780999999998130079e-01 2.243456910499267917e-02
-4.378099999999903957e+00 9.780999999998130079e-01 1.979884184896783805e-02
-4.260899999999764987e+00 9.780999999998130079e-01 2.188889119651878448e-02
-4.104699999999866122e+00 9.780999999998130079e-01 2.335089615884506156e-02
-3.987499999999727152e+00 9.780999999998130079e-01 2.761336133069773255e-02
-3.831199999999626016e+00 9.780999999998130079e-01 2.907536629302401310e-02
-3.674999999999727152e+00 9.780999999998130079e-01 3.281274517559048393e-02
-3.557800000000042928e+00 9.780999999998130079e-01 3.313191527299973876e-02
-3.401599999999689317e+00 9.780999999998130079e-01 3.385262194456903351e-02
-3.245300000000042928e+00 9.780999999998130079e-01 3.845484883301865386e-02
-3.089099999999689317e+00 9.780999999998130079e-01 4.488972982917304594e-02
-2.971900000000005093e+00 9.780999999998130079e-01 4.681504622322243958e-02
-2.815599999999903957e+00 9.780999999998130079e-01 5.588565447540167624e-02
-2.659400000000005093e+00 9.780999999998130079e-01 6.608880178290407748e-02
-2.542199999999866122e+00 9.780999999998130079e-01 7.273989478052926561e-02
-2.385899999999764987e+00 9.780999999998130079e-01 8.117216283788997178e-02
-2.229699999999866122e+00 9.780999999998130079e-01 9.555540884049427974e-02
-2.112499999999727152e+00 9.780999999998130079e-01 1.140466828710435393e-01
-1.956199999999626016e+00 9.780999999998130079e-01 1.256294686641214464e-01
-1.799999999999727152e+00 9.780999999998130079e-01 1.394979241870334119e-01
-1.682800000000042928e+00 9.780999999998130079e-01 1.631165113953184642e-01
-1.526599999999689317e+00 9.780999999998130079e-01 1.969691333398875255e-01
-1.370300000000042928e+00 9.780999999998130079e-01 2.172724698589538483e-01
-1.253099999999903957e+00 9.780999999998130079e-01 2.670527092452042450e-01
-1.096900000000005093e+00 9.780999999998130079e-01 2.980225045034960996e-01
-9.405999999999039574e-01 9.780999999998130079e-01 3.508914867679006067e-01
-7.844000000000050932e-01 9.780999999998130079e-01 4.055725315208221771e-01
-6.671999999998661224e-01 9.780999999998130079e-01 4.454482020777917328e-01
-5.108999999997649866e-01 9.780999999998130079e-01 5.129475297750528684e-01
-3.546999999998661224e-01 9.780999999998130079e-01 5.932960278454351144e-01
-2.374999999997271516e-01 9.780999999998130079e-01 6.455060782958332855e-01
-8.119999999962601578e-02 9.780999999998130079e-01 6.814487495879533174e-01
3.590000000031068339e-02 9.780999999998130079e-01 7.593056617366246153e-01
1.921999999999570719e-01 9.780999999998130079e-01 7.906564019498887319e-01
3.484000000003106834e-01 9.780999999998130079e-01 8.326015302352215430e-01
5.046999999999570719e-01 9.780999999998130079e-01 8.656922622698459691e-01
6.219000000000960426e-01 9.780999999998130079e-01 8.707989838283940465e-01
7.780999999999949068e-01 9.780999999998130079e-01 9.078844899854311423e-01
9.344000000000960426e-01 9.780999999998130079e-01 9.045280560578369267e-01
1.051600000000235013e+00 9.780999999998130079e-01 9.067519509301079639e-01
1.207800000000133878e+00 9.780999999998130079e-01 8.853675544036875289e-01
1.364100000000235013e+00 9.780999999998130079e-01 8.896300195755403317e-01
1.481300000000373984e+00 9.780999999998130079e-01 8.740215722312681956e-01
1.637500000000272848e+00 9.780999999998130079e-01 8.688736674343446875e-01
1.793700000000171713e+00 9.780999999998130079e-01 8.567246121136051773e-01
1.910900000000310683e+00 9.780999999998130079e-01 8.512781288384601019e-01
2.067199999999957072e+00 9.780999999998130079e-01 8.432062141168841229e-01
2.223400000000310683e+00 9.780999999998130079e-01 8.048337317606161223e-01
2.340599999999994907e+00 9.780999999998130079e-01 7.800929013066018047e-01
2.496900000000096043e+00 9.780999999998130079e-01 7.720415782042133745e-01
2.653099999999994907e+00 9.780999999998130079e-01 7.450871486875217942e-01
2.770300000000133878e+00 9.780999999998130079e-01 7.035950360243182766e-01
2.926600000000235013e+00 9.780999999998130079e-01 6.719869005712079124e-01
3.082800000000133878e+00 9.780999999998130079e-01 6.288989374209580374e-01
3.200000000000272848e+00 9.780999999998130079e-01 5.761535048716797114e-01
3.356300000000373984e+00 9.780999999998130079e-01 5.439070292237508930e-01
3.512500000000272848e+00 9.780999999998130079e-01 5.075937087862524288e-01
3.668700000000171713e+00 9.780999999998130079e-01 4.717025165421016575e-01
3.785900000000310683e+00 9.780999999998130079e-01 4.296647259704242661e-01
3.942199999999957072e+00 9.780999999998130079e-01 3.706491453784930279e-01
4.059400000000096043e+00 9.780999999998130079e-01 3.447860716787493618e-01
4.215599999999994907e+00 9.780999999998130079e-01 3.271081666061139703e-01
4.371900000000096043e+00 9.780999999998130079e-01 2.917008774128740378e-01
4.528099999999994907e+00 9.780999999998130079e-01 2.674851332481458233e-01
4.645300000000133878e+00 9.780999999998130079e-01 2.478922075910549305e-01
4.801600000000235013e+00 9.780999999998130079e-01 2.311615170010535014e-01
4.957800000000133878e+00 9.780999999998130079e-01 2.155118864184060179e-01
5.075000000000272848e+00 9.780999999998130079e-01 1.981531514431799090e-01
5.231200000000171713e+00 9.780999999998130079e-01 1.873219597504528489e-01
5.387500000000272848e+00 9.780999999998130079e-01 1.686968401951835783e-01
5.504699999999957072e+00 9.780999999998130079e-01 1.613147447163952863e-01
5.660900000000310683e+00 9.780999999998130079e-01 1.573611538323579917e-01
5.817199999999957072e+00 9.780999999998130079e-01 1.607484751887336694e-01
5.934400000000096043e+00 9.780999999998130079e-01 1.446870122223322952e-01
6.090599999999994907e+00 9.780999999998130079e-01 1.402495182873842450e-01
6.246900000000096043e+00 9.780999999998130079e-01 1.343294277709221884e-01
6.364100000000235013e+00 9.780999999998130079e-01 1.211919747291733823e-01
6.520300000000133878e+00 9.780999999998130079e-01 1.241365762730136379e-01
6.676600000000235013e+00 9.780999999998130079e-01 1.244866337992044381e-01
6.793800000000373984e+00 9.780999999998130079e-01 1.194210954790316942e-01
6.950000000000272848e+00 9.780999999998130079e-01 1.141908242053573941e-01
7.106200000000171713e+00 9.780999999998130079e-01 1.178046533727977047e-01
7.262500000000272848e+00 9.780999999998130079e-01 1.100313171294432096e-01
7.379699999999957072e+00 9.780999999998130079e-01 1.103607830364463083e-01
7.535900000000310683e+00 9.780999999998130079e-01 9.828379838286374626e-02
7.692199999999957072e+00 9.780999999998130079e-01 1.041112266129811670e-01
7.809400000000096043e+00 9.780999999998130079e-01 9.977669077397155473e-02
7.965599999999994907e+00 9.780999999998130079e-01 9.840734809798991345e-02
8.121900000000096043e+00 9.780999999998130079e-01 9.212690424574322690e-02
8.239100000000235013e+00 9.780999999998130079e-01 8.522871181786571826e-02
8.395300000000133878e+00 9.780999999998130079e-01 8.163547426961309528e-02
8.551600000000235013e+00 9.780999999998130079e-01 8.215026474930545164e-02
8.668700000000171713e+00 9.780999999998130079e-01 7.740389652654196262e-02
8.825000000000272848e+00 9.780999999998130079e-01 7.258545763662155315e-02
8.981200000000171713e+00 9.780999999998130079e-01 6.927020694740282369e-02
9.098400000000310683e+00 9.780999999998130079e-01 6.892014942121200971e-02
9.254699999999957072e+00 9.780999999998130079e-01 5.797570382295261920e-02
9.410900000000310683e+00 9.780999999998130079e-01 5.936563811812197583e-02
9.528099999999994907e+00 9.780999999998130079e-01 5.962303335796815401e-02
9.684400000000096043e+00 9.780999999998130079e-01 6.008634478969126363e-02
9.840599999999994907e+00 9.780999999998130079e-01 6.269118461693455602e-02
9.996900000000096043e+00 9.780999999998130079e-01 5.459867827617079922e-02
1.011410000000023501e+01 9.780999999998130079e-01 5.350732245922301678e-02
1.027030000000013388e+01 9.780999999998130079e-01 5.262188283415217271e-02
1.038750000000027285e+01 9.780999999998130079e-01 4.465292620851456923e-02
1.054370000000017171e+01 9.780999999998130079e-01 4.924485728737033885e-02
1.070000000000027285e+01 9.780999999998130079e-01 4.298500505431135377e-02
1.085630000000037398e+01 9.780999999998130079e-01 5.037739634269351729e-02
1.097340000000031068e+01 9.780999999998130079e-01 4.679445460403474505e-02
1.112969999999995707e+01 9.780999999998130079e-01 4.482795497160996928e-02
1.128590000000031068e+01 9.780999999998130079e-01 4.528097059373923511e-02
1.140309999999999491e+01 9.780999999998130079e-01 4.399399439450835114e-02
1.155940000000009604e+01 9.780999999998130079e-01 4.259376428974515766e-02
1.171559999999999491e+01 9.780999999998130079e-01 3.979330408021876375e-02
1.183280000000013388e+01 9.780999999998130079e-01 4.158477494954815334e-02
1.198910000000023501e+01 9.780999999998130079e-01 4.225400257314820829e-02
1.214530000000013388e+01 9.780999999998130079e-01 4.119353418498196417e-02
1.226250000000027285e+01 9.780999999998130079e-01 4.088465989716656007e-02
1.241870000000017171e+01 9.780999999998130079e-01 4.225400257314820829e-02
1.257500000000027285e+01 9.780999999998130079e-01 3.891816026474177043e-02
1.273130000000037398e+01 9.780999999998130079e-01 3.661189891572003835e-02
1.284840000000031068e+01 9.780999999998130079e-01 4.095673056432348746e-02
1.300469999999995707e+01 9.780999999998130079e-01 4.051401075178806543e-02
1.312190000000009604e+01 9.780999999998130079e-01 3.877401893042791564e-02
1.327809999999999491e+01 9.780999999998130079e-01 4.040075684625574204e-02
1.343440000000009604e+01 9.780999999998130079e-01 4.197601571411434251e-02
1.359059999999999491e+01 9.780999999998130079e-01 4.056548979975729136e-02
1.370780000000013388e+01 9.780999999998130079e-01 3.852691950017558820e-02
1.386410000000023501e+01 9.780999999998130079e-01 3.822834102195402095e-02
1.402030000000013388e+01 9.780999999998130079e-01 4.593990240774544626e-02
1.413750000000027285e+01 9.780999999998130079e-01 4.220252352517897543e-02
1.429380000000037398e+01 9.780999999998130079e-01 3.904170997986793762e-02
1.441090000000031068e+01 9.780999999998130079e-01 4.258346848015131386e-02
1.456719999999995707e+01 9.780999999998130079e-01 4.394251534653912522e-02
1.472340000000031068e+01 9.780999999998130079e-01 4.552807002399156949e-02
1.487969999999995707e+01 9.780999999998130079e-01 4.842119251986258532e-02
1.499690000000009604e+01 9.780999999998130079e-01 5.064508739213353927e-02
1.515309999999999491e+01 9.780999999998130079e-01 4.777255651545021103e-02
1.530940000000009604e+01 9.780999999998130079e-01 5.469134056251542114e-02
1.542660000000023501e+01 9.780999999998130079e-01 5.540175142449086515e-02
1.558280000000013388e+01 9.780999999998130079e-01 5.470163637210926494e-02
1.573910000000023501e+01 9.780999999998130079e-01 5.484577770642312666e-02
1.585620000000017171e+01 9.780999999998130079e-01 5.256010797658908218e-02
1.601250000000027285e+01 9.780999999998130079e-01 6.302065052393766853e-02
1.616880000000037398e+01 9.780999999998130079e-01 6.154834975201754071e-02
1.628590000000031068e+01 9.780999999998130079e-01 5.580328799865089812e-02
1.644219999999995707e+01 9.780999999998130079e-01 6.653152159543949951e-02
1.659840000000031068e+01 9.780999999998130079e-01 6.540927834971017873e-02
1.671559999999999491e+01 9.780999999998130079e-01 6.389579433941466879e-02
1.687190000000009604e+01 9.780999999998130079e-01 6.676832521609799009e-02
1.702809999999999491e+01 9.780999999998130079e-01 6.808618884411039851e-02
1.718440000000009604e+01 9.780999999998130079e-01 7.407835002772937549e-02
1.730160000000023501e+01 9.780999999998130079e-01 7.556094660924334017e-02
1.745780000000013388e+01 9.780999999998130079e-01 7.459314050742173186e-02
-5.549999999999727152e+00 1.525000000000090949e+00 1.337425666240729151e-02
-5.393699999999626016e+00 1.525000000000090949e+00 1.405378009560119545e-02
-5.276599999999689317e+00 1.525000000000090949e+00 1.012078083075163004e-02
-5.120300000000042928e+00 1.525000000000090949e+00 1.419792142991505371e-02
-4.964099999999689317e+00 1.525000000000090949e+00 1.257118351408722384e-02
-4.846900000000005093e+00 1.525000000000090949e+00 1.568051801142902532e-02
-4.690599999999903957e+00 1.525000000000090949e+00 1.486714905351511039e-02
-4.534400000000005093e+00 1.525000000000090949e+00 1.798677936045076087e-02
-4.378099999999903957e+00 1.525000000000090949e+00 2.056073175891251839e-02
-4.260899999999764987e+00 1.525000000000090949e+00 2.006653289840786003e-02
-4.104699999999866122e+00 1.525000000000090949e+00 2.405101121122665830e-02
-3.987499999999727152e+00 1.525000000000090949e+00 2.494674664589135310e-02
-3.831199999999626016e+00 1.525000000000090949e+00 3.036234249225489013e-02
-3.674999999999727152e+00 1.525000000000090949e+00 2.811785600079623818e-02
-3.557800000000042928e+00 1.525000000000090949e+00 3.065062516088260663e-02
-3.401599999999689317e+00 1.525000000000090949e+00 2.794282723770083812e-02
-3.245300000000042928e+00 1.525000000000090949e+00 3.136103602285805064e-02
-3.089099999999689317e+00 1.525000000000090949e+00 3.810479130682786070e-02
-2.971900000000005093e+00 1.525000000000090949e+00 4.149211266320353142e-02
-2.815599999999903957e+00 1.525000000000090949e+00 4.765930260991789458e-02
-2.659400000000005093e+00 1.525000000000090949e+00 5.104662396629357224e-02
-2.542199999999866122e+00 1.525000000000090949e+00 5.233360016552444927e-02
-2.385899999999764987e+00 1.525000000000090949e+00 6.272207204571610129e-02
-2.229699999999866122e+00 1.525000000000090949e+00 6.699483302716262301e-02
-2.112499999999727152e+00 1.525000000000090949e+00 7.786720795826508612e-02
-1.956199999999626016e+00 1.525000000000090949e+00 8.877047031814909450e-02
-1.799999999999727152e+00 1.525000000000090949e+00 1.051202159531781644e-01
-1.682800000000042928e+00 1.525000000000090949e+00 1.126361569566864951e-01
-1.526599999999689317e+00 1.525000000000090949e+00 1.371916628380116798e-01
-1.370300000000042928e+00 1.525000000000090949e+00 1.413202824851443329e-01
-1.253099999999903957e+00 1.525000000000090949e+00 1.674922304727034794e-01
-1.096900000000005093e+00 1.525000000000090949e+00 1.926448933104717709e-01
-9.405999999999039574e-01 1.525000000000090949e+00 2.194345898736617395e-01
-7.844000000000050932e-01 1.525000000000090949e+00 2.470479512043594617e-01
-6.671999999998661224e-01 1.525000000000090949e+00 2.750113700612480394e-01
-5.108999999997649866e-01 1.525000000000090949e+00 3.272728995596155266e-01
-3.546999999998661224e-01 1.525000000000090949e+00 3.666337796368927537e-01
-2.374999999997271516e-01 1.525000000000090949e+00 4.101335751708963806e-01
-8.119999999962601578e-02 1.525000000000090949e+00 4.702919906277446271e-01
3.590000000031068339e-02 1.525000000000090949e+00 5.216680805010412980e-01
1.921999999999570719e-01 1.525000000000090949e+00 5.700892730209039527e-01
3.484000000003106834e-01 1.525000000000090949e+00 6.068659048901254849e-01
5.046999999999570719e-01 1.525000000000090949e+00 6.394109590162759815e-01
6.219000000000960426e-01 1.525000000000090949e+00 6.791630798581193007e-01
7.780999999999949068e-01 1.525000000000090949e+00 7.175664496431687356e-01
9.344000000000960426e-01 1.525000000000090949e+00 7.318673291690223071e-01
1.051600000000235013e+00 1.525000000000090949e+00 7.905534438539503217e-01
1.207800000000133878e+00 1.525000000000090949e+00 7.868675440193531045e-01
1.364100000000235013e+00 1.525000000000090949e+00 7.870940518304178068e-01
1.481300000000373984e+00 1.525000000000090949e+00 7.899356952783195274e-01
1.637500000000272848e+00 1.525000000000090949e+00 7.981826387629910036e-01
1.793700000000171713e+00 1.525000000000090949e+00 7.897091874672549361e-01
1.910900000000310683e+00 1.525000000000090949e+00 7.881751118377716692e-01
2.067199999999957072e+00 1.525000000000090949e+00 7.768497212845399957e-01
2.223400000000310683e+00 1.525000000000090949e+00 7.534370502681317916e-01
2.340599999999994907e+00 1.525000000000090949e+00 7.515735087316454122e-01
2.496900000000096043e+00 1.525000000000090949e+00 7.331954886066285315e-01
2.653099999999994907e+00 1.525000000000090949e+00 7.060660303268415650e-01
2.770300000000133878e+00 1.525000000000090949e+00 7.184210018394580066e-01
2.926600000000235013e+00 1.525000000000090949e+00 6.709882070406048005e-01
3.082800000000133878e+00 1.525000000000090949e+00 6.541030793066956450e-01
3.200000000000272848e+00 1.525000000000090949e+00 6.394418464450575268e-01
3.356300000000373984e+00 1.525000000000090949e+00 6.151643274227661662e-01
3.512500000000272848e+00 1.525000000000090949e+00 5.506198970789392133e-01
3.668700000000171713e+00 1.525000000000090949e+00 5.442261993211601201e-01
3.785900000000310683e+00 1.525000000000090949e+00 4.895039713298631190e-01
3.942199999999957072e+00 1.525000000000090949e+00 4.498548085839582655e-01
4.059400000000096043e+00 1.525000000000090949e+00 4.304883907379319918e-01
4.215599999999994907e+00 1.525000000000090949e+00 3.842499098519649992e-01
4.371900000000096043e+00 1.525000000000090949e+00 3.542582165050885967e-01
4.528099999999994907e+00 1.525000000000090949e+00 3.306602209159911765e-01
4.645300000000133878e+00 1.525000000000090949e+00 2.818169002027808845e-01
4.801600000000235013e+00 1.525000000000090949e+00 2.649935473264348196e-01
4.957800000000133878e+00 1.525000000000090949e+00 2.402424210628265888e-01
5.075000000000272848e+00 1.525000000000090949e+00 2.171386243342338651e-01
5.231200000000171713e+00 1.525000000000090949e+00 2.105184187653902361e-01
5.387500000000272848e+00 1.525000000000090949e+00 1.920374405444347787e-01
5.504699999999957072e+00 1.525000000000090949e+00 1.810106284694246170e-01
5.660900000000310683e+00 1.525000000000090949e+00 1.700455912519775459e-01
5.817199999999957072e+00 1.525000000000090949e+00 1.571552376404810603e-01
5.934400000000096043e+00 1.525000000000090949e+00 1.520073328435575244e-01
6.090599999999994907e+00 1.525000000000090949e+00 1.366974639775070111e-01
6.246900000000096043e+00 1.525000000000090949e+00 1.361723776882207970e-01
6.364100000000235013e+00 1.525000000000090949e+00 1.318275460396173548e-01
6.520300000000133878e+00 1.525000000000090949e+00 1.249602410405214054e-01
6.676600000000235013e+00 1.525000000000090949e+00 1.207389591070441165e-01
6.793800000000373984e+00 1.525000000000090949e+00 1.136863295352589093e-01
6.950000000000272848e+00 1.525000000000090949e+00 1.164456065064099072e-01
7.106200000000171713e+00 1.525000000000090949e+00 1.106181782762924726e-01
7.262500000000272848e+00 1.525000000000090949e+00 1.003120728728516126e-01
7.379699999999957072e+00 1.525000000000090949e+00 1.060159513878428661e-01
7.535900000000310683e+00 1.525000000000090949e+00 1.002091147769131330e-01
7.692199999999957072e+00 1.525000000000090949e+00 9.517446388552193437e-02
7.809400000000096043e+00 1.525000000000090949e+00 9.716155513713441161e-02
7.965599999999994907e+00 1.525000000000090949e+00 8.973827641997071669e-02
8.121900000000096043e+00 1.525000000000090949e+00 9.391837511507260261e-02
8.239100000000235013e+00 1.525000000000090949e+00 7.923655063424674128e-02
8.395300000000133878e+00 1.525000000000090949e+00 7.798046186379740952e-02
8.551600000000235013e+00 1.525000000000090949e+00 7.352237630966164394e-02
8.668700000000171713e+00 1.525000000000090949e+00 6.842595056070736870e-02
8.825000000000272848e+00 1.525000000000090949e+00 7.322379783144007670e-02
8.981200000000171713e+00 1.525000000000090949e+00 6.968203933115670046e-02
9.098400000000310683e+00 1.525000000000090949e+00 6.664477550097182290e-02
9.254699999999957072e+00 1.525000000000090949e+00 6.342218709809770150e-02
9.410900000000310683e+00 1.525000000000090949e+00 6.051876879263284187e-02
9.528099999999994907e+00 1.525000000000090949e+00 5.256010797658908218e-02
9.684400000000096043e+00 1.525000000000090949e+00 5.424862074997999911e-02
9.840599999999994907e+00 1.525000000000090949e+00 5.561796342596165427e-02
9.996900000000096043e+00 1.525000000000090949e+00 5.348673084003532224e-02
1.011410000000023501e+01 1.525000000000090949e+00 5.382649255663227161e-02
1.027030000000013388e+01 1.525000000000090949e+00 4.682534203281629032e-02
1.038750000000027285e+01 1.525000000000090949e+00 4.860651709255182917e-02
1.054370000000017171e+01 1.525000000000090949e+00 4.399399439450835114e-02
1.070000000000027285e+01 1.525000000000090949e+00 4.496180049632998027e-02
1.085630000000037398e+01 1.525000000000090949e+00 4.751516127560403979e-02
1.097340000000031068e+01 1.525000000000090949e+00 4.209956542924050971e-02
1.112969999999995707e+01 1.525000000000090949e+00 4.085377246838501480e-02
1.128590000000031068e+01 1.525000000000090949e+00 4.036986941747420371e-02
1.140309999999999491e+01 1.525000000000090949e+00 4.191424085655125892e-02
1.155940000000009604e+01 1.525000000000090949e+00 4.033898198869265844e-02
1.171559999999999491e+01 1.525000000000090949e+00 4.212015704842819730e-02
1.183280000000013388e+01 1.525000000000090949e+00 3.792976254373245371e-02
1.198910000000023501e+01 1.525000000000090949e+00 3.685899834597236580e-02
1.214530000000013388e+01 1.525000000000090949e+00 4.062726465732038189e-02
1.226250000000027285e+01 1.525000000000090949e+00 3.856810273855097032e-02
1.241870000000017171e+01 1.525000000000090949e+00 4.309825895984367022e-02
1.257500000000027285e+01 1.525000000000090949e+00 3.104186592544879233e-02
1.273130000000037398e+01 1.525000000000090949e+00 3.247298345899352762e-02
1.284840000000031068e+01 1.525000000000090949e+00 3.752822596957242768e-02
1.300469999999995707e+01 1.525000000000090949e+00 3.325546498812590596e-02
1.312190000000009604e+01 1.525000000000090949e+00 3.382173451578748824e-02
1.327809999999999491e+01 1.525000000000090949e+00 3.246268764939968382e-02
1.343440000000009604e+01 1.525000000000090949e+00 3.770325473266782079e-02
1.359059999999999491e+01 1.525000000000090949e+00 3.490279452314142689e-02
1.370780000000013388e+01 1.525000000000090949e+00 3.556172633714763803e-02
1.386410000000023501e+01 1.525000000000090949e+00 3.798124159170169351e-02
1.402030000000013388e+01 1.525000000000090949e+00 3.646775758140617663e-02
1.413750000000027285e+01 1.525000000000090949e+00 3.832100330829864981e-02
1.429380000000037398e+01 1.525000000000090949e+00 4.206867800045896444e-02
1.441090000000031068e+01 1.525000000000090949e+00 3.882549797839714850e-02
1.456719999999995707e+01 1.525000000000090949e+00 3.883579378799099230e-02
1.472340000000031068e+01 1.525000000000090949e+00 3.479983642720295423e-02
1.487969999999995707e+01 1.525000000000090949e+00 4.264524333771439746e-02
1.499690000000009604e+01 1.525000000000090949e+00 4.785492299220099610e-02
1.515309999999999491e+01 1.525000000000090949e+00 4.248051038421284120e-02
1.530940000000009604e+01 1.525000000000090949e+00 4.570309878708696261e-02
1.542660000000023501e+01 1.525000000000090949e+00 4.451908068379455824e-02
1.558280000000013388e+01 1.525000000000090949e+00 4.001981189128340360e-02
1.573910000000023501e+01 1.525000000000090949e+00 5.380590093744457708e-02
1.585620000000017171e+01 1.525000000000090949e+00 5.202472587770903822e-02
1.601250000000027285e+01 1.525000000000090949e+00 4.637232641068701755e-02
1.616880000000037398e+01 1.525000000000090949e+00 5.409418360607229359e-02
1.628590000000031068e+01 1.525000000000090949e+00 4.808143080326562901e-02
1.644219999999995707e+01 1.525000000000090949e+00 5.772860439270029870e-02
1.659840000000031068e+01 1.525000000000090949e+00 5.386767579500765374e-02
1.671559999999999491e+01 1.525000000000090949e+00 5.535027237652163229e-02
1.687190000000009604e+01 1.525000000000090949e+00 5.797570382295261920e-02
1.702809999999999491e+01 1.525000000000090949e+00 5.789333734620184801e-02
1.718440000000009604e+01 1.525000000000090949e+00 6.286621338002996995e-02
1.730160000000023501e+01 1.525000000000090949e+00 6.255733909221455891e-02
1.745780000000013388e+01 1.525000000000090949e+00 6.653152159543949951e-02
-5.549999999999727152e+00 2.071899999999914144e+00 1.063557131044398293e-02
-5.393699999999626016e+00 2.071899999999914144e+00 1.114006598054248509e-02
-5.276599999999689317e+00 2.071899999999914144e+00 1.281828294433955129e-02
-5.120300000000042928e+00 2.071899999999914144e+00 1.363165190225346796e-02
-4.964099999999689317e+00 2.071899999999914144e+00 1.394052619006887726e-02
-4.846900000000005093e+00 2.071899999999914144e+00 1.278739551555801122e-02
-4.690599999999903957e+00 2.071899999999914144e+00 1.823387879070308831e-02
-4.534400000000005093e+00 2.071899999999914144e+00 1.724548106969377506e-02
-4.378099999999903957e+00 2.071899999999914144e+00 1.886192317592775766e-02
-4.260899999999764987e+00 2.071899999999914144e+00 1.952085498993396881e-02
-4.104699999999866122e+00 2.071899999999914144e+00 1.937671365562011055e-02
-3.987499999999727152e+00 2.071899999999914144e+00 2.051954852053712933e-02
-3.831199999999626016e+00 2.071899999999914144e+00 2.038570299581712181e-02
-3.674999999999727152e+00 2.071899999999914144e+00 2.593514436690066635e-02
-3.557800000000042928e+00 2.071899999999914144e+00 2.628520189309146646e-02
-3.401599999999689317e+00 2.071899999999914144e+00 3.111393659260572320e-02
-3.245300000000042928e+00 2.071899999999914144e+00 3.153606478595345070e-02
-3.089099999999689317e+00 2.071899999999914144e+00 3.158754383392268356e-02
-2.971900000000005093e+00 2.071899999999914144e+00 3.854751111936328273e-02
-2.815599999999903957e+00 2.071899999999914144e+00 4.239814390746207001e-02
-2.659400000000005093e+00 2.071899999999914144e+00 4.040075684625574204e-02
-2.542199999999866122e+00 2.071899999999914144e+00 4.313944219821905235e-02
-2.385899999999764987e+00 2.071899999999914144e+00 5.273513673968448917e-02
-2.229699999999866122e+00 2.071899999999914144e+00 5.559737180677395973e-02
-2.112499999999727152e+00 2.071899999999914144e+00 6.307212957190690139e-02
-1.956199999999626016e+00 2.071899999999914144e+00 7.616839937528033233e-02
-1.799999999999727152e+00 2.071899999999914144e+00 8.351960742528710679e-02
-1.682800000000042928e+00 2.071899999999914144e+00 8.920289432109065886e-02
-1.526599999999689317e+00 2.071899999999914144e+00 8.836893374398906154e-02
-1.370300000000042928e+00 2.071899999999914144e+00 1.096606679840647081e-01
-1.253099999999903957e+00 2.071899999999914144e+00 1.186077265211177706e-01
-1.096900000000005093e+00 2.071899999999914144e+00 1.328468311894082377e-01
-9.405999999999039574e-01 2.071899999999914144e+00 1.434412192614768211e-01
-7.844000000000050932e-01 2.071899999999914144e+00 1.686041779088389425e-01
-6.671999999998661224e-01 2.071899999999914144e+00 1.784881551189320958e-01
-5.108999999997649866e-01 2.071899999999914144e+00 2.123716644922826746e-01
-3.546999999998661224e-01 2.071899999999914144e+00 2.414367349757128300e-01
-2.374999999997271516e-01 2.071899999999914144e+00 2.553463737370001985e-01
-8.119999999962601578e-02 2.071899999999914144e+00 2.898373358763877139e-01
3.590000000031068339e-02 2.071899999999914144e+00 3.194171968395102534e-01
1.921999999999570719e-01 2.071899999999914144e+00 3.423768522337891085e-01
3.484000000003106834e-01 2.071899999999914144e+00 3.975418000376215177e-01
5.046999999999570719e-01 2.071899999999914144e+00 4.490620312452320295e-01
6.219000000000960426e-01 2.071899999999914144e+00 4.795376276430192708e-01
7.780999999999949068e-01 2.071899999999914144e+00 5.107648181411572619e-01
9.344000000000960426e-01 2.071899999999914144e+00 5.545117131054132509e-01
1.051600000000235013e+00 2.071899999999914144e+00 5.799732502309969950e-01
1.207800000000133878e+00 2.071899999999914144e+00 5.981762415929186005e-01
1.364100000000235013e+00 2.071899999999914144e+00 6.345204494591986100e-01
1.481300000000373984e+00 2.071899999999914144e+00 6.436631283785347879e-01
1.637500000000272848e+00 2.071899999999914144e+00 6.695982727454354855e-01
1.793700000000171713e+00 2.071899999999914144e+00 6.784526689961438706e-01
1.910900000000310683e+00 2.071899999999914144e+00 6.871011490549753242e-01
2.067199999999957072e+00 2.071899999999914144e+00 6.630192504149672317e-01
2.223400000000310683e+00 2.071899999999914144e+00 6.776804832766052389e-01
2.340599999999994907e+00 2.071899999999914144e+00 6.847434086579844426e-01
2.496900000000096043e+00 2.071899999999914144e+00 6.732429893416572719e-01
2.653099999999994907e+00 2.071899999999914144e+00 6.632354624164379375e-01
2.770300000000133878e+00 2.071899999999914144e+00 6.686613540723953530e-01
2.926600000000235013e+00 2.071899999999914144e+00 6.417069245557037727e-01
3.082800000000133878e+00 2.071899999999914144e+00 6.214756587037943980e-01
3.200000000000272848e+00 2.071899999999914144e+00 6.207549520322250824e-01
3.356300000000373984e+00 2.071899999999914144e+00 5.961582629125246058e-01
3.512500000000272848e+00 2.071899999999914144e+00 5.711703330282578150e-01
3.668700000000171713e+00 2.071899999999914144e+00 5.514229702272591682e-01
3.785900000000310683e+00 2.071899999999914144e+00 5.140697730207821614e-01
3.942199999999957072e+00 2.071899999999914144e+00 5.098587868968987857e-01
4.059400000000096043e+00 2.071899999999914144e+00 4.417623022431945157e-01
4.215599999999994907e+00 2.071899999999914144e+00 4.251139781299438369e-01
4.371900000000096043e+00 2.071899999999914144e+00 4.002907811991787135e-01
4.528099999999994907e+00 2.071899999999914144e+00 3.775061545679951891e-01
4.645300000000133878e+00 2.071899999999914144e+00 3.318854222576590463e-01
4.801600000000235013e+00 2.071899999999914144e+00 3.005037946156132733e-01
4.957800000000133878e+00 2.071899999999914144e+00 2.792326519947253005e-01
5.075000000000272848e+00 2.071899999999914144e+00 2.507132594197690190e-01
5.231200000000171713e+00 2.071899999999914144e+00 2.377611309507094428e-01
5.387500000000272848e+00 2.071899999999914144e+00 2.047115821544605030e-01
5.504699999999957072e+00 2.071899999999914144e+00 2.035275640511680639e-01
5.660900000000310683e+00 2.071899999999914144e+00 1.727122059367839357e-01
5.817199999999957072e+00 2.071899999999914144e+00 1.682953036210235453e-01
5.934400000000096043e+00 2.071899999999914144e+00 1.487847444406834307e-01
6.090599999999994907e+00 2.071899999999914144e+00 1.461902004230339891e-01
6.246900000000096043e+00 2.071899999999914144e+00 1.330218599525036238e-01
6.364100000000235013e+00 2.071899999999914144e+00 1.358635034004053999e-01
6.520300000000133878e+00 2.071899999999914144e+00 1.313745304174880890e-01
6.676600000000235013e+00 2.071899999999914144e+00 1.201418021506009959e-01
6.793800000000373984e+00 2.071899999999914144e+00 1.099283590335047439e-01
6.950000000000272848e+00 2.071899999999914144e+00 1.083839875944276887e-01
7.106200000000171713e+00 2.071899999999914144e+00 9.712037189875902254e-02
7.262500000000272848e+00 2.071899999999914144e+00 1.013622454514239990e-01
7.379699999999957072e+00 2.071899999999914144e+00 8.843070860155212431e-02
7.535900000000310683e+00 2.071899999999914144e+00 8.818360917129981769e-02
7.692199999999957072e+00 2.071899999999914144e+00 9.716155513713441161e-02
7.809400000000096043e+00 2.071899999999914144e+00 8.876017450855523683e-02
7.965599999999994907e+00 2.071899999999914144e+00 9.145767662214317195e-02
8.121900000000096043e+00 2.071899999999914144e+00 8.648480058831505002e-02
8.239100000000235013e+00 2.071899999999914144e+00 7.756862948004351888e-02
8.395300000000133878e+00 2.071899999999914144e+00 8.070885140616686215e-02
8.551600000000235013e+00 2.071899999999914144e+00 7.985429920987756336e-02
8.668700000000171713e+00 2.071899999999914144e+00 6.817885113045503431e-02
8.825000000000272848e+00 2.071899999999914144e+00 7.467550698417249611e-02
8.981200000000171713e+00 2.071899999999914144e+00 6.758169417401189982e-02
9.098400000000310683e+00 2.071899999999914144e+00 5.881996020964808114e-02
9.254699999999957072e+00 2.071899999999914144e+00 6.120858803542059134e-02
9.410900000000310683e+00 2.071899999999914144e+00 6.233083128114991212e-02
9.528099999999994907e+00 2.071899999999914144e+00 5.718292648422640401e-02
9.684400000000096043e+00 2.071899999999914144e+00 5.617393714402939275e-02
9.840599999999994907e+00 2.071899999999914144e+00 5.163348511314285599e-02
9.996900000000096043e+00 2.071899999999914144e+00 5.027443824675504463e-02
1.011410000000023501e+01 2.071899999999914144e+00 4.912130757224417860e-02
1.027030000000013388e+01 2.071899999999914144e+00 4.203779057167741917e-02
1.038750000000027285e+01 2.071899999999914144e+00 4.863740452133336750e-02
1.054370000000017171e+01 2.071899999999914144e+00 4.063756046691422569e-02
1.070000000000027285e+01 2.071899999999914144e+00 4.444701001663762391e-02
1.085630000000037398e+01 2.071899999999914144e+00 3.810479130682786070e-02
1.097340000000031068e+01 2.071899999999914144e+00 3.939176750605873772e-02
1.112969999999995707e+01 2.071899999999914144e+00 4.104939285066810939e-02
1.128590000000031068e+01 2.071899999999914144e+00 3.604562938805844913e-02
1.140309999999999491e+01 2.071899999999914144e+00 3.000198915647024275e-02
1.155940000000009604e+01 2.071899999999914144e+00 3.411001718441521169e-02
1.171559999999999491e+01 2.071899999999914144e+00 3.416149623238444455e-02
1.183280000000013388e+01 2.071899999999914144e+00 3.095949944869801768e-02
1.198910000000023501e+01 2.071899999999914144e+00 3.529403528770761606e-02
1.214530000000013388e+01 2.071899999999914144e+00 2.999169334687639549e-02
1.226250000000027285e+01 2.071899999999914144e+00 3.423356689954137194e-02
1.241870000000017171e+01 2.071899999999914144e+00 3.380114289659979371e-02
1.257500000000027285e+01 2.071899999999914144e+00 3.248327926858737835e-02
1.273130000000037398e+01 2.071899999999914144e+00 2.894152076830399864e-02
1.284840000000031068e+01 2.071899999999914144e+00 3.168020612026730548e-02
1.300469999999995707e+01 2.071899999999914144e+00 3.060944192250721757e-02
1.312190000000009604e+01 2.071899999999914144e+00 2.894152076830399864e-02
1.327809999999999491e+01 2.071899999999914144e+00 3.330694403609513882e-02
1.343440000000009604e+01 2.071899999999914144e+00 3.036234249225489013e-02
1.359059999999999491e+01 2.071899999999914144e+00 3.300836555787357157e-02
1.370780000000013388e+01 2.071899999999914144e+00 3.137133183245190138e-02
1.386410000000023501e+01 2.071899999999914144e+00 3.347167698959668813e-02
1.402030000000013388e+01 2.071899999999914144e+00 3.274067450843355653e-02
1.413750000000027285e+01 2.071899999999914144e+00 3.137133183245190138e-02
1.429380000000037398e+01 2.071899999999914144e+00 3.339960632243976074e-02
1.441090000000031068e+01 2.071899999999914144e+00 3.517048557258145580e-02
1.456719999999995707e+01 2.071899999999914144e+00 3.511900652461221600e-02
1.472340000000031068e+01 2.071899999999914144e+00 3.233913793427352357e-02
1.487969999999995707e+01 2.071899999999914144e+00 3.497486519029836122e-02
1.499690000000009604e+01 2.071899999999914144e+00 3.823863683154786475e-02
1.515309999999999491e+01 2.071899999999914144e+00 3.594267129211997647e-02
1.530940000000009604e+01 2.071899999999914144e+00 3.526314785892607773e-02
1.542660000000023501e+01 2.071899999999914144e+00 3.384232613497518971e-02
1.558280000000013388e+01 2.071899999999914144e+00 3.701343548988007132e-02
1.573910000000023501e+01 2.071899999999914144e+00 3.642657434303079450e-02
1.585620000000017171e+01 2.071899999999914144e+00 4.260406009933900839e-02
1.601250000000027285e+01 2.071899999999914144e+00 3.890786445514791969e-02
1.616880000000037398e+01 2.071899999999914144e+00 4.153329590157892048e-02
1.628590000000031068e+01 2.071899999999914144e+00 4.334535839009599073e-02
1.644219999999995707e+01 2.071899999999914144e+00 4.288204695837287417e-02
1.659840000000031068e+01 2.071899999999914144e+00 4.432346030151145672e-02
1.671559999999999491e+01 2.071899999999914144e+00 4.164654980711123694e-02
1.687190000000009604e+01 2.071899999999914144e+00 4.530156221292692964e-02
1.702809999999999491e+01 2.071899999999914144e+00 4.648558031621934095e-02
1.718440000000009604e+01 2.071899999999914144e+00 4.829764280473641813e-02
1.730160000000023501e+01 2.071899999999914144e+00 4.804024756489023995e-02
1.745780000000013388e+01 2.071899999999914144e+00 4.897716623793032381e-02
-5.549999999999727152e+00 2.540599999999813008e+00 8.051323102388378145e-03
-5.393699999999626016e+00 2.540599999999813008e+00 8.741142345176127620e-03
-5.276599999999689317e+00 2.540599999999813008e+00 1.006930178278239545e-02
-5.120300000000042928e+00 2.540599999999813008e+00 8.905875298677680407e-03
-4.964099999999689317e+00 2.540599999999813008e+00 1.136657379160711974e-02
-4.846900000000005093e+00 2.540599999999813008e+00 1.418762562032120644e-02
-4.690599999999903957e+00 2.540599999999813008e+00 1.618501268152753095e-02
-4.534400000000005093e+00 2.540599999999813008e+00 1.943848851318319415e-02
-4.378099999999903957e+00 2.540599999999813008e+00 1.811032907557692806e-02
-4.260899999999764987e+00 2.540599999999813008e+00 1.797648355085691360e-02
-4.104699999999866122e+00 2.540599999999813008e+00 1.945908013237088521e-02
-3.987499999999727152e+00 2.540599999999813008e+00 1.928405136927548516e-02
-3.831199999999626016e+00 2.540599999999813008e+00 2.708827504141153586e-02
-3.674999999999727152e+00 2.540599999999813008e+00 2.295965539427887586e-02
-3.557800000000042928e+00 2.540599999999813008e+00 2.502911312264212776e-02
-3.401599999999689317e+00 2.540599999999813008e+00 2.734567028125771057e-02
-3.245300000000042928e+00 2.540599999999813008e+00 2.803548952404546352e-02
-3.089099999999689317e+00 2.540599999999813008e+00 3.426445432832291027e-02
-2.971900000000005093e+00 2.540599999999813008e+00 3.224647564792889470e-02
-2.815599999999903957e+00 2.540599999999813008e+00 3.666337796368927815e-02
-2.659400000000005093e+00 2.540599999999813008e+00 3.976241665143723236e-02
-2.542199999999866122e+00 2.540599999999813008e+00 4.472499687567149662e-02
-2.385899999999764987e+00 2.540599999999813008e+00 4.529126640333308584e-02
-2.229699999999866122e+00 2.540599999999813008e+00 4.900805366671186214e-02
-2.112499999999727152e+00 2.540599999999813008e+00 5.287927807399834396e-02
-1.956199999999626016e+00 2.540599999999813008e+00 5.961273754837430328e-02
-1.799999999999727152e+00 2.540599999999813008e+00 6.503862920433169104e-02
-1.682800000000042928e+00 2.540599999999813008e+00 7.388272964544628785e-02
-1.526599999999689317e+00 2.540599999999813008e+00 7.010416752450442102e-02
-1.370300000000042928e+00 2.540599999999813008e+00 8.122364188585921851e-02
-1.253099999999903957e+00 2.540599999999813008e+00 8.733935278460434881e-02
-1.096900000000005093e+00 2.540599999999813008e+00 9.851030619392837917e-02
-9.405999999999039574e-01 2.540599999999813008e+00 1.080545216874245762e-01
-7.844000000000050932e-01 2.540599999999813008e+00 1.208007339646072070e-01
-6.671999999998661224e-01 2.540599999999813008e+00 1.321981951849958425e-01
-5.108999999997649866e-01 2.540599999999813008e+00 1.401362643818519216e-01
-3.546999999998661224e-01 2.540599999999813008e+00 1.573714496419518494e-01
-2.374999999997271516e-01 2.540599999999813008e+00 1.730931508917562534e-01
-8.119999999962601578e-02 2.540599999999813008e+00 1.815563063778985187e-01
3.590000000031068339e-02 2.540599999999813008e+00 2.062250661647559991e-01
1.921999999999570719e-01 2.540599999999813008e+00 2.284846065066532816e-01
3.484000000003106834e-01 2.540599999999813008e+00 2.525973925754430027e-01
5.046999999999570719e-01 2.540599999999813008e+00 2.750010742516541540e-01
6.219000000000960426e-01 2.540599999999813008e+00 3.031292260620442325e-01
7.780999999999949068e-01 2.540599999999813008e+00 3.346446992288099609e-01
9.344000000000960426e-01 2.540599999999813008e+00 3.697431141342344962e-01
1.051600000000235013e+00 2.540599999999813008e+00 3.902420710355839484e-01
1.207800000000133878e+00 2.540599999999813008e+00 4.259170512782639029e-01
1.364100000000235013e+00 2.540599999999813008e+00 4.465910369427087412e-01
1.481300000000373984e+00 2.540599999999813008e+00 4.899055079040232075e-01
1.637500000000272848e+00 2.540599999999813008e+00 4.909042014346263749e-01
1.793700000000171713e+00 2.540599999999813008e+00 5.206796827800319605e-01
1.910900000000310683e+00 2.540599999999813008e+00 5.492299627837697873e-01
2.067199999999957072e+00 2.540599999999813008e+00 5.650855095582941745e-01
2.223400000000310683e+00 2.540599999999813008e+00 5.704702179758762703e-01
2.340599999999994907e+00 2.540599999999813008e+00 6.023460444784266565e-01
2.496900000000096043e+00 2.540599999999813008e+00 5.914221904993549606e-01
2.653099999999994907e+00 2.540599999999813008e+00 5.828148936788987156e-01
2.770300000000133878e+00 2.540599999999813008e+00 5.885702512418592436e-01
2.926600000000235013e+00 2.540599999999813008e+00 5.747429789573227366e-01
3.082800000000133878e+00 2.540599999999813008e+00 5.827428230117418506e-01
3.200000000000272848e+00 2.540599999999813008e+00 5.538527812914070259e-01
3.356300000000373984e+00 2.540599999999813008e+00 5.605038742890322556e-01
3.512500000000272848e+00 2.540599999999813008e+00 5.232021561305245649e-01
3.668700000000171713e+00 2.540599999999813008e+00 5.250965850957922676e-01
3.785900000000310683e+00 2.540599999999813008e+00 5.107854097603450327e-01
3.942199999999957072e+00 2.540599999999813008e+00 4.679857292787228951e-01
4.059400000000096043e+00 2.540599999999813008e+00 4.873624429343429987e-01
4.215599999999994907e+00 2.540599999999813008e+00 4.382823186004742300e-01
4.371900000000096043e+00 2.540599999999813008e+00 4.131811348106751436e-01
4.528099999999994907e+00 2.540599999999813008e+00 3.948237063048458673e-01
4.645300000000133878e+00 2.540599999999813008e+00 3.665720047793296632e-01
4.801600000000235013e+00 2.540599999999813008e+00 3.384953320169087898e-01
4.957800000000133878e+00 2.540599999999813008e+00 3.140427842315220985e-01
5.075000000000272848e+00 2.540599999999813008e+00 2.904344928328308484e-01
5.231200000000171713e+00 2.540599999999813008e+00 2.674027667713950729e-01
5.387500000000272848e+00 2.540599999999813008e+00 2.454726923365008751e-01
5.504699999999957072e+00 2.540599999999813008e+00 2.285978604121856050e-01
5.660900000000310683e+00 2.540599999999813008e+00 1.974942196291737118e-01
5.817199999999957072e+00 2.540599999999813008e+00 1.921301028307794145e-01
5.934400000000096043e+00 2.540599999999813008e+00 1.716826249773992230e-01
6.090599999999994907e+00 2.540599999999813008e+00 1.613456321451767761e-01
6.246900000000096043e+00 2.540599999999813008e+00 1.470653442385109755e-01
6.364100000000235013e+00 2.540599999999813008e+00 1.388286965634333292e-01
6.520300000000133878e+00 2.540599999999813008e+00 1.247028458006752272e-01
6.676600000000235013e+00 2.540599999999813008e+00 1.195961242421270943e-01
6.793800000000373984e+00 2.540599999999813008e+00 1.090841026468092750e-01
6.950000000000272848e+00 2.540599999999813008e+00 9.974580334519000946e-02
7.106200000000171713e+00 2.540599999999813008e+00 1.038126481347595997e-01
7.262500000000272848e+00 2.540599999999813008e+00 9.278583605974943804e-02
7.379699999999957072e+00 2.540599999999813008e+00 9.131353528782930329e-02
7.535900000000310683e+00 2.540599999999813008e+00 9.198276291142935823e-02
7.692199999999957072e+00 2.540599999999813008e+00 8.189286950945927346e-02
7.809400000000096043e+00 2.540599999999813008e+00 7.813489900770510810e-02
7.965599999999994907e+00 2.540599999999813008e+00 8.361226971163172872e-02
8.121900000000096043e+00 2.540599999999813008e+00 8.384907333229020543e-02
8.239100000000235013e+00 2.540599999999813008e+00 7.914388834790210547e-02
8.395300000000133878e+00 2.540599999999813008e+00 7.538591784614794011e-02
8.551600000000235013e+00 2.540599999999813008e+00 6.781849779467037653e-02
8.668700000000171713e+00 2.540599999999813008e+00 6.716986179025802306e-02
8.825000000000272848e+00 2.540599999999813008e+00 6.495626272758089903e-02
8.981200000000171713e+00 2.540599999999813008e+00 6.456502196301472374e-02
9.098400000000310683e+00 2.540599999999813008e+00 5.898469316314963046e-02
9.254699999999957072e+00 2.540599999999813008e+00 5.635926171671863660e-02
9.410900000000310683e+00 2.540599999999813008e+00 5.698730610194330942e-02
9.528099999999994907e+00 2.540599999999813008e+00 5.809925353807878640e-02
9.684400000000096043e+00 2.540599999999813008e+00 5.426921236916769364e-02
9.840599999999994907e+00 2.540599999999813008e+00 4.843148832945642218e-02
9.996900000000096043e+00 2.540599999999813008e+00 5.080982034563508859e-02
1.011410000000023501e+01 2.540599999999813008e+00 4.310855476943750708e-02
1.027030000000013388e+01 2.540599999999813008e+00 4.377778239303756896e-02
1.038750000000027285e+01 2.540599999999813008e+00 4.337624581887753600e-02
1.054370000000017171e+01 2.540599999999813008e+00 4.030809455991112011e-02
1.070000000000027285e+01 2.540599999999813008e+00 3.765177568469858793e-02
1.085630000000037398e+01 2.540599999999813008e+00 3.401735489807058282e-02
1.097340000000031068e+01 2.540599999999813008e+00 3.142281088042113424e-02
1.112969999999995707e+01 2.540599999999813008e+00 3.523226043014453246e-02
1.128590000000031068e+01 2.540599999999813008e+00 3.338931051284591695e-02
1.140309999999999491e+01 2.540599999999813008e+00 3.353345184715977867e-02
1.155940000000009604e+01 2.540599999999813008e+00 3.112423240219957046e-02
1.171559999999999491e+01 2.540599999999813008e+00 2.875619619561475479e-02
1.183280000000013388e+01 2.540599999999813008e+00 3.106245754463648687e-02
1.198910000000023501e+01 2.540599999999813008e+00 3.069180839925799570e-02
1.214530000000013388e+01 2.540599999999813008e+00 3.008435563322102088e-02
1.226250000000027285e+01 2.540599999999813008e+00 3.057855449372567924e-02
1.241870000000017171e+01 2.540599999999813008e+00 2.857087162292550747e-02
1.257500000000027285e+01 2.540599999999813008e+00 2.877678781480244585e-02
1.273130000000037398e+01 2.540599999999813008e+00 2.972400229743637351e-02
1.284840000000031068e+01 2.540599999999813008e+00 2.478201369238980031e-02
1.300469999999995707e+01 2.540599999999813008e+00 2.622342703552838286e-02
1.312190000000009604e+01 2.540599999999813008e+00 2.627490608349761919e-02
1.327809999999999491e+01 2.540599999999813008e+00 2.513207121858060042e-02
1.343440000000009604e+01 2.540599999999813008e+00 2.458639331010670573e-02
1.359059999999999491e+01 2.540599999999813008e+00 2.474083045401441125e-02
1.370780000000013388e+01 2.540599999999813008e+00 2.198155348286340988e-02
1.386410000000023501e+01 2.540599999999813008e+00 2.831347638307933276e-02
1.402030000000013388e+01 2.540599999999813008e+00 2.607928570121452461e-02
1.413750000000027285e+01 2.540599999999813008e+00 2.416426511675897823e-02
1.429380000000037398e+01 2.540599999999813008e+00 2.376272854259894526e-02
1.441090000000031068e+01 2.540599999999813008e+00 2.936364896165172961e-02
1.456719999999995707e+01 2.540599999999813008e+00 3.248327926858737835e-02
1.472340000000031068e+01 2.540599999999813008e+00 2.733537447166386330e-02
1.487969999999995707e+01 2.540599999999813008e+00 2.755158647313464895e-02
1.499690000000009604e+01 2.540599999999813008e+00 2.947690286718404606e-02
1.515309999999999491e+01 2.540599999999813008e+00 2.838554705023626015e-02
1.530940000000009604e+01 2.540599999999813008e+00 3.135074021326420685e-02
1.542660000000023501e+01 2.540599999999813008e+00 3.332753565528284029e-02
1.558280000000013388e+01 2.540599999999813008e+00 2.595573598608836088e-02
1.573910000000023501e+01 2.540599999999813008e+00 3.317309851137512783e-02
1.585620000000017171e+01 2.540599999999813008e+00 2.805608114323315458e-02
1.601250000000027285e+01 2.540599999999813008e+00 3.014613049078410448e-02
1.616880000000037398e+01 2.540599999999813008e+00 2.821051828714086010e-02
1.628590000000031068e+01 2.540599999999813008e+00 3.337901470325206621e-02
1.644219999999995707e+01 2.540599999999813008e+00 3.659130729653234382e-02
1.659840000000031068e+01 2.540599999999813008e+00 3.193760136011348366e-02
1.671559999999999491e+01 2.540599999999813008e+00 3.855780692895711959e-02
1.687190000000009604e+01 2.540599999999813008e+00 3.753852177916627147e-02
1.702809999999999491e+01 2.540599999999813008e+00 4.196571990452049178e-02
1.718440000000009604e+01 2.540599999999813008e+00 4.093613894513578599e-02
1.730160000000023501e+01 2.540599999999813008e+00 3.896963931271101023e-02
1.745780000000013388e+01 2.540599999999813008e+00 3.962857112671722137e-02
-5.549999999999727152e+00 3.087500000000090949e+00 7.104108619754450488e-03
-5.393699999999626016e+00 3.087500000000090949e+00 6.465768424935934740e-03
-5.276599999999689317e+00 3.087500000000090949e+00 7.474757765132943391e-03
-5.120300000000042928e+00 3.087500000000090949e+00 8.102802150357612740e-03
-4.964099999999689317e+00 3.087500000000090949e+00 9.255932824868478778e-03
-4.846900000000005093e+00 3.087500000000090949e+00 9.925160448468535457e-03
-4.690599999999903957e+00 3.087500000000090949e+00 1.179899779454869624e-02
-4.534400000000005093e+00 3.087500000000090949e+00 1.046054254734858288e-02
-4.378099999999903957e+00 3.087500000000090949e+00 1.487744486310895765e-02
-4.260899999999764987e+00 3.087500000000090949e+00 1.676157801878296397e-02
-4.104699999999866122e+00 3.087500000000090949e+00 1.796618774126306634e-02
-3.987499999999727152e+00 3.087500000000090949e+00 1.768820088222919709e-02
-3.831199999999626016e+00 3.087500000000090949e+00 2.226983615149112639e-02
-3.674999999999727152e+00 3.087500000000090949e+00 2.878708362439629312e-02
-3.557800000000042928e+00 3.087500000000090949e+00 2.314497996696812318e-02
-3.401599999999689317e+00 3.087500000000090949e+00 2.602780665324529175e-02
-3.245300000000042928e+00 3.087500000000090949e+00 2.537917064883292440e-02
-3.089099999999689317e+00 3.087500000000090949e+00 3.000198915647024275e-02
-2.971900000000005093e+00 3.087500000000090949e+00 3.120659887895034512e-02
-2.815599999999903957e+00 3.087500000000090949e+00 3.235972955346121116e-02
-2.659400000000005093e+00 3.087500000000090949e+00 3.293629489071664418e-02
-2.542199999999866122e+00 3.087500000000090949e+00 3.626184138952923824e-02
-2.385899999999764987e+00 3.087500000000090949e+00 4.150240847279737522e-02
-2.229699999999866122e+00 3.087500000000090949e+00 4.697977917672399584e-02
-2.112499999999727152e+00 3.087500000000090949e+00 4.237755228827437548e-02
-1.956199999999626016e+00 3.087500000000090949e+00 4.879184166524107302e-02
-1.799999999999727152e+00 3.087500000000090949e+00 5.400152131972766473e-02
-1.682800000000042928e+00 3.087500000000090949e+00 5.943770878527889628e-02
-1.526599999999689317e+00 3.087500000000090949e+00 6.378254043388234540e-02
-1.370300000000042928e+00 3.087500000000090949e+00 6.267059299774686842e-02
-1.253099999999903957e+00 3.087500000000090949e+00 7.425337879082477555e-02
-1.096900000000005093e+00 3.087500000000090949e+00 7.187504677464610914e-02
-9.405999999999039574e-01 3.087500000000090949e+00 7.805253253095432997e-02
-7.844000000000050932e-01 3.087500000000090949e+00 8.858514574545985065e-02
-6.671999999998661224e-01 3.087500000000090949e+00 9.064430766422923447e-02
-5.108999999997649866e-01 3.087500000000090949e+00 1.073749982542306636e-01
-3.546999999998661224e-01 3.087500000000090949e+00 1.213567076826749386e-01
-2.374999999997271516e-01 3.087500000000090949e+00 1.197093781476594176e-01
-8.119999999962601578e-02 3.087500000000090949e+00 1.363165190225346657e-01
3.590000000031068339e-02 3.087500000000090949e+00 1.381594689398333020e-01
1.921999999999570719e-01 3.087500000000090949e+00 1.488877025366218687e-01
3.484000000003106834e-01 3.087500000000090949e+00 1.687071360047774360e-01
5.046999999999570719e-01 3.087500000000090949e+00 1.812577278996769792e-01
6.219000000000960426e-01 3.087500000000090949e+00 1.949099714211181278e-01
7.780999999999949068e-01 3.087500000000090949e+00 2.058441212097836537e-01
9.344000000000960426e-01 3.087500000000090949e+00 2.281345489804624815e-01
1.051600000000235013e+00 3.087500000000090949e+00 2.490659298847534842e-01
1.207800000000133878e+00 3.087500000000090949e+00 2.623887074991915758e-01
1.364100000000235013e+00 3.087500000000090949e+00 2.897446735900431336e-01
1.481300000000373984e+00 3.087500000000090949e+00 3.147326034743098688e-01
1.637500000000272848e+00 3.087500000000090949e+00 3.576764252902457919e-01
1.793700000000171713e+00 3.087500000000090949e+00 3.633494163764555140e-01
1.910900000000310683e+00 3.087500000000090949e+00 3.934543636288642121e-01
2.067199999999957072e+00 3.087500000000090949e+00 4.180819401773462896e-01
2.223400000000310683e+00 3.087500000000090949e+00 4.286763282494149285e-01
2.340599999999994907e+00 3.087500000000090949e+00 4.445112834047516559e-01
2.496900000000096043e+00 3.087500000000090949e+00 4.667708237466489107e-01
2.653099999999994907e+00 3.087500000000090949e+00 4.793625988799238291e-01
2.770300000000133878e+00 3.087500000000090949e+00 5.024663956085165806e-01
2.926600000000235013e+00 3.087500000000090949e+00 5.022707752262335346e-01
3.082800000000133878e+00 3.087500000000090949e+00 4.908836098154386596e-01
3.200000000000272848e+00 3.087500000000090949e+00 5.062964367774277497e-01
3.356300000000373984e+00 3.087500000000090949e+00 4.937252532633404911e-01
3.512500000000272848e+00 3.087500000000090949e+00 4.733498460771171645e-01
3.668700000000171713e+00 3.087500000000090949e+00 4.822660171853886957e-01
3.785900000000310683e+00 3.087500000000090949e+00 4.708376685362185010e-01
3.942199999999957072e+00 3.087500000000090949e+00 4.487428611478228024e-01
4.059400000000096043e+00 3.087500000000090949e+00 4.521610699329799976e-01
4.215599999999994907e+00 3.087500000000090949e+00 4.233739863085837496e-01
4.371900000000096043e+00 3.087500000000090949e+00 4.315282675069105345e-01
4.528099999999994907e+00 3.087500000000090949e+00 4.102880123148041625e-01
4.645300000000133878e+00 3.087500000000090949e+00 3.710506819526530609e-01
4.801600000000235013e+00 3.087500000000090949e+00 3.664278634450157668e-01
4.957800000000133878e+00 3.087500000000090949e+00 3.465363593097033346e-01
5.075000000000272848e+00 3.087500000000090949e+00 3.138471638492389970e-01
5.231200000000171713e+00 3.087500000000090949e+00 2.953970730570651404e-01
5.387500000000272848e+00 3.087500000000090949e+00 2.856263497525042827e-01
5.504699999999957072e+00 3.087500000000090949e+00 2.540079184898000886e-01
5.660900000000310683e+00 3.087500000000090949e+00 2.297612868962903010e-01
5.817199999999957072e+00 3.087500000000090949e+00 2.074811549352053308e-01
5.934400000000096043e+00 3.087500000000090949e+00 1.972059369605460022e-01
6.090599999999994907e+00 3.087500000000090949e+00 1.740197737552025004e-01
6.246900000000096043e+00 3.087500000000090949e+00 1.621590011030907275e-01
6.364100000000235013e+00 3.087500000000090949e+00 1.523059113217791194e-01
6.520300000000133878e+00 3.087500000000090949e+00 1.361517860690331094e-01
6.676600000000235013e+00 3.087500000000090949e+00 1.209345794893272041e-01
6.793800000000373984e+00 3.087500000000090949e+00 1.140981619190127860e-01
6.950000000000272848e+00 3.087500000000090949e+00 1.100519087486308972e-01
7.106200000000171713e+00 3.087500000000090949e+00 1.013313580226424537e-01
7.262500000000272848e+00 3.087500000000090949e+00 9.303293549000175855e-02
7.379699999999957072e+00 3.087500000000090949e+00 9.054134956829078262e-02
7.535900000000310683e+00 3.087500000000090949e+00 8.642302573075197336e-02
7.692199999999957072e+00 3.087500000000090949e+00 8.089417597885610600e-02
7.809400000000096043e+00 3.087500000000090949e+00 7.480935250889252097e-02
7.965599999999994907e+00 3.087500000000090949e+00 7.317231878347082996e-02
8.121900000000096043e+00 3.087500000000090949e+00 7.590070832584029648e-02
8.239100000000235013e+00 3.087500000000090949e+00 6.797293493857808899e-02
8.395300000000133878e+00 3.087500000000090949e+00 6.737577798213495450e-02
8.551600000000235013e+00 3.087500000000090949e+00 6.822003436883042338e-02
8.668700000000171713e+00 3.087500000000090949e+00 5.641074076468787640e-02
8.825000000000272848e+00 3.087500000000090949e+00 6.375165300510081401e-02
8.981200000000171713e+00 3.087500000000090949e+00 6.032314841034974728e-02
9.098400000000310683e+00 3.087500000000090949e+00 5.592683771377706531e-02
9.254699999999957072e+00 3.087500000000090949e+00 5.536056818611547609e-02
9.410900000000310683e+00 3.087500000000090949e+00 5.223064206958597661e-02
[truncated: 173,797 more chars]
