# Supplementary material for: Resonant inelastic X-ray scattering tools to count 5 f electrons of actinides and probe bond covalency
Source: Nat Commun. 2025 Feb 10;16:1221. doi: 10.1038/s41467-024-54574-7 (PMC11811144; doi:10.1038/s41467-024-54574-7)
Supplement: Supplementary file 3 — Source Data [file 41467_2024_54574_MOESM3_ESM.zip › Data_figures/Data_SI_figures/FigSI6/SI6_Pu$^{/mathrm{IV}}_{(aq.)}$ $/mathrm{(5f^4)}$_satMap.txt]

# Ein | Eout | Intensity
#  Mind that if there is only one big map inclding satellite and WL, then this one will be equal to the WL map
-5.840000000000145519e+00 -1.398869999999988067e+01 4.055765861459425733e-03
-5.683700000000044383e+00 -1.398869999999988067e+01 3.607389736071951562e-03
-5.566600000000107684e+00 -1.398869999999988067e+01 2.710637485297003220e-03
-5.410300000000006548e+00 -1.398869999999988067e+01 4.514332353332978567e-03
-5.254100000000107684e+00 -1.398869999999988067e+01 4.514332353332978567e-03
-5.136899999999968713e+00 -1.398869999999988067e+01 4.514332353332978784e-04
-4.980599999999867578e+00 -1.398869999999988067e+01 3.159013610684476957e-03
-4.824399999999968713e+00 -1.398869999999988067e+01 9.018474340179878906e-04
-4.668099999999867578e+00 -1.398869999999988067e+01 2.252070993423449952e-03
-4.550900000000183354e+00 -1.398869999999988067e+01 2.252070993423449952e-03
-4.394700000000284490e+00 -1.398869999999988067e+01 3.607389736071951562e-03
-4.277500000000145519e+00 -1.398869999999988067e+01 3.607389736071951562e-03
-4.121200000000044383e+00 -1.398869999999988067e+01 3.607389736071951562e-03
-3.965000000000145519e+00 -1.398869999999988067e+01 2.252070993423449952e-03
-3.808800000000246655e+00 -1.398869999999988067e+01 4.055765861459425733e-03
-3.691600000000107684e+00 -1.398869999999988067e+01 4.055765861459425733e-03
-3.535300000000006548e+00 -1.398869999999988067e+01 4.504141986846900121e-04
-3.379100000000107684e+00 -1.398869999999988067e+01 9.008283973693800243e-04
-3.261899999999968713e+00 -1.398869999999988067e+01 4.055765861459425733e-03
-3.105599999999867578e+00 -1.398869999999988067e+01 4.952518112234374076e-03
-2.949399999999968713e+00 -1.398869999999988067e+01 4.055765861459425733e-03
-2.832200000000284490e+00 -1.398869999999988067e+01 2.700447118810924124e-03
-2.675900000000183354e+00 -1.398869999999988067e+01 4.055765861459425733e-03
-2.519700000000284490e+00 -1.398869999999988067e+01 3.148823244198398295e-03
-2.402500000000145519e+00 -1.398869999999988067e+01 2.252070993423449952e-03
-2.246200000000044383e+00 -1.398869999999988067e+01 3.148823244198398295e-03
-2.090000000000145519e+00 -1.398869999999988067e+01 3.148823244198398295e-03
-1.972800000000006548e+00 -1.398869999999988067e+01 2.700447118810924124e-03
-1.816600000000107684e+00 -1.398869999999988067e+01 4.055765861459425733e-03
-1.660300000000006548e+00 -1.398869999999988067e+01 2.700447118810924124e-03
-1.543099999999867578e+00 -1.398869999999988067e+01 3.148823244198398295e-03
-1.386899999999968713e+00 -1.398869999999988067e+01 3.148823244198398295e-03
-1.230599999999867578e+00 -1.398869999999988067e+01 3.148823244198398295e-03
-1.074399999999968713e+00 -1.398869999999988067e+01 2.700447118810924124e-03
-9.572000000002844899e-01 -1.398869999999988067e+01 2.252070993423449952e-03
-8.009000000001833541e-01 -1.398869999999988067e+01 1.803694868035975781e-03
-6.447000000002844899e-01 -1.398869999999988067e+01 4.493951620360820375e-03
-5.275000000001455192e-01 -1.398869999999988067e+01 4.952518112234374076e-03
-3.712000000000443833e-01 -1.398869999999988067e+01 2.700447118810924124e-03
-2.541000000001076842e-01 -1.398869999999988067e+01 3.148823244198398295e-03
-9.780000000000654836e-02 -1.398869999999988067e+01 3.597199369585872466e-03
5.839999999989231583e-02 -1.398869999999988067e+01 4.942327745748295413e-03
2.146999999999934516e-01 -1.398869999999988067e+01 4.493951620360820917e-04
3.319000000001324224e-01 -1.398869999999988067e+01 3.597199369585872466e-03
4.881000000000312866e-01 -1.398869999999988067e+01 3.597199369585872466e-03
6.444000000001324224e-01 -1.398869999999988067e+01 6.746022613784270761e-03
7.615999999998166459e-01 -1.398869999999988067e+01 2.690256752324845027e-03
9.177999999997155101e-01 -1.398869999999988067e+01 2.241880626937371290e-03
1.074099999999816646e+00 -1.398869999999988067e+01 6.287456121910717927e-03
1.191299999999955617e+00 -1.398869999999988067e+01 4.045575494973346203e-03
1.347499999999854481e+00 -1.398869999999988067e+01 4.493951620360820375e-03
1.503699999999753345e+00 -1.398869999999988067e+01 8.091150989946692407e-03
1.620899999999892316e+00 -1.398869999999988067e+01 4.045575494973346203e-03
1.777199999999993452e+00 -1.398869999999988067e+01 5.839079996523242888e-03
1.933399999999892316e+00 -1.398869999999988067e+01 4.045575494973346203e-03
2.089699999999993452e+00 -1.398869999999988067e+01 5.390703871135769584e-03
2.206900000000132422e+00 -1.398869999999988067e+01 4.045575494973346203e-03
2.363100000000031287e+00 -1.398869999999988067e+01 3.138632877712319198e-03
2.480299999999715510e+00 -1.398869999999988067e+01 4.942327745748295413e-03
2.636599999999816646e+00 -1.398869999999988067e+01 4.942327745748295413e-03
2.792799999999715510e+00 -1.398869999999988067e+01 3.597199369585872466e-03
2.909999999999854481e+00 -1.398869999999988067e+01 3.597199369585872466e-03
3.066299999999955617e+00 -1.398869999999988067e+01 4.493951620360820375e-03
3.222499999999854481e+00 -1.398869999999988067e+01 1.793504501549896902e-03
3.378699999999753345e+00 -1.398869999999988067e+01 1.793504501549896902e-03
3.495899999999892316e+00 -1.398869999999988067e+01 5.390703871135769584e-03
3.652199999999993452e+00 -1.398869999999988067e+01 4.932137379262215883e-03
3.769400000000132422e+00 -1.398869999999988067e+01 2.690256752324845027e-03
3.925600000000031287e+00 -1.398869999999988067e+01 4.493951620360820375e-03
4.081900000000132422e+00 -1.398869999999988067e+01 2.690256752324845027e-03
4.238100000000031287e+00 -1.398869999999988067e+01 5.390703871135769584e-03
4.355299999999715510e+00 -1.398869999999988067e+01 1.793504501549896902e-03
4.511599999999816646e+00 -1.398869999999988067e+01 3.138632877712319198e-03
4.667799999999715510e+00 -1.398869999999988067e+01 3.587009003099793803e-03
4.784999999999854481e+00 -1.398869999999988067e+01 4.035385128487267541e-03
4.941199999999753345e+00 -1.398869999999988067e+01 3.138632877712319198e-03
5.097499999999854481e+00 -1.398869999999988067e+01 2.241880626937371290e-03
5.214699999999993452e+00 -1.398869999999988067e+01 3.138632877712319198e-03
5.370899999999892316e+00 -1.398869999999988067e+01 4.483761253874742579e-03
5.527199999999993452e+00 -1.398869999999988067e+01 2.690256752324845027e-03
5.644400000000132422e+00 -1.398869999999988067e+01 1.345128376162422514e-03
5.800600000000031287e+00 -1.398869999999988067e+01 1.793504501549896902e-03
5.956900000000132422e+00 -1.398869999999988067e+01 1.793504501549896902e-03
6.074099999999816646e+00 -1.398869999999988067e+01 8.967522507749484508e-04
6.230299999999715510e+00 -1.398869999999988067e+01 1.793504501549896902e-03
6.386599999999816646e+00 -1.398869999999988067e+01 2.690256752324845027e-03
6.503799999999955617e+00 -1.398869999999988067e+01 1.345128376162422514e-03
6.659999999999854481e+00 -1.398869999999988067e+01 4.035385128487267541e-03
6.816199999999753345e+00 -1.398869999999988067e+01 2.690256752324845027e-03
6.972499999999854481e+00 -1.398869999999988067e+01 1.793504501549896902e-03
7.089699999999993452e+00 -1.398869999999988067e+01 3.138632877712319198e-03
7.245899999999892316e+00 -1.398869999999988067e+01 1.345128376162422514e-03
7.402199999999993452e+00 -1.398869999999988067e+01 1.793504501549896902e-03
7.519400000000132422e+00 -1.398869999999988067e+01 1.793504501549896902e-03
7.675600000000031287e+00 -1.398869999999988067e+01 4.035385128487267541e-03
7.831900000000132422e+00 -1.398869999999988067e+01 5.380513504649690054e-03
7.949099999999816646e+00 -1.398869999999988067e+01 2.241880626937371290e-03
8.105299999999715510e+00 -1.398869999999988067e+01 3.138632877712319198e-03
8.261599999999816646e+00 -1.398869999999988067e+01 2.690256752324845027e-03
8.378699999999753345e+00 -1.398869999999988067e+01 8.977712874235562086e-04
8.534999999999854481e+00 -1.398869999999988067e+01 1.345128376162422514e-03
8.691199999999753345e+00 -1.398869999999988067e+01 3.138632877712319198e-03
8.808399999999892316e+00 -1.398869999999988067e+01 1.345128376162422514e-03
8.964699999999993452e+00 -1.398869999999988067e+01 2.690256752324845027e-03
9.120899999999892316e+00 -1.398869999999988067e+01 1.793504501549896902e-03
9.238100000000031287e+00 -1.398869999999988067e+01 2.241880626937371290e-03
9.394400000000132422e+00 -1.398869999999988067e+01 3.587009003099793803e-03
9.550600000000031287e+00 -1.398869999999988067e+01 2.241880626937371290e-03
9.706900000000132422e+00 -1.398869999999988067e+01 4.493951620360820375e-03
9.824099999999816646e+00 -1.398869999999988067e+01 3.587009003099793803e-03
9.980299999999715510e+00 -1.398869999999988067e+01 2.241880626937371290e-03
1.009749999999985448e+01 -1.398869999999988067e+01 2.241880626937371290e-03
1.025369999999975335e+01 -1.398869999999988067e+01 8.977712874235562086e-04
1.040999999999985448e+01 -1.398869999999988067e+01 4.483761253874742254e-04
1.056629999999995562e+01 -1.398869999999988067e+01 3.138632877712319198e-03
1.068339999999989232e+01 -1.398869999999988067e+01 4.493951620360820375e-03
1.083969999999999345e+01 -1.398869999999988067e+01 3.587009003099793803e-03
1.099589999999989232e+01 -1.398869999999988067e+01 4.483761253874742579e-03
1.111310000000003129e+01 -1.398869999999988067e+01 4.035385128487267541e-03
1.126940000000013242e+01 -1.398869999999988067e+01 2.690256752324845027e-03
1.142560000000003129e+01 -1.398869999999988067e+01 3.138632877712319198e-03
1.154279999999971551e+01 -1.398869999999988067e+01 1.345128376162422514e-03
1.169909999999981665e+01 -1.398869999999988067e+01 1.793504501549896902e-03
1.185529999999971551e+01 -1.398869999999988067e+01 4.035385128487267541e-03
1.197249999999985448e+01 -1.398869999999988067e+01 2.241880626937371290e-03
1.212869999999975335e+01 -1.398869999999988067e+01 5.828889630037165093e-03
1.228499999999985448e+01 -1.398869999999988067e+01 4.035385128487267541e-03
1.244129999999995562e+01 -1.398869999999988067e+01 1.793504501549896902e-03
1.255839999999989232e+01 -1.398869999999988067e+01 3.587009003099793803e-03
1.271469999999999345e+01 -1.398869999999988067e+01 1.793504501549896902e-03
1.283190000000013242e+01 -1.398869999999988067e+01 2.241880626937371290e-03
1.298810000000003129e+01 -1.398869999999988067e+01 2.690256752324845027e-03
1.314440000000013242e+01 -1.398869999999988067e+01 2.690256752324845027e-03
1.330060000000003129e+01 -1.398869999999988067e+01 4.035385128487267541e-03
1.341779999999971551e+01 -1.398869999999988067e+01 4.035385128487267541e-03
1.357409999999981665e+01 -1.398869999999988067e+01 1.793504501549896902e-03
1.369119999999975335e+01 -1.398869999999988067e+01 1.793504501549896902e-03
1.384749999999985448e+01 -1.398869999999988067e+01 4.483761253874742579e-03
1.400379999999995562e+01 -1.398869999999988067e+01 4.483761253874742579e-03
1.412089999999989232e+01 -1.398869999999988067e+01 3.138632877712319198e-03
1.427719999999999345e+01 -1.398869999999988067e+01 3.587009003099793803e-03
1.443339999999989232e+01 -1.398869999999988067e+01 2.241880626937371290e-03
1.458969999999999345e+01 -1.398869999999988067e+01 1.345128376162422514e-03
1.470690000000013242e+01 -1.398869999999988067e+01 8.957332141263404761e-04
1.486310000000003129e+01 -1.398869999999988067e+01 4.483761253874742579e-03
1.501940000000013242e+01 -1.398869999999988067e+01 3.587009003099793803e-03
1.513659999999981665e+01 -1.398869999999988067e+01 3.138632877712319198e-03
1.529279999999971551e+01 -1.398869999999988067e+01 3.138632877712319198e-03
1.544909999999981665e+01 -1.398869999999988067e+01 3.587009003099793803e-03
1.556619999999975335e+01 -1.398869999999988067e+01 4.483761253874742579e-03
1.572249999999985448e+01 -1.398869999999988067e+01 2.690256752324845027e-03
1.587879999999995562e+01 -1.398869999999988067e+01 2.690256752324845027e-03
1.599589999999989232e+01 -1.398869999999988067e+01 1.793504501549896902e-03
1.615219999999999345e+01 -1.398869999999988067e+01 3.138632877712319198e-03
1.630839999999989232e+01 -1.398869999999988067e+01 3.128442511226240102e-03
1.642560000000003129e+01 -1.398869999999988067e+01 3.576818636613714707e-03
1.658190000000013242e+01 -1.398869999999988067e+01 3.576818636613714707e-03
1.673810000000003129e+01 -1.398869999999988067e+01 3.576818636613714707e-03
1.689440000000013242e+01 -1.398869999999988067e+01 5.818699263551085563e-03
1.701159999999981665e+01 -1.398869999999988067e+01 5.818699263551085563e-03
1.716779999999971551e+01 -1.398869999999988067e+01 2.241880626937371290e-03
-5.840000000000145519e+00 -1.344190000000025975e+01 4.993279578178689594e-03
-5.683700000000044383e+00 -1.344190000000025975e+01 1.813885234522054661e-03
-5.566600000000107684e+00 -1.344190000000025975e+01 3.179394343656635150e-03
-5.410300000000006548e+00 -1.344190000000025975e+01 4.086336960917662589e-03
-5.254100000000107684e+00 -1.344190000000025975e+01 3.637960835530187984e-03
-5.136899999999968713e+00 -1.344190000000025975e+01 2.720827851783081883e-03
-4.980599999999867578e+00 -1.344190000000025975e+01 4.544903452791216290e-03
-4.824399999999968713e+00 -1.344190000000025975e+01 3.179394343656635150e-03
-4.668099999999867578e+00 -1.344190000000025975e+01 2.272451726395608145e-03
-4.550900000000183354e+00 -1.344190000000025975e+01 2.720827851783081883e-03
-4.394700000000284490e+00 -1.344190000000025975e+01 5.900222195439717467e-03
-4.277500000000145519e+00 -1.344190000000025975e+01 5.900222195439717467e-03
-4.121200000000044383e+00 -1.344190000000025975e+01 1.365509109134580490e-03
-3.965000000000145519e+00 -1.344190000000025975e+01 1.813885234522054661e-03
-3.808800000000246655e+00 -1.344190000000025975e+01 4.534713086305136760e-03
-3.691600000000107684e+00 -1.344190000000025975e+01 4.534713086305136760e-03
-3.535300000000006548e+00 -1.344190000000025975e+01 2.720827851783081883e-03
-3.379100000000107684e+00 -1.344190000000025975e+01 3.179394343656635150e-03
-3.261899999999968713e+00 -1.344190000000025975e+01 3.179394343656635150e-03
-3.105599999999867578e+00 -1.344190000000025975e+01 1.813885234522054661e-03
-2.949399999999968713e+00 -1.344190000000025975e+01 3.627770469044109321e-03
-2.832200000000284490e+00 -1.344190000000025975e+01 2.262261359909529049e-03
-2.675900000000183354e+00 -1.344190000000025975e+01 3.169203977170556054e-03
-2.519700000000284490e+00 -1.344190000000025975e+01 9.069426172610273304e-04
-2.402500000000145519e+00 -1.344190000000025975e+01 3.169203977170556054e-03
-2.246200000000044383e+00 -1.344190000000025975e+01 5.441655703566163765e-03
-2.090000000000145519e+00 -1.344190000000025975e+01 4.534713086305136760e-03
-1.972800000000006548e+00 -1.344190000000025975e+01 4.534713086305136760e-03
-1.816600000000107684e+00 -1.344190000000025975e+01 2.262261359909529049e-03
-1.660300000000006548e+00 -1.344190000000025975e+01 6.348598320827191638e-03
-1.543099999999867578e+00 -1.344190000000025975e+01 2.720827851783081883e-03
-1.386899999999968713e+00 -1.344190000000025975e+01 3.627770469044109321e-03
-1.230599999999867578e+00 -1.344190000000025975e+01 3.627770469044109321e-03
-1.074399999999968713e+00 -1.344190000000025975e+01 7.703917063475692814e-03
-9.572000000002844899e-01 -1.344190000000025975e+01 4.076146594431583926e-03
-8.009000000001833541e-01 -1.344190000000025975e+01 4.076146594431583926e-03
-6.447000000002844899e-01 -1.344190000000025975e+01 3.617580102558030659e-03
-5.275000000001455192e-01 -1.344190000000025975e+01 4.076146594431583926e-03
-3.712000000000443833e-01 -1.344190000000025975e+01 2.262261359909529049e-03
-2.541000000001076842e-01 -1.344190000000025975e+01 4.972898845206531401e-03
-9.780000000000654836e-02 -1.344190000000025975e+01 5.879841462467559274e-03
5.839999999989231583e-02 -1.344190000000025975e+01 4.524522719819058098e-03
2.146999999999934516e-01 -1.344190000000025975e+01 4.524522719819058098e-03
3.319000000001324224e-01 -1.344190000000025975e+01 4.076146594431583926e-03
4.881000000000312866e-01 -1.344190000000025975e+01 2.262261359909529049e-03
6.444000000001324224e-01 -1.344190000000025975e+01 7.245350571602139980e-03
7.615999999998166459e-01 -1.344190000000025975e+01 3.617580102558030659e-03
9.177999999997155101e-01 -1.344190000000025975e+01 3.617580102558030659e-03
1.074099999999816646e+00 -1.344190000000025975e+01 5.879841462467559274e-03
1.191299999999955617e+00 -1.344190000000025975e+01 3.617580102558030659e-03
1.347499999999854481e+00 -1.344190000000025975e+01 5.879841462467559274e-03
1.503699999999753345e+00 -1.344190000000025975e+01 4.972898845206531401e-03
1.620899999999892316e+00 -1.344190000000025975e+01 3.169203977170556054e-03
1.777199999999993452e+00 -1.344190000000025975e+01 3.617580102558030659e-03
1.933399999999892316e+00 -1.344190000000025975e+01 3.169203977170556054e-03
2.089699999999993452e+00 -1.344190000000025975e+01 6.786784079728587146e-03
2.206900000000132422e+00 -1.344190000000025975e+01 5.869651095981480611e-03
2.363100000000031287e+00 -1.344190000000025975e+01 2.710637485297003220e-03
2.480299999999715510e+00 -1.344190000000025975e+01 4.065956227945504396e-03
2.636599999999816646e+00 -1.344190000000025975e+01 4.065956227945504396e-03
2.792799999999715510e+00 -1.344190000000025975e+01 3.159013610684476957e-03
2.909999999999854481e+00 -1.344190000000025975e+01 2.262261359909529049e-03
3.066299999999955617e+00 -1.344190000000025975e+01 4.065956227945504396e-03
3.222499999999854481e+00 -1.344190000000025975e+01 5.421274970594006440e-03
3.378699999999753345e+00 -1.344190000000025975e+01 3.617580102558030659e-03
3.495899999999892316e+00 -1.344190000000025975e+01 2.262261359909529049e-03
3.652199999999993452e+00 -1.344190000000025975e+01 3.159013610684476957e-03
3.769400000000132422e+00 -1.344190000000025975e+01 3.617580102558030659e-03
3.925600000000031287e+00 -1.344190000000025975e+01 5.421274970594006440e-03
4.081900000000132422e+00 -1.344190000000025975e+01 4.514332353332978567e-03
4.238100000000031287e+00 -1.344190000000025975e+01 9.028664706665957568e-04
4.355299999999715510e+00 -1.344190000000025975e+01 1.355318742648501610e-03
4.511599999999816646e+00 -1.344190000000025975e+01 3.617580102558030659e-03
4.667799999999715510e+00 -1.344190000000025975e+01 2.710637485297003220e-03
4.784999999999854481e+00 -1.344190000000025975e+01 3.159013610684476957e-03
4.941199999999753345e+00 -1.344190000000025975e+01 2.710637485297003220e-03
5.097499999999854481e+00 -1.344190000000025975e+01 2.710637485297003220e-03
5.214699999999993452e+00 -1.344190000000025975e+01 2.262261359909529049e-03
5.370899999999892316e+00 -1.344190000000025975e+01 1.355318742648501610e-03
5.527199999999993452e+00 -1.344190000000025975e+01 2.710637485297003220e-03
5.644400000000132422e+00 -1.344190000000025975e+01 1.803694868035975781e-03
5.800600000000031287e+00 -1.344190000000025975e+01 3.617580102558030659e-03
5.956900000000132422e+00 -1.344190000000025975e+01 4.065956227945504396e-03
6.074099999999816646e+00 -1.344190000000025975e+01 2.710637485297003220e-03
6.230299999999715510e+00 -1.344190000000025975e+01 9.038855073152036231e-04
6.386599999999816646e+00 -1.344190000000025975e+01 1.355318742648501610e-03
6.503799999999955617e+00 -1.344190000000025975e+01 2.262261359909529049e-03
6.659999999999854481e+00 -1.344190000000025975e+01 1.355318742648501610e-03
6.816199999999753345e+00 -1.344190000000025975e+01 9.038855073152036231e-04
6.972499999999854481e+00 -1.344190000000025975e+01 2.710637485297003220e-03
7.089699999999993452e+00 -1.344190000000025975e+01 1.355318742648501610e-03
7.245899999999892316e+00 -1.344190000000025975e+01 2.710637485297003220e-03
7.402199999999993452e+00 -1.344190000000025975e+01 9.038855073152036231e-04
7.519400000000132422e+00 -1.344190000000025975e+01 2.710637485297003220e-03
7.675600000000031287e+00 -1.344190000000025975e+01 2.710637485297003220e-03
7.831900000000132422e+00 -1.344190000000025975e+01 1.803694868035975781e-03
7.949099999999816646e+00 -1.344190000000025975e+01 2.710637485297003220e-03
8.105299999999715510e+00 -1.344190000000025975e+01 1.803694868035975781e-03
8.261599999999816646e+00 -1.344190000000025975e+01 2.262261359909529049e-03
8.378699999999753345e+00 -1.344190000000025975e+01 3.617580102558030659e-03
8.534999999999854481e+00 -1.344190000000025975e+01 4.065956227945504396e-03
8.691199999999753345e+00 -1.344190000000025975e+01 3.159013610684476957e-03
8.808399999999892316e+00 -1.344190000000025975e+01 3.159013610684476957e-03
8.964699999999993452e+00 -1.344190000000025975e+01 3.617580102558030659e-03
9.120899999999892316e+00 -1.344190000000025975e+01 2.710637485297003220e-03
9.238100000000031287e+00 -1.344190000000025975e+01 2.710637485297003220e-03
9.394400000000132422e+00 -1.344190000000025975e+01 3.159013610684476957e-03
9.550600000000031287e+00 -1.344190000000025975e+01 3.159013610684476957e-03
9.706900000000132422e+00 -1.344190000000025975e+01 3.159013610684476957e-03
9.824099999999816646e+00 -1.344190000000025975e+01 1.355318742648501610e-03
9.980299999999715510e+00 -1.344190000000025975e+01 1.803694868035975781e-03
1.009749999999985448e+01 -1.344190000000025975e+01 4.514332353332978567e-03
1.025369999999975335e+01 -1.344190000000025975e+01 5.421274970594006440e-03
1.040999999999985448e+01 -1.344190000000025975e+01 2.262261359909529049e-03
1.056629999999995562e+01 -1.344190000000025975e+01 2.262261359909529049e-03
1.068339999999989232e+01 -1.344190000000025975e+01 3.159013610684476957e-03
1.083969999999999345e+01 -1.344190000000025975e+01 3.159013610684476957e-03
1.099589999999989232e+01 -1.344190000000025975e+01 4.514332353332978567e-03
1.111310000000003129e+01 -1.344190000000025975e+01 3.159013610684476957e-03
1.126940000000013242e+01 -1.344190000000025975e+01 2.252070993423449952e-03
1.142560000000003129e+01 -1.344190000000025975e+01 9.038855073152036231e-04
1.154279999999971551e+01 -1.344190000000025975e+01 2.262261359909529049e-03
1.169909999999981665e+01 -1.344190000000025975e+01 4.065956227945504396e-03
1.185529999999971551e+01 -1.344190000000025975e+01 4.514332353332978567e-03
1.197249999999985448e+01 -1.344190000000025975e+01 3.159013610684476957e-03
1.212869999999975335e+01 -1.344190000000025975e+01 4.514332353332978567e-03
1.228499999999985448e+01 -1.344190000000025975e+01 2.710637485297003220e-03
1.244129999999995562e+01 -1.344190000000025975e+01 5.869651095981480611e-03
1.255839999999989232e+01 -1.344190000000025975e+01 3.617580102558030659e-03
1.271469999999999345e+01 -1.344190000000025975e+01 1.355318742648501610e-03
1.283190000000013242e+01 -1.344190000000025975e+01 3.159013610684476957e-03
1.298810000000003129e+01 -1.344190000000025975e+01 2.710637485297003220e-03
1.314440000000013242e+01 -1.344190000000025975e+01 5.411084604107926910e-03
1.330060000000003129e+01 -1.344190000000025975e+01 4.065956227945504396e-03
1.341779999999971551e+01 -1.344190000000025975e+01 1.803694868035975781e-03
1.357409999999981665e+01 -1.344190000000025975e+01 2.262261359909529049e-03
1.369119999999975335e+01 -1.344190000000025975e+01 3.607389736071951562e-03
1.384749999999985448e+01 -1.344190000000025975e+01 4.514332353332978567e-03
1.400379999999995562e+01 -1.344190000000025975e+01 4.514332353332978567e-03
1.412089999999989232e+01 -1.344190000000025975e+01 5.869651095981480611e-03
1.427719999999999345e+01 -1.344190000000025975e+01 3.607389736071951562e-03
1.443339999999989232e+01 -1.344190000000025975e+01 3.159013610684476957e-03
1.458969999999999345e+01 -1.344190000000025975e+01 2.710637485297003220e-03
1.470690000000013242e+01 -1.344190000000025975e+01 4.055765861459425733e-03
1.486310000000003129e+01 -1.344190000000025975e+01 2.252070993423449952e-03
1.501940000000013242e+01 -1.344190000000025975e+01 3.159013610684476957e-03
1.513659999999981665e+01 -1.344190000000025975e+01 2.252070993423449952e-03
1.529279999999971551e+01 -1.344190000000025975e+01 3.159013610684476957e-03
1.544909999999981665e+01 -1.344190000000025975e+01 4.055765861459425733e-03
1.556619999999975335e+01 -1.344190000000025975e+01 6.318027221368953915e-03
1.572249999999985448e+01 -1.344190000000025975e+01 5.859460729495401081e-03
1.587879999999995562e+01 -1.344190000000025975e+01 4.962708478720453606e-03
1.599589999999989232e+01 -1.344190000000025975e+01 2.700447118810924124e-03
1.615219999999999345e+01 -1.344190000000025975e+01 4.514332353332978567e-03
1.630839999999989232e+01 -1.344190000000025975e+01 4.962708478720453606e-03
1.642560000000003129e+01 -1.344190000000025975e+01 2.252070993423449952e-03
1.658190000000013242e+01 -1.344190000000025975e+01 5.411084604107926910e-03
1.673810000000003129e+01 -1.344190000000025975e+01 3.607389736071951562e-03
1.689440000000013242e+01 -1.344190000000025975e+01 4.952518112234374076e-03
1.701159999999981665e+01 -1.344190000000025975e+01 3.159013610684476957e-03
1.716779999999971551e+01 -1.344190000000025975e+01 5.859460729495401081e-03
-5.840000000000145519e+00 -1.289499999999998181e+01 4.116908060375899445e-03
-5.683700000000044383e+00 -1.289499999999998181e+01 6.858116645131139520e-03
-5.566600000000107684e+00 -1.289499999999998181e+01 5.951174027870111648e-03
-5.410300000000006548e+00 -1.289499999999998181e+01 3.658341568502346177e-03
-5.254100000000107684e+00 -1.289499999999998181e+01 4.575474552249452279e-03
-5.136899999999968713e+00 -1.289499999999998181e+01 5.034041044123005980e-03
-4.980599999999867578e+00 -1.289499999999998181e+01 4.116908060375899445e-03
-4.824399999999968713e+00 -1.289499999999998181e+01 3.658341568502346177e-03
-4.668099999999867578e+00 -1.289499999999998181e+01 2.741208584755240076e-03
-4.550900000000183354e+00 -1.289499999999998181e+01 5.940983661384032985e-03
-4.394700000000284490e+00 -1.289499999999998181e+01 3.658341568502346177e-03
-4.277500000000145519e+00 -1.289499999999998181e+01 3.658341568502346177e-03
-4.121200000000044383e+00 -1.289499999999998181e+01 5.023850677636927317e-03
-3.965000000000145519e+00 -1.289499999999998181e+01 2.741208584755240076e-03
-3.808800000000246655e+00 -1.289499999999998181e+01 3.199775076628792909e-03
-3.691600000000107684e+00 -1.289499999999998181e+01 1.365509109134580490e-03
-3.535300000000006548e+00 -1.289499999999998181e+01 4.106717693889819915e-03
-3.379100000000107684e+00 -1.289499999999998181e+01 5.940983661384032985e-03
-3.261899999999968713e+00 -1.289499999999998181e+01 2.741208584755240076e-03
-3.105599999999867578e+00 -1.289499999999998181e+01 3.199775076628792909e-03
-2.949399999999968713e+00 -1.289499999999998181e+01 5.482417169510480151e-03
-2.832200000000284490e+00 -1.289499999999998181e+01 2.282642092881686808e-03
-2.675900000000183354e+00 -1.289499999999998181e+01 6.389359786771508024e-03
-2.519700000000284490e+00 -1.289499999999998181e+01 5.482417169510480151e-03
-2.402500000000145519e+00 -1.289499999999998181e+01 4.106717693889819915e-03
-2.246200000000044383e+00 -1.289499999999998181e+01 3.648151202016267081e-03
-2.090000000000145519e+00 -1.289499999999998181e+01 4.565284185763373616e-03
-1.972800000000006548e+00 -1.289499999999998181e+01 5.472226803024400621e-03
-1.816600000000107684e+00 -1.289499999999998181e+01 4.106717693889819915e-03
-1.660300000000006548e+00 -1.289499999999998181e+01 2.741208584755240076e-03
-1.543099999999867578e+00 -1.289499999999998181e+01 3.189584710142714247e-03
-1.386899999999968713e+00 -1.289499999999998181e+01 8.213435387779639829e-03
-1.230599999999867578e+00 -1.289499999999998181e+01 4.106717693889819915e-03
-1.074399999999968713e+00 -1.289499999999998181e+01 4.565284185763373616e-03
-9.572000000002844899e-01 -1.289499999999998181e+01 6.837735912158981327e-03
-8.009000000001833541e-01 -1.289499999999998181e+01 6.389359786771508024e-03
-6.447000000002844899e-01 -1.289499999999998181e+01 4.096527327403741252e-03
-5.275000000001455192e-01 -1.289499999999998181e+01 7.296302404032534161e-03
-3.712000000000443833e-01 -1.289499999999998181e+01 4.555093819277294953e-03
-2.541000000001076842e-01 -1.289499999999998181e+01 8.203245021293562034e-03
-9.780000000000654836e-02 -1.289499999999998181e+01 5.472226803024400621e-03
5.839999999989231583e-02 -1.289499999999998181e+01 4.106717693889819915e-03
2.146999999999934516e-01 -1.289499999999998181e+01 4.555093819277294953e-03
3.319000000001324224e-01 -1.289499999999998181e+01 6.379169420285428493e-03
4.881000000000312866e-01 -1.289499999999998181e+01 6.837735912158981327e-03
6.444000000001324224e-01 -1.289499999999998181e+01 7.286112037546455499e-03
7.615999999998166459e-01 -1.289499999999998181e+01 4.096527327403741252e-03
9.177999999997155101e-01 -1.289499999999998181e+01 5.013660311150847787e-03
1.074099999999816646e+00 -1.289499999999998181e+01 4.096527327403741252e-03
1.191299999999955617e+00 -1.289499999999998181e+01 3.648151202016267081e-03
1.347499999999854481e+00 -1.289499999999998181e+01 3.648151202016267081e-03
1.503699999999753345e+00 -1.289499999999998181e+01 4.096527327403741252e-03
1.620899999999892316e+00 -1.289499999999998181e+01 7.744678529420008332e-03
1.777199999999993452e+00 -1.289499999999998181e+01 5.003469944664769124e-03
1.933399999999892316e+00 -1.289499999999998181e+01 3.637960835530187984e-03
2.089699999999993452e+00 -1.289499999999998181e+01 4.555093819277294953e-03
2.206900000000132422e+00 -1.289499999999998181e+01 3.637960835530187984e-03
2.363100000000031287e+00 -1.289499999999998181e+01 6.368979053799349831e-03
2.480299999999715510e+00 -1.289499999999998181e+01 4.555093819277294953e-03
2.636599999999816646e+00 -1.289499999999998181e+01 2.731018218269160979e-03
2.792799999999715510e+00 -1.289499999999998181e+01 3.189584710142714247e-03
2.909999999999854481e+00 -1.289499999999998181e+01 3.189584710142714247e-03
3.066299999999955617e+00 -1.289499999999998181e+01 2.272451726395608145e-03
3.222499999999854481e+00 -1.289499999999998181e+01 5.910412561925796129e-03
3.378699999999753345e+00 -1.289499999999998181e+01 4.096527327403741252e-03
3.495899999999892316e+00 -1.289499999999998181e+01 4.544903452791216290e-03
3.652199999999993452e+00 -1.289499999999998181e+01 3.179394343656635150e-03
3.769400000000132422e+00 -1.289499999999998181e+01 3.179394343656635150e-03
3.925600000000031287e+00 -1.289499999999998181e+01 3.189584710142714247e-03
4.081900000000132422e+00 -1.289499999999998181e+01 4.096527327403741252e-03
4.238100000000031287e+00 -1.289499999999998181e+01 2.731018218269160979e-03
4.355299999999715510e+00 -1.289499999999998181e+01 2.272451726395608145e-03
4.511599999999816646e+00 -1.289499999999998181e+01 5.462036436538321958e-03
4.667799999999715510e+00 -1.289499999999998181e+01 5.910412561925796129e-03
4.784999999999854481e+00 -1.289499999999998181e+01 4.096527327403741252e-03
4.941199999999753345e+00 -1.289499999999998181e+01 1.365509109134580490e-03
5.097499999999854481e+00 -1.289499999999998181e+01 2.731018218269160979e-03
5.214699999999993452e+00 -1.289499999999998181e+01 2.731018218269160979e-03
5.370899999999892316e+00 -1.289499999999998181e+01 4.544903452791216290e-03
5.527199999999993452e+00 -1.289499999999998181e+01 2.731018218269160979e-03
5.644400000000132422e+00 -1.289499999999998181e+01 9.089806905582431713e-04
5.800600000000031287e+00 -1.289499999999998181e+01 1.824075601008133540e-03
5.956900000000132422e+00 -1.289499999999998181e+01 1.813885234522054661e-03
6.074099999999816646e+00 -1.289499999999998181e+01 2.731018218269160979e-03
6.230299999999715510e+00 -1.289499999999998181e+01 9.099997272068510376e-04
6.386599999999816646e+00 -1.289499999999998181e+01 1.824075601008133540e-03
6.503799999999955617e+00 -1.289499999999998181e+01 3.189584710142714247e-03
6.659999999999854481e+00 -1.289499999999998181e+01 4.555093819277294953e-03
6.816199999999753345e+00 -1.289499999999998181e+01 1.824075601008133540e-03
6.972499999999854481e+00 -1.289499999999998181e+01 4.544903452791215857e-04
7.089699999999993452e+00 -1.289499999999998181e+01 9.099997272068510376e-04
7.245899999999892316e+00 -1.289499999999998181e+01 2.731018218269160979e-03
7.402199999999993452e+00 -1.289499999999998181e+01 3.637960835530187984e-03
7.519400000000132422e+00 -1.289499999999998181e+01 5.462036436538321958e-03
7.675600000000031287e+00 -1.289499999999998181e+01 1.813885234522054661e-03
7.831900000000132422e+00 -1.289499999999998181e+01 4.555093819277294953e-03
7.949099999999816646e+00 -1.289499999999998181e+01 2.731018218269160979e-03
8.105299999999715510e+00 -1.289499999999998181e+01 3.189584710142714247e-03
8.261599999999816646e+00 -1.289499999999998181e+01 2.731018218269160979e-03
8.378699999999753345e+00 -1.289499999999998181e+01 5.003469944664769124e-03
8.534999999999854481e+00 -1.289499999999998181e+01 4.096527327403741252e-03
8.691199999999753345e+00 -1.289499999999998181e+01 4.096527327403741252e-03
8.808399999999892316e+00 -1.289499999999998181e+01 9.099997272068510376e-04
8.964699999999993452e+00 -1.289499999999998181e+01 1.365509109134580490e-03
9.120899999999892316e+00 -1.289499999999998181e+01 2.272451726395608145e-03
9.238100000000031287e+00 -1.289499999999998181e+01 2.272451726395608145e-03
9.394400000000132422e+00 -1.289499999999998181e+01 3.637960835530187984e-03
9.550600000000031287e+00 -1.289499999999998181e+01 4.096527327403741252e-03
9.706900000000132422e+00 -1.289499999999998181e+01 1.824075601008133540e-03
9.824099999999816646e+00 -1.289499999999998181e+01 2.731018218269160979e-03
9.980299999999715510e+00 -1.289499999999998181e+01 2.731018218269160979e-03
1.009749999999985448e+01 -1.289499999999998181e+01 2.272451726395608145e-03
1.025369999999975335e+01 -1.289499999999998181e+01 3.637960835530187984e-03
1.040999999999985448e+01 -1.289499999999998181e+01 3.637960835530187984e-03
1.056629999999995562e+01 -1.289499999999998181e+01 4.096527327403741252e-03
1.068339999999989232e+01 -1.289499999999998181e+01 4.544903452791215857e-04
1.083969999999999345e+01 -1.289499999999998181e+01 3.189584710142714247e-03
1.099589999999989232e+01 -1.289499999999998181e+01 2.272451726395608145e-03
1.111310000000003129e+01 -1.289499999999998181e+01 3.189584710142714247e-03
1.126940000000013242e+01 -1.289499999999998181e+01 3.189584710142714247e-03
1.142560000000003129e+01 -1.289499999999998181e+01 3.179394343656635150e-03
1.154279999999971551e+01 -1.289499999999998181e+01 5.462036436538321958e-03
1.169909999999981665e+01 -1.289499999999998181e+01 2.272451726395608145e-03
1.185529999999971551e+01 -1.289499999999998181e+01 5.910412561925796129e-03
1.197249999999985448e+01 -1.289499999999998181e+01 5.910412561925796129e-03
1.212869999999975335e+01 -1.289499999999998181e+01 2.272451726395608145e-03
1.228499999999985448e+01 -1.289499999999998181e+01 3.179394343656635150e-03
1.244129999999995562e+01 -1.289499999999998181e+01 2.272451726395608145e-03
1.255839999999989232e+01 -1.289499999999998181e+01 4.096527327403741252e-03
1.271469999999999345e+01 -1.289499999999998181e+01 1.824075601008133540e-03
1.283190000000013242e+01 -1.289499999999998181e+01 3.179394343656635150e-03
1.298810000000003129e+01 -1.289499999999998181e+01 1.824075601008133540e-03
1.314440000000013242e+01 -1.289499999999998181e+01 3.637960835530187984e-03
1.330060000000003129e+01 -1.289499999999998181e+01 5.003469944664769124e-03
1.341779999999971551e+01 -1.289499999999998181e+01 3.179394343656635150e-03
1.357409999999981665e+01 -1.289499999999998181e+01 5.003469944664769124e-03
1.369119999999975335e+01 -1.289499999999998181e+01 1.813885234522054661e-03
1.384749999999985448e+01 -1.289499999999998181e+01 3.637960835530187984e-03
1.400379999999995562e+01 -1.289499999999998181e+01 2.272451726395608145e-03
1.412089999999989232e+01 -1.289499999999998181e+01 3.179394343656635150e-03
1.427719999999999345e+01 -1.289499999999998181e+01 3.637960835530187984e-03
1.443339999999989232e+01 -1.289499999999998181e+01 3.637960835530187984e-03
1.458969999999999345e+01 -1.289499999999998181e+01 3.179394343656635150e-03
1.470690000000013242e+01 -1.289499999999998181e+01 4.086336960917662589e-03
1.486310000000003129e+01 -1.289499999999998181e+01 2.731018218269160979e-03
1.501940000000013242e+01 -1.289499999999998181e+01 3.637960835530187984e-03
1.513659999999981665e+01 -1.289499999999998181e+01 2.272451726395608145e-03
1.529279999999971551e+01 -1.289499999999998181e+01 3.637960835530187984e-03
1.544909999999981665e+01 -1.289499999999998181e+01 7.265731304574298173e-03
1.556619999999975335e+01 -1.289499999999998181e+01 4.544903452791216290e-03
1.572249999999985448e+01 -1.289499999999998181e+01 3.179394343656635150e-03
1.587879999999995562e+01 -1.289499999999998181e+01 3.179394343656635150e-03
1.599589999999989232e+01 -1.289499999999998181e+01 4.993279578178689594e-03
1.615219999999999345e+01 -1.289499999999998181e+01 4.534713086305136760e-03
1.630839999999989232e+01 -1.289499999999998181e+01 6.807164812700744472e-03
1.642560000000003129e+01 -1.289499999999998181e+01 4.993279578178689594e-03
1.658190000000013242e+01 -1.289499999999998181e+01 4.534713086305136760e-03
1.673810000000003129e+01 -1.289499999999998181e+01 4.534713086305136760e-03
1.689440000000013242e+01 -1.289499999999998181e+01 4.534713086305136760e-03
1.701159999999981665e+01 -1.289499999999998181e+01 6.807164812700744472e-03
1.716779999999971551e+01 -1.289499999999998181e+01 1.813885234522054661e-03
-5.840000000000145519e+00 -1.242619999999988067e+01 6.898878111075455039e-03
-5.683700000000044383e+00 -1.242619999999988067e+01 7.826201461308640236e-03
-5.566600000000107684e+00 -1.242619999999988067e+01 5.981745127328349371e-03
-5.410300000000006548e+00 -1.242619999999988067e+01 9.660467428802853307e-03
-5.254100000000107684e+00 -1.242619999999988067e+01 5.523178635454795669e-03
-5.136899999999968713e+00 -1.242619999999988067e+01 3.678722301474503936e-03
-4.980599999999867578e+00 -1.242619999999988067e+01 8.284767953182193070e-03
-4.824399999999968713e+00 -1.242619999999988067e+01 4.595855285221610471e-03
-4.668099999999867578e+00 -1.242619999999988067e+01 5.981745127328349371e-03
-4.550900000000183354e+00 -1.242619999999988067e+01 3.220155809600951102e-03
-4.394700000000284490e+00 -1.242619999999988067e+01 4.147479159834136300e-03
-4.277500000000145519e+00 -1.242619999999988067e+01 5.064612143581241968e-03
-4.121200000000044383e+00 -1.242619999999988067e+01 5.523178635454795669e-03
-3.965000000000145519e+00 -1.242619999999988067e+01 4.137288793348057638e-03
-3.808800000000246655e+00 -1.242619999999988067e+01 4.137288793348057638e-03
-3.691600000000107684e+00 -1.242619999999988067e+01 5.064612143581241968e-03
-3.535300000000006548e+00 -1.242619999999988067e+01 4.137288793348057638e-03
-3.379100000000107684e+00 -1.242619999999988067e+01 7.357444602949007872e-03
-3.261899999999968713e+00 -1.242619999999988067e+01 5.064612143581241968e-03
-3.105599999999867578e+00 -1.242619999999988067e+01 4.595855285221610471e-03
-2.949399999999968713e+00 -1.242619999999988067e+01 3.678722301474503936e-03
-2.832200000000284490e+00 -1.242619999999988067e+01 7.357444602949007872e-03
-2.675900000000183354e+00 -1.242619999999988067e+01 7.357444602949007872e-03
-2.519700000000284490e+00 -1.242619999999988067e+01 6.888687744589376376e-03
-2.402500000000145519e+00 -1.242619999999988067e+01 3.220155809600951102e-03
-2.246200000000044383e+00 -1.242619999999988067e+01 5.054421777095163305e-03
-2.090000000000145519e+00 -1.242619999999988067e+01 4.595855285221610471e-03
-1.972800000000006548e+00 -1.242619999999988067e+01 4.137288793348057638e-03
-1.816600000000107684e+00 -1.242619999999988067e+01 4.595855285221610471e-03
-1.660300000000006548e+00 -1.242619999999988067e+01 4.137288793348057638e-03
-1.543099999999867578e+00 -1.242619999999988067e+01 3.220155809600951102e-03
-1.386899999999968713e+00 -1.242619999999988067e+01 2.761589317727397835e-03
-1.230599999999867578e+00 -1.242619999999988067e+01 6.430121252715822674e-03
-1.074399999999968713e+00 -1.242619999999988067e+01 7.805820728336482911e-03
-9.572000000002844899e-01 -1.242619999999988067e+01 7.805820728336482911e-03
-8.009000000001833541e-01 -1.242619999999988067e+01 7.805820728336482911e-03
-6.447000000002844899e-01 -1.242619999999988067e+01 4.137288793348057638e-03
-5.275000000001455192e-01 -1.242619999999988067e+01 5.512988268968717007e-03
-3.712000000000443833e-01 -1.242619999999988067e+01 6.430121252715822674e-03
-2.541000000001076842e-01 -1.242619999999988067e+01 6.430121252715822674e-03
-9.780000000000654836e-02 -1.242619999999988067e+01 4.585664918735530941e-03
5.839999999989231583e-02 -1.242619999999988067e+01 3.209965443114872006e-03
2.146999999999934516e-01 -1.242619999999988067e+01 4.127098426861978107e-03
3.319000000001324224e-01 -1.242619999999988067e+01 4.585664918735530941e-03
4.881000000000312866e-01 -1.242619999999988067e+01 8.722953712083588579e-03
6.444000000001324224e-01 -1.242619999999988067e+01 5.044231410609084643e-03
7.615999999998166459e-01 -1.242619999999988067e+01 6.419930886229744012e-03
9.177999999997155101e-01 -1.242619999999988067e+01 4.127098426861978107e-03
1.074099999999816646e+00 -1.242619999999988067e+01 4.585664918735530941e-03
1.191299999999955617e+00 -1.242619999999988067e+01 6.419930886229744012e-03
1.347499999999854481e+00 -1.242619999999988067e+01 6.878497378103296846e-03
1.503699999999753345e+00 -1.242619999999988067e+01 4.127098426861978107e-03
1.620899999999892316e+00 -1.242619999999988067e+01 6.419930886229744012e-03
1.777199999999993452e+00 -1.242619999999988067e+01 6.419930886229744012e-03
1.933399999999892316e+00 -1.242619999999988067e+01 5.044231410609084643e-03
2.089699999999993452e+00 -1.242619999999988067e+01 6.878497378103296846e-03
2.206900000000132422e+00 -1.242619999999988067e+01 7.337063869976850547e-03
2.363100000000031287e+00 -1.242619999999988067e+01 5.502797902482638344e-03
2.480299999999715510e+00 -1.242619999999988067e+01 3.209965443114872006e-03
2.636599999999816646e+00 -1.242619999999988067e+01 7.785439995364324718e-03
2.792799999999715510e+00 -1.242619999999988067e+01 6.419930886229744012e-03
2.909999999999854481e+00 -1.242619999999988067e+01 5.961364394356191178e-03
3.066299999999955617e+00 -1.242619999999988067e+01 3.668531934988425273e-03
3.222499999999854481e+00 -1.242619999999988067e+01 4.116908060375899445e-03
3.378699999999753345e+00 -1.242619999999988067e+01 3.209965443114872006e-03
3.495899999999892316e+00 -1.242619999999988067e+01 3.209965443114872006e-03
3.652199999999993452e+00 -1.242619999999988067e+01 2.292832459367765471e-03
3.769400000000132422e+00 -1.242619999999988067e+01 7.785439995364324718e-03
3.925600000000031287e+00 -1.242619999999988067e+01 2.751398951241319172e-03
4.081900000000132422e+00 -1.242619999999988067e+01 2.751398951241319172e-03
4.238100000000031287e+00 -1.242619999999988067e+01 3.209965443114872006e-03
4.355299999999715510e+00 -1.242619999999988067e+01 2.292832459367765471e-03
4.511599999999816646e+00 -1.242619999999988067e+01 5.492607535996558814e-03
4.667799999999715510e+00 -1.242619999999988067e+01 4.575474552249452279e-03
4.784999999999854481e+00 -1.242619999999988067e+01 1.834265967494212637e-03
4.941199999999753345e+00 -1.242619999999988067e+01 4.116908060375899445e-03
5.097499999999854481e+00 -1.242619999999988067e+01 2.292832459367765471e-03
5.214699999999993452e+00 -1.242619999999988067e+01 2.751398951241319172e-03
5.370899999999892316e+00 -1.242619999999988067e+01 2.751398951241319172e-03
5.527199999999993452e+00 -1.242619999999988067e+01 4.575474552249452279e-03
5.644400000000132422e+00 -1.242619999999988067e+01 2.751398951241319172e-03
5.800600000000031287e+00 -1.242619999999988067e+01 3.209965443114872006e-03
5.956900000000132422e+00 -1.242619999999988067e+01 5.034041044123005980e-03
6.074099999999816646e+00 -1.242619999999988067e+01 2.292832459367765471e-03
6.230299999999715510e+00 -1.242619999999988067e+01 2.751398951241319172e-03
6.386599999999816646e+00 -1.242619999999988067e+01 3.209965443114872006e-03
6.503799999999955617e+00 -1.242619999999988067e+01 5.492607535996558814e-03
6.659999999999854481e+00 -1.242619999999988067e+01 2.292832459367765471e-03
6.816199999999753345e+00 -1.242619999999988067e+01 2.751398951241319172e-03
6.972499999999854481e+00 -1.242619999999988067e+01 4.116908060375899445e-03
7.089699999999993452e+00 -1.242619999999988067e+01 3.209965443114872006e-03
7.245899999999892316e+00 -1.242619999999988067e+01 2.751398951241319172e-03
7.402199999999993452e+00 -1.242619999999988067e+01 2.292832459367765471e-03
7.519400000000132422e+00 -1.242619999999988067e+01 4.127098426861978107e-03
7.675600000000031287e+00 -1.242619999999988067e+01 1.375699475620659586e-03
7.831900000000132422e+00 -1.242619999999988067e+01 4.116908060375899445e-03
7.949099999999816646e+00 -1.242619999999988067e+01 2.751398951241319172e-03
8.105299999999715510e+00 -1.242619999999988067e+01 5.034041044123005980e-03
8.261599999999816646e+00 -1.242619999999988067e+01 3.199775076628792909e-03
8.378699999999753345e+00 -1.242619999999988067e+01 2.751398951241319172e-03
8.534999999999854481e+00 -1.242619999999988067e+01 3.209965443114872006e-03
8.691199999999753345e+00 -1.242619999999988067e+01 2.751398951241319172e-03
8.808399999999892316e+00 -1.242619999999988067e+01 9.150949104498905858e-04
8.964699999999993452e+00 -1.242619999999988067e+01 2.751398951241319172e-03
9.120899999999892316e+00 -1.242619999999988067e+01 3.199775076628792909e-03
9.238100000000031287e+00 -1.242619999999988067e+01 3.668531934988425273e-03
9.394400000000132422e+00 -1.242619999999988067e+01 1.834265967494212637e-03
9.550600000000031287e+00 -1.242619999999988067e+01 1.375699475620659586e-03
9.706900000000132422e+00 -1.242619999999988067e+01 6.868307011617219050e-03
9.824099999999816646e+00 -1.242619999999988067e+01 5.492607535996558814e-03
9.980299999999715510e+00 -1.242619999999988067e+01 2.741208584755240076e-03
1.009749999999985448e+01 -1.242619999999988067e+01 1.834265967494212637e-03
1.025369999999975335e+01 -1.242619999999988067e+01 1.375699475620659586e-03
1.040999999999985448e+01 -1.242619999999988067e+01 3.199775076628792909e-03
1.056629999999995562e+01 -1.242619999999988067e+01 4.575474552249452279e-03
1.068339999999989232e+01 -1.242619999999988067e+01 4.575474552249452279e-03
1.083969999999999345e+01 -1.242619999999988067e+01 1.834265967494212637e-03
1.099589999999989232e+01 -1.242619999999988067e+01 2.292832459367765471e-03
1.111310000000003129e+01 -1.242619999999988067e+01 5.492607535996558814e-03
1.126940000000013242e+01 -1.242619999999988067e+01 3.199775076628792909e-03
1.142560000000003129e+01 -1.242619999999988067e+01 3.658341568502346177e-03
1.154279999999971551e+01 -1.242619999999988067e+01 3.199775076628792909e-03
1.169909999999981665e+01 -1.242619999999988067e+01 4.575474552249452279e-03
1.185529999999971551e+01 -1.242619999999988067e+01 4.575474552249452279e-03
1.197249999999985448e+01 -1.242619999999988067e+01 3.199775076628792909e-03
1.212869999999975335e+01 -1.242619999999988067e+01 2.741208584755240076e-03
1.228499999999985448e+01 -1.242619999999988067e+01 2.751398951241319172e-03
1.244129999999995562e+01 -1.242619999999988067e+01 3.199775076628792909e-03
1.255839999999989232e+01 -1.242619999999988067e+01 1.834265967494212637e-03
1.271469999999999345e+01 -1.242619999999988067e+01 1.834265967494212637e-03
1.283190000000013242e+01 -1.242619999999988067e+01 4.116908060375899445e-03
1.298810000000003129e+01 -1.242619999999988067e+01 4.116908060375899445e-03
1.314440000000013242e+01 -1.242619999999988067e+01 5.034041044123005980e-03
1.330060000000003129e+01 -1.242619999999988067e+01 4.575474552249452279e-03
1.341779999999971551e+01 -1.242619999999988067e+01 3.199775076628792909e-03
1.357409999999981665e+01 -1.242619999999988067e+01 3.658341568502346177e-03
1.369119999999975335e+01 -1.242619999999988067e+01 4.116908060375899445e-03
1.384749999999985448e+01 -1.242619999999988067e+01 5.492607535996558814e-03
1.400379999999995562e+01 -1.242619999999988067e+01 3.658341568502346177e-03
1.412089999999989232e+01 -1.242619999999988067e+01 5.940983661384032985e-03
1.427719999999999345e+01 -1.242619999999988067e+01 2.282642092881686808e-03
1.443339999999989232e+01 -1.242619999999988067e+01 3.658341568502346177e-03
1.458969999999999345e+01 -1.242619999999988067e+01 3.199775076628792909e-03
1.470690000000013242e+01 -1.242619999999988067e+01 5.034041044123005980e-03
1.486310000000003129e+01 -1.242619999999988067e+01 1.824075601008133540e-03
1.501940000000013242e+01 -1.242619999999988067e+01 3.199775076628792909e-03
1.513659999999981665e+01 -1.242619999999988067e+01 3.658341568502346177e-03
1.529279999999971551e+01 -1.242619999999988067e+01 4.116908060375899445e-03
1.544909999999981665e+01 -1.242619999999988067e+01 2.741208584755240076e-03
1.556619999999975335e+01 -1.242619999999988067e+01 2.282642092881686808e-03
1.572249999999985448e+01 -1.242619999999988067e+01 4.565284185763373616e-03
1.587879999999995562e+01 -1.242619999999988067e+01 4.106717693889819915e-03
1.599589999999989232e+01 -1.242619999999988067e+01 2.282642092881686808e-03
1.615219999999999345e+01 -1.242619999999988067e+01 2.282642092881686808e-03
1.630839999999989232e+01 -1.242619999999988067e+01 3.658341568502346177e-03
1.642560000000003129e+01 -1.242619999999988067e+01 4.106717693889819915e-03
1.658190000000013242e+01 -1.242619999999988067e+01 2.741208584755240076e-03
1.673810000000003129e+01 -1.242619999999988067e+01 3.189584710142714247e-03
1.689440000000013242e+01 -1.242619999999988067e+01 5.023850677636927317e-03
1.701159999999981665e+01 -1.242619999999988067e+01 5.482417169510480151e-03
1.716779999999971551e+01 -1.242619999999988067e+01 5.930793294897953455e-03
-5.840000000000145519e+00 -1.187940000000025975e+01 6.949829943505849220e-03
-5.683700000000044383e+00 -1.187940000000025975e+01 9.263043135845774184e-03
-5.566600000000107684e+00 -1.187940000000025975e+01 5.563940101399111188e-03
-5.410300000000006548e+00 -1.187940000000025975e+01 6.491263451632296386e-03
-5.254100000000107684e+00 -1.187940000000025975e+01 7.877153293739034418e-03
-5.136899999999968713e+00 -1.187940000000025975e+01 6.022506593272664889e-03
-4.980599999999867578e+00 -1.187940000000025975e+01 6.481073085146217723e-03
-4.824399999999968713e+00 -1.187940000000025975e+01 4.167859892806294493e-03
-4.668099999999867578e+00 -1.187940000000025975e+01 6.949829943505849220e-03
-4.550900000000183354e+00 -1.187940000000025975e+01 6.491263451632296386e-03
-4.394700000000284490e+00 -1.187940000000025975e+01 5.553749734913032525e-03
-4.277500000000145519e+00 -1.187940000000025975e+01 7.408396435379403788e-03
-4.121200000000044383e+00 -1.187940000000025975e+01 8.335719785612588986e-03
-3.965000000000145519e+00 -1.187940000000025975e+01 5.553749734913032525e-03
-3.808800000000246655e+00 -1.187940000000025975e+01 6.949829943505849220e-03
-3.691600000000107684e+00 -1.187940000000025975e+01 5.095183243039479691e-03
-3.535300000000006548e+00 -1.187940000000025975e+01 6.939639577019771424e-03
-3.379100000000107684e+00 -1.187940000000025975e+01 4.626426384679847327e-03
-3.261899999999968713e+00 -1.187940000000025975e+01 3.240536542573108861e-03
-3.105599999999867578e+00 -1.187940000000025975e+01 6.012316226786585359e-03
-2.949399999999968713e+00 -1.187940000000025975e+01 5.095183243039479691e-03
-2.832200000000284490e+00 -1.187940000000025975e+01 6.939639577019771424e-03
-2.675900000000183354e+00 -1.187940000000025975e+01 5.095183243039479691e-03
-2.519700000000284490e+00 -1.187940000000025975e+01 6.012316226786585359e-03
-2.402500000000145519e+00 -1.187940000000025975e+01 6.481073085146217723e-03
-2.246200000000044383e+00 -1.187940000000025975e+01 4.167859892806294493e-03
-2.090000000000145519e+00 -1.187940000000025975e+01 7.866962927252956622e-03
-1.972800000000006548e+00 -1.187940000000025975e+01 4.167859892806294493e-03
-1.816600000000107684e+00 -1.187940000000025975e+01 8.325529419126509456e-03
-1.660300000000006548e+00 -1.187940000000025975e+01 8.325529419126509456e-03
-1.543099999999867578e+00 -1.187940000000025975e+01 5.553749734913032525e-03
-1.386899999999968713e+00 -1.187940000000025975e+01 9.252852769359694654e-03
-1.230599999999867578e+00 -1.187940000000025975e+01 1.016998575310680032e-02
-1.074399999999968713e+00 -1.187940000000025975e+01 6.012316226786585359e-03
-9.572000000002844899e-01 -1.187940000000025975e+01 9.711419261233247488e-03
-8.009000000001833541e-01 -1.187940000000025975e+01 5.543559368426953862e-03
-6.447000000002844899e-01 -1.187940000000025975e+01 7.388015702407245595e-03
-5.275000000001455192e-01 -1.187940000000025975e+01 6.012316226786585359e-03
-3.712000000000443833e-01 -1.187940000000025975e+01 6.929449210533691894e-03
-2.541000000001076842e-01 -1.187940000000025975e+01 6.929449210533691894e-03
-9.780000000000654836e-02 -1.187940000000025975e+01 5.084992876553400161e-03
5.839999999989231583e-02 -1.187940000000025975e+01 6.929449210533691894e-03
2.146999999999934516e-01 -1.187940000000025975e+01 8.773905544513982760e-03
3.319000000001324224e-01 -1.187940000000025975e+01 1.108711873685390772e-02
4.881000000000312866e-01 -1.187940000000025975e+01 5.084992876553400161e-03
6.444000000001324224e-01 -1.187940000000025975e+01 1.015979538662072253e-02
7.615999999998166459e-01 -1.187940000000025975e+01 6.002125860300506696e-03
9.177999999997155101e-01 -1.187940000000025975e+01 9.232472036387537329e-03
1.074099999999816646e+00 -1.187940000000025975e+01 6.929449210533691894e-03
1.191299999999955617e+00 -1.187940000000025975e+01 4.616236018193768664e-03
1.347499999999854481e+00 -1.187940000000025975e+01 5.533369001940874332e-03
1.503699999999753345e+00 -1.187940000000025975e+01 5.543559368426953862e-03
1.620899999999892316e+00 -1.187940000000025975e+01 5.533369001940874332e-03
1.777199999999993452e+00 -1.187940000000025975e+01 4.616236018193768664e-03
1.933399999999892316e+00 -1.187940000000025975e+01 4.616236018193768664e-03
2.089699999999993452e+00 -1.187940000000025975e+01 4.157669526320215830e-03
2.206900000000132422e+00 -1.187940000000025975e+01 3.688912667960583033e-03
2.363100000000031287e+00 -1.187940000000025975e+01 3.230346176087030199e-03
2.480299999999715510e+00 -1.187940000000025975e+01 4.616236018193768664e-03
2.636599999999816646e+00 -1.187940000000025975e+01 5.533369001940874332e-03
2.792799999999715510e+00 -1.187940000000025975e+01 2.771779684213476931e-03
2.909999999999854481e+00 -1.187940000000025975e+01 2.771779684213476931e-03
3.066299999999955617e+00 -1.187940000000025975e+01 4.147479159834136300e-03
3.222499999999854481e+00 -1.187940000000025975e+01 4.606045651707689134e-03
3.378699999999753345e+00 -1.187940000000025975e+01 4.616236018193768664e-03
3.495899999999892316e+00 -1.187940000000025975e+01 4.147479159834136300e-03
3.652199999999993452e+00 -1.187940000000025975e+01 5.533369001940874332e-03
3.769400000000132422e+00 -1.187940000000025975e+01 4.147479159834136300e-03
3.925600000000031287e+00 -1.187940000000025975e+01 5.533369001940874332e-03
4.081900000000132422e+00 -1.187940000000025975e+01 4.147479159834136300e-03
4.238100000000031287e+00 -1.187940000000025975e+01 5.074802510067321498e-03
4.355299999999715510e+00 -1.187940000000025975e+01 2.771779684213476931e-03
4.511599999999816646e+00 -1.187940000000025975e+01 3.688912667960583033e-03
4.667799999999715510e+00 -1.187940000000025975e+01 4.616236018193768664e-03
4.784999999999854481e+00 -1.187940000000025975e+01 3.230346176087030199e-03
4.941199999999753345e+00 -1.187940000000025975e+01 2.771779684213476931e-03
5.097499999999854481e+00 -1.187940000000025975e+01 2.303022825853844567e-03
5.214699999999993452e+00 -1.187940000000025975e+01 3.688912667960583033e-03
5.370899999999892316e+00 -1.187940000000025975e+01 2.771779684213476931e-03
5.527199999999993452e+00 -1.187940000000025975e+01 2.303022825853844567e-03
5.644400000000132422e+00 -1.187940000000025975e+01 2.303022825853844567e-03
5.800600000000031287e+00 -1.187940000000025975e+01 2.771779684213476931e-03
5.956900000000132422e+00 -1.187940000000025975e+01 2.303022825853844567e-03
6.074099999999816646e+00 -1.187940000000025975e+01 3.230346176087030199e-03
6.230299999999715510e+00 -1.187940000000025975e+01 1.385889842106738466e-03
6.386599999999816646e+00 -1.187940000000025975e+01 3.230346176087030199e-03
6.503799999999955617e+00 -1.187940000000025975e+01 2.303022825853844567e-03
6.659999999999854481e+00 -1.187940000000025975e+01 2.303022825853844567e-03
6.816199999999753345e+00 -1.187940000000025975e+01 2.303022825853844567e-03
6.972499999999854481e+00 -1.187940000000025975e+01 1.844456333980291516e-03
7.089699999999993452e+00 -1.187940000000025975e+01 3.230346176087030199e-03
7.245899999999892316e+00 -1.187940000000025975e+01 3.230346176087030199e-03
7.402199999999993452e+00 -1.187940000000025975e+01 2.771779684213476931e-03
7.519400000000132422e+00 -1.187940000000025975e+01 2.771779684213476931e-03
7.675600000000031287e+00 -1.187940000000025975e+01 5.533369001940874332e-03
7.831900000000132422e+00 -1.187940000000025975e+01 2.761589317727397835e-03
7.949099999999816646e+00 -1.187940000000025975e+01 3.688912667960583033e-03
8.105299999999715510e+00 -1.187940000000025975e+01 1.844456333980291516e-03
8.261599999999816646e+00 -1.187940000000025975e+01 2.761589317727397835e-03
8.378699999999753345e+00 -1.187940000000025975e+01 1.844456333980291516e-03
8.534999999999854481e+00 -1.187940000000025975e+01 2.303022825853844567e-03
8.691199999999753345e+00 -1.187940000000025975e+01 2.303022825853844567e-03
8.808399999999892316e+00 -1.187940000000025975e+01 1.844456333980291516e-03
8.964699999999993452e+00 -1.187940000000025975e+01 1.385889842106738466e-03
9.120899999999892316e+00 -1.187940000000025975e+01 1.844456333980291516e-03
9.238100000000031287e+00 -1.187940000000025975e+01 3.230346176087030199e-03
9.394400000000132422e+00 -1.187940000000025975e+01 4.606045651707689134e-03
9.550600000000031287e+00 -1.187940000000025975e+01 4.606045651707689134e-03
9.706900000000132422e+00 -1.187940000000025975e+01 9.222281669901457582e-04
9.824099999999816646e+00 -1.187940000000025975e+01 2.303022825853844567e-03
9.980299999999715510e+00 -1.187940000000025975e+01 3.230346176087030199e-03
1.009749999999985448e+01 -1.187940000000025975e+01 2.303022825853844567e-03
1.025369999999975335e+01 -1.187940000000025975e+01 4.147479159834136300e-03
1.040999999999985448e+01 -1.187940000000025975e+01 3.230346176087030199e-03
1.056629999999995562e+01 -1.187940000000025975e+01 5.533369001940874332e-03
1.068339999999989232e+01 -1.187940000000025975e+01 3.230346176087030199e-03
1.083969999999999345e+01 -1.187940000000025975e+01 3.230346176087030199e-03
1.099589999999989232e+01 -1.187940000000025975e+01 3.688912667960583033e-03
1.111310000000003129e+01 -1.187940000000025975e+01 2.303022825853844567e-03
1.126940000000013242e+01 -1.187940000000025975e+01 6.450501985687980867e-03
1.142560000000003129e+01 -1.187940000000025975e+01 3.230346176087030199e-03
1.154279999999971551e+01 -1.187940000000025975e+01 4.147479159834136300e-03
1.169909999999981665e+01 -1.187940000000025975e+01 4.606045651707689134e-03
1.185529999999971551e+01 -1.187940000000025975e+01 2.761589317727397835e-03
1.197249999999985448e+01 -1.187940000000025975e+01 3.230346176087030199e-03
1.212869999999975335e+01 -1.187940000000025975e+01 4.147479159834136300e-03
1.228499999999985448e+01 -1.187940000000025975e+01 2.303022825853844567e-03
1.244129999999995562e+01 -1.187940000000025975e+01 3.688912667960583033e-03
1.255839999999989232e+01 -1.187940000000025975e+01 5.064612143581241968e-03
1.271469999999999345e+01 -1.187940000000025975e+01 4.606045651707689134e-03
1.283190000000013242e+01 -1.187940000000025975e+01 2.761589317727397835e-03
1.298810000000003129e+01 -1.187940000000025975e+01 2.303022825853844567e-03
1.314440000000013242e+01 -1.187940000000025975e+01 7.367634969435087403e-03
1.330060000000003129e+01 -1.187940000000025975e+01 5.991935493814428033e-03
1.341779999999971551e+01 -1.187940000000025975e+01 9.212091303415378919e-04
1.357409999999981665e+01 -1.187940000000025975e+01 3.688912667960583033e-03
1.369119999999975335e+01 -1.187940000000025975e+01 2.303022825853844567e-03
1.384749999999985448e+01 -1.187940000000025975e+01 3.688912667960583033e-03
1.400379999999995562e+01 -1.187940000000025975e+01 2.761589317727397835e-03
1.412089999999989232e+01 -1.187940000000025975e+01 2.761589317727397835e-03
1.427719999999999345e+01 -1.187940000000025975e+01 5.533369001940874332e-03
1.443339999999989232e+01 -1.187940000000025975e+01 2.303022825853844567e-03
1.458969999999999345e+01 -1.187940000000025975e+01 3.220155809600951102e-03
1.470690000000013242e+01 -1.187940000000025975e+01 1.844456333980291516e-03
1.486310000000003129e+01 -1.187940000000025975e+01 2.761589317727397835e-03
1.501940000000013242e+01 -1.187940000000025975e+01 4.595855285221610471e-03
1.513659999999981665e+01 -1.187940000000025975e+01 4.606045651707689134e-03
1.529279999999971551e+01 -1.187940000000025975e+01 4.147479159834136300e-03
1.544909999999981665e+01 -1.187940000000025975e+01 4.137288793348057638e-03
1.556619999999975335e+01 -1.187940000000025975e+01 3.678722301474503936e-03
1.572249999999985448e+01 -1.187940000000025975e+01 5.064612143581241968e-03
1.587879999999995562e+01 -1.187940000000025975e+01 7.367634969435087403e-03
1.599589999999989232e+01 -1.187940000000025975e+01 4.137288793348057638e-03
1.615219999999999345e+01 -1.187940000000025975e+01 4.137288793348057638e-03
1.630839999999989232e+01 -1.187940000000025975e+01 7.816011094822560706e-03
1.642560000000003129e+01 -1.187940000000025975e+01 7.357444602949007872e-03
1.658190000000013242e+01 -1.187940000000025975e+01 6.440311619201902205e-03
1.673810000000003129e+01 -1.187940000000025975e+01 2.761589317727397835e-03
1.689440000000013242e+01 -1.187940000000025975e+01 5.981745127328349371e-03
1.701159999999981665e+01 -1.187940000000025975e+01 7.357444602949007872e-03
1.716779999999971551e+01 -1.187940000000025975e+01 3.678722301474503936e-03
-5.840000000000145519e+00 -1.133249999999998181e+01 8.396861984529062697e-03
-5.683700000000044383e+00 -1.133249999999998181e+01 1.119921276820077562e-02
-5.566600000000107684e+00 -1.133249999999998181e+01 6.532024917576612771e-03
-5.410300000000006548e+00 -1.133249999999998181e+01 1.352261632702677838e-02
-5.254100000000107684e+00 -1.133249999999998181e+01 7.928105126169430333e-03
-5.136899999999968713e+00 -1.133249999999998181e+01 7.000781775936245135e-03
-4.980599999999867578e+00 -1.133249999999998181e+01 8.865618842888693327e-03
-4.824399999999968713e+00 -1.133249999999998181e+01 8.855428476402615531e-03
-4.668099999999867578e+00 -1.133249999999998181e+01 9.792942193121880259e-03
-4.550900000000183354e+00 -1.133249999999998181e+01 7.928105126169430333e-03
-4.394700000000284490e+00 -1.133249999999998181e+01 6.990591409450165605e-03
-4.277500000000145519e+00 -1.133249999999998181e+01 8.396861984529062697e-03
-4.121200000000044383e+00 -1.133249999999998181e+01 8.396861984529062697e-03
-3.965000000000145519e+00 -1.133249999999998181e+01 8.855428476402615531e-03
-3.808800000000246655e+00 -1.133249999999998181e+01 5.125754342497715679e-03
-3.691600000000107684e+00 -1.133249999999998181e+01 8.396861984529062697e-03
-3.535300000000006548e+00 -1.133249999999998181e+01 8.855428476402615531e-03
-3.379100000000107684e+00 -1.133249999999998181e+01 7.459348267809797969e-03
-3.261899999999968713e+00 -1.133249999999998181e+01 8.386671618042983167e-03
-3.105599999999867578e+00 -1.133249999999998181e+01 6.990591409450165605e-03
-2.949399999999968713e+00 -1.133249999999998181e+01 6.053077692730901745e-03
-2.832200000000284490e+00 -1.133249999999998181e+01 6.063268059216981275e-03
-2.675900000000183354e+00 -1.133249999999998181e+01 7.917914759683350803e-03
-2.519700000000284490e+00 -1.133249999999998181e+01 5.125754342497715679e-03
-2.402500000000145519e+00 -1.133249999999998181e+01 5.584320834371269381e-03
-2.246200000000044383e+00 -1.133249999999998181e+01 7.917914759683350803e-03
-2.090000000000145519e+00 -1.133249999999998181e+01 5.584320834371269381e-03
-1.972800000000006548e+00 -1.133249999999998181e+01 7.917914759683350803e-03
-1.816600000000107684e+00 -1.133249999999998181e+01 6.521834551090534109e-03
-1.660300000000006548e+00 -1.133249999999998181e+01 8.845238109916536001e-03
-1.543099999999867578e+00 -1.133249999999998181e+01 7.449157901323718439e-03
-1.386899999999968713e+00 -1.133249999999998181e+01 9.313994968276168365e-03
-1.230599999999867578e+00 -1.133249999999998181e+01 6.511644184604454579e-03
-1.074399999999968713e+00 -1.133249999999998181e+01 9.772561460149721199e-03
-9.572000000002844899e-01 -1.133249999999998181e+01 8.845238109916536001e-03
-8.009000000001833541e-01 -1.133249999999998181e+01 5.584320834371269381e-03
-6.447000000002844899e-01 -1.133249999999998181e+01 4.646807117652004653e-03
-5.275000000001455192e-01 -1.133249999999998181e+01 9.303804601790088835e-03
-3.712000000000443833e-01 -1.133249999999998181e+01 1.023112795202327577e-02
-2.541000000001076842e-01 -1.133249999999998181e+01 8.366290885070825842e-03
-9.780000000000654836e-02 -1.133249999999998181e+01 8.366290885070825842e-03
5.839999999989231583e-02 -1.133249999999998181e+01 3.250726909059187958e-03
2.146999999999934516e-01 -1.133249999999998181e+01 7.907724393197273008e-03
3.319000000001324224e-01 -1.133249999999998181e+01 7.897534026711193478e-03
4.881000000000312866e-01 -1.133249999999998181e+01 6.042887326244823082e-03
6.444000000001324224e-01 -1.133249999999998181e+01 6.970210676478007412e-03
7.615999999998166459e-01 -1.133249999999998181e+01 5.574130467885190718e-03
9.177999999997155101e-01 -1.133249999999998181e+01 7.897534026711193478e-03
1.074099999999816646e+00 -1.133249999999998181e+01 9.762371093663643404e-03
1.191299999999955617e+00 -1.133249999999998181e+01 4.178050259292373156e-03
1.347499999999854481e+00 -1.133249999999998181e+01 6.501453818118375916e-03
1.503699999999753345e+00 -1.133249999999998181e+01 6.501453818118375916e-03
1.620899999999892316e+00 -1.133249999999998181e+01 7.897534026711193478e-03
1.777199999999993452e+00 -1.133249999999998181e+01 4.178050259292373156e-03
1.933399999999892316e+00 -1.133249999999998181e+01 7.897534026711193478e-03
2.089699999999993452e+00 -1.133249999999998181e+01 5.574130467885190718e-03
2.206900000000132422e+00 -1.133249999999998181e+01 6.032696959758743552e-03
2.363100000000031287e+00 -1.133249999999998181e+01 6.032696959758743552e-03
2.480299999999715510e+00 -1.133249999999998181e+01 6.501453818118375916e-03
2.636599999999816646e+00 -1.133249999999998181e+01 8.824857376944376941e-03
2.792799999999715510e+00 -1.133249999999998181e+01 3.719483767418819888e-03
2.909999999999854481e+00 -1.133249999999998181e+01 4.646807117652004653e-03
3.066299999999955617e+00 -1.133249999999998181e+01 5.574130467885190718e-03
3.222499999999854481e+00 -1.133249999999998181e+01 5.574130467885190718e-03
3.378699999999753345e+00 -1.133249999999998181e+01 4.178050259292373156e-03
3.495899999999892316e+00 -1.133249999999998181e+01 2.323403558826002326e-03
3.652199999999993452e+00 -1.133249999999998181e+01 1.396080208592817345e-03
3.769400000000132422e+00 -1.133249999999998181e+01 4.178050259292373156e-03
3.925600000000031287e+00 -1.133249999999998181e+01 4.178050259292373156e-03
4.081900000000132422e+00 -1.133249999999998181e+01 2.323403558826002326e-03
4.238100000000031287e+00 -1.133249999999998181e+01 4.178050259292373156e-03
4.355299999999715510e+00 -1.133249999999998181e+01 4.646807117652004653e-03
4.511599999999816646e+00 -1.133249999999998181e+01 2.781970050699555594e-03
4.667799999999715510e+00 -1.133249999999998181e+01 1.854646700466370613e-03
4.784999999999854481e+00 -1.133249999999998181e+01 2.781970050699555594e-03
4.941199999999753345e+00 -1.133249999999998181e+01 3.709293400932741226e-03
5.097499999999854481e+00 -1.133249999999998181e+01 6.501453818118375916e-03
5.214699999999993452e+00 -1.133249999999998181e+01 5.105373609525558354e-03
5.370899999999892316e+00 -1.133249999999998181e+01 4.178050259292373156e-03
5.527199999999993452e+00 -1.133249999999998181e+01 5.563940101399111188e-03
5.644400000000132422e+00 -1.133249999999998181e+01 2.781970050699555594e-03
5.800600000000031287e+00 -1.133249999999998181e+01 1.854646700466370613e-03
5.956900000000132422e+00 -1.133249999999998181e+01 2.781970050699555594e-03
6.074099999999816646e+00 -1.133249999999998181e+01 3.250726909059187958e-03
6.230299999999715510e+00 -1.133249999999998181e+01 1.396080208592817345e-03
6.386599999999816646e+00 -1.133249999999998181e+01 1.854646700466370613e-03
6.503799999999955617e+00 -1.133249999999998181e+01 1.854646700466370613e-03
6.659999999999854481e+00 -1.133249999999998181e+01 3.250726909059187958e-03
6.816199999999753345e+00 -1.133249999999998181e+01 2.781970050699555594e-03
6.972499999999854481e+00 -1.133249999999998181e+01 2.781970050699555594e-03
7.089699999999993452e+00 -1.133249999999998181e+01 3.250726909059187958e-03
7.245899999999892316e+00 -1.133249999999998181e+01 2.781970050699555594e-03
7.402199999999993452e+00 -1.133249999999998181e+01 2.781970050699555594e-03
7.519400000000132422e+00 -1.133249999999998181e+01 3.250726909059187958e-03
7.675600000000031287e+00 -1.133249999999998181e+01 2.781970050699555594e-03
7.831900000000132422e+00 -1.133249999999998181e+01 2.781970050699555594e-03
7.949099999999816646e+00 -1.133249999999998181e+01 2.781970050699555594e-03
8.105299999999715510e+00 -1.133249999999998181e+01 2.323403558826002326e-03
8.261599999999816646e+00 -1.133249999999998181e+01 2.781970050699555594e-03
8.378699999999753345e+00 -1.133249999999998181e+01 1.396080208592817345e-03
8.534999999999854481e+00 -1.133249999999998181e+01 9.283423868817931726e-04
8.691199999999753345e+00 -1.133249999999998181e+01 4.178050259292373156e-03
8.808399999999892316e+00 -1.133249999999998181e+01 3.250726909059187958e-03
8.964699999999993452e+00 -1.133249999999998181e+01 4.178050259292373156e-03
9.120899999999892316e+00 -1.133249999999998181e+01 2.323403558826002326e-03
9.238100000000031287e+00 -1.133249999999998181e+01 4.178050259292373156e-03
9.394400000000132422e+00 -1.133249999999998181e+01 1.396080208592817345e-03
9.550600000000031287e+00 -1.133249999999998181e+01 4.178050259292373156e-03
9.706900000000132422e+00 -1.133249999999998181e+01 3.709293400932741226e-03
9.824099999999816646e+00 -1.133249999999998181e+01 3.709293400932741226e-03
9.980299999999715510e+00 -1.133249999999998181e+01 2.781970050699555594e-03
1.009749999999985448e+01 -1.133249999999998181e+01 1.854646700466370613e-03
1.025369999999975335e+01 -1.133249999999998181e+01 4.636616751165926857e-03
1.040999999999985448e+01 -1.133249999999998181e+01 3.250726909059187958e-03
1.056629999999995562e+01 -1.133249999999998181e+01 3.250726909059187958e-03
1.068339999999989232e+01 -1.133249999999998181e+01 4.178050259292373156e-03
1.083969999999999345e+01 -1.133249999999998181e+01 4.636616751165926857e-03
1.099589999999989232e+01 -1.133249999999998181e+01 3.250726909059187958e-03
1.111310000000003129e+01 -1.133249999999998181e+01 3.250726909059187958e-03
1.126940000000013242e+01 -1.133249999999998181e+01 3.250726909059187958e-03
1.142560000000003129e+01 -1.133249999999998181e+01 5.105373609525558354e-03
1.154279999999971551e+01 -1.133249999999998181e+01 3.250726909059187958e-03
1.169909999999981665e+01 -1.133249999999998181e+01 4.178050259292373156e-03
1.185529999999971551e+01 -1.133249999999998181e+01 5.105373609525558354e-03
1.197249999999985448e+01 -1.133249999999998181e+01 3.250726909059187958e-03
1.212869999999975335e+01 -1.133249999999998181e+01 3.709293400932741226e-03
1.228499999999985448e+01 -1.133249999999998181e+01 3.709293400932741226e-03
1.244129999999995562e+01 -1.133249999999998181e+01 2.323403558826002326e-03
1.255839999999989232e+01 -1.133249999999998181e+01 2.313213192339923664e-03
1.271469999999999345e+01 -1.133249999999998181e+01 2.323403558826002326e-03
1.283190000000013242e+01 -1.133249999999998181e+01 4.178050259292373156e-03
1.298810000000003129e+01 -1.133249999999998181e+01 2.323403558826002326e-03
1.314440000000013242e+01 -1.133249999999998181e+01 5.095183243039479691e-03
1.330060000000003129e+01 -1.133249999999998181e+01 4.636616751165926857e-03
1.341779999999971551e+01 -1.133249999999998181e+01 3.709293400932741226e-03
1.357409999999981665e+01 -1.133249999999998181e+01 6.022506593272664889e-03
1.369119999999975335e+01 -1.133249999999998181e+01 5.095183243039479691e-03
1.384749999999985448e+01 -1.133249999999998181e+01 6.949829943505849220e-03
1.400379999999995562e+01 -1.133249999999998181e+01 5.563940101399111188e-03
1.412089999999989232e+01 -1.133249999999998181e+01 4.636616751165926857e-03
1.427719999999999345e+01 -1.133249999999998181e+01 2.781970050699555594e-03
1.443339999999989232e+01 -1.133249999999998181e+01 3.699103034446662129e-03
1.458969999999999345e+01 -1.133249999999998181e+01 4.167859892806294493e-03
1.470690000000013242e+01 -1.133249999999998181e+01 5.095183243039479691e-03
1.486310000000003129e+01 -1.133249999999998181e+01 5.095183243039479691e-03
1.501940000000013242e+01 -1.133249999999998181e+01 2.313213192339923664e-03
1.513659999999981665e+01 -1.133249999999998181e+01 3.709293400932741226e-03
1.529279999999971551e+01 -1.133249999999998181e+01 5.084992876553400161e-03
1.544909999999981665e+01 -1.133249999999998181e+01 1.854646700466370613e-03
1.556619999999975335e+01 -1.133249999999998181e+01 7.877153293739034418e-03
1.572249999999985448e+01 -1.133249999999998181e+01 6.939639577019771424e-03
1.587879999999995562e+01 -1.133249999999998181e+01 2.313213192339923664e-03
1.599589999999989232e+01 -1.133249999999998181e+01 3.699103034446662129e-03
1.615219999999999345e+01 -1.133249999999998181e+01 4.626426384679847327e-03
1.630839999999989232e+01 -1.133249999999998181e+01 6.012316226786585359e-03
1.642560000000003129e+01 -1.133249999999998181e+01 5.095183243039479691e-03
1.658190000000013242e+01 -1.133249999999998181e+01 3.699103034446662129e-03
1.673810000000003129e+01 -1.133249999999998181e+01 6.481073085146217723e-03
1.689440000000013242e+01 -1.133249999999998181e+01 3.699103034446662129e-03
1.701159999999981665e+01 -1.133249999999998181e+01 5.084992876553400161e-03
1.716779999999971551e+01 -1.133249999999998181e+01 4.157669526320215830e-03
-5.840000000000145519e+00 -1.086380000000008295e+01 1.641668040907320186e-02
-5.683700000000044383e+00 -1.086380000000008295e+01 8.916570675319089243e-03
-5.566600000000107684e+00 -1.086380000000008295e+01 1.361432962540148894e-02
-5.410300000000006548e+00 -1.086380000000008295e+01 9.385327533678719872e-03
-5.254100000000107684e+00 -1.086380000000008295e+01 9.854084392038352236e-03
-5.136899999999968713e+00 -1.086380000000008295e+01 1.033303161688406413e-02
-4.980599999999867578e+00 -1.086380000000008295e+01 1.455184334212075194e-02
-4.824399999999968713e+00 -1.086380000000008295e+01 1.078140774227153917e-02
-4.668099999999867578e+00 -1.086380000000008295e+01 9.385327533678719872e-03
-4.550900000000183354e+00 -1.086380000000008295e+01 1.032284125039798633e-02
-4.394700000000284490e+00 -1.086380000000008295e+01 7.041543241880560654e-03
-4.277500000000145519e+00 -1.086380000000008295e+01 1.031265088391190680e-02
-4.121200000000044383e+00 -1.086380000000008295e+01 1.266662554219614642e-02
-3.965000000000145519e+00 -1.086380000000008295e+01 6.562596017034849627e-03
-3.808800000000246655e+00 -1.086380000000008295e+01 6.093839158675217263e-03
-3.691600000000107684e+00 -1.086380000000008295e+01 7.979056958599824514e-03
-3.535300000000006548e+00 -1.086380000000008295e+01 1.125016460063116980e-02
-3.379100000000107684e+00 -1.086380000000008295e+01 8.906380308833009712e-03
-3.261899999999968713e+00 -1.086380000000008295e+01 8.447813816959456878e-03
-3.105599999999867578e+00 -1.086380000000008295e+01 7.500109733754114355e-03
-2.949399999999968713e+00 -1.086380000000008295e+01 7.031352875394481124e-03
-2.832200000000284490e+00 -1.086380000000008295e+01 8.447813816959456878e-03
-2.675900000000183354e+00 -1.086380000000008295e+01 8.906380308833009712e-03
-2.519700000000284490e+00 -1.086380000000008295e+01 8.437623450473377348e-03
-2.402500000000145519e+00 -1.086380000000008295e+01 8.437623450473377348e-03
-2.246200000000044383e+00 -1.086380000000008295e+01 1.031265088391190680e-02
-2.090000000000145519e+00 -1.086380000000008295e+01 5.625082300315584899e-03
-1.972800000000006548e+00 -1.086380000000008295e+01 7.500109733754114355e-03
-1.816600000000107684e+00 -1.086380000000008295e+01 7.968866592113746719e-03
-1.660300000000006548e+00 -1.086380000000008295e+01 5.625082300315584899e-03
-1.543099999999867578e+00 -1.086380000000008295e+01 1.125016460063116980e-02
-1.386899999999968713e+00 -1.086380000000008295e+01 6.093839158675217263e-03
-1.230599999999867578e+00 -1.086380000000008295e+01 1.077121737578545964e-02
-1.074399999999968713e+00 -1.086380000000008295e+01 6.093839158675217263e-03
-9.572000000002844899e-01 -1.086380000000008295e+01 6.562596017034849627e-03
-8.009000000001833541e-01 -1.086380000000008295e+01 7.031352875394481124e-03
-6.447000000002844899e-01 -1.086380000000008295e+01 6.552405650548770097e-03
-5.275000000001455192e-01 -1.086380000000008295e+01 7.489919367268034825e-03
-3.712000000000443833e-01 -1.086380000000008295e+01 9.364946800706564281e-03
-2.541000000001076842e-01 -1.086380000000008295e+01 1.030246051742582727e-02
-9.780000000000654836e-02 -1.086380000000008295e+01 7.958676225627667189e-03
5.839999999989231583e-02 -1.086380000000008295e+01 9.833703659066196645e-03
2.146999999999934516e-01 -1.086380000000008295e+01 7.021162508908403328e-03
3.319000000001324224e-01 -1.086380000000008295e+01 8.885999575860852387e-03
4.881000000000312866e-01 -1.086380000000008295e+01 6.552405650548770097e-03
6.444000000001324224e-01 -1.086380000000008295e+01 8.427433083987297818e-03
7.615999999998166459e-01 -1.086380000000008295e+01 6.542215284062692301e-03
9.177999999997155101e-01 -1.086380000000008295e+01 7.021162508908403328e-03
1.074099999999816646e+00 -1.086380000000008295e+01 7.489919367268034825e-03
1.191299999999955617e+00 -1.086380000000008295e+01 8.407052351015142228e-03
1.347499999999854481e+00 -1.086380000000008295e+01 4.208621358750610011e-03
1.503699999999753345e+00 -1.086380000000008295e+01 6.083648792189137733e-03
1.620899999999892316e+00 -1.086380000000008295e+01 5.614891933829506236e-03
1.777199999999993452e+00 -1.086380000000008295e+01 8.885999575860852387e-03
1.933399999999892316e+00 -1.086380000000008295e+01 6.552405650548770097e-03
2.089699999999993452e+00 -1.086380000000008295e+01 6.552405650548770097e-03
2.206900000000132422e+00 -1.086380000000008295e+01 6.073458425703059937e-03
2.363100000000031287e+00 -1.086380000000008295e+01 3.739864500390978081e-03
2.480299999999715510e+00 -1.086380000000008295e+01 5.614891933829506236e-03
2.636599999999816646e+00 -1.086380000000008295e+01 4.677378217110242375e-03
2.792799999999715510e+00 -1.086380000000008295e+01 1.864837066952449492e-03
2.909999999999854481e+00 -1.086380000000008295e+01 5.146135075469873872e-03
3.066299999999955617e+00 -1.086380000000008295e+01 4.677378217110242375e-03
3.222499999999854481e+00 -1.086380000000008295e+01 2.802350783671713353e-03
3.378699999999753345e+00 -1.086380000000008295e+01 1.875027433438528589e-03
3.495899999999892316e+00 -1.086380000000008295e+01 4.677378217110242375e-03
3.652199999999993452e+00 -1.086380000000008295e+01 2.333593925312081423e-03
3.769400000000132422e+00 -1.086380000000008295e+01 4.208621358750610011e-03
3.925600000000031287e+00 -1.086380000000008295e+01 3.739864500390978081e-03
4.081900000000132422e+00 -1.086380000000008295e+01 4.208621358750610011e-03
4.238100000000031287e+00 -1.086380000000008295e+01 1.406270575078896225e-03
4.355299999999715510e+00 -1.086380000000008295e+01 5.604701567343426706e-03
4.511599999999816646e+00 -1.086380000000008295e+01 2.802350783671713353e-03
4.667799999999715510e+00 -1.086380000000008295e+01 3.271107642031346151e-03
4.784999999999854481e+00 -1.086380000000008295e+01 1.864837066952449492e-03
4.941199999999753345e+00 -1.086380000000008295e+01 1.864837066952449492e-03
5.097499999999854481e+00 -1.086380000000008295e+01 5.135944708983795209e-03
5.214699999999993452e+00 -1.086380000000008295e+01 4.667187850624162845e-03
5.370899999999892316e+00 -1.086380000000008295e+01 2.802350783671713353e-03
5.527199999999993452e+00 -1.086380000000008295e+01 4.198430992264531349e-03
5.644400000000132422e+00 -1.086380000000008295e+01 1.864837066952449492e-03
5.800600000000031287e+00 -1.086380000000008295e+01 2.333593925312081423e-03
5.956900000000132422e+00 -1.086380000000008295e+01 2.802350783671713353e-03
6.074099999999816646e+00 -1.086380000000008295e+01 3.739864500390978081e-03
6.230299999999715510e+00 -1.086380000000008295e+01 4.677378217110242375e-03
6.386599999999816646e+00 -1.086380000000008295e+01 2.802350783671713353e-03
6.503799999999955617e+00 -1.086380000000008295e+01 1.864837066952449492e-03
6.659999999999854481e+00 -1.086380000000008295e+01 3.271107642031346151e-03
6.816199999999753345e+00 -1.086380000000008295e+01 2.333593925312081423e-03
6.972499999999854481e+00 -1.086380000000008295e+01 1.864837066952449492e-03
7.089699999999993452e+00 -1.086380000000008295e+01 4.677378217110242267e-04
7.245899999999892316e+00 -1.086380000000008295e+01 2.333593925312081423e-03
7.402199999999993452e+00 -1.086380000000008295e+01 2.802350783671713353e-03
7.519400000000132422e+00 -1.086380000000008295e+01 1.875027433438528589e-03
7.675600000000031287e+00 -1.086380000000008295e+01 2.802350783671713353e-03
7.831900000000132422e+00 -1.086380000000008295e+01 2.333593925312081423e-03
7.949099999999816646e+00 -1.086380000000008295e+01 3.271107642031346151e-03
8.105299999999715510e+00 -1.086380000000008295e+01 3.739864500390978081e-03
8.261599999999816646e+00 -1.086380000000008295e+01 2.802350783671713353e-03
8.378699999999753345e+00 -1.086380000000008295e+01 6.073458425703059937e-03
8.534999999999854481e+00 -1.086380000000008295e+01 6.073458425703059937e-03
8.691199999999753345e+00 -1.086380000000008295e+01 4.667187850624162845e-03
8.808399999999892316e+00 -1.086380000000008295e+01 5.135944708983795209e-03
8.964699999999993452e+00 -1.086380000000008295e+01 1.864837066952449492e-03
9.120899999999892316e+00 -1.086380000000008295e+01 2.802350783671713353e-03
9.238100000000031287e+00 -1.086380000000008295e+01 4.677378217110242375e-03
9.394400000000132422e+00 -1.086380000000008295e+01 2.802350783671713353e-03
9.550600000000031287e+00 -1.086380000000008295e+01 9.344566067734404787e-04
9.706900000000132422e+00 -1.086380000000008295e+01 1.864837066952449492e-03
9.824099999999816646e+00 -1.086380000000008295e+01 4.208621358750610011e-03
9.980299999999715510e+00 -1.086380000000008295e+01 2.802350783671713353e-03
1.009749999999985448e+01 -1.086380000000008295e+01 3.271107642031346151e-03
1.025369999999975335e+01 -1.086380000000008295e+01 1.864837066952449492e-03
1.040999999999985448e+01 -1.086380000000008295e+01 5.135944708983795209e-03
1.056629999999995562e+01 -1.086380000000008295e+01 4.208621358750610011e-03
1.068339999999989232e+01 -1.086380000000008295e+01 5.604701567343426706e-03
1.083969999999999345e+01 -1.086380000000008295e+01 3.271107642031346151e-03
1.099589999999989232e+01 -1.086380000000008295e+01 4.677378217110242375e-03
1.111310000000003129e+01 -1.086380000000008295e+01 4.667187850624162845e-03
1.126940000000013242e+01 -1.086380000000008295e+01 2.333593925312081423e-03
1.142560000000003129e+01 -1.086380000000008295e+01 4.208621358750610011e-03
1.154279999999971551e+01 -1.086380000000008295e+01 5.135944708983795209e-03
1.169909999999981665e+01 -1.086380000000008295e+01 5.135944708983795209e-03
1.185529999999971551e+01 -1.086380000000008295e+01 1.864837066952449492e-03
1.197249999999985448e+01 -1.086380000000008295e+01 7.010972142422323798e-03
1.212869999999975335e+01 -1.086380000000008295e+01 7.000781775936245135e-03
1.228499999999985448e+01 -1.086380000000008295e+01 2.333593925312081423e-03
1.244129999999995562e+01 -1.086380000000008295e+01 3.271107642031346151e-03
1.255839999999989232e+01 -1.086380000000008295e+01 3.729674133904898985e-03
1.271469999999999345e+01 -1.086380000000008295e+01 2.333593925312081423e-03
1.283190000000013242e+01 -1.086380000000008295e+01 2.333593925312081423e-03
1.298810000000003129e+01 -1.086380000000008295e+01 3.739864500390978081e-03
1.314440000000013242e+01 -1.086380000000008295e+01 4.667187850624162845e-03
1.330060000000003129e+01 -1.086380000000008295e+01 4.667187850624162845e-03
1.341779999999971551e+01 -1.086380000000008295e+01 5.135944708983795209e-03
1.357409999999981665e+01 -1.086380000000008295e+01 4.198430992264531349e-03
1.369119999999975335e+01 -1.086380000000008295e+01 2.333593925312081423e-03
1.384749999999985448e+01 -1.086380000000008295e+01 3.729674133904898985e-03
1.400379999999995562e+01 -1.086380000000008295e+01 3.260917275545267054e-03
1.412089999999989232e+01 -1.086380000000008295e+01 5.135944708983795209e-03
1.427719999999999345e+01 -1.086380000000008295e+01 2.802350783671713353e-03
1.443339999999989232e+01 -1.086380000000008295e+01 4.198430992264531349e-03
1.458969999999999345e+01 -1.086380000000008295e+01 5.125754342497715679e-03
1.470690000000013242e+01 -1.086380000000008295e+01 4.667187850624162845e-03
1.486310000000003129e+01 -1.086380000000008295e+01 4.656997484138084399e-04
1.501940000000013242e+01 -1.086380000000008295e+01 4.198430992264531349e-03
1.513659999999981665e+01 -1.086380000000008295e+01 7.000781775936245135e-03
1.529279999999971551e+01 -1.086380000000008295e+01 6.063268059216981275e-03
1.544909999999981665e+01 -1.086380000000008295e+01 1.396080208592817345e-03
1.556619999999975335e+01 -1.086380000000008295e+01 3.729674133904898985e-03
1.572249999999985448e+01 -1.086380000000008295e+01 3.729674133904898985e-03
1.587879999999995562e+01 -1.086380000000008295e+01 4.198430992264531349e-03
1.599589999999989232e+01 -1.086380000000008295e+01 3.729674133904898985e-03
1.615219999999999345e+01 -1.086380000000008295e+01 4.198430992264531349e-03
1.630839999999989232e+01 -1.086380000000008295e+01 6.521834551090534109e-03
1.642560000000003129e+01 -1.086380000000008295e+01 5.594511200857348911e-03
1.658190000000013242e+01 -1.086380000000008295e+01 5.115563976011637884e-03
1.673810000000003129e+01 -1.086380000000008295e+01 5.594511200857348911e-03
1.689440000000013242e+01 -1.086380000000008295e+01 3.260917275545267054e-03
1.701159999999981665e+01 -1.086380000000008295e+01 7.449157901323718439e-03
1.716779999999971551e+01 -1.086380000000008295e+01 4.656997484138084183e-03
-5.840000000000145519e+00 -1.031690000000025975e+01 1.795542574847112591e-02
-5.683700000000044383e+00 -1.031690000000025975e+01 1.135206826549196163e-02
-5.566600000000107684e+00 -1.031690000000025975e+01 1.229977234869730415e-02
-5.410300000000006548e+00 -1.031690000000025975e+01 1.700772166526578338e-02
-5.254100000000107684e+00 -1.031690000000025975e+01 1.606001758206043739e-02
-5.136899999999968713e+00 -1.031690000000025975e+01 1.087312104064624974e-02
-4.980599999999867578e+00 -1.031690000000025975e+01 2.032978113972752285e-02
-4.824399999999968713e+00 -1.031690000000025975e+01 1.513269423182725393e-02
-4.668099999999867578e+00 -1.031690000000025975e+01 1.227939161572514509e-02
-4.550900000000183354e+00 -1.031690000000025975e+01 1.701791203175186118e-02
-4.394700000000284490e+00 -1.031690000000025975e+01 1.087312104064624974e-02
-4.277500000000145519e+00 -1.031690000000025975e+01 1.133168753251980257e-02
-4.121200000000044383e+00 -1.031690000000025975e+01 1.039417381580053958e-02
-3.965000000000145519e+00 -1.031690000000025975e+01 1.181063475736551273e-02
-3.808800000000246655e+00 -1.031690000000025975e+01 9.446469732595195318e-03
-3.691600000000107684e+00 -1.031690000000025975e+01 9.446469732595195318e-03
-3.535300000000006548e+00 -1.031690000000025975e+01 1.086293067416017021e-02
-3.379100000000107684e+00 -1.031690000000025975e+01 1.039417381580053958e-02
-3.261899999999968713e+00 -1.031690000000025975e+01 7.561251932670588066e-03
-3.105599999999867578e+00 -1.031690000000025975e+01 1.463336627400938471e-02
-2.949399999999968713e+00 -1.031690000000025975e+01 9.446469732595195318e-03
-2.832200000000284490e+00 -1.031690000000025975e+01 1.133168753251980257e-02
-2.675900000000183354e+00 -1.031690000000025975e+01 6.613547849465244675e-03
-2.519700000000284490e+00 -1.031690000000025975e+01 7.551061566184508536e-03
-2.402500000000145519e+00 -1.031690000000025975e+01 1.274814847408477746e-02
-2.246200000000044383e+00 -1.031690000000025975e+01 7.551061566184508536e-03
-2.090000000000145519e+00 -1.031690000000025975e+01 1.273795810759869966e-02
-1.972800000000006548e+00 -1.031690000000025975e+01 6.134600624619533649e-03
-1.816600000000107684e+00 -1.031690000000025975e+01 1.133168753251980257e-02
-1.660300000000006548e+00 -1.031690000000025975e+01 1.320671496595833029e-02
-1.543099999999867578e+00 -1.031690000000025975e+01 1.179025402439335540e-02
-1.386899999999968713e+00 -1.031690000000025975e+01 1.132149716603372304e-02
-1.230599999999867578e+00 -1.031690000000025975e+01 7.540871199698429873e-03
-1.074399999999968713e+00 -1.031690000000025975e+01 1.320671496595833029e-02
-9.572000000002844899e-01 -1.031690000000025975e+01 1.084254994118801288e-02
-8.009000000001833541e-01 -1.031690000000025975e+01 9.894845857982668622e-03
-6.447000000002844899e-01 -1.031690000000025975e+01 1.178006365790727761e-02
-5.275000000001455192e-01 -1.031690000000025975e+01 1.179025402439335540e-02
-3.712000000000443833e-01 -1.031690000000025975e+01 8.947141774777326098e-03
-2.541000000001076842e-01 -1.031690000000025975e+01 1.319652459947225076e-02
-9.780000000000654836e-02 -1.031690000000025975e+01 1.271757737462654060e-02
5.839999999989231583e-02 -1.031690000000025975e+01 1.508174239939685975e-02
2.146999999999934516e-01 -1.031690000000025975e+01 1.084254994118801288e-02
3.319000000001324224e-01 -1.031690000000025975e+01 1.035341234985622319e-02
4.881000000000312866e-01 -1.031690000000025975e+01 8.478384916417693734e-03
6.444000000001324224e-01 -1.031690000000025975e+01 1.271757737462654060e-02
7.615999999998166459e-01 -1.031690000000025975e+01 8.947141774777326098e-03
9.177999999997155101e-01 -1.031690000000025975e+01 6.593167116493086483e-03
1.074099999999816646e+00 -1.031690000000025975e+01 7.530680833212350343e-03
1.191299999999955617e+00 -1.031690000000025975e+01 1.034322198337014193e-02
1.347499999999854481e+00 -1.031690000000025975e+01 9.415898633136958462e-03
1.503699999999753345e+00 -1.031690000000025975e+01 6.124410258133454119e-03
1.620899999999892316e+00 -1.031690000000025975e+01 7.999437691571981840e-03
1.777199999999993452e+00 -1.031690000000025975e+01 6.114219891647375456e-03
1.933399999999892316e+00 -1.031690000000025975e+01 7.061923974852718847e-03
2.089699999999993452e+00 -1.031690000000025975e+01 4.707949316568479231e-03
2.206900000000132422e+00 -1.031690000000025975e+01 5.176706174928111595e-03
2.363100000000031287e+00 -1.031690000000025975e+01 7.999437691571981840e-03
2.480299999999715510e+00 -1.031690000000025975e+01 5.176706174928111595e-03
2.636599999999816646e+00 -1.031690000000025975e+01 6.114219891647375456e-03
2.792799999999715510e+00 -1.031690000000025975e+01 5.645463033287743092e-03
2.909999999999854481e+00 -1.031690000000025975e+01 6.114219891647375456e-03
3.066299999999955617e+00 -1.031690000000025975e+01 5.635272666801664429e-03
3.222499999999854481e+00 -1.031690000000025975e+01 6.582976750007006952e-03
3.378699999999753345e+00 -1.031690000000025975e+01 7.999437691571981840e-03
3.495899999999892316e+00 -1.031690000000025975e+01 7.530680833212350343e-03
3.652199999999993452e+00 -1.031690000000025975e+01 4.697758950082400568e-03
3.769400000000132422e+00 -1.031690000000025975e+01 3.760245233363135840e-03
3.925600000000031287e+00 -1.031690000000025975e+01 4.229002091722768204e-03
4.081900000000132422e+00 -1.031690000000025975e+01 4.707949316568479231e-03
4.238100000000031287e+00 -1.031690000000025975e+01 3.760245233363135840e-03
4.355299999999715510e+00 -1.031690000000025975e+01 6.114219891647375456e-03
4.511599999999816646e+00 -1.031690000000025975e+01 4.707949316568479231e-03
4.667799999999715510e+00 -1.031690000000025975e+01 2.822731516643871546e-03
4.784999999999854481e+00 -1.031690000000025975e+01 3.291488375003503476e-03
4.941199999999753345e+00 -1.031690000000025975e+01 2.822731516643871546e-03
5.097499999999854481e+00 -1.031690000000025975e+01 1.885217799924607468e-03
5.214699999999993452e+00 -1.031690000000025975e+01 1.406270575078896225e-03
5.370899999999892316e+00 -1.031690000000025975e+01 3.291488375003503476e-03
5.527199999999993452e+00 -1.031690000000025975e+01 2.822731516643871546e-03
5.644400000000132422e+00 -1.031690000000025975e+01 2.822731516643871546e-03
5.800600000000031287e+00 -1.031690000000025975e+01 3.760245233363135840e-03
5.956900000000132422e+00 -1.031690000000025975e+01 4.707949316568479231e-03
6.074099999999816646e+00 -1.031690000000025975e+01 1.875027433438528589e-03
6.230299999999715510e+00 -1.031690000000025975e+01 2.353974658284239616e-03
6.386599999999816646e+00 -1.031690000000025975e+01 2.822731516643871546e-03
6.503799999999955617e+00 -1.031690000000025975e+01 3.760245233363135840e-03
6.659999999999854481e+00 -1.031690000000025975e+01 3.760245233363135840e-03
6.816199999999753345e+00 -1.031690000000025975e+01 5.176706174928111595e-03
6.972499999999854481e+00 -1.031690000000025975e+01 1.406270575078896225e-03
7.089699999999993452e+00 -1.031690000000025975e+01 4.229002091722768204e-03
7.245899999999892316e+00 -1.031690000000025975e+01 2.822731516643871546e-03
7.402199999999993452e+00 -1.031690000000025975e+01 2.353974658284239616e-03
7.519400000000132422e+00 -1.031690000000025975e+01 1.406270575078896225e-03
7.675600000000031287e+00 -1.031690000000025975e+01 3.291488375003503476e-03
7.831900000000132422e+00 -1.031690000000025975e+01 9.395517900164800269e-04
7.949099999999816646e+00 -1.031690000000025975e+01 3.291488375003503476e-03
8.105299999999715510e+00 -1.031690000000025975e+01 4.697758950082400568e-03
8.261599999999816646e+00 -1.031690000000025975e+01 3.760245233363135840e-03
8.378699999999753345e+00 -1.031690000000025975e+01 2.822731516643871546e-03
8.534999999999854481e+00 -1.031690000000025975e+01 4.229002091722768204e-03
8.691199999999753345e+00 -1.031690000000025975e+01 9.395517900164800269e-04
8.808399999999892316e+00 -1.031690000000025975e+01 4.697758950082400568e-03
8.964699999999993452e+00 -1.031690000000025975e+01 3.760245233363135840e-03
9.120899999999892316e+00 -1.031690000000025975e+01 2.822731516643871546e-03
9.238100000000031287e+00 -1.031690000000025975e+01 3.291488375003503476e-03
9.394400000000132422e+00 -1.031690000000025975e+01 3.760245233363135840e-03
9.550600000000031287e+00 -1.031690000000025975e+01 3.760245233363135840e-03
9.706900000000132422e+00 -1.031690000000025975e+01 2.353974658284239616e-03
9.824099999999816646e+00 -1.031690000000025975e+01 3.291488375003503476e-03
9.980299999999715510e+00 -1.031690000000025975e+01 3.760245233363135840e-03
1.009749999999985448e+01 -1.031690000000025975e+01 1.885217799924607468e-03
1.025369999999975335e+01 -1.031690000000025975e+01 2.812541150157792449e-03
1.040999999999985448e+01 -1.031690000000025975e+01 4.229002091722768204e-03
1.056629999999995562e+01 -1.031690000000025975e+01 2.822731516643871546e-03
1.068339999999989232e+01 -1.031690000000025975e+01 3.291488375003503476e-03
1.083969999999999345e+01 -1.031690000000025975e+01 5.166515808442032065e-03
1.099589999999989232e+01 -1.031690000000025975e+01 2.822731516643871546e-03
1.111310000000003129e+01 -1.031690000000025975e+01 2.353974658284239616e-03
1.126940000000013242e+01 -1.031690000000025975e+01 3.760245233363135840e-03
1.142560000000003129e+01 -1.031690000000025975e+01 2.343784291798160519e-03
1.154279999999971551e+01 -1.031690000000025975e+01 4.229002091722768204e-03
1.169909999999981665e+01 -1.031690000000025975e+01 5.635272666801664429e-03
1.185529999999971551e+01 -1.031690000000025975e+01 2.822731516643871546e-03
1.197249999999985448e+01 -1.031690000000025975e+01 3.760245233363135840e-03
1.212869999999975335e+01 -1.031690000000025975e+01 3.291488375003503476e-03
1.228499999999985448e+01 -1.031690000000025975e+01 5.635272666801664429e-03
1.244129999999995562e+01 -1.031690000000025975e+01 4.229002091722768204e-03
1.255839999999989232e+01 -1.031690000000025975e+01 4.697758950082400568e-03
1.271469999999999345e+01 -1.031690000000025975e+01 4.229002091722768204e-03
1.283190000000013242e+01 -1.031690000000025975e+01 4.229002091722768204e-03
1.298810000000003129e+01 -1.031690000000025975e+01 4.229002091722768204e-03
1.314440000000013242e+01 -1.031690000000025975e+01 5.166515808442032065e-03
1.330060000000003129e+01 -1.031690000000025975e+01 3.760245233363135840e-03
1.341779999999971551e+01 -1.031690000000025975e+01 2.353974658284239616e-03
1.357409999999981665e+01 -1.031690000000025975e+01 5.166515808442032065e-03
1.369119999999975335e+01 -1.031690000000025975e+01 3.291488375003503476e-03
1.384749999999985448e+01 -1.031690000000025975e+01 2.353974658284239616e-03
1.400379999999995562e+01 -1.031690000000025975e+01 2.343784291798160519e-03
1.412089999999989232e+01 -1.031690000000025975e+01 2.343784291798160519e-03
1.427719999999999345e+01 -1.031690000000025975e+01 4.229002091722768204e-03
1.443339999999989232e+01 -1.031690000000025975e+01 6.104029525161295926e-03
1.458969999999999345e+01 -1.031690000000025975e+01 4.229002091722768204e-03
1.470690000000013242e+01 -1.031690000000025975e+01 1.875027433438528589e-03
1.486310000000003129e+01 -1.031690000000025975e+01 4.697758950082400568e-03
1.501940000000013242e+01 -1.031690000000025975e+01 4.697758950082400568e-03
1.513659999999981665e+01 -1.031690000000025975e+01 7.520490466726271681e-03
1.529279999999971551e+01 -1.031690000000025975e+01 7.510300100240192150e-03
1.544909999999981665e+01 -1.031690000000025975e+01 7.041543241880560654e-03
1.556619999999975335e+01 -1.031690000000025975e+01 7.051733608366639317e-03
1.572249999999985448e+01 -1.031690000000025975e+01 5.635272666801664429e-03
1.587879999999995562e+01 -1.031690000000025975e+01 6.572786383520928290e-03
1.599589999999989232e+01 -1.031690000000025975e+01 4.697758950082400568e-03
1.615219999999999345e+01 -1.031690000000025975e+01 5.166515808442032065e-03
1.630839999999989232e+01 -1.031690000000025975e+01 5.635272666801664429e-03
1.642560000000003129e+01 -1.031690000000025975e+01 3.750054866877057178e-03
1.658190000000013242e+01 -1.031690000000025975e+01 3.281298008517424813e-03
1.673810000000003129e+01 -1.031690000000025975e+01 6.093839158675217263e-03
1.689440000000013242e+01 -1.031690000000025975e+01 6.562596017034849627e-03
1.701159999999981665e+01 -1.031690000000025975e+01 6.562596017034849627e-03
1.716779999999971551e+01 -1.031690000000025975e+01 5.625082300315584899e-03
-5.840000000000145519e+00 -9.769999999999981810e+00 2.757513171132966456e-02
-5.683700000000044383e+00 -9.769999999999981810e+00 2.427345296984008069e-02
-5.566600000000107684e+00 -9.769999999999981810e+00 1.666124920473909671e-02
-5.410300000000006548e+00 -9.769999999999981810e+00 1.902541422950941585e-02
-5.254100000000107684e+00 -9.769999999999981810e+00 2.425307223686792510e-02
-5.136899999999968713e+00 -9.769999999999981810e+00 1.951455182084120554e-02
-4.980599999999867578e+00 -9.769999999999981810e+00 1.903560459599549365e-02
-4.824399999999968713e+00 -9.769999999999981810e+00 1.855665737114978522e-02
-4.668099999999867578e+00 -9.769999999999981810e+00 1.521421716371588670e-02
-4.550900000000183354e+00 -9.769999999999981810e+00 1.617211161340730702e-02
-4.394700000000284490e+00 -9.769999999999981810e+00 2.093101276240618216e-02
-4.277500000000145519e+00 -9.769999999999981810e+00 1.474546030535625434e-02
-4.121200000000044383e+00 -9.769999999999981810e+00 1.427670344699662197e-02
-3.965000000000145519e+00 -9.769999999999981810e+00 1.854646700466370743e-02
-3.808800000000246655e+00 -9.769999999999981810e+00 1.046550638120309108e-02
-3.691600000000107684e+00 -9.769999999999981810e+00 1.569316438856159859e-02
-3.535300000000006548e+00 -9.769999999999981810e+00 1.330861863081912039e-02
-3.379100000000107684e+00 -9.769999999999981810e+00 1.236091454761377786e-02
-3.261899999999968713e+00 -9.769999999999981810e+00 1.283986177245948802e-02
-3.105599999999867578e+00 -9.769999999999981810e+00 1.141321046440843361e-02
-2.949399999999968713e+00 -9.769999999999981810e+00 1.282967140597341023e-02
-2.832200000000284490e+00 -9.769999999999981810e+00 1.141321046440843361e-02
-2.675900000000183354e+00 -9.769999999999981810e+00 9.507611931511669029e-03
-2.519700000000284490e+00 -9.769999999999981810e+00 1.330861863081912039e-02
-2.402500000000145519e+00 -9.769999999999981810e+00 1.615173088043514796e-02
-2.246200000000044383e+00 -9.769999999999981810e+00 1.473526993887017481e-02
-2.090000000000145519e+00 -9.769999999999981810e+00 9.976368789871301393e-03
-1.972800000000006548e+00 -9.769999999999981810e+00 1.092407287307664392e-02
-1.816600000000107684e+00 -9.769999999999981810e+00 8.549717481820246975e-03
-1.660300000000006548e+00 -9.769999999999981810e+00 1.282967140597341023e-02
-1.543099999999867578e+00 -9.769999999999981810e+00 1.044512564823093376e-02
-1.386899999999968713e+00 -9.769999999999981810e+00 1.140302009792235581e-02
-1.230599999999867578e+00 -9.769999999999981810e+00 1.235072418112769833e-02
-1.074399999999968713e+00 -9.769999999999981810e+00 9.497421565025589499e-03
-9.572000000002844899e-01 -9.769999999999981810e+00 1.281948103948732896e-02
-8.009000000001833541e-01 -9.769999999999981810e+00 1.424613234753838338e-02
-6.447000000002844899e-01 -9.769999999999981810e+00 1.186158658979590691e-02
-5.275000000001455192e-01 -9.769999999999981810e+00 1.091388250659056612e-02
-3.712000000000443833e-01 -9.769999999999981810e+00 1.566259328910335827e-02
-2.541000000001076842e-01 -9.769999999999981810e+00 9.966178423385221863e-03
-9.780000000000654836e-02 -9.769999999999981810e+00 9.487231198539511703e-03
5.839999999989231583e-02 -9.769999999999981810e+00 1.518364606425764811e-02
2.146999999999934516e-01 -9.769999999999981810e+00 1.233034344815553927e-02
3.319000000001324224e-01 -9.769999999999981810e+00 1.233034344815553927e-02
4.881000000000312866e-01 -9.769999999999981810e+00 5.696414865718138140e-03
6.444000000001324224e-01 -9.769999999999981810e+00 9.955988056899142333e-03
7.615999999998166459e-01 -9.769999999999981810e+00 1.138263936495019675e-02
9.177999999997155101e-01 -9.769999999999981810e+00 1.232015308166946148e-02
1.074099999999816646e+00 -9.769999999999981810e+00 1.090369214010448486e-02
1.191299999999955617e+00 -9.769999999999981810e+00 1.277871957354301605e-02
1.347499999999854481e+00 -9.769999999999981810e+00 8.529336748848089650e-03
1.503699999999753345e+00 -9.769999999999981810e+00 6.633928582437402001e-03
1.620899999999892316e+00 -9.769999999999981810e+00 8.529336748848089650e-03
1.777199999999993452e+00 -9.769999999999981810e+00 8.529336748848089650e-03
1.933399999999892316e+00 -9.769999999999981810e+00 9.955988056899142333e-03
2.089699999999993452e+00 -9.769999999999981810e+00 9.477040832053430439e-03
2.206900000000132422e+00 -9.769999999999981810e+00 9.945797690413062803e-03
2.363100000000031287e+00 -9.769999999999981810e+00 9.955988056899142333e-03
2.480299999999715510e+00 -9.769999999999981810e+00 8.998093607207720279e-03
2.636599999999816646e+00 -9.769999999999981810e+00 7.571442299156666729e-03
2.792799999999715510e+00 -9.769999999999981810e+00 6.633928582437402001e-03
2.909999999999854481e+00 -9.769999999999981810e+00 8.050389524002377756e-03
3.066299999999955617e+00 -9.769999999999981810e+00 8.050389524002377756e-03
3.222499999999854481e+00 -9.769999999999981810e+00 4.259573191181004193e-03
3.378699999999753345e+00 -9.769999999999981810e+00 5.676034132745980815e-03
3.495899999999892316e+00 -9.769999999999981810e+00 5.207277274386347583e-03
3.652199999999993452e+00 -9.769999999999981810e+00 5.207277274386347583e-03
3.769400000000132422e+00 -9.769999999999981810e+00 5.676034132745980815e-03
3.925600000000031287e+00 -9.769999999999981810e+00 3.311869107975661669e-03
4.081900000000132422e+00 -9.769999999999981810e+00 4.259573191181004193e-03
4.238100000000031287e+00 -9.769999999999981810e+00 4.259573191181004193e-03
4.355299999999715510e+00 -9.769999999999981810e+00 2.843112249616029305e-03
4.511599999999816646e+00 -9.769999999999981810e+00 3.311869107975661669e-03
4.667799999999715510e+00 -9.769999999999981810e+00 2.364165024770318278e-03
4.784999999999854481e+00 -9.769999999999981810e+00 2.843112249616029305e-03
4.941199999999753345e+00 -9.769999999999981810e+00 3.790816332821373130e-03
5.097499999999854481e+00 -9.769999999999981810e+00 3.311869107975661669e-03
5.214699999999993452e+00 -9.769999999999981810e+00 2.843112249616029305e-03
5.370899999999892316e+00 -9.769999999999981810e+00 3.790816332821373130e-03
5.527199999999993452e+00 -9.769999999999981810e+00 3.790816332821373130e-03
5.644400000000132422e+00 -9.769999999999981810e+00 3.311869107975661669e-03
5.800600000000031287e+00 -9.769999999999981810e+00 3.790816332821373130e-03
5.956900000000132422e+00 -9.769999999999981810e+00 2.364165024770318278e-03
6.074099999999816646e+00 -9.769999999999981810e+00 3.311869107975661669e-03
6.230299999999715510e+00 -9.769999999999981810e+00 4.259573191181004193e-03
6.386599999999816646e+00 -9.769999999999981810e+00 5.207277274386347583e-03
6.503799999999955617e+00 -9.769999999999981810e+00 4.259573191181004193e-03
6.659999999999854481e+00 -9.769999999999981810e+00 2.364165024770318278e-03
6.816199999999753345e+00 -9.769999999999981810e+00 3.311869107975661669e-03
6.972499999999854481e+00 -9.769999999999981810e+00 3.311869107975661669e-03
7.089699999999993452e+00 -9.769999999999981810e+00 3.311869107975661669e-03
7.245899999999892316e+00 -9.769999999999981810e+00 1.895408166410686565e-03
7.402199999999993452e+00 -9.769999999999981810e+00 4.259573191181004193e-03
7.519400000000132422e+00 -9.769999999999981810e+00 2.843112249616029305e-03
7.675600000000031287e+00 -9.769999999999981810e+00 1.416460941564975321e-03
7.831900000000132422e+00 -9.769999999999981810e+00 1.416460941564975321e-03
7.949099999999816646e+00 -9.769999999999981810e+00 1.895408166410686565e-03
8.105299999999715510e+00 -9.769999999999981810e+00 5.207277274386347583e-03
8.261599999999816646e+00 -9.769999999999981810e+00 5.197086907900269788e-03
8.378699999999753345e+00 -9.769999999999981810e+00 4.738520416026715219e-03
8.534999999999854481e+00 -9.769999999999981810e+00 2.843112249616029305e-03
8.691199999999753345e+00 -9.769999999999981810e+00 3.311869107975661669e-03
8.808399999999892316e+00 -9.769999999999981810e+00 2.364165024770318278e-03
8.964699999999993452e+00 -9.769999999999981810e+00 5.207277274386347583e-03
9.120899999999892316e+00 -9.769999999999981810e+00 3.311869107975661669e-03
9.238100000000031287e+00 -9.769999999999981810e+00 3.311869107975661669e-03
9.394400000000132422e+00 -9.769999999999981810e+00 2.364165024770318278e-03
9.550600000000031287e+00 -9.769999999999981810e+00 3.311869107975661669e-03
9.706900000000132422e+00 -9.769999999999981810e+00 3.790816332821373130e-03
9.824099999999816646e+00 -9.769999999999981810e+00 5.207277274386347583e-03
9.980299999999715510e+00 -9.769999999999981810e+00 3.790816332821373130e-03
1.009749999999985448e+01 -9.769999999999981810e+00 4.259573191181004193e-03
1.025369999999975335e+01 -9.769999999999981810e+00 4.259573191181004193e-03
1.040999999999985448e+01 -9.769999999999981810e+00 2.364165024770318278e-03
1.056629999999995562e+01 -9.769999999999981810e+00 1.895408166410686565e-03
1.068339999999989232e+01 -9.769999999999981810e+00 3.790816332821373130e-03
1.083969999999999345e+01 -9.769999999999981810e+00 4.259573191181004193e-03
1.099589999999989232e+01 -9.769999999999981810e+00 4.738520416026715219e-03
1.111310000000003129e+01 -9.769999999999981810e+00 6.154981357591690974e-03
1.126940000000013242e+01 -9.769999999999981810e+00 1.895408166410686565e-03
1.142560000000003129e+01 -9.769999999999981810e+00 4.259573191181004193e-03
1.154279999999971551e+01 -9.769999999999981810e+00 5.686224499232058610e-03
1.169909999999981665e+01 -9.769999999999981810e+00 2.843112249616029305e-03
1.185529999999971551e+01 -9.769999999999981810e+00 5.686224499232058610e-03
1.197249999999985448e+01 -9.769999999999981810e+00 3.790816332821373130e-03
1.212869999999975335e+01 -9.769999999999981810e+00 3.780625966335294033e-03
1.228499999999985448e+01 -9.769999999999981810e+00 3.311869107975661669e-03
1.244129999999995562e+01 -9.769999999999981810e+00 4.728330049540636557e-03
1.255839999999989232e+01 -9.769999999999981810e+00 8.508956015875930590e-03
1.271469999999999345e+01 -9.769999999999981810e+00 7.102685440797034365e-03
1.283190000000013242e+01 -9.769999999999981810e+00 3.311869107975661669e-03
1.298810000000003129e+01 -9.769999999999981810e+00 6.144790991105612311e-03
1.314440000000013242e+01 -9.769999999999981810e+00 3.780625966335294033e-03
1.330060000000003129e+01 -9.769999999999981810e+00 3.311869107975661669e-03
1.341779999999971551e+01 -9.769999999999981810e+00 3.780625966335294033e-03
1.357409999999981665e+01 -9.769999999999981810e+00 4.259573191181004193e-03
1.369119999999975335e+01 -9.769999999999981810e+00 4.259573191181004193e-03
1.384749999999985448e+01 -9.769999999999981810e+00 5.197086907900269788e-03
1.400379999999995562e+01 -9.769999999999981810e+00 5.197086907900269788e-03
1.412089999999989232e+01 -9.769999999999981810e+00 5.197086907900269788e-03
1.427719999999999345e+01 -9.769999999999981810e+00 2.832921883129950642e-03
1.443339999999989232e+01 -9.769999999999981810e+00 6.613547849465244675e-03
1.458969999999999345e+01 -9.769999999999981810e+00 5.665843766259901285e-03
1.470690000000013242e+01 -9.769999999999981810e+00 4.728330049540636557e-03
1.486310000000003129e+01 -9.769999999999981810e+00 6.613547849465244675e-03
1.501940000000013242e+01 -9.769999999999981810e+00 3.780625966335294033e-03
1.513659999999981665e+01 -9.769999999999981810e+00 5.186896541414190258e-03
1.529279999999971551e+01 -9.769999999999981810e+00 5.197086907900269788e-03
1.544909999999981665e+01 -9.769999999999981810e+00 6.144790991105612311e-03
1.556619999999975335e+01 -9.769999999999981810e+00 8.030008791030218696e-03
1.572249999999985448e+01 -9.769999999999981810e+00 3.301678741489582573e-03
1.587879999999995562e+01 -9.769999999999981810e+00 5.665843766259901285e-03
1.599589999999989232e+01 -9.769999999999981810e+00 7.082304707824876172e-03
1.615219999999999345e+01 -9.769999999999981810e+00 7.082304707824876172e-03
1.630839999999989232e+01 -9.769999999999981810e+00 6.613547849465244675e-03
1.642560000000003129e+01 -9.769999999999981810e+00 5.197086907900269788e-03
1.658190000000013242e+01 -9.769999999999981810e+00 7.082304707824876172e-03
1.673810000000003129e+01 -9.769999999999981810e+00 7.551061566184508536e-03
1.689440000000013242e+01 -9.769999999999981810e+00 4.249382824694925530e-03
1.701159999999981665e+01 -9.769999999999981810e+00 5.197086907900269788e-03
1.716779999999971551e+01 -9.769999999999981810e+00 3.770435599849214937e-03
-5.840000000000145519e+00 -9.301300000000082946e+00 3.061186092418119453e-02
-5.683700000000044383e+00 -9.301300000000082946e+00 2.011578344351986486e-02
-5.566600000000107684e+00 -9.301300000000082946e+00 3.736807390445154309e-02
-5.410300000000006548e+00 -9.301300000000082946e+00 2.633190700002802781e-02
-5.254100000000107684e+00 -9.301300000000082946e+00 2.681085422487373970e-02
-5.136899999999968713e+00 -9.301300000000082946e+00 2.394736124228555307e-02
-4.980599999999867578e+00 -9.301300000000082946e+00 2.394736124228555307e-02
-4.824399999999968713e+00 -9.301300000000082946e+00 1.866875140249665138e-02
-4.668099999999867578e+00 -9.301300000000082946e+00 2.345822365095376338e-02
-4.550900000000183354e+00 -9.301300000000082946e+00 2.345822365095376338e-02
-4.394700000000284490e+00 -9.301300000000082946e+00 1.580525841990846475e-02
-4.277500000000145519e+00 -9.301300000000082946e+00 1.865856103601057359e-02
-4.121200000000044383e+00 -9.301300000000082946e+00 2.010559307703378706e-02
-3.965000000000145519e+00 -9.301300000000082946e+00 2.010559307703378706e-02
-3.808800000000246655e+00 -9.301300000000082946e+00 1.723190972795952264e-02
-3.691600000000107684e+00 -9.301300000000082946e+00 2.058454030187949549e-02
-3.535300000000006548e+00 -9.301300000000082946e+00 1.435822637888525301e-02
-3.379100000000107684e+00 -9.301300000000082946e+00 2.344803328446768212e-02
-3.261899999999968713e+00 -9.301300000000082946e+00 2.010559307703378706e-02
-3.105599999999867578e+00 -9.301300000000082946e+00 2.200100124344447211e-02
-2.949399999999968713e+00 -9.301300000000082946e+00 1.244243747950240890e-02
-2.832200000000284490e+00 -9.301300000000082946e+00 1.770066658631915327e-02
-2.675900000000183354e+00 -9.301300000000082946e+00 1.626382491178201758e-02
-2.519700000000284490e+00 -9.301300000000082946e+00 1.290100397137596173e-02
-2.402500000000145519e+00 -9.301300000000082946e+00 1.578487768693630916e-02
-2.246200000000044383e+00 -9.301300000000082946e+00 1.195329988817061921e-02
-2.090000000000145519e+00 -9.301300000000082946e+00 1.481679287075880758e-02
-1.972800000000006548e+00 -9.301300000000082946e+00 1.433784564591309395e-02
-1.816600000000107684e+00 -9.301300000000082946e+00 1.243224711301633111e-02
-1.660300000000006548e+00 -9.301300000000082946e+00 1.481679287075880758e-02
-1.543099999999867578e+00 -9.301300000000082946e+00 9.079616539096351316e-03
-1.386899999999968713e+00 -9.301300000000082946e+00 1.673258177014165168e-02
-1.230599999999867578e+00 -9.301300000000082946e+00 1.957569401975768272e-02
-1.074399999999968713e+00 -9.301300000000082946e+00 1.576449695396415010e-02
-9.572000000002844899e-01 -9.301300000000082946e+00 1.863818030303841800e-02
-8.009000000001833541e-01 -9.301300000000082946e+00 1.813885234522054704e-02
-6.447000000002844899e-01 -9.301300000000082946e+00 1.432765527942701615e-02
-5.275000000001455192e-01 -9.301300000000082946e+00 1.576449695396415010e-02
-3.712000000000443833e-01 -9.301300000000082946e+00 1.194310952168453968e-02
-2.541000000001076842e-01 -9.301300000000082946e+00 1.480660250427272631e-02
-9.780000000000654836e-02 -9.301300000000082946e+00 1.336976082973559410e-02
5.839999999989231583e-02 -9.301300000000082946e+00 1.336976082973559410e-02
2.146999999999934516e-01 -9.301300000000082946e+00 1.527535936263235868e-02
3.319000000001324224e-01 -9.301300000000082946e+00 1.527535936263235868e-02
4.881000000000312866e-01 -9.301300000000082946e+00 1.719114826201520452e-02
6.444000000001324224e-01 -9.301300000000082946e+00 1.527535936263235868e-02
7.615999999998166459e-01 -9.301300000000082946e+00 1.097502470550703810e-02
9.177999999997155101e-01 -9.301300000000082946e+00 1.860760920358017767e-02
1.074099999999816646e+00 -9.301300000000082946e+00 1.623325381232378073e-02
1.191299999999955617e+00 -9.301300000000082946e+00 1.001713025581561604e-02
1.347499999999854481e+00 -9.301300000000082946e+00 1.287043287191772488e-02
1.503699999999753345e+00 -9.301300000000082946e+00 1.049607748066132794e-02
1.620899999999892316e+00 -9.301300000000082946e+00 6.674690048381718387e-03
1.777199999999993452e+00 -9.301300000000082946e+00 1.382832732160914693e-02
1.933399999999892316e+00 -9.301300000000082946e+00 1.096483433902096030e-02
2.089699999999993452e+00 -9.301300000000082946e+00 8.111531722918851467e-03
2.206900000000132422e+00 -9.301300000000082946e+00 6.195742823536007360e-03
2.363100000000031287e+00 -9.301300000000082946e+00 1.096483433902096030e-02
2.480299999999715510e+00 -9.301300000000082946e+00 7.632584498073140440e-03
2.636599999999816646e+00 -9.301300000000082946e+00 4.290144290639241915e-03
2.792799999999715510e+00 -9.301300000000082946e+00 5.726985965176374996e-03
2.909999999999854481e+00 -9.301300000000082946e+00 9.059235806124193990e-03
3.066299999999955617e+00 -9.301300000000082946e+00 7.632584498073140440e-03
3.222499999999854481e+00 -9.301300000000082946e+00 7.622394131587060910e-03
3.378699999999753345e+00 -9.301300000000082946e+00 5.716795598690296333e-03
3.495899999999892316e+00 -9.301300000000082946e+00 6.195742823536007360e-03
3.652199999999993452e+00 -9.301300000000082946e+00 8.101341356432771937e-03
3.769400000000132422e+00 -9.301300000000082946e+00 4.290144290639241915e-03
3.925600000000031287e+00 -9.301300000000082946e+00 5.716795598690296333e-03
4.081900000000132422e+00 -9.301300000000082946e+00 5.716795598690296333e-03
4.238100000000031287e+00 -9.301300000000082946e+00 5.237848373844584439e-03
4.355299999999715510e+00 -9.301300000000082946e+00 4.769091515484952942e-03
4.511599999999816646e+00 -9.301300000000082946e+00 4.290144290639241915e-03
4.667799999999715510e+00 -9.301300000000082946e+00 3.332249840947819428e-03
4.784999999999854481e+00 -9.301300000000082946e+00 3.332249840947819428e-03
4.941199999999753345e+00 -9.301300000000082946e+00 3.811197065793530455e-03
5.097499999999854481e+00 -9.301300000000082946e+00 5.237848373844584439e-03
5.214699999999993452e+00 -9.301300000000082946e+00 2.863492982588187498e-03
5.370899999999892316e+00 -9.301300000000082946e+00 1.426651308051054201e-03
5.527199999999993452e+00 -9.301300000000082946e+00 5.716795598690296333e-03
5.644400000000132422e+00 -9.301300000000082946e+00 5.237848373844584439e-03
5.800600000000031287e+00 -9.301300000000082946e+00 4.290144290639241915e-03
5.956900000000132422e+00 -9.301300000000082946e+00 4.769091515484952942e-03
6.074099999999816646e+00 -9.301300000000082946e+00 2.863492982588187498e-03
6.230299999999715510e+00 -9.301300000000082946e+00 2.384545757742476471e-03
6.386599999999816646e+00 -9.301300000000082946e+00 4.769091515484952942e-03
6.503799999999955617e+00 -9.301300000000082946e+00 3.811197065793530455e-03
6.659999999999854481e+00 -9.301300000000082946e+00 3.332249840947819428e-03
6.816199999999753345e+00 -9.301300000000082946e+00 2.863492982588187498e-03
6.972499999999854481e+00 -9.301300000000082946e+00 1.426651308051054201e-03
7.089699999999993452e+00 -9.301300000000082946e+00 3.811197065793530455e-03
7.245899999999892316e+00 -9.301300000000082946e+00 3.332249840947819428e-03
7.402199999999993452e+00 -9.301300000000082946e+00 1.905598532896765228e-03
7.519400000000132422e+00 -9.301300000000082946e+00 4.769091515484952942e-03
7.675600000000031287e+00 -9.301300000000082946e+00 3.811197065793530455e-03
7.831900000000132422e+00 -9.301300000000082946e+00 3.811197065793530455e-03
7.949099999999816646e+00 -9.301300000000082946e+00 9.527992664483826138e-04
8.105299999999715510e+00 -9.301300000000082946e+00 3.332249840947819428e-03
8.261599999999816646e+00 -9.301300000000082946e+00 1.426651308051054201e-03
8.378699999999753345e+00 -9.301300000000082946e+00 4.290144290639241915e-03
8.534999999999854481e+00 -9.301300000000082946e+00 9.538183030969905885e-04
8.691199999999753345e+00 -9.301300000000082946e+00 2.853302616102108401e-03
8.808399999999892316e+00 -9.301300000000082946e+00 5.237848373844584439e-03
8.964699999999993452e+00 -9.301300000000082946e+00 5.716795598690296333e-03
9.120899999999892316e+00 -9.301300000000082946e+00 5.248038740330663969e-03
9.238100000000031287e+00 -9.301300000000082946e+00 5.248038740330663969e-03
9.394400000000132422e+00 -9.301300000000082946e+00 5.248038740330663969e-03
9.550600000000031287e+00 -9.301300000000082946e+00 2.853302616102108401e-03
9.706900000000132422e+00 -9.301300000000082946e+00 4.758901148998873412e-03
9.824099999999816646e+00 -9.301300000000082946e+00 2.863492982588187498e-03
9.980299999999715510e+00 -9.301300000000082946e+00 3.811197065793530455e-03
1.009749999999985448e+01 -9.301300000000082946e+00 4.769091515484952942e-03
1.025369999999975335e+01 -9.301300000000082946e+00 2.863492982588187498e-03
1.040999999999985448e+01 -9.301300000000082946e+00 1.426651308051054201e-03
1.056629999999995562e+01 -9.301300000000082946e+00 3.332249840947819428e-03
1.068339999999989232e+01 -9.301300000000082946e+00 5.716795598690296333e-03
1.083969999999999345e+01 -9.301300000000082946e+00 6.674690048381718387e-03
1.099589999999989232e+01 -9.301300000000082946e+00 4.290144290639241915e-03
1.111310000000003129e+01 -9.301300000000082946e+00 3.811197065793530455e-03
1.126940000000013242e+01 -9.301300000000082946e+00 3.332249840947819428e-03
1.142560000000003129e+01 -9.301300000000082946e+00 3.811197065793530455e-03
1.154279999999971551e+01 -9.301300000000082946e+00 5.716795598690296333e-03
1.169909999999981665e+01 -9.301300000000082946e+00 3.811197065793530455e-03
1.185529999999971551e+01 -9.301300000000082946e+00 5.237848373844584439e-03
1.197249999999985448e+01 -9.301300000000082946e+00 4.290144290639241915e-03
1.212869999999975335e+01 -9.301300000000082946e+00 3.811197065793530455e-03
1.228499999999985448e+01 -9.301300000000082946e+00 8.559907848306324771e-03
1.244129999999995562e+01 -9.301300000000082946e+00 6.185552457049927830e-03
1.255839999999989232e+01 -9.301300000000082946e+00 5.716795598690296333e-03
1.271469999999999345e+01 -9.301300000000082946e+00 3.332249840947819428e-03
1.283190000000013242e+01 -9.301300000000082946e+00 5.716795598690296333e-03
1.298810000000003129e+01 -9.301300000000082946e+00 2.853302616102108401e-03
1.314440000000013242e+01 -9.301300000000082946e+00 5.716795598690296333e-03
1.330060000000003129e+01 -9.301300000000082946e+00 8.101341356432771937e-03
1.341779999999971551e+01 -9.301300000000082946e+00 7.143446906741349883e-03
1.357409999999981665e+01 -9.301300000000082946e+00 6.664499681895638857e-03
1.369119999999975335e+01 -9.301300000000082946e+00 3.332249840947819428e-03
1.384749999999985448e+01 -9.301300000000082946e+00 2.853302616102108401e-03
1.400379999999995562e+01 -9.301300000000082946e+00 6.654309315409560194e-03
1.412089999999989232e+01 -9.301300000000082946e+00 4.758901148998873412e-03
1.427719999999999345e+01 -9.301300000000082946e+00 3.811197065793530455e-03
1.443339999999989232e+01 -9.301300000000082946e+00 3.332249840947819428e-03
1.458969999999999345e+01 -9.301300000000082946e+00 6.185552457049927830e-03
1.470690000000013242e+01 -9.301300000000082946e+00 5.716795598690296333e-03
1.486310000000003129e+01 -9.301300000000082946e+00 6.664499681895638857e-03
1.501940000000013242e+01 -9.301300000000082946e+00 3.801006699307451359e-03
1.513659999999981665e+01 -9.301300000000082946e+00 6.185552457049927830e-03
1.529279999999971551e+01 -9.301300000000082946e+00 6.664499681895638857e-03
1.544909999999981665e+01 -9.301300000000082946e+00 2.853302616102108401e-03
1.556619999999975335e+01 -9.301300000000082946e+00 6.664499681895638857e-03
1.572249999999985448e+01 -9.301300000000082946e+00 7.133256540255271221e-03
1.587879999999995562e+01 -9.301300000000082946e+00 7.133256540255271221e-03
1.599589999999989232e+01 -9.301300000000082946e+00 7.133256540255271221e-03
1.615219999999999345e+01 -9.301300000000082946e+00 7.612203765100982247e-03
1.630839999999989232e+01 -9.301300000000082946e+00 4.758901148998873412e-03
1.642560000000003129e+01 -9.301300000000082946e+00 7.133256540255271221e-03
1.658190000000013242e+01 -9.301300000000082946e+00 8.559907848306324771e-03
1.673810000000003129e+01 -9.301300000000082946e+00 4.758901148998873412e-03
1.689440000000013242e+01 -9.301300000000082946e+00 7.602013398614902717e-03
1.701159999999981665e+01 -9.301300000000082946e+00 1.046550638120309108e-02
1.716779999999971551e+01 -9.301300000000082946e+00 9.028664706665957135e-03
-5.840000000000145519e+00 -8.754400000000259752e+00 4.527579829764881436e-02
-5.683700000000044383e+00 -8.754400000000259752e+00 4.920927976127529441e-02
-5.566600000000107684e+00 -8.754400000000259752e+00 3.473895935104317351e-02
-5.410300000000006548e+00 -8.754400000000259752e+00 3.810178029144922762e-02
-5.254100000000107684e+00 -8.754400000000259752e+00 3.903929400816848888e-02
-5.136899999999968713e+00 -8.754400000000259752e+00 3.232384249384245845e-02
-4.980599999999867578e+00 -8.754400000000259752e+00 3.423963139322529908e-02
-4.824399999999968713e+00 -8.754400000000259752e+00 2.601600563895958146e-02
-4.668099999999867578e+00 -8.754400000000259752e+00 2.410021673957673735e-02
-4.550900000000183354e+00 -8.754400000000259752e+00 2.699428082162316084e-02
-4.394700000000284490e+00 -8.754400000000259752e+00 2.507849192224031673e-02
-4.277500000000145519e+00 -8.754400000000259752e+00 2.506830155575423894e-02
-4.121200000000044383e+00 -8.754400000000259752e+00 2.266337506503960514e-02
-3.965000000000145519e+00 -8.754400000000259752e+00 2.024825820783889008e-02
-3.808800000000246655e+00 -8.754400000000259752e+00 2.553705841411386956e-02
-3.691600000000107684e+00 -8.754400000000259752e+00 1.926998302517531070e-02
-3.535300000000006548e+00 -8.754400000000259752e+00 2.456897359793636798e-02
-3.379100000000107684e+00 -8.754400000000259752e+00 1.734400375930638880e-02
-3.261899999999968713e+00 -8.754400000000259752e+00 2.023806784135281228e-02
-3.105599999999867578e+00 -8.754400000000259752e+00 2.120615265753031040e-02
-2.949399999999968713e+00 -8.754400000000259752e+00 2.167490951588994796e-02
-2.832200000000284490e+00 -8.754400000000259752e+00 2.215385674073565639e-02
-2.675900000000183354e+00 -8.754400000000259752e+00 1.493907726859175326e-02
-2.519700000000284490e+00 -8.754400000000259752e+00 2.647457213083313429e-02
-2.402500000000145519e+00 -8.754400000000259752e+00 2.020749674189457543e-02
-2.246200000000044383e+00 -8.754400000000259752e+00 1.829170784251173132e-02
-2.090000000000145519e+00 -8.754400000000259752e+00 1.924960229220315511e-02
-1.972800000000006548e+00 -8.754400000000259752e+00 1.491869653561959594e-02
-1.816600000000107684e+00 -8.754400000000259752e+00 1.829170784251173132e-02
-1.660300000000006548e+00 -8.754400000000259752e+00 1.684467580148851784e-02
-1.543099999999867578e+00 -8.754400000000259752e+00 2.068644396674028385e-02
-1.386899999999968713e+00 -8.754400000000259752e+00 1.877065506735743974e-02
-1.230599999999867578e+00 -8.754400000000259752e+00 1.396080208592817389e-02
-1.074399999999968713e+00 -8.754400000000259752e+00 2.068644396674028385e-02
-9.572000000002844899e-01 -8.754400000000259752e+00 1.203482282005925025e-02
-8.009000000001833541e-01 -8.754400000000259752e+00 2.021768710838065322e-02
-6.447000000002844899e-01 -8.754400000000259752e+00 1.635553821015672815e-02
-5.275000000001455192e-01 -8.754400000000259752e+00 1.635553821015672815e-02
-3.712000000000443833e-01 -8.754400000000259752e+00 1.684467580148851784e-02
-2.541000000001076842e-01 -8.754400000000259752e+00 2.162395768345954858e-02
-9.780000000000654836e-02 -8.754400000000259752e+00 1.634534784367065036e-02
5.839999999989231583e-02 -8.754400000000259752e+00 1.491869653561959594e-02
2.146999999999934516e-01 -8.754400000000259752e+00 1.442955894428780625e-02
3.319000000001324224e-01 -8.754400000000259752e+00 1.394042135295601482e-02
4.881000000000312866e-01 -8.754400000000259752e+00 1.298252690326459277e-02
6.444000000001324224e-01 -8.754400000000259752e+00 1.731343265984815194e-02
7.615999999998166459e-01 -8.754400000000259752e+00 1.970816878407670447e-02
9.177999999997155101e-01 -8.754400000000259752e+00 1.585621025233886067e-02
1.074099999999816646e+00 -8.754400000000259752e+00 1.442955894428780625e-02
1.191299999999955617e+00 -8.754400000000259752e+00 1.440917821131564719e-02
1.347499999999854481e+00 -8.754400000000259752e+00 1.056741004606388118e-02
1.503699999999753345e+00 -8.754400000000259752e+00 1.153549486224138103e-02
1.620899999999892316e+00 -8.754400000000259752e+00 1.056741004606388118e-02
1.777199999999993452e+00 -8.754400000000259752e+00 1.439898784482956939e-02
1.933399999999892316e+00 -8.754400000000259752e+00 1.105654763739567087e-02
2.089699999999993452e+00 -8.754400000000259752e+00 9.130568371526747232e-03
2.206900000000132422e+00 -8.754400000000259752e+00 6.246694655966401541e-03
2.363100000000031287e+00 -8.754400000000259752e+00 1.344109339513814734e-02
2.480299999999715510e+00 -8.754400000000259752e+00 8.651621146681035338e-03
2.636599999999816646e+00 -8.754400000000259752e+00 9.599325229886379596e-03
2.792799999999715510e+00 -8.754400000000259752e+00 9.130568371526747232e-03
2.909999999999854481e+00 -8.754400000000259752e+00 1.249338931193280308e-02
3.066299999999955617e+00 -8.754400000000259752e+00 6.246694655966401541e-03
3.222499999999854481e+00 -8.754400000000259752e+00 7.683536330503534621e-03
3.378699999999753345e+00 -8.754400000000259752e+00 7.194398739171744932e-03
3.495899999999892316e+00 -8.754400000000259752e+00 6.725641880812112568e-03
3.652199999999993452e+00 -8.754400000000259752e+00 7.683536330503534621e-03
3.769400000000132422e+00 -8.754400000000259752e+00 6.725641880812112568e-03
3.925600000000031287e+00 -8.754400000000259752e+00 7.204589105657823594e-03
4.081900000000132422e+00 -8.754400000000259752e+00 4.799662614943189798e-03
4.238100000000031287e+00 -8.754400000000259752e+00 4.320715390097478771e-03
4.355299999999715510e+00 -8.754400000000259752e+00 5.767747431120690514e-03
4.511599999999816646e+00 -8.754400000000259752e+00 2.404926490714634230e-03
4.667799999999715510e+00 -8.754400000000259752e+00 5.278609839788900825e-03
4.784999999999854481e+00 -8.754400000000259752e+00 4.320715390097478771e-03
4.941199999999753345e+00 -8.754400000000259752e+00 3.841768165251767311e-03
5.097499999999854481e+00 -8.754400000000259752e+00 4.799662614943189798e-03
5.214699999999993452e+00 -8.754400000000259752e+00 3.841768165251767311e-03
5.370899999999892316e+00 -8.754400000000259752e+00 1.915788899382844107e-03
5.527199999999993452e+00 -8.754400000000259752e+00 6.236504289480322011e-03
5.644400000000132422e+00 -8.754400000000259752e+00 4.799662614943189798e-03
5.800600000000031287e+00 -8.754400000000259752e+00 3.841768165251767311e-03
5.956900000000132422e+00 -8.754400000000259752e+00 4.320715390097478771e-03
6.074099999999816646e+00 -8.754400000000259752e+00 1.915788899382844107e-03
6.230299999999715510e+00 -8.754400000000259752e+00 2.394736124228555568e-03
6.386599999999816646e+00 -8.754400000000259752e+00 4.320715390097478771e-03
6.503799999999955617e+00 -8.754400000000259752e+00 2.883873715560345257e-03
6.659999999999854481e+00 -8.754400000000259752e+00 2.883873715560345257e-03
6.816199999999753345e+00 -8.754400000000259752e+00 3.362820940406056284e-03
6.972499999999854481e+00 -8.754400000000259752e+00 4.320715390097478771e-03
7.089699999999993452e+00 -8.754400000000259752e+00 2.883873715560345257e-03
7.245899999999892316e+00 -8.754400000000259752e+00 3.841768165251767311e-03
7.402199999999993452e+00 -8.754400000000259752e+00 2.873683349074266594e-03
7.519400000000132422e+00 -8.754400000000259752e+00 4.799662614943189798e-03
7.675600000000031287e+00 -8.754400000000259752e+00 5.278609839788900825e-03
7.831900000000132422e+00 -8.754400000000259752e+00 4.320715390097478771e-03
7.949099999999816646e+00 -8.754400000000259752e+00 3.362820940406056284e-03
8.105299999999715510e+00 -8.754400000000259752e+00 5.757557064634610984e-03
8.261599999999816646e+00 -8.754400000000259752e+00 1.915788899382844107e-03
8.378699999999753345e+00 -8.754400000000259752e+00 2.404926490714634230e-03
8.534999999999854481e+00 -8.754400000000259752e+00 4.320715390097478771e-03
8.691199999999753345e+00 -8.754400000000259752e+00 4.320715390097478771e-03
8.808399999999892316e+00 -8.754400000000259752e+00 4.320715390097478771e-03
8.964699999999993452e+00 -8.754400000000259752e+00 2.883873715560345257e-03
9.120899999999892316e+00 -8.754400000000259752e+00 3.362820940406056284e-03
9.238100000000031287e+00 -8.754400000000259752e+00 3.362820940406056284e-03
9.394400000000132422e+00 -8.754400000000259752e+00 3.841768165251767311e-03
9.550600000000031287e+00 -8.754400000000259752e+00 9.609515596372458692e-04
9.706900000000132422e+00 -8.754400000000259752e+00 4.799662614943189798e-03
9.824099999999816646e+00 -8.754400000000259752e+00 3.362820940406056284e-03
9.980299999999715510e+00 -8.754400000000259752e+00 3.362820940406056284e-03
1.009749999999985448e+01 -8.754400000000259752e+00 4.799662614943189798e-03
1.025369999999975335e+01 -8.754400000000259752e+00 4.799662614943189798e-03
1.040999999999985448e+01 -8.754400000000259752e+00 5.278609839788900825e-03
1.056629999999995562e+01 -8.754400000000259752e+00 5.278609839788900825e-03
1.068339999999989232e+01 -8.754400000000259752e+00 4.320715390097478771e-03
1.083969999999999345e+01 -8.754400000000259752e+00 5.278609839788900825e-03
1.099589999999989232e+01 -8.754400000000259752e+00 1.436841674537133297e-03
1.111310000000003129e+01 -8.754400000000259752e+00 4.320715390097478771e-03
1.126940000000013242e+01 -8.754400000000259752e+00 2.404926490714634230e-03
1.142560000000003129e+01 -8.754400000000259752e+00 4.320715390097478771e-03
1.154279999999971551e+01 -8.754400000000259752e+00 5.278609839788900825e-03
1.169909999999981665e+01 -8.754400000000259752e+00 6.236504289480322011e-03
1.185529999999971551e+01 -8.754400000000259752e+00 6.725641880812112568e-03
1.197249999999985448e+01 -8.754400000000259752e+00 3.362820940406056284e-03
1.212869999999975335e+01 -8.754400000000259752e+00 6.705261147839955242e-03
1.228499999999985448e+01 -8.754400000000259752e+00 4.799662614943189798e-03
1.244129999999995562e+01 -8.754400000000259752e+00 3.362820940406056284e-03
1.255839999999989232e+01 -8.754400000000259752e+00 3.352630573919977621e-03
1.271469999999999345e+01 -8.754400000000259752e+00 5.757557064634610984e-03
1.283190000000013242e+01 -8.754400000000259752e+00 5.278609839788900825e-03
1.298810000000003129e+01 -8.754400000000259752e+00 7.194398739171744932e-03
1.314440000000013242e+01 -8.754400000000259752e+00 6.236504289480322011e-03
1.330060000000003129e+01 -8.754400000000259752e+00 4.799662614943189798e-03
1.341779999999971551e+01 -8.754400000000259752e+00 4.799662614943189798e-03
1.357409999999981665e+01 -8.754400000000259752e+00 3.831577798765688214e-03
1.369119999999975335e+01 -8.754400000000259752e+00 3.362820940406056284e-03
1.384749999999985448e+01 -8.754400000000259752e+00 4.320715390097478771e-03
1.400379999999995562e+01 -8.754400000000259752e+00 3.352630573919977621e-03
1.412089999999989232e+01 -8.754400000000259752e+00 5.757557064634610984e-03
1.427719999999999345e+01 -8.754400000000259752e+00 2.394736124228555568e-03
1.443339999999989232e+01 -8.754400000000259752e+00 5.268419473302822162e-03
1.458969999999999345e+01 -8.754400000000259752e+00 6.236504289480322011e-03
1.470690000000013242e+01 -8.754400000000259752e+00 5.278609839788900825e-03
1.486310000000003129e+01 -8.754400000000259752e+00 4.799662614943189798e-03
1.501940000000013242e+01 -8.754400000000259752e+00 4.310525023611400108e-03
1.513659999999981665e+01 -8.754400000000259752e+00 6.705261147839955242e-03
1.529279999999971551e+01 -8.754400000000259752e+00 7.673345964017455959e-03
1.544909999999981665e+01 -8.754400000000259752e+00 9.110187638554589906e-03
1.556619999999975335e+01 -8.754400000000259752e+00 4.310525023611400108e-03
1.572249999999985448e+01 -8.754400000000259752e+00 9.578944496914222270e-03
1.587879999999995562e+01 -8.754400000000259752e+00 3.831577798765688214e-03
1.599589999999989232e+01 -8.754400000000259752e+00 7.184208372685666269e-03
1.615219999999999345e+01 -8.754400000000259752e+00 8.142102822377088323e-03
1.630839999999989232e+01 -8.754400000000259752e+00 7.663155597531376428e-03
1.642560000000003129e+01 -8.754400000000259752e+00 4.789472248457111135e-03
1.658190000000013242e+01 -8.754400000000259752e+00 7.184208372685666269e-03
1.673810000000003129e+01 -8.754400000000259752e+00 7.652965231045298633e-03
1.689440000000013242e+01 -8.754400000000259752e+00 6.705261147839955242e-03
1.701159999999981665e+01 -8.754400000000259752e+00 9.099997272068510376e-03
1.716779999999971551e+01 -8.754400000000259752e+00 1.052664858011956479e-02
-5.840000000000145519e+00 -8.207499999999981810e+00 5.672977022800156088e-02
-5.683700000000044383e+00 -8.207499999999981810e+00 5.193010761305837109e-02
-5.566600000000107684e+00 -8.207499999999981810e+00 5.440636666917555986e-02
-5.410300000000006548e+00 -8.207499999999981810e+00 4.662092667381123601e-02
-5.254100000000107684e+00 -8.207499999999981810e+00 4.856728667265231697e-02
-5.136899999999968713e+00 -8.207499999999981810e+00 4.176012185995157944e-02
-4.980599999999867578e+00 -8.207499999999981810e+00 3.691969777906406458e-02
-4.824399999999968713e+00 -8.207499999999981810e+00 3.301678741489582486e-02
-4.668099999999867578e+00 -8.207499999999981810e+00 3.349573463974154369e-02
-4.550900000000183354e+00 -8.207499999999981810e+00 3.884567704493298995e-02
-4.394700000000284490e+00 -8.207499999999981810e+00 4.079203704377407785e-02
-4.277500000000145519e+00 -8.207499999999981810e+00 3.638979872178796371e-02
-4.121200000000044383e+00 -8.207499999999981810e+00 3.155956500738653359e-02
-3.965000000000145519e+00 -8.207499999999981810e+00 3.058128982472295421e-02
-3.808800000000246655e+00 -8.207499999999981810e+00 3.688912667960583119e-02
-3.691600000000107684e+00 -8.207499999999981810e+00 2.715732668540042638e-02
-3.535300000000006548e+00 -8.207499999999981810e+00 2.524153778601758227e-02
-3.379100000000107684e+00 -8.207499999999981810e+00 2.376393464553613194e-02
-3.261899999999968713e+00 -8.207499999999981810e+00 2.814579223455008355e-02
-3.105599999999867578e+00 -8.207499999999981810e+00 2.571029464437721290e-02
-2.949399999999968713e+00 -8.207499999999981810e+00 2.764646427673221607e-02
-2.832200000000284490e+00 -8.207499999999981810e+00 2.474220982819971132e-02
-2.675900000000183354e+00 -8.207499999999981810e+00 2.570010427789113511e-02
-2.519700000000284490e+00 -8.207499999999981810e+00 2.278565946287255256e-02
-2.402500000000145519e+00 -8.207499999999981810e+00 2.035016187269968191e-02
-2.246200000000044383e+00 -8.207499999999981810e+00 2.471163872874147446e-02
-2.090000000000145519e+00 -8.207499999999981810e+00 2.277546909638647130e-02
-1.972800000000006548e+00 -8.207499999999981810e+00 2.615867076976468447e-02
-1.816600000000107684e+00 -8.207499999999981810e+00 2.473201946171363352e-02
-1.660300000000006548e+00 -8.207499999999981810e+00 2.374355391256397635e-02
-1.543099999999867578e+00 -8.207499999999981810e+00 2.565934281194682046e-02
-1.386899999999968713e+00 -8.207499999999981810e+00 2.422250113740968477e-02
-1.230599999999867578e+00 -8.207499999999981810e+00 2.275508836341431571e-02
-1.074399999999968713e+00 -8.207499999999981810e+00 1.888274909870431284e-02
-9.572000000002844899e-01 -8.207499999999981810e+00 2.374355391256397635e-02
-8.009000000001833541e-01 -8.207499999999981810e+00 2.035016187269968191e-02
-6.447000000002844899e-01 -8.207499999999981810e+00 2.179719391372289192e-02
-5.275000000001455192e-01 -8.207499999999981810e+00 2.373336354607789855e-02
-3.712000000000443833e-01 -8.207499999999981810e+00 2.518039558710110509e-02
-2.541000000001076842e-01 -8.207499999999981810e+00 2.127748522293286537e-02
-9.780000000000654836e-02 -8.207499999999981810e+00 1.645744187501751998e-02
5.839999999989231583e-02 -8.207499999999981810e+00 1.840380187385860095e-02
2.146999999999934516e-01 -8.207499999999981810e+00 1.935150595706394347e-02
3.319000000001324224e-01 -8.207499999999981810e+00 1.790447391604072999e-02
4.881000000000312866e-01 -8.207499999999981810e+00 2.225576040559644475e-02
6.444000000001324224e-01 -8.207499999999981810e+00 1.936169632355002126e-02
7.615999999998166459e-01 -8.207499999999981810e+00 1.354299705999893570e-02
9.177999999997155101e-01 -8.207499999999981810e+00 1.402194428484464760e-02
1.074099999999816646e+00 -8.207499999999981810e+00 1.838342114088644189e-02
1.191299999999955617e+00 -8.207499999999981810e+00 1.595811391719964903e-02
1.347499999999854481e+00 -8.207499999999981810e+00 1.305385946866714601e-02
1.503699999999753345e+00 -8.207499999999981810e+00 1.403213465133072539e-02
1.620899999999892316e+00 -8.207499999999981810e+00 1.063874261146643269e-02
1.777199999999993452e+00 -8.207499999999981810e+00 2.272451726395607885e-02
1.933399999999892316e+00 -8.207499999999981810e+00 1.402194428484464760e-02
2.089699999999993452e+00 -8.207499999999981810e+00 2.176662281426465506e-02
2.206900000000132422e+00 -8.207499999999981810e+00 1.497983873453606965e-02
2.363100000000031287e+00 -8.207499999999981810e+00 1.208577465248964616e-02
2.480299999999715510e+00 -8.207499999999981810e+00 1.063874261146643269e-02
2.636599999999816646e+00 -8.207499999999981810e+00 1.111768983631214285e-02
2.792799999999715510e+00 -8.207499999999981810e+00 1.353280669351285791e-02
2.909999999999854481e+00 -8.207499999999981810e+00 1.015979538662072253e-02
3.066299999999955617e+00 -8.207499999999981810e+00 8.203245021293562034e-03
3.222499999999854481e+00 -8.207499999999981810e+00 8.203245021293562034e-03
3.378699999999753345e+00 -8.207499999999981810e+00 3.862148898223925503e-03
3.495899999999892316e+00 -8.207499999999981810e+00 7.734488162933930537e-03
3.652199999999993452e+00 -8.207499999999981810e+00 5.798318530578927370e-03
3.769400000000132422e+00 -8.207499999999981810e+00 5.319371305733216343e-03
3.925600000000031287e+00 -8.207499999999981810e+00 6.766403346756428953e-03
4.081900000000132422e+00 -8.207499999999981810e+00 6.277265755424638397e-03
4.238100000000031287e+00 -8.207499999999981810e+00 4.830233714401426653e-03
4.355299999999715510e+00 -8.207499999999981810e+00 6.277265755424638397e-03
4.511599999999816646e+00 -8.207499999999981810e+00 7.734488162933930537e-03
4.667799999999715510e+00 -8.207499999999981810e+00 7.724297796447851007e-03
4.784999999999854481e+00 -8.207499999999981810e+00 4.830233714401426653e-03
4.941199999999753345e+00 -8.207499999999981810e+00 5.798318530578927370e-03
5.097499999999854481e+00 -8.207499999999981810e+00 5.798318530578927370e-03
5.214699999999993452e+00 -8.207499999999981810e+00 2.894064082046424354e-03
5.370899999999892316e+00 -8.207499999999981810e+00 3.383201673378214477e-03
5.527199999999993452e+00 -8.207499999999981810e+00 4.351286489555715627e-03
5.644400000000132422e+00 -8.207499999999981810e+00 3.383201673378214477e-03
5.800600000000031287e+00 -8.207499999999981810e+00 3.862148898223925503e-03
5.956900000000132422e+00 -8.207499999999981810e+00 3.862148898223925503e-03
6.074099999999816646e+00 -8.207499999999981810e+00 3.862148898223925503e-03
6.230299999999715510e+00 -8.207499999999981810e+00 2.904254448532503450e-03
6.386599999999816646e+00 -8.207499999999981810e+00 3.862148898223925503e-03
6.503799999999955617e+00 -8.207499999999981810e+00 3.862148898223925503e-03
6.659999999999854481e+00 -8.207499999999981810e+00 3.862148898223925503e-03
6.816199999999753345e+00 -8.207499999999981810e+00 4.351286489555715627e-03
6.972499999999854481e+00 -8.207499999999981810e+00 5.798318530578927370e-03
7.089699999999993452e+00 -8.207499999999981810e+00 3.862148898223925503e-03
7.245899999999892316e+00 -8.207499999999981810e+00 4.830233714401426653e-03
7.402199999999993452e+00 -8.207499999999981810e+00 4.351286489555715627e-03
7.519400000000132422e+00 -8.207499999999981810e+00 5.798318530578927370e-03
7.675600000000031287e+00 -8.207499999999981810e+00 1.936169632355002083e-03
7.831900000000132422e+00 -8.207499999999981810e+00 2.415116857200713327e-03
7.949099999999816646e+00 -8.207499999999981810e+00 6.287456121910717927e-03
8.105299999999715510e+00 -8.207499999999981810e+00 2.415116857200713327e-03
8.261599999999816646e+00 -8.207499999999981810e+00 4.830233714401426653e-03
8.378699999999753345e+00 -8.207499999999981810e+00 5.798318530578927370e-03
8.534999999999854481e+00 -8.207499999999981810e+00 3.383201673378214477e-03
8.691199999999753345e+00 -8.207499999999981810e+00 4.341096123069636097e-03
8.808399999999892316e+00 -8.207499999999981810e+00 2.904254448532503450e-03
8.964699999999993452e+00 -8.207499999999981810e+00 8.213435387779639829e-03
9.120899999999892316e+00 -8.207499999999981810e+00 4.351286489555715627e-03
9.238100000000031287e+00 -8.207499999999981810e+00 2.894064082046424354e-03
9.394400000000132422e+00 -8.207499999999981810e+00 4.351286489555715627e-03
9.550600000000031287e+00 -8.207499999999981810e+00 2.904254448532503450e-03
9.706900000000132422e+00 -8.207499999999981810e+00 4.830233714401426653e-03
9.824099999999816646e+00 -8.207499999999981810e+00 3.862148898223925503e-03
9.980299999999715510e+00 -8.207499999999981810e+00 4.341096123069636097e-03
1.009749999999985448e+01 -8.207499999999981810e+00 5.319371305733216343e-03
1.025369999999975335e+01 -8.207499999999981810e+00 5.319371305733216343e-03
1.040999999999985448e+01 -8.207499999999981810e+00 6.267075388938559734e-03
1.056629999999995562e+01 -8.207499999999981810e+00 6.766403346756428953e-03
1.068339999999989232e+01 -8.207499999999981810e+00 5.798318530578927370e-03
1.083969999999999345e+01 -8.207499999999981810e+00 4.351286489555715627e-03
1.099589999999989232e+01 -8.207499999999981810e+00 2.894064082046424354e-03
1.111310000000003129e+01 -8.207499999999981810e+00 2.415116857200713327e-03
1.126940000000013242e+01 -8.207499999999981810e+00 3.383201673378214477e-03
1.142560000000003129e+01 -8.207499999999981810e+00 6.277265755424638397e-03
1.154279999999971551e+01 -8.207499999999981810e+00 6.287456121910717927e-03
1.169909999999981665e+01 -8.207499999999981810e+00 7.245350571602139980e-03
1.185529999999971551e+01 -8.207499999999981810e+00 5.798318530578927370e-03
1.197249999999985448e+01 -8.207499999999981810e+00 6.277265755424638397e-03
1.212869999999975335e+01 -8.207499999999981810e+00 4.830233714401426653e-03
1.228499999999985448e+01 -8.207499999999981810e+00 5.798318530578927370e-03
1.244129999999995562e+01 -8.207499999999981810e+00 5.309180939247137680e-03
1.255839999999989232e+01 -8.207499999999981810e+00 3.862148898223925503e-03
1.271469999999999345e+01 -8.207499999999981810e+00 3.862148898223925503e-03
1.283190000000013242e+01 -8.207499999999981810e+00 8.213435387779639829e-03
1.298810000000003129e+01 -8.207499999999981810e+00 3.862148898223925503e-03
1.314440000000013242e+01 -8.207499999999981810e+00 2.894064082046424354e-03
1.330060000000003129e+01 -8.207499999999981810e+00 8.213435387779639829e-03
1.341779999999971551e+01 -8.207499999999981810e+00 7.224969838629981787e-03
1.357409999999981665e+01 -8.207499999999981810e+00 5.788128164092848707e-03
1.369119999999975335e+01 -8.207499999999981810e+00 6.277265755424638397e-03
1.384749999999985448e+01 -8.207499999999981810e+00 4.341096123069636097e-03
1.400379999999995562e+01 -8.207499999999981810e+00 3.862148898223925503e-03
1.412089999999989232e+01 -8.207499999999981810e+00 8.692382612625351723e-03
1.427719999999999345e+01 -8.207499999999981810e+00 9.171329837471061883e-03
1.443339999999989232e+01 -8.207499999999981810e+00 4.341096123069636097e-03
1.458969999999999345e+01 -8.207499999999981810e+00 6.756212980270349423e-03
1.470690000000013242e+01 -8.207499999999981810e+00 6.756212980270349423e-03
1.486310000000003129e+01 -8.207499999999981810e+00 4.830233714401426653e-03
1.501940000000013242e+01 -8.207499999999981810e+00 4.820043347915347123e-03
1.513659999999981665e+01 -8.207499999999981810e+00 6.746022613784270761e-03
1.529279999999971551e+01 -8.207499999999981810e+00 8.682192246139272193e-03
1.544909999999981665e+01 -8.207499999999981810e+00 1.010884355419032661e-02
1.556619999999975335e+01 -8.207499999999981810e+00 5.309180939247137680e-03
1.572249999999985448e+01 -8.207499999999981810e+00 5.788128164092848707e-03
1.587879999999995562e+01 -8.207499999999981810e+00 2.894064082046424354e-03
1.599589999999989232e+01 -8.207499999999981810e+00 9.640086695830694247e-03
1.615219999999999345e+01 -8.207499999999981810e+00 5.788128164092848707e-03
1.630839999999989232e+01 -8.207499999999981810e+00 5.298990572761058150e-03
1.642560000000003129e+01 -8.207499999999981810e+00 5.298990572761058150e-03
1.658190000000013242e+01 -8.207499999999981810e+00 8.193054654807482504e-03
1.673810000000003129e+01 -8.207499999999981810e+00 5.298990572761058150e-03
1.689440000000013242e+01 -8.207499999999981810e+00 1.106673800388174866e-02
1.701159999999981665e+01 -8.207499999999981810e+00 7.235160205116061317e-03
1.716779999999971551e+01 -8.207499999999981810e+00 6.746022613784270761e-03
-5.840000000000145519e+00 -7.738800000000082946e+00 5.756538027986003725e-02
-5.683700000000044383e+00 -7.738800000000082946e+00 6.354712540718839009e-02
-5.566600000000107684e+00 -7.738800000000082946e+00 5.280647913086116557e-02
-5.410300000000006548e+00 -7.738800000000082946e+00 7.087399891067916458e-02
-5.254100000000107684e+00 -7.738800000000082946e+00 6.591129043195870230e-02
-5.136899999999968713e+00 -7.738800000000082946e+00 5.374399284758043377e-02
-4.980599999999867578e+00 -7.738800000000082946e+00 5.425351117188437905e-02
-4.824399999999968713e+00 -7.738800000000082946e+00 5.519102488860364031e-02
-4.668099999999867578e+00 -7.738800000000082946e+00 5.375418321406650463e-02
-4.550900000000183354e+00 -7.738800000000082946e+00 4.691644730190752677e-02
-4.394700000000284490e+00 -7.738800000000082946e+00 4.301353693773928011e-02
-4.277500000000145519e+00 -7.738800000000082946e+00 4.054746824810817607e-02
-4.121200000000044383e+00 -7.738800000000082946e+00 4.349248416258499894e-02
-3.965000000000145519e+00 -7.738800000000082946e+00 4.398162175391678169e-02
-3.808800000000246655e+00 -7.738800000000082946e+00 4.051689714864993574e-02
-3.691600000000107684e+00 -7.738800000000082946e+00 4.247344751397710144e-02
-3.535300000000006548e+00 -7.738800000000082946e+00 3.859091788278101731e-02
-3.379100000000107684e+00 -7.738800000000082946e+00 3.466762678564062200e-02
-3.261899999999968713e+00 -7.738800000000082946e+00 4.249382824694925703e-02
-3.105599999999867578e+00 -7.738800000000082946e+00 3.515676437697241169e-02
-2.949399999999968713e+00 -7.738800000000082946e+00 3.707255327635525233e-02
-2.832200000000284490e+00 -7.738800000000082946e+00 3.708274364284133012e-02
-2.675900000000183354e+00 -7.738800000000082946e+00 2.685161569081805435e-02
-2.519700000000284490e+00 -7.738800000000082946e+00 4.099584437349565458e-02
-2.402500000000145519e+00 -7.738800000000082946e+00 3.266012458788306733e-02
-2.246200000000044383e+00 -7.738800000000082946e+00 3.315945254570093481e-02
-2.090000000000145519e+00 -7.738800000000082946e+00 3.219136772952343323e-02
-1.972800000000006548e+00 -7.738800000000082946e+00 3.169203977170555880e-02
-1.816600000000107684e+00 -7.738800000000082946e+00 3.121309254685985038e-02
-1.660300000000006548e+00 -7.738800000000082946e+00 3.465743641915453727e-02
-1.543099999999867578e+00 -7.738800000000082946e+00 2.683123495784589876e-02
-1.386899999999968713e+00 -7.738800000000082946e+00 2.584276940869624159e-02
-1.230599999999867578e+00 -7.738800000000082946e+00 3.120290218037377258e-02
-1.074399999999968713e+00 -7.738800000000082946e+00 2.536382218385052623e-02
-9.572000000002844899e-01 -7.738800000000082946e+00 3.219136772952343323e-02
-8.009000000001833541e-01 -7.738800000000082946e+00 3.073414532201413849e-02
-6.447000000002844899e-01 -7.738800000000082946e+00 2.725923035026121474e-02
-5.275000000001455192e-01 -7.738800000000082946e+00 2.872664312425658381e-02
-3.712000000000443833e-01 -7.738800000000082946e+00 2.291813422719157778e-02
-2.541000000001076842e-01 -7.738800000000082946e+00 2.826807663238303445e-02
-9.780000000000654836e-02 -7.738800000000082946e+00 2.631152626705587222e-02
5.839999999989231583e-02 -7.738800000000082946e+00 2.534344145087837064e-02
2.146999999999934516e-01 -7.738800000000082946e+00 3.361801903757448418e-02
3.319000000001324224e-01 -7.738800000000082946e+00 3.359763830460232858e-02
4.881000000000312866e-01 -7.738800000000082946e+00 1.851589590520546710e-02
6.444000000001324224e-01 -7.738800000000082946e+00 2.923616144856053256e-02
7.615999999998166459e-01 -7.738800000000082946e+00 2.483392312657442189e-02
9.177999999997155101e-01 -7.738800000000082946e+00 2.674971202595726599e-02
1.074099999999816646e+00 -7.738800000000082946e+00 1.996292794622868058e-02
1.191299999999955617e+00 -7.738800000000082946e+00 2.092082239592010090e-02
1.347499999999854481e+00 -7.738800000000082946e+00 2.091063202943402310e-02
1.503699999999753345e+00 -7.738800000000082946e+00 2.239842553640155123e-02
1.620899999999892316e+00 -7.738800000000082946e+00 2.190928794506976154e-02
1.777199999999993452e+00 -7.738800000000082946e+00 1.751723998956973213e-02
1.933399999999892316e+00 -7.738800000000082946e+00 1.606001758206043739e-02
2.089699999999993452e+00 -7.738800000000082946e+00 1.996292794622868058e-02
2.206900000000132422e+00 -7.738800000000082946e+00 1.800637758090152182e-02
2.363100000000031287e+00 -7.738800000000082946e+00 1.848532480574723025e-02
2.480299999999715510e+00 -7.738800000000082946e+00 1.800637758090152182e-02
2.636599999999816646e+00 -7.738800000000082946e+00 1.361432962540148894e-02
2.792799999999715510e+00 -7.738800000000082946e+00 1.264624480922398736e-02
2.909999999999854481e+00 -7.738800000000082946e+00 1.022093758553719624e-02
3.066299999999955617e+00 -7.738800000000082946e+00 1.362451999188756847e-02
3.222499999999854481e+00 -7.738800000000082946e+00 1.312519203406969925e-02
3.378699999999753345e+00 -7.738800000000082946e+00 1.118902240171469782e-02
3.495899999999892316e+00 -7.738800000000082946e+00 1.313538240055577878e-02
3.652199999999993452e+00 -7.738800000000082946e+00 7.296302404032534161e-03
3.769400000000132422e+00 -7.738800000000082946e+00 4.860804813859663509e-03
3.925600000000031287e+00 -7.738800000000082946e+00 1.069988481038290813e-02
4.081900000000132422e+00 -7.738800000000082946e+00 1.410346721673327863e-02
4.238100000000031287e+00 -7.738800000000082946e+00 7.775249628878245188e-03
4.355299999999715510e+00 -7.738800000000082946e+00 6.807164812700744472e-03
4.511599999999816646e+00 -7.738800000000082946e+00 8.274577586696115275e-03
4.667799999999715510e+00 -7.738800000000082946e+00 7.296302404032534161e-03
4.784999999999854481e+00 -7.738800000000082946e+00 1.946359998841081180e-03
4.941199999999753345e+00 -7.738800000000082946e+00 6.807164812700744472e-03
5.097499999999854481e+00 -7.738800000000082946e+00 7.775249628878245188e-03
5.214699999999993452e+00 -7.738800000000082946e+00 4.860804813859663509e-03
5.370899999999892316e+00 -7.738800000000082946e+00 2.914444815018582546e-03
5.527199999999993452e+00 -7.738800000000082946e+00 3.892719997682162359e-03
5.644400000000132422e+00 -7.738800000000082946e+00 4.381857589013952482e-03
5.800600000000031287e+00 -7.738800000000082946e+00 6.328217587855033445e-03
5.956900000000132422e+00 -7.738800000000082946e+00 6.307836854882876119e-03
6.074099999999816646e+00 -7.738800000000082946e+00 4.371667222527873820e-03
6.230299999999715510e+00 -7.738800000000082946e+00 2.914444815018582546e-03
6.386599999999816646e+00 -7.738800000000082946e+00 5.349942405191454066e-03
6.503799999999955617e+00 -7.738800000000082946e+00 5.349942405191454066e-03
6.659999999999854481e+00 -7.738800000000082946e+00 2.914444815018582546e-03
6.816199999999753345e+00 -7.738800000000082946e+00 4.860804813859663509e-03
6.972499999999854481e+00 -7.738800000000082946e+00 3.403582406350372236e-03
7.089699999999993452e+00 -7.738800000000082946e+00 3.892719997682162359e-03
7.245899999999892316e+00 -7.738800000000082946e+00 2.435497590172871520e-03
7.402199999999993452e+00 -7.738800000000082946e+00 5.839079996523242888e-03
7.519400000000132422e+00 -7.738800000000082946e+00 2.914444815018582546e-03
7.675600000000031287e+00 -7.738800000000082946e+00 2.914444815018582546e-03
7.831900000000132422e+00 -7.738800000000082946e+00 4.381857589013952482e-03
7.949099999999816646e+00 -7.738800000000082946e+00 4.371667222527873820e-03
8.105299999999715510e+00 -7.738800000000082946e+00 6.328217587855033445e-03
8.261599999999816646e+00 -7.738800000000082946e+00 4.371667222527873820e-03
8.378699999999753345e+00 -7.738800000000082946e+00 1.946359998841081180e-03
8.534999999999854481e+00 -7.738800000000082946e+00 3.403582406350372236e-03
8.691199999999753345e+00 -7.738800000000082946e+00 2.435497590172871520e-03
8.808399999999892316e+00 -7.738800000000082946e+00 6.328217587855033445e-03
8.964699999999993452e+00 -7.738800000000082946e+00 4.870995180345743039e-03
9.120899999999892316e+00 -7.738800000000082946e+00 5.349942405191454066e-03
9.238100000000031287e+00 -7.738800000000082946e+00 4.860804813859663509e-03
9.394400000000132422e+00 -7.738800000000082946e+00 6.328217587855033445e-03
9.550600000000031287e+00 -7.738800000000082946e+00 1.946359998841081180e-03
9.706900000000132422e+00 -7.738800000000082946e+00 2.924635181504661209e-03
9.824099999999816646e+00 -7.738800000000082946e+00 1.457222407509291273e-03
9.980299999999715510e+00 -7.738800000000082946e+00 7.296302404032534161e-03
1.009749999999985448e+01 -7.738800000000082946e+00 2.914444815018582546e-03
1.025369999999975335e+01 -7.738800000000082946e+00 5.349942405191454066e-03
1.040999999999985448e+01 -7.738800000000082946e+00 1.946359998841081180e-03
1.056629999999995562e+01 -7.738800000000082946e+00 4.371667222527873820e-03
1.068339999999989232e+01 -7.738800000000082946e+00 3.403582406350372236e-03
1.083969999999999345e+01 -7.738800000000082946e+00 6.328217587855033445e-03
1.099589999999989232e+01 -7.738800000000082946e+00 5.349942405191454066e-03
1.111310000000003129e+01 -7.738800000000082946e+00 5.839079996523242888e-03
1.126940000000013242e+01 -7.738800000000082946e+00 5.349942405191454066e-03
1.142560000000003129e+01 -7.738800000000082946e+00 7.785439995364324718e-03
1.154279999999971551e+01 -7.738800000000082946e+00 3.403582406350372236e-03
1.169909999999981665e+01 -7.738800000000082946e+00 3.892719997682162359e-03
1.185529999999971551e+01 -7.738800000000082946e+00 5.349942405191454066e-03
1.197249999999985448e+01 -7.738800000000082946e+00 5.839079996523242888e-03
1.212869999999975335e+01 -7.738800000000082946e+00 5.349942405191454066e-03
1.228499999999985448e+01 -7.738800000000082946e+00 6.307836854882876119e-03
1.244129999999995562e+01 -7.738800000000082946e+00 7.296302404032534161e-03
1.255839999999989232e+01 -7.738800000000082946e+00 7.775249628878245188e-03
1.271469999999999345e+01 -7.738800000000082946e+00 6.807164812700744472e-03
1.283190000000013242e+01 -7.738800000000082946e+00 6.318027221368953915e-03
1.298810000000003129e+01 -7.738800000000082946e+00 4.860804813859663509e-03
1.314440000000013242e+01 -7.738800000000082946e+00 9.711419261233247488e-03
1.330060000000003129e+01 -7.738800000000082946e+00 6.807164812700744472e-03
1.341779999999971551e+01 -7.738800000000082946e+00 6.318027221368953915e-03
1.357409999999981665e+01 -7.738800000000082946e+00 5.349942405191454066e-03
1.369119999999975335e+01 -7.738800000000082946e+00 6.318027221368953915e-03
1.384749999999985448e+01 -7.738800000000082946e+00 5.349942405191454066e-03
1.400379999999995562e+01 -7.738800000000082946e+00 7.775249628878245188e-03
1.412089999999989232e+01 -7.738800000000082946e+00 7.775249628878245188e-03
1.427719999999999345e+01 -7.738800000000082946e+00 7.286112037546455499e-03
1.443339999999989232e+01 -7.738800000000082946e+00 9.222281669901457798e-03
1.458969999999999345e+01 -7.738800000000082946e+00 6.796974446214664942e-03
1.470690000000013242e+01 -7.738800000000082946e+00 6.318027221368953915e-03
1.486310000000003129e+01 -7.738800000000082946e+00 9.721609627719327018e-03
1.501940000000013242e+01 -7.738800000000082946e+00 8.743334445055747639e-03
1.513659999999981665e+01 -7.738800000000082946e+00 6.318027221368953915e-03
1.529279999999971551e+01 -7.738800000000082946e+00 7.775249628878245188e-03
1.544909999999981665e+01 -7.738800000000082946e+00 7.265731304574298173e-03
1.556619999999975335e+01 -7.738800000000082946e+00 3.882529631196083263e-03
1.572249999999985448e+01 -7.738800000000082946e+00 5.818699263551085563e-03
1.587879999999995562e+01 -7.738800000000082946e+00 1.019036648607895938e-02
1.599589999999989232e+01 -7.738800000000082946e+00 5.828889630037165093e-03
1.615219999999999345e+01 -7.738800000000082946e+00 8.743334445055747639e-03
1.630839999999989232e+01 -7.738800000000082946e+00 7.765059262392166525e-03
1.642560000000003129e+01 -7.738800000000082946e+00 7.286112037546455499e-03
1.658190000000013242e+01 -7.738800000000082946e+00 6.796974446214664942e-03
1.673810000000003129e+01 -7.738800000000082946e+00 5.329561672219295873e-03
1.689440000000013242e+01 -7.738800000000082946e+00 1.259529297679359318e-02
1.701159999999981665e+01 -7.738800000000082946e+00 1.019036648607895938e-02
1.716779999999971551e+01 -7.738800000000082946e+00 8.244006487237878419e-03
-5.840000000000145519e+00 -7.191900000000259752e+00 6.481073085146217549e-02
-5.683700000000044383e+00 -7.191900000000259752e+00 6.443368729147724849e-02
-5.566600000000107684e+00 -7.191900000000259752e+00 6.987534299504342961e-02
-5.410300000000006548e+00 -7.191900000000259752e+00 7.424701021757128261e-02
-5.254100000000107684e+00 -7.191900000000259752e+00 6.878497378103297366e-02
-5.136899999999968713e+00 -7.191900000000259752e+00 6.790860226323018611e-02
-4.980599999999867578e+00 -7.191900000000259752e+00 6.348598320827190944e-02
-4.824399999999968713e+00 -7.191900000000259752e+00 5.952193064518719601e-02
-4.668099999999867578e+00 -7.191900000000259752e+00 7.420624875162697143e-02
-4.550900000000183354e+00 -7.191900000000259752e+00 6.000087787003291484e-02
-4.394700000000284490e+00 -7.191900000000259752e+00 6.544253357359906820e-02
-4.277500000000145519e+00 -7.191900000000259752e+00 6.484130195092041582e-02
-4.121200000000044383e+00 -7.191900000000259752e+00 5.703548122258392944e-02
-3.965000000000145519e+00 -7.191900000000259752e+00 5.116583012660245317e-02
-3.808800000000246655e+00 -7.191900000000259752e+00 6.293570341802365298e-02
-3.691600000000107684e+00 -7.191900000000259752e+00 5.853346509603753883e-02
-3.535300000000006548e+00 -7.191900000000259752e+00 5.453884143349458508e-02
-3.379100000000107684e+00 -7.191900000000259752e+00 4.866919033751310186e-02
-3.261899999999968713e+00 -7.191900000000259752e+00 5.114544939363029064e-02
-3.105599999999867578e+00 -7.191900000000259752e+00 4.376762405770912717e-02
-2.949399999999968713e+00 -7.191900000000259752e+00 4.519427536576018506e-02
-2.832200000000284490e+00 -7.191900000000259752e+00 3.882529631196083436e-02
-2.675900000000183354e+00 -7.191900000000259752e+00 4.179069295940980588e-02
-2.519700000000284490e+00 -7.191900000000259752e+00 3.785721149578333278e-02
-2.402500000000145519e+00 -7.191900000000259752e+00 5.397837127676025082e-02
-2.246200000000044383e+00 -7.191900000000259752e+00 3.042843432743177340e-02
-2.090000000000145519e+00 -7.191900000000259752e+00 4.079203704377407785e-02
-1.972800000000006548e+00 -7.191900000000259752e+00 3.831577798765688908e-02
-1.816600000000107684e+00 -7.191900000000259752e+00 4.077165631080190838e-02
-1.660300000000006548e+00 -7.191900000000259752e+00 3.145766134252574869e-02
-1.543099999999867578e+00 -7.191900000000259752e+00 3.389315893269861241e-02
-1.386899999999968713e+00 -7.191900000000259752e+00 2.648476249731921209e-02
-1.230599999999867578e+00 -7.191900000000259752e+00 3.733750280499330276e-02
-1.074399999999968713e+00 -7.191900000000259752e+00 3.240536542573108775e-02
-9.572000000002844899e-01 -7.191900000000259752e+00 3.340402134136682272e-02
-8.009000000001833541e-01 -7.191900000000259752e+00 4.220849798533904407e-02
-6.447000000002844899e-01 -7.191900000000259752e+00 3.383201673378214563e-02
-5.275000000001455192e-01 -7.191900000000259752e+00 3.826482615522649317e-02
-3.712000000000443833e-01 -7.191900000000259752e+00 3.437210615754433124e-02
-2.541000000001076842e-01 -7.191900000000259752e+00 4.171936039400725438e-02
-9.780000000000654836e-02 -7.191900000000259752e+00 3.283336081814640373e-02
5.839999999989231583e-02 -7.191900000000259752e+00 3.140670951009535278e-02
2.146999999999934516e-01 -7.191900000000259752e+00 3.976281002868009562e-02
3.319000000001324224e-01 -7.191900000000259752e+00 3.188565673494105773e-02
4.881000000000312866e-01 -7.191900000000259752e+00 3.582932856505361557e-02
6.444000000001324224e-01 -7.191900000000259752e+00 3.435172542457216871e-02
7.615999999998166459e-01 -7.191900000000259752e+00 2.600581527247350366e-02
9.177999999997155101e-01 -7.191900000000259752e+00 3.188565673494105773e-02
1.074099999999816646e+00 -7.191900000000259752e+00 2.845150322913245211e-02
1.191299999999955617e+00 -7.191900000000259752e+00 2.846169359561853338e-02
1.347499999999854481e+00 -7.191900000000259752e+00 2.255128103369273551e-02
1.503699999999753345e+00 -7.191900000000259752e+00 2.452821213199205680e-02
1.620899999999892316e+00 -7.191900000000259752e+00 2.451802176550597553e-02
1.777199999999993452e+00 -7.191900000000259752e+00 1.716057716255696766e-02
1.933399999999892316e+00 -7.191900000000259752e+00 2.304041862502452867e-02
2.089699999999993452e+00 -7.191900000000259752e+00 1.520402679722980543e-02
2.206900000000132422e+00 -7.191900000000259752e+00 1.764971475388875388e-02
2.363100000000031287e+00 -7.191900000000259752e+00 2.157300585102915613e-02
2.480299999999715510e+00 -7.191900000000259752e+00 1.813885234522054704e-02
2.636599999999816646e+00 -7.191900000000259752e+00 1.470469883941193795e-02
2.792799999999715510e+00 -7.191900000000259752e+00 1.421556124808014826e-02
2.909999999999854481e+00 -7.191900000000259752e+00 1.225901088275298777e-02
3.066299999999955617e+00 -7.191900000000259752e+00 1.763952438740267609e-02
3.222499999999854481e+00 -7.191900000000259752e+00 1.762933402091659829e-02
3.378699999999753345e+00 -7.191900000000259752e+00 1.029227015093974774e-02
3.495899999999892316e+00 -7.191900000000259752e+00 1.224882051626690824e-02
3.652199999999993452e+00 -7.191900000000259752e+00 1.812866197873446925e-02
3.769400000000132422e+00 -7.191900000000259752e+00 1.029227015093974774e-02
3.925600000000031287e+00 -7.191900000000259752e+00 8.335719785612588986e-03
4.081900000000132422e+00 -7.191900000000259752e+00 6.368979053799349831e-03
4.238100000000031287e+00 -7.191900000000259752e+00 7.347254236462929210e-03
4.355299999999715510e+00 -7.191900000000259752e+00 1.176987329142119634e-02
4.511599999999816646e+00 -7.191900000000259752e+00 6.858116645131139520e-03
4.667799999999715510e+00 -7.191900000000259752e+00 7.347254236462929210e-03
4.784999999999854481e+00 -7.191900000000259752e+00 7.347254236462929210e-03
4.941199999999753345e+00 -7.191900000000259752e+00 8.814667010458299146e-03
5.097499999999854481e+00 -7.191900000000259752e+00 4.412428688472188471e-03
5.214699999999993452e+00 -7.191900000000259752e+00 5.390703871135769584e-03
5.370899999999892316e+00 -7.191900000000259752e+00 5.390703871135769584e-03
5.527199999999993452e+00 -7.191900000000259752e+00 6.858116645131139520e-03
5.644400000000132422e+00 -7.191900000000259752e+00 6.858116645131139520e-03
5.800600000000031287e+00 -7.191900000000259752e+00 9.803132559607958055e-03
5.956900000000132422e+00 -7.191900000000259752e+00 4.412428688472188471e-03
6.074099999999816646e+00 -7.191900000000259752e+00 9.293614235304009305e-03
6.230299999999715510e+00 -7.191900000000259752e+00 5.879841462467559274e-03
6.386599999999816646e+00 -7.191900000000259752e+00 3.423963139322530429e-03
6.503799999999955617e+00 -7.191900000000259752e+00 4.901566279803979027e-03
6.659999999999854481e+00 -7.191900000000259752e+00 7.836391827794719767e-03
6.816199999999753345e+00 -7.191900000000259752e+00 3.913100730654320118e-03
6.972499999999854481e+00 -7.191900000000259752e+00 1.956550365327160059e-03
7.089699999999993452e+00 -7.191900000000259752e+00 5.390703871135769584e-03
7.245899999999892316e+00 -7.191900000000259752e+00 6.368979053799349831e-03
7.402199999999993452e+00 -7.191900000000259752e+00 2.934825547990740306e-03
7.519400000000132422e+00 -7.191900000000259752e+00 3.434153505808609525e-03
7.675600000000031287e+00 -7.191900000000259752e+00 4.412428688472188471e-03
7.831900000000132422e+00 -7.191900000000259752e+00 4.891375913317899497e-03
7.949099999999816646e+00 -7.191900000000259752e+00 8.824857376944376941e-03
8.105299999999715510e+00 -7.191900000000259752e+00 3.434153505808609525e-03
8.261599999999816646e+00 -7.191900000000259752e+00 5.380513504649690054e-03
8.378699999999753345e+00 -7.191900000000259752e+00 7.347254236462929210e-03
8.534999999999854481e+00 -7.191900000000259752e+00 2.945015914476819402e-03
8.691199999999753345e+00 -7.191900000000259752e+00 3.923291097140399648e-03
8.808399999999892316e+00 -7.191900000000259752e+00 2.934825547990740306e-03
8.964699999999993452e+00 -7.191900000000259752e+00 4.901566279803979027e-03
9.120899999999892316e+00 -7.191900000000259752e+00 6.847926278645060857e-03
9.238100000000031287e+00 -7.191900000000259752e+00 6.858116645131139520e-03
9.394400000000132422e+00 -7.191900000000259752e+00 5.390703871135769584e-03
9.550600000000031287e+00 -7.191900000000259752e+00 3.434153505808609525e-03
9.706900000000132422e+00 -7.191900000000259752e+00 3.423963139322530429e-03
9.824099999999816646e+00 -7.191900000000259752e+00 9.313994968276168365e-03
9.980299999999715510e+00 -7.191900000000259752e+00 3.434153505808609525e-03
1.009749999999985448e+01 -7.191900000000259752e+00 6.368979053799349831e-03
1.025369999999975335e+01 -7.191900000000259752e+00 4.412428688472188471e-03
1.040999999999985448e+01 -7.191900000000259752e+00 4.901566279803979027e-03
1.056629999999995562e+01 -7.191900000000259752e+00 5.380513504649690054e-03
1.068339999999989232e+01 -7.191900000000259752e+00 5.879841462467559274e-03
1.083969999999999345e+01 -7.191900000000259752e+00 5.390703871135769584e-03
1.099589999999989232e+01 -7.191900000000259752e+00 6.368979053799349831e-03
1.111310000000003129e+01 -7.191900000000259752e+00 4.901566279803979027e-03
1.126940000000013242e+01 -7.191900000000259752e+00 4.402238321986110675e-03
1.142560000000003129e+01 -7.191900000000259752e+00 3.913100730654320118e-03
1.154279999999971551e+01 -7.191900000000259752e+00 5.390703871135769584e-03
1.169909999999981665e+01 -7.191900000000259752e+00 3.923291097140399648e-03
1.185529999999971551e+01 -7.191900000000259752e+00 4.901566279803979027e-03
1.197249999999985448e+01 -7.191900000000259752e+00 9.803132559607958055e-03
1.212869999999975335e+01 -7.191900000000259752e+00 8.315339052640431661e-03
1.228499999999985448e+01 -7.191900000000259752e+00 5.879841462467559274e-03
1.244129999999995562e+01 -7.191900000000259752e+00 7.836391827794719767e-03
1.255839999999989232e+01 -7.191900000000259752e+00 7.337063869976850547e-03
1.271469999999999345e+01 -7.191900000000259752e+00 6.358788687313270301e-03
1.283190000000013242e+01 -7.191900000000259752e+00 5.869651095981480611e-03
1.298810000000003129e+01 -7.191900000000259752e+00 4.901566279803979027e-03
1.314440000000013242e+01 -7.191900000000259752e+00 8.305148686154350396e-03
1.330060000000003129e+01 -7.191900000000259752e+00 5.869651095981480611e-03
1.341779999999971551e+01 -7.191900000000259752e+00 2.445687956658949749e-03
1.357409999999981665e+01 -7.191900000000259752e+00 6.358788687313270301e-03
1.369119999999975335e+01 -7.191900000000259752e+00 4.402238321986110675e-03
1.384749999999985448e+01 -7.191900000000259752e+00 7.347254236462929210e-03
1.400379999999995562e+01 -7.191900000000259752e+00 9.792942193121880259e-03
1.412089999999989232e+01 -7.191900000000259752e+00 8.814667010458299146e-03
1.427719999999999345e+01 -7.191900000000259752e+00 5.869651095981480611e-03
1.443339999999989232e+01 -7.191900000000259752e+00 4.402238321986110675e-03
1.458969999999999345e+01 -7.191900000000259752e+00 5.370323138163611391e-03
1.470690000000013242e+01 -7.191900000000259752e+00 9.293614235304009305e-03
1.486310000000003129e+01 -7.191900000000259752e+00 1.126035496711725106e-02
1.501940000000013242e+01 -7.191900000000259752e+00 7.326873503490771884e-03
1.513659999999981665e+01 -7.191900000000259752e+00 5.380513504649690054e-03
1.529279999999971551e+01 -7.191900000000259752e+00 7.337063869976850547e-03
1.544909999999981665e+01 -7.191900000000259752e+00 7.826201461308640236e-03
1.556619999999975335e+01 -7.191900000000259752e+00 5.869651095981480611e-03
1.572249999999985448e+01 -7.191900000000259752e+00 8.315339052640431661e-03
1.587879999999995562e+01 -7.191900000000259752e+00 9.283423868817931510e-03
1.599589999999989232e+01 -7.191900000000259752e+00 6.847926278645060857e-03
1.615219999999999345e+01 -7.191900000000259752e+00 1.173930219196296122e-02
1.630839999999989232e+01 -7.191900000000259752e+00 9.273233502331853714e-03
1.642560000000003129e+01 -7.191900000000259752e+00 8.794286277486141820e-03
1.658190000000013242e+01 -7.191900000000259752e+00 1.027188941796759042e-02
1.673810000000003129e+01 -7.191900000000259752e+00 1.075083664281330231e-02
1.689440000000013242e+01 -7.191900000000259752e+00 7.805820728336482911e-03
1.701159999999981665e+01 -7.191900000000259752e+00 1.320671496595833029e-02
1.716779999999971551e+01 -7.191900000000259752e+00 1.123997423414509200e-02
-5.840000000000145519e+00 -6.644999999999981810e+00 8.609840644088112560e-02
-5.683700000000044383e+00 -6.644999999999981810e+00 8.518127345713401299e-02
-5.566600000000107684e+00 -6.644999999999981810e+00 8.327567492423725015e-02
-5.410300000000006548e+00 -6.644999999999981810e+00 8.081979660109223085e-02
-5.254100000000107684e+00 -6.644999999999981810e+00 7.876134257090426638e-02
-5.136899999999968713e+00 -6.644999999999981810e+00 7.771173482283813549e-02
-4.980599999999867578e+00 -6.644999999999981810e+00 7.982114068545648200e-02
-4.824399999999968713e+00 -6.644999999999981810e+00 9.122416078337884648e-02
-4.668099999999867578e+00 -6.644999999999981810e+00 8.908418382130225965e-02
-4.550900000000183354e+00 -6.644999999999981810e+00 7.678441147260495203e-02
-4.394700000000284490e+00 -6.644999999999981810e+00 6.642080875626266145e-02
-4.277500000000145519e+00 -6.644999999999981810e+00 8.520165419010618246e-02
-4.121200000000044383e+00 -6.644999999999981810e+00 9.165215617579416940e-02
-3.965000000000145519e+00 -6.644999999999981810e+00 7.730412016339498205e-02
-3.808800000000246655e+00 -6.644999999999981810e+00 7.331968686733811302e-02
-3.691600000000107684e+00 -6.644999999999981810e+00 8.369347995016648833e-02
-3.535300000000006548e+00 -6.644999999999981810e+00 5.895127012196677702e-02
-3.379100000000107684e+00 -6.644999999999981810e+00 7.278978781006199827e-02
-3.261899999999968713e+00 -6.644999999999981810e+00 7.283054927600632333e-02
-3.105599999999867578e+00 -6.644999999999981810e+00 6.588071933250046197e-02
-2.949399999999968713e+00 -6.644999999999981810e+00 6.783726969782763461e-02
-2.832200000000284490e+00 -6.644999999999981810e+00 6.931487283830907453e-02
-2.675900000000183354e+00 -6.644999999999981810e+00 5.646482069936351045e-02
-2.519700000000284490e+00 -6.644999999999981810e+00 5.843156143117675394e-02
-2.402500000000145519e+00 -6.644999999999981810e+00 5.838060959874635802e-02
-2.246200000000044383e+00 -6.644999999999981810e+00 5.493626572645166767e-02
-2.090000000000145519e+00 -6.644999999999981810e+00 5.346885295245629860e-02
-1.972800000000006548e+00 -6.644999999999981810e+00 5.391722907784377017e-02
-1.816600000000107684e+00 -6.644999999999981810e+00 5.841118069820459835e-02
-1.660300000000006548e+00 -6.644999999999981810e+00 4.652921337543652891e-02
-1.543099999999867578e+00 -6.644999999999981810e+00 5.094164206390871391e-02
-1.386899999999968713e+00 -6.644999999999981810e+00 4.848576374076368073e-02
-1.230599999999867578e+00 -6.644999999999981810e+00 5.541521295129737956e-02
-1.074399999999968713e+00 -6.644999999999981810e+00 4.797624541645973545e-02
-9.572000000002844899e-01 -6.644999999999981810e+00 4.552036709331470921e-02
-8.009000000001833541e-01 -6.644999999999981810e+00 4.353324562852931012e-02
-6.447000000002844899e-01 -6.644999999999981810e+00 5.040155264014652831e-02
-5.275000000001455192e-01 -6.644999999999981810e+00 4.646807117652005520e-02
-3.712000000000443833e-01 -6.644999999999981810e+00 3.955900269895851890e-02
-2.541000000001076842e-01 -6.644999999999981810e+00 4.599931431816042110e-02
-9.780000000000654836e-02 -6.644999999999981810e+00 4.001756919083206826e-02
5.839999999989231583e-02 -6.644999999999981810e+00 4.300334657125320925e-02
2.146999999999934516e-01 -6.644999999999981810e+00 3.856034678332277699e-02
3.319000000001324224e-01 -6.644999999999981810e+00 4.298296583828105366e-02
4.881000000000312866e-01 -6.644999999999981810e+00 4.449114007822073391e-02
6.444000000001324224e-01 -6.644999999999981810e+00 3.508543181156986018e-02
7.615999999998166459e-01 -6.644999999999981810e+00 3.304735851435406518e-02
9.177999999997155101e-01 -6.644999999999981810e+00 3.799987662658843579e-02
1.074099999999816646e+00 -6.644999999999981810e+00 2.322384522177394980e-02
1.191299999999955617e+00 -6.644999999999981810e+00 3.853996605035062140e-02
1.347499999999854481e+00 -6.644999999999981810e+00 2.860435872642363986e-02
1.503699999999753345e+00 -6.644999999999981810e+00 2.960301464205937483e-02
1.620899999999892316e+00 -6.644999999999981810e+00 3.014310406582156043e-02
1.777199999999993452e+00 -6.644999999999981810e+00 2.618924186922292480e-02
1.933399999999892316e+00 -6.644999999999981810e+00 2.715732668540042638e-02
2.089699999999993452e+00 -6.644999999999981810e+00 2.520077632007326415e-02
2.206900000000132422e+00 -6.644999999999981810e+00 3.260917275545267141e-02
2.363100000000031287e+00 -6.644999999999981810e+00 2.913425778369974420e-02
2.480299999999715510e+00 -6.644999999999981810e+00 2.174624208129249947e-02
2.636599999999816646e+00 -6.644999999999981810e+00 2.371298281310573602e-02
2.792799999999715510e+00 -6.644999999999981810e+00 1.481679287075880758e-02
2.909999999999854481e+00 -6.644999999999981810e+00 1.729305192687599288e-02
3.066299999999955617e+00 -6.644999999999981810e+00 1.580525841990846475e-02
3.222499999999854481e+00 -6.644999999999981810e+00 2.073739579917067977e-02
3.378699999999753345e+00 -6.644999999999981810e+00 1.679372396905812539e-02
3.495899999999892316e+00 -6.644999999999981810e+00 1.185139622330982911e-02
3.652199999999993452e+00 -6.644999999999981810e+00 1.431746491294093662e-02
3.769400000000132422e+00 -6.644999999999981810e+00 1.380794658863698961e-02
3.925600000000031287e+00 -6.644999999999981810e+00 1.333918973027735724e-02
4.081900000000132422e+00 -6.644999999999981810e+00 9.385327533678719872e-03
4.238100000000031287e+00 -6.644999999999981810e+00 1.134187789900588036e-02
4.355299999999715510e+00 -6.644999999999981810e+00 9.874465125010511296e-03
4.511599999999816646e+00 -6.644999999999981810e+00 1.579506805342238696e-02
4.667799999999715510e+00 -6.644999999999981810e+00 8.386671618042983167e-03
4.784999999999854481e+00 -6.644999999999981810e+00 9.375137167192642076e-03
4.941199999999753345e+00 -6.644999999999981810e+00 9.385327533678719872e-03
5.097499999999854481e+00 -6.644999999999981810e+00 1.331880899730519992e-02
5.214699999999993452e+00 -6.644999999999981810e+00 5.920602928411874792e-03
5.370899999999892316e+00 -6.644999999999981810e+00 5.431465337080085103e-03
5.527199999999993452e+00 -6.644999999999981810e+00 7.398206068893324258e-03
5.644400000000132422e+00 -6.644999999999981810e+00 6.419930886229744012e-03
5.800600000000031287e+00 -6.644999999999981810e+00 9.874465125010511296e-03
5.956900000000132422e+00 -6.644999999999981810e+00 4.932137379262215883e-03
6.074099999999816646e+00 -6.644999999999981810e+00 8.386671618042983167e-03
6.230299999999715510e+00 -6.644999999999981810e+00 6.419930886229744012e-03
6.386599999999816646e+00 -6.644999999999981810e+00 7.897534026711193478e-03
6.503799999999955617e+00 -6.644999999999981810e+00 3.943671830112556974e-03
6.659999999999854481e+00 -6.644999999999981810e+00 4.921947012776137220e-03
6.816199999999753345e+00 -6.644999999999981810e+00 1.477603140481449032e-03
6.972499999999854481e+00 -6.644999999999981810e+00 4.921947012776137220e-03
7.089699999999993452e+00 -6.644999999999981810e+00 6.909068477561533701e-03
7.245899999999892316e+00 -6.644999999999981810e+00 4.932137379262215883e-03
7.402199999999993452e+00 -6.644999999999981810e+00 3.454534238780766851e-03
7.519400000000132422e+00 -6.644999999999981810e+00 6.909068477561533701e-03
7.675600000000031287e+00 -6.644999999999981810e+00 5.431465337080085103e-03
7.831900000000132422e+00 -6.644999999999981810e+00 7.388015702407245595e-03
7.949099999999816646e+00 -6.644999999999981810e+00 3.454534238780766851e-03
8.105299999999715510e+00 -6.644999999999981810e+00 2.965396647448976727e-03
8.261599999999816646e+00 -6.644999999999981810e+00 4.921947012776137220e-03
8.378699999999753345e+00 -6.644999999999981810e+00 3.953862196598636504e-03
8.534999999999854481e+00 -6.644999999999981810e+00 6.909068477561533701e-03
8.691199999999753345e+00 -6.644999999999981810e+00 8.396861984529062697e-03
8.808399999999892316e+00 -6.644999999999981810e+00 4.932137379262215883e-03
8.964699999999993452e+00 -6.644999999999981810e+00 2.955206280962898065e-03
9.120899999999892316e+00 -6.644999999999981810e+00 1.976931098299318252e-03
9.238100000000031287e+00 -6.644999999999981810e+00 4.442999787930426193e-03
9.394400000000132422e+00 -6.644999999999981810e+00 5.930793294897953455e-03
9.550600000000031287e+00 -6.644999999999981810e+00 8.875809209374774592e-03
9.706900000000132422e+00 -6.644999999999981810e+00 4.932137379262215883e-03
9.824099999999816646e+00 -6.644999999999981810e+00 4.442999787930426193e-03
9.980299999999715510e+00 -6.644999999999981810e+00 7.398206068893324258e-03
1.009749999999985448e+01 -6.644999999999981810e+00 2.965396647448976727e-03
1.025369999999975335e+01 -6.644999999999981810e+00 6.419930886229744012e-03
1.040999999999985448e+01 -6.644999999999981810e+00 5.920602928411874792e-03
1.056629999999995562e+01 -6.644999999999981810e+00 3.444343872294688188e-03
1.068339999999989232e+01 -6.644999999999981810e+00 7.887343660225113948e-03
1.083969999999999345e+01 -6.644999999999981810e+00 4.442999787930426193e-03
1.099589999999989232e+01 -6.644999999999981810e+00 5.910412561925796129e-03
1.111310000000003129e+01 -6.644999999999981810e+00 4.442999787930426193e-03
1.126940000000013242e+01 -6.644999999999981810e+00 5.431465337080085103e-03
1.142560000000003129e+01 -6.644999999999981810e+00 4.921947012776137220e-03
1.154279999999971551e+01 -6.644999999999981810e+00 5.920602928411874792e-03
1.169909999999981665e+01 -6.644999999999981810e+00 5.431465337080085103e-03
1.185529999999971551e+01 -6.644999999999981810e+00 7.398206068893324258e-03
1.197249999999985448e+01 -6.644999999999981810e+00 7.897534026711193478e-03
1.212869999999975335e+01 -6.644999999999981810e+00 5.920602928411874792e-03
1.228499999999985448e+01 -6.644999999999981810e+00 1.034322198337014193e-02
1.244129999999995562e+01 -6.644999999999981810e+00 6.409740519743664482e-03
1.255839999999989232e+01 -6.644999999999981810e+00 4.432809421444346663e-03
1.271469999999999345e+01 -6.644999999999981810e+00 4.432809421444346663e-03
1.283190000000013242e+01 -6.644999999999981810e+00 8.875809209374774592e-03
1.298810000000003129e+01 -6.644999999999981810e+00 7.398206068893324258e-03
1.314440000000013242e+01 -6.644999999999981810e+00 6.898878111075455039e-03
1.330060000000003129e+01 -6.644999999999981810e+00 6.409740519743664482e-03
1.341779999999971551e+01 -6.644999999999981810e+00 8.875809209374774592e-03
1.357409999999981665e+01 -6.644999999999981810e+00 7.887343660225113948e-03
1.369119999999975335e+01 -6.644999999999981810e+00 7.887343660225113948e-03
1.384749999999985448e+01 -6.644999999999981810e+00 4.932137379262215883e-03
1.400379999999995562e+01 -6.644999999999981810e+00 1.330861863081912039e-02
1.412089999999989232e+01 -6.644999999999981810e+00 9.364946800706564281e-03
1.427719999999999345e+01 -6.644999999999981810e+00 5.421274970594006440e-03
1.443339999999989232e+01 -6.644999999999981810e+00 7.877153293739034418e-03
1.458969999999999345e+01 -6.644999999999981810e+00 5.910412561925796129e-03
1.470690000000013242e+01 -6.644999999999981810e+00 8.865618842888693327e-03
1.486310000000003129e+01 -6.644999999999981810e+00 1.133168753251980257e-02
1.501940000000013242e+01 -6.644999999999981810e+00 7.377825335921166065e-03
1.513659999999981665e+01 -6.644999999999981810e+00 8.865618842888693327e-03
1.529279999999971551e+01 -6.644999999999981810e+00 3.444343872294688188e-03
1.544909999999981665e+01 -6.644999999999981810e+00 1.033303161688406413e-02
1.556619999999975335e+01 -6.644999999999981810e+00 1.034322198337014193e-02
1.572249999999985448e+01 -6.644999999999981810e+00 1.034322198337014193e-02
1.587879999999995562e+01 -6.644999999999981810e+00 1.130111643306156398e-02
1.599589999999989232e+01 -6.644999999999981810e+00 1.772104731929130886e-02
1.615219999999999345e+01 -6.644999999999981810e+00 7.388015702407245595e-03
1.630839999999989232e+01 -6.644999999999981810e+00 5.900222195439717467e-03
1.642560000000003129e+01 -6.644999999999981810e+00 9.843894025552274440e-03
1.658190000000013242e+01 -6.644999999999981810e+00 1.182082512385159226e-02
1.673810000000003129e+01 -6.644999999999981810e+00 1.181063475736551273e-02
1.689440000000013242e+01 -6.644999999999981810e+00 9.324185334762247895e-03
1.701159999999981665e+01 -6.644999999999981810e+00 9.823513292580115380e-03
1.716779999999971551e+01 -6.644999999999981810e+00 6.888687744589376376e-03
-5.840000000000145519e+00 -6.176199999999880674e+00 8.909437418778833051e-02
-5.683700000000044383e+00 -6.176199999999880674e+00 1.046550638120309074e-01
-5.566600000000107684e+00 -6.176199999999880674e+00 9.926435994089513604e-02
-5.410300000000006548e+00 -6.176199999999880674e+00 9.129549334878139799e-02
-5.254100000000107684e+00 -6.176199999999880674e+00 1.026169905148151124e-01
-5.136899999999968713e+00 -6.176199999999880674e+00 9.867331868470255452e-02
-4.980599999999867578e+00 -6.176199999999880674e+00 9.481116978647863291e-02
-4.824399999999968713e+00 -6.176199999999880674e+00 8.782057837702847425e-02
-4.668099999999867578e+00 -6.176199999999880674e+00 9.072483282556097206e-02
-4.550900000000183354e+00 -6.176199999999880674e+00 9.821475219282900515e-02
-4.394700000000284490e+00 -6.176199999999880674e+00 8.377500288205512458e-02
-4.277500000000145519e+00 -6.176199999999880674e+00 8.274577586696113540e-02
-4.121200000000044383e+00 -6.176199999999880674e+00 1.032284125039798495e-01
-3.965000000000145519e+00 -6.176199999999880674e+00 9.524935554538002669e-02
-3.808800000000246655e+00 -6.176199999999880674e+00 1.036665982628812432e-01
-3.691600000000107684e+00 -6.176199999999880674e+00 1.047060156444613033e-01
-3.535300000000006548e+00 -6.176199999999880674e+00 8.922684895210736267e-02
-3.379100000000107684e+00 -6.176199999999880674e+00 9.359851617463524343e-02
-3.261899999999968713e+00 -6.176199999999880674e+00 8.521184455659225332e-02
-3.105599999999867578e+00 -6.176199999999880674e+00 9.423031889677213613e-02
-2.949399999999968713e+00 -6.176199999999880674e+00 9.119358968392060616e-02
-2.832200000000284490e+00 -6.176199999999880674e+00 7.571442299156666556e-02
-2.675900000000183354e+00 -6.176199999999880674e+00 8.821800266998554296e-02
-2.519700000000284490e+00 -6.176199999999880674e+00 8.125798235999362462e-02
-2.402500000000145519e+00 -6.176199999999880674e+00 8.669963806355979186e-02
-2.246200000000044383e+00 -6.176199999999880674e+00 8.121722089404929956e-02
-2.090000000000145519e+00 -6.176199999999880674e+00 5.532349965292266553e-02
-1.972800000000006548e+00 -6.176199999999880674e+00 6.326179514557818406e-02
-1.816600000000107684e+00 -6.176199999999880674e+00 7.172998969550978265e-02
-1.660300000000006548e+00 -6.176199999999880674e+00 7.924028979574998521e-02
-1.543099999999867578e+00 -6.176199999999880674e+00 6.424007032824174956e-02
-1.386899999999968713e+00 -6.176199999999880674e+00 6.624757252599930424e-02
-1.230599999999867578e+00 -6.176199999999880674e+00 6.527948770982182347e-02
-1.074399999999968713e+00 -6.176199999999880674e+00 5.725966928527766869e-02
-9.572000000002844899e-01 -6.176199999999880674e+00 6.072439389054451464e-02
-8.009000000001833541e-01 -6.176199999999880674e+00 5.977668980733916865e-02
-6.447000000002844899e-01 -6.176199999999880674e+00 5.966459577599229902e-02
-5.275000000001455192e-01 -6.176199999999880674e+00 4.926023159370569032e-02
-3.712000000000443833e-01 -6.176199999999880674e+00 5.076840583364537751e-02
-2.541000000001076842e-01 -6.176199999999880674e+00 5.575149504533798844e-02
-9.780000000000654836e-02 -6.176199999999880674e+00 6.170266907320809402e-02
5.839999999989231583e-02 -6.176199999999880674e+00 4.927042196019176118e-02
2.146999999999934516e-01 -6.176199999999880674e+00 5.526235745400619181e-02
3.319000000001324224e-01 -6.176199999999880674e+00 5.668900876205724970e-02
4.881000000000312866e-01 -6.176199999999880674e+00 5.722909818581943531e-02
6.444000000001324224e-01 -6.176199999999880674e+00 5.269438509951429594e-02
7.615999999998166459e-01 -6.176199999999880674e+00 5.463055473186929911e-02
9.177999999997155101e-01 -6.176199999999880674e+00 5.071745400121498160e-02
1.074099999999816646e+00 -6.176199999999880674e+00 4.823100457861170809e-02
1.191299999999955617e+00 -6.176199999999880674e+00 4.726291976243420651e-02
1.347499999999854481e+00 -6.176199999999880674e+00 3.725597987310467346e-02
1.503699999999753345e+00 -6.176199999999880674e+00 3.281298008517424813e-02
1.620899999999892316e+00 -6.176199999999880674e+00 3.730693170553506244e-02
1.777199999999993452e+00 -6.176199999999880674e+00 4.027232835298404784e-02
1.933399999999892316e+00 -6.176199999999880674e+00 2.833940919778558595e-02
2.089699999999993452e+00 -6.176199999999880674e+00 3.181432416953851317e-02
2.206900000000132422e+00 -6.176199999999880674e+00 2.833940919778558595e-02
2.363100000000031287e+00 -6.176199999999880674e+00 2.435497590172871346e-02
2.480299999999715510e+00 -6.176199999999880674e+00 2.933806511342132092e-02
2.636599999999816646e+00 -6.176199999999880674e+00 2.782989087348163720e-02
2.792799999999715510e+00 -6.176199999999880674e+00 2.832921883129950469e-02
2.909999999999854481e+00 -6.176199999999880674e+00 2.186852647912544689e-02
3.066299999999955617e+00 -6.176199999999880674e+00 2.137938888779365373e-02
3.222499999999854481e+00 -6.176199999999880674e+00 2.384545757742476471e-02
3.378699999999753345e+00 -6.176199999999880674e+00 2.236785443694331438e-02
3.495899999999892316e+00 -6.176199999999880674e+00 1.839361150737251968e-02
3.652199999999993452e+00 -6.176199999999880674e+00 1.688543726743283596e-02
3.769400000000132422e+00 -6.176199999999880674e+00 1.687524690094675470e-02
3.925600000000031287e+00 -6.176199999999880674e+00 1.392004061998385750e-02
4.081900000000132422e+00 -6.176199999999880674e+00 1.292138470434812079e-02
4.238100000000031287e+00 -6.176199999999880674e+00 1.292138470434812079e-02
4.355299999999715510e+00 -6.176199999999880674e+00 1.689562763391891376e-02
4.511599999999816646e+00 -6.176199999999880674e+00 1.292138470434812079e-02
4.667799999999715510e+00 -6.176199999999880674e+00 9.436279366109115788e-03
4.784999999999854481e+00 -6.176199999999880674e+00 1.192272878871238236e-02
4.941199999999753345e+00 -6.176199999999880674e+00 8.447813816959456878e-03
5.097499999999854481e+00 -6.176199999999880674e+00 8.926761041805168773e-03
5.214699999999993452e+00 -6.176199999999880674e+00 1.490850616913351814e-02
5.370899999999892316e+00 -6.176199999999880674e+00 8.947141774777326098e-03
5.527199999999993452e+00 -6.176199999999880674e+00 1.341052229567991048e-02
5.644400000000132422e+00 -6.176199999999880674e+00 6.460692352174060397e-03
5.800600000000031287e+00 -6.176199999999880674e+00 1.042474491525877470e-02
5.956900000000132422e+00 -6.176199999999880674e+00 6.460692352174060397e-03
6.074099999999816646e+00 -6.176199999999880674e+00 8.447813816959456878e-03
6.230299999999715510e+00 -6.176199999999880674e+00 5.961364394356191178e-03
6.386599999999816646e+00 -6.176199999999880674e+00 1.093426323956272345e-02
6.503799999999955617e+00 -6.176199999999880674e+00 7.449157901323718439e-03
6.659999999999854481e+00 -6.176199999999880674e+00 5.472226803024400621e-03
6.816199999999753345e+00 -6.176199999999880674e+00 6.450501985687980867e-03
6.972499999999854481e+00 -6.176199999999880674e+00 7.459348267809797969e-03
7.089699999999993452e+00 -6.176199999999880674e+00 7.948485859141587659e-03
7.245899999999892316e+00 -6.176199999999880674e+00 5.472226803024400621e-03
7.402199999999993452e+00 -6.176199999999880674e+00 5.961364394356191178e-03
7.519400000000132422e+00 -6.176199999999880674e+00 6.960020309991928750e-03
7.675600000000031287e+00 -6.176199999999880674e+00 1.987121464785396915e-03
7.831900000000132422e+00 -6.176199999999880674e+00 5.462036436538321958e-03
7.949099999999816646e+00 -6.176199999999880674e+00 5.462036436538321958e-03
8.105299999999715510e+00 -6.176199999999880674e+00 5.961364394356191178e-03
8.261599999999816646e+00 -6.176199999999880674e+00 3.474914971752924610e-03
8.378699999999753345e+00 -6.176199999999880674e+00 2.975587013935055824e-03
8.534999999999854481e+00 -6.176199999999880674e+00 4.473570887388663049e-03
8.691199999999753345e+00 -6.176199999999880674e+00 6.460692352174060397e-03
8.808399999999892316e+00 -6.176199999999880674e+00 5.472226803024400621e-03
8.964699999999993452e+00 -6.176199999999880674e+00 6.450501985687980867e-03
9.120899999999892316e+00 -6.176199999999880674e+00 5.472226803024400621e-03
9.238100000000031287e+00 -6.176199999999880674e+00 5.462036436538321958e-03
9.394400000000132422e+00 -6.176199999999880674e+00 4.473570887388663049e-03
9.550600000000031287e+00 -6.176199999999880674e+00 5.472226803024400621e-03
9.706900000000132422e+00 -6.176199999999880674e+00 3.974242929570793829e-03
9.824099999999816646e+00 -6.176199999999880674e+00 3.974242929570793829e-03
9.980299999999715510e+00 -6.176199999999880674e+00 8.936951408291246568e-03
1.009749999999985448e+01 -6.176199999999880674e+00 6.450501985687980867e-03
1.025369999999975335e+01 -6.176199999999880674e+00 5.961364394356191178e-03
1.040999999999985448e+01 -6.176199999999880674e+00 5.472226803024400621e-03
1.056629999999995562e+01 -6.176199999999880674e+00 3.974242929570793829e-03
1.068339999999989232e+01 -6.176199999999880674e+00 6.960020309991928750e-03
1.083969999999999345e+01 -6.176199999999880674e+00 7.449157901323718439e-03
1.099589999999989232e+01 -6.176199999999880674e+00 7.449157901323718439e-03
1.111310000000003129e+01 -6.176199999999880674e+00 6.960020309991928750e-03
1.126940000000013242e+01 -6.176199999999880674e+00 5.961364394356191178e-03
1.142560000000003129e+01 -6.176199999999880674e+00 5.951174027870111648e-03
1.154279999999971551e+01 -6.176199999999880674e+00 9.436279366109115788e-03
1.169909999999981665e+01 -6.176199999999880674e+00 5.961364394356191178e-03
1.185529999999971551e+01 -6.176199999999880674e+00 5.462036436538321958e-03
1.197249999999985448e+01 -6.176199999999880674e+00 8.947141774777326098e-03
1.212869999999975335e+01 -6.176199999999880674e+00 7.449157901323718439e-03
1.228499999999985448e+01 -6.176199999999880674e+00 4.962708478720453606e-03
1.244129999999995562e+01 -6.176199999999880674e+00 3.974242929570793829e-03
1.255839999999989232e+01 -6.176199999999880674e+00 4.962708478720453606e-03
1.271469999999999345e+01 -6.176199999999880674e+00 8.427433083987297818e-03
1.283190000000013242e+01 -6.176199999999880674e+00 7.449157901323718439e-03
1.298810000000003129e+01 -6.176199999999880674e+00 8.936951408291246568e-03
1.314440000000013242e+01 -6.176199999999880674e+00 3.964052563084715167e-03
1.330060000000003129e+01 -6.176199999999880674e+00 8.437623450473377348e-03
1.341779999999971551e+01 -6.176199999999880674e+00 1.142340083089451314e-02
1.357409999999981665e+01 -6.176199999999880674e+00 3.464724605266845947e-03
1.369119999999975335e+01 -6.176199999999880674e+00 1.189215768925414550e-02
1.384749999999985448e+01 -6.176199999999880674e+00 8.437623450473377348e-03
1.400379999999995562e+01 -6.176199999999880674e+00 7.428777168351560246e-03
1.412089999999989232e+01 -6.176199999999880674e+00 7.938295492655509863e-03
1.427719999999999345e+01 -6.176199999999880674e+00 1.091388250659056612e-02
1.443339999999989232e+01 -6.176199999999880674e+00 5.940983661384032985e-03
1.458969999999999345e+01 -6.176199999999880674e+00 1.040436418228661737e-02
1.470690000000013242e+01 -6.176199999999880674e+00 6.939639577019771424e-03
1.486310000000003129e+01 -6.176199999999880674e+00 4.463380520902584386e-03
1.501940000000013242e+01 -6.176199999999880674e+00 7.917914759683350803e-03
1.513659999999981665e+01 -6.176199999999880674e+00 8.916570675319089243e-03
1.529279999999971551e+01 -6.176199999999880674e+00 1.091388250659056612e-02
1.544909999999981665e+01 -6.176199999999880674e+00 1.041455454877269517e-02
1.556619999999975335e+01 -6.176199999999880674e+00 7.438967534837639776e-03
1.572249999999985448e+01 -6.176199999999880674e+00 1.290100397137596173e-02
1.587879999999995562e+01 -6.176199999999880674e+00 9.405708266650878932e-03
1.599589999999989232e+01 -6.176199999999880674e+00 8.427433083987297818e-03
1.615219999999999345e+01 -6.176199999999880674e+00 1.041455454877269517e-02
1.630839999999989232e+01 -6.176199999999880674e+00 9.415898633136958462e-03
1.642560000000003129e+01 -6.176199999999880674e+00 1.387927915403954285e-02
1.658190000000013242e+01 -6.176199999999880674e+00 9.915226590954827682e-03
1.673810000000003129e+01 -6.176199999999880674e+00 1.040436418228661737e-02
1.689440000000013242e+01 -6.176199999999880674e+00 1.289081360488988220e-02
1.701159999999981665e+01 -6.176199999999880674e+00 9.415898633136958462e-03
1.716779999999971551e+01 -6.176199999999880674e+00 1.189215768925414550e-02
-5.840000000000145519e+00 -5.629400000000259752e+00 1.017711900964705651e-01
-5.683700000000044383e+00 -5.629400000000259752e+00 1.108915681015112259e-01
-5.566600000000107684e+00 -5.629400000000259752e+00 1.215608818124358920e-01
-5.410300000000006548e+00 -5.629400000000259752e+00 1.216322143778384435e-01
-5.254100000000107684e+00 -5.629400000000259752e+00 1.093833938615715456e-01
-5.136899999999968713e+00 -5.629400000000259752e+00 1.104941438085541433e-01
-4.980599999999867578e+00 -5.629400000000259752e+00 1.270025375160020731e-01
-4.824399999999968713e+00 -5.629400000000259752e+00 1.169548361607282150e-01
-4.668099999999867578e+00 -5.629400000000259752e+00 1.114622286247316518e-01
-4.550900000000183354e+00 -5.629400000000259752e+00 1.270229182489742148e-01
-4.394700000000284490e+00 -5.629400000000259752e+00 1.014349080024299632e-01
-4.277500000000145519e+00 -5.629400000000259752e+00 1.104024305101794501e-01
-4.121200000000044383e+00 -5.629400000000259752e+00 9.641105732479303414e-02
-3.965000000000145519e+00 -5.629400000000259752e+00 1.024641350175239385e-01
-3.808800000000246655e+00 -5.629400000000259752e+00 1.249338931193280378e-01
-3.691600000000107684e+00 -5.629400000000259752e+00 1.285412828553999798e-01
-3.535300000000006548e+00 -5.629400000000259752e+00 1.421046606483710728e-01
-3.379100000000107684e+00 -5.629400000000259752e+00 1.153753293553859693e-01
-3.261899999999968713e+00 -5.629400000000259752e+00 1.094547264269740972e-01
-3.105599999999867578e+00 -5.629400000000259752e+00 1.270331086154602995e-01
-2.949399999999968713e+00 -5.629400000000259752e+00 1.129398317652131056e-01
-2.832200000000284490e+00 -5.629400000000259752e+00 1.128786895662966250e-01
-2.675900000000183354e+00 -5.629400000000259752e+00 1.058677174238742968e-01
-2.519700000000284490e+00 -5.629400000000259752e+00 1.209494598232711687e-01
-2.402500000000145519e+00 -5.629400000000259752e+00 1.143970541727223900e-01
-2.246200000000044383e+00 -5.629400000000259752e+00 1.122265061111875767e-01
-2.090000000000145519e+00 -5.629400000000259752e+00 1.149065724970263352e-01
-1.972800000000006548e+00 -5.629400000000259752e+00 9.215148413361201607e-02
-1.816600000000107684e+00 -5.629400000000259752e+00 9.374118130544034644e-02
-1.660300000000006548e+00 -5.629400000000259752e+00 1.067746600411353247e-01
-1.543099999999867578e+00 -5.629400000000259752e+00 8.967522507749482730e-02
-1.386899999999968713e+00 -5.629400000000259752e+00 7.970904665410961931e-02
-1.230599999999867578e+00 -5.629400000000259752e+00 9.576906423617004283e-02
-1.074399999999968713e+00 -5.629400000000259752e+00 1.007215823484044204e-01
-9.572000000002844899e-01 -5.629400000000259752e+00 8.420299827447043362e-02
-8.009000000001833541e-01 -5.629400000000259752e+00 9.069426172610273174e-02
-6.447000000002844899e-01 -5.629400000000259752e+00 9.223300706550065231e-02
-5.275000000001455192e-01 -5.629400000000259752e+00 7.617298948344021492e-02
-3.712000000000443833e-01 -5.629400000000259752e+00 6.307836854882875599e-02
-2.541000000001076842e-01 -5.629400000000259752e+00 7.465462487701446381e-02
-9.780000000000654836e-02 -5.629400000000259752e+00 6.812259995943784063e-02
5.839999999989231583e-02 -5.629400000000259752e+00 7.408396435379403788e-02
2.146999999999934516e-01 -5.629400000000259752e+00 7.014029252368148004e-02
3.319000000001324224e-01 -5.629400000000259752e+00 6.858116645131139000e-02
4.881000000000312866e-01 -5.629400000000259752e+00 7.664174634179984902e-02
6.444000000001324224e-01 -5.629400000000259752e+00 6.610490739519420123e-02
7.615999999998166459e-01 -5.629400000000259752e+00 6.709337294434386534e-02
9.177999999997155101e-01 -5.629400000000259752e+00 6.406683409797840623e-02
1.074099999999816646e+00 -5.629400000000259752e+00 5.757557064634612198e-02
1.191299999999955617e+00 -5.629400000000259752e+00 5.356056625083101264e-02
1.347499999999854481e+00 -5.629400000000259752e+00 5.296952499463842418e-02
1.503699999999753345e+00 -5.629400000000259752e+00 4.802719724889013136e-02
1.620899999999892316e+00 -5.629400000000259752e+00 5.305104792652706042e-02
1.777199999999993452e+00 -5.629400000000259752e+00 5.203201127791916292e-02
1.933399999999892316e+00 -5.629400000000259752e+00 4.652921337543652891e-02
2.089699999999993452e+00 -5.629400000000259752e+00 4.302372730422536484e-02
2.206900000000132422e+00 -5.629400000000259752e+00 4.203526175507570767e-02
2.363100000000031287e+00 -5.629400000000259752e+00 4.099584437349565458e-02
2.480299999999715510e+00 -5.629400000000259752e+00 3.552361757047125396e-02
2.636599999999816646e+00 -5.629400000000259752e+00 3.700122071095270082e-02
2.792799999999715510e+00 -5.629400000000259752e+00 3.700122071095270082e-02
2.909999999999854481e+00 -5.629400000000259752e+00 2.500715935683776522e-02
3.066299999999955617e+00 -5.629400000000259752e+00 2.202138197641663117e-02
3.222499999999854481e+00 -5.629400000000259752e+00 2.546572584871131806e-02
3.378699999999753345e+00 -5.629400000000259752e+00 2.201119160993055338e-02
3.495899999999892316e+00 -5.629400000000259752e+00 2.400850344120202678e-02
3.652199999999993452e+00 -5.629400000000259752e+00 3.098890448416611459e-02
3.769400000000132422e+00 -5.629400000000259752e+00 2.100234532780873367e-02
3.925600000000031287e+00 -5.629400000000259752e+00 2.300984752556628835e-02
4.081900000000132422e+00 -5.629400000000259752e+00 1.350223559405461932e-02
4.238100000000031287e+00 -5.629400000000259752e+00 1.896427203059294561e-02
4.355299999999715510e+00 -5.629400000000259752e+00 1.649820334096183463e-02
4.511599999999816646e+00 -5.629400000000259752e+00 1.500021946750822871e-02
4.667799999999715510e+00 -5.629400000000259752e+00 1.449070114320427996e-02
4.784999999999854481e+00 -5.629400000000259752e+00 1.200425172060101339e-02
4.941199999999753345e+00 -5.629400000000259752e+00 1.300290763623675183e-02
5.097499999999854481e+00 -5.629400000000259752e+00 1.049607748066132794e-02
5.214699999999993452e+00 -5.629400000000259752e+00 1.600906574963004148e-02
5.370899999999892316e+00 -5.629400000000259752e+00 1.050626784714740573e-02
5.527199999999993452e+00 -5.629400000000259752e+00 8.998093607207720279e-03
5.644400000000132422e+00 -5.629400000000259752e+00 9.996749522843458718e-03
5.800600000000031287e+00 -5.629400000000259752e+00 9.008283973693799809e-03
5.956900000000132422e+00 -5.629400000000259752e+00 9.996749522843458718e-03
6.074099999999816646e+00 -5.629400000000259752e+00 7.989247325085904045e-03
6.230299999999715510e+00 -5.629400000000259752e+00 8.498765649389851060e-03
6.386599999999816646e+00 -5.629400000000259752e+00 8.998093607207720279e-03
6.503799999999955617e+00 -5.629400000000259752e+00 5.502797902482638344e-03
6.659999999999854481e+00 -5.629400000000259752e+00 7.500109733754114355e-03
6.816199999999753345e+00 -5.629400000000259752e+00 1.149473339629706638e-02
6.972499999999854481e+00 -5.629400000000259752e+00 1.250357967841888261e-02
7.089699999999993452e+00 -5.629400000000259752e+00 1.099540543847919542e-02
7.245899999999892316e+00 -5.629400000000259752e+00 8.998093607207720279e-03
7.402199999999993452e+00 -5.629400000000259752e+00 7.500109733754114355e-03
7.519400000000132422e+00 -5.629400000000259752e+00 7.999437691571981840e-03
7.675600000000031287e+00 -5.629400000000259752e+00 7.999437691571981840e-03
7.831900000000132422e+00 -5.629400000000259752e+00 1.149473339629706638e-02
7.949099999999816646e+00 -5.629400000000259752e+00 5.991935493814428033e-03
8.105299999999715510e+00 -5.629400000000259752e+00 4.993279578178689594e-03
8.261599999999816646e+00 -5.629400000000259752e+00 3.994623662542952022e-03
8.378699999999753345e+00 -5.629400000000259752e+00 6.501453818118375916e-03
8.534999999999854481e+00 -5.629400000000259752e+00 6.002125860300506696e-03
8.691199999999753345e+00 -5.629400000000259752e+00 7.500109733754114355e-03
8.808399999999892316e+00 -5.629400000000259752e+00 5.502797902482638344e-03
8.964699999999993452e+00 -5.629400000000259752e+00 4.504141986846899905e-03
9.120899999999892316e+00 -5.629400000000259752e+00 4.993279578178689594e-03
9.238100000000031287e+00 -5.629400000000259752e+00 5.492607535996558814e-03
9.394400000000132422e+00 -5.629400000000259752e+00 5.003469944664769124e-03
9.550600000000031287e+00 -5.629400000000259752e+00 5.003469944664769124e-03
9.706900000000132422e+00 -5.629400000000259752e+00 5.991935493814428033e-03
9.824099999999816646e+00 -5.629400000000259752e+00 7.000781775936245135e-03
9.980299999999715510e+00 -5.629400000000259752e+00 7.489919367268034825e-03
1.009749999999985448e+01 -5.629400000000259752e+00 6.491263451632296386e-03
1.025369999999975335e+01 -5.629400000000259752e+00 6.002125860300506696e-03
1.040999999999985448e+01 -5.629400000000259752e+00 4.493951620360820375e-03
1.056629999999995562e+01 -5.629400000000259752e+00 5.991935493814428033e-03
1.068339999999989232e+01 -5.629400000000259752e+00 7.989247325085904045e-03
1.083969999999999345e+01 -5.629400000000259752e+00 5.502797902482638344e-03
1.099589999999989232e+01 -5.629400000000259752e+00 7.489919367268034825e-03
1.111310000000003129e+01 -5.629400000000259752e+00 6.990591409450165605e-03
1.126940000000013242e+01 -5.629400000000259752e+00 6.002125860300506696e-03
1.142560000000003129e+01 -5.629400000000259752e+00 6.491263451632296386e-03
1.154279999999971551e+01 -5.629400000000259752e+00 5.003469944664769124e-03
1.169909999999981665e+01 -5.629400000000259752e+00 8.498765649389851060e-03
1.185529999999971551e+01 -5.629400000000259752e+00 7.989247325085904045e-03
1.197249999999985448e+01 -5.629400000000259752e+00 7.500109733754114355e-03
1.212869999999975335e+01 -5.629400000000259752e+00 5.492607535996558814e-03
1.228499999999985448e+01 -5.629400000000259752e+00 8.478384916417693734e-03
1.244129999999995562e+01 -5.629400000000259752e+00 7.489919367268034825e-03
1.255839999999989232e+01 -5.629400000000259752e+00 9.986559156357379188e-03
1.271469999999999345e+01 -5.629400000000259752e+00 5.492607535996558814e-03
1.283190000000013242e+01 -5.629400000000259752e+00 9.487231198539511703e-03
1.298810000000003129e+01 -5.629400000000259752e+00 9.497421565025589499e-03
1.314440000000013242e+01 -5.629400000000259752e+00 1.047569674768916888e-02
1.330060000000003129e+01 -5.629400000000259752e+00 8.987903240721640749e-03
1.341779999999971551e+01 -5.629400000000259752e+00 7.989247325085904045e-03
1.357409999999981665e+01 -5.629400000000259752e+00 8.488575282903773264e-03
1.369119999999975335e+01 -5.629400000000259752e+00 6.990591409450165605e-03
1.384749999999985448e+01 -5.629400000000259752e+00 8.987903240721640749e-03
1.400379999999995562e+01 -5.629400000000259752e+00 7.989247325085904045e-03
1.412089999999989232e+01 -5.629400000000259752e+00 1.146416229683882779e-02
1.427719999999999345e+01 -5.629400000000259752e+00 6.491263451632296386e-03
1.443339999999989232e+01 -5.629400000000259752e+00 8.967522507749485158e-03
1.458969999999999345e+01 -5.629400000000259752e+00 1.345128376162422514e-02
1.470690000000013242e+01 -5.629400000000259752e+00 1.198387098762885607e-02
1.486310000000003129e+01 -5.629400000000259752e+00 7.989247325085904045e-03
1.501940000000013242e+01 -5.629400000000259752e+00 1.247300857896064402e-02
1.513659999999981665e+01 -5.629400000000259752e+00 1.248319894544672529e-02
1.529279999999971551e+01 -5.629400000000259752e+00 1.448051077671820043e-02
1.544909999999981665e+01 -5.629400000000259752e+00 1.098521507199311763e-02
1.556619999999975335e+01 -5.629400000000259752e+00 1.248319894544672529e-02
1.572249999999985448e+01 -5.629400000000259752e+00 8.488575282903773264e-03
1.587879999999995562e+01 -5.629400000000259752e+00 9.477040832053430439e-03
1.599589999999989232e+01 -5.629400000000259752e+00 8.987903240721640749e-03
1.615219999999999345e+01 -5.629400000000259752e+00 1.348185486108246373e-02
1.630839999999989232e+01 -5.629400000000259752e+00 1.145397193035274999e-02
1.642560000000003129e+01 -5.629400000000259752e+00 1.246281821247456623e-02
1.658190000000013242e+01 -5.629400000000259752e+00 1.398118281890033121e-02
1.673810000000003129e+01 -5.629400000000259752e+00 1.194310952168453968e-02
1.689440000000013242e+01 -5.629400000000259752e+00 1.246281821247456623e-02
1.701159999999981665e+01 -5.629400000000259752e+00 9.477040832053430439e-03
1.716779999999971551e+01 -5.629400000000259752e+00 1.197368062114277654e-02
-5.840000000000145519e+00 -5.082499999999981810e+00 9.938664433872809734e-02
-5.683700000000044383e+00 -5.082499999999981810e+00 9.596268119940555563e-02
-5.566600000000107684e+00 -5.082499999999981810e+00 1.026475616142733527e-01
-5.410300000000006548e+00 -5.082499999999981810e+00 1.127869762679219179e-01
-5.254100000000107684e+00 -5.082499999999981810e+00 1.111157561642049652e-01
-5.136899999999968713e+00 -5.082499999999981810e+00 1.242409481982746644e-01
-4.980599999999867578e+00 -5.082499999999981810e+00 1.390883121684917123e-01
-4.824399999999968713e+00 -5.082499999999981810e+00 1.355216838983640815e-01
-4.668099999999867578e+00 -5.082499999999981810e+00 1.420740895489128464e-01
-4.550900000000183354e+00 -5.082499999999981810e+00 1.403722983457376672e-01
-4.394700000000284490e+00 -5.082499999999981810e+00 1.395061171944209366e-01
-4.277500000000145519e+00 -5.082499999999981810e+00 1.433478853596727165e-01
-4.121200000000044383e+00 -5.082499999999981810e+00 1.471183209595219310e-01
-3.965000000000145519e+00 -5.082499999999981810e+00 1.531408275527945950e-01
-3.808800000000246655e+00 -5.082499999999981810e+00 1.409633396019302487e-01
-3.691600000000107684e+00 -5.082499999999981810e+00 1.303959295558663467e-01
-3.535300000000006548e+00 -5.082499999999981810e+00 1.511638964544952668e-01
-3.379100000000107684e+00 -5.082499999999981810e+00 1.404334405446541201e-01
-3.261899999999968713e+00 -5.082499999999981810e+00 1.399748740527805846e-01
-3.105599999999867578e+00 -5.082499999999981810e+00 1.450802476623061221e-01
-2.949399999999968713e+00 -5.082499999999981810e+00 1.303857391893802897e-01
-2.832200000000284490e+00 -5.082499999999981810e+00 1.535382518457516776e-01
-2.675900000000183354e+00 -5.082499999999981810e+00 1.657361205295881934e-01
-2.519700000000284490e+00 -5.082499999999981810e+00 1.531102564533363408e-01
-2.402500000000145519e+00 -5.082499999999981810e+00 1.490341098589047786e-01
-2.246200000000044383e+00 -5.082499999999981810e+00 1.568501209537273289e-01
-2.090000000000145519e+00 -5.082499999999981810e+00 1.460381421119975598e-01
-1.972800000000006548e+00 -5.082499999999981810e+00 1.510008505907180221e-01
-1.816600000000107684e+00 -5.082499999999981810e+00 1.504913322664140629e-01
-1.660300000000006548e+00 -5.082499999999981810e+00 1.454369104893189213e-01
-1.543099999999867578e+00 -5.082499999999981810e+00 1.312723010736691343e-01
-1.386899999999968713e+00 -5.082499999999981810e+00 1.335549431665508380e-01
-1.230599999999867578e+00 -5.082499999999981810e+00 1.237008587745124788e-01
-1.074399999999968713e+00 -5.082499999999981810e+00 1.244957073604266440e-01
-9.572000000002844899e-01 -5.082499999999981810e+00 1.120023180484938374e-01
-8.009000000001833541e-01 -5.082499999999981810e+00 1.195635699811644220e-01
-6.447000000002844899e-01 -5.082499999999981810e+00 1.039621188909775340e-01
-5.275000000001455192e-01 -5.082499999999981810e+00 1.079669329200065725e-01
-3.712000000000443833e-01 -5.082499999999981810e+00 1.023826120856353022e-01
-2.541000000001076842e-01 -5.082499999999981810e+00 1.125322171057699383e-01
-9.780000000000654836e-02 -5.082499999999981810e+00 1.023418506196909911e-01
5.839999999989231583e-02 -5.082499999999981810e+00 1.124710749068534715e-01
2.146999999999934516e-01 -5.082499999999981810e+00 8.526279638902264923e-02
3.319000000001324224e-01 -5.082499999999981810e+00 9.624801146101577554e-02
4.881000000000312866e-01 -5.082499999999981810e+00 8.568060141495188742e-02
6.444000000001324224e-01 -5.082499999999981810e+00 8.927780078453775858e-02
7.615999999998166459e-01 -5.082499999999981810e+00 7.260636121331257020e-02
9.177999999997155101e-01 -5.082499999999981810e+00 7.913838613088920726e-02
1.074099999999816646e+00 -5.082499999999981810e+00 7.059885901555501553e-02
1.191299999999955617e+00 -5.082499999999981810e+00 6.403626299852016590e-02
1.347499999999854481e+00 -5.082499999999981810e+00 7.950523932438804953e-02
1.503699999999753345e+00 -5.082499999999981810e+00 6.601319409681949413e-02
1.620899999999892316e+00 -5.082499999999981810e+00 6.504510928064198561e-02
1.777199999999993452e+00 -5.082499999999981810e+00 5.694376792420922234e-02
1.933399999999892316e+00 -5.082499999999981810e+00 5.493626572645166767e-02
2.089699999999993452e+00 -5.082499999999981810e+00 5.089069023147831800e-02
2.206900000000132422e+00 -5.082499999999981810e+00 6.098934341918257201e-02
2.363100000000031287e+00 -5.082499999999981810e+00 4.030289945244228123e-02
2.480299999999715510e+00 -5.082499999999981810e+00 4.786415138511286582e-02
2.636599999999816646e+00 -5.082499999999981810e+00 4.484780290523349838e-02
2.792799999999715510e+00 -5.082499999999981810e+00 5.084992876553400681e-02
2.909999999999854481e+00 -5.082499999999981810e+00 4.182126405886804621e-02
3.066299999999955617e+00 -5.082499999999981810e+00 4.582607808789708470e-02
3.222499999999854481e+00 -5.082499999999981810e+00 3.620637212503854258e-02
3.378699999999753345e+00 -5.082499999999981810e+00 4.131174573456410093e-02
3.495899999999892316e+00 -5.082499999999981810e+00 3.628789505692717882e-02
3.652199999999993452e+00 -5.082499999999981810e+00 3.474914971752925130e-02
3.769400000000132422e+00 -5.082499999999981810e+00 2.468106762928323761e-02
3.925600000000031287e+00 -5.082499999999981810e+00 2.368241171364749917e-02
4.081900000000132422e+00 -5.082499999999981810e+00 2.267356543152568293e-02
4.238100000000031287e+00 -5.082499999999981810e+00 1.862798993655233673e-02
4.355299999999715510e+00 -5.082499999999981810e+00 2.015654490946417951e-02
4.511599999999816646e+00 -5.082499999999981810e+00 2.014635454297810171e-02
4.667799999999715510e+00 -5.082499999999981810e+00 1.460279517455114959e-02
4.784999999999854481e+00 -5.082499999999981810e+00 2.215385674073565639e-02
4.941199999999753345e+00 -5.082499999999981810e+00 2.166471914940386670e-02
5.097499999999854481e+00 -5.082499999999981810e+00 1.611096941449083678e-02
5.214699999999993452e+00 -5.082499999999981810e+00 1.410346721673327863e-02
5.370899999999892316e+00 -5.082499999999981810e+00 1.360413925891541115e-02
5.527199999999993452e+00 -5.082499999999981810e+00 1.561164145667296582e-02
5.644400000000132422e+00 -5.082499999999981810e+00 1.611096941449083678e-02
5.800600000000031287e+00 -5.082499999999981810e+00 1.057760041254995897e-02
5.956900000000132422e+00 -5.082499999999981810e+00 1.612115978097691457e-02
6.074099999999816646e+00 -5.082499999999981810e+00 1.459260480806506832e-02
6.230299999999715510e+00 -5.082499999999981810e+00 1.006808208824601196e-02
6.386599999999816646e+00 -5.082499999999981810e+00 8.060579890488457286e-03
6.503799999999955617e+00 -5.082499999999981810e+00 6.042887326244823082e-03
6.659999999999854481e+00 -5.082499999999981810e+00 9.568754130428142740e-03
6.816199999999753345e+00 -5.082499999999981810e+00 1.208577465248964616e-02
6.972499999999854481e+00 -5.082499999999981810e+00 1.208577465248964616e-02
7.089699999999993452e+00 -5.082499999999981810e+00 1.057760041254995897e-02
7.245899999999892316e+00 -5.082499999999981810e+00 9.069426172610273520e-03
7.402199999999993452e+00 -5.082499999999981810e+00 8.060579890488457286e-03
7.519400000000132422e+00 -5.082499999999981810e+00 1.057760041254995897e-02
7.675600000000031287e+00 -5.082499999999981810e+00 1.108711873685390772e-02
7.831900000000132422e+00 -5.082499999999981810e+00 1.005789172175993243e-02
7.949099999999816646e+00 -5.082499999999981810e+00 8.060579890488457286e-03
8.105299999999715510e+00 -5.082499999999981810e+00 8.060579890488457286e-03
8.261599999999816646e+00 -5.082499999999981810e+00 8.060579890488457286e-03
8.378699999999753345e+00 -5.082499999999981810e+00 5.533369001940874332e-03
8.534999999999854481e+00 -5.082499999999981810e+00 8.570098214792406036e-03
8.691199999999753345e+00 -5.082499999999981810e+00 8.559907848306324771e-03
8.808399999999892316e+00 -5.082499999999981810e+00 6.042887326244823082e-03
8.964699999999993452e+00 -5.082499999999981810e+00 9.578944496914222270e-03
9.120899999999892316e+00 -5.082499999999981810e+00 8.549717481820246975e-03
9.238100000000031287e+00 -5.082499999999981810e+00 8.559907848306324771e-03
9.394400000000132422e+00 -5.082499999999981810e+00 6.552405650548770097e-03
9.550600000000031287e+00 -5.082499999999981810e+00 7.551061566184508536e-03
9.706900000000132422e+00 -5.082499999999981810e+00 6.542215284062692301e-03
9.824099999999816646e+00 -5.082499999999981810e+00 4.534713086305136760e-03
9.980299999999715510e+00 -5.082499999999981810e+00 5.533369001940874332e-03
1.009749999999985448e+01 -5.082499999999981810e+00 7.551061566184508536e-03
1.025369999999975335e+01 -5.082499999999981810e+00 4.534713086305136760e-03
1.040999999999985448e+01 -5.082499999999981810e+00 3.525866804183319658e-03
1.056629999999995562e+01 -5.082499999999981810e+00 1.004770135527385463e-02
1.068339999999989232e+01 -5.082499999999981810e+00 8.549717481820246975e-03
1.083969999999999345e+01 -5.082499999999981810e+00 7.051733608366639317e-03
1.099589999999989232e+01 -5.082499999999981810e+00 7.540871199698429873e-03
1.111310000000003129e+01 -5.082499999999981810e+00 9.059235806124193990e-03
1.126940000000013242e+01 -5.082499999999981810e+00 7.051733608366639317e-03
1.142560000000003129e+01 -5.082499999999981810e+00 6.032696959758743552e-03
1.154279999999971551e+01 -5.082499999999981810e+00 1.006808208824601196e-02
1.169909999999981665e+01 -5.082499999999981810e+00 6.542215284062692301e-03
1.185529999999971551e+01 -5.082499999999981810e+00 6.542215284062692301e-03
1.197249999999985448e+01 -5.082499999999981810e+00 1.308443056812538460e-02
1.212869999999975335e+01 -5.082499999999981810e+00 9.059235806124193990e-03
1.228499999999985448e+01 -5.082499999999981810e+00 9.038855073152036665e-03
1.244129999999995562e+01 -5.082499999999981810e+00 6.532024917576612771e-03
1.255839999999989232e+01 -5.082499999999981810e+00 9.059235806124193990e-03
1.271469999999999345e+01 -5.082499999999981810e+00 7.540871199698429873e-03
1.283190000000013242e+01 -5.082499999999981810e+00 1.004770135527385463e-02
1.298810000000003129e+01 -5.082499999999981810e+00 1.056741004606388118e-02
1.314440000000013242e+01 -5.082499999999981810e+00 1.005789172175993243e-02
1.330060000000003129e+01 -5.082499999999981810e+00 7.540871199698429873e-03
1.341779999999971551e+01 -5.082499999999981810e+00 7.540871199698429873e-03
1.357409999999981665e+01 -5.082499999999981810e+00 6.542215284062692301e-03
1.369119999999975335e+01 -5.082499999999981810e+00 6.032696959758743552e-03
1.384749999999985448e+01 -5.082499999999981810e+00 1.408308648376112131e-02
1.400379999999995562e+01 -5.082499999999981810e+00 1.207558428600356490e-02
1.412089999999989232e+01 -5.082499999999981810e+00 1.257491224382143585e-02
1.427719999999999345e+01 -5.082499999999981810e+00 8.050389524002377756e-03
1.443339999999989232e+01 -5.082499999999981810e+00 1.255453151084927679e-02
1.458969999999999345e+01 -5.082499999999981810e+00 1.054702931309172212e-02
1.470690000000013242e+01 -5.082499999999981810e+00 1.005789172175993243e-02
1.486310000000003129e+01 -5.082499999999981810e+00 1.609058868151867425e-02
1.501940000000013242e+01 -5.082499999999981810e+00 1.203482282005925025e-02
1.513659999999981665e+01 -5.082499999999981810e+00 1.055721967957780165e-02
1.529279999999971551e+01 -5.082499999999981810e+00 8.549717481820246975e-03
1.544909999999981665e+01 -5.082499999999981810e+00 1.255453151084927679e-02
1.556619999999975335e+01 -5.082499999999981810e+00 1.155587559521353835e-02
1.572249999999985448e+01 -5.082499999999981810e+00 1.808790051279015113e-02
1.587879999999995562e+01 -5.082499999999981810e+00 9.038855073152036665e-03
1.599589999999989232e+01 -5.082499999999981810e+00 1.205520355303140931e-02
1.615219999999999345e+01 -5.082499999999981810e+00 1.357356815945717429e-02
1.630839999999989232e+01 -5.082499999999981810e+00 1.204501318654532978e-02
1.642560000000003129e+01 -5.082499999999981810e+00 2.059473066836557328e-02
1.658190000000013242e+01 -5.082499999999981810e+00 1.305385946866714601e-02
1.673810000000003129e+01 -5.082499999999981810e+00 1.152530449575530323e-02
1.689440000000013242e+01 -5.082499999999981810e+00 1.403213465133072539e-02
1.701159999999981665e+01 -5.082499999999981810e+00 1.707905423066833489e-02
1.716779999999971551e+01 -5.082499999999981810e+00 1.305385946866714601e-02
-5.840000000000145519e+00 -4.613699999999880674e+00 6.653290278760952414e-02
-5.683700000000044383e+00 -4.613699999999880674e+00 6.917220770750397152e-02
-5.566600000000107684e+00 -4.613699999999880674e+00 8.700534905814215347e-02
-5.410300000000006548e+00 -4.613699999999880674e+00 9.923378884143689571e-02
-5.254100000000107684e+00 -4.613699999999880674e+00 1.173930219196296088e-01
-5.136899999999968713e+00 -4.613699999999880674e+00 1.235072418112769799e-01
-4.980599999999867578e+00 -4.613699999999880674e+00 1.343599821189510601e-01
-4.824399999999968713e+00 -4.613699999999880674e+00 1.353382573016146673e-01
-4.668099999999867578e+00 -4.613699999999880674e+00 1.672442947695278737e-01
-4.550900000000183354e+00 -4.613699999999880674e+00 1.479335502784082379e-01
-4.394700000000284490e+00 -4.613699999999880674e+00 1.536197747776403000e-01
-4.277500000000145519e+00 -4.613699999999880674e+00 1.493805823194314653e-01
-4.121200000000044383e+00 -4.613699999999880674e+00 1.774856130880372307e-01
-3.965000000000145519e+00 -4.613699999999880674e+00 1.556578480748560811e-01
-3.808800000000246655e+00 -4.613699999999880674e+00 1.586436254552772429e-01
-3.691600000000107684e+00 -4.613699999999880674e+00 1.596626621038851335e-01
-3.535300000000006548e+00 -4.613699999999880674e+00 1.764971475388875666e-01
-3.379100000000107684e+00 -4.613699999999880674e+00 1.545063366619291723e-01
-3.261899999999968713e+00 -4.613699999999880674e+00 1.724108105779699196e-01
-3.105599999999867578e+00 -4.613699999999880674e+00 1.602027515276472913e-01
-2.949399999999968713e+00 -4.613699999999880674e+00 1.738374618860209497e-01
-2.832200000000284490e+00 -4.613699999999880674e+00 1.880326424011289355e-01
-2.675900000000183354e+00 -4.613699999999880674e+00 1.904987110907600534e-01
-2.519700000000284490e+00 -4.613699999999880674e+00 1.830189820899781050e-01
-2.402500000000145519e+00 -4.613699999999880674e+00 1.895204359080964740e-01
-2.246200000000044383e+00 -4.613699999999880674e+00 1.812866197873446716e-01
-2.090000000000145519e+00 -4.613699999999880674e+00 1.888988235524456660e-01
-1.972800000000006548e+00 -4.613699999999880674e+00 1.772308539258852511e-01
-1.816600000000107684e+00 -4.613699999999880674e+00 1.863919933968702369e-01
-1.660300000000006548e+00 -4.613699999999880674e+00 1.771900924599409399e-01
-1.543099999999867578e+00 -4.613699999999880674e+00 1.657768819955325046e-01
-1.386899999999968713e+00 -4.613699999999880674e+00 1.863410415644398410e-01
-1.230599999999867578e+00 -4.613699999999880674e+00 1.666023016809048962e-01
-1.074399999999968713e+00 -4.613699999999880674e+00 1.604575106897992709e-01
-9.572000000002844899e-01 -4.613699999999880674e+00 1.790753102598655333e-01
-8.009000000001833541e-01 -4.613699999999880674e+00 1.528249261917261348e-01
-6.447000000002844899e-01 -4.613699999999880674e+00 1.593161896433584468e-01
-5.275000000001455192e-01 -4.613699999999880674e+00 1.618943523643364413e-01
-3.712000000000443833e-01 -4.613699999999880674e+00 1.487080181313502614e-01
-2.541000000001076842e-01 -4.613699999999880674e+00 1.441427339455868539e-01
-9.780000000000654836e-02 -4.613699999999880674e+00 1.298762208650763306e-01
5.839999999989231583e-02 -4.613699999999880674e+00 1.176987329142119842e-01
2.146999999999934516e-01 -4.613699999999880674e+00 1.167408384645205466e-01
3.319000000001324224e-01 -4.613699999999880674e+00 1.262586407625183038e-01
4.881000000000312866e-01 -4.613699999999880674e+00 1.272572966781540527e-01
6.444000000001324224e-01 -4.613699999999880674e+00 1.141219142775982687e-01
7.615999999998166459e-01 -4.613699999999880674e+00 1.074268434962443869e-01
9.177999999997155101e-01 -4.613699999999880674e+00 9.733838067502620373e-02
1.074099999999816646e+00 -4.613699999999880674e+00 1.009050089451538484e-01
1.191299999999955617e+00 -4.613699999999880674e+00 8.720915638786373714e-02
1.347499999999854481e+00 -4.613699999999880674e+00 7.997399618274766975e-02
1.503699999999753345e+00 -4.613699999999880674e+00 7.502147807051330608e-02
1.620899999999892316e+00 -4.613699999999880674e+00 9.128530298229532713e-02
1.777199999999993452e+00 -4.613699999999880674e+00 6.944734760262810669e-02
1.933399999999892316e+00 -4.613699999999880674e+00 8.008609021409453244e-02
2.089699999999993452e+00 -4.613699999999880674e+00 6.893782927832416141e-02
2.206900000000132422e+00 -4.613699999999880674e+00 7.859829670712700778e-02
2.363100000000031287e+00 -4.613699999999880674e+00 5.979707054031133118e-02
2.480299999999715510e+00 -4.613699999999880674e+00 6.739908393892624083e-02
2.636599999999816646e+00 -4.613699999999880674e+00 4.461342447605368133e-02
2.792799999999715510e+00 -4.613699999999880674e+00 5.624063263666977813e-02
2.909999999999854481e+00 -4.613699999999880674e+00 4.812910091375092320e-02
3.066299999999955617e+00 -4.613699999999880674e+00 5.678072206043195680e-02
3.222499999999854481e+00 -4.613699999999880674e+00 3.994623662542951675e-02
3.378699999999753345e+00 -4.613699999999880674e+00 4.256516081235181548e-02
3.495899999999892316e+00 -4.613699999999880674e+00 3.344478280731114778e-02
3.652199999999993452e+00 -4.613699999999880674e+00 4.205564248804786326e-02
3.769400000000132422e+00 -4.613699999999880674e+00 3.847882385143414768e-02
3.925600000000031287e+00 -4.613699999999880674e+00 3.343459244082506304e-02
4.081900000000132422e+00 -4.613699999999880674e+00 2.988834490366958432e-02
4.238100000000031287e+00 -4.613699999999880674e+00 3.039786322797353307e-02
4.355299999999715510e+00 -4.613699999999880674e+00 2.683123495784589876e-02
4.511599999999816646e+00 -4.613699999999880674e+00 2.938901694585171684e-02
4.667799999999715510e+00 -4.613699999999880674e+00 2.431421443578439534e-02
4.784999999999854481e+00 -4.613699999999880674e+00 1.824075601008133540e-02
4.941199999999753345e+00 -4.613699999999880674e+00 2.736113401512200310e-02
5.097499999999854481e+00 -4.613699999999880674e+00 2.329517778717649784e-02
5.214699999999993452e+00 -4.613699999999880674e+00 1.771085695280523106e-02
5.370899999999892316e+00 -4.613699999999880674e+00 2.077815726511499442e-02
5.527199999999993452e+00 -4.613699999999880674e+00 1.266662554219614642e-02
5.644400000000132422e+00 -4.613699999999880674e+00 2.076796689862891662e-02
5.800600000000031287e+00 -4.613699999999880674e+00 1.216729758437827547e-02
5.956900000000132422e+00 -4.613699999999880674e+00 8.610859680736718952e-03
6.074099999999816646e+00 -4.613699999999880674e+00 1.469450847292585842e-02
6.230299999999715510e+00 -4.613699999999880674e+00 1.368566219080404045e-02
6.386599999999816646e+00 -4.613699999999880674e+00 1.368566219080404045e-02
6.503799999999955617e+00 -4.613699999999880674e+00 1.063874261146643269e-02
6.659999999999854481e+00 -4.613699999999880674e+00 1.114826093577038144e-02
6.816199999999753345e+00 -4.613699999999880674e+00 8.111531722918851467e-03
6.972499999999854481e+00 -4.613699999999880674e+00 1.113807056928430191e-02
7.089699999999993452e+00 -4.613699999999880674e+00 9.120378005040667702e-03
7.245899999999892316e+00 -4.613699999999880674e+00 7.092495074310955702e-03
7.402199999999993452e+00 -4.613699999999880674e+00 1.164758889358824892e-02
7.519400000000132422e+00 -4.613699999999880674e+00 1.114826093577038144e-02
7.675600000000031287e+00 -4.613699999999880674e+00 1.063874261146643269e-02
7.831900000000132422e+00 -4.613699999999880674e+00 8.610859680736718952e-03
7.949099999999816646e+00 -4.613699999999880674e+00 9.629896329344616451e-03
8.105299999999715510e+00 -4.613699999999880674e+00 8.610859680736718952e-03
8.261599999999816646e+00 -4.613699999999880674e+00 6.593167116493086483e-03
8.378699999999753345e+00 -4.613699999999880674e+00 1.467412773995370109e-02
8.534999999999854481e+00 -4.613699999999880674e+00 4.055765861459425733e-03
8.691199999999753345e+00 -4.613699999999880674e+00 4.565284185763373616e-03
8.808399999999892316e+00 -4.613699999999880674e+00 8.621050047222800217e-03
8.964699999999993452e+00 -4.613699999999880674e+00 5.074802510067321498e-03
9.120899999999892316e+00 -4.613699999999880674e+00 9.099997272068510376e-03
9.238100000000031287e+00 -4.613699999999880674e+00 8.610859680736718952e-03
9.394400000000132422e+00 -4.613699999999880674e+00 7.102685440797034365e-03
9.550600000000031287e+00 -4.613699999999880674e+00 1.113807056928430191e-02
9.706900000000132422e+00 -4.613699999999880674e+00 7.082304707824876172e-03
9.824099999999816646e+00 -4.613699999999880674e+00 1.011903392067640614e-02
9.980299999999715510e+00 -4.613699999999880674e+00 8.610859680736718952e-03
1.009749999999985448e+01 -4.613699999999880674e+00 9.120378005040667702e-03
1.025369999999975335e+01 -4.613699999999880674e+00 8.621050047222800217e-03
1.040999999999985448e+01 -4.613699999999880674e+00 7.102685440797034365e-03
1.056629999999995562e+01 -4.613699999999880674e+00 8.091150989946692407e-03
1.068339999999989232e+01 -4.613699999999880674e+00 1.012922428716248394e-02
1.083969999999999345e+01 -4.613699999999880674e+00 8.621050047222800217e-03
1.099589999999989232e+01 -4.613699999999880674e+00 6.572786383520928290e-03
1.111310000000003129e+01 -4.613699999999880674e+00 8.101341356432771937e-03
1.126940000000013242e+01 -4.613699999999880674e+00 9.629896329344616451e-03
1.142560000000003129e+01 -4.613699999999880674e+00 8.091150989946692407e-03
1.154279999999971551e+01 -4.613699999999880674e+00 7.092495074310955702e-03
1.169909999999981665e+01 -4.613699999999880674e+00 9.629896329344616451e-03
1.185529999999971551e+01 -4.613699999999880674e+00 1.113807056928430191e-02
1.197249999999985448e+01 -4.613699999999880674e+00 1.011903392067640614e-02
1.212869999999975335e+01 -4.613699999999880674e+00 7.092495074310955702e-03
1.228499999999985448e+01 -4.613699999999880674e+00 1.010884355419032661e-02
1.244129999999995562e+01 -4.613699999999880674e+00 8.610859680736718952e-03
1.255839999999989232e+01 -4.613699999999880674e+00 1.266662554219614642e-02
1.271469999999999345e+01 -4.613699999999880674e+00 7.072114341338797509e-03
1.283190000000013242e+01 -4.613699999999880674e+00 9.619705962858536921e-03
1.298810000000003129e+01 -4.613699999999880674e+00 8.101341356432771937e-03
1.314440000000013242e+01 -4.613699999999880674e+00 8.091150989946692407e-03
1.330060000000003129e+01 -4.613699999999880674e+00 1.264624480922398736e-02
1.341779999999971551e+01 -4.613699999999880674e+00 9.619705962858536921e-03
1.357409999999981665e+01 -4.613699999999880674e+00 8.101341356432771937e-03
1.369119999999975335e+01 -4.613699999999880674e+00 1.213672648492004034e-02
1.384749999999985448e+01 -4.613699999999880674e+00 1.164758889358824892e-02
1.400379999999995562e+01 -4.613699999999880674e+00 1.519383643074372764e-02
1.412089999999989232e+01 -4.613699999999880674e+00 9.110187638554589906e-03
1.427719999999999345e+01 -4.613699999999880674e+00 1.468431810643977889e-02
1.443339999999989232e+01 -4.613699999999880674e+00 1.011903392067640614e-02
1.458969999999999345e+01 -4.613699999999880674e+00 1.062855224498035489e-02
1.470690000000013242e+01 -4.613699999999880674e+00 1.163739852710217113e-02
1.486310000000003129e+01 -4.613699999999880674e+00 1.721152899498736011e-02
1.501940000000013242e+01 -4.613699999999880674e+00 7.581632665642746259e-03
1.513659999999981665e+01 -4.613699999999880674e+00 1.161701779413001380e-02
1.529279999999971551e+01 -4.613699999999880674e+00 1.467412773995370109e-02
1.544909999999981665e+01 -4.613699999999880674e+00 1.871970323492704730e-02
1.556619999999975335e+01 -4.613699999999880674e+00 1.364490072485972753e-02
1.572249999999985448e+01 -4.613699999999880674e+00 1.467412773995370109e-02
1.587879999999995562e+01 -4.613699999999880674e+00 1.465374700698154377e-02
1.599589999999989232e+01 -4.613699999999880674e+00 1.061836187849427536e-02
1.615219999999999345e+01 -4.613699999999880674e+00 1.212653611843396255e-02
1.630839999999989232e+01 -4.613699999999880674e+00 1.111768983631214285e-02
1.642560000000003129e+01 -4.613699999999880674e+00 1.566259328910335827e-02
1.658190000000013242e+01 -4.613699999999880674e+00 1.264624480922398736e-02
1.673810000000003129e+01 -4.613699999999880674e+00 1.565240292261728047e-02
1.689440000000013242e+01 -4.613699999999880674e+00 1.865856103601057359e-02
1.701159999999981665e+01 -4.613699999999880674e+00 1.263605444273790783e-02
1.716779999999971551e+01 -4.613699999999880674e+00 1.414422868267759502e-02
-5.840000000000145519e+00 -4.066900000000259752e+00 5.673996059448764562e-02
-5.683700000000044383e+00 -4.066900000000259752e+00 5.272495619897253627e-02
-5.566600000000107684e+00 -4.066900000000259752e+00 6.608452666222205951e-02
-5.410300000000006548e+00 -4.066900000000259752e+00 7.118990027174761093e-02
-5.254100000000107684e+00 -4.066900000000259752e+00 8.346929188747274908e-02
-5.136899999999968713e+00 -4.066900000000259752e+00 9.817399072688468009e-02
-4.980599999999867578e+00 -4.066900000000259752e+00 1.222742074664614209e-01
-4.824399999999968713e+00 -4.066900000000259752e+00 1.352057825372956212e-01
-4.668099999999867578e+00 -4.066900000000259752e+00 1.397710667230590009e-01
-4.550900000000183354e+00 -4.066900000000259752e+00 1.612014074432830402e-01
-4.394700000000284490e+00 -4.066900000000259752e+00 1.786473148674502243e-01
-4.277500000000145519e+00 -4.066900000000259752e+00 1.627197720497088052e-01
-4.121200000000044383e+00 -4.066900000000259752e+00 1.753762072254188842e-01
-3.965000000000145519e+00 -4.066900000000259752e+00 2.149963521232938768e-01
-3.808800000000246655e+00 -4.066900000000259752e+00 2.147721640606001514e-01
-3.691600000000107684e+00 -4.066900000000259752e+00 2.067829167355142161e-01
-3.535300000000006548e+00 -4.066900000000259752e+00 2.041843732815640799e-01
-3.379100000000107684e+00 -4.066900000000259752e+00 2.232301682440456791e-01
-3.261899999999968713e+00 -4.066900000000259752e+00 1.927813531836417293e-01
-3.105599999999867578e+00 -4.066900000000259752e+00 1.985185295153042151e-01
-2.949399999999968713e+00 -4.066900000000259752e+00 2.112564876229028887e-01
-2.832200000000284490e+00 -4.066900000000259752e+00 2.070784373636105347e-01
-2.675900000000183354e+00 -4.066900000000259752e+00 2.133251320195769241e-01
-2.519700000000284490e+00 -4.066900000000259752e+00 2.082299487765374435e-01
-2.402500000000145519e+00 -4.066900000000259752e+00 2.291405808059714666e-01
-2.246200000000044383e+00 -4.066900000000259752e+00 2.295481954654146062e-01
-2.090000000000145519e+00 -4.066900000000259752e+00 2.266439410168821222e-01
-1.972800000000006548e+00 -4.066900000000259752e+00 2.479825684387314821e-01
-1.816600000000107684e+00 -4.066900000000259752e+00 2.259000442633983530e-01
-1.660300000000006548e+00 -4.066900000000259752e+00 2.363247891786571520e-01
-1.543099999999867578e+00 -4.066900000000259752e+00 2.336447227928183934e-01
-1.386899999999968713e+00 -4.066900000000259752e+00 2.334816769290410932e-01
-1.230599999999867578e+00 -4.066900000000259752e+00 2.326562572436687293e-01
-1.074399999999968713e+00 -4.066900000000259752e+00 2.314130325323670578e-01
-9.572000000002844899e-01 -4.066900000000259752e+00 2.350509933678972818e-01
-8.009000000001833541e-01 -4.066900000000259752e+00 2.197552532722927554e-01
-6.447000000002844899e-01 -4.066900000000259752e+00 2.212736178787185204e-01
-5.275000000001455192e-01 -4.066900000000259752e+00 2.020036348535431958e-01
-3.712000000000443833e-01 -4.066900000000259752e+00 2.069153914998332622e-01
-2.541000000001076842e-01 -4.066900000000259752e+00 1.893777707772913710e-01
-9.780000000000654836e-02 -4.066900000000259752e+00 1.992522359023018996e-01
5.839999999989231583e-02 -4.066900000000259752e+00 1.822547046035221940e-01
2.146999999999934516e-01 -4.066900000000259752e+00 1.701689299510325271e-01
3.319000000001324224e-01 -4.066900000000259752e+00 1.565138388596867269e-01
4.881000000000312866e-01 -4.066900000000259752e+00 1.537012977095289223e-01
6.444000000001324224e-01 -4.066900000000259752e+00 1.445197775055717948e-01
7.615999999998166459e-01 -4.066900000000259752e+00 1.493703919529453805e-01
9.177999999997155101e-01 -4.066900000000259752e+00 1.357560623275438916e-01
1.074099999999816646e+00 -4.066900000000259752e+00 1.368362411750682628e-01
1.191299999999955617e+00 -4.066900000000259752e+00 1.271146315473489496e-01
1.347499999999854481e+00 -4.066900000000259752e+00 1.173522604536852837e-01
1.503699999999753345e+00 -4.066900000000259752e+00 1.035748849645065361e-01
1.620899999999892316e+00 -4.066900000000259752e+00 1.113093731274404641e-01
1.777199999999993452e+00 -4.066900000000259752e+00 1.015470020337768259e-01
1.933399999999892316e+00 -4.066900000000259752e+00 1.111463272636632055e-01
2.089699999999993452e+00 -4.066900000000259752e+00 9.185596350551573919e-02
2.206900000000132422e+00 -4.066900000000259752e+00 8.373424141611081339e-02
2.363100000000031287e+00 -4.066900000000259752e+00 9.433222256163292796e-02
2.480299999999715510e+00 -4.066900000000259752e+00 8.414185607555396684e-02
2.636599999999816646e+00 -4.066900000000259752e+00 6.686918488165012608e-02
2.792799999999715510e+00 -4.066900000000259752e+00 6.428083179418607462e-02
2.909999999999854481e+00 -4.066900000000259752e+00 5.865574949387048626e-02
3.066299999999955617e+00 -4.066900000000259752e+00 6.175362090563848994e-02
3.222499999999854481e+00 -4.066900000000259752e+00 5.454903179998066981e-02
3.378699999999753345e+00 -4.066900000000259752e+00 4.946403892342726705e-02
3.495899999999892316e+00 -4.066900000000259752e+00 5.199124981197485174e-02
3.652199999999993452e+00 -4.066900000000259752e+00 4.894433023263724397e-02
3.769400000000132422e+00 -4.066900000000259752e+00 4.022137652055365192e-02
3.925600000000031287e+00 -4.066900000000259752e+00 3.365878050351879536e-02
4.081900000000132422e+00 -4.066900000000259752e+00 4.588722028681355147e-02
4.238100000000031287e+00 -4.066900000000259752e+00 3.518733547643064508e-02
4.355299999999715510e+00 -4.066900000000259752e+00 4.028251871947012563e-02
4.511599999999816646e+00 -4.066900000000259752e+00 3.468800751861277759e-02
4.667799999999715510e+00 -4.066900000000259752e+00 3.568666343424851950e-02
4.784999999999854481e+00 -4.066900000000259752e+00 2.801331747023105834e-02
4.941199999999753345e+00 -4.066900000000259752e+00 4.385933735608384121e-02
5.097499999999854481e+00 -4.066900000000259752e+00 2.396774197525771213e-02
5.214699999999993452e+00 -4.066900000000259752e+00 2.140995998725189406e-02
5.370899999999892316e+00 -4.066900000000259752e+00 2.549629694816955491e-02
5.527199999999993452e+00 -4.066900000000259752e+00 2.854321652750716268e-02
5.644400000000132422e+00 -4.066900000000259752e+00 1.835285004142820503e-02
5.800600000000031287e+00 -4.066900000000259752e+00 2.191947831155584281e-02
5.956900000000132422e+00 -4.066900000000259752e+00 2.090044166294794531e-02
6.074099999999816646e+00 -4.066900000000259752e+00 2.085968019700362719e-02
6.230299999999715510e+00 -4.066900000000259752e+00 1.577468732045022790e-02
6.386599999999816646e+00 -4.066900000000259752e+00 1.427670344699662197e-02
6.503799999999955617e+00 -4.066900000000259752e+00 1.733381339282031100e-02
6.659999999999854481e+00 -4.066900000000259752e+00 1.527535936263235868e-02
6.816199999999753345e+00 -4.066900000000259752e+00 1.529574009560451774e-02
6.972499999999854481e+00 -4.066900000000259752e+00 1.324747643190264668e-02
7.089699999999993452e+00 -4.066900000000259752e+00 1.477603140481449119e-02
7.245899999999892316e+00 -4.066900000000259752e+00 1.530593046209059727e-02
7.402199999999993452e+00 -4.066900000000259752e+00 1.220805905032259185e-02
7.519400000000132422e+00 -4.066900000000259752e+00 1.020055685256503718e-02
7.675600000000031287e+00 -4.066900000000259752e+00 8.672001879653194398e-03
7.831900000000132422e+00 -4.066900000000259752e+00 7.133256540255271221e-03
7.949099999999816646e+00 -4.066900000000259752e+00 1.274814847408477746e-02
8.105299999999715510e+00 -4.066900000000259752e+00 9.181520203957143147e-03
8.261599999999816646e+00 -4.066900000000259752e+00 1.019036648607895938e-02
8.378699999999753345e+00 -4.066900000000259752e+00 9.181520203957143147e-03
8.534999999999854481e+00 -4.066900000000259752e+00 8.672001879653194398e-03
8.691199999999753345e+00 -4.066900000000259752e+00 7.652965231045298633e-03
8.808399999999892316e+00 -4.066900000000259752e+00 1.071007517686898593e-02
8.964699999999993452e+00 -4.066900000000259752e+00 1.071007517686898593e-02
9.120899999999892316e+00 -4.066900000000259752e+00 8.651621146681035338e-03
9.238100000000031287e+00 -4.066900000000259752e+00 7.642774864559219103e-03
9.394400000000132422e+00 -4.066900000000259752e+00 8.162483555349245648e-03
9.550600000000031287e+00 -4.066900000000259752e+00 8.142102822377088323e-03
9.706900000000132422e+00 -4.066900000000259752e+00 5.095183243039479691e-03
9.824099999999816646e+00 -4.066900000000259752e+00 1.121959350117293468e-02
9.980299999999715510e+00 -4.066900000000259752e+00 1.171892145899080216e-02
1.009749999999985448e+01 -4.066900000000259752e+00 9.680848161775010632e-03
1.025369999999975335e+01 -4.066900000000259752e+00 9.691038528261088428e-03
1.040999999999985448e+01 -4.066900000000259752e+00 7.143446906741349883e-03
1.056629999999995562e+01 -4.066900000000259752e+00 1.069988481038290813e-02
1.068339999999989232e+01 -4.066900000000259752e+00 8.661811513167114868e-03
1.083969999999999345e+01 -4.066900000000259752e+00 6.124410258133454119e-03
1.099589999999989232e+01 -4.066900000000259752e+00 9.171329837471061883e-03
1.111310000000003129e+01 -4.066900000000259752e+00 1.376718512269267322e-02
1.126940000000013242e+01 -4.066900000000259752e+00 1.020055685256503718e-02
1.142560000000003129e+01 -4.066900000000259752e+00 7.632584498073140440e-03
1.154279999999971551e+01 -4.066900000000259752e+00 9.680848161775010632e-03
1.169909999999981665e+01 -4.066900000000259752e+00 1.477603140481449119e-02
1.185529999999971551e+01 -4.066900000000259752e+00 9.161139470984984087e-03
1.197249999999985448e+01 -4.066900000000259752e+00 1.018017611959287985e-02
1.212869999999975335e+01 -4.066900000000259752e+00 1.325766679838872621e-02
1.228499999999985448e+01 -4.066900000000259752e+00 8.641430780194957542e-03
1.244129999999995562e+01 -4.066900000000259752e+00 1.120940313468685341e-02
1.255839999999989232e+01 -4.066900000000259752e+00 1.222843978329475091e-02
1.271469999999999345e+01 -4.066900000000259752e+00 1.322709569893048935e-02
1.283190000000013242e+01 -4.066900000000259752e+00 7.133256540255271221e-03
1.298810000000003129e+01 -4.066900000000259752e+00 1.019036648607895938e-02
1.314440000000013242e+01 -4.066900000000259752e+00 1.171892145899080216e-02
1.330060000000003129e+01 -4.066900000000259752e+00 1.117883203522861829e-02
1.341779999999971551e+01 -4.066900000000259752e+00 5.594511200857348911e-03
1.357409999999981665e+01 -4.066900000000259752e+00 1.527535936263235868e-02
1.369119999999975335e+01 -4.066900000000259752e+00 1.373661402323443810e-02
1.384749999999985448e+01 -4.066900000000259752e+00 1.629439601124025444e-02
1.400379999999995562e+01 -4.066900000000259752e+00 1.425632271402446465e-02
1.412089999999989232e+01 -4.066900000000259752e+00 1.778218951820778257e-02
1.427719999999999345e+01 -4.066900000000259752e+00 1.272776774111261840e-02
1.443339999999989232e+01 -4.066900000000259752e+00 1.474546030535625434e-02
1.458969999999999345e+01 -4.066900000000259752e+00 1.170873109250472437e-02
1.470690000000013242e+01 -4.066900000000259752e+00 1.780257025117994163e-02
1.486310000000003129e+01 -4.066900000000259752e+00 1.578487768693630916e-02
1.501940000000013242e+01 -4.066900000000259752e+00 1.780257025117994163e-02
1.513659999999981665e+01 -4.066900000000259752e+00 1.727267119390383382e-02
1.529279999999971551e+01 -4.066900000000259752e+00 1.474546030535625434e-02
1.544909999999981665e+01 -4.066900000000259752e+00 1.679372396905812539e-02
1.556619999999975335e+01 -4.066900000000259752e+00 1.577468732045022790e-02
1.572249999999985448e+01 -4.066900000000259752e+00 1.170873109250472437e-02
1.587879999999995562e+01 -4.066900000000259752e+00 1.471488920589801574e-02
1.599589999999989232e+01 -4.066900000000259752e+00 1.373661402323443810e-02
1.615219999999999345e+01 -4.066900000000259752e+00 1.781276061766601942e-02
1.630839999999989232e+01 -4.066900000000259752e+00 1.776180878523562698e-02
1.642560000000003129e+01 -4.066900000000259752e+00 1.933112522409178441e-02
1.658190000000013242e+01 -4.066900000000259752e+00 2.287737276124726313e-02
1.673810000000003129e+01 -4.066900000000259752e+00 1.930055412463354755e-02
1.689440000000013242e+01 -4.066900000000259752e+00 2.235766407045723658e-02
1.701159999999981665e+01 -4.066900000000259752e+00 1.780257025117994163e-02
1.716779999999971551e+01 -4.066900000000259752e+00 1.881141653330175786e-02
-5.840000000000145519e+00 -3.519999999999981810e+00 2.776874867456516349e-02
-5.683700000000044383e+00 -3.519999999999981810e+00 3.447400982240511613e-02
-5.566600000000107684e+00 -3.519999999999981810e+00 4.528598866413489216e-02
-5.410300000000006548e+00 -3.519999999999981810e+00 5.770804541066514720e-02
-5.254100000000107684e+00 -3.519999999999981810e+00 6.440311619201902205e-02
-5.136899999999968713e+00 -3.519999999999981810e+00 7.561251932670587372e-02
-4.980599999999867578e+00 -3.519999999999981810e+00 8.033065900976042728e-02
-4.824399999999968713e+00 -3.519999999999981810e+00 8.755562884839040994e-02
-4.668099999999867578e+00 -3.519999999999981810e+00 1.179229209769057096e-01
-4.550900000000183354e+00 -3.519999999999981810e+00 1.290915626456482501e-01
-4.394700000000284490e+00 -3.519999999999981810e+00 1.538847243062783643e-01
-4.277500000000145519e+00 -3.519999999999981810e+00 1.737967004200766385e-01
-4.121200000000044383e+00 -3.519999999999981810e+00 1.717891982223190839e-01
-3.965000000000145519e+00 -3.519999999999981810e+00 2.003527954827984126e-01
-3.808800000000246655e+00 -3.519999999999981810e+00 2.196839207068901900e-01
-3.691600000000107684e+00 -3.519999999999981810e+00 2.283966840524876973e-01
-3.535300000000006548e+00 -3.519999999999981810e+00 2.511313916829298609e-01
-3.379100000000107684e+00 -3.519999999999981810e+00 2.585499784847953286e-01
-3.261899999999968713e+00 -3.519999999999981810e+00 2.499696899035168396e-01
-3.105599999999867578e+00 -3.519999999999981810e+00 2.775346312483604194e-01
-2.949399999999968713e+00 -3.519999999999981810e+00 2.737540052820251479e-01
-2.832200000000284490e+00 -3.519999999999981810e+00 2.721948792096550718e-01
-2.675900000000183354e+00 -3.519999999999981810e+00 2.588353087464055347e-01
-2.519700000000284490e+00 -3.519999999999981810e+00 2.723375443404601470e-01
-2.402500000000145519e+00 -3.519999999999981810e+00 2.794708008807154642e-01
-2.246200000000044383e+00 -3.519999999999981810e+00 2.686486316724995826e-01
-2.090000000000145519e+00 -3.519999999999981810e+00 2.866957707193454330e-01
-1.972800000000006548e+00 -3.519999999999981810e+00 2.999534375177341783e-01
-1.816600000000107684e+00 -3.519999999999981810e+00 2.902725893559591208e-01
-1.660300000000006548e+00 -3.519999999999981810e+00 2.766990211965019708e-01
-1.543099999999867578e+00 -3.519999999999981810e+00 3.006667631717596656e-01
-1.386899999999968713e+00 -3.519999999999981810e+00 3.149332762522701890e-01
-1.230599999999867578e+00 -3.519999999999981810e+00 3.122022580340010345e-01
-1.074399999999968713e+00 -3.519999999999981810e+00 2.904865870521667892e-01
-9.572000000002844899e-01 -3.519999999999981810e+00 3.001164833815114230e-01
-8.009000000001833541e-01 -3.519999999999981810e+00 2.939105501914893170e-01
-6.447000000002844899e-01 -3.519999999999981810e+00 2.827011470568024931e-01
-5.275000000001455192e-01 -3.519999999999981810e+00 3.089107696589976082e-01
-3.712000000000443833e-01 -3.519999999999981810e+00 2.795319430796319171e-01
-2.541000000001076842e-01 -3.519999999999981810e+00 2.775448216148465042e-01
-9.780000000000654836e-02 -3.519999999999981810e+00 2.603740540858034969e-01
5.839999999989231583e-02 -3.519999999999981810e+00 2.609141435095656547e-01
2.146999999999934516e-01 -3.519999999999981810e+00 2.456591648799054672e-01
3.319000000001324224e-01 -3.519999999999981810e+00 2.396978004855492839e-01
4.881000000000312866e-01 -3.519999999999981810e+00 2.202647715965967146e-01
6.444000000001324224e-01 -3.519999999999981810e+00 2.070376758976661957e-01
7.615999999998166459e-01 -3.519999999999981810e+00 1.960626511921591542e-01
9.177999999997155101e-01 -3.519999999999981810e+00 1.791466428252680987e-01
1.074099999999816646e+00 -3.519999999999981810e+00 1.714834872277367361e-01
1.191299999999955617e+00 -3.519999999999981810e+00 1.803796771700836576e-01
1.347499999999854481e+00 -3.519999999999981810e+00 1.763646727745685483e-01
1.503699999999753345e+00 -3.519999999999981810e+00 1.616395932021844617e-01
1.620899999999892316e+00 -3.519999999999981810e+00 1.540273894370834673e-01
1.777199999999993452e+00 -3.519999999999981810e+00 1.457426214839012690e-01
1.933399999999892316e+00 -3.519999999999981810e+00 1.287654709180937329e-01
2.089699999999993452e+00 -3.519999999999981810e+00 1.447235848352933785e-01
2.206900000000132422e+00 -3.519999999999981810e+00 1.165268407683128921e-01
2.363100000000031287e+00 -3.519999999999981810e+00 1.173930219196296088e-01
2.480299999999715510e+00 -3.519999999999981810e+00 9.939683470521416819e-02
2.636599999999816646e+00 -3.519999999999981810e+00 9.495383491728373593e-02
2.792799999999715510e+00 -3.519999999999981810e+00 9.523916517889395583e-02
2.909999999999854481e+00 -3.519999999999981810e+00 8.771867471216768242e-02
3.066299999999955617e+00 -3.519999999999981810e+00 8.412147534258179737e-02
3.222499999999854481e+00 -3.519999999999981810e+00 7.116951953877544146e-02
3.378699999999753345e+00 -3.519999999999981810e+00 7.079247597879052833e-02
3.495899999999892316e+00 -3.519999999999981810e+00 6.462730425471276130e-02
3.652199999999993452e+00 -3.519999999999981810e+00 6.151924247645867289e-02
3.769400000000132422e+00 -3.519999999999981810e+00 5.893088938899462143e-02
3.925600000000031287e+00 -3.519999999999981810e+00 5.332618782165119559e-02
4.081900000000132422e+00 -3.519999999999981810e+00 4.615216981545160191e-02
4.238100000000031287e+00 -3.519999999999981810e+00 5.076840583364537751e-02
4.355299999999715510e+00 -3.519999999999981810e+00 4.719158719703165500e-02
4.511599999999816646e+00 -3.519999999999981810e+00 3.794892479415804681e-02
4.667799999999715510e+00 -3.519999999999981810e+00 4.101622510646781017e-02
4.784999999999854481e+00 -3.519999999999981810e+00 3.333268877596427815e-02
4.941199999999753345e+00 -3.519999999999981810e+00 3.179394343656635064e-02
5.097499999999854481e+00 -3.519999999999981810e+00 3.692988814555014931e-02
5.214699999999993452e+00 -3.519999999999981810e+00 2.766684500970437513e-02
5.370899999999892316e+00 -3.519999999999981810e+00 3.331230804299211562e-02
5.527199999999993452e+00 -3.519999999999981810e+00 3.177356270359419504e-02
5.644400000000132422e+00 -3.519999999999981810e+00 2.307098972448276206e-02
5.800600000000031287e+00 -3.519999999999981810e+00 2.870626239128442822e-02
5.956900000000132422e+00 -3.519999999999981810e+00 2.000368941217299870e-02
6.074099999999816646e+00 -3.519999999999981810e+00 2.612809967030645109e-02
6.230299999999715510e+00 -3.519999999999981810e+00 2.409002637309065956e-02
6.386599999999816646e+00 -3.519999999999981810e+00 2.256147140017881331e-02
6.503799999999955617e+00 -3.519999999999981810e+00 1.332899936379127771e-02
6.659999999999854481e+00 -3.519999999999981810e+00 1.589697171828317532e-02
6.816199999999753345e+00 -3.519999999999981810e+00 1.641668040907320186e-02
6.972499999999854481e+00 -3.519999999999981810e+00 1.896427203059294561e-02
7.089699999999993452e+00 -3.519999999999981810e+00 2.102272606078089273e-02
7.245899999999892316e+00 -3.519999999999981810e+00 1.332899936379127771e-02
7.402199999999993452e+00 -3.519999999999981810e+00 1.537726302749314877e-02
7.519400000000132422e+00 -3.519999999999981810e+00 1.538745339397922830e-02
7.675600000000031287e+00 -3.519999999999981810e+00 1.180044439087943493e-02
7.831900000000132422e+00 -3.519999999999981810e+00 1.791466428252680779e-02
7.949099999999816646e+00 -3.519999999999981810e+00 1.794523538198504811e-02
8.105299999999715510e+00 -3.519999999999981810e+00 1.692619873337715061e-02
8.261599999999816646e+00 -3.519999999999981810e+00 1.280929067300125117e-02
8.378699999999753345e+00 -3.519999999999981810e+00 1.640649004258712407e-02
8.534999999999854481e+00 -3.519999999999981810e+00 1.026169905148151262e-02
8.691199999999753345e+00 -3.519999999999981810e+00 1.179025402439335540e-02
8.808399999999892316e+00 -3.519999999999981810e+00 8.712763345597510783e-03
8.964699999999993452e+00 -3.519999999999981810e+00 1.486774470318920176e-02
9.120899999999892316e+00 -3.519999999999981810e+00 1.640649004258712407e-02
9.238100000000031287e+00 -3.519999999999981810e+00 1.588678135179709752e-02
9.394400000000132422e+00 -3.519999999999981810e+00 1.077121737578545964e-02
9.550600000000031287e+00 -3.519999999999981810e+00 7.693726696989614151e-03
9.706900000000132422e+00 -3.519999999999981810e+00 1.076102700929938011e-02
9.824099999999816646e+00 -3.519999999999981810e+00 9.232472036387537329e-03
9.980299999999715510e+00 -3.519999999999981810e+00 9.212091303415378268e-03
1.009749999999985448e+01 -3.519999999999981810e+00 1.127054533360332886e-02
1.025369999999975335e+01 -3.519999999999981810e+00 1.128073570008940665e-02
1.040999999999985448e+01 -3.519999999999981810e+00 8.712763345597510783e-03
1.056629999999995562e+01 -3.519999999999981810e+00 9.731799994205404813e-03
1.068339999999989232e+01 -3.519999999999981810e+00 1.024131831850935356e-02
1.083969999999999345e+01 -3.519999999999981810e+00 1.077121737578545964e-02
1.099589999999989232e+01 -3.519999999999981810e+00 1.639629967610104627e-02
1.111310000000003129e+01 -3.519999999999981810e+00 1.588678135179709752e-02
1.126940000000013242e+01 -3.519999999999981810e+00 8.203245021293562034e-03
1.142560000000003129e+01 -3.519999999999981810e+00 6.644118948923480664e-03
1.154279999999971551e+01 -3.519999999999981810e+00 1.127054533360332886e-02
1.169909999999981665e+01 -3.519999999999981810e+00 1.127054533360332886e-02
1.185529999999971551e+01 -3.519999999999981810e+00 1.431746491294093662e-02
1.197249999999985448e+01 -3.519999999999981810e+00 1.076102700929938011e-02
1.212869999999975335e+01 -3.519999999999981810e+00 1.179025402439335540e-02
1.228499999999985448e+01 -3.519999999999981810e+00 1.226920124923906730e-02
1.244129999999995562e+01 -3.519999999999981810e+00 1.382832732160914693e-02
1.255839999999989232e+01 -3.519999999999981810e+00 1.229977234869730415e-02
1.271469999999999345e+01 -3.519999999999981810e+00 1.430727454645485883e-02
1.283190000000013242e+01 -3.519999999999981810e+00 1.024131831850935356e-02
1.298810000000003129e+01 -3.519999999999981810e+00 1.076102700929938011e-02
1.314440000000013242e+01 -3.519999999999981810e+00 1.434803601239917521e-02
1.330060000000003129e+01 -3.519999999999981810e+00 1.176987329142119634e-02
1.341779999999971551e+01 -3.519999999999981810e+00 1.178006365790727761e-02
1.357409999999981665e+01 -3.519999999999981810e+00 7.683536330503534621e-03
1.369119999999975335e+01 -3.519999999999981810e+00 1.638610930961496501e-02
1.384749999999985448e+01 -3.519999999999981810e+00 1.229977234869730415e-02
1.400379999999995562e+01 -3.519999999999981810e+00 1.586640061882493846e-02
1.412089999999989232e+01 -3.519999999999981810e+00 1.430727454645485883e-02
1.427719999999999345e+01 -3.519999999999981810e+00 1.433784564591309395e-02
1.443339999999989232e+01 -3.519999999999981810e+00 1.997311831271475838e-02
1.458969999999999345e+01 -3.519999999999981810e+00 1.687524690094675470e-02
1.470690000000013242e+01 -3.519999999999981810e+00 1.483717360373096490e-02
1.486310000000003129e+01 -3.519999999999981810e+00 1.279910030651517164e-02
1.501940000000013242e+01 -3.519999999999981810e+00 1.585621025233886067e-02
1.513659999999981665e+01 -3.519999999999981810e+00 1.889293946519039064e-02
1.529279999999971551e+01 -3.519999999999981810e+00 1.535688229452099145e-02
1.544909999999981665e+01 -3.519999999999981810e+00 1.432765527942701615e-02
1.556619999999975335e+01 -3.519999999999981810e+00 1.482698323724488537e-02
1.572249999999985448e+01 -3.519999999999981810e+00 2.149148291914052683e-02
1.587879999999995562e+01 -3.519999999999981810e+00 2.298946679259413275e-02
1.599589999999989232e+01 -3.519999999999981810e+00 2.148129255265444557e-02
1.615219999999999345e+01 -3.519999999999981810e+00 1.735419412579246659e-02
1.630839999999989232e+01 -3.519999999999981810e+00 2.095139349537833776e-02
1.642560000000003129e+01 -3.519999999999981810e+00 2.351936584987023710e-02
1.658190000000013242e+01 -3.519999999999981810e+00 1.329842826433304259e-02
1.673810000000003129e+01 -3.519999999999981810e+00 2.348879475041200024e-02
1.689440000000013242e+01 -3.519999999999981810e+00 2.197043014398623526e-02
1.701159999999981665e+01 -3.519999999999981810e+00 2.250032920126233960e-02
1.716779999999971551e+01 -3.519999999999981810e+00 2.657647579569392265e-02
-5.840000000000145519e+00 -3.051300000000082946e+00 2.791141380537026997e-02
-5.683700000000044383e+00 -3.051300000000082946e+00 2.897121191992248213e-02
-5.566600000000107684e+00 -3.051300000000082946e+00 3.315945254570093481e-02
-5.410300000000006548e+00 -3.051300000000082946e+00 3.523828730886104099e-02
-5.254100000000107684e+00 -3.051300000000082946e+00 4.766034405539128910e-02
-5.136899999999968713e+00 -3.051300000000082946e+00 4.654959410840868450e-02
-4.980599999999867578e+00 -3.051300000000082946e+00 5.800356603876143102e-02
-4.824399999999968713e+00 -3.051300000000082946e+00 7.094533147608171608e-02
-4.668099999999867578e+00 -3.051300000000082946e+00 8.184902361618620614e-02
-4.550900000000183354e+00 -3.051300000000082946e+00 9.828608475823155666e-02
-4.394700000000284490e+00 -3.051300000000082946e+00 1.148454302981098546e-01
-4.277500000000145519e+00 -3.051300000000082946e+00 1.189623383584857558e-01
-4.121200000000044383e+00 -3.051300000000082946e+00 1.443159701758502111e-01
-3.965000000000145519e+00 -3.051300000000082946e+00 1.635655724680533940e-01
-3.808800000000246655e+00 -3.051300000000082946e+00 1.936067728690141210e-01
-3.691600000000107684e+00 -3.051300000000082946e+00 2.147823544270862361e-01
-3.535300000000006548e+00 -3.051300000000082946e+00 2.389946651980097980e-01
-3.379100000000107684e+00 -3.051300000000082946e+00 2.705746109383684872e-01
-3.261899999999968713e+00 -3.051300000000082946e+00 2.737132438160808645e-01
-3.105599999999867578e+00 -3.051300000000082946e+00 3.178375307008027284e-01
-2.949399999999968713e+00 -3.051300000000082946e+00 3.237377528962424034e-01
-2.832200000000284490e+00 -3.051300000000082946e+00 3.388093049291532322e-01
-2.675900000000183354e+00 -3.051300000000082946e+00 3.092980035854685505e-01
-2.519700000000284490e+00 -3.051300000000082946e+00 3.486328182217333094e-01
-2.402500000000145519e+00 -3.051300000000082946e+00 3.249504065080858206e-01
-2.246200000000044383e+00 -3.051300000000082946e+00 3.502123250270755550e-01
-2.090000000000145519e+00 -3.051300000000082946e+00 3.563673063846672928e-01
-1.972800000000006548e+00 -3.051300000000082946e+00 3.582423338181057737e-01
-1.816600000000107684e+00 -3.051300000000082946e+00 3.187240925850916007e-01
-1.660300000000006548e+00 -3.051300000000082946e+00 3.584359507813412726e-01
-1.543099999999867578e+00 -3.051300000000082946e+00 3.602600263823494409e-01
-1.386899999999968713e+00 -3.051300000000082946e+00 3.602396456493772714e-01
-1.230599999999867578e+00 -3.051300000000082946e+00 3.722846588359225994e-01
-1.074399999999968713e+00 -3.051300000000082946e+00 3.974141025905933433e-01
-9.572000000002844899e-01 -3.051300000000082946e+00 3.869893576753345443e-01
-8.009000000001833541e-01 -3.051300000000082946e+00 4.165821819509078483e-01
-6.447000000002844899e-01 -3.051300000000082946e+00 3.937048091896606095e-01
-5.275000000001455192e-01 -3.051300000000082946e+00 3.848595710797440561e-01
-3.712000000000443833e-01 -3.051300000000082946e+00 3.817209382020316788e-01
-2.541000000001076842e-01 -3.051300000000082946e+00 3.637960835530187897e-01
-9.780000000000654836e-02 -3.051300000000082946e+00 3.569379669078877049e-01
5.839999999989231583e-02 -3.051300000000082946e+00 3.651412119291813085e-01
2.146999999999934516e-01 -3.051300000000082946e+00 3.477156852379862384e-01
3.319000000001324224e-01 -3.051300000000082946e+00 3.184795237894256781e-01
4.881000000000312866e-01 -3.051300000000082946e+00 3.325931813726450414e-01
6.444000000001324224e-01 -3.051300000000082946e+00 3.146683267236322079e-01
7.615999999998166459e-01 -3.051300000000082946e+00 2.896204059008500864e-01
9.177999999997155101e-01 -3.051300000000082946e+00 2.476870478106351636e-01
1.074099999999816646e+00 -3.051300000000082946e+00 2.720522140788499410e-01
1.191299999999955617e+00 -3.051300000000082946e+00 2.498881669716282172e-01
1.347499999999854481e+00 -3.051300000000082946e+00 2.285495395497788851e-01
1.503699999999753345e+00 -3.051300000000082946e+00 2.183286019642416975e-01
1.620899999999892316e+00 -3.051300000000082946e+00 1.910082294150640125e-01
1.777199999999993452e+00 -3.051300000000082946e+00 1.849449613558470373e-01
1.933399999999892316e+00 -3.051300000000082946e+00 1.779136084804525397e-01
2.089699999999993452e+00 -3.051300000000082946e+00 1.625261550864733062e-01
2.206900000000132422e+00 -3.051300000000082946e+00 1.651450792733956119e-01
2.363100000000031287e+00 -3.051300000000082946e+00 1.457426214839012690e-01
2.480299999999715510e+00 -3.051300000000082946e+00 1.468024195984534708e-01
2.636599999999816646e+00 -3.051300000000082946e+00 1.139384876808488406e-01
2.792799999999715510e+00 -3.051300000000082946e+00 1.237620009734289594e-01
2.909999999999854481e+00 -3.051300000000082946e+00 1.083134053805332453e-01
3.066299999999955617e+00 -3.051300000000082946e+00 1.016285249656654621e-01
3.222499999999854481e+00 -3.051300000000082946e+00 9.058216769475586905e-02
3.378699999999753345e+00 -3.051300000000082946e+00 8.507936979227322116e-02
3.495899999999892316e+00 -3.051300000000082946e+00 8.964465397803661473e-02
3.652199999999993452e+00 -3.051300000000082946e+00 9.435260329460508355e-02
3.769400000000132422e+00 -3.051300000000082946e+00 8.498765649389851407e-02
3.925600000000031287e+00 -3.051300000000082946e+00 7.578575555696921706e-02
4.081900000000132422e+00 -3.051300000000082946e+00 7.218855618738334590e-02
4.238100000000031287e+00 -3.051300000000082946e+00 6.703223074542739857e-02
4.355299999999715510e+00 -3.051300000000082946e+00 5.711700415447256568e-02
4.511599999999816646e+00 -3.051300000000082946e+00 5.105373609525558354e-02
4.667799999999715510e+00 -3.051300000000082946e+00 4.586683955384139588e-02
4.784999999999854481e+00 -3.051300000000082946e+00 4.895452059912331483e-02
4.941199999999753345e+00 -3.051300000000082946e+00 4.795586468348757986e-02
5.097499999999854481e+00 -3.051300000000082946e+00 4.278934887504554779e-02
5.214699999999993452e+00 -3.051300000000082946e+00 4.269763557667084070e-02
5.370899999999892316e+00 -3.051300000000082946e+00 3.350592500622761455e-02
5.527199999999993452e+00 -3.051300000000082946e+00 2.628095516759763536e-02
5.644400000000132422e+00 -3.051300000000082946e+00 3.502428961265337953e-02
5.800600000000031287e+00 -3.051300000000082946e+00 3.195698930034361618e-02
5.956900000000132422e+00 -3.051300000000082946e+00 2.938901694585171684e-02
6.074099999999816646e+00 -3.051300000000082946e+00 2.779931977402339688e-02
6.230299999999715510e+00 -3.051300000000082946e+00 2.784008123996771500e-02
6.386599999999816646e+00 -3.051300000000082946e+00 3.299640668192366927e-02
6.503799999999955617e+00 -3.051300000000082946e+00 2.422250113740968477e-02
6.659999999999854481e+00 -3.051300000000082946e+00 1.955531328678552019e-02
6.816199999999753345e+00 -3.051300000000082946e+00 2.062530176782381361e-02
6.972499999999854481e+00 -3.051300000000082946e+00 2.216404710722173418e-02
7.089699999999993452e+00 -3.051300000000082946e+00 2.732037254917768845e-02
7.245899999999892316e+00 -3.051300000000082946e+00 2.267356543152568293e-02
7.402199999999993452e+00 -3.051300000000082946e+00 2.680066385838766191e-02
7.519400000000132422e+00 -3.051300000000082946e+00 1.752743035605580993e-02
7.675600000000031287e+00 -3.051300000000082946e+00 1.907636606193981177e-02
7.831900000000132422e+00 -3.051300000000082946e+00 1.800637758090152182e-02
7.949099999999816646e+00 -3.051300000000082946e+00 2.010559307703378706e-02
8.105299999999715510e+00 -3.051300000000082946e+00 1.494926763507783279e-02
8.261599999999816646e+00 -3.051300000000082946e+00 1.442955894428780625e-02
8.378699999999753345e+00 -3.051300000000082946e+00 1.803694868035975868e-02
8.534999999999854481e+00 -3.051300000000082946e+00 1.495945800156391232e-02
8.691199999999753345e+00 -3.051300000000082946e+00 1.700772166526578338e-02
8.808399999999892316e+00 -3.051300000000082946e+00 1.958588438624376052e-02
8.964699999999993452e+00 -3.051300000000082946e+00 9.792942193121880259e-03
9.120899999999892316e+00 -3.051300000000082946e+00 1.286024250543164535e-02
9.238100000000031287e+00 -3.051300000000082946e+00 1.494926763507783279e-02
9.394400000000132422e+00 -3.051300000000082946e+00 1.288062323840380441e-02
9.550600000000031287e+00 -3.051300000000082946e+00 1.132149716603372304e-02
9.706900000000132422e+00 -3.051300000000082946e+00 1.751723998956973213e-02
9.824099999999816646e+00 -3.051300000000082946e+00 1.804713904684583647e-02
9.980299999999715510e+00 -3.051300000000082946e+00 1.388946952052562064e-02
1.009749999999985448e+01 -3.051300000000082946e+00 1.132149716603372304e-02
1.025369999999975335e+01 -3.051300000000082946e+00 1.337995119622167189e-02
1.040999999999985448e+01 -3.051300000000082946e+00 1.804713904684583647e-02
1.056629999999995562e+01 -3.051300000000082946e+00 1.545878595938177981e-02
1.068339999999989232e+01 -3.051300000000082946e+00 1.491869653561959594e-02
1.083969999999999345e+01 -3.051300000000082946e+00 1.855665737114978522e-02
1.099589999999989232e+01 -3.051300000000082946e+00 1.596830428368572682e-02
1.111310000000003129e+01 -3.051300000000082946e+00 1.133168753251980257e-02
1.126940000000013242e+01 -3.051300000000082946e+00 1.442955894428780625e-02
1.142560000000003129e+01 -3.051300000000082946e+00 1.080178847524369649e-02
1.154279999999971551e+01 -3.051300000000082946e+00 1.389965988701169844e-02
1.169909999999981665e+01 -3.051300000000082946e+00 1.288062323840380441e-02
1.185529999999971551e+01 -3.051300000000082946e+00 1.236091454761377786e-02
1.197249999999985448e+01 -3.051300000000082946e+00 1.183101549033767179e-02
1.212869999999975335e+01 -3.051300000000082946e+00 1.493907726859175326e-02
1.228499999999985448e+01 -3.051300000000082946e+00 1.081197884172977429e-02
1.244129999999995562e+01 -3.051300000000082946e+00 1.235072418112769833e-02
1.255839999999989232e+01 -3.051300000000082946e+00 1.596830428368572682e-02
1.271469999999999345e+01 -3.051300000000082946e+00 8.753524811541825434e-03
1.283190000000013242e+01 -3.051300000000082946e+00 1.492888690210567547e-02
1.298810000000003129e+01 -3.051300000000082946e+00 1.441936857780172672e-02
1.314440000000013242e+01 -3.051300000000082946e+00 1.544859559289570201e-02
1.330060000000003129e+01 -3.051300000000082946e+00 1.131130679954764524e-02
1.341779999999971551e+01 -3.051300000000082946e+00 1.285005213894556755e-02
1.357409999999981665e+01 -3.051300000000082946e+00 1.287043287191772488e-02
1.369119999999975335e+01 -3.051300000000082946e+00 1.491869653561959594e-02
1.384749999999985448e+01 -3.051300000000082946e+00 1.802675831387368088e-02
1.400379999999995562e+01 -3.051300000000082946e+00 1.595811391719964903e-02
1.412089999999989232e+01 -3.051300000000082946e+00 1.956550365327159799e-02
1.427719999999999345e+01 -3.051300000000082946e+00 1.492888690210567547e-02
1.443339999999989232e+01 -3.051300000000082946e+00 1.853627663817762616e-02
1.458969999999999345e+01 -3.051300000000082946e+00 2.106348752672520738e-02
1.470690000000013242e+01 -3.051300000000082946e+00 1.799618721441544056e-02
1.486310000000003129e+01 -3.051300000000082946e+00 1.646763224150359778e-02
1.501940000000013242e+01 -3.051300000000082946e+00 1.440917821131564719e-02
1.513659999999981665e+01 -3.051300000000082946e+00 1.952474218732728681e-02
1.529279999999971551e+01 -3.051300000000082946e+00 2.160357695048739299e-02
1.544909999999981665e+01 -3.051300000000082946e+00 2.313213192339923924e-02
1.556619999999975335e+01 -3.051300000000082946e+00 2.521096668655934542e-02
1.572249999999985448e+01 -3.051300000000082946e+00 2.006483161108946894e-02
1.587879999999995562e+01 -3.051300000000082946e+00 1.799618721441544056e-02
1.599589999999989232e+01 -3.051300000000082946e+00 2.105329716023912959e-02
1.615219999999999345e+01 -3.051300000000082946e+00 1.903560459599549365e-02
1.630839999999989232e+01 -3.051300000000082946e+00 2.468106762928323761e-02
1.642560000000003129e+01 -3.051300000000082946e+00 1.799618721441544056e-02
1.658190000000013242e+01 -3.051300000000082946e+00 2.314232228988531703e-02
1.673810000000003129e+01 -3.051300000000082946e+00 2.004445087811731335e-02
1.689440000000013242e+01 -3.051300000000082946e+00 2.826807663238303445e-02
1.701159999999981665e+01 -3.051300000000082946e+00 3.136594804415103466e-02
1.716779999999971551e+01 -3.051300000000082946e+00 2.519058595358718636e-02
-5.840000000000145519e+00 -2.504400000000259752e+00 1.819999454413702075e-02
-5.683700000000044383e+00 -2.504400000000259752e+00 2.497658825737952837e-02
-5.566600000000107684e+00 -2.504400000000259752e+00 2.135900815482149814e-02
-5.410300000000006548e+00 -2.504400000000259752e+00 3.232384249384245845e-02
-5.254100000000107684e+00 -2.504400000000259752e+00 2.657647579569392265e-02
-5.136899999999968713e+00 -2.504400000000259752e+00 3.485105338239004313e-02
-4.980599999999867578e+00 -2.504400000000259752e+00 4.270782594315691849e-02
-4.824399999999968713e+00 -2.504400000000259752e+00 4.375743369122304938e-02
-4.668099999999867578e+00 -2.504400000000259752e+00 5.418217860648182754e-02
-4.550900000000183354e+00 -2.504400000000259752e+00 6.712394404380210566e-02
-4.394700000000284490e+00 -2.504400000000259752e+00 7.600994361966295632e-02
-4.277500000000145519e+00 -2.504400000000259752e+00 9.373099093895427558e-02
-4.121200000000044383e+00 -2.504400000000259752e+00 1.010272933429868097e-01
-3.965000000000145519e+00 -2.504400000000259752e+00 1.323117184552492220e-01
-3.808800000000246655e+00 -2.504400000000259752e+00 1.608753157157285230e-01
-3.691600000000107684e+00 -2.504400000000259752e+00 1.583073433612366132e-01
-3.535300000000006548e+00 -2.504400000000259752e+00 1.816330922478713861e-01
-3.379100000000107684e+00 -2.504400000000259752e+00 2.258592827974540418e-01
-3.261899999999968713e+00 -2.504400000000259752e+00 2.476157152452326260e-01
-3.105599999999867578e+00 -2.504400000000259752e+00 3.111934117518792564e-01
-2.949399999999968713e+00 -2.504400000000259752e+00 3.246752666129616993e-01
-2.832200000000284490e+00 -2.504400000000259752e+00 3.225760511168294653e-01
-2.675900000000183354e+00 -2.504400000000259752e+00 3.784600209264864512e-01
-2.519700000000284490e+00 -2.504400000000259752e+00 4.075942787101862197e-01
-2.402500000000145519e+00 -2.504400000000259752e+00 3.690746933928077400e-01
-2.246200000000044383e+00 -2.504400000000259752e+00 4.342930389037130690e-01
-2.090000000000145519e+00 -2.504400000000259752e+00 4.196494822632176325e-01
-1.972800000000006548e+00 -2.504400000000259752e+00 4.312665000573475682e-01
-1.816600000000107684e+00 -2.504400000000259752e+00 4.163070420557837270e-01
-1.660300000000006548e+00 -2.504400000000259752e+00 4.543069186823721628e-01
-1.543099999999867578e+00 -2.504400000000259752e+00 4.806592064153722976e-01
-1.386899999999968713e+00 -2.504400000000259752e+00 4.623573082063745510e-01
-1.230599999999867578e+00 -2.504400000000259752e+00 4.718751105043723082e-01
-1.074399999999968713e+00 -2.504400000000259752e+00 4.675340143813025984e-01
-9.572000000002844899e-01 -2.504400000000259752e+00 4.871708505999767791e-01
-8.009000000001833541e-01 -2.504400000000259752e+00 4.826463278801577106e-01
-6.447000000002844899e-01 -2.504400000000259752e+00 4.930506920624443401e-01
-5.275000000001455192e-01 -2.504400000000259752e+00 4.733527136448537065e-01
-3.712000000000443833e-01 -2.504400000000259752e+00 5.041378107992982027e-01
-2.541000000001076842e-01 -2.504400000000259752e+00 4.786720849505869402e-01
-9.780000000000654836e-02 -2.504400000000259752e+00 5.150516933058888469e-01
5.839999999989231583e-02 -2.504400000000259752e+00 4.650781360581576207e-01
2.146999999999934516e-01 -2.504400000000259752e+00 4.558252832887979000e-01
3.319000000001324224e-01 -2.504400000000259752e+00 4.486206941831401007e-01
4.881000000000312866e-01 -2.504400000000259752e+00 4.446974030859996985e-01
6.444000000001324224e-01 -2.504400000000259752e+00 4.073904713804646360e-01
7.615999999998166459e-01 -2.504400000000259752e+00 3.894452359984795775e-01
9.177999999997155101e-01 -2.504400000000259752e+00 3.723050395688947689e-01
1.074099999999816646e+00 -2.504400000000259752e+00 3.402767177031486012e-01
1.191299999999955617e+00 -2.504400000000259752e+00 3.469412173850442427e-01
1.347499999999854481e+00 -2.504400000000259752e+00 3.033672102905706214e-01
1.503699999999753345e+00 -2.504400000000259752e+00 2.923106626531749574e-01
1.620899999999892316e+00 -2.504400000000259752e+00 2.592021619399043630e-01
1.777199999999993452e+00 -2.504400000000259752e+00 2.523440452947732227e-01
1.933399999999892316e+00 -2.504400000000259752e+00 2.433969035199959330e-01
2.089699999999993452e+00 -2.504400000000259752e+00 2.206723862560398541e-01
2.206900000000132422e+00 -2.504400000000259752e+00 1.977848231283065306e-01
2.363100000000031287e+00 -2.504400000000259752e+00 1.829578398910616244e-01
2.480299999999715510e+00 -2.504400000000259752e+00 1.894287226097217669e-01
2.636599999999816646e+00 -2.504400000000259752e+00 1.759876292145836074e-01
2.792799999999715510e+00 -2.504400000000259752e+00 1.463132820071217088e-01
2.909999999999854481e+00 -2.504400000000259752e+00 1.416766652559557638e-01
3.066299999999955617e+00 -2.504400000000259752e+00 1.277056728035415034e-01
3.222499999999854481e+00 -2.504400000000259752e+00 1.342071266216599001e-01
3.378699999999753345e+00 -2.504400000000259752e+00 1.348491197102828776e-01
3.495899999999892316e+00 -2.504400000000259752e+00 1.017202382640401692e-01
3.652199999999993452e+00 -2.504400000000259752e+00 1.073657012973279062e-01
3.769400000000132422e+00 -2.504400000000259752e+00 8.958351177912013408e-02
3.925600000000031287e+00 -2.504400000000259752e+00 9.285461942115147416e-02
4.081900000000132422e+00 -2.504400000000259752e+00 8.974655764289739268e-02
4.238100000000031287e+00 -2.504400000000259752e+00 7.832315681200287261e-02
4.355299999999715510e+00 -2.504400000000259752e+00 6.469863682011531281e-02
4.511599999999816646e+00 -2.504400000000259752e+00 6.535082027522437498e-02
4.667799999999715510e+00 -2.504400000000259752e+00 5.913469671871619815e-02
4.784999999999854481e+00 -2.504400000000259752e+00 5.652596289827998416e-02
4.941199999999753345e+00 -2.504400000000259752e+00 5.706605232204216976e-02
5.097499999999854481e+00 -2.504400000000259752e+00 5.236829337195976486e-02
5.214699999999993452e+00 -2.504400000000259752e+00 4.864880960454094627e-02
5.370899999999892316e+00 -2.504400000000259752e+00 3.992585589245736116e-02
5.527199999999993452e+00 -2.504400000000259752e+00 4.045575494973346897e-02
5.644400000000132422e+00 -2.504400000000259752e+00 4.665149777326947633e-02
5.800600000000031287e+00 -2.504400000000259752e+00 4.357400709447362824e-02
5.956900000000132422e+00 -2.504400000000259752e+00 3.683817484717543528e-02
6.074099999999816646e+00 -2.504400000000259752e+00 3.266012458788306733e-02
6.230299999999715510e+00 -2.504400000000259752e+00 3.215060626357911511e-02
6.386599999999816646e+00 -2.504400000000259752e+00 3.217098699655127070e-02
6.503799999999955617e+00 -2.504400000000259752e+00 3.525866804183319658e-02
6.659999999999854481e+00 -2.504400000000259752e+00 2.749360877944103179e-02
6.816199999999753345e+00 -2.504400000000259752e+00 3.580894783208145998e-02
6.972499999999854481e+00 -2.504400000000259752e+00 2.229652187154076287e-02
7.089699999999993452e+00 -2.504400000000259752e+00 2.749360877944103179e-02
7.245899999999892316e+00 -2.504400000000259752e+00 2.178700354723681412e-02
7.402199999999993452e+00 -2.504400000000259752e+00 2.536382218385052623e-02
7.519400000000132422e+00 -2.504400000000259752e+00 3.522809694237495626e-02
7.675600000000031287e+00 -2.504400000000259752e+00 2.282642092881686721e-02
7.831900000000132422e+00 -2.504400000000259752e+00 1.707905423066833489e-02
7.949099999999816646e+00 -2.504400000000259752e+00 2.332574888663473817e-02
8.105299999999715510e+00 -2.504400000000259752e+00 2.696370972216492745e-02
8.261599999999816646e+00 -2.504400000000259752e+00 2.540458364979484435e-02
8.378699999999753345e+00 -2.504400000000259752e+00 1.970816878407670447e-02
8.534999999999854481e+00 -2.504400000000259752e+00 1.970816878407670447e-02
8.691199999999753345e+00 -2.504400000000259752e+00 2.282642092881686721e-02
8.808399999999892316e+00 -2.504400000000259752e+00 1.608039831503259645e-02
8.964699999999993452e+00 -2.504400000000259752e+00 2.023806784135281228e-02
9.120899999999892316e+00 -2.504400000000259752e+00 1.658991663933654520e-02
9.238100000000031287e+00 -2.504400000000259752e+00 1.711981569661264954e-02
9.394400000000132422e+00 -2.504400000000259752e+00 1.453146260914859635e-02
9.550600000000031287e+00 -2.504400000000259752e+00 1.811847161224838798e-02
9.706900000000132422e+00 -2.504400000000259752e+00 1.452127224266251682e-02
9.824099999999816646e+00 -2.504400000000259752e+00 1.505117129993862289e-02
9.980299999999715510e+00 -2.504400000000259752e+00 1.502060020048038430e-02
1.009749999999985448e+01 -2.504400000000259752e+00 1.917826972680060013e-02
1.025369999999975335e+01 -2.504400000000259752e+00 1.348185486108246373e-02
1.040999999999985448e+01 -2.504400000000259752e+00 1.556068962424257164e-02
1.056629999999995562e+01 -2.504400000000259752e+00 1.608039831503259645e-02
1.068339999999989232e+01 -2.504400000000259752e+00 1.762933402091659829e-02
1.083969999999999345e+01 -2.504400000000259752e+00 1.711981569661264954e-02
1.099589999999989232e+01 -2.504400000000259752e+00 1.604982721557435960e-02
1.111310000000003129e+01 -2.504400000000259752e+00 1.556068962424257164e-02
1.126940000000013242e+01 -2.504400000000259752e+00 1.608039831503259645e-02
1.142560000000003129e+01 -2.504400000000259752e+00 1.660010700582262300e-02
1.154279999999971551e+01 -2.504400000000259752e+00 1.348185486108246373e-02
1.169909999999981665e+01 -2.504400000000259752e+00 1.244243747950240890e-02
1.185529999999971551e+01 -2.504400000000259752e+00 1.191253842222630456e-02
1.197249999999985448e+01 -2.504400000000259752e+00 8.804476643972221350e-03
1.212869999999975335e+01 -2.504400000000259752e+00 1.503079056696646383e-02
1.228499999999985448e+01 -2.504400000000259752e+00 1.347166449459638420e-02
1.244129999999995562e+01 -2.504400000000259752e+00 1.912731789437020422e-02
1.255839999999989232e+01 -2.504400000000259752e+00 1.451108187617643729e-02
1.271469999999999345e+01 -2.504400000000259752e+00 1.451108187617643729e-02
1.283190000000013242e+01 -2.504400000000259752e+00 1.603963684908828180e-02
1.298810000000003129e+01 -2.504400000000259752e+00 1.554030889127041258e-02
1.314440000000013242e+01 -2.504400000000259752e+00 1.555049925775649038e-02
1.330060000000003129e+01 -2.504400000000259752e+00 1.602944648260220400e-02
1.341779999999971551e+01 -2.504400000000259752e+00 1.502060020048038430e-02
1.357409999999981665e+01 -2.504400000000259752e+00 1.554030889127041258e-02
1.369119999999975335e+01 -2.504400000000259752e+00 1.398118281890033121e-02
1.384749999999985448e+01 -2.504400000000259752e+00 1.656953590636438614e-02
1.400379999999995562e+01 -2.504400000000259752e+00 1.450089150969035776e-02
1.412089999999989232e+01 -2.504400000000259752e+00 1.756819182200012458e-02
1.427719999999999345e+01 -2.504400000000259752e+00 1.863818030303841800e-02
1.443339999999989232e+01 -2.504400000000259752e+00 1.708924459715441269e-02
1.458969999999999345e+01 -2.504400000000259752e+00 1.964702658516023076e-02
1.470690000000013242e+01 -2.504400000000259752e+00 2.018711600892241984e-02
1.486310000000003129e+01 -2.504400000000259752e+00 2.226595077208252602e-02
1.501940000000013242e+01 -2.504400000000259752e+00 2.273470763044215665e-02
1.513659999999981665e+01 -2.504400000000259752e+00 1.551992815829825526e-02
1.529279999999971551e+01 -2.504400000000259752e+00 2.898140228640855992e-02
1.544909999999981665e+01 -2.504400000000259752e+00 1.966740731813239329e-02
1.556619999999975335e+01 -2.504400000000259752e+00 2.225576040559644475e-02
1.572249999999985448e+01 -2.504400000000259752e+00 2.329517778717649784e-02
1.587879999999995562e+01 -2.504400000000259752e+00 2.892026008749208274e-02
1.599589999999989232e+01 -2.504400000000259752e+00 2.638285883245842373e-02
1.615219999999999345e+01 -2.504400000000259752e+00 2.483392312657442189e-02
1.630839999999989232e+01 -2.504400000000259752e+00 2.585295977518231939e-02
1.642560000000003129e+01 -2.504400000000259752e+00 2.431421443578439534e-02
1.658190000000013242e+01 -2.504400000000259752e+00 2.691275788973453154e-02
1.673810000000003129e+01 -2.504400000000259752e+00 2.580200794275192347e-02
1.689440000000013242e+01 -2.504400000000259752e+00 2.528229925196189692e-02
1.701159999999981665e+01 -2.504400000000259752e+00 2.275508836341431571e-02
1.716779999999971551e+01 -2.504400000000259752e+00 3.566628270127635697e-02
-5.840000000000145519e+00 -1.957499999999981810e+00 1.202463245357317072e-02
-5.683700000000044383e+00 -1.957499999999981810e+00 1.310481130109754019e-02
-5.566600000000107684e+00 -1.957499999999981810e+00 1.308443056812538460e-02
-5.410300000000006548e+00 -1.957499999999981810e+00 2.359069841527278860e-02
-5.254100000000107684e+00 -1.957499999999981810e+00 1.835285004142820503e-02
-5.136899999999968713e+00 -1.957499999999981810e+00 2.354993694932847395e-02
-4.980599999999867578e+00 -1.957499999999981810e+00 2.985777380421135094e-02
-4.824399999999968713e+00 -1.957499999999981810e+00 3.196717966682969397e-02
-4.668099999999867578e+00 -1.957499999999981810e+00 4.088375034214878495e-02
-4.550900000000183354e+00 -1.957499999999981810e+00 4.917870866181705408e-02
-4.394700000000284490e+00 -1.957499999999981810e+00 6.444387765796334711e-02
-4.277500000000145519e+00 -1.957499999999981810e+00 6.126448331430670025e-02
-4.121200000000044383e+00 -1.957499999999981810e+00 7.436929461540424391e-02
-3.965000000000145519e+00 -1.957499999999981810e+00 9.167253690876631111e-02
-3.808800000000246655e+00 -1.957499999999981810e+00 1.160988453758975830e-01
-3.691600000000107684e+00 -1.957499999999981810e+00 1.350223559405462070e-01
-3.535300000000006548e+00 -1.957499999999981810e+00 1.424918945748420984e-01
-3.379100000000107684e+00 -1.957499999999981810e+00 1.679881915230116429e-01
-3.261899999999968713e+00 -1.957499999999981810e+00 2.035423801929411303e-01
-3.105599999999867578e+00 -1.957499999999981810e+00 2.492767449824634940e-01
-2.949399999999968713e+00 -1.957499999999981810e+00 2.706051820378267414e-01
-2.832200000000284490e+00 -1.957499999999981810e+00 3.223824341535939109e-01
-2.675900000000183354e+00 -1.957499999999981810e+00 3.595263199953517841e-01
-2.519700000000284490e+00 -1.957499999999981810e+00 3.968740131668311300e-01
-2.402500000000145519e+00 -1.957499999999981810e+00 4.318269702140820065e-01
-2.246200000000044383e+00 -1.957499999999981810e+00 4.500982973236215545e-01
-2.090000000000145519e+00 -1.957499999999981810e+00 4.999699509064919889e-01
-1.972800000000006548e+00 -1.957499999999981810e+00 5.325689332954585131e-01
-1.816600000000107684e+00 -1.957499999999981810e+00 5.581569435420028480e-01
-1.660300000000006548e+00 -1.957499999999981810e+00 5.652698193492859957e-01
-1.543099999999867578e+00 -1.957499999999981810e+00 5.718833671987512135e-01
-1.386899999999968713e+00 -1.957499999999981810e+00 6.032696959758743205e-01
-1.230599999999867578e+00 -1.957499999999981810e+00 5.951989257188998739e-01
-1.074399999999968713e+00 -1.957499999999981810e+00 6.088336360772734768e-01
-9.572000000002844899e-01 -1.957499999999981810e+00 6.012316226786585949e-01
-8.009000000001833541e-01 -1.957499999999981810e+00 6.145096702100194541e-01
-6.447000000002844899e-01 -1.957499999999981810e+00 5.931914235211422914e-01
-5.275000000001455192e-01 -1.957499999999981810e+00 6.106067598458512213e-01
-3.712000000000443833e-01 -1.957499999999981810e+00 6.131237803679127074e-01
-2.541000000001076842e-01 -1.957499999999981810e+00 6.148051908381156894e-01
-9.780000000000654836e-02 -1.957499999999981810e+00 6.035652166039706668e-01
5.839999999989231583e-02 -1.957499999999981810e+00 6.157834660207793798e-01
2.146999999999934516e-01 -1.957499999999981810e+00 6.352063045432457811e-01
3.319000000001324224e-01 -1.957499999999981810e+00 6.059395719952270776e-01
4.881000000000312866e-01 -1.957499999999981810e+00 6.006303910559799286e-01
6.444000000001324224e-01 -1.957499999999981810e+00 5.560781087788426724e-01
7.615999999998166459e-01 -1.957499999999981810e+00 5.505447397769017703e-01
9.177999999997155101e-01 -1.957499999999981810e+00 5.549469780988879331e-01
1.074099999999816646e+00 -1.957499999999981810e+00 5.036181021085082143e-01
1.191299999999955617e+00 -1.957499999999981810e+00 4.771741010771333169e-01
1.347499999999854481e+00 -1.957499999999981810e+00 4.466233823518686030e-01
1.503699999999753345e+00 -1.957499999999981810e+00 3.920845409183740249e-01
1.620899999999892316e+00 -1.957499999999981810e+00 3.950703182987951312e-01
1.777199999999993452e+00 -1.957499999999981810e+00 3.663844366404829245e-01
1.933399999999892316e+00 -1.957499999999981810e+00 3.145154712263409924e-01
2.089699999999993452e+00 -1.957499999999981810e+00 3.028271208668084080e-01
2.206900000000132422e+00 -1.957499999999981810e+00 2.846067455896992282e-01
2.363100000000031287e+00 -1.957499999999981810e+00 2.562469556589415109e-01
2.480299999999715510e+00 -1.957499999999981810e+00 2.274693607022545139e-01
2.636599999999816646e+00 -1.957499999999981810e+00 2.119800036434145163e-01
2.792799999999715510e+00 -1.957499999999981810e+00 1.982128185207218118e-01
2.909999999999854481e+00 -1.957499999999981810e+00 1.947073324495106617e-01
3.066299999999955617e+00 -1.957499999999981810e+00 1.691397029359385518e-01
3.222499999999854481e+00 -1.957499999999981810e+00 1.741227921476311558e-01
3.378699999999753345e+00 -1.957499999999981810e+00 1.362146288194174548e-01
3.495899999999892316e+00 -1.957499999999981810e+00 1.263299733279208414e-01
3.652199999999993452e+00 -1.957499999999981810e+00 1.241084734339556322e-01
3.769400000000132422e+00 -1.957499999999981810e+00 1.109527103004277065e-01
3.925600000000031287e+00 -1.957499999999981810e+00 1.111361368971771346e-01
4.081900000000132422e+00 -1.957499999999981810e+00 9.816380036039860923e-02
4.238100000000031287e+00 -1.957499999999981810e+00 9.181520203957141413e-02
4.355299999999715510e+00 -1.957499999999981810e+00 7.200512959063391782e-02
4.511599999999816646e+00 -1.957499999999981810e+00 7.671307890720240052e-02
4.667799999999715510e+00 -1.957499999999981810e+00 8.505898905930106557e-02
4.784999999999854481e+00 -1.957499999999981810e+00 7.565328079265018490e-02
4.941199999999753345e+00 -1.957499999999981810e+00 6.473939828605962399e-02
5.097499999999854481e+00 -1.957499999999981810e+00 6.731756100703759071e-02
5.214699999999993452e+00 -1.957499999999981810e+00 6.311913001477306717e-02
5.370899999999892316e+00 -1.957499999999981810e+00 6.260961169046912189e-02
5.527199999999993452e+00 -1.957499999999981810e+00 5.375418321406650463e-02
5.644400000000132422e+00 -1.957499999999981810e+00 6.258923095749696630e-02
5.800600000000031287e+00 -1.957499999999981810e+00 5.164477735144816506e-02
5.956900000000132422e+00 -1.957499999999981810e+00 4.330905756583557781e-02
6.074099999999816646e+00 -1.957499999999981810e+00 4.847557337427760987e-02
6.230299999999715510e+00 -1.957499999999981810e+00 4.271801630964299629e-02
6.386599999999816646e+00 -1.957499999999981810e+00 4.329886719934949307e-02
6.503799999999955617e+00 -1.957499999999981810e+00 3.389315893269861241e-02
6.659999999999854481e+00 -1.957499999999981810e+00 3.756169086768704202e-02
6.816199999999753345e+00 -1.957499999999981810e+00 3.965071599733322599e-02
6.972499999999854481e+00 -1.957499999999981810e+00 3.233403286032853624e-02
7.089699999999993452e+00 -1.957499999999981810e+00 3.704198217689701894e-02
7.245899999999892316e+00 -1.957499999999981810e+00 3.130480584523456095e-02
7.402199999999993452e+00 -1.957499999999981810e+00 3.281298008517424813e-02
7.519400000000132422e+00 -1.957499999999981810e+00 3.390334929918469714e-02
7.675600000000031287e+00 -1.957499999999981810e+00 2.713694595242826732e-02
7.831900000000132422e+00 -1.957499999999981810e+00 2.970491830692016319e-02
7.949099999999816646e+00 -1.957499999999981810e+00 3.182451453602459096e-02
8.105299999999715510e+00 -1.957499999999981810e+00 2.504792082278208334e-02
8.261599999999816646e+00 -1.957499999999981810e+00 3.651208311962091113e-02
8.378699999999753345e+00 -1.957499999999981810e+00 2.660704689515216298e-02
8.534999999999854481e+00 -1.957499999999981810e+00 3.079528752093061567e-02
8.691199999999753345e+00 -1.957499999999981810e+00 2.399831307471594899e-02
8.808399999999892316e+00 -1.957499999999981810e+00 2.503773045629600208e-02
8.964699999999993452e+00 -1.957499999999981810e+00 2.452821213199205680e-02
9.120899999999892316e+00 -1.957499999999981810e+00 2.499696899035168743e-02
9.238100000000031287e+00 -1.957499999999981810e+00 2.242899663585978809e-02
9.394400000000132422e+00 -1.957499999999981810e+00 2.452821213199205680e-02
9.550600000000031287e+00 -1.957499999999981810e+00 1.875027433438528415e-02
9.706900000000132422e+00 -1.957499999999981810e+00 1.982026281542357410e-02
9.824099999999816646e+00 -1.957499999999981810e+00 2.033997150621360064e-02
9.980299999999715510e+00 -1.957499999999981810e+00 1.874008396789920636e-02
1.009749999999985448e+01 -1.957499999999981810e+00 1.825094637656741320e-02
1.025369999999975335e+01 -1.957499999999981810e+00 1.722171936147343790e-02
1.040999999999985448e+01 -1.957499999999981810e+00 2.294870532664981463e-02
1.056629999999995562e+01 -1.957499999999981810e+00 1.774142805226346445e-02
1.068339999999989232e+01 -1.957499999999981810e+00 2.395755160877163087e-02
1.083969999999999345e+01 -1.957499999999981810e+00 2.189909757858368028e-02
1.099589999999989232e+01 -1.957499999999981810e+00 1.667143957122517797e-02
1.111310000000003129e+01 -1.957499999999981810e+00 1.925979265868923290e-02
1.126940000000013242e+01 -1.957499999999981810e+00 1.669182030419733356e-02
1.142560000000003129e+01 -1.957499999999981810e+00 1.771085695280523106e-02
1.154279999999971551e+01 -1.957499999999981810e+00 1.666124920473909671e-02
1.169909999999981665e+01 -1.957499999999981810e+00 1.512250386534117613e-02
1.185529999999971551e+01 -1.957499999999981810e+00 1.249338931193280308e-02
1.197249999999985448e+01 -1.957499999999981810e+00 1.772104731929130886e-02
1.212869999999975335e+01 -1.957499999999981810e+00 1.825094637656741320e-02
1.228499999999985448e+01 -1.957499999999981810e+00 1.250357967841888261e-02
1.244129999999995562e+01 -1.957499999999981810e+00 1.614154051394907016e-02
1.255839999999989232e+01 -1.957499999999981810e+00 1.407289611727504178e-02
1.271469999999999345e+01 -1.957499999999981810e+00 1.825094637656741320e-02
1.283190000000013242e+01 -1.957499999999981810e+00 1.924960229220315511e-02
1.298810000000003129e+01 -1.957499999999981810e+00 1.720133862850128231e-02
1.314440000000013242e+01 -1.957499999999981810e+00 1.564221255613120268e-02
1.330060000000003129e+01 -1.957499999999981810e+00 1.144378156386667046e-02
1.341779999999971551e+01 -1.957499999999981810e+00 1.509193276588293754e-02
1.357409999999981665e+01 -1.957499999999981810e+00 2.084948983051754939e-02
1.369119999999975335e+01 -1.957499999999981810e+00 1.719114826201520452e-02
1.384749999999985448e+01 -1.957499999999981810e+00 2.136919852130757594e-02
1.400379999999995562e+01 -1.957499999999981810e+00 1.928017339166138849e-02
1.412089999999989232e+01 -1.957499999999981810e+00 1.925979265868923290e-02
1.427719999999999345e+01 -1.957499999999981810e+00 2.187871684561152469e-02
1.443339999999989232e+01 -1.957499999999981810e+00 2.135900815482149814e-02
1.458969999999999345e+01 -1.957499999999981810e+00 2.392698050931339748e-02
1.470690000000013242e+01 -1.957499999999981810e+00 2.134881778833542035e-02
1.486310000000003129e+01 -1.957499999999981810e+00 2.343784291798160432e-02
1.501940000000013242e+01 -1.957499999999981810e+00 3.174299160413595472e-02
1.513659999999981665e+01 -1.957499999999981810e+00 2.080872836457323474e-02
1.529279999999971551e+01 -1.957499999999981810e+00 2.707580375351179361e-02
1.544909999999981665e+01 -1.957499999999981810e+00 2.290794386070549998e-02
1.556619999999975335e+01 -1.957499999999981810e+00 2.183795537966721004e-02
1.572249999999985448e+01 -1.957499999999981810e+00 2.966415684097584854e-02
1.587879999999995562e+01 -1.957499999999981810e+00 2.443649883361734623e-02
1.599589999999989232e+01 -1.957499999999981810e+00 3.017367516527979729e-02
1.615219999999999345e+01 -1.957499999999981810e+00 3.331230804299211562e-02
1.630839999999989232e+01 -1.957499999999981810e+00 3.225250992843990000e-02
1.642560000000003129e+01 -1.957499999999981810e+00 2.913425778369974420e-02
1.658190000000013242e+01 -1.957499999999981810e+00 3.695026887852230491e-02
1.673810000000003129e+01 -1.957499999999981810e+00 2.755475097835750550e-02
1.689440000000013242e+01 -1.957499999999981810e+00 3.587009003099794063e-02
1.701159999999981665e+01 -1.957499999999981810e+00 3.485105338239004313e-02
1.716779999999971551e+01 -1.957499999999981810e+00 2.964377610800369295e-02
-5.840000000000145519e+00 -1.410600000000158616e+00 1.315576313352793611e-02
-5.683700000000044383e+00 -1.410600000000158616e+00 1.474546030535625434e-02
-5.566600000000107684e+00 -1.410600000000158616e+00 1.369585255729012171e-02
-5.410300000000006548e+00 -1.410600000000158616e+00 2.057434993539341769e-02
-5.254100000000107684e+00 -1.410600000000158616e+00 1.740514595822286251e-02
-5.136899999999968713e+00 -1.410600000000158616e+00 1.898465276356510120e-02
-4.980599999999867578e+00 -1.410600000000158616e+00 2.000368941217299870e-02
-4.824399999999968713e+00 -1.410600000000158616e+00 2.843112249616029652e-02
-4.668099999999867578e+00 -1.410600000000158616e+00 2.950111097719858647e-02
-4.550900000000183354e+00 -1.410600000000158616e+00 3.270088605382737851e-02
-4.394700000000284490e+00 -1.410600000000158616e+00 3.845844311846199209e-02
-4.277500000000145519e+00 -1.410600000000158616e+00 4.905642426398411360e-02
-4.121200000000044383e+00 -1.410600000000158616e+00 4.999393798070337486e-02
-3.965000000000145519e+00 -1.410600000000158616e+00 5.844175179766282480e-02
-3.808800000000246655e+00 -1.410600000000158616e+00 7.276940707708984268e-02
-3.691600000000107684e+00 -1.410600000000158616e+00 8.846257146565143781e-02
-3.535300000000006548e+00 -1.410600000000158616e+00 9.649258025668165650e-02
-3.379100000000107684e+00 -1.410600000000158616e+00 1.201342305043848480e-01
-3.261899999999968713e+00 -1.410600000000158616e+00 1.458445251487620609e-01
-3.105599999999867578e+00 -1.410600000000158616e+00 1.485755433670312431e-01
-2.949399999999968713e+00 -1.410600000000158616e+00 1.987325272115118557e-01
-2.832200000000284490e+00 -1.410600000000158616e+00 2.343274773473856543e-01
-2.675900000000183354e+00 -1.410600000000158616e+00 2.745488538679393131e-01
-2.519700000000284490e+00 -1.410600000000158616e+00 3.294341677619606057e-01
-2.402500000000145519e+00 -1.410600000000158616e+00 3.665882439702044526e-01
-2.246200000000044383e+00 -1.410600000000158616e+00 4.191399639389136733e-01
-2.090000000000145519e+00 -1.410600000000158616e+00 4.593001982605508515e-01
-1.972800000000006548e+00 -1.410600000000158616e+00 5.323141741333066168e-01
-1.816600000000107684e+00 -1.410600000000158616e+00 5.832558161972152266e-01
-1.660300000000006548e+00 -1.410600000000158616e+00 6.287965640235021469e-01
-1.543099999999867578e+00 -1.410600000000158616e+00 6.794732565587728867e-01
-1.386899999999968713e+00 -1.410600000000158616e+00 6.704445918521068082e-01
-1.230599999999867578e+00 -1.410600000000158616e+00 7.190832110901617114e-01
-1.074399999999968713e+00 -1.410600000000158616e+00 7.213352820835852164e-01
-9.572000000002844899e-01 -1.410600000000158616e+00 7.260330410336676144e-01
-8.009000000001833541e-01 -1.410600000000158616e+00 7.626877892840936424e-01
-6.447000000002844899e-01 -1.410600000000158616e+00 7.145688787368287276e-01
-5.275000000001455192e-01 -1.410600000000158616e+00 7.256152360077383623e-01
-3.712000000000443833e-01 -1.410600000000158616e+00 7.943696386893129846e-01
-2.541000000001076842e-01 -1.410600000000158616e+00 7.277755937027871047e-01
-9.780000000000654836e-02 -1.410600000000158616e+00 7.157815323486721448e-01
5.839999999989231583e-02 -1.410600000000158616e+00 7.451297878285795262e-01
2.146999999999934516e-01 -1.410600000000158616e+00 7.483805147376387801e-01
3.319000000001324224e-01 -1.410600000000158616e+00 7.578677459361782276e-01
4.881000000000312866e-01 -1.410600000000158616e+00 7.318109788312743280e-01
6.444000000001324224e-01 -1.410600000000158616e+00 7.270316969493033632e-01
7.615999999998166459e-01 -1.410600000000158616e+00 7.714005526296912052e-01
9.177999999997155101e-01 -1.410600000000158616e+00 7.222626054338183721e-01
1.074099999999816646e+00 -1.410600000000158616e+00 6.775676580258760406e-01
1.191299999999955617e+00 -1.410600000000158616e+00 6.656347388706775892e-01
1.347499999999854481e+00 -1.410600000000158616e+00 6.109226612069196261e-01
1.503699999999753345e+00 -1.410600000000158616e+00 5.425860635512741448e-01
1.620899999999892316e+00 -1.410600000000158616e+00 5.109042141460546915e-01
1.777199999999993452e+00 -1.410600000000158616e+00 4.682473400353281967e-01
1.933399999999892316e+00 -1.410600000000158616e+00 4.514332353332978776e-01
2.089699999999993452e+00 -1.410600000000158616e+00 3.810076125480061915e-01
2.206900000000132422e+00 -1.410600000000158616e+00 4.074108521134367500e-01
2.363100000000031287e+00 -1.410600000000158616e+00 3.255822092302227411e-01
2.480299999999715510e+00 -1.410600000000158616e+00 3.205787392855579676e-01
2.636599999999816646e+00 -1.410600000000158616e+00 3.037544442170416192e-01
2.792799999999715510e+00 -1.410600000000158616e+00 2.714815535556295290e-01
2.909999999999854481e+00 -1.410600000000158616e+00 2.351019452003276500e-01
3.066299999999955617e+00 -1.410600000000158616e+00 2.270821267757835438e-01
3.222499999999854481e+00 -1.410600000000158616e+00 2.030430522351232558e-01
3.378699999999753345e+00 -1.410600000000158616e+00 1.780053217788272468e-01
3.495899999999892316e+00 -1.410600000000158616e+00 1.701587395845464423e-01
3.652199999999993452e+00 -1.410600000000158616e+00 1.705969253434478639e-01
3.769400000000132422e+00 -1.410600000000158616e+00 1.257491224382143447e-01
3.925600000000031287e+00 -1.410600000000158616e+00 1.265643517571006793e-01
4.081900000000132422e+00 -1.410600000000158616e+00 1.229569620210287234e-01
4.238100000000031287e+00 -1.410600000000158616e+00 1.233849574134440324e-01
4.355299999999715510e+00 -1.410600000000158616e+00 1.075796989935355608e-01
4.511599999999816646e+00 -1.410600000000158616e+00 1.003139676889612669e-01
4.667799999999715510e+00 -1.410600000000158616e+00 1.045225890477118752e-01
4.784999999999854481e+00 -1.410600000000158616e+00 9.863255721875824333e-02
4.941199999999753345e+00 -1.410600000000158616e+00 8.773905544513983801e-02
5.097499999999854481e+00 -1.410600000000158616e+00 8.401957167772100554e-02
5.214699999999993452e+00 -1.410600000000158616e+00 7.191341629225921073e-02
5.370899999999892316e+00 -1.410600000000158616e+00 7.084342781122092425e-02
5.527199999999993452e+00 -1.410600000000158616e+00 6.724622844163503921e-02
5.644400000000132422e+00 -1.410600000000158616e+00 6.559538907089025594e-02
5.800600000000031287e+00 -1.410600000000158616e+00 7.033390948691697897e-02
5.956900000000132422e+00 -1.410600000000158616e+00 6.302741671639836007e-02
6.074099999999816646e+00 -1.410600000000158616e+00 6.195742823536006666e-02
6.230299999999715510e+00 -1.410600000000158616e+00 5.669919912854332750e-02
6.386599999999816646e+00 -1.410600000000158616e+00 5.673996059448764562e-02
6.503799999999955617e+00 -1.410600000000158616e+00 4.094489254106525866e-02
6.659999999999854481e+00 -1.410600000000158616e+00 3.990547515948520557e-02
6.816199999999753345e+00 -1.410600000000158616e+00 4.465418594199799251e-02
6.972499999999854481e+00 -1.410600000000158616e+00 4.253458971289357515e-02
7.089699999999993452e+00 -1.410600000000158616e+00 4.674321107164418343e-02
7.245899999999892316e+00 -1.410600000000158616e+00 3.572742490019283068e-02
7.402199999999993452e+00 -1.410600000000158616e+00 2.887949862154777156e-02
7.519400000000132422e+00 -1.410600000000158616e+00 3.675665191528680598e-02
7.675600000000031287e+00 -1.410600000000158616e+00 3.939595683518125335e-02
7.831900000000132422e+00 -1.410600000000158616e+00 3.250726909059187958e-02
7.949099999999816646e+00 -1.410600000000158616e+00 3.254803055653619770e-02
8.105299999999715510e+00 -1.410600000000158616e+00 3.309831034678446110e-02
8.261599999999816646e+00 -1.410600000000158616e+00 3.146785170901182649e-02
8.378699999999753345e+00 -1.410600000000158616e+00 3.098890448416611459e-02
8.534999999999854481e+00 -1.410600000000158616e+00 2.469125799576931887e-02
8.691199999999753345e+00 -1.410600000000158616e+00 3.361801903757448418e-02
8.808399999999892316e+00 -1.410600000000158616e+00 2.679047349190158411e-02
8.964699999999993452e+00 -1.410600000000158616e+00 2.470144836225539667e-02
9.120899999999892316e+00 -1.410600000000158616e+00 2.621981296868116165e-02
9.238100000000031287e+00 -1.410600000000158616e+00 2.258185213315097237e-02
9.394400000000132422e+00 -1.410600000000158616e+00 2.259204249963705016e-02
9.550600000000031287e+00 -1.410600000000158616e+00 2.256147140017881331e-02
9.706900000000132422e+00 -1.410600000000158616e+00 2.415116857200712980e-02
9.824099999999816646e+00 -1.410600000000158616e+00 2.100234532780873367e-02
9.980299999999715510e+00 -1.410600000000158616e+00 2.201119160993055338e-02
1.009749999999985448e+01 -1.410600000000158616e+00 2.205195307587486803e-02
1.025369999999975335e+01 -1.410600000000158616e+00 2.363145988121710325e-02
1.040999999999985448e+01 -1.410600000000158616e+00 2.521096668655934542e-02
1.056629999999995562e+01 -1.410600000000158616e+00 1.418499014862191140e-02
1.068339999999989232e+01 -1.410600000000158616e+00 2.096158386186441902e-02
1.083969999999999345e+01 -1.410600000000158616e+00 1.943302888895257624e-02
1.099589999999989232e+01 -1.410600000000158616e+00 2.307098972448276206e-02
1.111310000000003129e+01 -1.410600000000158616e+00 2.152205401859876022e-02
1.126940000000013242e+01 -1.410600000000158616e+00 2.519058595358718636e-02
1.142560000000003129e+01 -1.410600000000158616e+00 1.732362302633422974e-02
1.154279999999971551e+01 -1.410600000000158616e+00 2.519058595358718636e-02
1.169909999999981665e+01 -1.410600000000158616e+00 1.785352208361033755e-02
1.185529999999971551e+01 -1.410600000000158616e+00 2.255128103369273551e-02
1.197249999999985448e+01 -1.410600000000158616e+00 2.097177422835049682e-02
1.212869999999975335e+01 -1.410600000000158616e+00 1.994254721325652152e-02
1.228499999999985448e+01 -1.410600000000158616e+00 2.203157234290270897e-02
1.244129999999995562e+01 -1.410600000000158616e+00 2.043168480458831121e-02
1.255839999999989232e+01 -1.410600000000158616e+00 1.312519203406969925e-02
1.271469999999999345e+01 -1.410600000000158616e+00 2.204176270938878676e-02
1.283190000000013242e+01 -1.410600000000158616e+00 1.836304040791428629e-02
1.298810000000003129e+01 -1.410600000000158616e+00 1.678353360257204413e-02
1.314440000000013242e+01 -1.410600000000158616e+00 1.889293946519039064e-02
1.330060000000003129e+01 -1.410600000000158616e+00 2.362126951473102546e-02
1.341779999999971551e+01 -1.410600000000158616e+00 2.204176270938878676e-02
1.357409999999981665e+01 -1.410600000000158616e+00 2.623000333516723945e-02
1.369119999999975335e+01 -1.410600000000158616e+00 1.780257025117994163e-02
1.384749999999985448e+01 -1.410600000000158616e+00 2.255128103369273551e-02
1.400379999999995562e+01 -1.410600000000158616e+00 2.571029464437721290e-02
1.412089999999989232e+01 -1.410600000000158616e+00 2.359069841527278860e-02
1.427719999999999345e+01 -1.410600000000158616e+00 2.570010427789113511e-02
1.443339999999989232e+01 -1.410600000000158616e+00 2.570010427789113511e-02
1.458969999999999345e+01 -1.410600000000158616e+00 2.359069841527278860e-02
1.470690000000013242e+01 -1.410600000000158616e+00 2.464030616333892296e-02
1.486310000000003129e+01 -1.410600000000158616e+00 3.304735851435406518e-02
1.501940000000013242e+01 -1.410600000000158616e+00 2.202138197641663117e-02
1.513659999999981665e+01 -1.410600000000158616e+00 2.200100124344447211e-02
1.529279999999971551e+01 -1.410600000000158616e+00 2.464030616333892296e-02
1.544909999999981665e+01 -1.410600000000158616e+00 2.412059747254889641e-02
1.556619999999975335e+01 -1.410600000000158616e+00 2.981701233826703629e-02
1.572249999999985448e+01 -1.410600000000158616e+00 2.464030616333892296e-02
1.587879999999995562e+01 -1.410600000000158616e+00 2.667837946055471449e-02
1.599589999999989232e+01 -1.410600000000158616e+00 2.461992543036676390e-02
1.615219999999999345e+01 -1.410600000000158616e+00 3.979338112813833594e-02
1.630839999999989232e+01 -1.410600000000158616e+00 2.671914092649902914e-02
1.642560000000003129e+01 -1.410600000000158616e+00 4.450133044470681171e-02
1.658190000000013242e+01 -1.410600000000158616e+00 3.929405317032046152e-02
1.673810000000003129e+01 -1.410600000000158616e+00 3.762283306660351573e-02
1.689440000000013242e+01 -1.410600000000158616e+00 3.606370699423343262e-02
1.701159999999981665e+01 -1.410600000000158616e+00 3.089719118579140403e-02
1.716779999999971551e+01 -1.410600000000158616e+00 4.501084876901076393e-02
-5.840000000000145519e+00 -9.419000000002597517e-01 1.270738700814046107e-02
-5.683700000000044383e+00 -9.419000000002597517e-01 1.485755433670312049e-02
-5.566600000000107684e+00 -9.419000000002597517e-01 2.067625360025420606e-02
-5.410300000000006548e+00 -9.419000000002597517e-01 1.591735245125533438e-02
-5.254100000000107684e+00 -9.419000000002597517e-01 1.433784564591309395e-02
-5.136899999999968713e+00 -9.419000000002597517e-01 1.911712752788412642e-02
-4.980599999999867578e+00 -9.419000000002597517e-01 2.278565946287255256e-02
-4.824399999999968713e+00 -9.419000000002597517e-01 2.651533359677745241e-02
-4.668099999999867578e+00 -9.419000000002597517e-01 2.437535663470086905e-02
-4.550900000000183354e+00 -9.419000000002597517e-01 2.807445966914753205e-02
-4.394700000000284490e+00 -9.419000000002597517e-01 3.179394343656635064e-02
-4.277500000000145519e+00 -9.419000000002597517e-01 4.458285337659544101e-02
-4.121200000000044383e+00 -9.419000000002597517e-01 3.180413380305243537e-02
-3.965000000000145519e+00 -9.419000000002597517e-01 4.401219285337502202e-02
-3.808800000000246655e+00 -9.419000000002597517e-01 4.776224772025208093e-02
-3.691600000000107684e+00 -9.419000000002597517e-01 6.361845797259094160e-02
-3.535300000000006548e+00 -9.419000000002597517e-01 7.798687471796227066e-02
-3.379100000000107684e+00 -9.419000000002597517e-01 7.794611325201795948e-02
-3.261899999999968713e+00 -9.419000000002597517e-01 9.649258025668165650e-02
-3.105599999999867578e+00 -9.419000000002597517e-01 1.256370284068674681e-01
-2.949399999999968713e+00 -9.419000000002597517e-01 1.362146288194174548e-01
-2.832200000000284490e+00 -9.419000000002597517e-01 1.551687104835242914e-01
-2.675900000000183354e+00 -9.419000000002597517e-01 2.008113619746719758e-01
-2.519700000000284490e+00 -9.419000000002597517e-01 2.385972409050527432e-01
-2.402500000000145519e+00 -9.419000000002597517e-01 3.138632877712319025e-01
-2.246200000000044383e+00 -9.419000000002597517e-01 3.240842253567691178e-01
-2.090000000000145519e+00 -9.419000000002597517e-01 3.706643905646360704e-01
-1.972800000000006548e+00 -9.419000000002597517e-01 4.497925863290391790e-01
-1.816600000000107684e+00 -9.419000000002597517e-01 5.063491203267773688e-01
-1.660300000000006548e+00 -9.419000000002597517e-01 5.815234538945818210e-01
-1.543099999999867578e+00 -9.419000000002597517e-01 6.392518800382192001e-01
-1.386899999999968713e+00 -9.419000000002597517e-01 7.190730207236757376e-01
-1.230599999999867578e+00 -9.419000000002597517e-01 7.653169038375019495e-01
-1.074399999999968713e+00 -9.419000000002597517e-01 8.382391664118830077e-01
-9.572000000002844899e-01 -9.419000000002597517e-01 8.320943754207773546e-01
-8.009000000001833541e-01 -9.419000000002597517e-01 8.630730895384574053e-01
-6.447000000002844899e-01 -9.419000000002597517e-01 9.286379075098895042e-01
-5.275000000001455192e-01 -9.419000000002597517e-01 8.652538279664783172e-01
-3.712000000000443833e-01 -9.419000000002597517e-01 8.726520340353716154e-01
-2.541000000001076842e-01 -9.419000000002597517e-01 8.758314283790282762e-01
-9.780000000000654836e-02 -9.419000000002597517e-01 8.457494665121231270e-01
5.839999999989231583e-02 -9.419000000002597517e-01 8.428452120635906430e-01
2.146999999999934516e-01 -9.419000000002597517e-01 8.530151978166975457e-01
3.319000000001324224e-01 -9.419000000002597517e-01 8.631444221038599984e-01
4.881000000000312866e-01 -9.419000000002597517e-01 8.689223599014667121e-01
6.444000000001324224e-01 -9.419000000002597517e-01 8.446387165651406681e-01
7.615999999998166459e-01 -9.419000000002597517e-01 8.549921289149967629e-01
9.177999999997155101e-01 -9.419000000002597517e-01 8.283748916533585360e-01
1.074099999999816646e+00 -9.419000000002597517e-01 8.525158698588796158e-01
1.191299999999955617e+00 -9.419000000002597517e-01 8.289761232760373133e-01
1.347499999999854481e+00 -9.419000000002597517e-01 8.028785947051890748e-01
1.503699999999753345e+00 -9.419000000002597517e-01 7.614038031068476320e-01
1.620899999999892316e+00 -9.419000000002597517e-01 7.045619388474991807e-01
1.777199999999993452e+00 -9.419000000002597517e-01 6.386608387820266186e-01
1.933399999999892316e+00 -9.419000000002597517e-01 6.024646570234741816e-01
2.089699999999993452e+00 -9.419000000002597517e-01 5.638839295071792490e-01
2.206900000000132422e+00 -9.419000000002597517e-01 5.188119385392520044e-01
2.363100000000031287e+00 -9.419000000002597517e-01 4.748303167853351603e-01
2.480299999999715510e+00 -9.419000000002597517e-01 4.184164479184020458e-01
2.636599999999816646e+00 -9.419000000002597517e-01 3.888541947422869960e-01
2.792799999999715510e+00 -9.419000000002597517e-01 3.650800697302648001e-01
2.909999999999854481e+00 -9.419000000002597517e-01 3.195698930034361340e-01
3.066299999999955617e+00 -9.419000000002597517e-01 2.822018190989846187e-01
3.222499999999854481e+00 -9.419000000002597517e-01 2.628808842413788982e-01
3.378699999999753345e+00 -9.419000000002597517e-01 2.567462836167593854e-01
3.495899999999892316e+00 -9.419000000002597517e-01 2.182165079328948210e-01
3.652199999999993452e+00 -9.419000000002597517e-01 1.913343211426185297e-01
3.769400000000132422e+00 -9.419000000002597517e-01 1.792689272231010322e-01
3.925600000000031287e+00 -9.419000000002597517e-01 1.680289529889559541e-01
4.081900000000132422e+00 -9.419000000002597517e-01 1.527535936263235972e-01
4.238100000000031287e+00 -9.419000000002597517e-01 1.468941328968282056e-01
4.355299999999715510e+00 -9.419000000002597517e-01 1.467922292319674138e-01
4.511599999999816646e+00 -9.419000000002597517e-01 1.241899963658442824e-01
4.667799999999715510e+00 -9.419000000002597517e-01 1.300188859958814336e-01
4.784999999999854481e+00 -9.419000000002597517e-01 1.051238206703905415e-01
4.941199999999753345e+00 -9.419000000002597517e-01 8.881923429266420922e-02
5.097499999999854481e+00 -9.419000000002597517e-01 1.025456579494125608e-01
5.214699999999993452e+00 -9.419000000002597517e-01 1.024233735515796134e-01
5.370899999999892316e+00 -9.419000000002597517e-01 8.558888811657716644e-02
5.527199999999993452e+00 -9.419000000002597517e-01 8.669963806355979186e-02
5.644400000000132422e+00 -9.419000000002597517e-01 9.032740853260388947e-02
5.800600000000031287e+00 -9.419000000002597517e-01 6.867287974968611097e-02
5.956900000000132422e+00 -9.419000000002597517e-01 7.020143472259796069e-02
6.074099999999816646e+00 -9.419000000002597517e-01 8.455966110148320503e-02
6.230299999999715510e+00 -9.419000000002597517e-01 6.968172603180791680e-02
6.386599999999816646e+00 -9.419000000002597517e-01 6.816336142538216569e-02
6.503799999999955617e+00 -9.419000000002597517e-01 6.021487556624056242e-02
6.659999999999854481e+00 -9.419000000002597517e-01 5.856403619549577916e-02
6.816199999999753345e+00 -9.419000000002597517e-01 4.862842887156879068e-02
6.972499999999854481e+00 -9.419000000002597517e-01 4.119965170321723130e-02
7.089699999999993452e+00 -9.419000000002597517e-01 5.600625420748996108e-02
7.245899999999892316e+00 -9.419000000002597517e-01 5.440636666917555986e-02
7.402199999999993452e+00 -9.419000000002597517e-01 3.953862196598636330e-02
7.519400000000132422e+00 -9.419000000002597517e-01 6.022506593272664716e-02
7.675600000000031287e+00 -9.419000000002597517e-01 3.224231956195382914e-02
7.831900000000132422e+00 -9.419000000002597517e-01 3.533000060723574809e-02
7.949099999999816646e+00 -9.419000000002597517e-01 3.958957379841675922e-02
8.105299999999715510e+00 -9.419000000002597517e-01 3.856034678332277699e-02
8.261599999999816646e+00 -9.419000000002597517e-01 3.540133317263830653e-02
8.378699999999753345e+00 -9.419000000002597517e-01 4.015004395515109348e-02
8.534999999999854481e+00 -9.419000000002597517e-01 3.965071599733322599e-02
8.691199999999753345e+00 -9.419000000002597517e-01 3.964052563084714820e-02
8.808399999999892316e+00 -9.419000000002597517e-01 3.118252144740161352e-02
8.964699999999993452e+00 -9.419000000002597517e-01 3.224231956195382914e-02
9.120899999999892316e+00 -9.419000000002597517e-01 2.902216375235287457e-02
9.238100000000031287e+00 -9.419000000002597517e-01 3.276202825274385222e-02
9.394400000000132422e+00 -9.419000000002597517e-01 3.542171390561046213e-02
9.550600000000031287e+00 -9.419000000002597517e-01 3.537076207318006621e-02
9.706900000000132422e+00 -9.419000000002597517e-01 2.959282427557329703e-02
9.824099999999816646e+00 -9.419000000002597517e-01 3.012272333284940137e-02
9.980299999999715510e+00 -9.419000000002597517e-01 2.848207432859068897e-02
1.009749999999985448e+01 -9.419000000002597517e-01 2.535363181736444843e-02
1.025369999999975335e+01 -9.419000000002597517e-01 3.011253296636332358e-02
1.040999999999985448e+01 -9.419000000002597517e-01 2.114501045861384015e-02
1.056629999999995562e+01 -9.419000000002597517e-01 2.536382218385052623e-02
1.068339999999989232e+01 -9.419000000002597517e-01 2.587334050815447498e-02
1.083969999999999345e+01 -9.419000000002597517e-01 2.801331747023105834e-02
1.099589999999989232e+01 -9.419000000002597517e-01 2.747322804646887620e-02
1.111310000000003129e+01 -9.419000000002597517e-01 1.901522386302333806e-02
1.126940000000013242e+01 -9.419000000002597517e-01 2.746303767998279494e-02
1.142560000000003129e+01 -9.419000000002597517e-01 2.324422595474610539e-02
1.154279999999971551e+01 -9.419000000002597517e-01 2.164433841643170764e-02
1.169909999999981665e+01 -9.419000000002597517e-01 1.849551517223331151e-02
1.185529999999971551e+01 -9.419000000002597517e-01 2.373336354607789855e-02
1.197249999999985448e+01 -9.419000000002597517e-01 2.374355391256397635e-02
1.212869999999975335e+01 -9.419000000002597517e-01 1.901522386302333806e-02
1.228499999999985448e+01 -9.419000000002597517e-01 3.063224165715335012e-02
1.244129999999995562e+01 -9.419000000002597517e-01 1.741533632470894030e-02
1.255839999999989232e+01 -9.419000000002597517e-01 1.583582951936670161e-02
1.271469999999999345e+01 -9.419000000002597517e-01 1.954512292029944240e-02
1.283190000000013242e+01 -9.419000000002597517e-01 2.635228773300019034e-02
1.298810000000003129e+01 -9.419000000002597517e-01 2.798274637077281801e-02
1.314440000000013242e+01 -9.419000000002597517e-01 2.429383370281223975e-02
1.330060000000003129e+01 -9.419000000002597517e-01 2.270413653098392326e-02
1.341779999999971551e+01 -9.419000000002597517e-01 2.901197338586679331e-02
1.357409999999981665e+01 -9.419000000002597517e-01 2.270413653098392326e-02
1.369119999999975335e+01 -9.419000000002597517e-01 2.637266846597234593e-02
1.384749999999985448e+01 -9.419000000002597517e-01 2.374355391256397635e-02
1.400379999999995562e+01 -9.419000000002597517e-01 2.692294825622060933e-02
1.412089999999989232e+01 -9.419000000002597517e-01 2.527210888547581566e-02
1.427719999999999345e+01 -9.419000000002597517e-01 2.479316166063010723e-02
1.443339999999989232e+01 -9.419000000002597517e-01 2.164433841643170764e-02
1.458969999999999345e+01 -9.419000000002597517e-01 2.738151474809416563e-02
1.470690000000013242e+01 -9.419000000002597517e-01 2.320346448880178727e-02
1.486310000000003129e+01 -9.419000000002597517e-01 2.691275788973453154e-02
1.501940000000013242e+01 -9.419000000002597517e-01 2.742227621403847682e-02
1.513659999999981665e+01 -9.419000000002597517e-01 2.684142532433197656e-02
1.529279999999971551e+01 -9.419000000002597517e-01 3.216079663006519290e-02
1.544909999999981665e+01 -9.419000000002597517e-01 2.690256752324845027e-02
1.556619999999975335e+01 -9.419000000002597517e-01 2.473201946171363352e-02
1.572249999999985448e+01 -9.419000000002597517e-01 3.637960835530188591e-02
1.587879999999995562e+01 -9.419000000002597517e-01 2.526191851898973786e-02
1.599589999999989232e+01 -9.419000000002597517e-01 4.214735578642257730e-02
1.615219999999999345e+01 -9.419000000002597517e-01 3.691969777906406458e-02
1.630839999999989232e+01 -9.419000000002597517e-01 3.739864500390978341e-02
1.642560000000003129e+01 -9.419000000002597517e-01 3.952843159950027857e-02
1.658190000000013242e+01 -9.419000000002597517e-01 3.533000060723574809e-02
1.673810000000003129e+01 -9.419000000002597517e-01 3.530961987426359250e-02
1.689440000000013242e+01 -9.419000000002597517e-01 3.681779411420327969e-02
1.701159999999981665e+01 -9.419000000002597517e-01 3.952843159950027857e-02
1.716779999999971551e+01 -9.419000000002597517e-01 4.215754615290864815e-02
-5.840000000000145519e+00 -3.949999999999818101e-01 7.989247325085904045e-03
-5.683700000000044383e+00 -3.949999999999818101e-01 1.226920124923906730e-02
-5.566600000000107684e+00 -3.949999999999818101e-01 1.921903119274491478e-02
-5.410300000000006548e+00 -3.949999999999818101e-01 1.656953590636438614e-02
-5.254100000000107684e+00 -3.949999999999818101e-01 1.333918973027735724e-02
-5.136899999999968713e+00 -3.949999999999818101e-01 1.653896480690615275e-02
-4.980599999999867578e+00 -3.949999999999818101e-01 1.439898784482956939e-02
-4.824399999999968713e+00 -3.949999999999818101e-01 1.601925611611612621e-02
-4.668099999999867578e+00 -3.949999999999818101e-01 2.136919852130757594e-02
-4.550900000000183354e+00 -3.949999999999818101e-01 2.186852647912544689e-02
-4.394700000000284490e+00 -3.949999999999818101e-01 2.188890721209760248e-02
-4.277500000000145519e+00 -3.949999999999818101e-01 2.510906302169855359e-02
-4.121200000000044383e+00 -3.949999999999818101e-01 3.304735851435406518e-02
-3.965000000000145519e+00 -3.949999999999818101e-01 2.772798720862084884e-02
-3.808800000000246655e+00 -3.949999999999818101e-01 4.165821819509078067e-02
-3.691600000000107684e+00 -3.949999999999818101e-01 5.070726363472889686e-02
-3.535300000000006548e+00 -3.949999999999818101e-01 4.699797023379616301e-02
-3.379100000000107684e+00 -3.949999999999818101e-01 5.328542635570687747e-02
-3.261899999999968713e+00 -3.949999999999818101e-01 6.345541210881366911e-02
-3.105599999999867578e+00 -3.949999999999818101e-01 8.115607869513283279e-02
-2.949399999999968713e+00 -3.949999999999818101e-01 9.393479826867584537e-02
-2.832200000000284490e+00 -3.949999999999818101e-01 1.109323295674555510e-01
-2.675900000000183354e+00 -3.949999999999818101e-01 1.434803601239917625e-01
-2.519700000000284490e+00 -3.949999999999818101e-01 1.761302943453887104e-01
-2.402500000000145519e+00 -3.949999999999818101e-01 2.265522277185074151e-01
-2.246200000000044383e+00 -3.949999999999818101e-01 2.373642065602371842e-01
-2.090000000000145519e+00 -3.949999999999818101e-01 2.848818854848233495e-01
-1.972800000000006548e+00 -3.949999999999818101e-01 3.483067264941788199e-01
-1.816600000000107684e+00 -3.949999999999818101e-01 3.844315756873287193e-01
-1.660300000000006548e+00 -3.949999999999818101e-01 4.535935930283466200e-01
-1.543099999999867578e+00 -3.949999999999818101e-01 5.172833835663400714e-01
-1.386899999999968713e+00 -3.949999999999818101e-01 6.307938758547735336e-01
-1.230599999999867578e+00 -3.949999999999818101e-01 6.611305968838306901e-01
-1.074399999999968713e+00 -3.949999999999818101e-01 7.401161275174287235e-01
-9.572000000002844899e-01 -3.949999999999818101e-01 8.182864288321404223e-01
-8.009000000001833541e-01 -3.949999999999818101e-01 8.806209006274854367e-01
-6.447000000002844899e-01 -3.949999999999818101e-01 9.760944442355592443e-01
-5.275000000001455192e-01 -3.949999999999818101e-01 9.909621889387484339e-01
-3.712000000000443833e-01 -3.949999999999818101e-01 9.574970253984650403e-01
-2.541000000001076842e-01 -3.949999999999818101e-01 9.868656616113445912e-01
-9.780000000000654836e-02 -3.949999999999818101e-01 1.008611903692637091e+00
5.839999999989231583e-02 -3.949999999999818101e-01 9.519840371294964187e-01
2.146999999999934516e-01 -3.949999999999818101e-01 9.319497766178651554e-01
3.319000000001324224e-01 -3.949999999999818101e-01 9.408765376596702756e-01
4.881000000000312866e-01 -3.949999999999818101e-01 9.729660017243328962e-01
6.444000000001324224e-01 -3.949999999999818101e-01 9.362093498090461319e-01
7.615999999998166459e-01 -3.949999999999818101e-01 9.250407081403035914e-01
9.177999999997155101e-01 -3.949999999999818101e-01 9.480505556658698207e-01
1.074099999999816646e+00 -3.949999999999818101e-01 8.679338943523171590e-01
1.191299999999955617e+00 -3.949999999999818101e-01 8.792452011518647748e-01
1.347499999999854481e+00 -3.949999999999818101e-01 8.855836091062059268e-01
1.503699999999753345e+00 -3.949999999999818101e-01 8.456373724807763059e-01
1.620899999999892316e+00 -3.949999999999818101e-01 8.296894489300626896e-01
1.777199999999993452e+00 -3.949999999999818101e-01 8.331643639018156966e-01
1.933399999999892316e+00 -3.949999999999818101e-01 8.043561978456704731e-01
2.089699999999993452e+00 -3.949999999999818101e-01 6.866880360309167708e-01
2.206900000000132422e+00 -3.949999999999818101e-01 6.886649671292159880e-01
2.363100000000031287e+00 -3.949999999999818101e-01 6.111264685366412097e-01
2.480299999999715510e+00 -3.949999999999818101e-01 5.578410421809343323e-01
2.636599999999816646e+00 -3.949999999999818101e-01 5.300722935063691965e-01
2.792799999999715510e+00 -3.949999999999818101e-01 4.707541701909035425e-01
2.909999999999854481e+00 -3.949999999999818101e-01 4.014189166196223679e-01
3.066299999999955617e+00 -3.949999999999818101e-01 3.669449067972172518e-01
3.222499999999854481e+00 -3.949999999999818101e-01 3.372603692232691852e-01
3.378699999999753345e+00 -3.949999999999818101e-01 3.167879229527365559e-01
3.495899999999892316e+00 -3.949999999999818101e-01 2.733158195231237819e-01
3.652199999999993452e+00 -3.949999999999818101e-01 2.297723835281083871e-01
3.769400000000132422e+00 -3.949999999999818101e-01 2.072007217614434960e-01
3.925600000000031287e+00 -3.949999999999818101e-01 2.167490951588994519e-01
4.081900000000132422e+00 -3.949999999999818101e-01 1.760080099475557769e-01
4.238100000000031287e+00 -3.949999999999818101e-01 1.802472024057646394e-01
4.355299999999715510e+00 -3.949999999999818101e-01 1.559635590694384566e-01
4.511599999999816646e+00 -3.949999999999818101e-01 1.525905477625463524e-01
4.667799999999715510e+00 -3.949999999999818101e-01 1.376616608604406544e-01
4.784999999999854481e+00 -3.949999999999818101e-01 1.242613289312468339e-01
4.941199999999753345e+00 -3.949999999999818101e-01 1.175254966839486409e-01
5.097499999999854481e+00 -3.949999999999818101e-01 1.201851823368152439e-01
5.214699999999993452e+00 -3.949999999999818101e-01 9.442393586000763506e-02
5.370899999999892316e+00 -3.949999999999818101e-01 1.068256118735657345e-01
5.527199999999993452e+00 -3.949999999999818101e-01 1.020769010910529268e-01
5.644400000000132422e+00 -3.949999999999818101e-01 8.501822759335675439e-02
5.800600000000031287e+00 -3.949999999999818101e-01 9.300747491844266190e-02
5.956900000000132422e+00 -3.949999999999818101e-01 8.227701900860151518e-02
6.074099999999816646e+00 -3.949999999999818101e-01 7.534756979806782329e-02
6.230299999999715510e+00 -3.949999999999818101e-01 6.853021461888100796e-02
6.386599999999816646e+00 -3.949999999999818101e-01 7.072114341338797683e-02
6.503799999999955617e+00 -3.949999999999818101e-01 7.439986571486248423e-02
6.659999999999854481e+00 -3.949999999999818101e-01 5.688262572529274863e-02
6.816199999999753345e+00 -3.949999999999818101e-01 5.371342174812219344e-02
6.972499999999854481e+00 -3.949999999999818101e-01 6.158038467537514660e-02
7.089699999999993452e+00 -3.949999999999818101e-01 5.210334384332172136e-02
7.245899999999892316e+00 -3.949999999999818101e-01 5.901241232088325073e-02
7.402199999999993452e+00 -3.949999999999818101e-01 4.571398405655020813e-02
7.519400000000132422e+00 -3.949999999999818101e-01 5.051364667149340487e-02
7.675600000000031287e+00 -3.949999999999818101e-01 5.691319682475098202e-02
7.831900000000132422e+00 -3.949999999999818101e-01 4.829214677752818874e-02
7.949099999999816646e+00 -3.949999999999818101e-01 4.724253902946205091e-02
8.105299999999715510e+00 -3.949999999999818101e-01 3.508543181156986018e-02
8.261599999999816646e+00 -3.949999999999818101e-01 4.784377065214071023e-02
8.378699999999753345e+00 -3.949999999999818101e-01 4.252439934640749736e-02
8.534999999999854481e+00 -3.949999999999818101e-01 4.042518385027522865e-02
8.691199999999753345e+00 -3.949999999999818101e-01 3.503447997913946427e-02
8.808399999999892316e+00 -3.949999999999818101e-01 3.828520688819864876e-02
8.964699999999993452e+00 -3.949999999999818101e-01 3.828520688819864876e-02
9.120899999999892316e+00 -3.949999999999818101e-01 3.934500500275085744e-02
9.238100000000031287e+00 -3.949999999999818101e-01 3.881510594547475657e-02
9.394400000000132422e+00 -3.949999999999818101e-01 3.351611537271369928e-02
9.550600000000031287e+00 -3.949999999999818101e-01 3.291488375003503997e-02
9.706900000000132422e+00 -3.949999999999818101e-01 3.772473673146430062e-02
9.824099999999816646e+00 -3.949999999999818101e-01 3.830558762117080435e-02
9.980299999999715510e+00 -3.949999999999818101e-01 3.932462426977870185e-02
1.009749999999985448e+01 -3.949999999999818101e-01 2.654590469623568927e-02
1.025369999999975335e+01 -3.949999999999818101e-01 3.082585862038884905e-02
1.040999999999985448e+01 -3.949999999999818101e-01 3.830558762117080435e-02
1.056629999999995562e+01 -3.949999999999818101e-01 3.400525296404548203e-02
1.068339999999989232e+01 -3.949999999999818101e-01 3.081566825390277126e-02
1.083969999999999345e+01 -3.949999999999818101e-01 2.709618448648394920e-02
1.099589999999989232e+01 -3.949999999999818101e-01 2.551667768114171397e-02
1.111310000000003129e+01 -3.949999999999818101e-01 2.864512019236795451e-02
1.126940000000013242e+01 -3.949999999999818101e-01 2.338689108555121188e-02
1.142560000000003129e+01 -3.949999999999818101e-01 2.231690260451291846e-02
1.154279999999971551e+01 -3.949999999999818101e-01 1.803694868035975868e-02
1.169909999999981665e+01 -3.949999999999818101e-01 2.440592773415910591e-02
1.185529999999971551e+01 -3.949999999999818101e-01 3.454534238780766764e-02
1.197249999999985448e+01 -3.949999999999818101e-01 2.547591621519739932e-02
1.212869999999975335e+01 -3.949999999999818101e-01 2.763627391024613481e-02
1.228499999999985448e+01 -3.949999999999818101e-01 2.178700354723681412e-02
1.244129999999995562e+01 -3.949999999999818101e-01 2.015654490946417951e-02
1.255839999999989232e+01 -3.949999999999818101e-01 2.389640940985515716e-02
1.271469999999999345e+01 -3.949999999999818101e-01 2.178700354723681412e-02
1.283190000000013242e+01 -3.949999999999818101e-01 2.227614113856860381e-02
1.298810000000003129e+01 -3.949999999999818101e-01 2.761589317727397921e-02
1.314440000000013242e+01 -3.949999999999818101e-01 2.497658825737952837e-02
1.330060000000003129e+01 -3.949999999999818101e-01 1.806751977981799206e-02
1.341779999999971551e+01 -3.949999999999818101e-01 2.495620752440737278e-02
1.357409999999981665e+01 -3.949999999999818101e-01 2.018711600892241984e-02
1.369119999999975335e+01 -3.949999999999818101e-01 2.069663433322636859e-02
1.384749999999985448e+01 -3.949999999999818101e-01 2.388621904336907936e-02
1.400379999999995562e+01 -3.949999999999818101e-01 2.177681318075073633e-02
1.412089999999989232e+01 -3.949999999999818101e-01 2.914444815018582199e-02
1.427719999999999345e+01 -3.949999999999818101e-01 2.388621904336907936e-02
1.443339999999989232e+01 -3.949999999999818101e-01 2.494601715792128804e-02
1.458969999999999345e+01 -3.949999999999818101e-01 2.172586134832034041e-02
1.470690000000013242e+01 -3.949999999999818101e-01 2.174624208129249947e-02
1.486310000000003129e+01 -3.949999999999818101e-01 3.291488375003503997e-02
1.501940000000013242e+01 -3.949999999999818101e-01 2.705542302053963802e-02
1.513659999999981665e+01 -3.949999999999818101e-01 2.543515474925308120e-02
1.529279999999971551e+01 -3.949999999999818101e-01 3.289450301706288438e-02
1.544909999999981665e+01 -3.949999999999818101e-01 3.391353966567077494e-02
1.556619999999975335e+01 -3.949999999999818101e-01 3.230346176087029592e-02
1.572249999999985448e+01 -3.949999999999818101e-01 2.758532207781574236e-02
1.587879999999995562e+01 -3.949999999999818101e-01 2.805407893617537299e-02
1.599589999999989232e+01 -3.949999999999818101e-01 2.915463851667189979e-02
1.615219999999999345e+01 -3.949999999999818101e-01 2.969472794043408539e-02
1.630839999999989232e+01 -3.949999999999818101e-01 3.606370699423343262e-02
1.642560000000003129e+01 -3.949999999999818101e-01 3.710312437581348571e-02
1.658190000000013242e+01 -3.949999999999818101e-01 3.707255327635525233e-02
1.673810000000003129e+01 -3.949999999999818101e-01 3.070357422255590510e-02
1.689440000000013242e+01 -3.949999999999818101e-01 4.602988541761866143e-02
1.701159999999981665e+01 -3.949999999999818101e-01 3.392373003215685273e-02
1.716779999999971551e+01 -3.949999999999818101e-01 3.975261966219402476e-02
-5.840000000000145519e+00 1.518999999998413841e-01 9.120378005040667702e-03
-5.683700000000044383e+00 1.518999999998413841e-01 1.073045590984114325e-02
-5.566600000000107684e+00 1.518999999998413841e-01 8.590478947764561626e-03
-5.410300000000006548e+00 1.518999999998413841e-01 1.236091454761377786e-02
-5.254100000000107684e+00 1.518999999998413841e-01 1.182082512385159226e-02
-5.136899999999968713e+00 1.518999999998413841e-01 9.120378005040667702e-03
-4.980599999999867578e+00 1.518999999998413841e-01 1.395061171944209609e-02
-4.824399999999968713e+00 1.518999999998413841e-01 1.934131559057786567e-02
-4.668099999999867578e+00 1.518999999998413841e-01 1.558107035721472723e-02
-4.550900000000183354e+00 1.518999999998413841e-01 1.987121464785397001e-02
-4.394700000000284490e+00 1.518999999998413841e-01 2.469125799576931887e-02
-4.277500000000145519e+00 1.518999999998413841e-01 2.632171663354195001e-02
-4.121200000000044383e+00 1.518999999998413841e-01 2.685161569081805435e-02
-3.965000000000145519e+00 1.518999999998413841e-01 2.198062051047231305e-02
-3.808800000000246655e+00 1.518999999998413841e-01 3.814254175739353880e-02
-3.691600000000107684e+00 1.518999999998413841e-01 3.864186971521141323e-02
-3.535300000000006548e+00 1.518999999998413841e-01 4.242249568154670553e-02
-3.379100000000107684e+00 1.518999999998413841e-01 4.988184394935650523e-02
-3.261899999999968713e+00 1.518999999998413841e-01 5.633234593504448523e-02
-3.105599999999867578e+00 1.518999999998413841e-01 6.226313922994244215e-02
-2.949399999999968713e+00 1.518999999998413841e-01 7.733469126285322237e-02
-2.832200000000284490e+00 1.518999999998413841e-01 9.224319743198673704e-02
-2.675900000000183354e+00 1.518999999998413841e-01 9.872427051713295043e-02
-2.519700000000284490e+00 1.518999999998413841e-01 1.110851850647467248e-01
-2.402500000000145519e+00 1.518999999998413841e-01 1.261669274641435967e-01
-2.246200000000044383e+00 1.518999999998413841e-01 1.693231295326879937e-01
-2.090000000000145519e+00 1.518999999998413841e-01 1.679474300570673317e-01
-1.972800000000006548e+00 1.518999999998413841e-01 2.386481927374831391e-01
-1.816600000000107684e+00 1.518999999998413841e-01 2.686893931384439216e-01
-1.660300000000006548e+00 1.518999999998413841e-01 3.095018109151901342e-01
-1.543099999999867578e+00 1.518999999998413841e-01 3.809057088831453997e-01
-1.386899999999968713e+00 1.518999999998413841e-01 4.367489172268581021e-01
-1.230599999999867578e+00 1.518999999998413841e-01 4.932748801251380932e-01
-1.074399999999968713e+00 1.518999999998413841e-01 5.748793349456583490e-01
-9.572000000002844899e-01 1.518999999998413841e-01 6.233039564875055838e-01
-8.009000000001833541e-01 1.518999999998413841e-01 7.495931683494820863e-01
-6.447000000002844899e-01 1.518999999998413841e-01 8.066184592055799518e-01
-5.275000000001455192e-01 1.518999999998413841e-01 8.956313104614797016e-01
-3.712000000000443833e-01 1.518999999998413841e-01 9.213823665718012812e-01
-2.541000000001076842e-01 1.518999999998413841e-01 9.177138346368127753e-01
-9.780000000000654836e-02 1.518999999998413841e-01 1.005381557516550117e+00
5.839999999989231583e-02 1.518999999998413841e-01 1.019036648607895890e+00
2.146999999999934516e-01 1.518999999998413841e-01 9.838595034979513709e-01
3.319000000001324224e-01 1.518999999998413841e-01 1.007959720237528112e+00
4.881000000000312866e-01 1.518999999998413841e-01 9.899941041225709393e-01
6.444000000001324224e-01 1.518999999998413841e-01 9.425375673969011991e-01
7.615999999998166459e-01 1.518999999998413841e-01 9.987170578346544758e-01
9.177999999997155101e-01 1.518999999998413841e-01 9.438317439406331832e-01
1.074099999999816646e+00 1.518999999998413841e-01 9.214027473047734507e-01
1.191299999999955617e+00 1.518999999998413841e-01 9.105907684630436538e-01
1.347499999999854481e+00 1.518999999998413841e-01 8.753219100547243725e-01
1.503699999999753345e+00 1.518999999998413841e-01 8.980362369521943666e-01
1.620899999999892316e+00 1.518999999998413841e-01 8.504676061951776944e-01
1.777199999999993452e+00 1.518999999998413841e-01 8.796528158113078311e-01
1.933399999999892316e+00 1.518999999998413841e-01 8.618604359266139880e-01
2.089699999999993452e+00 1.518999999998413841e-01 8.064044615093723944e-01
2.206900000000132422e+00 1.518999999998413841e-01 7.797362724153037439e-01
2.363100000000031287e+00 1.518999999998413841e-01 7.257782818715156070e-01
2.480299999999715510e+00 1.518999999998413841e-01 6.869937470254990908e-01
2.636599999999816646e+00 1.518999999998413841e-01 6.083037370199974037e-01
2.792799999999715510e+00 1.518999999998413841e-01 5.645564936952603974e-01
2.909999999999854481e+00 1.518999999998413841e-01 5.084279550899374334e-01
3.066299999999955617e+00 1.518999999998413841e-01 4.395410776440437095e-01
3.222499999999854481e+00 1.518999999998413841e-01 4.239294361873707784e-01
3.378699999999753345e+00 1.518999999998413841e-01 3.657118724524016651e-01
3.495899999999892316e+00 1.518999999998413841e-01 3.524032538215825516e-01
3.652199999999993452e+00 1.518999999998413841e-01 2.953270111330543179e-01
3.769400000000132422e+00 1.518999999998413841e-01 2.743858080041620684e-01
3.925600000000031287e+00 1.518999999998413841e-01 2.797255600428674716e-01
4.081900000000132422e+00 1.518999999998413841e-01 2.203259137955131952e-01
4.238100000000031287e+00 1.518999999998413841e-01 1.808178629289850237e-01
4.355299999999715510e+00 1.518999999998413841e-01 1.671423911046670818e-01
4.511599999999816646e+00 1.518999999998413841e-01 1.767722874340117156e-01
4.667799999999715510e+00 1.518999999998413841e-01 1.749482118330035751e-01
4.784999999999854481e+00 1.518999999998413841e-01 1.271655833797793178e-01
4.941199999999753345e+00 1.518999999998413841e-01 1.417683785543304709e-01
5.097499999999854481e+00 1.518999999998413841e-01 1.128990702992687806e-01
5.214699999999993452e+00 1.518999999998413841e-01 1.046244927125726670e-01
5.370899999999892316e+00 1.518999999998413841e-01 1.057963848584717453e-01
5.527199999999993452e+00 1.518999999998413841e-01 1.123793616084787644e-01
5.644400000000132422e+00 1.518999999998413841e-01 8.661811513167115562e-02
5.800600000000031287e+00 1.518999999998413841e-01 1.037685019277420490e-01
5.956900000000132422e+00 1.518999999998413841e-01 1.011291970078475877e-01
6.074099999999816646e+00 1.518999999998413841e-01 1.010884355419032626e-01
6.230299999999715510e+00 1.518999999998413841e-01 7.810915911579521809e-02
6.386599999999816646e+00 1.518999999998413841e-01 7.913838613088920726e-02
6.503799999999955617e+00 1.518999999998413841e-01 7.112875807283113028e-02
6.659999999999854481e+00 1.518999999998413841e-01 7.383939555812812916e-02
6.816199999999753345e+00 1.518999999998413841e-01 5.725966928527766869e-02
6.972499999999854481e+00 1.518999999998413841e-01 6.467825608714315722e-02
7.089699999999993452e+00 1.518999999998413841e-01 6.149886174348651730e-02
7.245899999999892316e+00 1.518999999998413841e-01 6.313951074774523664e-02
7.402199999999993452e+00 1.518999999998413841e-01 5.183839431468366399e-02
7.519400000000132422e+00 1.518999999998413841e-01 5.135944708983795209e-02
7.675600000000031287e+00 1.518999999998413841e-01 5.457960289943891014e-02
7.831900000000132422e+00 1.518999999998413841e-01 5.286762132977763928e-02
7.949099999999816646e+00 1.518999999998413841e-01 4.759920185647481539e-02
8.105299999999715510e+00 1.518999999998413841e-01 5.135944708983795209e-02
8.261599999999816646e+00 1.518999999998413841e-01 4.275877777558730747e-02
8.378699999999753345e+00 1.518999999998413841e-01 4.224925945128336219e-02
8.534999999999854481e+00 1.518999999998413841e-01 4.226964018425552472e-02
8.691199999999753345e+00 1.518999999998413841e-01 4.758901148998873759e-02
8.808399999999892316e+00 1.518999999998413841e-01 4.008890175623462671e-02
8.964699999999993452e+00 1.518999999998413841e-01 4.601969505113257669e-02
9.120899999999892316e+00 1.518999999998413841e-01 4.327848646637733748e-02
9.238100000000031287e+00 1.518999999998413841e-01 3.261936312193874227e-02
9.394400000000132422e+00 1.518999999998413841e-01 3.424982175971138382e-02
9.550600000000031287e+00 1.518999999998413841e-01 3.042843432743177340e-02
9.706900000000132422e+00 1.518999999998413841e-01 3.099909485065219239e-02
9.824099999999816646e+00 1.518999999998413841e-01 3.261936312193874227e-02
9.980299999999715510e+00 1.518999999998413841e-01 3.575799599965107101e-02
1.009749999999985448e+01 1.518999999998413841e-01 3.842787201900375177e-02
1.025369999999975335e+01 1.518999999998413841e-01 2.940939767882387590e-02
1.040999999999985448e+01 1.518999999998413841e-01 3.475934008401532910e-02
1.056629999999995562e+01 1.518999999998413841e-01 3.525866804183319658e-02
1.068339999999989232e+01 1.518999999998413841e-01 3.525866804183319658e-02
1.083969999999999345e+01 1.518999999998413841e-01 3.260917275545267141e-02
1.099589999999989232e+01 1.518999999998413841e-01 3.152899390792830020e-02
1.111310000000003129e+01 1.518999999998413841e-01 2.670895056001295134e-02
1.126940000000013242e+01 1.518999999998413841e-01 2.512944375467071265e-02
1.142560000000003129e+01 1.518999999998413841e-01 2.459954469739460831e-02
1.154279999999971551e+01 1.518999999998413841e-01 2.827826699886911224e-02
1.169909999999981665e+01 1.518999999998413841e-01 2.885911788857561250e-02
1.185529999999971551e+01 1.518999999998413841e-01 2.457916396442244925e-02
1.197249999999985448e+01 1.518999999998413841e-01 2.351936584987023710e-02
1.212869999999975335e+01 1.518999999998413841e-01 2.725923035026121474e-02
1.228499999999985448e+01 1.518999999998413841e-01 1.924960229220315511e-02
1.244129999999995562e+01 1.518999999998413841e-01 2.669876019352687355e-02
1.255839999999989232e+01 1.518999999998413841e-01 2.350917548338415930e-02
1.271469999999999345e+01 1.518999999998413841e-01 2.350917548338415930e-02
1.283190000000013242e+01 1.518999999998413841e-01 2.404926490714634144e-02
1.298810000000003129e+01 1.518999999998413841e-01 2.456897359793636798e-02
1.314440000000013242e+01 1.518999999998413841e-01 1.976931098299318165e-02
1.330060000000003129e+01 1.518999999998413841e-01 2.348879475041200024e-02
1.341779999999971551e+01 1.518999999998413841e-01 1.599887538314396368e-02
1.357409999999981665e+01 1.518999999998413841e-01 1.974893025002102259e-02
1.369119999999975335e+01 1.518999999998413841e-01 2.451802176550597553e-02
1.384749999999985448e+01 1.518999999998413841e-01 2.989853527015566559e-02
1.400379999999995562e+01 1.518999999998413841e-01 2.936863621287955778e-02
1.412089999999989232e+01 1.518999999998413841e-01 2.610771893733429203e-02
1.427719999999999345e+01 1.518999999998413841e-01 3.255822092302227549e-02
1.443339999999989232e+01 1.518999999998413841e-01 2.776874867456516349e-02
1.458969999999999345e+01 1.518999999998413841e-01 2.560839097951642454e-02
1.470690000000013242e+01 1.518999999998413841e-01 2.663761799461039984e-02
1.486310000000003129e+01 1.518999999998413841e-01 2.722865925080297789e-02
1.501940000000013242e+01 1.518999999998413841e-01 2.401869380768810805e-02
1.513659999999981665e+01 1.518999999998413841e-01 2.876740459020090193e-02
1.529279999999971551e+01 1.518999999998413841e-01 2.503773045629600208e-02
1.544909999999981665e+01 1.518999999998413841e-01 3.148823244198398208e-02
1.556619999999975335e+01 1.518999999998413841e-01 2.933806511342132092e-02
1.572249999999985448e+01 1.518999999998413841e-01 3.522809694237495626e-02
1.587879999999995562e+01 1.518999999998413841e-01 3.035710176202921842e-02
1.599589999999989232e+01 1.518999999998413841e-01 3.520771620940280067e-02
1.615219999999999345e+01 1.518999999998413841e-01 3.253784019005011297e-02
1.630839999999989232e+01 1.518999999998413841e-01 3.571723453370674595e-02
1.642560000000003129e+01 1.518999999998413841e-01 3.517714510994456728e-02
1.658190000000013242e+01 1.518999999998413841e-01 2.933806511342132092e-02
1.673810000000003129e+01 1.518999999998413841e-01 3.991566552597128337e-02
1.689440000000013242e+01 1.518999999998413841e-01 4.256516081235181548e-02
1.701159999999981665e+01 1.518999999998413841e-01 3.888643851087730807e-02
1.716779999999971551e+01 1.518999999998413841e-01 4.105698657241212135e-02
-5.840000000000145519e+00 6.205999999997402483e-01 7.561251932670588066e-03
-5.683700000000044383e+00 6.205999999997402483e-01 1.243224711301633111e-02
-5.566600000000107684e+00 6.205999999997402483e-01 1.079159810875761870e-02
-5.410300000000006548e+00 6.205999999997402483e-01 1.188196732276806597e-02
-5.254100000000107684e+00 6.205999999997402483e-01 1.351242596054069885e-02
-5.136899999999968713e+00 6.205999999997402483e-01 1.349204522756854152e-02
-4.980599999999867578e+00 6.205999999997402483e-01 1.457222407509291100e-02
-4.824399999999968713e+00 6.205999999997402483e-01 1.566259328910335827e-02
-4.668099999999867578e+00 6.205999999997402483e-01 1.782295098415209722e-02
-4.550900000000183354e+00 6.205999999997402483e-01 1.673258177014165168e-02
-4.394700000000284490e+00 6.205999999997402483e-01 2.105329716023912959e-02
-4.277500000000145519e+00 6.205999999997402483e-01 1.836304040791428629e-02
-4.121200000000044383e+00 6.205999999997402483e-01 2.479316166063010723e-02
-3.965000000000145519e+00 6.205999999997402483e-01 2.372317317959181382e-02
-3.808800000000246655e+00 6.205999999997402483e-01 2.969472794043408539e-02
-3.691600000000107684e+00 6.205999999997402483e-01 3.669550971637033226e-02
-3.535300000000006548e+00 6.205999999997402483e-01 3.346516354028330337e-02
-3.379100000000107684e+00 6.205999999997402483e-01 3.831577798765688908e-02
-3.261899999999968713e+00 6.205999999997402483e-01 3.614522992612206886e-02
-3.105599999999867578e+00 6.205999999997402483e-01 5.449807996755027389e-02
-2.949399999999968713e+00 6.205999999997402483e-01 5.450827033403635169e-02
-2.832200000000284490e+00 6.205999999997402483e-01 6.735832247298192965e-02
-2.675900000000183354e+00 6.205999999997402483e-01 6.960020309991929444e-02
-2.519700000000284490e+00 6.205999999997402483e-01 8.365271848422216328e-02
-2.402500000000145519e+00 6.205999999997402483e-01 1.045429697806840447e-01
-2.246200000000044383e+00 6.205999999997402483e-01 1.115335611901342172e-01
-2.090000000000145519e+00 6.205999999997402483e-01 1.289488975148431471e-01
-1.972800000000006548e+00 6.205999999997402483e-01 1.622815862908074114e-01
-1.816600000000107684e+00 6.205999999997402483e-01 1.795542574847112383e-01
-1.660300000000006548e+00 6.205999999997402483e-01 1.947379035489688881e-01
-1.543099999999867578e+00 6.205999999997402483e-01 2.523440452947732227e-01
-1.386899999999968713e+00 6.205999999997402483e-01 2.746405671663140757e-01
-1.230599999999867578e+00 6.205999999997402483e-01 3.543394234539375409e-01
-1.074399999999968713e+00 6.205999999997402483e-01 4.313684037222084156e-01
-9.572000000002844899e-01 6.205999999997402483e-01 4.569666043352387241e-01
-8.009000000001833541e-01 6.205999999997402483e-01 5.095285146704340296e-01
-6.447000000002844899e-01 6.205999999997402483e-01 5.928857125265599715e-01
-5.275000000001455192e-01 6.205999999997402483e-01 6.966949759202462067e-01
-3.712000000000443833e-01 6.205999999997402483e-01 6.979687717310061323e-01
-2.541000000001076842e-01 6.205999999997402483e-01 8.068018858023294770e-01
-9.780000000000654836e-02 6.205999999997402483e-01 8.460246064072473038e-01
5.839999999989231583e-02 6.205999999997402483e-01 9.066063351669867432e-01
2.146999999999934516e-01 6.205999999997402483e-01 9.288315244731248921e-01
3.319000000001324224e-01 6.205999999997402483e-01 9.441476453017015880e-01
4.881000000000312866e-01 6.205999999997402483e-01 9.350884094955773662e-01
6.444000000001324224e-01 6.205999999997402483e-01 9.359953521128384635e-01
7.615999999998166459e-01 6.205999999997402483e-01 9.433935581817317617e-01
9.177999999997155101e-01 6.205999999997402483e-01 9.151458622823208655e-01
1.074099999999816646e+00 6.205999999997402483e-01 8.918812555946026288e-01
1.191299999999955617e+00 6.205999999997402483e-01 8.843098132954458901e-01
1.347499999999854481e+00 6.205999999997402483e-01 8.644691697470502367e-01
1.503699999999753345e+00 6.205999999997402483e-01 8.466360283964120548e-01
1.620899999999892316e+00 6.205999999997402483e-01 8.443533863035304066e-01
1.777199999999993452e+00 6.205999999997402483e-01 8.147503716614710179e-01
1.933399999999892316e+00 6.205999999997402483e-01 8.233510409757216486e-01
2.089699999999993452e+00 6.205999999997402483e-01 8.157592179435928514e-01
2.206900000000132422e+00 6.205999999997402483e-01 8.085546288379349411e-01
2.363100000000031287e+00 6.205999999997402483e-01 7.845868868626773018e-01
2.480299999999715510e+00 6.205999999997402483e-01 7.540157874044404185e-01
2.636599999999816646e+00 6.205999999997402483e-01 6.983050538250467065e-01
2.792799999999715510e+00 6.205999999997402483e-01 6.487594919697308171e-01
2.909999999999854481e+00 6.205999999997402483e-01 6.065306132514195481e-01
3.066299999999955617e+00 6.205999999997402483e-01 5.566283885690909150e-01
3.222499999999854481e+00 6.205999999997402483e-01 5.100380329947379332e-01
3.378699999999753345e+00 6.205999999997402483e-01 4.572213634973907315e-01
3.495899999999892316e+00 6.205999999997402483e-01 4.327848646637734165e-01
3.652199999999993452e+00 6.205999999997402483e-01 3.776651723405722860e-01
3.769400000000132422e+00 6.205999999997402483e-01 3.323486125769791744e-01
3.925600000000031287e+00 6.205999999997402483e-01 3.017673227522562063e-01
4.081900000000132422e+00 6.205999999997402483e-01 2.733871520885263195e-01
4.238100000000031287e+00 6.205999999997402483e-01 2.305876128469946940e-01
4.355299999999715510e+00 6.205999999997402483e-01 2.062326369452659736e-01
4.511599999999816646e+00 6.205999999997402483e-01 1.963479814537693602e-01
4.667799999999715510e+00 6.205999999997402483e-01 1.957467498310907217e-01
4.784999999999854481e+00 6.205999999997402483e-01 1.666328727803631227e-01
4.941199999999753345e+00 6.205999999997402483e-01 1.441325435791007969e-01
5.097499999999854481e+00 6.205999999997402483e-01 1.431033165640068217e-01
5.214699999999993452e+00 6.205999999997402483e-01 1.164758889358824961e-01
5.370899999999892316e+00 6.205999999997402483e-01 1.359496792907793905e-01
5.527199999999993452e+00 6.205999999997402483e-01 1.006094883170575577e-01
5.644400000000132422e+00 6.205999999997402483e-01 9.030702779963173388e-02
5.800600000000031287e+00 6.205999999997402483e-01 9.887712601442413818e-02
5.956900000000132422e+00 6.205999999997402483e-01 9.847970172146705559e-02
6.074099999999816646e+00 6.205999999997402483e-01 8.004532874815022125e-02
6.230299999999715510e+00 6.205999999997402483e-01 8.931856225048208364e-02
6.386599999999816646e+00 6.205999999997402483e-01 9.574868350319790111e-02
6.503799999999955617e+00 6.205999999997402483e-01 8.497746612741244321e-02
6.659999999999854481e+00 6.205999999997402483e-01 7.359482676246224819e-02
6.816199999999753345e+00 6.205999999997402483e-01 7.909762466494486832e-02
6.972499999999854481e+00 6.205999999997402483e-01 6.233447179534499366e-02
7.089699999999993452e+00 6.205999999997402483e-01 6.292551305153756824e-02
7.245899999999892316e+00 6.205999999997402483e-01 5.485474279456303837e-02
7.402199999999993452e+00 6.205999999997402483e-01 5.268419473302821815e-02
7.519400000000132422e+00 6.205999999997402483e-01 5.538464185183914618e-02
7.675600000000031287e+00 6.205999999997402483e-01 4.733425232783676495e-02
7.831900000000132422e+00 6.205999999997402483e-01 5.207277274386348104e-02
7.949099999999816646e+00 6.205999999997402483e-01 5.216448604223818813e-02
8.105299999999715510e+00 6.205999999997402483e-01 4.141364939942489276e-02
8.261599999999816646e+00 6.205999999997402483e-01 4.031308981892835902e-02
8.378699999999753345e+00 6.205999999997402483e-01 4.249382824694925703e-02
8.534999999999854481e+00 6.205999999997402483e-01 3.978319076165225121e-02
8.691199999999753345e+00 6.205999999997402483e-01 2.849226469507676676e-02
8.808399999999892316e+00 6.205999999997402483e-01 3.441286762348864242e-02
8.964699999999993452e+00 6.205999999997402483e-01 3.388296856621254155e-02
9.120899999999892316e+00 6.205999999997402483e-01 4.187221589129844213e-02
9.238100000000031287e+00 6.205999999997402483e-01 3.495295704725082803e-02
9.394400000000132422e+00 6.205999999997402483e-01 3.551342720398516922e-02
9.550600000000031287e+00 6.205999999997402483e-01 3.979338112813833594e-02
9.706900000000132422e+00 6.205999999997402483e-01 3.118252144740161352e-02
9.824099999999816646e+00 6.205999999997402483e-01 4.033347055190051461e-02
9.980299999999715510e+00 6.205999999997402483e-01 3.329192731001995309e-02
1.009749999999985448e+01 6.205999999997402483e-01 2.739170511458024343e-02
1.025369999999975335e+01 6.205999999997402483e-01 3.334287914245035594e-02
1.040999999999985448e+01 6.205999999997402483e-01 2.850245506156284803e-02
1.056629999999995562e+01 6.205999999997402483e-01 3.387277819972645682e-02
1.068339999999989232e+01 6.205999999997402483e-01 3.171242050467772133e-02
1.083969999999999345e+01 6.205999999997402483e-01 2.258185213315097237e-02
1.099589999999989232e+01 6.205999999997402483e-01 2.630133590056979095e-02
1.111310000000003129e+01 6.205999999997402483e-01 3.061186092418119453e-02
1.126940000000013242e+01 6.205999999997402483e-01 3.226270029492598473e-02
1.142560000000003129e+01 6.205999999997402483e-01 3.333268877596427815e-02
1.154279999999971551e+01 6.205999999997402483e-01 2.954187244314290112e-02
1.169909999999981665e+01 6.205999999997402483e-01 2.741208584755239902e-02
1.185529999999971551e+01 6.205999999997402483e-01 2.472182909522755573e-02
1.197249999999985448e+01 6.205999999997402483e-01 1.878084543384352101e-02
1.212869999999975335e+01 6.205999999997402483e-01 2.419193003795144792e-02
1.228499999999985448e+01 6.205999999997402483e-01 1.878084543384352101e-02
1.244129999999995562e+01 6.205999999997402483e-01 3.596180332937264773e-02
1.255839999999989232e+01 6.205999999997402483e-01 1.773123768577738665e-02
1.271469999999999345e+01 6.205999999997402483e-01 1.881141653330175786e-02
1.283190000000013242e+01 6.205999999997402483e-01 1.717076752904304546e-02
1.298810000000003129e+01 6.205999999997402483e-01 2.148129255265444557e-02
1.314440000000013242e+01 6.205999999997402483e-01 2.203157234290270897e-02
1.330060000000003129e+01 6.205999999997402483e-01 1.559126072370080676e-02
1.341779999999971551e+01 6.205999999997402483e-01 2.039092333864399656e-02
1.357409999999981665e+01 6.205999999997402483e-01 2.418173967146537012e-02
1.369119999999975335e+01 6.205999999997402483e-01 1.609058868151867425e-02
1.384749999999985448e+01 6.205999999997402483e-01 2.470144836225539667e-02
1.400379999999995562e+01 6.205999999997402483e-01 2.955206280962898238e-02
1.412089999999989232e+01 6.205999999997402483e-01 1.984064354839573316e-02
1.427719999999999345e+01 6.205999999997402483e-01 2.200100124344447211e-02
1.443339999999989232e+01 6.205999999997402483e-01 2.417154930497929233e-02
1.458969999999999345e+01 6.205999999997402483e-01 2.201119160993055338e-02
1.470690000000013242e+01 6.205999999997402483e-01 2.948073024422642741e-02
1.486310000000003129e+01 6.205999999997402483e-01 2.255128103369273551e-02
1.501940000000013242e+01 6.205999999997402483e-01 2.308118009096884332e-02
1.513659999999981665e+01 6.205999999997402483e-01 2.414097820552105200e-02
1.529279999999971551e+01 6.205999999997402483e-01 2.523134741953150448e-02
1.544909999999981665e+01 6.205999999997402483e-01 2.844131286264637432e-02
1.556619999999975335e+01 6.205999999997402483e-01 2.682104459135982097e-02
1.572249999999985448e+01 6.205999999997402483e-01 3.112137924848514328e-02
1.587879999999995562e+01 6.205999999997402483e-01 2.468106762928323761e-02
1.599589999999989232e+01 6.205999999997402483e-01 3.270088605382737851e-02
1.615219999999999345e+01 6.205999999997402483e-01 2.629114553408371316e-02
1.630839999999989232e+01 6.205999999997402483e-01 2.411040710606281862e-02
1.642560000000003129e+01 6.205999999997402483e-01 2.734075328214984751e-02
1.658190000000013242e+01 6.205999999997402483e-01 2.946034951125427181e-02
1.673810000000003129e+01 6.205999999997402483e-01 3.426001212619745467e-02
1.689440000000013242e+01 6.205999999997402483e-01 3.157994574035869612e-02
1.701159999999981665e+01 6.205999999997402483e-01 3.698083997798054523e-02
1.716779999999971551e+01 6.205999999997402483e-01 3.056090909175079862e-02
-5.840000000000145519e+00 1.167500000000018190e+00 7.602013398614902717e-03
-5.683700000000044383e+00 1.167500000000018190e+00 9.222281669901457798e-03
-5.566600000000107684e+00 1.167500000000018190e+00 8.692382612625351723e-03
-5.410300000000006548e+00 1.167500000000018190e+00 1.194310952168453968e-02
-5.254100000000107684e+00 1.167500000000018190e+00 1.358375852594325209e-02
-5.136899999999968713e+00 1.167500000000018190e+00 1.411365758321935816e-02
-4.980599999999867578e+00 1.167500000000018190e+00 1.302328836920890916e-02
-4.824399999999968713e+00 1.167500000000018190e+00 1.412384794970543769e-02
-4.668099999999867578e+00 1.167500000000018190e+00 1.739495559173678124e-02
-4.550900000000183354e+00 1.167500000000018190e+00 1.630458637772633571e-02
-4.394700000000284490e+00 1.167500000000018190e+00 2.063549213430989140e-02
-4.277500000000145519e+00 1.167500000000018190e+00 2.010559307703378706e-02
-4.121200000000044383e+00 1.167500000000018190e+00 1.682429506851636225e-02
-3.965000000000145519e+00 1.167500000000018190e+00 1.518364606425764811e-02
-3.808800000000246655e+00 1.167500000000018190e+00 2.986796417069742873e-02
-3.691600000000107684e+00 1.167500000000018190e+00 3.040805359445961087e-02
-3.535300000000006548e+00 1.167500000000018190e+00 2.768722574267653072e-02
-3.379100000000107684e+00 1.167500000000018190e+00 3.095833338470787774e-02
-3.261899999999968713e+00 1.167500000000018190e+00 3.580894783208145998e-02
-3.105599999999867578e+00 1.167500000000018190e+00 4.452171117767897424e-02
-2.949399999999968713e+00 1.167500000000018190e+00 5.267400436654214035e-02
-2.832200000000284490e+00 1.167500000000018190e+00 5.211353420980779222e-02
-2.675900000000183354e+00 1.167500000000018190e+00 6.023525629921273189e-02
-2.519700000000284490e+00 1.167500000000018190e+00 6.027601776515704307e-02
-2.402500000000145519e+00 1.167500000000018190e+00 8.085036770055045729e-02
-2.246200000000044383e+00 1.167500000000018190e+00 8.348967262044491855e-02
-2.090000000000145519e+00 1.167500000000018190e+00 8.740277335109923607e-02
-1.972800000000006548e+00 1.167500000000018190e+00 1.199406135411493490e-01
-1.816600000000107684e+00 1.167500000000018190e+00 1.356133971967387886e-01
-1.660300000000006548e+00 1.167500000000018190e+00 1.584296277590695745e-01
-1.543099999999867578e+00 1.167500000000018190e+00 1.787084570663667049e-01
-1.386899999999968713e+00 1.167500000000018190e+00 1.714121546623341708e-01
-1.230599999999867578e+00 1.167500000000018190e+00 2.267356543152568293e-01
-1.074399999999968713e+00 1.167500000000018190e+00 2.531083227812291891e-01
-9.572000000002844899e-01 1.167500000000018190e+00 2.787167137607455825e-01
-8.009000000001833541e-01 1.167500000000018190e+00 3.465336027256010754e-01
-6.447000000002844899e-01 1.167500000000018190e+00 4.313276422562640766e-01
-5.275000000001455192e-01 1.167500000000018190e+00 4.607778014010323053e-01
-3.712000000000443833e-01 1.167500000000018190e+00 4.890254973004431460e-01
-2.541000000001076842e-01 1.167500000000018190e+00 5.562105835431616629e-01
-9.780000000000654836e-02 1.167500000000018190e+00 6.329644239163084718e-01
5.839999999989231583e-02 1.167500000000018190e+00 6.988757143482671186e-01
2.146999999999934516e-01 1.167500000000018190e+00 6.987840010498923560e-01
3.319000000001324224e-01 1.167500000000018190e+00 7.706668462426934374e-01
4.881000000000312866e-01 1.167500000000018190e+00 7.969579917767771748e-01
6.444000000001324224e-01 1.167500000000018190e+00 7.922908039261530311e-01
7.615999999998166459e-01 1.167500000000018190e+00 8.291289787733284733e-01
9.177999999997155101e-01 1.167500000000018190e+00 8.384429737416044803e-01
1.074099999999816646e+00 1.167500000000018190e+00 8.169718715554362687e-01
1.191299999999955617e+00 1.167500000000018190e+00 8.019818424544140623e-01
1.347499999999854481e+00 1.167500000000018190e+00 8.198863163704548374e-01
1.503699999999753345e+00 1.167500000000018190e+00 7.778714353483512367e-01
1.620899999999892316e+00 1.167500000000018190e+00 8.007691888425706450e-01
1.777199999999993452e+00 1.167500000000018190e+00 7.544234020638835858e-01
1.933399999999892316e+00 1.167500000000018190e+00 7.353674167349159019e-01
2.089699999999993452e+00 1.167500000000018190e+00 7.565226175600158198e-01
2.206900000000132422e+00 1.167500000000018190e+00 7.144160232395375676e-01
2.363100000000031287e+00 1.167500000000018190e+00 7.491346018576086063e-01
2.480299999999715510e+00 1.167500000000018190e+00 7.040014686907648533e-01
2.636599999999816646e+00 1.167500000000018190e+00 7.092189363316372397e-01
2.792799999999715510e+00 1.167500000000018190e+00 6.327096647541565755e-01
2.909999999999854481e+00 1.167500000000018190e+00 6.166700279050681965e-01
3.066299999999955617e+00 1.167500000000018190e+00 5.800662314870725922e-01
3.222499999999854481e+00 1.167500000000018190e+00 5.342197726662033519e-01
3.378699999999753345e+00 1.167500000000018190e+00 5.324568392641116921e-01
3.495899999999892316e+00 1.167500000000018190e+00 5.027723016901636255e-01
3.652199999999993452e+00 1.167500000000018190e+00 4.692765670504220887e-01
3.769400000000132422e+00 1.167500000000018190e+00 4.083076043642117070e-01
3.925600000000031287e+00 1.167500000000018190e+00 3.680352760112276522e-01
4.081900000000132422e+00 1.167500000000018190e+00 3.058638500796599380e-01
4.238100000000031287e+00 1.167500000000018190e+00 2.911795319732201626e-01
4.355299999999715510e+00 1.167500000000018190e+00 2.470756258214704404e-01
4.511599999999816646e+00 1.167500000000018190e+00 2.426020549340817678e-01
4.667799999999715510e+00 1.167500000000018190e+00 2.094629831213530025e-01
4.784999999999854481e+00 1.167500000000018190e+00 1.887765391546127047e-01
4.941199999999753345e+00 1.167500000000018190e+00 1.673156273349304390e-01
5.097499999999854481e+00 1.167500000000018190e+00 1.551381393840660650e-01
5.214699999999993452e+00 1.167500000000018190e+00 1.362350095523895965e-01
5.370899999999892316e+00 1.167500000000018190e+00 1.304468813882967704e-01
5.527199999999993452e+00 1.167500000000018190e+00 1.142238179424590466e-01
5.644400000000132422e+00 1.167500000000018190e+00 1.194718566827897149e-01
5.800600000000031287e+00 1.167500000000018190e+00 1.060715247535958805e-01
5.956900000000132422e+00 1.167500000000018190e+00 9.150949104498905251e-02
6.074099999999816646e+00 1.167500000000018190e+00 9.019493376828487119e-02
6.230299999999715510e+00 1.167500000000018190e+00 7.897534026711193478e-02
6.386599999999816646e+00 1.167500000000018190e+00 8.771867471216768242e-02
6.503799999999955617e+00 1.167500000000018190e+00 8.168597775240893366e-02
6.659999999999854481e+00 1.167500000000018190e+00 6.116257964944590841e-02
6.816199999999753345e+00 1.167500000000018190e+00 8.171654885186717399e-02
6.972499999999854481e+00 1.167500000000018190e+00 6.646157022220697264e-02
7.089699999999993452e+00 1.167500000000018190e+00 6.330255661152249524e-02
7.245899999999892316e+00 1.167500000000018190e+00 5.521140562157579590e-02
7.402199999999993452e+00 1.167500000000018190e+00 6.059191912622548942e-02
7.519400000000132422e+00 1.167500000000018190e+00 5.304085756004098262e-02
7.675600000000031287e+00 1.167500000000018190e+00 5.955250174464543633e-02
7.831900000000132422e+00 1.167500000000018190e+00 5.725966928527766869e-02
7.949099999999816646e+00 1.167500000000018190e+00 5.465093546484145470e-02
8.105299999999715510e+00 1.167500000000018190e+00 5.683167389286235271e-02
8.261599999999816646e+00 1.167500000000018190e+00 4.759920185647481539e-02
8.378699999999753345e+00 1.167500000000018190e+00 4.923985086073352779e-02
8.534999999999854481e+00 1.167500000000018190e+00 2.924635181504661036e-02
8.691199999999753345e+00 1.167500000000018190e+00 3.621656249152462037e-02
8.808399999999892316e+00 1.167500000000018190e+00 3.731712207202114717e-02
8.964699999999993452e+00 1.167500000000018190e+00 4.222887871831120660e-02
9.120899999999892316e+00 1.167500000000018190e+00 3.353649610568585487e-02
9.238100000000031287e+00 1.167500000000018190e+00 3.461667495321022608e-02
9.394400000000132422e+00 1.167500000000018190e+00 3.248688835761971705e-02
9.550600000000031287e+00 1.167500000000018190e+00 3.295564521597935115e-02
9.706900000000132422e+00 1.167500000000018190e+00 2.975587013935055911e-02
9.824099999999816646e+00 1.167500000000018190e+00 3.518733547643064508e-02
9.980299999999715510e+00 1.167500000000018190e+00 3.785721149578333278e-02
1.009749999999985448e+01 1.167500000000018190e+00 3.295564521597935115e-02
1.025369999999975335e+01 1.167500000000018190e+00 2.543515474925308120e-02
1.040999999999985448e+01 1.167500000000018190e+00 2.328498742069042005e-02
1.056629999999995562e+01 1.167500000000018190e+00 3.131499621172063874e-02
1.068339999999989232e+01 1.167500000000018190e+00 2.866550092534011010e-02
1.083969999999999345e+01 1.167500000000018190e+00 2.110424899266952203e-02
1.099589999999989232e+01 1.167500000000018190e+00 2.488487495900481780e-02
1.111310000000003129e+01 1.167500000000018190e+00 2.703504228756747896e-02
1.126940000000013242e+01 1.167500000000018190e+00 2.598543453950134460e-02
1.142560000000003129e+01 1.167500000000018190e+00 1.944321925543865404e-02
1.154279999999971551e+01 1.167500000000018190e+00 2.380469611148044659e-02
1.169909999999981665e+01 1.167500000000018190e+00 3.029595956311274471e-02
1.185529999999971551e+01 1.167500000000018190e+00 2.542496438276700341e-02
1.197249999999985448e+01 1.167500000000018190e+00 2.055396920242126210e-02
1.212869999999975335e+01 1.167500000000018190e+00 2.218442784019389324e-02
1.228499999999985448e+01 1.167500000000018190e+00 1.891332019816254623e-02
1.244129999999995562e+01 1.167500000000018190e+00 2.645419139786097870e-02
1.255839999999989232e+01 1.167500000000018190e+00 1.892351056464862749e-02
1.271469999999999345e+01 1.167500000000018190e+00 2.217423747370781545e-02
1.283190000000013242e+01 1.167500000000018190e+00 2.322384522177394980e-02
1.298810000000003129e+01 1.167500000000018190e+00 1.189215768925414550e-02
1.314440000000013242e+01 1.167500000000018190e+00 2.001387977865907650e-02
1.330060000000003129e+01 1.167500000000018190e+00 1.943302888895257624e-02
1.341779999999971551e+01 1.167500000000018190e+00 2.000368941217299870e-02
1.357409999999981665e+01 1.167500000000018190e+00 2.703504228756747896e-02
1.369119999999975335e+01 1.167500000000018190e+00 1.728286156038991508e-02
1.384749999999985448e+01 1.167500000000018190e+00 1.892351056464862749e-02
1.400379999999995562e+01 1.167500000000018190e+00 1.945340962192473183e-02
1.412089999999989232e+01 1.167500000000018190e+00 2.216404710722173418e-02
1.427719999999999345e+01 1.167500000000018190e+00 1.946359998841080963e-02
1.443339999999989232e+01 1.167500000000018190e+00 1.567278365558943953e-02
1.458969999999999345e+01 1.167500000000018190e+00 2.267356543152568293e-02
1.470690000000013242e+01 1.167500000000018190e+00 2.214366637424957859e-02
1.486310000000003129e+01 1.167500000000018190e+00 1.891332019816254623e-02
1.501940000000013242e+01 1.167500000000018190e+00 2.863492982588187324e-02
1.513659999999981665e+01 1.167500000000018190e+00 2.808465003563361331e-02
1.529279999999971551e+01 1.167500000000018190e+00 2.161376731697347078e-02
1.544909999999981665e+01 1.167500000000018190e+00 2.323403558826002760e-02
1.556619999999975335e+01 1.167500000000018190e+00 2.052339810296302525e-02
1.572249999999985448e+01 1.167500000000018190e+00 1.999349904568691744e-02
1.587879999999995562e+01 1.167500000000018190e+00 2.105329716023912959e-02
1.599589999999989232e+01 1.167500000000018190e+00 2.267356543152568293e-02
1.615219999999999345e+01 1.167500000000018190e+00 2.211309527479134174e-02
1.630839999999989232e+01 1.167500000000018190e+00 2.591410197409879310e-02
1.642560000000003129e+01 1.167500000000018190e+00 2.752417987889926865e-02
1.658190000000013242e+01 1.167500000000018190e+00 2.807445966914753205e-02
1.673810000000003129e+01 1.167500000000018190e+00 2.696370972216492745e-02
1.689440000000013242e+01 1.167500000000018190e+00 2.640323956543058279e-02
1.701159999999981665e+01 1.167500000000018190e+00 2.533325108439229284e-02
1.716779999999971551e+01 1.167500000000018190e+00 2.806426930266145078e-02
-5.840000000000145519e+00 1.714399999999841384e+00 4.921947012776137220e-03
-5.683700000000044383e+00 1.714399999999841384e+00 4.911756646290057690e-03
-5.566600000000107684e+00 1.714399999999841384e+00 7.652965231045298633e-03
-5.410300000000006548e+00 1.714399999999841384e+00 8.203245021293562034e-03
-5.254100000000107684e+00 1.714399999999841384e+00 9.303804601790088835e-03
-5.136899999999968713e+00 1.714399999999841384e+00 1.147435266332490732e-02
-4.980599999999867578e+00 1.714399999999841384e+00 1.256472187733535632e-02
-4.824399999999968713e+00 1.714399999999841384e+00 1.311500166758361972e-02
-4.668099999999867578e+00 1.714399999999841384e+00 1.531612082857667506e-02
-4.550900000000183354e+00 1.714399999999841384e+00 1.256472187733535632e-02
-4.394700000000284490e+00 1.714399999999841384e+00 1.858722847060801861e-02
-4.277500000000145519e+00 1.714399999999841384e+00 1.804713904684583647e-02
-4.121200000000044383e+00 1.714399999999841384e+00 1.910693716139804862e-02
-3.965000000000145519e+00 1.714399999999841384e+00 1.965721695164631203e-02
-3.808800000000246655e+00 1.714399999999841384e+00 1.913750826085628548e-02
-3.691600000000107684e+00 1.714399999999841384e+00 2.457916396442244925e-02
-3.535300000000006548e+00 1.714399999999841384e+00 3.116214071442945446e-02
-3.379100000000107684e+00 1.714399999999841384e+00 2.459954469739460831e-02
-3.261899999999968713e+00 1.714399999999841384e+00 3.551342720398516922e-02
-3.105599999999867578e+00 1.714399999999841384e+00 3.606370699423343262e-02
-2.949399999999968713e+00 1.714399999999841384e+00 4.374724332473697158e-02
-2.832200000000284490e+00 1.714399999999841384e+00 4.917870866181705408e-02
-2.675900000000183354e+00 1.714399999999841384e+00 5.027926824231358782e-02
-2.519700000000284490e+00 1.714399999999841384e+00 5.576168541182405930e-02
-2.402500000000145519e+00 1.714399999999841384e+00 6.340446027638327320e-02
-2.246200000000044383e+00 1.714399999999841384e+00 5.837041923226027329e-02
-2.090000000000145519e+00 1.714399999999841384e+00 7.377825335921166239e-02
-1.972800000000006548e+00 1.714399999999841384e+00 8.358138591881961177e-02
-1.816600000000107684e+00 1.714399999999841384e+00 1.103005268453186583e-01
-1.660300000000006548e+00 1.714399999999841384e+00 1.059288596227907775e-01
-1.543099999999867578e+00 1.714399999999841384e+00 1.244141844285380077e-01
-1.386899999999968713e+00 1.714399999999841384e+00 1.325868583503733433e-01
-1.230599999999867578e+00 1.714399999999841384e+00 1.611300748778805025e-01
-1.074399999999968713e+00 1.714399999999841384e+00 1.691498933024246365e-01
-9.572000000002844899e-01 1.714399999999841384e+00 1.843946815655987670e-01
-8.009000000001833541e-01 1.714399999999841384e+00 2.291303904394853819e-01
-6.447000000002844899e-01 1.714399999999841384e+00 2.420721558768056669e-01
-5.275000000001455192e-01 1.714399999999841384e+00 3.005750498733849585e-01
-3.712000000000443833e-01 1.714399999999841384e+00 3.308608190700116358e-01
-2.541000000001076842e-01 1.714399999999841384e+00 3.787759222875548559e-01
-9.780000000000654836e-02 1.714399999999841384e+00 4.227167825755274166e-01
5.839999999989231583e-02 1.714399999999841384e+00 4.553565264304382798e-01
2.146999999999934516e-01 1.714399999999841384e+00 5.062166455624583783e-01
3.319000000001324224e-01 1.714399999999841384e+00 5.236931240860837056e-01
4.881000000000312866e-01 1.714399999999841384e+00 5.670735142173218835e-01
6.444000000001324224e-01 1.714399999999841384e+00 5.919991506422710437e-01
7.615999999998166459e-01 1.714399999999841384e+00 6.345948825540810301e-01
9.177999999997155101e-01 1.714399999999841384e+00 6.695070781353876788e-01
1.074099999999816646e+00 1.714399999999841384e+00 6.941371939322404927e-01
1.191299999999955617e+00 1.714399999999841384e+00 6.863313732039040271e-01
1.347499999999854481e+00 1.714399999999841384e+00 6.765282406442959529e-01
1.503699999999753345e+00 1.714399999999841384e+00 6.885936345638135059e-01
1.620899999999892316e+00 1.714399999999841384e+00 6.985700033536847986e-01
1.777199999999993452e+00 1.714399999999841384e+00 6.609573606535673607e-01
1.933399999999892316e+00 1.714399999999841384e+00 7.054994525642185321e-01
2.089699999999993452e+00 1.714399999999841384e+00 6.787191694388029495e-01
2.206900000000132422e+00 1.714399999999841384e+00 6.682434726911138378e-01
2.363100000000031287e+00 1.714399999999841384e+00 6.420134693559466088e-01
2.480299999999715510e+00 1.714399999999841384e+00 6.322001464298525608e-01
2.636599999999816646e+00 1.714399999999841384e+00 6.247306077955566694e-01
2.792799999999715510e+00 1.714399999999841384e+00 6.169349774337062886e-01
2.909999999999854481e+00 1.714399999999841384e+00 5.776714953628441229e-01
3.066299999999955617e+00 1.714399999999841384e+00 5.717712731674042814e-01
3.222499999999854481e+00 1.714399999999841384e+00 5.565570560036884329e-01
3.378699999999753345e+00 1.714399999999841384e+00 5.126263860822020124e-01
3.495899999999892316e+00 1.714399999999841384e+00 4.816171008650637630e-01
3.652199999999993452e+00 1.714399999999841384e+00 4.609204665318373806e-01
3.769400000000132422e+00 1.714399999999841384e+00 4.425268550244648713e-01
3.925600000000031287e+00 1.714399999999841384e+00 3.910145524373357384e-01
4.081900000000132422e+00 1.714399999999841384e+00 3.623082900460513067e-01
4.238100000000031287e+00 1.714399999999841384e+00 3.267948628420661028e-01
4.355299999999715510e+00 1.714399999999841384e+00 3.141588083993282488e-01
4.511599999999816646e+00 1.714399999999841384e+00 2.794504201477432392e-01
4.667799999999715510e+00 1.714399999999841384e+00 2.433051902216212259e-01
4.784999999999854481e+00 1.714399999999841384e+00 2.049078893020757075e-01
4.941199999999753345e+00 1.714399999999841384e+00 1.940041971619712036e-01
5.097499999999854481e+00 1.714399999999841384e+00 1.861474246012043421e-01
5.214699999999993452e+00 1.714399999999841384e+00 1.720847188504153746e-01
5.370899999999892316e+00 1.714399999999841384e+00 1.503588575020950169e-01
5.527199999999993452e+00 1.714399999999841384e+00 1.361942480864452854e-01
5.644400000000132422e+00 1.714399999999841384e+00 1.191355745887491130e-01
5.800600000000031287e+00 1.714399999999841384e+00 1.078344581556875403e-01
5.956900000000132422e+00 1.714399999999841384e+00 1.018832841278174278e-01
6.074099999999816646e+00 1.714399999999841384e+00 8.915551638670481116e-02
6.230299999999715510e+00 1.714399999999841384e+00 8.317377125937645832e-02
6.386599999999816646e+00 1.714399999999841384e+00 8.060579890488456245e-02
6.503799999999955617e+00 1.714399999999841384e+00 8.546660371874423290e-02
6.659999999999854481e+00 1.714399999999841384e+00 7.736526236231146270e-02
6.816199999999753345e+00 1.714399999999841384e+00 8.172673921835324484e-02
6.972499999999854481e+00 1.714399999999841384e+00 6.314970111423130750e-02
7.089699999999993452e+00 1.714399999999841384e+00 5.987859347219996048e-02
7.245899999999892316e+00 1.714399999999841384e+00 5.610815787235074598e-02
7.402199999999993452e+00 1.714399999999841384e+00 5.878822425818951147e-02
7.519400000000132422e+00 1.714399999999841384e+00 4.630502531274278966e-02
7.675600000000031287e+00 1.714399999999841384e+00 6.157019430888906880e-02
7.831900000000132422e+00 1.714399999999841384e+00 4.729349086189244683e-02
7.949099999999816646e+00 1.714399999999841384e+00 5.172630028333679436e-02
8.105299999999715510e+00 1.714399999999841384e+00 4.519427536576018506e-02
8.261599999999816646e+00 1.714399999999841384e+00 3.537076207318006621e-02
8.378699999999753345e+00 1.714399999999841384e+00 4.893413986615115924e-02
8.534999999999854481e+00 1.714399999999841384e+00 3.975261966219402476e-02
8.691199999999753345e+00 1.714399999999841384e+00 4.129136500159194534e-02
8.808399999999892316e+00 1.714399999999841384e+00 3.756169086768704202e-02
8.964699999999993452e+00 1.714399999999841384e+00 3.812216102442138321e-02
9.120899999999892316e+00 1.714399999999841384e+00 3.098890448416611459e-02
9.238100000000031287e+00 1.714399999999841384e+00 3.701141107743877862e-02
9.394400000000132422e+00 1.714399999999841384e+00 3.704198217689701894e-02
9.550600000000031287e+00 1.714399999999841384e+00 2.933806511342132092e-02
9.706900000000132422e+00 1.714399999999841384e+00 2.938901694585171684e-02
9.824099999999816646e+00 1.714399999999841384e+00 2.721846888431690009e-02
9.980299999999715510e+00 1.714399999999841384e+00 2.499696899035168743e-02
1.009749999999985448e+01 1.714399999999841384e+00 2.013616417649202392e-02
1.025369999999975335e+01 1.714399999999841384e+00 2.776874867456516349e-02
1.040999999999985448e+01 1.714399999999841384e+00 2.122653339050247293e-02
1.056629999999995562e+01 1.714399999999841384e+00 2.339708145203728967e-02
1.068339999999989232e+01 1.714399999999841384e+00 1.904579496248157144e-02
1.083969999999999345e+01 1.714399999999841384e+00 2.285699202827510407e-02
1.099589999999989232e+01 1.714399999999841384e+00 2.719808815134474103e-02
1.111310000000003129e+01 1.714399999999841384e+00 3.101947558362434798e-02
1.126940000000013242e+01 1.714399999999841384e+00 2.340727181852337094e-02
1.142560000000003129e+01 1.714399999999841384e+00 2.173605171480641821e-02
1.154279999999971551e+01 1.714399999999841384e+00 1.903560459599549365e-02
1.169909999999981665e+01 1.714399999999841384e+00 2.285699202827510407e-02
1.185529999999971551e+01 1.714399999999841384e+00 1.683448543500244005e-02
1.197249999999985448e+01 1.714399999999841384e+00 2.338689108555121188e-02
1.212869999999975335e+01 1.714399999999841384e+00 2.121634302401639513e-02
1.228499999999985448e+01 1.714399999999841384e+00 1.849551517223331151e-02
1.244129999999995562e+01 1.714399999999841384e+00 2.444668920010342403e-02
1.255839999999989232e+01 1.714399999999841384e+00 1.413403831619151722e-02
1.271469999999999345e+01 1.714399999999841384e+00 1.793504501549897032e-02
1.283190000000013242e+01 1.714399999999841384e+00 1.849551517223331151e-02
1.298810000000003129e+01 1.714399999999841384e+00 2.337670071906513061e-02
1.314440000000013242e+01 1.714399999999841384e+00 1.305385946866714601e-02
1.330060000000003129e+01 1.714399999999841384e+00 1.793504501549897032e-02
1.341779999999971551e+01 1.714399999999841384e+00 1.684467580148851784e-02
1.357409999999981665e+01 1.714399999999841384e+00 1.575430658747806884e-02
1.369119999999975335e+01 1.714399999999841384e+00 1.629439601124025444e-02
1.384749999999985448e+01 1.714399999999841384e+00 1.575430658747806884e-02
1.400379999999995562e+01 1.714399999999841384e+00 1.413403831619151722e-02
1.412089999999989232e+01 1.714399999999841384e+00 1.250357967841888261e-02
1.427719999999999345e+01 1.714399999999841384e+00 2.065587286728205046e-02
1.443339999999989232e+01 1.714399999999841384e+00 1.629439601124025444e-02
1.458969999999999345e+01 1.714399999999841384e+00 2.114501045861384015e-02
1.470690000000013242e+01 1.714399999999841384e+00 1.681410470203028446e-02
1.486310000000003129e+01 1.714399999999841384e+00 1.575430658747806884e-02
1.501940000000013242e+01 1.714399999999841384e+00 2.334612961960689376e-02
1.513659999999981665e+01 1.714399999999841384e+00 2.008521234406162800e-02
1.529279999999971551e+01 1.714399999999841384e+00 1.575430658747806884e-02
1.544909999999981665e+01 1.714399999999841384e+00 2.390659977634123842e-02
1.556619999999975335e+01 1.714399999999841384e+00 1.573392585450591324e-02
1.572249999999985448e+01 1.714399999999841384e+00 1.412384794970543769e-02
1.587879999999995562e+01 1.714399999999841384e+00 2.607714783787605864e-02
1.599589999999989232e+01 1.714399999999841384e+00 1.900503349653725679e-02
1.615219999999999345e+01 1.714399999999841384e+00 2.064568250079597267e-02
1.630839999999989232e+01 1.714399999999841384e+00 2.006483161108946894e-02
1.642560000000003129e+01 1.714399999999841384e+00 2.442630846713126497e-02
1.658190000000013242e+01 1.714399999999841384e+00 2.279584982935863036e-02
1.673810000000003129e+01 1.714399999999841384e+00 2.167490951588994796e-02
1.689440000000013242e+01 1.714399999999841384e+00 1.734400375930638880e-02
1.701159999999981665e+01 1.714399999999841384e+00 2.605676710490389611e-02
1.716779999999971551e+01 1.714399999999841384e+00 2.604657673841781831e-02
-5.840000000000145519e+00 2.183099999999740248e+00 5.502797902482638344e-03
-5.683700000000044383e+00 2.183099999999740248e+00 7.693726696989614151e-03
-5.566600000000107684e+00 2.183099999999740248e+00 3.851958531737846407e-03
-5.410300000000006548e+00 2.183099999999740248e+00 3.851958531737846407e-03
-5.254100000000107684e+00 2.183099999999740248e+00 6.053077692730901745e-03
-5.136899999999968713e+00 2.183099999999740248e+00 1.209596501897572396e-02
-4.980599999999867578e+00 2.183099999999740248e+00 9.905036224468748152e-03
-4.824399999999968713e+00 2.183099999999740248e+00 7.143446906741349883e-03
-4.668099999999867578e+00 2.183099999999740248e+00 1.099540543847919542e-02
-4.550900000000183354e+00 2.183099999999740248e+00 1.648801297447575684e-02
-4.394700000000284490e+00 2.183099999999740248e+00 1.649820334096183463e-02
-4.277500000000145519e+00 2.183099999999740248e+00 2.033997150621360064e-02
-4.121200000000044383e+00 2.183099999999740248e+00 1.483717360373096490e-02
-3.965000000000145519e+00 2.183099999999740248e+00 1.428689381348269977e-02
-3.808800000000246655e+00 2.183099999999740248e+00 2.144053108671013091e-02
-3.691600000000107684e+00 2.183099999999740248e+00 2.363145988121710325e-02
-3.535300000000006548e+00 2.183099999999740248e+00 3.351611537271369928e-02
-3.379100000000107684e+00 2.183099999999740248e+00 2.914444815018582199e-02
-3.261899999999968713e+00 2.183099999999740248e+00 2.967434720746192980e-02
-3.105599999999867578e+00 2.183099999999740248e+00 3.736807390445154309e-02
-2.949399999999968713e+00 2.183099999999740248e+00 3.352630573919977014e-02
-2.832200000000284490e+00 2.183099999999740248e+00 3.679741338123112410e-02
-2.675900000000183354e+00 2.183099999999740248e+00 4.725272939594813565e-02
-2.519700000000284490e+00 2.183099999999740248e+00 4.451152081119288950e-02
-2.402500000000145519e+00 2.183099999999740248e+00 4.889337840020684806e-02
-2.246200000000044383e+00 2.183099999999740248e+00 6.363883870556309719e-02
-2.090000000000145519e+00 2.183099999999740248e+00 7.361520749543440378e-02
-1.972800000000006548e+00 2.183099999999740248e+00 5.653615326476606889e-02
-1.816600000000107684e+00 2.183099999999740248e+00 7.682517293854926321e-02
-1.660300000000006548e+00 2.183099999999740248e+00 9.496402528376980678e-02
-1.543099999999867578e+00 2.183099999999740248e+00 1.026373712477872818e-01
-1.386899999999968713e+00 2.183099999999740248e+00 1.108508066355669147e-01
-1.230599999999867578e+00 2.183099999999740248e+00 1.224066822307804531e-01
-1.074399999999968713e+00 2.183099999999740248e+00 1.287756612845798176e-01
-9.572000000002844899e-01 2.183099999999740248e+00 1.360413925891540976e-01
-8.009000000001833541e-01 2.183099999999740248e+00 1.662456388538921526e-01
-6.447000000002844899e-01 2.183099999999740248e+00 1.837221173775175631e-01
-5.275000000001455192e-01 2.183099999999740248e+00 1.889905368508203731e-01
-3.712000000000443833e-01 2.183099999999740248e+00 2.160765309708182480e-01
-2.541000000001076842e-01 2.183099999999740248e+00 2.441815617394240134e-01
-9.780000000000654836e-02 2.183099999999740248e+00 2.522217608969403169e-01
5.839999999989231583e-02 2.183099999999740248e+00 2.741412392084961458e-01
2.146999999999934516e-01 2.183099999999740248e+00 3.109386525897273046e-01
3.319000000001324224e-01 2.183099999999740248e+00 3.562348316203482468e-01
4.881000000000312866e-01 2.183099999999740248e+00 3.884261993498716592e-01
6.444000000001324224e-01 2.183099999999740248e+00 3.936640477237162705e-01
7.615999999998166459e-01 2.183099999999740248e+00 4.483353639215298947e-01
9.177999999997155101e-01 2.183099999999740248e+00 4.608491339664347874e-01
1.074099999999816646e+00 2.183099999999740248e+00 4.855913437946345335e-01
1.191299999999955617e+00 2.183099999999740248e+00 5.235402685887925456e-01
1.347499999999854481e+00 2.183099999999740248e+00 5.358298505710037407e-01
1.503699999999753345e+00 2.183099999999740248e+00 5.430752011426059900e-01
1.620899999999892316e+00 2.183099999999740248e+00 5.594205489862765779e-01
1.777199999999993452e+00 2.183099999999740248e+00 5.571684779928531839e-01
1.933399999999892316e+00 2.183099999999740248e+00 5.799337567227536017e-01
2.089699999999993452e+00 2.183099999999740248e+00 6.019041868667397432e-01
2.206900000000132422e+00 2.183099999999740248e+00 5.566080078361187455e-01
2.363100000000031287e+00 2.183099999999740248e+00 5.710273764139205399e-01
2.480299999999715510e+00 2.183099999999740248e+00 5.504326457455549493e-01
2.636599999999816646e+00 2.183099999999740248e+00 5.487818063748101105e-01
2.792799999999715510e+00 2.183099999999740248e+00 5.232651286936684798e-01
2.909999999999854481e+00 2.183099999999740248e+00 4.912164260949501426e-01
3.066299999999955617e+00 2.183099999999740248e+00 5.059822671332785404e-01
3.222499999999854481e+00 2.183099999999740248e+00 5.314174218825316043e-01
3.378699999999753345e+00 2.183099999999740248e+00 4.648539479954638676e-01
3.495899999999892316e+00 2.183099999999740248e+00 4.717222550070810927e-01
3.652199999999993452e+00 2.183099999999740248e+00 4.335185710507710732e-01
3.769400000000132422e+00 2.183099999999740248e+00 4.347821764950448586e-01
3.925600000000031287e+00 2.183099999999740248e+00 4.013781551536780290e-01
4.081900000000132422e+00 2.183099999999740248e+00 3.766257549589921982e-01
4.238100000000031287e+00 2.183099999999740248e+00 3.462686531969630388e-01
4.355299999999715510e+00 2.183099999999740248e+00 3.523421116226660987e-01
4.511599999999816646e+00 2.183099999999740248e+00 3.110201755216158714e-01
4.667799999999715510e+00 2.183099999999740248e+00 2.892535527073512580e-01
4.784999999999854481e+00 2.183099999999740248e+00 2.637266846597234315e-01
4.941199999999753345e+00 2.183099999999740248e+00 2.354586080273404214e-01
5.097499999999854481e+00 2.183099999999740248e+00 1.905089014572461381e-01
5.214699999999993452e+00 2.183099999999740248e+00 1.853933374812345158e-01
5.370899999999892316e+00 2.183099999999740248e+00 1.576755406390997483e-01
5.527199999999993452e+00 2.183099999999740248e+00 1.483309745713653205e-01
5.644400000000132422e+00 2.183099999999740248e+00 1.252599848468825550e-01
5.800600000000031287e+00 2.183099999999740248e+00 1.127156437025193664e-01
5.956900000000132422e+00 2.183099999999740248e+00 1.105960474734149490e-01
6.074099999999816646e+00 2.183099999999740248e+00 1.083134053805332453e-01
6.230299999999715510e+00 2.183099999999740248e+00 1.001611121916700931e-01
6.386599999999816646e+00 2.183099999999740248e+00 8.484499136309341105e-02
6.503799999999955617e+00 2.183099999999740248e+00 7.877153293739035111e-02
6.659999999999854481e+00 2.183099999999740248e+00 5.633234593504448523e-02
6.816199999999753345e+00 2.183099999999740248e+00 6.517758404496101776e-02
6.972499999999854481e+00 2.183099999999740248e+00 7.382920519164205830e-02
7.089699999999993452e+00 2.183099999999740248e+00 6.787803116377194579e-02
7.245899999999892316e+00 2.183099999999740248e+00 6.077534572297491056e-02
7.402199999999993452e+00 2.183099999999740248e+00 5.467131619781361723e-02
7.519400000000132422e+00 2.183099999999740248e+00 4.760939222296089318e-02
7.675600000000031287e+00 2.183099999999740248e+00 5.201163054494700733e-02
7.831900000000132422e+00 2.183099999999740248e+00 5.298990572761058671e-02
7.949099999999816646e+00 2.183099999999740248e+00 3.994623662542951675e-02
8.105299999999715510e+00 2.183099999999740248e+00 3.995642699191560149e-02
8.261599999999816646e+00 2.183099999999740248e+00 3.775530783092254095e-02
8.378699999999753345e+00 2.183099999999740248e+00 3.995642699191560149e-02
8.534999999999854481e+00 2.183099999999740248e+00 3.614522992612206886e-02
8.691199999999753345e+00 2.183099999999740248e+00 4.099584437349565458e-02
8.808399999999892316e+00 2.183099999999740248e+00 3.774511746443646315e-02
8.964699999999993452e+00 2.183099999999740248e+00 3.230346176087029592e-02
9.120899999999892316e+00 2.183099999999740248e+00 3.171242050467772133e-02
9.238100000000031287e+00 2.183099999999740248e+00 2.898140228640855992e-02
9.394400000000132422e+00 2.183099999999740248e+00 2.518039558710110509e-02
9.550600000000031287e+00 2.183099999999740248e+00 2.512944375467071265e-02
9.706900000000132422e+00 2.183099999999740248e+00 3.391353966567077494e-02
9.824099999999816646e+00 2.183099999999740248e+00 1.750704962308365087e-02
9.980299999999715510e+00 2.183099999999740248e+00 2.184814574615328783e-02
1.009749999999985448e+01 2.183099999999740248e+00 2.296908605962197369e-02
1.025369999999975335e+01 2.183099999999740248e+00 2.517020522061502730e-02
1.040999999999985448e+01 2.183099999999740248e+00 1.805732941333191427e-02
1.056629999999995562e+01 2.183099999999740248e+00 2.677009275892942505e-02
1.068339999999989232e+01 2.183099999999740248e+00 2.681085422487373970e-02
1.083969999999999345e+01 2.183099999999740248e+00 2.518039558710110509e-02
1.099589999999989232e+01 2.183099999999740248e+00 1.367547182431796265e-02
1.111310000000003129e+01 2.183099999999740248e+00 2.187871684561152469e-02
1.126940000000013242e+01 2.183099999999740248e+00 2.243918700234586935e-02
1.142560000000003129e+01 2.183099999999740248e+00 1.529574009560451774e-02
1.154279999999971551e+01 2.183099999999740248e+00 1.038398344931445831e-02
1.169909999999981665e+01 2.183099999999740248e+00 1.640649004258712407e-02
1.185529999999971551e+01 2.183099999999740248e+00 2.294870532664981463e-02
1.197249999999985448e+01 2.183099999999740248e+00 2.568991391140505384e-02
1.212869999999975335e+01 2.183099999999740248e+00 2.022787747486673449e-02
1.228499999999985448e+01 2.183099999999740248e+00 1.859741883709409987e-02
1.244129999999995562e+01 2.183099999999740248e+00 1.803694868035975868e-02
1.255839999999989232e+01 2.183099999999740248e+00 1.421556124808014826e-02
1.271469999999999345e+01 2.183099999999740248e+00 1.476584103832841166e-02
1.283190000000013242e+01 2.183099999999740248e+00 2.241880626937370682e-02
1.298810000000003129e+01 2.183099999999740248e+00 1.639629967610104627e-02
1.314440000000013242e+01 2.183099999999740248e+00 1.366528145783188312e-02
1.330060000000003129e+01 2.183099999999740248e+00 2.019730637540849763e-02
1.341779999999971551e+01 2.183099999999740248e+00 1.694657946634930620e-02
1.357409999999981665e+01 2.183099999999740248e+00 1.531612082857667506e-02
1.369119999999975335e+01 2.183099999999740248e+00 1.310481130109754019e-02
1.384749999999985448e+01 2.183099999999740248e+00 1.639629967610104627e-02
1.400379999999995562e+01 2.183099999999740248e+00 1.965721695164631203e-02
1.412089999999989232e+01 2.183099999999740248e+00 1.637591894312888721e-02
1.427719999999999345e+01 2.183099999999740248e+00 1.638610930961496501e-02
1.443339999999989232e+01 2.183099999999740248e+00 1.530593046209059727e-02
1.458969999999999345e+01 2.183099999999740248e+00 1.310481130109754019e-02
1.470690000000013242e+01 2.183099999999740248e+00 1.690581800040499502e-02
1.486310000000003129e+01 2.183099999999740248e+00 8.193054654807482504e-03
1.501940000000013242e+01 2.183099999999740248e+00 1.748666889011149528e-02
1.513659999999981665e+01 2.183099999999740248e+00 1.362451999188756847e-02
1.529279999999971551e+01 2.183099999999740248e+00 1.092407287307664392e-02
1.544909999999981665e+01 2.183099999999740248e+00 1.255453151084927679e-02
1.556619999999975335e+01 2.183099999999740248e+00 1.962664585218807517e-02
1.572249999999985448e+01 2.183099999999740248e+00 1.964702658516023076e-02
1.587879999999995562e+01 2.183099999999740248e+00 2.075777653214283883e-02
1.599589999999989232e+01 2.183099999999740248e+00 9.823513292580115380e-03
1.615219999999999345e+01 2.183099999999740248e+00 1.528554972911843821e-02
1.630839999999989232e+01 2.183099999999740248e+00 1.582563915288062381e-02
1.642560000000003129e+01 2.183099999999740248e+00 1.691600836689107282e-02
1.658190000000013242e+01 2.183099999999740248e+00 1.418499014862191140e-02
1.673810000000003129e+01 2.183099999999740248e+00 1.361432962540148894e-02
1.689440000000013242e+01 2.183099999999740248e+00 1.962664585218807517e-02
1.701159999999981665e+01 2.183099999999740248e+00 1.745609779065325495e-02
1.716779999999971551e+01 2.183099999999740248e+00 2.018711600892241984e-02
-5.840000000000145519e+00 2.730000000000018190e+00 4.422619054958268001e-03
-5.683700000000044383e+00 2.730000000000018190e+00 6.073458425703059937e-03
-5.566600000000107684e+00 2.730000000000018190e+00 4.983089211692610931e-03
-5.410300000000006548e+00 2.730000000000018190e+00 4.983089211692610931e-03
-5.254100000000107684e+00 2.730000000000018190e+00 6.083648792189137733e-03
-5.136899999999968713e+00 2.730000000000018190e+00 1.049607748066132794e-02
-4.980599999999867578e+00 2.730000000000018190e+00 6.633928582437402001e-03
-4.824399999999968713e+00 2.730000000000018190e+00 1.325766679838872621e-02
-4.668099999999867578e+00 2.730000000000018190e+00 7.734488162933930537e-03
-4.550900000000183354e+00 2.730000000000018190e+00 6.073458425703059937e-03
-4.394700000000284490e+00 2.730000000000018190e+00 1.546897632586786107e-02
-4.277500000000145519e+00 2.730000000000018190e+00 1.603963684908828180e-02
-4.121200000000044383e+00 2.730000000000018190e+00 1.436841674537133254e-02
-3.965000000000145519e+00 2.730000000000018190e+00 1.326785716487480400e-02
-3.808800000000246655e+00 2.730000000000018190e+00 1.769047621983307200e-02
-3.691600000000107684e+00 2.730000000000018190e+00 2.542496438276700341e-02
-3.535300000000006548e+00 2.730000000000018190e+00 2.540458364979484435e-02
-3.379100000000107684e+00 2.730000000000018190e+00 3.041824396094569213e-02
-3.261899999999968713e+00 2.730000000000018190e+00 2.155262511805699707e-02
-3.105599999999867578e+00 2.730000000000018190e+00 3.591085149694225181e-02
-2.949399999999968713e+00 2.730000000000018190e+00 3.095833338470787774e-02
-2.832200000000284490e+00 2.730000000000018190e+00 2.817636333400832388e-02
-2.675900000000183354e+00 2.730000000000018190e+00 3.094814301822179994e-02
-2.519700000000284490e+00 2.730000000000018190e+00 4.587702992032747368e-02
-2.402500000000145519e+00 2.730000000000018190e+00 4.305429840368360517e-02
-2.246200000000044383e+00 2.730000000000018190e+00 5.413122677405143163e-02
-2.090000000000145519e+00 2.730000000000018190e+00 5.193010761305837109e-02
-1.972800000000006548e+00 2.730000000000018190e+00 6.238542362777538264e-02
-1.816600000000107684e+00 2.730000000000018190e+00 7.565328079265018490e-02
-1.660300000000006548e+00 2.730000000000018190e+00 7.730412016339498205e-02
-1.543099999999867578e+00 2.730000000000018190e+00 7.342159053219890485e-02
-1.386899999999968713e+00 2.730000000000018190e+00 8.225663827562935959e-02
-1.230599999999867578e+00 2.730000000000018190e+00 8.668944769707370712e-02
-1.074399999999968713e+00 2.730000000000018190e+00 1.109629006669137774e-01
-9.572000000002844899e-01 2.730000000000018190e+00 9.549392434104592153e-02
-8.009000000001833541e-01 2.730000000000018190e+00 1.093426323956272345e-01
-6.447000000002844899e-01 2.730000000000018190e+00 1.284699502899974144e-01
-5.275000000001455192e-01 2.730000000000018190e+00 1.471285113260080157e-01
-3.712000000000443833e-01 2.730000000000018190e+00 1.534057770814326593e-01
-2.541000000001076842e-01 2.730000000000018190e+00 1.727063312060661826e-01
-9.780000000000654836e-02 2.730000000000018190e+00 1.726553793736357867e-01
5.839999999989231583e-02 2.730000000000018190e+00 1.946461902505942088e-01
2.146999999999934516e-01 2.730000000000018190e+00 2.173910882475224293e-01
3.319000000001324224e-01 2.730000000000018190e+00 2.238517805996964871e-01
4.881000000000312866e-01 2.730000000000018190e+00 2.486449422603266013e-01
6.444000000001324224e-01 2.730000000000018190e+00 2.415014953535852549e-01
7.615999999998166459e-01 2.730000000000018190e+00 2.862168234944997280e-01
9.177999999997155101e-01 2.730000000000018190e+00 3.266318169782888581e-01
1.074099999999816646e+00 2.730000000000018190e+00 3.358031468157599009e-01
1.191299999999955617e+00 2.730000000000018190e+00 3.568258728765408283e-01
1.347499999999854481e+00 2.730000000000018190e+00 3.737011197774875448e-01
1.503699999999753345e+00 2.730000000000018190e+00 3.751991036509412236e-01
1.620899999999892316e+00 2.730000000000018190e+00 4.509440977419660879e-01
1.777199999999993452e+00 2.730000000000018190e+00 4.233485852976642261e-01
1.933399999999892316e+00 2.730000000000018190e+00 4.413243917791075943e-01
2.089699999999993452e+00 2.730000000000018190e+00 4.690014271552979674e-01
2.206900000000132422e+00 2.730000000000018190e+00 4.769193419149813096e-01
2.363100000000031287e+00 2.730000000000018190e+00 4.625407348031239652e-01
2.480299999999715510e+00 2.730000000000018190e+00 4.861212428519106621e-01
2.636599999999816646e+00 2.730000000000018190e+00 4.585155400411227711e-01
2.792799999999715510e+00 2.730000000000018190e+00 4.379819515716736888e-01
2.909999999999854481e+00 2.730000000000018190e+00 4.774288602392852687e-01
3.066299999999955617e+00 2.730000000000018190e+00 4.452782539757061953e-01
3.222499999999854481e+00 2.730000000000018190e+00 4.296869932520053781e-01
3.378699999999753345e+00 2.730000000000018190e+00 4.250503765008394330e-01
3.495899999999892316e+00 2.730000000000018190e+00 4.143199205909983140e-01
3.652199999999993452e+00 2.730000000000018190e+00 3.976382906532870409e-01
3.769400000000132422e+00 2.730000000000018190e+00 3.985248525375759132e-01
3.925600000000031287e+00 2.730000000000018190e+00 3.669652875301893658e-01
4.081900000000132422e+00 2.730000000000018190e+00 3.726413216629353986e-01
4.238100000000031287e+00 2.730000000000018190e+00 3.357827660827877869e-01
4.355299999999715510e+00 2.730000000000018190e+00 3.222193882898166661e-01
4.511599999999816646e+00 2.730000000000018190e+00 2.975688917599916827e-01
4.667799999999715510e+00 2.730000000000018190e+00 2.642260126175413615e-01
4.784999999999854481e+00 2.730000000000018190e+00 2.856461629712793160e-01
4.941199999999753345e+00 2.730000000000018190e+00 2.401869380768810458e-01
5.097499999999854481e+00 2.730000000000018190e+00 2.186954551577405259e-01
5.214699999999993452e+00 2.730000000000018190e+00 1.952474218732728473e-01
5.370899999999892316e+00 2.730000000000018190e+00 1.861678053341764838e-01
5.527199999999993452e+00 2.730000000000018190e+00 1.680391433554420111e-01
5.644400000000132422e+00 2.730000000000018190e+00 1.689664667056752223e-01
5.800600000000031287e+00 2.730000000000018190e+00 1.470266076611472239e-01
5.956900000000132422e+00 2.730000000000018190e+00 1.216831662102688533e-01
6.074099999999816646e+00 2.730000000000018190e+00 1.216016432783802170e-01
6.230299999999715510e+00 2.730000000000018190e+00 1.094649167934601819e-01
6.386599999999816646e+00 2.730000000000018190e+00 9.141777774661433154e-02
6.503799999999955617e+00 2.730000000000018190e+00 9.960064203493573798e-02
6.659999999999854481e+00 2.730000000000018190e+00 8.207321167887993152e-02
6.816199999999753345e+00 2.730000000000018190e+00 7.491957440565251425e-02
6.972499999999854481e+00 2.730000000000018190e+00 6.440311619201902205e-02
7.089699999999993452e+00 2.730000000000018190e+00 5.891050865602245890e-02
7.245899999999892316e+00 2.730000000000018190e+00 4.846538300779152514e-02
7.402199999999993452e+00 2.730000000000018190e+00 5.612853860532290157e-02
7.519400000000132422e+00 2.730000000000018190e+00 4.346191306312675862e-02
7.675600000000031287e+00 2.730000000000018190e+00 4.351286489555715453e-02
7.831900000000132422e+00 2.730000000000018190e+00 4.616236018193768664e-02
7.949099999999816646e+00 2.730000000000018190e+00 5.229696080655721335e-02
8.105299999999715510e+00 2.730000000000018190e+00 4.958632332126021447e-02
8.261599999999816646e+00 2.730000000000018190e+00 3.187546636845498688e-02
8.378699999999753345e+00 2.730000000000018190e+00 4.017042468812325601e-02
8.534999999999854481e+00 2.730000000000018190e+00 3.579875746559538219e-02
8.691199999999753345e+00 2.730000000000018190e+00 3.138632877712319719e-02
8.808399999999892316e+00 2.730000000000018190e+00 3.138632877712319719e-02
[truncated: 173,975 more chars]
