# Supplementary material for: Resonant inelastic X-ray scattering tools to count 5 f electrons of actinides and probe bond covalency
Source: Nat Commun. 2025 Feb 10;16:1221. doi: 10.1038/s41467-024-54574-7 (PMC11811144; doi:10.1038/s41467-024-54574-7)
Supplement: Supplementary file 3 — Source Data [file 41467_2024_54574_MOESM3_ESM.zip › Data_figures/Data_SI_figures/FigSI6/SI6_U$^{/mathrm{IV}}$O$_2$ $/mathrm{(5f^2)}$_WLMap.txt]

# Ein | Eout | Intensity
-5.579999999999927240e+00 -1.449870000000009895e+01 2.057695620873568280e-03
-5.423700000000280852e+00 -1.449870000000009895e+01 2.533343854844342848e-03
-5.306600000000344153e+00 -1.449870000000009895e+01 1.995654546877380104e-03
-5.150300000000243017e+00 -1.449870000000009895e+01 1.943953651880556913e-03
-4.994100000000344153e+00 -1.449870000000009895e+01 1.995654546877380104e-03
-4.876900000000205182e+00 -1.449870000000009895e+01 1.912933114882463042e-03
-4.720600000000104046e+00 -1.449870000000009895e+01 1.850892040886274867e-03
-4.564400000000205182e+00 -1.449870000000009895e+01 1.768170608891357588e-03
-4.408100000000104046e+00 -1.449870000000009895e+01 1.488985775908511664e-03
-4.290899999999965075e+00 -1.449870000000009895e+01 1.840551861886910098e-03
-4.134700000000066211e+00 -1.449870000000009895e+01 1.974974188878651001e-03
-4.017499999999927240e+00 -1.449870000000009895e+01 1.488985775908511664e-03
-3.861300000000028376e+00 -1.449870000000009895e+01 1.809531324888816227e-03
-3.704999999999927240e+00 -1.449870000000009895e+01 1.530346491905970304e-03
-3.548700000000280852e+00 -1.449870000000009895e+01 1.654428639898346438e-03
-3.431600000000344153e+00 -1.449870000000009895e+01 1.302862553919947788e-03
-3.275300000000243017e+00 -1.449870000000009895e+01 1.302862553919947788e-03
-3.119100000000344153e+00 -1.449870000000009895e+01 1.664768818897710990e-03
-3.001900000000205182e+00 -1.449870000000009895e+01 1.271842016921853700e-03
-2.845600000000104046e+00 -1.449870000000009895e+01 1.437284880911688257e-03
-2.689400000000205182e+00 -1.449870000000009895e+01 1.457965238910417577e-03
-2.572200000000066211e+00 -1.449870000000009895e+01 1.757830429891992820e-03
-2.415899999999965075e+00 -1.449870000000009895e+01 1.147759868929477782e-03
-2.259700000000066211e+00 -1.449870000000009895e+01 1.426944701912323489e-03
-2.142499999999927240e+00 -1.449870000000009895e+01 1.406264343913594386e-03
-1.986200000000280852e+00 -1.449870000000009895e+01 1.406264343913594386e-03
-1.829999999999927240e+00 -1.449870000000009895e+01 1.375243806915500298e-03
-1.712800000000243017e+00 -1.449870000000009895e+01 1.654428639898346438e-03
-1.556600000000344153e+00 -1.449870000000009895e+01 1.623408102900252351e-03
-1.400300000000243017e+00 -1.449870000000009895e+01 1.375243806915500298e-03
-1.244100000000344153e+00 -1.449870000000009895e+01 1.623408102900252351e-03
-1.126900000000205182e+00 -1.449870000000009895e+01 1.437284880911688257e-03
-9.706000000001040462e-01 -1.449870000000009895e+01 1.344223269917406210e-03
-8.533999999999650754e-01 -1.449870000000009895e+01 1.592387565902158263e-03
-6.972000000000662112e-01 -1.449870000000009895e+01 1.302862553919947788e-03
-5.408999999999650754e-01 -1.449870000000009895e+01 1.488985775908511664e-03
-3.847000000000662112e-01 -1.449870000000009895e+01 1.488985775908511664e-03
-2.674999999999272404e-01 -1.449870000000009895e+01 1.551026849904699623e-03
-1.112000000002808520e-01 -1.449870000000009895e+01 1.364903627916135747e-03
5.899999999655847205e-03 -1.449870000000009895e+01 1.623408102900252351e-03
1.621999999997569830e-01 -1.449870000000009895e+01 1.426944701912323489e-03
3.183999999996558472e-01 -1.449870000000009895e+01 1.561367028904064392e-03
4.746999999997569830e-01 -1.449870000000009895e+01 1.788850966890086908e-03
5.918999999998959538e-01 -1.449870000000009895e+01 1.633748281899616902e-03
7.480999999997948180e-01 -1.449870000000009895e+01 1.437284880911688257e-03
9.043999999998959538e-01 -1.449870000000009895e+01 1.582047386902793494e-03
1.021600000000034925e+00 -1.449870000000009895e+01 1.551026849904699623e-03
1.177799999999933789e+00 -1.449870000000009895e+01 1.364903627916135747e-03
1.334100000000034925e+00 -1.449870000000009895e+01 1.520006312906605535e-03
1.451299999999719148e+00 -1.449870000000009895e+01 1.809531324888816227e-03
1.607500000000072760e+00 -1.449870000000009895e+01 1.757830429891992820e-03
1.763799999999719148e+00 -1.449870000000009895e+01 1.561367028904064392e-03
1.880899999999655847e+00 -1.449870000000009895e+01 1.644088460898981670e-03
2.037199999999756983e+00 -1.449870000000009895e+01 1.726809892893898949e-03
2.193399999999655847e+00 -1.449870000000009895e+01 1.582047386902793494e-03
2.349699999999756983e+00 -1.449870000000009895e+01 1.695789355895804861e-03
2.466899999999895954e+00 -1.449870000000009895e+01 1.551026849904699623e-03
2.623099999999794818e+00 -1.449870000000009895e+01 1.747490250892628268e-03
2.740299999999933789e+00 -1.449870000000009895e+01 1.747490250892628268e-03
2.896600000000034925e+00 -1.449870000000009895e+01 2.047355441874203295e-03
3.052799999999933789e+00 -1.449870000000009895e+01 1.602727744901522814e-03
3.209100000000034925e+00 -1.449870000000009895e+01 1.551026849904699623e-03
3.326299999999719148e+00 -1.449870000000009895e+01 1.344223269917406210e-03
3.482500000000072760e+00 -1.449870000000009895e+01 1.923273293881827594e-03
3.638699999999971624e+00 -1.449870000000009895e+01 1.561367028904064392e-03
3.755899999999655847e+00 -1.449870000000009895e+01 1.592387565902158263e-03
3.912199999999756983e+00 -1.449870000000009895e+01 1.726809892893898949e-03
4.029399999999895954e+00 -1.449870000000009895e+01 1.757830429891992820e-03
4.185599999999794818e+00 -1.449870000000009895e+01 1.551026849904699623e-03
4.341899999999895954e+00 -1.449870000000009895e+01 1.633748281899616902e-03
4.498099999999794818e+00 -1.449870000000009895e+01 1.850892040886274867e-03
4.615299999999933789e+00 -1.449870000000009895e+01 1.809531324888816227e-03
4.771600000000034925e+00 -1.449870000000009895e+01 1.809531324888816227e-03
4.927799999999933789e+00 -1.449870000000009895e+01 1.943953651880556913e-03
5.045000000000072760e+00 -1.449870000000009895e+01 2.068035799872932831e-03
5.201299999999719148e+00 -1.449870000000009895e+01 1.923273293881827594e-03
5.357500000000072760e+00 -1.449870000000009895e+01 1.850892040886274867e-03
5.474699999999756983e+00 -1.449870000000009895e+01 2.109396515870391470e-03
5.630899999999655847e+00 -1.449870000000009895e+01 2.037015262874838743e-03
5.787199999999756983e+00 -1.449870000000009895e+01 2.367900990854507857e-03
5.904399999999895954e+00 -1.449870000000009895e+01 1.840551861886910098e-03
6.060599999999794818e+00 -1.449870000000009895e+01 2.140417052868485125e-03
6.216899999999895954e+00 -1.449870000000009895e+01 2.057695620873568280e-03
6.334100000000034925e+00 -1.449870000000009895e+01 2.037015262874838743e-03
6.490299999999933789e+00 -1.449870000000009895e+01 2.409261706851966930e-03
6.646600000000034925e+00 -1.449870000000009895e+01 2.429942064850696033e-03
6.802799999999933789e+00 -1.449870000000009895e+01 2.150757231867850110e-03
6.920000000000072760e+00 -1.449870000000009895e+01 2.554024212843071951e-03
7.076199999999971624e+00 -1.449870000000009895e+01 2.274839379860226461e-03
7.232500000000072760e+00 -1.449870000000009895e+01 2.119736694869756456e-03
7.349699999999756983e+00 -1.449870000000009895e+01 1.974974188878651001e-03
7.505899999999655847e+00 -1.449870000000009895e+01 2.336880453856413770e-03
7.662199999999756983e+00 -1.449870000000009895e+01 1.850892040886274867e-03
7.779399999999895954e+00 -1.449870000000009895e+01 2.057695620873568280e-03
7.935599999999794818e+00 -1.449870000000009895e+01 1.995654546877380104e-03
8.091899999999895954e+00 -1.449870000000009895e+01 2.212798305864038285e-03
8.209100000000034925e+00 -1.449870000000009895e+01 2.367900990854507857e-03
8.365299999999933789e+00 -1.449870000000009895e+01 1.799191145889451676e-03
8.521600000000034925e+00 -1.449870000000009895e+01 2.088716157871662368e-03
8.638799999999719148e+00 -1.449870000000009895e+01 2.150757231867850110e-03
8.795000000000072760e+00 -1.449870000000009895e+01 2.305859916858320549e-03
8.951199999999971624e+00 -1.449870000000009895e+01 1.850892040886274867e-03
9.068399999999655847e+00 -1.449870000000009895e+01 2.378241169853872843e-03
9.224699999999756983e+00 -1.449870000000009895e+01 2.533343854844342848e-03
9.380899999999655847e+00 -1.449870000000009895e+01 1.799191145889451676e-03
9.498099999999794818e+00 -1.449870000000009895e+01 2.088716157871662368e-03
9.654399999999895954e+00 -1.449870000000009895e+01 2.130076873869121007e-03
9.810599999999794818e+00 -1.449870000000009895e+01 2.161097410867214661e-03
9.927799999999933789e+00 -1.449870000000009895e+01 2.357560811855143306e-03
1.008410000000003492e+01 -1.449870000000009895e+01 2.347220632855778755e-03
1.024029999999993379e+01 -1.449870000000009895e+01 2.254159021861496925e-03
1.039660000000003492e+01 -1.449870000000009895e+01 2.037015262874838743e-03
1.051379999999971915e+01 -1.449870000000009895e+01 2.223138484863402837e-03
1.067000000000007276e+01 -1.449870000000009895e+01 2.057695620873568280e-03
1.082619999999997162e+01 -1.449870000000009895e+01 2.378241169853872843e-03
1.094339999999965585e+01 -1.449870000000009895e+01 2.119736694869756456e-03
1.109969999999975698e+01 -1.449870000000009895e+01 2.161097410867214661e-03
1.125589999999965585e+01 -1.449870000000009895e+01 1.675108997897075541e-03
1.137309999999979482e+01 -1.449870000000009895e+01 1.902592935883098274e-03
1.152939999999989595e+01 -1.449870000000009895e+01 1.933613472881192145e-03
1.168559999999979482e+01 -1.449870000000009895e+01 2.336880453856413770e-03
1.180279999999993379e+01 -1.449870000000009895e+01 2.171437589866579213e-03
1.195910000000003492e+01 -1.449870000000009895e+01 2.367900990854507857e-03
1.211529999999993379e+01 -1.449870000000009895e+01 2.161097410867214661e-03
1.223250000000007276e+01 -1.449870000000009895e+01 2.047355441874203295e-03
1.238869999999997162e+01 -1.449870000000009895e+01 2.388581348853237394e-03
1.254500000000007276e+01 -1.449870000000009895e+01 2.305859916858320549e-03
1.266219999999975698e+01 -1.449870000000009895e+01 2.274839379860226461e-03
1.281839999999965585e+01 -1.449870000000009895e+01 2.047355441874203295e-03
1.297469999999975698e+01 -1.449870000000009895e+01 2.233478663862767388e-03
1.309189999999989595e+01 -1.449870000000009895e+01 2.202458126864673300e-03
1.324809999999979482e+01 -1.449870000000009895e+01 2.626405465838624678e-03
1.340439999999989595e+01 -1.449870000000009895e+01 2.233478663862767388e-03
1.356059999999979482e+01 -1.449870000000009895e+01 2.491983138846883775e-03
1.367779999999993379e+01 -1.449870000000009895e+01 2.326540274857049218e-03
1.383410000000003492e+01 -1.449870000000009895e+01 2.264499200860861476e-03
1.399029999999993379e+01 -1.449870000000009895e+01 2.171437589866579213e-03
1.410750000000007276e+01 -1.449870000000009895e+01 2.440282243850061018e-03
1.426369999999997162e+01 -1.449870000000009895e+01 2.398921527852601945e-03
1.442000000000007276e+01 -1.449870000000009895e+01 2.357560811855143306e-03
1.453719999999975698e+01 -1.449870000000009895e+01 2.802188508827824220e-03
1.469339999999965585e+01 -1.449870000000009895e+01 2.295519737858955564e-03
1.484969999999975698e+01 -1.449870000000009895e+01 2.729807255832271493e-03
1.496689999999989595e+01 -1.449870000000009895e+01 2.523003675844977863e-03
1.512309999999979482e+01 -1.449870000000009895e+01 2.491983138846883775e-03
1.527939999999989595e+01 -1.449870000000009895e+01 2.750487613831000596e-03
1.539660000000003492e+01 -1.449870000000009895e+01 2.636745644837989663e-03
1.555279999999993379e+01 -1.449870000000009895e+01 2.957291193818294226e-03
1.570910000000003492e+01 -1.449870000000009895e+01 2.326540274857049218e-03
1.582619999999997162e+01 -1.449870000000009895e+01 2.595384928840530590e-03
1.598250000000007276e+01 -1.449870000000009895e+01 2.719467076832906508e-03
1.613869999999997162e+01 -1.449870000000009895e+01 2.398921527852601945e-03
1.625589999999965585e+01 -1.449870000000009895e+01 3.122734057808128783e-03
1.641219999999975698e+01 -1.449870000000009895e+01 3.153754594806222871e-03
1.656839999999965585e+01 -1.449870000000009895e+01 2.915930477820835153e-03
1.672469999999975698e+01 -1.449870000000009895e+01 2.915930477820835153e-03
1.684189999999989595e+01 -1.449870000000009895e+01 3.153754594806222871e-03
1.699809999999979482e+01 -1.449870000000009895e+01 3.019332267814481968e-03
1.715439999999989595e+01 -1.449870000000009895e+01 2.988311730816388314e-03
1.727160000000003492e+01 -1.449870000000009895e+01 3.122734057808128783e-03
1.742779999999993379e+01 -1.449870000000009895e+01 3.226135847801775165e-03
-5.579999999999927240e+00 -1.402999999999974534e+01 2.605725107839895575e-03
-5.423700000000280852e+00 -1.402999999999974534e+01 2.740147434831636045e-03
-5.306600000000344153e+00 -1.402999999999974534e+01 2.326540274857049218e-03
-5.150300000000243017e+00 -1.402999999999974534e+01 3.050352804812576056e-03
-4.994100000000344153e+00 -1.402999999999974534e+01 2.657426002836718332e-03
-4.876900000000205182e+00 -1.402999999999974534e+01 2.336880453856413770e-03
-4.720600000000104046e+00 -1.402999999999974534e+01 2.388581348853237394e-03
-4.564400000000205182e+00 -1.402999999999974534e+01 2.243818842862132373e-03
-4.408100000000104046e+00 -1.402999999999974534e+01 2.326540274857049218e-03
-4.290899999999965075e+00 -1.402999999999974534e+01 2.295519737858955564e-03
-4.134700000000066211e+00 -1.402999999999974534e+01 2.047355441874203295e-03
-4.017499999999927240e+00 -1.402999999999974534e+01 2.357560811855143306e-03
-3.861300000000028376e+00 -1.402999999999974534e+01 1.819871503888180996e-03
-3.704999999999927240e+00 -1.402999999999974534e+01 2.171437589866579213e-03
-3.548700000000280852e+00 -1.402999999999974534e+01 2.109396515870391470e-03
-3.431600000000344153e+00 -1.402999999999974534e+01 1.830211682887545764e-03
-3.275300000000243017e+00 -1.402999999999974534e+01 1.530346491905970304e-03
-3.119100000000344153e+00 -1.402999999999974534e+01 2.026675083875474192e-03
-3.001900000000205182e+00 -1.402999999999974534e+01 1.964634009879286016e-03
-2.845600000000104046e+00 -1.402999999999974534e+01 1.799191145889451676e-03
-2.689400000000205182e+00 -1.402999999999974534e+01 1.571707207903428943e-03
-2.572200000000066211e+00 -1.402999999999974534e+01 1.737150071893263717e-03
-2.415899999999965075e+00 -1.402999999999974534e+01 1.613067923900887582e-03
-2.259700000000066211e+00 -1.402999999999974534e+01 1.768170608891357588e-03
-2.142499999999927240e+00 -1.402999999999974534e+01 1.582047386902793494e-03
-1.986200000000280852e+00 -1.402999999999974534e+01 1.768170608891357588e-03
-1.829999999999927240e+00 -1.402999999999974534e+01 1.799191145889451676e-03
-1.712800000000243017e+00 -1.402999999999974534e+01 1.571707207903428943e-03
-1.556600000000344153e+00 -1.402999999999974534e+01 1.706129534895169629e-03
-1.400300000000243017e+00 -1.402999999999974534e+01 1.954293830879921465e-03
-1.244100000000344153e+00 -1.402999999999974534e+01 1.644088460898981670e-03
-1.126900000000205182e+00 -1.402999999999974534e+01 1.819871503888180996e-03
-9.706000000001040462e-01 -1.402999999999974534e+01 1.840551861886910098e-03
-8.533999999999650754e-01 -1.402999999999974534e+01 1.613067923900887582e-03
-6.972000000000662112e-01 -1.402999999999974534e+01 1.416604522912958937e-03
-5.408999999999650754e-01 -1.402999999999974534e+01 1.613067923900887582e-03
-3.847000000000662112e-01 -1.402999999999974534e+01 1.644088460898981670e-03
-2.674999999999272404e-01 -1.402999999999974534e+01 1.644088460898981670e-03
-1.112000000002808520e-01 -1.402999999999974534e+01 1.954293830879921465e-03
5.899999999655847205e-03 -1.402999999999974534e+01 1.633748281899616902e-03
1.621999999997569830e-01 -1.402999999999974534e+01 1.644088460898981670e-03
3.183999999996558472e-01 -1.402999999999974534e+01 1.768170608891357588e-03
4.746999999997569830e-01 -1.402999999999974534e+01 1.985314367878015553e-03
5.918999999998959538e-01 -1.402999999999974534e+01 1.819871503888180996e-03
7.480999999997948180e-01 -1.402999999999974534e+01 1.468305417909782345e-03
9.043999999998959538e-01 -1.402999999999974534e+01 2.047355441874203295e-03
1.021600000000034925e+00 -1.402999999999974534e+01 1.892252756883733506e-03
1.177799999999933789e+00 -1.402999999999974534e+01 1.478645596909147113e-03
1.334100000000034925e+00 -1.402999999999974534e+01 1.189120584926936421e-03
1.451299999999719148e+00 -1.402999999999974534e+01 1.819871503888180996e-03
1.607500000000072760e+00 -1.402999999999974534e+01 1.819871503888180996e-03
1.763799999999719148e+00 -1.402999999999974534e+01 1.520006312906605535e-03
1.880899999999655847e+00 -1.402999999999974534e+01 1.768170608891357588e-03
2.037199999999756983e+00 -1.402999999999974534e+01 1.664768818897710990e-03
2.193399999999655847e+00 -1.402999999999974534e+01 1.644088460898981670e-03
2.349699999999756983e+00 -1.402999999999974534e+01 1.488985775908511664e-03
2.466899999999895954e+00 -1.402999999999974534e+01 1.788850966890086908e-03
2.623099999999794818e+00 -1.402999999999974534e+01 1.613067923900887582e-03
2.740299999999933789e+00 -1.402999999999974534e+01 1.933613472881192145e-03
2.896600000000034925e+00 -1.402999999999974534e+01 1.582047386902793494e-03
3.052799999999933789e+00 -1.402999999999974534e+01 1.375243806915500298e-03
3.209100000000034925e+00 -1.402999999999974534e+01 1.520006312906605535e-03
3.326299999999719148e+00 -1.402999999999974534e+01 1.664768818897710990e-03
3.482500000000072760e+00 -1.402999999999974534e+01 1.871572398885004186e-03
3.638699999999971624e+00 -1.402999999999974534e+01 1.644088460898981670e-03
3.755899999999655847e+00 -1.402999999999974534e+01 1.633748281899616902e-03
3.912199999999756983e+00 -1.402999999999974534e+01 1.447625059911053025e-03
4.029399999999895954e+00 -1.402999999999974534e+01 1.395924164914229835e-03
4.185599999999794818e+00 -1.402999999999974534e+01 1.644088460898981670e-03
4.341899999999895954e+00 -1.402999999999974534e+01 1.509666133907240984e-03
4.498099999999794818e+00 -1.402999999999974534e+01 1.809531324888816227e-03
4.615299999999933789e+00 -1.402999999999974534e+01 1.571707207903428943e-03
4.771600000000034925e+00 -1.402999999999974534e+01 1.706129534895169629e-03
4.927799999999933789e+00 -1.402999999999974534e+01 2.274839379860226461e-03
5.045000000000072760e+00 -1.402999999999974534e+01 1.861232219885639418e-03
5.201299999999719148e+00 -1.402999999999974534e+01 2.047355441874203295e-03
5.357500000000072760e+00 -1.402999999999974534e+01 1.706129534895169629e-03
5.474699999999756983e+00 -1.402999999999974534e+01 1.985314367878015553e-03
5.630899999999655847e+00 -1.402999999999974534e+01 2.285179558859591013e-03
5.787199999999756983e+00 -1.402999999999974534e+01 2.192117947865308749e-03
5.904399999999895954e+00 -1.402999999999974534e+01 2.026675083875474192e-03
6.060599999999794818e+00 -1.402999999999974534e+01 2.181777768865944198e-03
6.216899999999895954e+00 -1.402999999999974534e+01 2.119736694869756456e-03
6.334100000000034925e+00 -1.402999999999974534e+01 2.223138484863402837e-03
6.490299999999933789e+00 -1.402999999999974534e+01 2.285179558859591013e-03
6.646600000000034925e+00 -1.402999999999974534e+01 2.336880453856413770e-03
6.802799999999933789e+00 -1.402999999999974534e+01 2.543684033843707400e-03
6.920000000000072760e+00 -1.402999999999974534e+01 2.740147434831636045e-03
7.076199999999971624e+00 -1.402999999999974534e+01 2.440282243850061018e-03
7.232500000000072760e+00 -1.402999999999974534e+01 2.471302780848155106e-03
7.349699999999756983e+00 -1.402999999999974534e+01 2.119736694869756456e-03
7.505899999999655847e+00 -1.402999999999974534e+01 2.595384928840530590e-03
7.662199999999756983e+00 -1.402999999999974534e+01 2.667766181836083317e-03
7.779399999999895954e+00 -1.402999999999974534e+01 2.595384928840530590e-03
7.935599999999794818e+00 -1.402999999999974534e+01 2.212798305864038285e-03
8.091899999999895954e+00 -1.402999999999974534e+01 2.595384928840530590e-03
8.209100000000034925e+00 -1.402999999999974534e+01 2.512663496845613312e-03
8.365299999999933789e+00 -1.402999999999974534e+01 2.223138484863402837e-03
8.521600000000034925e+00 -1.402999999999974534e+01 2.471302780848155106e-03
8.638799999999719148e+00 -1.402999999999974534e+01 2.833209045825917875e-03
8.795000000000072760e+00 -1.402999999999974534e+01 2.192117947865308749e-03
8.951199999999971624e+00 -1.402999999999974534e+01 2.419601885851331482e-03
9.068399999999655847e+00 -1.402999999999974534e+01 2.523003675844977863e-03
9.224699999999756983e+00 -1.402999999999974534e+01 2.895250119822106050e-03
9.380899999999655847e+00 -1.402999999999974534e+01 2.068035799872932831e-03
9.498099999999794818e+00 -1.402999999999974534e+01 2.347220632855778755e-03
9.654399999999895954e+00 -1.402999999999974534e+01 1.912933114882463042e-03
9.810599999999794818e+00 -1.402999999999974534e+01 2.347220632855778755e-03
9.927799999999933789e+00 -1.402999999999974534e+01 2.140417052868485125e-03
1.008410000000003492e+01 -1.402999999999974534e+01 2.161097410867214661e-03
1.024029999999993379e+01 -1.402999999999974534e+01 2.419601885851331482e-03
1.039660000000003492e+01 -1.402999999999974534e+01 2.305859916858320549e-03
1.051379999999971915e+01 -1.402999999999974534e+01 2.068035799872932831e-03
1.067000000000007276e+01 -1.402999999999974534e+01 2.274839379860226461e-03
1.082619999999997162e+01 -1.402999999999974534e+01 2.336880453856413770e-03
1.094339999999965585e+01 -1.402999999999974534e+01 2.274839379860226461e-03
1.109969999999975698e+01 -1.402999999999974534e+01 2.698786718834177405e-03
1.125589999999965585e+01 -1.402999999999974534e+01 2.626405465838624678e-03
1.137309999999979482e+01 -1.402999999999974534e+01 2.398921527852601945e-03
1.152939999999989595e+01 -1.402999999999974534e+01 2.409261706851966930e-03
1.168559999999979482e+01 -1.402999999999974534e+01 2.295519737858955564e-03
1.180279999999993379e+01 -1.402999999999974534e+01 2.460962601848790121e-03
1.195910000000003492e+01 -1.402999999999974534e+01 2.626405465838624678e-03
1.211529999999993379e+01 -1.402999999999974534e+01 2.367900990854507857e-03
1.223250000000007276e+01 -1.402999999999974534e+01 2.822868866826553323e-03
1.238869999999997162e+01 -1.402999999999974534e+01 2.367900990854507857e-03
1.254500000000007276e+01 -1.402999999999974534e+01 2.398921527852601945e-03
1.266219999999975698e+01 -1.402999999999974534e+01 2.688446539834812420e-03
1.281839999999965585e+01 -1.402999999999974534e+01 2.140417052868485125e-03
1.297469999999975698e+01 -1.402999999999974534e+01 2.274839379860226461e-03
1.309189999999989595e+01 -1.402999999999974534e+01 2.181777768865944198e-03
1.324809999999979482e+01 -1.402999999999974534e+01 2.398921527852601945e-03
1.340439999999989595e+01 -1.402999999999974534e+01 2.429942064850696033e-03
1.356059999999979482e+01 -1.402999999999974534e+01 3.019332267814481968e-03
1.367779999999993379e+01 -1.402999999999974534e+01 2.512663496845613312e-03
1.383410000000003492e+01 -1.402999999999974534e+01 2.667766181836083317e-03
1.399029999999993379e+01 -1.402999999999974534e+01 2.657426002836718332e-03
1.410750000000007276e+01 -1.402999999999974534e+01 2.853889403824646977e-03
1.426369999999997162e+01 -1.402999999999974534e+01 2.336880453856413770e-03
1.442000000000007276e+01 -1.402999999999974534e+01 2.884909940822741065e-03
1.453719999999975698e+01 -1.402999999999974534e+01 3.122734057808128783e-03
1.469339999999965585e+01 -1.402999999999974534e+01 2.274839379860226461e-03
1.484969999999975698e+01 -1.402999999999974534e+01 2.440282243850061018e-03
1.496689999999989595e+01 -1.402999999999974534e+01 2.647085823837354215e-03
1.512309999999979482e+01 -1.402999999999974534e+01 2.388581348853237394e-03
1.527939999999989595e+01 -1.402999999999974534e+01 2.564364391842436936e-03
1.539660000000003492e+01 -1.402999999999974534e+01 2.595384928840530590e-03
1.555279999999993379e+01 -1.402999999999974534e+01 2.367900990854507857e-03
1.570910000000003492e+01 -1.402999999999974534e+01 3.102053699809399247e-03
1.582619999999997162e+01 -1.402999999999974534e+01 2.822868866826553323e-03
1.598250000000007276e+01 -1.402999999999974534e+01 3.153754594806222871e-03
1.613869999999997162e+01 -1.402999999999974534e+01 2.564364391842436936e-03
1.625589999999965585e+01 -1.402999999999974534e+01 3.257156384799869252e-03
1.641219999999975698e+01 -1.402999999999974534e+01 3.319197458796057428e-03
1.656839999999965585e+01 -1.402999999999974534e+01 3.008992088815116983e-03
1.672469999999975698e+01 -1.402999999999974534e+01 2.998651909815752432e-03
1.684189999999989595e+01 -1.402999999999974534e+01 2.926270656820200138e-03
1.699809999999979482e+01 -1.402999999999974534e+01 3.381238532792245170e-03
1.715439999999989595e+01 -1.402999999999974534e+01 3.639743007776361991e-03
1.727160000000003492e+01 -1.402999999999974534e+01 3.474300143786527434e-03
1.742779999999993379e+01 -1.402999999999974534e+01 3.484640322785891985e-03
-5.579999999999927240e+00 -1.356129999999984648e+01 3.091713520810034695e-03
-5.423700000000280852e+00 -1.356129999999984648e+01 3.443279606788433346e-03
-5.306600000000344153e+00 -1.356129999999984648e+01 3.040012625813211071e-03
-5.150300000000243017e+00 -1.356129999999984648e+01 3.308857279796692877e-03
-4.994100000000344153e+00 -1.356129999999984648e+01 2.864229582824011962e-03
-4.876900000000205182e+00 -1.356129999999984648e+01 2.316200095857684667e-03
-4.720600000000104046e+00 -1.356129999999984648e+01 2.905590298821470602e-03
-4.564400000000205182e+00 -1.356129999999984648e+01 2.533343854844342848e-03
-4.408100000000104046e+00 -1.356129999999984648e+01 2.812528687827188772e-03
-4.290899999999965075e+00 -1.356129999999984648e+01 2.491983138846883775e-03
-4.134700000000066211e+00 -1.356129999999984648e+01 2.316200095857684667e-03
-4.017499999999927240e+00 -1.356129999999984648e+01 2.274839379860226461e-03
-3.861300000000028376e+00 -1.356129999999984648e+01 2.471302780848155106e-03
-3.704999999999927240e+00 -1.356129999999984648e+01 2.367900990854507857e-03
-3.548700000000280852e+00 -1.356129999999984648e+01 2.698786718834177405e-03
-3.431600000000344153e+00 -1.356129999999984648e+01 1.778510787890722139e-03
-3.275300000000243017e+00 -1.356129999999984648e+01 2.595384928840530590e-03
-3.119100000000344153e+00 -1.356129999999984648e+01 2.119736694869756456e-03
-3.001900000000205182e+00 -1.356129999999984648e+01 2.212798305864038285e-03
-2.845600000000104046e+00 -1.356129999999984648e+01 2.212798305864038285e-03
-2.689400000000205182e+00 -1.356129999999984648e+01 2.440282243850061018e-03
-2.572200000000066211e+00 -1.356129999999984648e+01 2.316200095857684667e-03
-2.415899999999965075e+00 -1.356129999999984648e+01 2.119736694869756456e-03
-2.259700000000066211e+00 -1.356129999999984648e+01 1.933613472881192145e-03
-2.142499999999927240e+00 -1.356129999999984648e+01 1.819871503888180996e-03
-1.986200000000280852e+00 -1.356129999999984648e+01 1.902592935883098274e-03
-1.829999999999927240e+00 -1.356129999999984648e+01 1.726809892893898949e-03
-1.712800000000243017e+00 -1.356129999999984648e+01 1.881912577884368954e-03
-1.556600000000344153e+00 -1.356129999999984648e+01 2.264499200860861476e-03
-1.400300000000243017e+00 -1.356129999999984648e+01 2.037015262874838743e-03
-1.244100000000344153e+00 -1.356129999999984648e+01 2.088716157871662368e-03
-1.126900000000205182e+00 -1.356129999999984648e+01 2.005994725876745089e-03
-9.706000000001040462e-01 -1.356129999999984648e+01 1.933613472881192145e-03
-8.533999999999650754e-01 -1.356129999999984648e+01 1.912933114882463042e-03
-6.972000000000662112e-01 -1.356129999999984648e+01 1.819871503888180996e-03
-5.408999999999650754e-01 -1.356129999999984648e+01 1.840551861886910098e-03
-3.847000000000662112e-01 -1.356129999999984648e+01 1.819871503888180996e-03
-2.674999999999272404e-01 -1.356129999999984648e+01 1.871572398885004186e-03
-1.112000000002808520e-01 -1.356129999999984648e+01 2.037015262874838743e-03
5.899999999655847205e-03 -1.356129999999984648e+01 1.933613472881192145e-03
1.621999999997569830e-01 -1.356129999999984648e+01 1.881912577884368954e-03
3.183999999996558472e-01 -1.356129999999984648e+01 1.902592935883098274e-03
4.746999999997569830e-01 -1.356129999999984648e+01 2.005994725876745089e-03
5.918999999998959538e-01 -1.356129999999984648e+01 1.592387565902158263e-03
7.480999999997948180e-01 -1.356129999999984648e+01 2.026675083875474192e-03
9.043999999998959538e-01 -1.356129999999984648e+01 1.788850966890086908e-03
1.021600000000034925e+00 -1.356129999999984648e+01 1.747490250892628268e-03
1.177799999999933789e+00 -1.356129999999984648e+01 1.902592935883098274e-03
1.334100000000034925e+00 -1.356129999999984648e+01 1.613067923900887582e-03
1.451299999999719148e+00 -1.356129999999984648e+01 2.233478663862767388e-03
1.607500000000072760e+00 -1.356129999999984648e+01 2.109396515870391470e-03
1.763799999999719148e+00 -1.356129999999984648e+01 1.664768818897710990e-03
1.880899999999655847e+00 -1.356129999999984648e+01 1.788850966890086908e-03
2.037199999999756983e+00 -1.356129999999984648e+01 1.809531324888816227e-03
2.193399999999655847e+00 -1.356129999999984648e+01 1.840551861886910098e-03
2.349699999999756983e+00 -1.356129999999984648e+01 1.871572398885004186e-03
2.466899999999895954e+00 -1.356129999999984648e+01 1.788850966890086908e-03
2.623099999999794818e+00 -1.356129999999984648e+01 1.819871503888180996e-03
2.740299999999933789e+00 -1.356129999999984648e+01 1.881912577884368954e-03
2.896600000000034925e+00 -1.356129999999984648e+01 1.850892040886274867e-03
3.052799999999933789e+00 -1.356129999999984648e+01 1.623408102900252351e-03
3.209100000000034925e+00 -1.356129999999984648e+01 1.251161658923124380e-03
3.326299999999719148e+00 -1.356129999999984648e+01 1.437284880911688257e-03
3.482500000000072760e+00 -1.356129999999984648e+01 1.840551861886910098e-03
3.638699999999971624e+00 -1.356129999999984648e+01 1.850892040886274867e-03
3.755899999999655847e+00 -1.356129999999984648e+01 1.933613472881192145e-03
3.912199999999756983e+00 -1.356129999999984648e+01 1.551026849904699623e-03
4.029399999999895954e+00 -1.356129999999984648e+01 1.623408102900252351e-03
4.185599999999794818e+00 -1.356129999999984648e+01 1.551026849904699623e-03
4.341899999999895954e+00 -1.356129999999984648e+01 1.488985775908511664e-03
4.498099999999794818e+00 -1.356129999999984648e+01 1.685449176896440309e-03
4.615299999999933789e+00 -1.356129999999984648e+01 2.047355441874203295e-03
4.771600000000034925e+00 -1.356129999999984648e+01 1.819871503888180996e-03
4.927799999999933789e+00 -1.356129999999984648e+01 1.902592935883098274e-03
5.045000000000072760e+00 -1.356129999999984648e+01 1.613067923900887582e-03
5.201299999999719148e+00 -1.356129999999984648e+01 1.695789355895804861e-03
5.357500000000072760e+00 -1.356129999999984648e+01 2.068035799872932831e-03
5.474699999999756983e+00 -1.356129999999984648e+01 1.747490250892628268e-03
5.630899999999655847e+00 -1.356129999999984648e+01 2.109396515870391470e-03
5.787199999999756983e+00 -1.356129999999984648e+01 2.161097410867214661e-03
5.904399999999895954e+00 -1.356129999999984648e+01 2.347220632855778755e-03
6.060599999999794818e+00 -1.356129999999984648e+01 2.254159021861496925e-03
6.216899999999895954e+00 -1.356129999999984648e+01 2.429942064850696033e-03
6.334100000000034925e+00 -1.356129999999984648e+01 2.326540274857049218e-03
6.490299999999933789e+00 -1.356129999999984648e+01 2.667766181836083317e-03
6.646600000000034925e+00 -1.356129999999984648e+01 2.698786718834177405e-03
6.802799999999933789e+00 -1.356129999999984648e+01 2.171437589866579213e-03
6.920000000000072760e+00 -1.356129999999984648e+01 2.388581348853237394e-03
7.076199999999971624e+00 -1.356129999999984648e+01 2.874569761823376514e-03
7.232500000000072760e+00 -1.356129999999984648e+01 2.429942064850696033e-03
7.349699999999756983e+00 -1.356129999999984648e+01 2.543684033843707400e-03
7.505899999999655847e+00 -1.356129999999984648e+01 2.936610835819564690e-03
7.662199999999756983e+00 -1.356129999999984648e+01 2.771167971829730133e-03
7.779399999999895954e+00 -1.356129999999984648e+01 2.636745644837989663e-03
7.935599999999794818e+00 -1.356129999999984648e+01 2.616065286839260127e-03
8.091899999999895954e+00 -1.356129999999984648e+01 2.771167971829730133e-03
8.209100000000034925e+00 -1.356129999999984648e+01 2.429942064850696033e-03
8.365299999999933789e+00 -1.356129999999984648e+01 2.574704570841801488e-03
8.521600000000034925e+00 -1.356129999999984648e+01 2.192117947865308749e-03
8.638799999999719148e+00 -1.356129999999984648e+01 2.419601885851331482e-03
8.795000000000072760e+00 -1.356129999999984648e+01 2.460962601848790121e-03
8.951199999999971624e+00 -1.356129999999984648e+01 2.398921527852601945e-03
9.068399999999655847e+00 -1.356129999999984648e+01 2.388581348853237394e-03
9.224699999999756983e+00 -1.356129999999984648e+01 2.367900990854507857e-03
9.380899999999655847e+00 -1.356129999999984648e+01 2.564364391842436936e-03
9.498099999999794818e+00 -1.356129999999984648e+01 2.843549224825282426e-03
9.654399999999895954e+00 -1.356129999999984648e+01 2.295519737858955564e-03
9.810599999999794818e+00 -1.356129999999984648e+01 2.564364391842436936e-03
9.927799999999933789e+00 -1.356129999999984648e+01 2.533343854844342848e-03
1.008410000000003492e+01 -1.356129999999984648e+01 2.285179558859591013e-03
1.024029999999993379e+01 -1.356129999999984648e+01 2.554024212843071951e-03
1.039660000000003492e+01 -1.356129999999984648e+01 2.336880453856413770e-03
1.051379999999971915e+01 -1.356129999999984648e+01 2.698786718834177405e-03
1.067000000000007276e+01 -1.356129999999984648e+01 2.202458126864673300e-03
1.082619999999997162e+01 -1.356129999999984648e+01 2.595384928840530590e-03
1.094339999999965585e+01 -1.356129999999984648e+01 2.512663496845613312e-03
1.109969999999975698e+01 -1.356129999999984648e+01 2.719467076832906508e-03
1.125589999999965585e+01 -1.356129999999984648e+01 2.833209045825917875e-03
1.137309999999979482e+01 -1.356129999999984648e+01 2.481642959847519224e-03
1.152939999999989595e+01 -1.356129999999984648e+01 2.688446539834812420e-03
1.168559999999979482e+01 -1.356129999999984648e+01 2.605725107839895575e-03
1.180279999999993379e+01 -1.356129999999984648e+01 2.564364391842436936e-03
1.195910000000003492e+01 -1.356129999999984648e+01 2.636745644837989663e-03
1.211529999999993379e+01 -1.356129999999984648e+01 2.833209045825917875e-03
1.223250000000007276e+01 -1.356129999999984648e+01 2.357560811855143306e-03
1.238869999999997162e+01 -1.356129999999984648e+01 2.626405465838624678e-03
1.254500000000007276e+01 -1.356129999999984648e+01 2.533343854844342848e-03
1.266219999999975698e+01 -1.356129999999984648e+01 2.502323317846248760e-03
1.281839999999965585e+01 -1.356129999999984648e+01 2.791848329828459669e-03
1.297469999999975698e+01 -1.356129999999984648e+01 2.605725107839895575e-03
1.309189999999989595e+01 -1.356129999999984648e+01 2.119736694869756456e-03
1.324809999999979482e+01 -1.356129999999984648e+01 2.729807255832271493e-03
1.340439999999989595e+01 -1.356129999999984648e+01 2.523003675844977863e-03
1.356059999999979482e+01 -1.356129999999984648e+01 2.833209045825917875e-03
1.367779999999993379e+01 -1.356129999999984648e+01 2.678106360835447869e-03
1.383410000000003492e+01 -1.356129999999984648e+01 2.481642959847519224e-03
1.399029999999993379e+01 -1.356129999999984648e+01 2.936610835819564690e-03
1.410750000000007276e+01 -1.356129999999984648e+01 2.223138484863402837e-03
1.426369999999997162e+01 -1.356129999999984648e+01 2.874569761823376514e-03
1.442000000000007276e+01 -1.356129999999984648e+01 2.843549224825282426e-03
1.453719999999975698e+01 -1.356129999999984648e+01 2.740147434831636045e-03
1.469339999999965585e+01 -1.356129999999984648e+01 2.543684033843707400e-03
1.484969999999975698e+01 -1.356129999999984648e+01 2.698786718834177405e-03
1.496689999999989595e+01 -1.356129999999984648e+01 2.543684033843707400e-03
1.512309999999979482e+01 -1.356129999999984648e+01 2.895250119822106050e-03
1.527939999999989595e+01 -1.356129999999984648e+01 2.812528687827188772e-03
1.539660000000003492e+01 -1.356129999999984648e+01 2.771167971829730133e-03
1.555279999999993379e+01 -1.356129999999984648e+01 2.574704570841801488e-03
1.570910000000003492e+01 -1.356129999999984648e+01 3.060692983811940607e-03
1.582619999999997162e+01 -1.356129999999984648e+01 2.936610835819564690e-03
1.598250000000007276e+01 -1.356129999999984648e+01 2.998651909815752432e-03
1.613869999999997162e+01 -1.356129999999984648e+01 3.360558174793515634e-03
1.625589999999965585e+01 -1.356129999999984648e+01 3.112393878808764232e-03
1.641219999999975698e+01 -1.356129999999984648e+01 2.946951014818929241e-03
1.656839999999965585e+01 -1.356129999999984648e+01 3.319197458796057428e-03
1.672469999999975698e+01 -1.356129999999984648e+01 3.277836742798598789e-03
1.684189999999989595e+01 -1.356129999999984648e+01 3.360558174793515634e-03
1.699809999999979482e+01 -1.356129999999984648e+01 3.453619785787797897e-03
1.715439999999989595e+01 -1.356129999999984648e+01 3.350217995794151082e-03
1.727160000000003492e+01 -1.356129999999984648e+01 3.246816205800504701e-03
1.742779999999993379e+01 -1.356129999999984648e+01 3.257156384799869252e-03
-5.579999999999927240e+00 -1.301440000000002328e+01 3.722464439771278836e-03
-5.423700000000280852e+00 -1.301440000000002328e+01 3.432939427789068361e-03
-5.306600000000344153e+00 -1.301440000000002328e+01 4.074030525749677487e-03
-5.150300000000243017e+00 -1.301440000000002328e+01 3.494980501785256537e-03
-4.994100000000344153e+00 -1.301440000000002328e+01 3.846546587763655187e-03
-4.876900000000205182e+00 -1.301440000000002328e+01 3.763825155768737909e-03
-4.720600000000104046e+00 -1.301440000000002328e+01 3.350217995794151082e-03
-4.564400000000205182e+00 -1.301440000000002328e+01 3.060692983811940607e-03
-4.408100000000104046e+00 -1.301440000000002328e+01 3.164094773805586989e-03
-4.290899999999965075e+00 -1.301440000000002328e+01 2.988311730816388314e-03
-4.134700000000066211e+00 -1.301440000000002328e+01 2.822868866826553323e-03
-4.017499999999927240e+00 -1.301440000000002328e+01 2.419601885851331482e-03
-3.861300000000028376e+00 -1.301440000000002328e+01 2.378241169853872843e-03
-3.704999999999927240e+00 -1.301440000000002328e+01 2.791848329828459669e-03
-3.548700000000280852e+00 -1.301440000000002328e+01 2.791848329828459669e-03
-3.431600000000344153e+00 -1.301440000000002328e+01 2.760827792830365581e-03
-3.275300000000243017e+00 -1.301440000000002328e+01 2.647085823837354215e-03
-3.119100000000344153e+00 -1.301440000000002328e+01 2.202458126864673300e-03
-3.001900000000205182e+00 -1.301440000000002328e+01 2.740147434831636045e-03
-2.845600000000104046e+00 -1.301440000000002328e+01 2.822868866826553323e-03
-2.689400000000205182e+00 -1.301440000000002328e+01 2.554024212843071951e-03
-2.572200000000066211e+00 -1.301440000000002328e+01 2.481642959847519224e-03
-2.415899999999965075e+00 -1.301440000000002328e+01 2.771167971829730133e-03
-2.259700000000066211e+00 -1.301440000000002328e+01 2.523003675844977863e-03
-2.142499999999927240e+00 -1.301440000000002328e+01 2.450622422849425570e-03
-1.986200000000280852e+00 -1.301440000000002328e+01 2.016334904876109640e-03
-1.829999999999927240e+00 -1.301440000000002328e+01 2.429942064850696033e-03
-1.712800000000243017e+00 -1.301440000000002328e+01 1.861232219885639418e-03
-1.556600000000344153e+00 -1.301440000000002328e+01 2.202458126864673300e-03
-1.400300000000243017e+00 -1.301440000000002328e+01 2.274839379860226461e-03
-1.244100000000344153e+00 -1.301440000000002328e+01 2.016334904876109640e-03
-1.126900000000205182e+00 -1.301440000000002328e+01 2.491983138846883775e-03
-9.706000000001040462e-01 -1.301440000000002328e+01 1.892252756883733506e-03
-8.533999999999650754e-01 -1.301440000000002328e+01 2.295519737858955564e-03
-6.972000000000662112e-01 -1.301440000000002328e+01 2.212798305864038285e-03
-5.408999999999650754e-01 -1.301440000000002328e+01 2.171437589866579213e-03
-3.847000000000662112e-01 -1.301440000000002328e+01 2.419601885851331482e-03
-2.674999999999272404e-01 -1.301440000000002328e+01 1.954293830879921465e-03
-1.112000000002808520e-01 -1.301440000000002328e+01 1.912933114882463042e-03
5.899999999655847205e-03 -1.301440000000002328e+01 1.985314367878015553e-03
1.621999999997569830e-01 -1.301440000000002328e+01 2.274839379860226461e-03
3.183999999996558472e-01 -1.301440000000002328e+01 2.150757231867850110e-03
4.746999999997569830e-01 -1.301440000000002328e+01 2.130076873869121007e-03
5.918999999998959538e-01 -1.301440000000002328e+01 1.551026849904699623e-03
7.480999999997948180e-01 -1.301440000000002328e+01 2.068035799872932831e-03
9.043999999998959538e-01 -1.301440000000002328e+01 2.181777768865944198e-03
1.021600000000034925e+00 -1.301440000000002328e+01 2.481642959847519224e-03
1.177799999999933789e+00 -1.301440000000002328e+01 1.912933114882463042e-03
1.334100000000034925e+00 -1.301440000000002328e+01 2.388581348853237394e-03
1.451299999999719148e+00 -1.301440000000002328e+01 1.923273293881827594e-03
1.607500000000072760e+00 -1.301440000000002328e+01 1.799191145889451676e-03
1.763799999999719148e+00 -1.301440000000002328e+01 2.305859916858320549e-03
1.880899999999655847e+00 -1.301440000000002328e+01 1.923273293881827594e-03
2.037199999999756983e+00 -1.301440000000002328e+01 1.726809892893898949e-03
2.193399999999655847e+00 -1.301440000000002328e+01 1.675108997897075541e-03
2.349699999999756983e+00 -1.301440000000002328e+01 1.923273293881827594e-03
2.466899999999895954e+00 -1.301440000000002328e+01 1.520006312906605535e-03
2.623099999999794818e+00 -1.301440000000002328e+01 2.037015262874838743e-03
2.740299999999933789e+00 -1.301440000000002328e+01 1.737150071893263717e-03
2.896600000000034925e+00 -1.301440000000002328e+01 1.943953651880556913e-03
3.052799999999933789e+00 -1.301440000000002328e+01 1.613067923900887582e-03
3.209100000000034925e+00 -1.301440000000002328e+01 1.788850966890086908e-03
3.326299999999719148e+00 -1.301440000000002328e+01 1.788850966890086908e-03
3.482500000000072760e+00 -1.301440000000002328e+01 1.892252756883733506e-03
3.638699999999971624e+00 -1.301440000000002328e+01 2.005994725876745089e-03
3.755899999999655847e+00 -1.301440000000002328e+01 1.830211682887545764e-03
3.912199999999756983e+00 -1.301440000000002328e+01 1.644088460898981670e-03
4.029399999999895954e+00 -1.301440000000002328e+01 1.954293830879921465e-03
4.185599999999794818e+00 -1.301440000000002328e+01 1.695789355895804861e-03
4.341899999999895954e+00 -1.301440000000002328e+01 1.706129534895169629e-03
4.498099999999794818e+00 -1.301440000000002328e+01 1.737150071893263717e-03
4.615299999999933789e+00 -1.301440000000002328e+01 1.788850966890086908e-03
4.771600000000034925e+00 -1.301440000000002328e+01 2.078375978872297383e-03
4.927799999999933789e+00 -1.301440000000002328e+01 2.047355441874203295e-03
5.045000000000072760e+00 -1.301440000000002328e+01 2.057695620873568280e-03
5.201299999999719148e+00 -1.301440000000002328e+01 2.109396515870391470e-03
5.357500000000072760e+00 -1.301440000000002328e+01 2.243818842862132373e-03
5.474699999999756983e+00 -1.301440000000002328e+01 2.274839379860226461e-03
5.630899999999655847e+00 -1.301440000000002328e+01 2.419601885851331482e-03
5.787199999999756983e+00 -1.301440000000002328e+01 2.171437589866579213e-03
5.904399999999895954e+00 -1.301440000000002328e+01 2.419601885851331482e-03
6.060599999999794818e+00 -1.301440000000002328e+01 1.923273293881827594e-03
6.216899999999895954e+00 -1.301440000000002328e+01 2.016334904876109640e-03
6.334100000000034925e+00 -1.301440000000002328e+01 2.657426002836718332e-03
6.490299999999933789e+00 -1.301440000000002328e+01 2.295519737858955564e-03
6.646600000000034925e+00 -1.301440000000002328e+01 2.523003675844977863e-03
6.802799999999933789e+00 -1.301440000000002328e+01 2.967631372817658778e-03
6.920000000000072760e+00 -1.301440000000002328e+01 2.295519737858955564e-03
7.076199999999971624e+00 -1.301440000000002328e+01 2.864229582824011962e-03
7.232500000000072760e+00 -1.301440000000002328e+01 2.388581348853237394e-03
7.349699999999756983e+00 -1.301440000000002328e+01 2.626405465838624678e-03
7.505899999999655847e+00 -1.301440000000002328e+01 2.874569761823376514e-03
7.662199999999756983e+00 -1.301440000000002328e+01 2.988311730816388314e-03
7.779399999999895954e+00 -1.301440000000002328e+01 2.926270656820200138e-03
7.935599999999794818e+00 -1.301440000000002328e+01 3.381238532792245170e-03
8.091899999999895954e+00 -1.301440000000002328e+01 2.750487613831000596e-03
8.209100000000034925e+00 -1.301440000000002328e+01 2.688446539834812420e-03
8.365299999999933789e+00 -1.301440000000002328e+01 3.215795668802410613e-03
8.521600000000034925e+00 -1.301440000000002328e+01 2.843549224825282426e-03
8.638799999999719148e+00 -1.301440000000002328e+01 2.626405465838624678e-03
8.795000000000072760e+00 -1.301440000000002328e+01 2.564364391842436936e-03
8.951199999999971624e+00 -1.301440000000002328e+01 2.626405465838624678e-03
9.068399999999655847e+00 -1.301440000000002328e+01 2.605725107839895575e-03
9.224699999999756983e+00 -1.301440000000002328e+01 2.543684033843707400e-03
9.380899999999655847e+00 -1.301440000000002328e+01 2.636745644837989663e-03
9.498099999999794818e+00 -1.301440000000002328e+01 2.884909940822741065e-03
9.654399999999895954e+00 -1.301440000000002328e+01 2.605725107839895575e-03
9.810599999999794818e+00 -1.301440000000002328e+01 2.574704570841801488e-03
9.927799999999933789e+00 -1.301440000000002328e+01 2.709126897833541957e-03
1.008410000000003492e+01 -1.301440000000002328e+01 2.895250119822106050e-03
1.024029999999993379e+01 -1.301440000000002328e+01 2.926270656820200138e-03
1.039660000000003492e+01 -1.301440000000002328e+01 2.988311730816388314e-03
1.051379999999971915e+01 -1.301440000000002328e+01 2.771167971829730133e-03
1.067000000000007276e+01 -1.301440000000002328e+01 3.143414415806857886e-03
1.082619999999997162e+01 -1.301440000000002328e+01 2.585044749841166039e-03
1.094339999999965585e+01 -1.301440000000002328e+01 2.709126897833541957e-03
1.109969999999975698e+01 -1.301440000000002328e+01 2.698786718834177405e-03
1.125589999999965585e+01 -1.301440000000002328e+01 2.326540274857049218e-03
1.137309999999979482e+01 -1.301440000000002328e+01 2.905590298821470602e-03
1.152939999999989595e+01 -1.301440000000002328e+01 2.998651909815752432e-03
1.168559999999979482e+01 -1.301440000000002328e+01 2.460962601848790121e-03
1.180279999999993379e+01 -1.301440000000002328e+01 2.574704570841801488e-03
1.195910000000003492e+01 -1.301440000000002328e+01 2.771167971829730133e-03
1.211529999999993379e+01 -1.301440000000002328e+01 3.153754594806222871e-03
1.223250000000007276e+01 -1.301440000000002328e+01 2.781508150829094684e-03
1.238869999999997162e+01 -1.301440000000002328e+01 2.636745644837989663e-03
1.254500000000007276e+01 -1.301440000000002328e+01 2.585044749841166039e-03
1.266219999999975698e+01 -1.301440000000002328e+01 2.523003675844977863e-03
1.281839999999965585e+01 -1.301440000000002328e+01 2.688446539834812420e-03
1.297469999999975698e+01 -1.301440000000002328e+01 2.357560811855143306e-03
1.309189999999989595e+01 -1.301440000000002328e+01 2.719467076832906508e-03
1.324809999999979482e+01 -1.301440000000002328e+01 2.998651909815752432e-03
1.340439999999989595e+01 -1.301440000000002328e+01 2.946951014818929241e-03
1.356059999999979482e+01 -1.301440000000002328e+01 2.771167971829730133e-03
1.367779999999993379e+01 -1.301440000000002328e+01 2.895250119822106050e-03
1.383410000000003492e+01 -1.301440000000002328e+01 2.771167971829730133e-03
1.399029999999993379e+01 -1.301440000000002328e+01 2.977971551817023329e-03
1.410750000000007276e+01 -1.301440000000002328e+01 3.071033162811305159e-03
1.426369999999997162e+01 -1.301440000000002328e+01 2.523003675844977863e-03
1.442000000000007276e+01 -1.301440000000002328e+01 2.843549224825282426e-03
1.453719999999975698e+01 -1.301440000000002328e+01 2.429942064850696033e-03
1.469339999999965585e+01 -1.301440000000002328e+01 3.153754594806222871e-03
1.484969999999975698e+01 -1.301440000000002328e+01 2.564364391842436936e-03
1.496689999999989595e+01 -1.301440000000002328e+01 2.688446539834812420e-03
1.512309999999979482e+01 -1.301440000000002328e+01 2.719467076832906508e-03
1.527939999999989595e+01 -1.301440000000002328e+01 3.267496563799233804e-03
1.539660000000003492e+01 -1.301440000000002328e+01 3.319197458796057428e-03
1.555279999999993379e+01 -1.301440000000002328e+01 2.564364391842436936e-03
1.570910000000003492e+01 -1.301440000000002328e+01 3.236476026801139716e-03
1.582619999999997162e+01 -1.301440000000002328e+01 3.133074236807493335e-03
1.598250000000007276e+01 -1.301440000000002328e+01 2.946951014818929241e-03
1.613869999999997162e+01 -1.301440000000002328e+01 3.205455489803045628e-03
1.625589999999965585e+01 -1.301440000000002328e+01 3.091713520810034695e-03
1.641219999999975698e+01 -1.301440000000002328e+01 2.915930477820835153e-03
1.656839999999965585e+01 -1.301440000000002328e+01 3.557021575781444279e-03
1.672469999999975698e+01 -1.301440000000002328e+01 3.319197458796057428e-03
1.684189999999989595e+01 -1.301440000000002328e+01 3.422599248789703810e-03
1.699809999999979482e+01 -1.301440000000002328e+01 3.288176921797963340e-03
1.715439999999989595e+01 -1.301440000000002328e+01 3.350217995794151082e-03
1.727160000000003492e+01 -1.301440000000002328e+01 3.288176921797963340e-03
1.742779999999993379e+01 -1.301440000000002328e+01 3.557021575781444279e-03
-5.579999999999927240e+00 -1.254559999999992215e+01 5.108048425686143902e-03
-5.423700000000280852e+00 -1.254559999999992215e+01 4.715121623710286612e-03
-5.306600000000344153e+00 -1.254559999999992215e+01 4.684101086712193392e-03
-5.150300000000243017e+00 -1.254559999999992215e+01 4.901244845698851139e-03
-4.994100000000344153e+00 -1.254559999999992215e+01 4.167092136743959750e-03
-4.876900000000205182e+00 -1.254559999999992215e+01 3.784505513767467012e-03
-4.720600000000104046e+00 -1.254559999999992215e+01 4.198112673742053838e-03
-4.564400000000205182e+00 -1.254559999999992215e+01 3.732804618770643821e-03
-4.408100000000104046e+00 -1.254559999999992215e+01 3.391578711791609722e-03
-4.290899999999965075e+00 -1.254559999999992215e+01 3.794845692766831997e-03
-4.134700000000066211e+00 -1.254559999999992215e+01 3.660423365775091527e-03
-4.017499999999927240e+00 -1.254559999999992215e+01 3.639743007776361991e-03
-3.861300000000028376e+00 -1.254559999999992215e+01 3.629402828776997440e-03
-3.704999999999927240e+00 -1.254559999999992215e+01 3.825866229764926085e-03
-3.548700000000280852e+00 -1.254559999999992215e+01 2.709126897833541957e-03
-3.431600000000344153e+00 -1.254559999999992215e+01 2.988311730816388314e-03
-3.275300000000243017e+00 -1.254559999999992215e+01 3.122734057808128783e-03
-3.119100000000344153e+00 -1.254559999999992215e+01 3.081373341810670144e-03
-3.001900000000205182e+00 -1.254559999999992215e+01 2.967631372817658778e-03
-2.845600000000104046e+00 -1.254559999999992215e+01 3.153754594806222871e-03
-2.689400000000205182e+00 -1.254559999999992215e+01 2.802188508827824220e-03
-2.572200000000066211e+00 -1.254559999999992215e+01 2.626405465838624678e-03
-2.415899999999965075e+00 -1.254559999999992215e+01 2.988311730816388314e-03
-2.259700000000066211e+00 -1.254559999999992215e+01 2.657426002836718332e-03
-2.142499999999927240e+00 -1.254559999999992215e+01 2.802188508827824220e-03
-1.986200000000280852e+00 -1.254559999999992215e+01 2.719467076832906508e-03
-1.829999999999927240e+00 -1.254559999999992215e+01 2.957291193818294226e-03
-1.712800000000243017e+00 -1.254559999999992215e+01 2.502323317846248760e-03
-1.556600000000344153e+00 -1.254559999999992215e+01 2.709126897833541957e-03
-1.400300000000243017e+00 -1.254559999999992215e+01 2.750487613831000596e-03
-1.244100000000344153e+00 -1.254559999999992215e+01 2.585044749841166039e-03
-1.126900000000205182e+00 -1.254559999999992215e+01 2.212798305864038285e-03
-9.706000000001040462e-01 -1.254559999999992215e+01 2.533343854844342848e-03
-8.533999999999650754e-01 -1.254559999999992215e+01 2.192117947865308749e-03
-6.972000000000662112e-01 -1.254559999999992215e+01 2.285179558859591013e-03
-5.408999999999650754e-01 -1.254559999999992215e+01 2.347220632855778755e-03
-3.847000000000662112e-01 -1.254559999999992215e+01 2.367900990854507857e-03
-2.674999999999272404e-01 -1.254559999999992215e+01 2.554024212843071951e-03
-1.112000000002808520e-01 -1.254559999999992215e+01 2.367900990854507857e-03
5.899999999655847205e-03 -1.254559999999992215e+01 2.471302780848155106e-03
1.621999999997569830e-01 -1.254559999999992215e+01 2.347220632855778755e-03
3.183999999996558472e-01 -1.254559999999992215e+01 2.595384928840530590e-03
4.746999999997569830e-01 -1.254559999999992215e+01 2.223138484863402837e-03
5.918999999998959538e-01 -1.254559999999992215e+01 2.595384928840530590e-03
7.480999999997948180e-01 -1.254559999999992215e+01 2.460962601848790121e-03
9.043999999998959538e-01 -1.254559999999992215e+01 2.305859916858320549e-03
1.021600000000034925e+00 -1.254559999999992215e+01 2.161097410867214661e-03
1.177799999999933789e+00 -1.254559999999992215e+01 2.005994725876745089e-03
1.334100000000034925e+00 -1.254559999999992215e+01 2.616065286839260127e-03
1.451299999999719148e+00 -1.254559999999992215e+01 2.150757231867850110e-03
1.607500000000072760e+00 -1.254559999999992215e+01 2.254159021861496925e-03
1.763799999999719148e+00 -1.254559999999992215e+01 2.254159021861496925e-03
1.880899999999655847e+00 -1.254559999999992215e+01 2.409261706851966930e-03
2.037199999999756983e+00 -1.254559999999992215e+01 2.440282243850061018e-03
2.193399999999655847e+00 -1.254559999999992215e+01 2.336880453856413770e-03
2.349699999999756983e+00 -1.254559999999992215e+01 2.223138484863402837e-03
2.466899999999895954e+00 -1.254559999999992215e+01 1.995654546877380104e-03
2.623099999999794818e+00 -1.254559999999992215e+01 2.212798305864038285e-03
2.740299999999933789e+00 -1.254559999999992215e+01 2.285179558859591013e-03
2.896600000000034925e+00 -1.254559999999992215e+01 2.068035799872932831e-03
3.052799999999933789e+00 -1.254559999999992215e+01 2.243818842862132373e-03
3.209100000000034925e+00 -1.254559999999992215e+01 1.902592935883098274e-03
3.326299999999719148e+00 -1.254559999999992215e+01 2.305859916858320549e-03
3.482500000000072760e+00 -1.254559999999992215e+01 2.005994725876745089e-03
3.638699999999971624e+00 -1.254559999999992215e+01 2.099056336871026919e-03
3.755899999999655847e+00 -1.254559999999992215e+01 1.933613472881192145e-03
3.912199999999756983e+00 -1.254559999999992215e+01 2.274839379860226461e-03
4.029399999999895954e+00 -1.254559999999992215e+01 2.005994725876745089e-03
4.185599999999794818e+00 -1.254559999999992215e+01 1.974974188878651001e-03
4.341899999999895954e+00 -1.254559999999992215e+01 2.243818842862132373e-03
4.498099999999794818e+00 -1.254559999999992215e+01 2.181777768865944198e-03
4.615299999999933789e+00 -1.254559999999992215e+01 2.398921527852601945e-03
4.771600000000034925e+00 -1.254559999999992215e+01 1.964634009879286016e-03
4.927799999999933789e+00 -1.254559999999992215e+01 1.964634009879286016e-03
5.045000000000072760e+00 -1.254559999999992215e+01 1.871572398885004186e-03
5.201299999999719148e+00 -1.254559999999992215e+01 2.378241169853872843e-03
5.357500000000072760e+00 -1.254559999999992215e+01 1.912933114882463042e-03
5.474699999999756983e+00 -1.254559999999992215e+01 2.119736694869756456e-03
5.630899999999655847e+00 -1.254559999999992215e+01 2.212798305864038285e-03
5.787199999999756983e+00 -1.254559999999992215e+01 1.819871503888180996e-03
5.904399999999895954e+00 -1.254559999999992215e+01 2.088716157871662368e-03
6.060599999999794818e+00 -1.254559999999992215e+01 2.181777768865944198e-03
6.216899999999895954e+00 -1.254559999999992215e+01 2.336880453856413770e-03
6.334100000000034925e+00 -1.254559999999992215e+01 2.336880453856413770e-03
6.490299999999933789e+00 -1.254559999999992215e+01 2.523003675844977863e-03
6.646600000000034925e+00 -1.254559999999992215e+01 2.657426002836718332e-03
6.802799999999933789e+00 -1.254559999999992215e+01 2.429942064850696033e-03
6.920000000000072760e+00 -1.254559999999992215e+01 2.409261706851966930e-03
7.076199999999971624e+00 -1.254559999999992215e+01 2.647085823837354215e-03
7.232500000000072760e+00 -1.254559999999992215e+01 3.050352804812576056e-03
7.349699999999756983e+00 -1.254559999999992215e+01 2.554024212843071951e-03
7.505899999999655847e+00 -1.254559999999992215e+01 2.802188508827824220e-03
7.662199999999756983e+00 -1.254559999999992215e+01 2.977971551817023329e-03
7.779399999999895954e+00 -1.254559999999992215e+01 2.936610835819564690e-03
7.935599999999794818e+00 -1.254559999999992215e+01 2.874569761823376514e-03
8.091899999999895954e+00 -1.254559999999992215e+01 2.915930477820835153e-03
8.209100000000034925e+00 -1.254559999999992215e+01 3.195115310803681077e-03
8.365299999999933789e+00 -1.254559999999992215e+01 2.946951014818929241e-03
8.521600000000034925e+00 -1.254559999999992215e+01 3.515660859783985639e-03
8.638799999999719148e+00 -1.254559999999992215e+01 3.257156384799869252e-03
8.795000000000072760e+00 -1.254559999999992215e+01 3.257156384799869252e-03
8.951199999999971624e+00 -1.254559999999992215e+01 3.071033162811305159e-03
9.068399999999655847e+00 -1.254559999999992215e+01 3.050352804812576056e-03
9.224699999999756983e+00 -1.254559999999992215e+01 3.050352804812576056e-03
9.380899999999655847e+00 -1.254559999999992215e+01 3.019332267814481968e-03
9.498099999999794818e+00 -1.254559999999992215e+01 3.174434952804951540e-03
9.654399999999895954e+00 -1.254559999999992215e+01 3.267496563799233804e-03
9.810599999999794818e+00 -1.254559999999992215e+01 2.574704570841801488e-03
9.927799999999933789e+00 -1.254559999999992215e+01 3.019332267814481968e-03
1.008410000000003492e+01 -1.254559999999992215e+01 2.709126897833541957e-03
1.024029999999993379e+01 -1.254559999999992215e+01 3.298517100797327892e-03
1.039660000000003492e+01 -1.254559999999992215e+01 3.029672446813846520e-03
1.051379999999971915e+01 -1.254559999999992215e+01 2.791848329828459669e-03
1.067000000000007276e+01 -1.254559999999992215e+01 2.864229582824011962e-03
1.082619999999997162e+01 -1.254559999999992215e+01 3.029672446813846520e-03
1.094339999999965585e+01 -1.254559999999992215e+01 2.698786718834177405e-03
1.109969999999975698e+01 -1.254559999999992215e+01 3.081373341810670144e-03
1.125589999999965585e+01 -1.254559999999992215e+01 2.905590298821470602e-03
1.137309999999979482e+01 -1.254559999999992215e+01 2.812528687827188772e-03
1.152939999999989595e+01 -1.254559999999992215e+01 3.019332267814481968e-03
1.168559999999979482e+01 -1.254559999999992215e+01 2.750487613831000596e-03
1.180279999999993379e+01 -1.254559999999992215e+01 2.998651909815752432e-03
1.195910000000003492e+01 -1.254559999999992215e+01 2.895250119822106050e-03
1.211529999999993379e+01 -1.254559999999992215e+01 3.308857279796692877e-03
1.223250000000007276e+01 -1.254559999999992215e+01 3.164094773805586989e-03
1.238869999999997162e+01 -1.254559999999992215e+01 2.895250119822106050e-03
1.254500000000007276e+01 -1.254559999999992215e+01 3.040012625813211071e-03
1.266219999999975698e+01 -1.254559999999992215e+01 3.102053699809399247e-03
1.281839999999965585e+01 -1.254559999999992215e+01 2.915930477820835153e-03
1.297469999999975698e+01 -1.254559999999992215e+01 3.153754594806222871e-03
1.309189999999989595e+01 -1.254559999999992215e+01 3.215795668802410613e-03
1.324809999999979482e+01 -1.254559999999992215e+01 2.967631372817658778e-03
1.340439999999989595e+01 -1.254559999999992215e+01 3.288176921797963340e-03
1.356059999999979482e+01 -1.254559999999992215e+01 2.936610835819564690e-03
1.367779999999993379e+01 -1.254559999999992215e+01 3.133074236807493335e-03
1.383410000000003492e+01 -1.254559999999992215e+01 3.608722470778267903e-03
1.399029999999993379e+01 -1.254559999999992215e+01 3.060692983811940607e-03
1.410750000000007276e+01 -1.254559999999992215e+01 2.853889403824646977e-03
1.426369999999997162e+01 -1.254559999999992215e+01 2.998651909815752432e-03
1.442000000000007276e+01 -1.254559999999992215e+01 3.153754594806222871e-03
1.453719999999975698e+01 -1.254559999999992215e+01 2.750487613831000596e-03
1.469339999999965585e+01 -1.254559999999992215e+01 3.164094773805586989e-03
1.484969999999975698e+01 -1.254559999999992215e+01 2.884909940822741065e-03
1.496689999999989595e+01 -1.254559999999992215e+01 3.257156384799869252e-03
1.512309999999979482e+01 -1.254559999999992215e+01 3.029672446813846520e-03
1.527939999999989595e+01 -1.254559999999992215e+01 3.226135847801775165e-03
1.539660000000003492e+01 -1.254559999999992215e+01 3.236476026801139716e-03
1.555279999999993379e+01 -1.254559999999992215e+01 3.515660859783985639e-03
1.570910000000003492e+01 -1.254559999999992215e+01 3.040012625813211071e-03
1.582619999999997162e+01 -1.254559999999992215e+01 3.567361754780809264e-03
1.598250000000007276e+01 -1.254559999999992215e+01 3.071033162811305159e-03
1.613869999999997162e+01 -1.254559999999992215e+01 3.215795668802410613e-03
1.625589999999965585e+01 -1.254559999999992215e+01 3.329537637795421980e-03
1.641219999999975698e+01 -1.254559999999992215e+01 3.639743007776361991e-03
1.656839999999965585e+01 -1.254559999999992215e+01 3.360558174793515634e-03
1.672469999999975698e+01 -1.254559999999992215e+01 3.619062649777632455e-03
1.684189999999989595e+01 -1.254559999999992215e+01 3.794845692766831997e-03
1.699809999999979482e+01 -1.254559999999992215e+01 3.257156384799869252e-03
1.715439999999989595e+01 -1.254559999999992215e+01 3.412259069790339258e-03
1.727160000000003492e+01 -1.254559999999992215e+01 4.053350167750948384e-03
1.742779999999993379e+01 -1.254559999999992215e+01 3.805185871766196548e-03
-5.579999999999927240e+00 -1.199870000000009895e+01 6.669415454590208077e-03
-5.423700000000280852e+00 -1.199870000000009895e+01 5.800840418643577086e-03
-5.306600000000344153e+00 -1.199870000000009895e+01 5.811180597642941204e-03
-5.150300000000243017e+00 -1.199870000000009895e+01 5.749139523646753028e-03
-4.994100000000344153e+00 -1.199870000000009895e+01 5.966283282633411643e-03
-4.876900000000205182e+00 -1.199870000000009895e+01 4.901244845698851139e-03
-4.720600000000104046e+00 -1.199870000000009895e+01 5.862881492639764394e-03
-4.564400000000205182e+00 -1.199870000000009895e+01 4.994306456693132536e-03
-4.408100000000104046e+00 -1.199870000000009895e+01 4.859884129701392066e-03
-4.290899999999965075e+00 -1.199870000000009895e+01 4.694441265711557509e-03
-4.134700000000066211e+00 -1.199870000000009895e+01 4.373895716731253380e-03
-4.017499999999927240e+00 -1.199870000000009895e+01 4.260153747738242014e-03
-3.861300000000028376e+00 -1.199870000000009895e+01 3.588042112779538367e-03
-3.704999999999927240e+00 -1.199870000000009895e+01 3.701784081772549733e-03
-3.548700000000280852e+00 -1.199870000000009895e+01 4.384235895730617498e-03
-3.431600000000344153e+00 -1.199870000000009895e+01 3.546681396782079727e-03
-3.275300000000243017e+00 -1.199870000000009895e+01 3.774165334768102460e-03
-3.119100000000344153e+00 -1.199870000000009895e+01 3.267496563799233804e-03
-3.001900000000205182e+00 -1.199870000000009895e+01 4.239473389739512911e-03
-2.845600000000104046e+00 -1.199870000000009895e+01 3.526001038783350191e-03
-2.689400000000205182e+00 -1.199870000000009895e+01 3.639743007776361991e-03
-2.572200000000066211e+00 -1.199870000000009895e+01 3.153754594806222871e-03
-2.415899999999965075e+00 -1.199870000000009895e+01 3.360558174793515634e-03
-2.259700000000066211e+00 -1.199870000000009895e+01 3.515660859783985639e-03
-2.142499999999927240e+00 -1.199870000000009895e+01 3.298517100797327892e-03
-1.986200000000280852e+00 -1.199870000000009895e+01 3.453619785787797897e-03
-1.829999999999927240e+00 -1.199870000000009895e+01 3.215795668802410613e-03
-1.712800000000243017e+00 -1.199870000000009895e+01 2.936610835819564690e-03
-1.556600000000344153e+00 -1.199870000000009895e+01 2.905590298821470602e-03
-1.400300000000243017e+00 -1.199870000000009895e+01 3.494980501785256537e-03
-1.244100000000344153e+00 -1.199870000000009895e+01 2.698786718834177405e-03
-1.126900000000205182e+00 -1.199870000000009895e+01 3.184775131804316525e-03
-9.706000000001040462e-01 -1.199870000000009895e+01 3.122734057808128783e-03
-8.533999999999650754e-01 -1.199870000000009895e+01 2.926270656820200138e-03
-6.972000000000662112e-01 -1.199870000000009895e+01 2.967631372817658778e-03
-5.408999999999650754e-01 -1.199870000000009895e+01 2.512663496845613312e-03
-3.847000000000662112e-01 -1.199870000000009895e+01 2.316200095857684667e-03
-2.674999999999272404e-01 -1.199870000000009895e+01 2.347220632855778755e-03
-1.112000000002808520e-01 -1.199870000000009895e+01 2.667766181836083317e-03
5.899999999655847205e-03 -1.199870000000009895e+01 2.543684033843707400e-03
1.621999999997569830e-01 -1.199870000000009895e+01 2.833209045825917875e-03
3.183999999996558472e-01 -1.199870000000009895e+01 3.029672446813846520e-03
4.746999999997569830e-01 -1.199870000000009895e+01 2.626405465838624678e-03
5.918999999998959538e-01 -1.199870000000009895e+01 2.719467076832906508e-03
7.480999999997948180e-01 -1.199870000000009895e+01 3.277836742798598789e-03
9.043999999998959538e-01 -1.199870000000009895e+01 2.295519737858955564e-03
1.021600000000034925e+00 -1.199870000000009895e+01 2.471302780848155106e-03
1.177799999999933789e+00 -1.199870000000009895e+01 2.202458126864673300e-03
1.334100000000034925e+00 -1.199870000000009895e+01 2.409261706851966930e-03
1.451299999999719148e+00 -1.199870000000009895e+01 2.605725107839895575e-03
1.607500000000072760e+00 -1.199870000000009895e+01 2.440282243850061018e-03
1.763799999999719148e+00 -1.199870000000009895e+01 2.636745644837989663e-03
1.880899999999655847e+00 -1.199870000000009895e+01 2.099056336871026919e-03
2.037199999999756983e+00 -1.199870000000009895e+01 2.471302780848155106e-03
2.193399999999655847e+00 -1.199870000000009895e+01 2.005994725876745089e-03
2.349699999999756983e+00 -1.199870000000009895e+01 2.512663496845613312e-03
2.466899999999895954e+00 -1.199870000000009895e+01 2.005994725876745089e-03
2.623099999999794818e+00 -1.199870000000009895e+01 2.005994725876745089e-03
2.740299999999933789e+00 -1.199870000000009895e+01 2.378241169853872843e-03
2.896600000000034925e+00 -1.199870000000009895e+01 1.799191145889451676e-03
3.052799999999933789e+00 -1.199870000000009895e+01 1.757830429891992820e-03
3.209100000000034925e+00 -1.199870000000009895e+01 2.161097410867214661e-03
3.326299999999719148e+00 -1.199870000000009895e+01 1.912933114882463042e-03
3.482500000000072760e+00 -1.199870000000009895e+01 2.016334904876109640e-03
3.638699999999971624e+00 -1.199870000000009895e+01 1.985314367878015553e-03
3.755899999999655847e+00 -1.199870000000009895e+01 1.602727744901522814e-03
3.912199999999756983e+00 -1.199870000000009895e+01 2.378241169853872843e-03
4.029399999999895954e+00 -1.199870000000009895e+01 1.757830429891992820e-03
4.185599999999794818e+00 -1.199870000000009895e+01 1.954293830879921465e-03
4.341899999999895954e+00 -1.199870000000009895e+01 1.974974188878651001e-03
4.498099999999794818e+00 -1.199870000000009895e+01 2.078375978872297383e-03
4.615299999999933789e+00 -1.199870000000009895e+01 2.078375978872297383e-03
4.771600000000034925e+00 -1.199870000000009895e+01 2.037015262874838743e-03
4.927799999999933789e+00 -1.199870000000009895e+01 1.923273293881827594e-03
5.045000000000072760e+00 -1.199870000000009895e+01 2.440282243850061018e-03
5.201299999999719148e+00 -1.199870000000009895e+01 2.254159021861496925e-03
5.357500000000072760e+00 -1.199870000000009895e+01 1.974974188878651001e-03
5.474699999999756983e+00 -1.199870000000009895e+01 2.047355441874203295e-03
5.630899999999655847e+00 -1.199870000000009895e+01 2.202458126864673300e-03
5.787199999999756983e+00 -1.199870000000009895e+01 2.450622422849425570e-03
5.904399999999895954e+00 -1.199870000000009895e+01 2.533343854844342848e-03
6.060599999999794818e+00 -1.199870000000009895e+01 2.409261706851966930e-03
6.216899999999895954e+00 -1.199870000000009895e+01 1.923273293881827594e-03
6.334100000000034925e+00 -1.199870000000009895e+01 2.688446539834812420e-03
6.490299999999933789e+00 -1.199870000000009895e+01 2.502323317846248760e-03
6.646600000000034925e+00 -1.199870000000009895e+01 2.512663496845613312e-03
6.802799999999933789e+00 -1.199870000000009895e+01 2.698786718834177405e-03
6.920000000000072760e+00 -1.199870000000009895e+01 2.605725107839895575e-03
7.076199999999971624e+00 -1.199870000000009895e+01 2.574704570841801488e-03
7.232500000000072760e+00 -1.199870000000009895e+01 3.195115310803681077e-03
7.349699999999756983e+00 -1.199870000000009895e+01 2.574704570841801488e-03
7.505899999999655847e+00 -1.199870000000009895e+01 2.822868866826553323e-03
7.662199999999756983e+00 -1.199870000000009895e+01 2.719467076832906508e-03
7.779399999999895954e+00 -1.199870000000009895e+01 3.184775131804316525e-03
7.935599999999794818e+00 -1.199870000000009895e+01 2.874569761823376514e-03
8.091899999999895954e+00 -1.199870000000009895e+01 2.936610835819564690e-03
8.209100000000034925e+00 -1.199870000000009895e+01 2.946951014818929241e-03
8.365299999999933789e+00 -1.199870000000009895e+01 3.319197458796057428e-03
8.521600000000034925e+00 -1.199870000000009895e+01 3.577701933780173815e-03
8.638799999999719148e+00 -1.199870000000009895e+01 3.598382291778903352e-03
8.795000000000072760e+00 -1.199870000000009895e+01 3.267496563799233804e-03
8.951199999999971624e+00 -1.199870000000009895e+01 2.988311730816388314e-03
9.068399999999655847e+00 -1.199870000000009895e+01 2.791848329828459669e-03
9.224699999999756983e+00 -1.199870000000009895e+01 3.391578711791609722e-03
9.380899999999655847e+00 -1.199870000000009895e+01 3.288176921797963340e-03
9.498099999999794818e+00 -1.199870000000009895e+01 3.526001038783350191e-03
9.654399999999895954e+00 -1.199870000000009895e+01 4.146411778745229780e-03
9.810599999999794818e+00 -1.199870000000009895e+01 3.546681396782079727e-03
9.927799999999933789e+00 -1.199870000000009895e+01 3.370898353792880619e-03
1.008410000000003492e+01 -1.199870000000009895e+01 3.267496563799233804e-03
1.024029999999993379e+01 -1.199870000000009895e+01 3.650083186775726542e-03
1.039660000000003492e+01 -1.199870000000009895e+01 2.988311730816388314e-03
1.051379999999971915e+01 -1.199870000000009895e+01 3.515660859783985639e-03
1.067000000000007276e+01 -1.199870000000009895e+01 3.112393878808764232e-03
1.082619999999997162e+01 -1.199870000000009895e+01 3.546681396782079727e-03
1.094339999999965585e+01 -1.199870000000009895e+01 3.215795668802410613e-03
1.109969999999975698e+01 -1.199870000000009895e+01 3.153754594806222871e-03
1.125589999999965585e+01 -1.199870000000009895e+01 3.112393878808764232e-03
1.137309999999979482e+01 -1.199870000000009895e+01 3.122734057808128783e-03
1.152939999999989595e+01 -1.199870000000009895e+01 3.122734057808128783e-03
1.168559999999979482e+01 -1.199870000000009895e+01 3.381238532792245170e-03
1.180279999999993379e+01 -1.199870000000009895e+01 3.712124260771914284e-03
1.195910000000003492e+01 -1.199870000000009895e+01 3.071033162811305159e-03
1.211529999999993379e+01 -1.199870000000009895e+01 3.164094773805586989e-03
1.223250000000007276e+01 -1.199870000000009895e+01 3.432939427789068361e-03
1.238869999999997162e+01 -1.199870000000009895e+01 3.164094773805586989e-03
1.254500000000007276e+01 -1.199870000000009895e+01 3.040012625813211071e-03
1.266219999999975698e+01 -1.199870000000009895e+01 2.977971551817023329e-03
1.281839999999965585e+01 -1.199870000000009895e+01 3.629402828776997440e-03
1.297469999999975698e+01 -1.199870000000009895e+01 3.350217995794151082e-03
1.309189999999989595e+01 -1.199870000000009895e+01 3.226135847801775165e-03
1.324809999999979482e+01 -1.199870000000009895e+01 3.474300143786527434e-03
1.340439999999989595e+01 -1.199870000000009895e+01 3.722464439771278836e-03
1.356059999999979482e+01 -1.199870000000009895e+01 3.784505513767467012e-03
1.367779999999993379e+01 -1.199870000000009895e+01 3.029672446813846520e-03
1.383410000000003492e+01 -1.199870000000009895e+01 3.536341217782715176e-03
1.399029999999993379e+01 -1.199870000000009895e+01 3.277836742798598789e-03
1.410750000000007276e+01 -1.199870000000009895e+01 3.133074236807493335e-03
1.426369999999997162e+01 -1.199870000000009895e+01 3.288176921797963340e-03
1.442000000000007276e+01 -1.199870000000009895e+01 3.629402828776997440e-03
1.453719999999975698e+01 -1.199870000000009895e+01 3.546681396782079727e-03
1.469339999999965585e+01 -1.199870000000009895e+01 3.691443902773184748e-03
1.484969999999975698e+01 -1.199870000000009895e+01 3.091713520810034695e-03
1.496689999999989595e+01 -1.199870000000009895e+01 3.008992088815116983e-03
1.512309999999979482e+01 -1.199870000000009895e+01 3.071033162811305159e-03
1.527939999999989595e+01 -1.199870000000009895e+01 3.815526050765561100e-03
1.539660000000003492e+01 -1.199870000000009895e+01 3.350217995794151082e-03
1.555279999999993379e+01 -1.199870000000009895e+01 3.288176921797963340e-03
1.570910000000003492e+01 -1.199870000000009895e+01 3.143414415806857886e-03
1.582619999999997162e+01 -1.199870000000009895e+01 3.391578711791609722e-03
1.598250000000007276e+01 -1.199870000000009895e+01 3.598382291778903352e-03
1.613869999999997162e+01 -1.199870000000009895e+01 3.536341217782715176e-03
1.625589999999965585e+01 -1.199870000000009895e+01 3.443279606788433346e-03
1.641219999999975698e+01 -1.199870000000009895e+01 3.567361754780809264e-03
1.656839999999965585e+01 -1.199870000000009895e+01 3.443279606788433346e-03
1.672469999999975698e+01 -1.199870000000009895e+01 3.753484976769372924e-03
1.684189999999989595e+01 -1.199870000000009895e+01 3.639743007776361991e-03
1.699809999999979482e+01 -1.199870000000009895e+01 3.722464439771278836e-03
1.715439999999989595e+01 -1.199870000000009895e+01 3.422599248789703810e-03
1.727160000000003492e+01 -1.199870000000009895e+01 3.867226945762384290e-03
1.742779999999993379e+01 -1.199870000000009895e+01 3.763825155768737909e-03
-5.579999999999927240e+00 -1.152999999999974534e+01 8.044659261505708592e-03
-5.423700000000280852e+00 -1.152999999999974534e+01 7.413908342544464451e-03
-5.306600000000344153e+00 -1.152999999999974534e+01 7.413908342544464451e-03
-5.150300000000243017e+00 -1.152999999999974534e+01 7.010641361569242176e-03
-4.994100000000344153e+00 -1.152999999999974534e+01 6.741796707585761238e-03
-4.876900000000205182e+00 -1.152999999999974534e+01 6.348869905609903080e-03
-4.720600000000104046e+00 -1.152999999999974534e+01 6.235127936616892581e-03
-4.564400000000205182e+00 -1.152999999999974534e+01 6.007643998630869848e-03
-4.408100000000104046e+00 -1.152999999999974534e+01 6.266148473614986669e-03
-4.290899999999965075e+00 -1.152999999999974534e+01 5.294171647674708429e-03
-4.134700000000066211e+00 -1.152999999999974534e+01 6.297169010613080757e-03
-4.017499999999927240e+00 -1.152999999999974534e+01 5.542335943659460265e-03
-3.861300000000028376e+00 -1.152999999999974534e+01 5.666418091651835749e-03
-3.704999999999927240e+00 -1.152999999999974534e+01 5.480294869663272089e-03
-3.548700000000280852e+00 -1.152999999999974534e+01 5.087368067687414799e-03
-3.431600000000344153e+00 -1.152999999999974534e+01 4.384235895730617498e-03
-3.275300000000243017e+00 -1.152999999999974534e+01 4.322194821734429322e-03
-3.119100000000344153e+00 -1.152999999999974534e+01 4.508318043722993849e-03
-3.001900000000205182e+00 -1.152999999999974534e+01 3.929268019758572032e-03
-2.845600000000104046e+00 -1.152999999999974534e+01 4.156751957744594765e-03
-2.689400000000205182e+00 -1.152999999999974534e+01 4.094710883748406589e-03
-2.572200000000066211e+00 -1.152999999999974534e+01 4.167092136743959750e-03
-2.415899999999965075e+00 -1.152999999999974534e+01 4.373895716731253380e-03
-2.259700000000066211e+00 -1.152999999999974534e+01 3.298517100797327892e-03
-2.142499999999927240e+00 -1.152999999999974534e+01 3.712124260771914284e-03
-1.986200000000280852e+00 -1.152999999999974534e+01 3.856886766763019739e-03
-1.829999999999927240e+00 -1.152999999999974534e+01 3.515660859783985639e-03
-1.712800000000243017e+00 -1.152999999999974534e+01 3.929268019758572032e-03
-1.556600000000344153e+00 -1.152999999999974534e+01 3.422599248789703810e-03
-1.400300000000243017e+00 -1.152999999999974534e+01 2.915930477820835153e-03
-1.244100000000344153e+00 -1.152999999999974534e+01 3.867226945762384290e-03
-1.126900000000205182e+00 -1.152999999999974534e+01 3.360558174793515634e-03
-9.706000000001040462e-01 -1.152999999999974534e+01 3.236476026801139716e-03
-8.533999999999650754e-01 -1.152999999999974534e+01 3.494980501785256537e-03
-6.972000000000662112e-01 -1.152999999999974534e+01 3.122734057808128783e-03
-5.408999999999650754e-01 -1.152999999999974534e+01 3.588042112779538367e-03
-3.847000000000662112e-01 -1.152999999999974534e+01 3.701784081772549733e-03
-2.674999999999272404e-01 -1.152999999999974534e+01 3.463959964787162449e-03
-1.112000000002808520e-01 -1.152999999999974534e+01 3.639743007776361991e-03
5.899999999655847205e-03 -1.152999999999974534e+01 3.308857279796692877e-03
1.621999999997569830e-01 -1.152999999999974534e+01 3.122734057808128783e-03
3.183999999996558472e-01 -1.152999999999974534e+01 3.060692983811940607e-03
4.746999999997569830e-01 -1.152999999999974534e+01 2.729807255832271493e-03
5.918999999998959538e-01 -1.152999999999974534e+01 3.153754594806222871e-03
7.480999999997948180e-01 -1.152999999999974534e+01 2.698786718834177405e-03
9.043999999998959538e-01 -1.152999999999974534e+01 3.370898353792880619e-03
1.021600000000034925e+00 -1.152999999999974534e+01 2.791848329828459669e-03
1.177799999999933789e+00 -1.152999999999974534e+01 2.760827792830365581e-03
1.334100000000034925e+00 -1.152999999999974534e+01 2.471302780848155106e-03
1.451299999999719148e+00 -1.152999999999974534e+01 2.781508150829094684e-03
1.607500000000072760e+00 -1.152999999999974534e+01 2.967631372817658778e-03
1.763799999999719148e+00 -1.152999999999974534e+01 2.967631372817658778e-03
1.880899999999655847e+00 -1.152999999999974534e+01 2.667766181836083317e-03
2.037199999999756983e+00 -1.152999999999974534e+01 2.564364391842436936e-03
2.193399999999655847e+00 -1.152999999999974534e+01 2.357560811855143306e-03
2.349699999999756983e+00 -1.152999999999974534e+01 2.471302780848155106e-03
2.466899999999895954e+00 -1.152999999999974534e+01 1.985314367878015553e-03
2.623099999999794818e+00 -1.152999999999974534e+01 2.564364391842436936e-03
2.740299999999933789e+00 -1.152999999999974534e+01 2.533343854844342848e-03
2.896600000000034925e+00 -1.152999999999974534e+01 1.902592935883098274e-03
3.052799999999933789e+00 -1.152999999999974534e+01 2.161097410867214661e-03
3.209100000000034925e+00 -1.152999999999974534e+01 2.388581348853237394e-03
3.326299999999719148e+00 -1.152999999999974534e+01 2.564364391842436936e-03
3.482500000000072760e+00 -1.152999999999974534e+01 2.285179558859591013e-03
3.638699999999971624e+00 -1.152999999999974534e+01 2.119736694869756456e-03
3.755899999999655847e+00 -1.152999999999974534e+01 2.088716157871662368e-03
3.912199999999756983e+00 -1.152999999999974534e+01 1.995654546877380104e-03
4.029399999999895954e+00 -1.152999999999974534e+01 2.326540274857049218e-03
4.185599999999794818e+00 -1.152999999999974534e+01 2.078375978872297383e-03
4.341899999999895954e+00 -1.152999999999974534e+01 2.202458126864673300e-03
4.498099999999794818e+00 -1.152999999999974534e+01 2.636745644837989663e-03
4.615299999999933789e+00 -1.152999999999974534e+01 1.861232219885639418e-03
4.771600000000034925e+00 -1.152999999999974534e+01 1.768170608891357588e-03
4.927799999999933789e+00 -1.152999999999974534e+01 2.088716157871662368e-03
5.045000000000072760e+00 -1.152999999999974534e+01 2.688446539834812420e-03
5.201299999999719148e+00 -1.152999999999974534e+01 2.481642959847519224e-03
5.357500000000072760e+00 -1.152999999999974534e+01 1.995654546877380104e-03
5.474699999999756983e+00 -1.152999999999974534e+01 1.985314367878015553e-03
5.630899999999655847e+00 -1.152999999999974534e+01 2.543684033843707400e-03
5.787199999999756983e+00 -1.152999999999974534e+01 2.295519737858955564e-03
5.904399999999895954e+00 -1.152999999999974534e+01 2.305859916858320549e-03
6.060599999999794818e+00 -1.152999999999974534e+01 2.719467076832906508e-03
6.216899999999895954e+00 -1.152999999999974534e+01 2.202458126864673300e-03
6.334100000000034925e+00 -1.152999999999974534e+01 2.667766181836083317e-03
6.490299999999933789e+00 -1.152999999999974534e+01 2.791848329828459669e-03
6.646600000000034925e+00 -1.152999999999974534e+01 2.812528687827188772e-03
6.802799999999933789e+00 -1.152999999999974534e+01 2.357560811855143306e-03
6.920000000000072760e+00 -1.152999999999974534e+01 2.719467076832906508e-03
7.076199999999971624e+00 -1.152999999999974534e+01 3.443279606788433346e-03
7.232500000000072760e+00 -1.152999999999974534e+01 3.008992088815116983e-03
7.349699999999756983e+00 -1.152999999999974534e+01 2.822868866826553323e-03
7.505899999999655847e+00 -1.152999999999974534e+01 2.936610835819564690e-03
7.662199999999756983e+00 -1.152999999999974534e+01 3.102053699809399247e-03
7.779399999999895954e+00 -1.152999999999974534e+01 2.884909940822741065e-03
7.935599999999794818e+00 -1.152999999999974534e+01 3.463959964787162449e-03
8.091899999999895954e+00 -1.152999999999974534e+01 3.205455489803045628e-03
8.209100000000034925e+00 -1.152999999999974534e+01 3.681103723773820197e-03
8.365299999999933789e+00 -1.152999999999974534e+01 3.102053699809399247e-03
8.521600000000034925e+00 -1.152999999999974534e+01 3.412259069790339258e-03
8.638799999999719148e+00 -1.152999999999974534e+01 3.598382291778903352e-03
8.795000000000072760e+00 -1.152999999999974534e+01 3.205455489803045628e-03
8.951199999999971624e+00 -1.152999999999974534e+01 3.474300143786527434e-03
9.068399999999655847e+00 -1.152999999999974534e+01 3.825866229764926085e-03
9.224699999999756983e+00 -1.152999999999974534e+01 3.567361754780809264e-03
9.380899999999655847e+00 -1.152999999999974534e+01 3.567361754780809264e-03
9.498099999999794818e+00 -1.152999999999974534e+01 3.484640322785891985e-03
9.654399999999895954e+00 -1.152999999999974534e+01 3.877567124761748842e-03
9.810599999999794818e+00 -1.152999999999974534e+01 3.701784081772549733e-03
9.927799999999933789e+00 -1.152999999999974534e+01 4.105051062747771574e-03
1.008410000000003492e+01 -1.152999999999974534e+01 3.546681396782079727e-03
1.024029999999993379e+01 -1.152999999999974534e+01 3.856886766763019739e-03
1.039660000000003492e+01 -1.152999999999974534e+01 3.608722470778267903e-03
1.051379999999971915e+01 -1.152999999999974534e+01 3.639743007776361991e-03
1.067000000000007276e+01 -1.152999999999974534e+01 3.329537637795421980e-03
1.082619999999997162e+01 -1.152999999999974534e+01 3.825866229764926085e-03
1.094339999999965585e+01 -1.152999999999974534e+01 3.991309093754760208e-03
1.109969999999975698e+01 -1.152999999999974534e+01 3.319197458796057428e-03
1.125589999999965585e+01 -1.152999999999974534e+01 3.432939427789068361e-03
1.137309999999979482e+01 -1.152999999999974534e+01 3.598382291778903352e-03
1.152939999999989595e+01 -1.152999999999974534e+01 3.722464439771278836e-03
1.168559999999979482e+01 -1.152999999999974534e+01 4.094710883748406589e-03
1.180279999999993379e+01 -1.152999999999974534e+01 3.412259069790339258e-03
1.195910000000003492e+01 -1.152999999999974534e+01 4.125731420746500677e-03
1.211529999999993379e+01 -1.152999999999974534e+01 3.226135847801775165e-03
1.223250000000007276e+01 -1.152999999999974534e+01 3.494980501785256537e-03
1.238869999999997162e+01 -1.152999999999974534e+01 3.608722470778267903e-03
1.254500000000007276e+01 -1.152999999999974534e+01 3.567361754780809264e-03
1.266219999999975698e+01 -1.152999999999974534e+01 3.463959964787162449e-03
1.281839999999965585e+01 -1.152999999999974534e+01 3.774165334768102460e-03
1.297469999999975698e+01 -1.152999999999974534e+01 3.257156384799869252e-03
1.309189999999989595e+01 -1.152999999999974534e+01 3.412259069790339258e-03
1.324809999999979482e+01 -1.152999999999974534e+01 3.794845692766831997e-03
1.340439999999989595e+01 -1.152999999999974534e+01 3.391578711791609722e-03
1.356059999999979482e+01 -1.152999999999974534e+01 3.877567124761748842e-03
1.367779999999993379e+01 -1.152999999999974534e+01 3.184775131804316525e-03
1.383410000000003492e+01 -1.152999999999974534e+01 3.784505513767467012e-03
1.399029999999993379e+01 -1.152999999999974534e+01 3.350217995794151082e-03
1.410750000000007276e+01 -1.152999999999974534e+01 3.112393878808764232e-03
1.426369999999997162e+01 -1.152999999999974534e+01 3.329537637795421980e-03
1.442000000000007276e+01 -1.152999999999974534e+01 3.267496563799233804e-03
1.453719999999975698e+01 -1.152999999999974534e+01 3.236476026801139716e-03
1.469339999999965585e+01 -1.152999999999974534e+01 3.226135847801775165e-03
1.484969999999975698e+01 -1.152999999999974534e+01 3.443279606788433346e-03
1.496689999999989595e+01 -1.152999999999974534e+01 4.260153747738242014e-03
1.512309999999979482e+01 -1.152999999999974534e+01 3.846546587763655187e-03
1.527939999999989595e+01 -1.152999999999974534e+01 3.391578711791609722e-03
1.539660000000003492e+01 -1.152999999999974534e+01 4.011989451753490178e-03
1.555279999999993379e+01 -1.152999999999974534e+01 3.732804618770643821e-03
1.570910000000003492e+01 -1.152999999999974534e+01 3.298517100797327892e-03
1.582619999999997162e+01 -1.152999999999974534e+01 3.784505513767467012e-03
1.598250000000007276e+01 -1.152999999999974534e+01 3.701784081772549733e-03
1.613869999999997162e+01 -1.152999999999974534e+01 4.063690346750313369e-03
1.625589999999965585e+01 -1.152999999999974534e+01 3.174434952804951540e-03
1.641219999999975698e+01 -1.152999999999974534e+01 3.670763544774456079e-03
1.656839999999965585e+01 -1.152999999999974534e+01 4.125731420746500677e-03
1.672469999999975698e+01 -1.152999999999974534e+01 3.567361754780809264e-03
1.684189999999989595e+01 -1.152999999999974534e+01 4.322194821734429322e-03
1.699809999999979482e+01 -1.152999999999974534e+01 3.691443902773184748e-03
1.715439999999989595e+01 -1.152999999999974534e+01 4.156751957744594765e-03
1.727160000000003492e+01 -1.152999999999974534e+01 3.505320680784621088e-03
1.742779999999993379e+01 -1.152999999999974534e+01 4.322194821734429322e-03
-5.579999999999927240e+00 -1.106120000000009895e+01 1.027813792536847598e-02
-5.423700000000280852e+00 -1.106120000000009895e+01 9.926571839390076896e-03
-5.306600000000344153e+00 -1.106120000000009895e+01 9.626706648408502737e-03
-5.150300000000243017e+00 -1.106120000000009895e+01 8.799492328459329951e-03
-4.994100000000344153e+00 -1.106120000000009895e+01 8.809832507458693202e-03
-4.876900000000205182e+00 -1.106120000000009895e+01 8.489286958478389072e-03
-4.720600000000104046e+00 -1.106120000000009895e+01 7.724113712525404463e-03
-4.564400000000205182e+00 -1.106120000000009895e+01 7.734453891524768580e-03
-4.408100000000104046e+00 -1.106120000000009895e+01 7.672412817528581272e-03
-4.290899999999965075e+00 -1.106120000000009895e+01 7.238125299555264909e-03
-4.134700000000066211e+00 -1.106120000000009895e+01 6.514312769599738505e-03
-4.017499999999927240e+00 -1.106120000000009895e+01 6.514312769599738505e-03
-3.861300000000028376e+00 -1.106120000000009895e+01 6.286828831613715772e-03
-3.704999999999927240e+00 -1.106120000000009895e+01 5.904242208637223467e-03
-3.548700000000280852e+00 -1.106120000000009895e+01 5.945602924634681673e-03
-3.431600000000344153e+00 -1.106120000000009895e+01 6.038664535628963936e-03
-3.275300000000243017e+00 -1.106120000000009895e+01 5.831860955641670306e-03
-3.119100000000344153e+00 -1.106120000000009895e+01 5.852541313640400276e-03
-3.001900000000205182e+00 -1.106120000000009895e+01 5.531995764660095280e-03
-2.845600000000104046e+00 -1.106120000000009895e+01 4.942605561696310212e-03
-2.689400000000205182e+00 -1.106120000000009895e+01 5.345872542671531620e-03
-2.572200000000066211e+00 -1.106120000000009895e+01 4.921925203697580242e-03
-2.415899999999965075e+00 -1.106120000000009895e+01 4.580699296718546143e-03
-2.259700000000066211e+00 -1.106120000000009895e+01 5.128728783684873872e-03
-2.142499999999927240e+00 -1.106120000000009895e+01 4.828863592703297979e-03
-1.986200000000280852e+00 -1.106120000000009895e+01 4.611719833716641098e-03
-1.829999999999927240e+00 -1.106120000000009895e+01 4.208452852741417956e-03
-1.712800000000243017e+00 -1.106120000000009895e+01 4.435936790727441556e-03
-1.556600000000344153e+00 -1.106120000000009895e+01 4.239473389739512911e-03
-1.400300000000243017e+00 -1.106120000000009895e+01 4.063690346750313369e-03
-1.244100000000344153e+00 -1.106120000000009895e+01 4.394576074729982483e-03
-1.126900000000205182e+00 -1.106120000000009895e+01 4.187772494742688853e-03
-9.706000000001040462e-01 -1.106120000000009895e+01 4.156751957744594765e-03
-8.533999999999650754e-01 -1.106120000000009895e+01 3.908587661759842929e-03
-6.972000000000662112e-01 -1.106120000000009895e+01 3.980968914755396090e-03
-5.408999999999650754e-01 -1.106120000000009895e+01 3.753484976769372924e-03
-3.847000000000662112e-01 -1.106120000000009895e+01 3.298517100797327892e-03
-2.674999999999272404e-01 -1.106120000000009895e+01 3.670763544774456079e-03
-1.112000000002808520e-01 -1.106120000000009895e+01 3.422599248789703810e-03
5.899999999655847205e-03 -1.106120000000009895e+01 3.753484976769372924e-03
1.621999999997569830e-01 -1.106120000000009895e+01 3.949948377757302002e-03
3.183999999996558472e-01 -1.106120000000009895e+01 3.763825155768737909e-03
4.746999999997569830e-01 -1.106120000000009895e+01 3.277836742798598789e-03
5.918999999998959538e-01 -1.106120000000009895e+01 3.102053699809399247e-03
7.480999999997948180e-01 -1.106120000000009895e+01 3.267496563799233804e-03
9.043999999998959538e-01 -1.106120000000009895e+01 3.463959964787162449e-03
1.021600000000034925e+00 -1.106120000000009895e+01 3.091713520810034695e-03
1.177799999999933789e+00 -1.106120000000009895e+01 3.515660859783985639e-03
1.334100000000034925e+00 -1.106120000000009895e+01 3.040012625813211071e-03
1.451299999999719148e+00 -1.106120000000009895e+01 3.060692983811940607e-03
1.607500000000072760e+00 -1.106120000000009895e+01 2.843549224825282426e-03
1.763799999999719148e+00 -1.106120000000009895e+01 2.967631372817658778e-03
1.880899999999655847e+00 -1.106120000000009895e+01 3.236476026801139716e-03
2.037199999999756983e+00 -1.106120000000009895e+01 2.822868866826553323e-03
2.193399999999655847e+00 -1.106120000000009895e+01 2.419601885851331482e-03
2.349699999999756983e+00 -1.106120000000009895e+01 3.277836742798598789e-03
2.466899999999895954e+00 -1.106120000000009895e+01 2.481642959847519224e-03
2.623099999999794818e+00 -1.106120000000009895e+01 2.605725107839895575e-03
2.740299999999933789e+00 -1.106120000000009895e+01 2.760827792830365581e-03
2.896600000000034925e+00 -1.106120000000009895e+01 2.574704570841801488e-03
3.052799999999933789e+00 -1.106120000000009895e+01 2.192117947865308749e-03
3.209100000000034925e+00 -1.106120000000009895e+01 2.223138484863402837e-03
3.326299999999719148e+00 -1.106120000000009895e+01 2.481642959847519224e-03
3.482500000000072760e+00 -1.106120000000009895e+01 2.812528687827188772e-03
3.638699999999971624e+00 -1.106120000000009895e+01 2.161097410867214661e-03
3.755899999999655847e+00 -1.106120000000009895e+01 2.099056336871026919e-03
3.912199999999756983e+00 -1.106120000000009895e+01 2.068035799872932831e-03
4.029399999999895954e+00 -1.106120000000009895e+01 2.450622422849425570e-03
4.185599999999794818e+00 -1.106120000000009895e+01 2.523003675844977863e-03
4.341899999999895954e+00 -1.106120000000009895e+01 2.678106360835447869e-03
4.498099999999794818e+00 -1.106120000000009895e+01 2.491983138846883775e-03
4.615299999999933789e+00 -1.106120000000009895e+01 2.254159021861496925e-03
4.771600000000034925e+00 -1.106120000000009895e+01 2.367900990854507857e-03
4.927799999999933789e+00 -1.106120000000009895e+01 2.336880453856413770e-03
5.045000000000072760e+00 -1.106120000000009895e+01 2.285179558859591013e-03
5.201299999999719148e+00 -1.106120000000009895e+01 2.512663496845613312e-03
5.357500000000072760e+00 -1.106120000000009895e+01 2.212798305864038285e-03
5.474699999999756983e+00 -1.106120000000009895e+01 2.429942064850696033e-03
5.630899999999655847e+00 -1.106120000000009895e+01 2.223138484863402837e-03
5.787199999999756983e+00 -1.106120000000009895e+01 2.357560811855143306e-03
5.904399999999895954e+00 -1.106120000000009895e+01 2.616065286839260127e-03
6.060599999999794818e+00 -1.106120000000009895e+01 2.605725107839895575e-03
6.216899999999895954e+00 -1.106120000000009895e+01 2.698786718834177405e-03
6.334100000000034925e+00 -1.106120000000009895e+01 2.791848329828459669e-03
6.490299999999933789e+00 -1.106120000000009895e+01 2.864229582824011962e-03
6.646600000000034925e+00 -1.106120000000009895e+01 2.760827792830365581e-03
6.802799999999933789e+00 -1.106120000000009895e+01 2.099056336871026919e-03
6.920000000000072760e+00 -1.106120000000009895e+01 2.740147434831636045e-03
7.076199999999971624e+00 -1.106120000000009895e+01 2.729807255832271493e-03
7.232500000000072760e+00 -1.106120000000009895e+01 2.988311730816388314e-03
7.349699999999756983e+00 -1.106120000000009895e+01 2.977971551817023329e-03
7.505899999999655847e+00 -1.106120000000009895e+01 2.926270656820200138e-03
7.662199999999756983e+00 -1.106120000000009895e+01 3.339877816794786531e-03
7.779399999999895954e+00 -1.106120000000009895e+01 3.494980501785256537e-03
7.935599999999794818e+00 -1.106120000000009895e+01 2.822868866826553323e-03
8.091899999999895954e+00 -1.106120000000009895e+01 3.660423365775091527e-03
8.209100000000034925e+00 -1.106120000000009895e+01 3.712124260771914284e-03
8.365299999999933789e+00 -1.106120000000009895e+01 3.867226945762384290e-03
8.521600000000034925e+00 -1.106120000000009895e+01 3.195115310803681077e-03
8.638799999999719148e+00 -1.106120000000009895e+01 3.164094773805586989e-03
8.795000000000072760e+00 -1.106120000000009895e+01 3.877567124761748842e-03
8.951199999999971624e+00 -1.106120000000009895e+01 3.639743007776361991e-03
9.068399999999655847e+00 -1.106120000000009895e+01 4.063690346750313369e-03
9.224699999999756983e+00 -1.106120000000009895e+01 4.022329630752854296e-03
9.380899999999655847e+00 -1.106120000000009895e+01 4.063690346750313369e-03
9.498099999999794818e+00 -1.106120000000009895e+01 3.608722470778267903e-03
9.654399999999895954e+00 -1.106120000000009895e+01 3.939608198757937017e-03
9.810599999999794818e+00 -1.106120000000009895e+01 4.001649272754125193e-03
9.927799999999933789e+00 -1.106120000000009895e+01 3.732804618770643821e-03
1.008410000000003492e+01 -1.106120000000009895e+01 3.794845692766831997e-03
1.024029999999993379e+01 -1.106120000000009895e+01 4.187772494742688853e-03
1.039660000000003492e+01 -1.106120000000009895e+01 4.353215358732524277e-03
1.051379999999971915e+01 -1.106120000000009895e+01 4.001649272754125193e-03
1.067000000000007276e+01 -1.106120000000009895e+01 4.053350167750948384e-03
1.082619999999997162e+01 -1.106120000000009895e+01 4.601379654717275246e-03
1.094339999999965585e+01 -1.106120000000009895e+01 3.887907303761113827e-03
1.109969999999975698e+01 -1.106120000000009895e+01 4.291174284736336102e-03
1.125589999999965585e+01 -1.106120000000009895e+01 4.146411778745229780e-03
1.137309999999979482e+01 -1.106120000000009895e+01 4.446276969726805674e-03
1.152939999999989595e+01 -1.106120000000009895e+01 3.494980501785256537e-03
1.168559999999979482e+01 -1.106120000000009895e+01 3.815526050765561100e-03
1.180279999999993379e+01 -1.106120000000009895e+01 4.167092136743959750e-03
1.195910000000003492e+01 -1.106120000000009895e+01 4.022329630752854296e-03
1.211529999999993379e+01 -1.106120000000009895e+01 4.291174284736336102e-03
1.223250000000007276e+01 -1.106120000000009895e+01 3.567361754780809264e-03
1.238869999999997162e+01 -1.106120000000009895e+01 3.898247482760478378e-03
1.254500000000007276e+01 -1.106120000000009895e+01 4.177432315743324735e-03
1.266219999999975698e+01 -1.106120000000009895e+01 4.249813568738877029e-03
1.281839999999965585e+01 -1.106120000000009895e+01 4.063690346750313369e-03
1.297469999999975698e+01 -1.106120000000009895e+01 3.867226945762384290e-03
1.309189999999989595e+01 -1.106120000000009895e+01 4.187772494742688853e-03
1.324809999999979482e+01 -1.106120000000009895e+01 4.094710883748406589e-03
1.340439999999989595e+01 -1.106120000000009895e+01 4.094710883748406589e-03
1.356059999999979482e+01 -1.106120000000009895e+01 4.208452852741417956e-03
1.367779999999993379e+01 -1.106120000000009895e+01 4.446276969726805674e-03
1.383410000000003492e+01 -1.106120000000009895e+01 4.156751957744594765e-03
1.399029999999993379e+01 -1.106120000000009895e+01 3.970628735756031105e-03
1.410750000000007276e+01 -1.106120000000009895e+01 3.991309093754760208e-03
1.426369999999997162e+01 -1.106120000000009895e+01 3.784505513767467012e-03
1.442000000000007276e+01 -1.106120000000009895e+01 4.022329630752854296e-03
1.453719999999975698e+01 -1.106120000000009895e+01 4.177432315743324735e-03
1.469339999999965585e+01 -1.106120000000009895e+01 4.022329630752854296e-03
1.484969999999975698e+01 -1.106120000000009895e+01 3.836206408764290636e-03
1.496689999999989595e+01 -1.106120000000009895e+01 3.691443902773184748e-03
1.512309999999979482e+01 -1.106120000000009895e+01 3.939608198757937017e-03
1.527939999999989595e+01 -1.106120000000009895e+01 4.456617148726169791e-03
1.539660000000003492e+01 -1.106120000000009895e+01 4.053350167750948384e-03
1.555279999999993379e+01 -1.106120000000009895e+01 4.332535000733794307e-03
1.570910000000003492e+01 -1.106120000000009895e+01 4.032669809752219281e-03
1.582619999999997162e+01 -1.106120000000009895e+01 3.877567124761748842e-03
1.598250000000007276e+01 -1.106120000000009895e+01 4.249813568738877029e-03
1.613869999999997162e+01 -1.106120000000009895e+01 4.115391241747136560e-03
1.625589999999965585e+01 -1.106120000000009895e+01 4.125731420746500677e-03
1.641219999999975698e+01 -1.106120000000009895e+01 4.342875179733158425e-03
1.656839999999965585e+01 -1.106120000000009895e+01 4.063690346750313369e-03
1.672469999999975698e+01 -1.106120000000009895e+01 3.877567124761748842e-03
1.684189999999989595e+01 -1.106120000000009895e+01 4.022329630752854296e-03
1.699809999999979482e+01 -1.106120000000009895e+01 4.146411778745229780e-03
1.715439999999989595e+01 -1.106120000000009895e+01 4.280834105736970249e-03
1.727160000000003492e+01 -1.106120000000009895e+01 3.960288556756666120e-03
1.742779999999993379e+01 -1.106120000000009895e+01 4.001649272754125193e-03
-5.579999999999927240e+00 -1.051440000000002328e+01 1.417638540812895392e-02
-5.423700000000280852e+00 -1.051440000000002328e+01 1.368005681615945199e-02
-5.306600000000344153e+00 -1.051440000000002328e+01 1.232549336724268058e-02
-5.150300000000243017e+00 -1.051440000000002328e+01 1.194290674426618654e-02
-4.994100000000344153e+00 -1.051440000000002328e+01 1.171542280628016380e-02
-4.876900000000205182e+00 -1.051440000000002328e+01 1.081582723333543959e-02
-4.720600000000104046e+00 -1.051440000000002328e+01 1.007133434538118322e-02
-4.564400000000205182e+00 -1.051440000000002328e+01 1.010235488237927644e-02
-4.408100000000104046e+00 -1.051440000000002328e+01 9.213099488433915477e-03
-4.290899999999965075e+00 -1.051440000000002328e+01 9.016636087445987699e-03
-4.134700000000066211e+00 -1.051440000000002328e+01 9.461263784418668180e-03
-4.017499999999927240e+00 -1.051440000000002328e+01 8.530647674475849013e-03
-3.861300000000028376e+00 -1.051440000000002328e+01 8.520307495476484028e-03
-3.704999999999927240e+00 -1.051440000000002328e+01 8.478946779479025822e-03
-3.548700000000280852e+00 -1.051440000000002328e+01 7.724113712525404463e-03
-3.431600000000344153e+00 -1.051440000000002328e+01 7.817175323519685859e-03
-3.275300000000243017e+00 -1.051440000000002328e+01 7.434588700543193554e-03
-3.119100000000344153e+00 -1.051440000000002328e+01 6.566013664596561696e-03
-3.001900000000205182e+00 -1.051440000000002328e+01 6.772817244583855326e-03
-2.845600000000104046e+00 -1.051440000000002328e+01 6.586694022595290798e-03
-2.689400000000205182e+00 -1.051440000000002328e+01 6.152406504621975303e-03
-2.572200000000066211e+00 -1.051440000000002328e+01 5.728459165648023925e-03
-2.415899999999965075e+00 -1.051440000000002328e+01 6.173086862620704406e-03
-2.259700000000066211e+00 -1.051440000000002328e+01 5.480294869663272089e-03
-2.142499999999927240e+00 -1.051440000000002328e+01 5.573356480657553486e-03
-1.986200000000280852e+00 -1.051440000000002328e+01 5.811180597642941204e-03
-1.829999999999927240e+00 -1.051440000000002328e+01 5.263151110676614342e-03
-1.712800000000243017e+00 -1.051440000000002328e+01 5.304511826674072547e-03
-1.556600000000344153e+00 -1.051440000000002328e+01 5.459614511664542987e-03
-1.400300000000243017e+00 -1.051440000000002328e+01 4.870224308700757052e-03
-1.244100000000344153e+00 -1.051440000000002328e+01 4.963285919695038448e-03
-1.126900000000205182e+00 -1.051440000000002328e+01 4.859884129701392066e-03
-9.706000000001040462e-01 -1.051440000000002328e+01 4.839203771702662964e-03
-8.533999999999650754e-01 -1.051440000000002328e+01 4.932265382696944360e-03
-6.972000000000662112e-01 -1.051440000000002328e+01 4.735801981709015715e-03
-5.408999999999650754e-01 -1.051440000000002328e+01 4.373895716731253380e-03
-3.847000000000662112e-01 -1.051440000000002328e+01 4.663420728713463421e-03
-2.674999999999272404e-01 -1.051440000000002328e+01 4.084370704749042472e-03
-1.112000000002808520e-01 -1.051440000000002328e+01 4.487637685724264747e-03
5.899999999655847205e-03 -1.051440000000002328e+01 4.187772494742688853e-03
1.621999999997569830e-01 -1.051440000000002328e+01 4.580699296718546143e-03
3.183999999996558472e-01 -1.051440000000002328e+01 4.094710883748406589e-03
4.746999999997569830e-01 -1.051440000000002328e+01 4.249813568738877029e-03
5.918999999998959538e-01 -1.051440000000002328e+01 4.611719833716641098e-03
7.480999999997948180e-01 -1.051440000000002328e+01 3.918927840759207915e-03
9.043999999998959538e-01 -1.051440000000002328e+01 3.887907303761113827e-03
1.021600000000034925e+00 -1.051440000000002328e+01 3.949948377757302002e-03
1.177799999999933789e+00 -1.051440000000002328e+01 3.526001038783350191e-03
1.334100000000034925e+00 -1.051440000000002328e+01 3.722464439771278836e-03
1.451299999999719148e+00 -1.051440000000002328e+01 3.164094773805586989e-03
1.607500000000072760e+00 -1.051440000000002328e+01 3.608722470778267903e-03
1.763799999999719148e+00 -1.051440000000002328e+01 3.670763544774456079e-03
1.880899999999655847e+00 -1.051440000000002328e+01 3.401918890790974273e-03
2.037199999999756983e+00 -1.051440000000002328e+01 2.915930477820835153e-03
2.193399999999655847e+00 -1.051440000000002328e+01 3.484640322785891985e-03
2.349699999999756983e+00 -1.051440000000002328e+01 3.432939427789068361e-03
2.466899999999895954e+00 -1.051440000000002328e+01 2.853889403824646977e-03
2.623099999999794818e+00 -1.051440000000002328e+01 3.164094773805586989e-03
2.740299999999933789e+00 -1.051440000000002328e+01 3.153754594806222871e-03
2.896600000000034925e+00 -1.051440000000002328e+01 2.864229582824011962e-03
3.052799999999933789e+00 -1.051440000000002328e+01 2.605725107839895575e-03
3.209100000000034925e+00 -1.051440000000002328e+01 2.616065286839260127e-03
3.326299999999719148e+00 -1.051440000000002328e+01 3.029672446813846520e-03
3.482500000000072760e+00 -1.051440000000002328e+01 2.791848329828459669e-03
3.638699999999971624e+00 -1.051440000000002328e+01 2.554024212843071951e-03
3.755899999999655847e+00 -1.051440000000002328e+01 2.698786718834177405e-03
3.912199999999756983e+00 -1.051440000000002328e+01 2.760827792830365581e-03
4.029399999999895954e+00 -1.051440000000002328e+01 2.409261706851966930e-03
4.185599999999794818e+00 -1.051440000000002328e+01 2.698786718834177405e-03
4.341899999999895954e+00 -1.051440000000002328e+01 2.192117947865308749e-03
4.498099999999794818e+00 -1.051440000000002328e+01 2.833209045825917875e-03
4.615299999999933789e+00 -1.051440000000002328e+01 2.554024212843071951e-03
4.771600000000034925e+00 -1.051440000000002328e+01 2.564364391842436936e-03
4.927799999999933789e+00 -1.051440000000002328e+01 2.305859916858320549e-03
5.045000000000072760e+00 -1.051440000000002328e+01 1.954293830879921465e-03
5.201299999999719148e+00 -1.051440000000002328e+01 2.471302780848155106e-03
5.357500000000072760e+00 -1.051440000000002328e+01 2.429942064850696033e-03
5.474699999999756983e+00 -1.051440000000002328e+01 2.595384928840530590e-03
5.630899999999655847e+00 -1.051440000000002328e+01 2.564364391842436936e-03
5.787199999999756983e+00 -1.051440000000002328e+01 2.285179558859591013e-03
5.904399999999895954e+00 -1.051440000000002328e+01 2.264499200860861476e-03
6.060599999999794818e+00 -1.051440000000002328e+01 2.409261706851966930e-03
6.216899999999895954e+00 -1.051440000000002328e+01 2.554024212843071951e-03
6.334100000000034925e+00 -1.051440000000002328e+01 2.740147434831636045e-03
6.490299999999933789e+00 -1.051440000000002328e+01 3.091713520810034695e-03
6.646600000000034925e+00 -1.051440000000002328e+01 2.316200095857684667e-03
6.802799999999933789e+00 -1.051440000000002328e+01 3.133074236807493335e-03
6.920000000000072760e+00 -1.051440000000002328e+01 2.740147434831636045e-03
7.076199999999971624e+00 -1.051440000000002328e+01 3.091713520810034695e-03
7.232500000000072760e+00 -1.051440000000002328e+01 3.494980501785256537e-03
7.349699999999756983e+00 -1.051440000000002328e+01 3.112393878808764232e-03
7.505899999999655847e+00 -1.051440000000002328e+01 2.977971551817023329e-03
7.662199999999756983e+00 -1.051440000000002328e+01 2.709126897833541957e-03
7.779399999999895954e+00 -1.051440000000002328e+01 3.567361754780809264e-03
7.935599999999794818e+00 -1.051440000000002328e+01 3.143414415806857886e-03
8.091899999999895954e+00 -1.051440000000002328e+01 3.112393878808764232e-03
8.209100000000034925e+00 -1.051440000000002328e+01 3.019332267814481968e-03
8.365299999999933789e+00 -1.051440000000002328e+01 3.588042112779538367e-03
8.521600000000034925e+00 -1.051440000000002328e+01 3.174434952804951540e-03
8.638799999999719148e+00 -1.051440000000002328e+01 3.629402828776997440e-03
8.795000000000072760e+00 -1.051440000000002328e+01 3.846546587763655187e-03
8.951199999999971624e+00 -1.051440000000002328e+01 4.032669809752219281e-03
9.068399999999655847e+00 -1.051440000000002328e+01 4.477297506724898894e-03
9.224699999999756983e+00 -1.051440000000002328e+01 4.032669809752219281e-03
9.380899999999655847e+00 -1.051440000000002328e+01 3.939608198757937017e-03
9.498099999999794818e+00 -1.051440000000002328e+01 4.249813568738877029e-03
9.654399999999895954e+00 -1.051440000000002328e+01 4.425596611728076571e-03
9.810599999999794818e+00 -1.051440000000002328e+01 4.394576074729982483e-03
9.927799999999933789e+00 -1.051440000000002328e+01 4.580699296718546143e-03
1.008410000000003492e+01 -1.051440000000002328e+01 4.404916253729346601e-03
1.024029999999993379e+01 -1.051440000000002328e+01 5.304511826674072547e-03
1.039660000000003492e+01 -1.051440000000002328e+01 4.198112673742053838e-03
1.051379999999971915e+01 -1.051440000000002328e+01 4.818523413703933861e-03
1.067000000000007276e+01 -1.051440000000002328e+01 4.746142160708381567e-03
1.082619999999997162e+01 -1.051440000000002328e+01 4.560018938719817040e-03
1.094339999999965585e+01 -1.051440000000002328e+01 4.487637685724264747e-03
1.109969999999975698e+01 -1.051440000000002328e+01 4.497977864723628864e-03
1.125589999999965585e+01 -1.051440000000002328e+01 4.622060012716005216e-03
1.137309999999979482e+01 -1.051440000000002328e+01 4.508318043722993849e-03
1.152939999999989595e+01 -1.051440000000002328e+01 4.497977864723628864e-03
1.168559999999979482e+01 -1.051440000000002328e+01 4.539338580721087070e-03
1.180279999999993379e+01 -1.051440000000002328e+01 4.022329630752854296e-03
1.195910000000003492e+01 -1.051440000000002328e+01 4.270493926737606132e-03
1.211529999999993379e+01 -1.051440000000002328e+01 4.746142160708381567e-03
1.223250000000007276e+01 -1.051440000000002328e+01 4.560018938719817040e-03
1.238869999999997162e+01 -1.051440000000002328e+01 4.384235895730617498e-03
1.254500000000007276e+01 -1.051440000000002328e+01 4.425596611728076571e-03
1.266219999999975698e+01 -1.051440000000002328e+01 5.170089499682332078e-03
1.281839999999965585e+01 -1.051440000000002328e+01 4.270493926737606132e-03
1.297469999999975698e+01 -1.051440000000002328e+01 4.094710883748406589e-03
1.309189999999989595e+01 -1.051440000000002328e+01 4.570359117719182025e-03
1.324809999999979482e+01 -1.051440000000002328e+01 4.146411778745229780e-03
1.340439999999989595e+01 -1.051440000000002328e+01 4.570359117719182025e-03
1.356059999999979482e+01 -1.051440000000002328e+01 4.570359117719182025e-03
1.367779999999993379e+01 -1.051440000000002328e+01 4.260153747738242014e-03
1.383410000000003492e+01 -1.051440000000002328e+01 4.353215358732524277e-03
1.399029999999993379e+01 -1.051440000000002328e+01 4.198112673742053838e-03
1.410750000000007276e+01 -1.051440000000002328e+01 4.032669809752219281e-03
1.426369999999997162e+01 -1.051440000000002328e+01 4.270493926737606132e-03
1.442000000000007276e+01 -1.051440000000002328e+01 4.694441265711557509e-03
1.453719999999975698e+01 -1.051440000000002328e+01 4.849543950702027081e-03
1.469339999999965585e+01 -1.051440000000002328e+01 5.025326993691226624e-03
1.484969999999975698e+01 -1.051440000000002328e+01 4.539338580721087070e-03
1.496689999999989595e+01 -1.051440000000002328e+01 4.156751957744594765e-03
1.512309999999979482e+01 -1.051440000000002328e+01 4.084370704749042472e-03
1.527939999999989595e+01 -1.051440000000002328e+01 4.508318043722993849e-03
1.539660000000003492e+01 -1.051440000000002328e+01 4.601379654717275246e-03
1.555279999999993379e+01 -1.051440000000002328e+01 4.177432315743324735e-03
1.570910000000003492e+01 -1.051440000000002328e+01 4.725461802709651597e-03
1.582619999999997162e+01 -1.051440000000002328e+01 4.270493926737606132e-03
1.598250000000007276e+01 -1.051440000000002328e+01 4.425596611728076571e-03
1.613869999999997162e+01 -1.051440000000002328e+01 5.273491289675979327e-03
1.625589999999965585e+01 -1.051440000000002328e+01 4.549678759720452922e-03
1.641219999999975698e+01 -1.051440000000002328e+01 4.890904666699486154e-03
1.656839999999965585e+01 -1.051440000000002328e+01 4.797843055705203891e-03
1.672469999999975698e+01 -1.051440000000002328e+01 4.508318043722993849e-03
1.684189999999989595e+01 -1.051440000000002328e+01 4.787502876705838906e-03
1.699809999999979482e+01 -1.051440000000002328e+01 4.673760907712827539e-03
1.715439999999989595e+01 -1.051440000000002328e+01 4.342875179733158425e-03
1.727160000000003492e+01 -1.051440000000002328e+01 4.487637685724264747e-03
1.742779999999993379e+01 -1.051440000000002328e+01 4.373895716731253380e-03
-5.579999999999927240e+00 -1.004559999999992215e+01 1.784714895290341261e-02
-5.423700000000280852e+00 -1.004559999999992215e+01 1.798157127989515047e-02
-5.306600000000344153e+00 -1.004559999999992215e+01 1.670972926297329894e-02
-5.150300000000243017e+00 -1.004559999999992215e+01 1.612033906000951214e-02
-4.994100000000344153e+00 -1.004559999999992215e+01 1.559298993104191351e-02
-4.876900000000205182e+00 -1.004559999999992215e+01 1.339053180417723934e-02
-4.720600000000104046e+00 -1.004559999999992215e+01 1.368005681615945199e-02
-4.564400000000205182e+00 -1.004559999999992215e+01 1.312168715019375841e-02
-4.408100000000104046e+00 -1.004559999999992215e+01 1.237719426223950203e-02
-4.290899999999965075e+00 -1.004559999999992215e+01 1.125011475130875509e-02
-4.134700000000066211e+00 -1.004559999999992215e+01 1.139487725729985967e-02
-4.017499999999927240e+00 -1.004559999999992215e+01 1.083650759133416783e-02
-3.861300000000028376e+00 -1.004559999999992215e+01 9.978272734386901821e-03
-3.704999999999927240e+00 -1.004559999999992215e+01 1.047460132635640549e-02
-3.548700000000280852e+00 -1.004559999999992215e+01 9.306161099428196873e-03
-3.431600000000344153e+00 -1.004559999999992215e+01 9.047656624444082654e-03
-3.275300000000243017e+00 -1.004559999999992215e+01 9.161398593437092286e-03
-3.119100000000344153e+00 -1.004559999999992215e+01 8.737451254463140041e-03
-3.001900000000205182e+00 -1.004559999999992215e+01 7.941257471512062210e-03
-2.845600000000104046e+00 -1.004559999999992215e+01 8.427245884482200897e-03
-2.689400000000205182e+00 -1.004559999999992215e+01 7.506969953538745847e-03
-2.572200000000066211e+00 -1.004559999999992215e+01 7.269145836553358997e-03
-2.415899999999965075e+00 -1.004559999999992215e+01 6.669415454590208077e-03
-2.259700000000066211e+00 -1.004559999999992215e+01 7.403568163545099466e-03
-2.142499999999927240e+00 -1.004559999999992215e+01 6.721116349587031268e-03
-1.986200000000280852e+00 -1.004559999999992215e+01 6.628054738592749871e-03
-1.829999999999927240e+00 -1.004559999999992215e+01 6.989961003570513073e-03
-1.712800000000243017e+00 -1.004559999999992215e+01 5.945602924634681673e-03
-1.556600000000344153e+00 -1.004559999999992215e+01 6.038664535628963936e-03
-1.400300000000243017e+00 -1.004559999999992215e+01 6.317849368611809860e-03
-1.244100000000344153e+00 -1.004559999999992215e+01 5.966283282633411643e-03
-1.126900000000205182e+00 -1.004559999999992215e+01 5.924922566635952570e-03
-9.706000000001040462e-01 -1.004559999999992215e+01 5.625057375654377544e-03
-8.533999999999650754e-01 -1.004559999999992215e+01 5.676758270651200734e-03
-6.972000000000662112e-01 -1.004559999999992215e+01 5.821520776642305321e-03
-5.408999999999650754e-01 -1.004559999999992215e+01 5.325192184672802517e-03
-3.847000000000662112e-01 -1.004559999999992215e+01 4.808183234704568876e-03
-2.674999999999272404e-01 -1.004559999999992215e+01 5.221790394679155269e-03
-1.112000000002808520e-01 -1.004559999999992215e+01 4.622060012716005216e-03
5.899999999655847205e-03 -1.004559999999992215e+01 5.490635048662636207e-03
1.621999999997569830e-01 -1.004559999999992215e+01 4.766822518707110670e-03
3.183999999996558472e-01 -1.004559999999992215e+01 5.552676122658824383e-03
4.746999999997569830e-01 -1.004559999999992215e+01 4.394576074729982483e-03
5.918999999998959538e-01 -1.004559999999992215e+01 4.487637685724264747e-03
7.480999999997948180e-01 -1.004559999999992215e+01 4.725461802709651597e-03
9.043999999998959538e-01 -1.004559999999992215e+01 4.756482339707745685e-03
1.021600000000034925e+00 -1.004559999999992215e+01 4.653080549714098436e-03
1.177799999999933789e+00 -1.004559999999992215e+01 4.446276969726805674e-03
1.334100000000034925e+00 -1.004559999999992215e+01 4.508318043722993849e-03
1.451299999999719148e+00 -1.004559999999992215e+01 3.794845692766831997e-03
1.607500000000072760e+00 -1.004559999999992215e+01 4.094710883748406589e-03
1.763799999999719148e+00 -1.004559999999992215e+01 3.960288556756666120e-03
1.880899999999655847e+00 -1.004559999999992215e+01 3.722464439771278836e-03
2.037199999999756983e+00 -1.004559999999992215e+01 3.453619785787797897e-03
2.193399999999655847e+00 -1.004559999999992215e+01 3.732804618770643821e-03
2.349699999999756983e+00 -1.004559999999992215e+01 3.608722470778267903e-03
2.466899999999895954e+00 -1.004559999999992215e+01 3.277836742798598789e-03
2.623099999999794818e+00 -1.004559999999992215e+01 3.370898353792880619e-03
2.740299999999933789e+00 -1.004559999999992215e+01 3.040012625813211071e-03
2.896600000000034925e+00 -1.004559999999992215e+01 3.650083186775726542e-03
3.052799999999933789e+00 -1.004559999999992215e+01 3.577701933780173815e-03
3.209100000000034925e+00 -1.004559999999992215e+01 2.957291193818294226e-03
3.326299999999719148e+00 -1.004559999999992215e+01 3.050352804812576056e-03
3.482500000000072760e+00 -1.004559999999992215e+01 2.626405465838624678e-03
3.638699999999971624e+00 -1.004559999999992215e+01 2.926270656820200138e-03
3.755899999999655847e+00 -1.004559999999992215e+01 2.585044749841166039e-03
3.912199999999756983e+00 -1.004559999999992215e+01 2.750487613831000596e-03
4.029399999999895954e+00 -1.004559999999992215e+01 3.122734057808128783e-03
4.185599999999794818e+00 -1.004559999999992215e+01 2.564364391842436936e-03
4.341899999999895954e+00 -1.004559999999992215e+01 2.502323317846248760e-03
4.498099999999794818e+00 -1.004559999999992215e+01 2.347220632855778755e-03
4.615299999999933789e+00 -1.004559999999992215e+01 2.357560811855143306e-03
4.771600000000034925e+00 -1.004559999999992215e+01 2.440282243850061018e-03
4.927799999999933789e+00 -1.004559999999992215e+01 2.543684033843707400e-03
5.045000000000072760e+00 -1.004559999999992215e+01 2.771167971829730133e-03
5.201299999999719148e+00 -1.004559999999992215e+01 2.409261706851966930e-03
5.357500000000072760e+00 -1.004559999999992215e+01 2.564364391842436936e-03
5.474699999999756983e+00 -1.004559999999992215e+01 2.833209045825917875e-03
5.630899999999655847e+00 -1.004559999999992215e+01 2.709126897833541957e-03
5.787199999999756983e+00 -1.004559999999992215e+01 2.585044749841166039e-03
5.904399999999895954e+00 -1.004559999999992215e+01 3.071033162811305159e-03
6.060599999999794818e+00 -1.004559999999992215e+01 2.781508150829094684e-03
6.216899999999895954e+00 -1.004559999999992215e+01 2.533343854844342848e-03
6.334100000000034925e+00 -1.004559999999992215e+01 2.574704570841801488e-03
6.490299999999933789e+00 -1.004559999999992215e+01 3.443279606788433346e-03
6.646600000000034925e+00 -1.004559999999992215e+01 2.884909940822741065e-03
6.802799999999933789e+00 -1.004559999999992215e+01 3.164094773805586989e-03
6.920000000000072760e+00 -1.004559999999992215e+01 3.164094773805586989e-03
7.076199999999971624e+00 -1.004559999999992215e+01 2.946951014818929241e-03
7.232500000000072760e+00 -1.004559999999992215e+01 3.050352804812576056e-03
7.349699999999756983e+00 -1.004559999999992215e+01 3.370898353792880619e-03
7.505899999999655847e+00 -1.004559999999992215e+01 3.432939427789068361e-03
7.662199999999756983e+00 -1.004559999999992215e+01 3.526001038783350191e-03
7.779399999999895954e+00 -1.004559999999992215e+01 3.370898353792880619e-03
7.935599999999794818e+00 -1.004559999999992215e+01 3.557021575781444279e-03
8.091899999999895954e+00 -1.004559999999992215e+01 3.050352804812576056e-03
8.209100000000034925e+00 -1.004559999999992215e+01 3.257156384799869252e-03
8.365299999999933789e+00 -1.004559999999992215e+01 3.960288556756666120e-03
8.521600000000034925e+00 -1.004559999999992215e+01 3.805185871766196548e-03
8.638799999999719148e+00 -1.004559999999992215e+01 3.784505513767467012e-03
8.795000000000072760e+00 -1.004559999999992215e+01 3.494980501785256537e-03
8.951199999999971624e+00 -1.004559999999992215e+01 4.384235895730617498e-03
9.068399999999655847e+00 -1.004559999999992215e+01 4.384235895730617498e-03
9.224699999999756983e+00 -1.004559999999992215e+01 4.404916253729346601e-03
9.380899999999655847e+00 -1.004559999999992215e+01 4.384235895730617498e-03
9.498099999999794818e+00 -1.004559999999992215e+01 5.201110036680426166e-03
9.654399999999895954e+00 -1.004559999999992215e+01 4.880564487700122037e-03
9.810599999999794818e+00 -1.004559999999992215e+01 4.301514463735700219e-03
9.927799999999933789e+00 -1.004559999999992215e+01 4.508318043722993849e-03
1.008410000000003492e+01 -1.004559999999992215e+01 4.673760907712827539e-03
1.024029999999993379e+01 -1.004559999999992215e+01 5.211450215679791151e-03
1.039660000000003492e+01 -1.004559999999992215e+01 5.170089499682332078e-03
1.051379999999971915e+01 -1.004559999999992215e+01 4.963285919695038448e-03
1.067000000000007276e+01 -1.004559999999992215e+01 4.994306456693132536e-03
1.082619999999997162e+01 -1.004559999999992215e+01 4.994306456693132536e-03
1.094339999999965585e+01 -1.004559999999992215e+01 5.025326993691226624e-03
1.109969999999975698e+01 -1.004559999999992215e+01 5.159749320682967093e-03
1.125589999999965585e+01 -1.004559999999992215e+01 4.818523413703933861e-03
1.137309999999979482e+01 -1.004559999999992215e+01 5.273491289675979327e-03
1.152939999999989595e+01 -1.004559999999992215e+01 5.149409141683602975e-03
1.168559999999979482e+01 -1.004559999999992215e+01 4.849543950702027081e-03
1.180279999999993379e+01 -1.004559999999992215e+01 5.407913616667719796e-03
1.195910000000003492e+01 -1.004559999999992215e+01 4.684101086712193392e-03
1.211529999999993379e+01 -1.004559999999992215e+01 5.325192184672802517e-03
1.223250000000007276e+01 -1.004559999999992215e+01 4.766822518707110670e-03
1.238869999999997162e+01 -1.004559999999992215e+01 5.139068962684237990e-03
1.254500000000007276e+01 -1.004559999999992215e+01 4.508318043722993849e-03
1.266219999999975698e+01 -1.004559999999992215e+01 5.077027888688050682e-03
1.281839999999965585e+01 -1.004559999999992215e+01 4.704781444710922494e-03
1.297469999999975698e+01 -1.004559999999992215e+01 4.777162697706474788e-03
1.309189999999989595e+01 -1.004559999999992215e+01 4.808183234704568876e-03
1.324809999999979482e+01 -1.004559999999992215e+01 4.539338580721087070e-03
1.340439999999989595e+01 -1.004559999999992215e+01 4.570359117719182025e-03
1.356059999999979482e+01 -1.004559999999992215e+01 5.097708246686779784e-03
1.367779999999993379e+01 -1.004559999999992215e+01 5.263151110676614342e-03
1.383410000000003492e+01 -1.004559999999992215e+01 4.270493926737606132e-03
1.399029999999993379e+01 -1.004559999999992215e+01 4.591039475717911128e-03
1.410750000000007276e+01 -1.004559999999992215e+01 4.746142160708381567e-03
1.426369999999997162e+01 -1.004559999999992215e+01 5.056347530689320711e-03
1.442000000000007276e+01 -1.004559999999992215e+01 5.211450215679791151e-03
1.453719999999975698e+01 -1.004559999999992215e+01 5.025326993691226624e-03
1.469339999999965585e+01 -1.004559999999992215e+01 4.901244845698851139e-03
1.484969999999975698e+01 -1.004559999999992215e+01 4.684101086712193392e-03
1.496689999999989595e+01 -1.004559999999992215e+01 4.777162697706474788e-03
1.512309999999979482e+01 -1.004559999999992215e+01 5.304511826674072547e-03
1.527939999999989595e+01 -1.004559999999992215e+01 4.901244845698851139e-03
1.539660000000003492e+01 -1.004559999999992215e+01 5.025326993691226624e-03
1.555279999999993379e+01 -1.004559999999992215e+01 5.087368067687414799e-03
1.570910000000003492e+01 -1.004559999999992215e+01 4.787502876705838906e-03
1.582619999999997162e+01 -1.004559999999992215e+01 5.232130573678520254e-03
1.598250000000007276e+01 -1.004559999999992215e+01 5.542335943659460265e-03
1.613869999999997162e+01 -1.004559999999992215e+01 4.591039475717911128e-03
1.625589999999965585e+01 -1.004559999999992215e+01 4.952945740695674330e-03
1.641219999999975698e+01 -1.004559999999992215e+01 5.625057375654377544e-03
1.656839999999965585e+01 -1.004559999999992215e+01 4.746142160708381567e-03
1.672469999999975698e+01 -1.004559999999992215e+01 4.932265382696944360e-03
1.684189999999989595e+01 -1.004559999999992215e+01 4.663420728713463421e-03
1.699809999999979482e+01 -1.004559999999992215e+01 5.201110036680426166e-03
1.715439999999989595e+01 -1.004559999999992215e+01 5.728459165648023925e-03
1.727160000000003492e+01 -1.004559999999992215e+01 5.480294869663272089e-03
1.742779999999993379e+01 -1.004559999999992215e+01 5.459614511664542987e-03
-5.579999999999927240e+00 -9.498700000000098953e+00 2.260363129261115656e-02
-5.423700000000280852e+00 -9.498700000000098953e+00 2.250022950261751017e-02
-5.306600000000344153e+00 -9.498700000000098953e+00 2.083546068371979962e-02
-5.150300000000243017e+00 -9.498700000000098953e+00 2.135246963368803499e-02
-4.994100000000344153e+00 -9.498700000000098953e+00 1.833313736587354956e-02
-4.876900000000205182e+00 -9.498700000000098953e+00 1.849858022986338238e-02
-4.720600000000104046e+00 -9.498700000000098953e+00 1.833313736587354956e-02
-4.564400000000205182e+00 -9.498700000000098953e+00 1.740252125593073212e-02
-4.408100000000104046e+00 -9.498700000000098953e+00 1.644088460898981627e-02
-4.290899999999965075e+00 -9.498700000000098953e+00 1.566537118403746667e-02
-4.134700000000066211e+00 -9.498700000000098953e+00 1.534482563505716254e-02
-4.017499999999927240e+00 -9.498700000000098953e+00 1.454863185210608124e-02
-3.861300000000028376e+00 -9.498700000000098953e+00 1.370073717415818022e-02
-3.704999999999927240e+00 -9.498700000000098953e+00 1.410400415513340076e-02
-3.548700000000280852e+00 -9.498700000000098953e+00 1.188086567027000010e-02
-3.431600000000344153e+00 -9.498700000000098953e+00 1.150861922629287104e-02
-3.275300000000243017e+00 -9.498700000000098953e+00 1.149827904729350606e-02
-3.119100000000344153e+00 -9.498700000000098953e+00 1.019541649337355957e-02
-3.001900000000205182e+00 -9.498700000000098953e+00 1.112603260331637874e-02
-2.845600000000104046e+00 -9.498700000000098953e+00 1.017473613537482960e-02
-2.689400000000205182e+00 -9.498700000000098953e+00 9.843850407395160484e-03
-2.572200000000066211e+00 -9.498700000000098953e+00 9.337181636426291828e-03
-2.415899999999965075e+00 -9.498700000000098953e+00 8.768471791461234996e-03
-2.259700000000066211e+00 -9.498700000000098953e+00 8.840853044456788157e-03
-2.142499999999927240e+00 -9.498700000000098953e+00 8.954595013449797788e-03
-1.986200000000280852e+00 -9.498700000000098953e+00 8.065339619504438562e-03
-1.829999999999927240e+00 -9.498700000000098953e+00 7.951597650511427195e-03
-1.712800000000243017e+00 -9.498700000000098953e+00 8.292823557490459560e-03
-1.556600000000344153e+00 -9.498700000000098953e+00 7.506969953538745847e-03
-1.400300000000243017e+00 -9.498700000000098953e+00 7.031321719567971279e-03
-1.244100000000344153e+00 -9.498700000000098953e+00 6.493632411601009402e-03
-1.126900000000205182e+00 -9.498700000000098953e+00 7.569011027534934023e-03
-9.706000000001040462e-01 -9.498700000000098953e+00 7.031321719567971279e-03
-8.533999999999650754e-01 -9.498700000000098953e+00 6.493632411601009402e-03
-6.972000000000662112e-01 -9.498700000000098953e+00 6.286828831613715772e-03
-5.408999999999650754e-01 -9.498700000000098953e+00 6.162746683621340288e-03
-3.847000000000662112e-01 -9.498700000000098953e+00 6.483292232601645284e-03
-2.674999999999272404e-01 -9.498700000000098953e+00 6.369550263608633051e-03
-1.112000000002808520e-01 -9.498700000000098953e+00 5.935262745635317555e-03
5.899999999655847205e-03 -9.498700000000098953e+00 6.100705609625152112e-03
1.621999999997569830e-01 -9.498700000000098953e+00 6.038664535628963936e-03
3.183999999996558472e-01 -9.498700000000098953e+00 5.097708246686779784e-03
4.746999999997569830e-01 -9.498700000000098953e+00 5.604377017655648441e-03
5.918999999998959538e-01 -9.498700000000098953e+00 4.983966277693767551e-03
7.480999999997948180e-01 -9.498700000000098953e+00 5.180429678681696196e-03
9.043999999998959538e-01 -9.498700000000098953e+00 5.263151110676614342e-03
1.021600000000034925e+00 -9.498700000000098953e+00 5.707778807649293955e-03
1.177799999999933789e+00 -9.498700000000098953e+00 5.242470752677884371e-03
1.334100000000034925e+00 -9.498700000000098953e+00 4.849543950702027081e-03
1.451299999999719148e+00 -9.498700000000098953e+00 4.828863592703297979e-03
1.607500000000072760e+00 -9.498700000000098953e+00 4.684101086712193392e-03
1.763799999999719148e+00 -9.498700000000098953e+00 4.859884129701392066e-03
1.880899999999655847e+00 -9.498700000000098953e+00 4.446276969726805674e-03
2.037199999999756983e+00 -9.498700000000098953e+00 4.301514463735700219e-03
2.193399999999655847e+00 -9.498700000000098953e+00 4.146411778745229780e-03
2.349699999999756983e+00 -9.498700000000098953e+00 4.435936790727441556e-03
2.466899999999895954e+00 -9.498700000000098953e+00 4.032669809752219281e-03
2.623099999999794818e+00 -9.498700000000098953e+00 4.022329630752854296e-03
2.740299999999933789e+00 -9.498700000000098953e+00 3.846546587763655187e-03
2.896600000000034925e+00 -9.498700000000098953e+00 3.422599248789703810e-03
3.052799999999933789e+00 -9.498700000000098953e+00 3.546681396782079727e-03
3.209100000000034925e+00 -9.498700000000098953e+00 3.939608198757937017e-03
3.326299999999719148e+00 -9.498700000000098953e+00 3.494980501785256537e-03
3.482500000000072760e+00 -9.498700000000098953e+00 3.608722470778267903e-03
3.638699999999971624e+00 -9.498700000000098953e+00 2.946951014818929241e-03
3.755899999999655847e+00 -9.498700000000098953e+00 3.246816205800504701e-03
3.912199999999756983e+00 -9.498700000000098953e+00 3.463959964787162449e-03
4.029399999999895954e+00 -9.498700000000098953e+00 3.339877816794786531e-03
4.185599999999794818e+00 -9.498700000000098953e+00 3.008992088815116983e-03
4.341899999999895954e+00 -9.498700000000098953e+00 3.143414415806857886e-03
4.498099999999794818e+00 -9.498700000000098953e+00 2.502323317846248760e-03
4.615299999999933789e+00 -9.498700000000098953e+00 3.339877816794786531e-03
4.771600000000034925e+00 -9.498700000000098953e+00 2.802188508827824220e-03
4.927799999999933789e+00 -9.498700000000098953e+00 2.905590298821470602e-03
5.045000000000072760e+00 -9.498700000000098953e+00 2.936610835819564690e-03
5.201299999999719148e+00 -9.498700000000098953e+00 2.388581348853237394e-03
5.357500000000072760e+00 -9.498700000000098953e+00 3.081373341810670144e-03
5.474699999999756983e+00 -9.498700000000098953e+00 2.802188508827824220e-03
5.630899999999655847e+00 -9.498700000000098953e+00 2.926270656820200138e-03
5.787199999999756983e+00 -9.498700000000098953e+00 3.557021575781444279e-03
5.904399999999895954e+00 -9.498700000000098953e+00 3.040012625813211071e-03
6.060599999999794818e+00 -9.498700000000098953e+00 2.864229582824011962e-03
6.216899999999895954e+00 -9.498700000000098953e+00 2.895250119822106050e-03
6.334100000000034925e+00 -9.498700000000098953e+00 2.936610835819564690e-03
6.490299999999933789e+00 -9.498700000000098953e+00 3.205455489803045628e-03
6.646600000000034925e+00 -9.498700000000098953e+00 3.288176921797963340e-03
6.802799999999933789e+00 -9.498700000000098953e+00 2.729807255832271493e-03
6.920000000000072760e+00 -9.498700000000098953e+00 3.494980501785256537e-03
7.076199999999971624e+00 -9.498700000000098953e+00 2.843549224825282426e-03
7.232500000000072760e+00 -9.498700000000098953e+00 3.432939427789068361e-03
7.349699999999756983e+00 -9.498700000000098953e+00 3.505320680784621088e-03
7.505899999999655847e+00 -9.498700000000098953e+00 3.257156384799869252e-03
7.662199999999756983e+00 -9.498700000000098953e+00 3.133074236807493335e-03
7.779399999999895954e+00 -9.498700000000098953e+00 3.567361754780809264e-03
7.935599999999794818e+00 -9.498700000000098953e+00 3.257156384799869252e-03
8.091899999999895954e+00 -9.498700000000098953e+00 3.918927840759207915e-03
8.209100000000034925e+00 -9.498700000000098953e+00 3.494980501785256537e-03
8.365299999999933789e+00 -9.498700000000098953e+00 4.177432315743324735e-03
8.521600000000034925e+00 -9.498700000000098953e+00 3.681103723773820197e-03
8.638799999999719148e+00 -9.498700000000098953e+00 4.239473389739512911e-03
8.795000000000072760e+00 -9.498700000000098953e+00 4.725461802709651597e-03
8.951199999999971624e+00 -9.498700000000098953e+00 3.929268019758572032e-03
9.068399999999655847e+00 -9.498700000000098953e+00 3.929268019758572032e-03
9.224699999999756983e+00 -9.498700000000098953e+00 4.229133210740147926e-03
9.380899999999655847e+00 -9.498700000000098953e+00 4.167092136743959750e-03
9.498099999999794818e+00 -9.498700000000098953e+00 4.622060012716005216e-03
9.654399999999895954e+00 -9.498700000000098953e+00 4.415256432728711586e-03
9.810599999999794818e+00 -9.498700000000098953e+00 4.756482339707745685e-03
9.927799999999933789e+00 -9.498700000000098953e+00 5.273491289675979327e-03
1.008410000000003492e+01 -9.498700000000098953e+00 5.283831468675343444e-03
1.024029999999993379e+01 -9.498700000000098953e+00 5.273491289675979327e-03
1.039660000000003492e+01 -9.498700000000098953e+00 5.469954690663907972e-03
1.051379999999971915e+01 -9.498700000000098953e+00 4.983966277693767551e-03
1.067000000000007276e+01 -9.498700000000098953e+00 5.139068962684237990e-03
1.082619999999997162e+01 -9.498700000000098953e+00 5.883561850638493497e-03
1.094339999999965585e+01 -9.498700000000098953e+00 5.376893079669624841e-03
1.109969999999975698e+01 -9.498700000000098953e+00 5.087368067687414799e-03
1.125589999999965585e+01 -9.498700000000098953e+00 5.831860955641670306e-03
1.137309999999979482e+01 -9.498700000000098953e+00 6.049004714628328921e-03
1.152939999999989595e+01 -9.498700000000098953e+00 6.162746683621340288e-03
1.168559999999979482e+01 -9.498700000000098953e+00 5.883561850638493497e-03
1.180279999999993379e+01 -9.498700000000098953e+00 5.687098449650564852e-03
1.195910000000003492e+01 -9.498700000000098953e+00 5.780160060644847983e-03
1.211529999999993379e+01 -9.498700000000098953e+00 5.480294869663272089e-03
1.223250000000007276e+01 -9.498700000000098953e+00 5.531995764660095280e-03
1.238869999999997162e+01 -9.498700000000098953e+00 5.128728783684873872e-03
1.254500000000007276e+01 -9.498700000000098953e+00 5.428593974666448899e-03
1.266219999999975698e+01 -9.498700000000098953e+00 5.263151110676614342e-03
1.281839999999965585e+01 -9.498700000000098953e+00 5.304511826674072547e-03
1.297469999999975698e+01 -9.498700000000098953e+00 5.697438628649929837e-03
1.309189999999989595e+01 -9.498700000000098953e+00 5.004646635692497521e-03
1.324809999999979482e+01 -9.498700000000098953e+00 5.180429678681696196e-03
1.340439999999989595e+01 -9.498700000000098953e+00 5.635397554653741661e-03
1.356059999999979482e+01 -9.498700000000098953e+00 5.780160060644847983e-03
1.367779999999993379e+01 -9.498700000000098953e+00 5.511315406661365310e-03
1.383410000000003492e+01 -9.498700000000098953e+00 5.666418091651835749e-03
1.399029999999993379e+01 -9.498700000000098953e+00 5.583696659656919338e-03
1.410750000000007276e+01 -9.498700000000098953e+00 5.666418091651835749e-03
1.426369999999997162e+01 -9.498700000000098953e+00 5.366552900670260723e-03
1.442000000000007276e+01 -9.498700000000098953e+00 5.211450215679791151e-03
1.453719999999975698e+01 -9.498700000000098953e+00 4.963285919695038448e-03
1.469339999999965585e+01 -9.498700000000098953e+00 5.459614511664542987e-03
1.484969999999975698e+01 -9.498700000000098953e+00 5.376893079669624841e-03
1.496689999999989595e+01 -9.498700000000098953e+00 5.511315406661365310e-03
1.512309999999979482e+01 -9.498700000000098953e+00 6.028324356629598951e-03
1.527939999999989595e+01 -9.498700000000098953e+00 5.728459165648023925e-03
1.539660000000003492e+01 -9.498700000000098953e+00 5.397573437668354811e-03
1.555279999999993379e+01 -9.498700000000098953e+00 5.635397554653741661e-03
1.570910000000003492e+01 -9.498700000000098953e+00 5.583696659656919338e-03
1.582619999999997162e+01 -9.498700000000098953e+00 5.397573437668354811e-03
1.598250000000007276e+01 -9.498700000000098953e+00 5.728459165648023925e-03
1.613869999999997162e+01 -9.498700000000098953e+00 5.387233258668990693e-03
1.625589999999965585e+01 -9.498700000000098953e+00 6.204107399618798493e-03
1.641219999999975698e+01 -9.498700000000098953e+00 5.852541313640400276e-03
1.656839999999965585e+01 -9.498700000000098953e+00 5.966283282633411643e-03
1.672469999999975698e+01 -9.498700000000098953e+00 6.059344893627693039e-03
1.684189999999989595e+01 -9.498700000000098953e+00 5.935262745635317555e-03
1.699809999999979482e+01 -9.498700000000098953e+00 5.252810931677249356e-03
1.715439999999989595e+01 -9.498700000000098953e+00 5.945602924634681673e-03
1.727160000000003492e+01 -9.498700000000098953e+00 5.769819881645482131e-03
1.742779999999993379e+01 -9.498700000000098953e+00 5.552676122658824383e-03
-5.579999999999927240e+00 -9.029999999999745341e+00 3.077237270210924150e-02
-5.423700000000280852e+00 -9.029999999999745341e+00 2.778406097129285449e-02
-5.306600000000344153e+00 -9.029999999999745341e+00 2.723603148432652415e-02
-5.150300000000243017e+00 -9.029999999999745341e+00 2.655357967036845943e-02
-4.994100000000344153e+00 -9.029999999999745341e+00 2.392717420452983301e-02
-4.876900000000205182e+00 -9.029999999999745341e+00 2.531275819044469591e-02
-4.720600000000104046e+00 -9.029999999999745341e+00 2.396853492052728948e-02
-4.564400000000205182e+00 -9.029999999999745341e+00 2.294485719959019066e-02
-4.408100000000104046e+00 -9.029999999999745341e+00 2.301723845258574208e-02
-4.290899999999965075e+00 -9.029999999999745341e+00 1.977042224678524085e-02
-4.134700000000066211e+00 -9.029999999999745341e+00 1.949123741380238972e-02
-4.017499999999927240e+00 -9.029999999999745341e+00 1.826075611287799466e-02
-3.861300000000028376e+00 -9.029999999999745341e+00 1.800225163789388044e-02
-3.704999999999927240e+00 -9.029999999999745341e+00 1.698891409595614313e-02
-3.548700000000280852e+00 -9.029999999999745341e+00 1.751626322492374002e-02
-3.431600000000344153e+00 -9.029999999999745341e+00 1.561367028904064348e-02
-3.275300000000243017e+00 -9.029999999999745341e+00 1.552060867804636209e-02
-3.119100000000344153e+00 -9.029999999999745341e+00 1.509666133907240984e-02
-3.001900000000205182e+00 -9.029999999999745341e+00 1.309066661319566345e-02
-2.845600000000104046e+00 -9.029999999999745341e+00 1.299760500220138205e-02
-2.689400000000205182e+00 -9.029999999999745341e+00 1.275978088521599607e-02
-2.572200000000066211e+00 -9.029999999999745341e+00 1.232549336724268058e-02
-2.415899999999965075e+00 -9.029999999999745341e+00 1.150861922629287104e-02
-2.259700000000066211e+00 -9.029999999999745341e+00 1.170508262728080055e-02
-2.142499999999927240e+00 -9.029999999999745341e+00 1.150861922629287104e-02
-1.986200000000280852e+00 -9.029999999999745341e+00 1.027813792536847598e-02
-1.829999999999927240e+00 -9.029999999999745341e+00 9.947252197388806866e-03
-1.712800000000243017e+00 -9.029999999999745341e+00 9.006295908446622714e-03
-1.556600000000344153e+00 -9.029999999999745341e+00 8.706430717465048555e-03
-1.400300000000243017e+00 -9.029999999999745341e+00 8.820172686458058187e-03
-1.244100000000344153e+00 -9.029999999999745341e+00 8.737451254463140041e-03
-1.126900000000205182e+00 -9.029999999999745341e+00 7.972278008510155431e-03
-9.706000000001040462e-01 -9.029999999999745341e+00 8.789152149459964966e-03
-8.533999999999650754e-01 -9.029999999999745341e+00 7.641392280530486317e-03
-6.972000000000662112e-01 -9.029999999999745341e+00 7.620711922531757214e-03
-5.408999999999650754e-01 -9.029999999999745341e+00 8.034319082506343607e-03
-3.847000000000662112e-01 -9.029999999999745341e+00 7.279486015552723982e-03
-2.674999999999272404e-01 -9.029999999999745341e+00 7.382887805546369496e-03
-1.112000000002808520e-01 -9.029999999999745341e+00 6.927919929574324898e-03
5.899999999655847205e-03 -9.029999999999745341e+00 6.441931516604186211e-03
1.621999999997569830e-01 -9.029999999999745341e+00 6.907239571575595795e-03
3.183999999996558472e-01 -9.029999999999745341e+00 6.462611874602915314e-03
4.746999999997569830e-01 -9.029999999999745341e+00 6.462611874602915314e-03
5.918999999998959538e-01 -9.029999999999745341e+00 5.635397554653741661e-03
7.480999999997948180e-01 -9.029999999999745341e+00 6.162746683621340288e-03
9.043999999998959538e-01 -9.029999999999745341e+00 6.669415454590208077e-03
1.021600000000034925e+00 -9.029999999999745341e+00 6.276488652614350787e-03
1.177799999999933789e+00 -9.029999999999745341e+00 6.111045788624517097e-03
1.334100000000034925e+00 -9.029999999999745341e+00 5.749139523646753028e-03
1.451299999999719148e+00 -9.029999999999745341e+00 6.111045788624517097e-03
1.607500000000072760e+00 -9.029999999999745341e+00 6.173086862620704406e-03
1.763799999999719148e+00 -9.029999999999745341e+00 5.407913616667719796e-03
1.880899999999655847e+00 -9.029999999999745341e+00 5.139068962684237990e-03
2.037199999999756983e+00 -9.029999999999745341e+00 4.715121623710286612e-03
2.193399999999655847e+00 -9.029999999999745341e+00 4.570359117719182025e-03
2.349699999999756983e+00 -9.029999999999745341e+00 5.128728783684873872e-03
2.466899999999895954e+00 -9.029999999999745341e+00 5.139068962684237990e-03
2.623099999999794818e+00 -9.029999999999745341e+00 4.746142160708381567e-03
2.740299999999933789e+00 -9.029999999999745341e+00 3.980968914755396090e-03
2.896600000000034925e+00 -9.029999999999745341e+00 4.249813568738877029e-03
3.052799999999933789e+00 -9.029999999999745341e+00 4.570359117719182025e-03
3.209100000000034925e+00 -9.029999999999745341e+00 4.053350167750948384e-03
3.326299999999719148e+00 -9.029999999999745341e+00 4.136071599745865662e-03
3.482500000000072760e+00 -9.029999999999745341e+00 3.980968914755396090e-03
3.638699999999971624e+00 -9.029999999999745341e+00 3.195115310803681077e-03
3.755899999999655847e+00 -9.029999999999745341e+00 3.391578711791609722e-03
3.912199999999756983e+00 -9.029999999999745341e+00 3.484640322785891985e-03
4.029399999999895954e+00 -9.029999999999745341e+00 3.164094773805586989e-03
4.185599999999794818e+00 -9.029999999999745341e+00 3.515660859783985639e-03
4.341899999999895954e+00 -9.029999999999745341e+00 3.484640322785891985e-03
4.498099999999794818e+00 -9.029999999999745341e+00 3.288176921797963340e-03
4.615299999999933789e+00 -9.029999999999745341e+00 2.760827792830365581e-03
4.771600000000034925e+00 -9.029999999999745341e+00 3.329537637795421980e-03
4.927799999999933789e+00 -9.029999999999745341e+00 3.432939427789068361e-03
5.045000000000072760e+00 -9.029999999999745341e+00 3.577701933780173815e-03
5.201299999999719148e+00 -9.029999999999745341e+00 3.215795668802410613e-03
5.357500000000072760e+00 -9.029999999999745341e+00 3.019332267814481968e-03
5.474699999999756983e+00 -9.029999999999745341e+00 2.812528687827188772e-03
5.630899999999655847e+00 -9.029999999999745341e+00 2.988311730816388314e-03
5.787199999999756983e+00 -9.029999999999745341e+00 3.008992088815116983e-03
5.904399999999895954e+00 -9.029999999999745341e+00 3.050352804812576056e-03
6.060599999999794818e+00 -9.029999999999745341e+00 3.226135847801775165e-03
6.216899999999895954e+00 -9.029999999999745341e+00 2.988311730816388314e-03
6.334100000000034925e+00 -9.029999999999745341e+00 2.812528687827188772e-03
6.490299999999933789e+00 -9.029999999999745341e+00 3.164094773805586989e-03
6.646600000000034925e+00 -9.029999999999745341e+00 3.432939427789068361e-03
6.802799999999933789e+00 -9.029999999999745341e+00 3.019332267814481968e-03
6.920000000000072760e+00 -9.029999999999745341e+00 3.257156384799869252e-03
7.076199999999971624e+00 -9.029999999999745341e+00 3.546681396782079727e-03
7.232500000000072760e+00 -9.029999999999745341e+00 3.494980501785256537e-03
7.349699999999756983e+00 -9.029999999999745341e+00 3.071033162811305159e-03
7.505899999999655847e+00 -9.029999999999745341e+00 3.660423365775091527e-03
7.662199999999756983e+00 -9.029999999999745341e+00 3.432939427789068361e-03
7.779399999999895954e+00 -9.029999999999745341e+00 3.463959964787162449e-03
7.935599999999794818e+00 -9.029999999999745341e+00 3.763825155768737909e-03
8.091899999999895954e+00 -9.029999999999745341e+00 3.794845692766831997e-03
8.209100000000034925e+00 -9.029999999999745341e+00 3.877567124761748842e-03
8.365299999999933789e+00 -9.029999999999745341e+00 4.105051062747771574e-03
8.521600000000034925e+00 -9.029999999999745341e+00 4.239473389739512911e-03
8.638799999999719148e+00 -9.029999999999745341e+00 4.528998401721722952e-03
8.795000000000072760e+00 -9.029999999999745341e+00 4.208452852741417956e-03
8.951199999999971624e+00 -9.029999999999745341e+00 4.539338580721087070e-03
9.068399999999655847e+00 -9.029999999999745341e+00 4.249813568738877029e-03
9.224699999999756983e+00 -9.029999999999745341e+00 4.394576074729982483e-03
9.380899999999655847e+00 -9.029999999999745341e+00 4.735801981709015715e-03
9.498099999999794818e+00 -9.029999999999745341e+00 4.591039475717911128e-03
9.654399999999895954e+00 -9.029999999999745341e+00 4.653080549714098436e-03
9.810599999999794818e+00 -9.029999999999745341e+00 5.139068962684237990e-03
9.927799999999933789e+00 -9.029999999999745341e+00 4.952945740695674330e-03
1.008410000000003492e+01 -9.029999999999745341e+00 5.170089499682332078e-03
1.024029999999993379e+01 -9.029999999999745341e+00 5.397573437668354811e-03
1.039660000000003492e+01 -9.029999999999745341e+00 5.697438628649929837e-03
1.051379999999971915e+01 -9.029999999999745341e+00 5.676758270651200734e-03
1.067000000000007276e+01 -9.029999999999745341e+00 5.656077912652471631e-03
1.082619999999997162e+01 -9.029999999999745341e+00 5.418253795667083914e-03
1.094339999999965585e+01 -9.029999999999745341e+00 6.597034201594655783e-03
1.109969999999975698e+01 -9.029999999999745341e+00 5.304511826674072547e-03
1.125589999999965585e+01 -9.029999999999745341e+00 6.069685072627058024e-03
1.137309999999979482e+01 -9.029999999999745341e+00 6.700435991588302165e-03
1.152939999999989595e+01 -9.029999999999745341e+00 6.173086862620704406e-03
1.168559999999979482e+01 -9.029999999999745341e+00 5.873221671639129379e-03
1.180279999999993379e+01 -9.029999999999745341e+00 5.935262745635317555e-03
1.195910000000003492e+01 -9.029999999999745341e+00 6.400570800606727138e-03
1.211529999999993379e+01 -9.029999999999745341e+00 6.648735096591478974e-03
1.223250000000007276e+01 -9.029999999999745341e+00 5.531995764660095280e-03
1.238869999999997162e+01 -9.029999999999745341e+00 6.617714559593385754e-03
1.254500000000007276e+01 -9.029999999999745341e+00 6.028324356629598951e-03
1.266219999999975698e+01 -9.029999999999745341e+00 6.462611874602915314e-03
1.281839999999965585e+01 -9.029999999999745341e+00 5.852541313640400276e-03
1.297469999999975698e+01 -9.029999999999745341e+00 6.896899392576230810e-03
1.309189999999989595e+01 -9.029999999999745341e+00 5.935262745635317555e-03
1.324809999999979482e+01 -9.029999999999745341e+00 6.328189547611173978e-03
1.340439999999989595e+01 -9.029999999999745341e+00 6.111045788624517097e-03
1.356059999999979482e+01 -9.029999999999745341e+00 6.111045788624517097e-03
1.367779999999993379e+01 -9.029999999999745341e+00 6.472952053602279432e-03
1.383410000000003492e+01 -9.029999999999745341e+00 6.421251158605457109e-03
1.399029999999993379e+01 -9.029999999999745341e+00 6.328189547611173978e-03
1.410750000000007276e+01 -9.029999999999745341e+00 6.514312769599738505e-03
1.426369999999997162e+01 -9.029999999999745341e+00 6.317849368611809860e-03
1.442000000000007276e+01 -9.029999999999745341e+00 6.297169010613080757e-03
1.453719999999975698e+01 -9.029999999999745341e+00 6.865878855578136722e-03
1.469339999999965585e+01 -9.029999999999745341e+00 6.410910979606091256e-03
1.484969999999975698e+01 -9.029999999999745341e+00 6.297169010613080757e-03
1.496689999999989595e+01 -9.029999999999745341e+00 6.007643998630869848e-03
1.512309999999979482e+01 -9.029999999999745341e+00 5.955943103634046658e-03
1.527939999999989595e+01 -9.029999999999745341e+00 6.162746683621340288e-03
1.539660000000003492e+01 -9.029999999999745341e+00 5.769819881645482131e-03
1.555279999999993379e+01 -9.029999999999745341e+00 6.090365430625787127e-03
1.570910000000003492e+01 -9.029999999999745341e+00 6.566013664596561696e-03
1.582619999999997162e+01 -9.029999999999745341e+00 6.369550263608633051e-03
1.598250000000007276e+01 -9.029999999999745341e+00 5.625057375654377544e-03
1.613869999999997162e+01 -9.029999999999745341e+00 6.245468115616257566e-03
1.625589999999965585e+01 -9.029999999999745341e+00 5.862881492639764394e-03
1.641219999999975698e+01 -9.029999999999745341e+00 6.700435991588302165e-03
1.656839999999965585e+01 -9.029999999999745341e+00 6.462611874602915314e-03
1.672469999999975698e+01 -9.029999999999745341e+00 6.090365430625787127e-03
1.684189999999989595e+01 -9.029999999999745341e+00 6.328189547611173978e-03
1.699809999999979482e+01 -9.029999999999745341e+00 6.069685072627058024e-03
1.715439999999989595e+01 -9.029999999999745341e+00 6.338529726610538963e-03
1.727160000000003492e+01 -9.029999999999745341e+00 6.452271695603550329e-03
1.742779999999993379e+01 -9.029999999999745341e+00 6.317849368611809860e-03
-5.579999999999927240e+00 -8.561200000000098953e+00 3.962356592556539464e-02
-5.423700000000280852e+00 -8.561200000000098953e+00 3.596314255979030095e-02
-5.306600000000344153e+00 -8.561200000000098953e+00 3.528069074583223275e-02
-5.150300000000243017e+00 -8.561200000000098953e+00 3.330571655695358652e-02
-4.994100000000344153e+00 -8.561200000000098953e+00 3.315061387196310827e-02
-4.876900000000205182e+00 -8.561200000000098953e+00 3.149618523206476617e-02
-4.720600000000104046e+00 -8.561200000000098953e+00 2.943848961119119659e-02
-4.564400000000205182e+00 -8.561200000000098953e+00 2.866297618623885046e-02
-4.408100000000104046e+00 -8.561200000000098953e+00 2.798052437228078226e-02
-4.290899999999965075e+00 -8.561200000000098953e+00 2.681208414535257711e-02
-4.134700000000066211e+00 -8.561200000000098953e+00 2.588146803540975621e-02
-4.017499999999927240e+00 -8.561200000000098953e+00 2.632609573238243669e-02
-3.861300000000028376e+00 -8.561200000000098953e+00 2.424771975351013714e-02
-3.704999999999927240e+00 -8.561200000000098953e+00 2.245886878662005023e-02
-3.548700000000280852e+00 -8.561200000000098953e+00 2.208662234264292465e-02
-3.431600000000344153e+00 -8.561200000000098953e+00 2.141451070768421797e-02
-3.275300000000243017e+00 -8.561200000000098953e+00 1.969804099378968595e-02
-3.119100000000344153e+00 -8.561200000000098953e+00 1.989450439477761373e-02
-3.001900000000205182e+00 -8.561200000000098953e+00 1.874674452584813508e-02
-2.845600000000104046e+00 -8.561200000000098953e+00 1.628578192399934496e-02
-2.689400000000205182e+00 -8.561200000000098953e+00 1.690619266396122672e-02
-2.572200000000066211e+00 -8.561200000000098953e+00 1.543788724605144394e-02
-2.415899999999965075e+00 -8.561200000000098953e+00 1.573775243703301810e-02
-2.259700000000066211e+00 -8.561200000000098953e+00 1.502428008607685668e-02
-2.142499999999927240e+00 -8.561200000000098953e+00 1.394890147014293293e-02
-1.986200000000280852e+00 -8.561200000000098953e+00 1.418672558712831891e-02
-1.829999999999927240e+00 -8.561200000000098953e+00 1.311134697119439516e-02
-1.712800000000243017e+00 -8.561200000000098953e+00 1.222209157724903419e-02
-1.556600000000344153e+00 -8.561200000000098953e+00 1.156032012128969597e-02
-1.400300000000243017e+00 -8.561200000000098953e+00 1.071242544334179148e-02
-1.244100000000344153e+00 -8.561200000000098953e+00 1.135351654130240147e-02
-1.126900000000205182e+00 -8.561200000000098953e+00 1.100195045532400238e-02
-9.706000000001040462e-01 -8.561200000000098953e+00 1.108467188731892053e-02
-8.533999999999650754e-01 -8.561200000000098953e+00 1.026779774636911099e-02
-6.972000000000662112e-01 -8.561200000000098953e+00 9.450923605419303195e-03
-5.408999999999650754e-01 -8.561200000000098953e+00 8.809832507458693202e-03
-3.847000000000662112e-01 -8.561200000000098953e+00 8.923574476451706303e-03
-2.674999999999272404e-01 -8.561200000000098953e+00 8.313503915489189530e-03
-1.112000000002808520e-01 -8.561200000000098953e+00 8.540987853475212263e-03
5.899999999655847205e-03 -8.561200000000098953e+00 8.437586063481565882e-03
1.621999999997569830e-01 -8.561200000000098953e+00 8.644389643468858644e-03
3.183999999996558472e-01 -8.561200000000098953e+00 8.582348569472672203e-03
4.746999999997569830e-01 -8.561200000000098953e+00 8.096360156502531782e-03
5.918999999998959538e-01 -8.561200000000098953e+00 7.879216397515874035e-03
7.480999999997948180e-01 -8.561200000000098953e+00 7.755134249523497683e-03
9.043999999998959538e-01 -8.561200000000098953e+00 7.114043151562888558e-03
1.021600000000034925e+00 -8.561200000000098953e+00 6.586694022595290798e-03
1.177799999999933789e+00 -8.561200000000098953e+00 7.186424404558440851e-03
1.334100000000034925e+00 -8.561200000000098953e+00 6.927919929574324898e-03
1.451299999999719148e+00 -8.561200000000098953e+00 6.752136886585126223e-03
1.607500000000072760e+00 -8.561200000000098953e+00 6.545333306597831725e-03
1.763799999999719148e+00 -8.561200000000098953e+00 5.883561850638493497e-03
1.880899999999655847e+00 -8.561200000000098953e+00 6.266148473614986669e-03
2.037199999999756983e+00 -8.561200000000098953e+00 6.348869905609903080e-03
2.193399999999655847e+00 -8.561200000000098953e+00 5.821520776642305321e-03
2.349699999999756983e+00 -8.561200000000098953e+00 6.111045788624517097e-03
2.466899999999895954e+00 -8.561200000000098953e+00 5.583696659656919338e-03
2.623099999999794818e+00 -8.561200000000098953e+00 5.614717196655012559e-03
2.740299999999933789e+00 -8.561200000000098953e+00 5.014986814691862506e-03
2.896600000000034925e+00 -8.561200000000098953e+00 5.263151110676614342e-03
3.052799999999933789e+00 -8.561200000000098953e+00 4.746142160708381567e-03
3.209100000000034925e+00 -8.561200000000098953e+00 4.839203771702662964e-03
3.326299999999719148e+00 -8.561200000000098953e+00 4.859884129701392066e-03
3.482500000000072760e+00 -8.561200000000098953e+00 4.746142160708381567e-03
3.638699999999971624e+00 -8.561200000000098953e+00 3.949948377757302002e-03
3.755899999999655847e+00 -8.561200000000098953e+00 4.105051062747771574e-03
3.912199999999756983e+00 -8.561200000000098953e+00 3.722464439771278836e-03
4.029399999999895954e+00 -8.561200000000098953e+00 3.691443902773184748e-03
4.185599999999794818e+00 -8.561200000000098953e+00 3.867226945762384290e-03
4.341899999999895954e+00 -8.561200000000098953e+00 3.701784081772549733e-03
4.498099999999794818e+00 -8.561200000000098953e+00 3.691443902773184748e-03
4.615299999999933789e+00 -8.561200000000098953e+00 3.370898353792880619e-03
4.771600000000034925e+00 -8.561200000000098953e+00 3.257156384799869252e-03
4.927799999999933789e+00 -8.561200000000098953e+00 3.805185871766196548e-03
5.045000000000072760e+00 -8.561200000000098953e+00 3.422599248789703810e-03
5.201299999999719148e+00 -8.561200000000098953e+00 3.536341217782715176e-03
5.357500000000072760e+00 -8.561200000000098953e+00 3.784505513767467012e-03
5.474699999999756983e+00 -8.561200000000098953e+00 3.246816205800504701e-03
5.630899999999655847e+00 -8.561200000000098953e+00 3.339877816794786531e-03
5.787199999999756983e+00 -8.561200000000098953e+00 3.691443902773184748e-03
5.904399999999895954e+00 -8.561200000000098953e+00 3.319197458796057428e-03
6.060599999999794818e+00 -8.561200000000098953e+00 3.877567124761748842e-03
6.216899999999895954e+00 -8.561200000000098953e+00 3.164094773805586989e-03
6.334100000000034925e+00 -8.561200000000098953e+00 3.701784081772549733e-03
6.490299999999933789e+00 -8.561200000000098953e+00 3.308857279796692877e-03
6.646600000000034925e+00 -8.561200000000098953e+00 3.484640322785891985e-03
6.802799999999933789e+00 -8.561200000000098953e+00 3.577701933780173815e-03
6.920000000000072760e+00 -8.561200000000098953e+00 3.112393878808764232e-03
7.076199999999971624e+00 -8.561200000000098953e+00 3.257156384799869252e-03
7.232500000000072760e+00 -8.561200000000098953e+00 3.546681396782079727e-03
7.349699999999756983e+00 -8.561200000000098953e+00 3.867226945762384290e-03
7.505899999999655847e+00 -8.561200000000098953e+00 4.115391241747136560e-03
7.662199999999756983e+00 -8.561200000000098953e+00 4.084370704749042472e-03
7.779399999999895954e+00 -8.561200000000098953e+00 4.373895716731253380e-03
7.935599999999794818e+00 -8.561200000000098953e+00 3.877567124761748842e-03
8.091899999999895954e+00 -8.561200000000098953e+00 4.322194821734429322e-03
8.209100000000034925e+00 -8.561200000000098953e+00 4.177432315743324735e-03
8.365299999999933789e+00 -8.561200000000098953e+00 4.373895716731253380e-03
8.521600000000034925e+00 -8.561200000000098953e+00 3.784505513767467012e-03
8.638799999999719148e+00 -8.561200000000098953e+00 4.115391241747136560e-03
8.795000000000072760e+00 -8.561200000000098953e+00 4.694441265711557509e-03
8.951199999999971624e+00 -8.561200000000098953e+00 5.004646635692497521e-03
9.068399999999655847e+00 -8.561200000000098953e+00 4.704781444710922494e-03
9.224699999999756983e+00 -8.561200000000098953e+00 5.170089499682332078e-03
9.380899999999655847e+00 -8.561200000000098953e+00 4.942605561696310212e-03
9.498099999999794818e+00 -8.561200000000098953e+00 5.004646635692497521e-03
9.654399999999895954e+00 -8.561200000000098953e+00 4.746142160708381567e-03
9.810599999999794818e+00 -8.561200000000098953e+00 5.149409141683602975e-03
9.927799999999933789e+00 -8.561200000000098953e+00 5.066687709688685697e-03
1.008410000000003492e+01 -8.561200000000098953e+00 5.325192184672802517e-03
1.024029999999993379e+01 -8.561200000000098953e+00 5.046007351689955726e-03
1.039660000000003492e+01 -8.561200000000098953e+00 5.635397554653741661e-03
1.051379999999971915e+01 -8.561200000000098953e+00 5.718118986648659807e-03
1.067000000000007276e+01 -8.561200000000098953e+00 5.108048425686143902e-03
1.082619999999997162e+01 -8.561200000000098953e+00 6.162746683621340288e-03
1.094339999999965585e+01 -8.561200000000098953e+00 6.017984177630233966e-03
1.109969999999975698e+01 -8.561200000000098953e+00 5.821520776642305321e-03
1.125589999999965585e+01 -8.561200000000098953e+00 6.080025251626422142e-03
1.137309999999979482e+01 -8.561200000000098953e+00 6.762477065584490341e-03
1.152939999999989595e+01 -8.561200000000098953e+00 6.607374380594019901e-03
1.168559999999979482e+01 -8.561200000000098953e+00 6.741796707585761238e-03
1.180279999999993379e+01 -8.561200000000098953e+00 6.659075275590843959e-03
1.195910000000003492e+01 -8.561200000000098953e+00 7.072682435565430352e-03
1.211529999999993379e+01 -8.561200000000098953e+00 7.569011027534934023e-03
1.223250000000007276e+01 -8.561200000000098953e+00 7.269145836553358997e-03
1.238869999999997162e+01 -8.561200000000098953e+00 7.279486015552723982e-03
1.254500000000007276e+01 -8.561200000000098953e+00 7.062342256566066234e-03
1.266219999999975698e+01 -8.561200000000098953e+00 7.310506552550817203e-03
1.281839999999965585e+01 -8.561200000000098953e+00 6.948600287573054868e-03
1.297469999999975698e+01 -8.561200000000098953e+00 7.455269058541923524e-03
1.309189999999989595e+01 -8.561200000000098953e+00 7.579351206534299008e-03
1.324809999999979482e+01 -8.561200000000098953e+00 7.372547626547005378e-03
1.340439999999989595e+01 -8.561200000000098953e+00 7.217444941556535806e-03
1.356059999999979482e+01 -8.561200000000098953e+00 7.196764583557806703e-03
1.367779999999993379e+01 -8.561200000000098953e+00 7.072682435565430352e-03
1.383410000000003492e+01 -8.561200000000098953e+00 7.569011027534934023e-03
1.399029999999993379e+01 -8.561200000000098953e+00 6.741796707585761238e-03
1.410750000000007276e+01 -8.561200000000098953e+00 6.803837781581948546e-03
1.426369999999997162e+01 -8.561200000000098953e+00 6.328189547611173978e-03
1.442000000000007276e+01 -8.561200000000098953e+00 6.958940466572418986e-03
1.453719999999975698e+01 -8.561200000000098953e+00 6.483292232601645284e-03
1.469339999999965585e+01 -8.561200000000098953e+00 7.196764583557806703e-03
1.484969999999975698e+01 -8.561200000000098953e+00 6.855538676578771737e-03
1.496689999999989595e+01 -8.561200000000098953e+00 7.289826194552088100e-03
1.512309999999979482e+01 -8.561200000000098953e+00 6.266148473614986669e-03
1.527939999999989595e+01 -8.561200000000098953e+00 7.010641361569242176e-03
1.539660000000003492e+01 -8.561200000000098953e+00 6.431591337604821226e-03
1.555279999999993379e+01 -8.561200000000098953e+00 6.752136886585126223e-03
1.570910000000003492e+01 -8.561200000000098953e+00 6.979620824571148088e-03
1.582619999999997162e+01 -8.561200000000098953e+00 7.196764583557806703e-03
1.598250000000007276e+01 -8.561200000000098953e+00 7.052002077566700382e-03
1.613869999999997162e+01 -8.561200000000098953e+00 6.772817244583855326e-03
1.625589999999965585e+01 -8.561200000000098953e+00 6.958940466572418986e-03
1.641219999999975698e+01 -8.561200000000098953e+00 7.072682435565430352e-03
1.656839999999965585e+01 -8.561200000000098953e+00 6.752136886585126223e-03
1.672469999999975698e+01 -8.561200000000098953e+00 6.514312769599738505e-03
1.684189999999989595e+01 -8.561200000000098953e+00 7.145063688560983513e-03
1.699809999999979482e+01 -8.561200000000098953e+00 6.876219034577501707e-03
1.715439999999989595e+01 -8.561200000000098953e+00 7.434588700543193554e-03
1.727160000000003492e+01 -8.561200000000098953e+00 6.896899392576230810e-03
1.742779999999993379e+01 -8.561200000000098953e+00 6.814177960581314399e-03
-5.579999999999927240e+00 -8.014400000000023283e+00 5.634363536753805163e-02
-5.423700000000280852e+00 -8.014400000000023283e+00 5.272457271776042481e-02
-5.306600000000344153e+00 -8.014400000000023283e+00 4.760618411307491332e-02
-5.150300000000243017e+00 -8.014400000000023283e+00 4.661352692913590945e-02
-4.994100000000344153e+00 -8.014400000000023283e+00 4.335637054433603976e-02
-4.876900000000205182e+00 -8.014400000000023283e+00 3.882737214261431508e-02
-4.720600000000104046e+00 -8.014400000000023283e+00 3.669729526874519754e-02
-4.564400000000205182e+00 -8.014400000000023283e+00 3.599416309678839937e-02
-4.408100000000104046e+00 -8.014400000000023283e+00 3.612858542378013377e-02
-4.290899999999965075e+00 -8.014400000000023283e+00 3.493946483885319865e-02
-4.134700000000066211e+00 -8.014400000000023283e+00 3.266462545899297132e-02
-4.017499999999927240e+00 -8.014400000000023283e+00 3.334707727295104646e-02
-3.861300000000028376e+00 -8.014400000000023283e+00 3.056556912212194527e-02
-3.704999999999927240e+00 -8.014400000000023283e+00 3.078271288110860648e-02
-3.548700000000280852e+00 -8.014400000000023283e+00 2.792882347728395734e-02
-3.431600000000344153e+00 -8.014400000000023283e+00 2.684310468235066860e-02
-3.275300000000243017e+00 -8.014400000000023283e+00 2.691548593534622349e-02
-3.119100000000344153e+00 -8.014400000000023283e+00 2.582976714041293129e-02
-3.001900000000205182e+00 -8.014400000000023283e+00 2.450622422849425136e-02
-2.845600000000104046e+00 -8.014400000000023283e+00 2.287247594659463923e-02
-2.689400000000205182e+00 -8.014400000000023283e+00 2.098022318971090247e-02
-2.572200000000066211e+00 -8.014400000000023283e+00 2.084580086271916460e-02
-2.415899999999965075e+00 -8.014400000000023283e+00 1.898456864283352627e-02
-2.259700000000066211e+00 -8.014400000000023283e+00 1.756796411992056495e-02
-2.142499999999927240e+00 -8.014400000000023283e+00 1.694755337995868319e-02
-1.986200000000280852e+00 -8.014400000000023283e+00 1.679245069496821535e-02
-1.829999999999927240e+00 -8.014400000000023283e+00 1.684415158996503681e-02
-1.712800000000243017e+00 -8.014400000000023283e+00 1.590319530102285439e-02
-1.556600000000344153e+00 -8.014400000000023283e+00 1.583081404802730296e-02
-1.400300000000243017e+00 -8.014400000000023283e+00 1.531380509805906759e-02
-1.244100000000344153e+00 -8.014400000000023283e+00 1.301828536020011202e-02
-1.126900000000205182e+00 -8.014400000000023283e+00 1.298726482320201880e-02
-9.706000000001040462e-01 -8.014400000000023283e+00 1.277012106421535932e-02
-8.533999999999650754e-01 -8.014400000000023283e+00 1.330781037218232293e-02
-6.972000000000662112e-01 -8.014400000000023283e+00 1.214971032425348103e-02
-5.408999999999650754e-01 -8.014400000000023283e+00 1.204630853425983465e-02
-3.847000000000662112e-01 -8.014400000000023283e+00 1.171542280628016380e-02
-2.674999999999272404e-01 -8.014400000000023283e+00 1.087786830733162603e-02
-1.112000000002808520e-01 -8.014400000000023283e+00 9.606026290409772767e-03
5.899999999655847205e-03 -8.014400000000023283e+00 9.833510228395795499e-03
1.621999999997569830e-01 -8.014400000000023283e+00 1.073310580134052145e-02
3.183999999996558472e-01 -8.014400000000023283e+00 1.014371559837673464e-02
4.746999999997569830e-01 -8.014400000000023283e+00 9.864530765393888720e-03
5.918999999998959538e-01 -8.014400000000023283e+00 9.492284321416763135e-03
7.480999999997948180e-01 -8.014400000000023283e+00 9.016636087445987699e-03
9.043999999998959538e-01 -8.014400000000023283e+00 8.923574476451706303e-03
1.021600000000034925e+00 -8.014400000000023283e+00 9.078677161442174140e-03
1.177799999999933789e+00 -8.014400000000023283e+00 8.582348569472672203e-03
1.334100000000034925e+00 -8.014400000000023283e+00 7.889556576515239020e-03
1.451299999999719148e+00 -8.014400000000023283e+00 7.786154786521592638e-03
1.607500000000072760e+00 -8.014400000000023283e+00 8.065339619504438562e-03
1.763799999999719148e+00 -8.014400000000023283e+00 7.879216397515874035e-03
1.880899999999655847e+00 -8.014400000000023283e+00 7.465609237541287642e-03
2.037199999999756983e+00 -8.014400000000023283e+00 7.517310132538111700e-03
2.193399999999655847e+00 -8.014400000000023283e+00 6.690095812588938047e-03
2.349699999999756983e+00 -8.014400000000023283e+00 6.586694022595290798e-03
2.466899999999895954e+00 -8.014400000000023283e+00 5.893902029637858482e-03
2.623099999999794818e+00 -8.014400000000023283e+00 6.297169010613080757e-03
2.740299999999933789e+00 -8.014400000000023283e+00 5.831860955641670306e-03
2.896600000000034925e+00 -8.014400000000023283e+00 5.718118986648659807e-03
3.052799999999933789e+00 -8.014400000000023283e+00 6.028324356629598951e-03
3.209100000000034925e+00 -8.014400000000023283e+00 5.428593974666448899e-03
3.326299999999719148e+00 -8.014400000000023283e+00 5.521655585660731162e-03
3.482500000000072760e+00 -8.014400000000023283e+00 5.345872542671531620e-03
3.638699999999971624e+00 -8.014400000000023283e+00 4.901244845698851139e-03
3.755899999999655847e+00 -8.014400000000023283e+00 5.118388604685508887e-03
3.912199999999756983e+00 -8.014400000000023283e+00 4.932265382696944360e-03
4.029399999999895954e+00 -8.014400000000023283e+00 3.980968914755396090e-03
4.185599999999794818e+00 -8.014400000000023283e+00 4.404916253729346601e-03
4.341899999999895954e+00 -8.014400000000023283e+00 4.497977864723628864e-03
4.498099999999794818e+00 -8.014400000000023283e+00 4.218793031740782941e-03
4.615299999999933789e+00 -8.014400000000023283e+00 4.094710883748406589e-03
4.771600000000034925e+00 -8.014400000000023283e+00 4.208452852741417956e-03
4.927799999999933789e+00 -8.014400000000023283e+00 3.639743007776361991e-03
5.045000000000072760e+00 -8.014400000000023283e+00 3.980968914755396090e-03
5.201299999999719148e+00 -8.014400000000023283e+00 4.115391241747136560e-03
5.357500000000072760e+00 -8.014400000000023283e+00 3.577701933780173815e-03
5.474699999999756983e+00 -8.014400000000023283e+00 3.505320680784621088e-03
5.630899999999655847e+00 -8.014400000000023283e+00 3.774165334768102460e-03
5.787199999999756983e+00 -8.014400000000023283e+00 3.867226945762384290e-03
5.904399999999895954e+00 -8.014400000000023283e+00 3.567361754780809264e-03
6.060599999999794818e+00 -8.014400000000023283e+00 3.681103723773820197e-03
6.216899999999895954e+00 -8.014400000000023283e+00 3.949948377757302002e-03
6.334100000000034925e+00 -8.014400000000023283e+00 3.598382291778903352e-03
6.490299999999933789e+00 -8.014400000000023283e+00 3.867226945762384290e-03
6.646600000000034925e+00 -8.014400000000023283e+00 3.825866229764926085e-03
6.802799999999933789e+00 -8.014400000000023283e+00 3.898247482760478378e-03
6.920000000000072760e+00 -8.014400000000023283e+00 3.784505513767467012e-03
7.076199999999971624e+00 -8.014400000000023283e+00 3.143414415806857886e-03
7.232500000000072760e+00 -8.014400000000023283e+00 3.960288556756666120e-03
7.349699999999756983e+00 -8.014400000000023283e+00 3.980968914755396090e-03
7.505899999999655847e+00 -8.014400000000023283e+00 4.239473389739512911e-03
7.662199999999756983e+00 -8.014400000000023283e+00 3.887907303761113827e-03
7.779399999999895954e+00 -8.014400000000023283e+00 4.136071599745865662e-03
7.935599999999794818e+00 -8.014400000000023283e+00 4.167092136743959750e-03
8.091899999999895954e+00 -8.014400000000023283e+00 3.877567124761748842e-03
8.209100000000034925e+00 -8.014400000000023283e+00 4.218793031740782941e-03
8.365299999999933789e+00 -8.014400000000023283e+00 4.373895716731253380e-03
8.521600000000034925e+00 -8.014400000000023283e+00 4.663420728713463421e-03
8.638799999999719148e+00 -8.014400000000023283e+00 4.249813568738877029e-03
8.795000000000072760e+00 -8.014400000000023283e+00 4.983966277693767551e-03
8.951199999999971624e+00 -8.014400000000023283e+00 5.190769857681061181e-03
9.068399999999655847e+00 -8.014400000000023283e+00 5.128728783684873872e-03
9.224699999999756983e+00 -8.014400000000023283e+00 5.139068962684237990e-03
9.380899999999655847e+00 -8.014400000000023283e+00 4.694441265711557509e-03
9.498099999999794818e+00 -8.014400000000023283e+00 4.549678759720452922e-03
9.654399999999895954e+00 -8.014400000000023283e+00 5.304511826674072547e-03
9.810599999999794818e+00 -8.014400000000023283e+00 5.594036838656283456e-03
9.927799999999933789e+00 -8.014400000000023283e+00 6.049004714628328921e-03
1.008410000000003492e+01 -8.014400000000023283e+00 5.521655585660731162e-03
1.024029999999993379e+01 -8.014400000000023283e+00 5.697438628649929837e-03
1.039660000000003492e+01 -8.014400000000023283e+00 5.438934153665813016e-03
1.051379999999971915e+01 -8.014400000000023283e+00 5.666418091651835749e-03
1.067000000000007276e+01 -8.014400000000023283e+00 6.307509189612445742e-03
1.082619999999997162e+01 -8.014400000000023283e+00 6.483292232601645284e-03
1.094339999999965585e+01 -8.014400000000023283e+00 6.255808294615621684e-03
1.109969999999975698e+01 -8.014400000000023283e+00 6.348869905609903080e-03
1.125589999999965585e+01 -8.014400000000023283e+00 6.752136886585126223e-03
1.137309999999979482e+01 -8.014400000000023283e+00 6.710776170587667150e-03
1.152939999999989595e+01 -8.014400000000023283e+00 6.845198497579407619e-03
1.168559999999979482e+01 -8.014400000000023283e+00 6.741796707585761238e-03
1.180279999999993379e+01 -8.014400000000023283e+00 6.731456528586396253e-03
1.195910000000003492e+01 -8.014400000000023283e+00 7.899896755514604005e-03
1.211529999999993379e+01 -8.014400000000023283e+00 8.065339619504438562e-03
1.223250000000007276e+01 -8.014400000000023283e+00 7.579351206534299008e-03
1.238869999999997162e+01 -8.014400000000023283e+00 7.331186910549547173e-03
1.254500000000007276e+01 -8.014400000000023283e+00 8.468606600479659102e-03
1.266219999999975698e+01 -8.014400000000023283e+00 7.889556576515239020e-03
1.281839999999965585e+01 -8.014400000000023283e+00 8.065339619504438562e-03
1.297469999999975698e+01 -8.014400000000023283e+00 8.406565526483472661e-03
1.309189999999989595e+01 -8.014400000000023283e+00 8.117040514501260018e-03
1.324809999999979482e+01 -8.014400000000023283e+00 8.447926242480930867e-03
1.340439999999989595e+01 -8.014400000000023283e+00 8.272143199491731325e-03
1.356059999999979482e+01 -8.014400000000023283e+00 7.331186910549547173e-03
1.367779999999993379e+01 -8.014400000000023283e+00 8.292823557490459560e-03
1.383410000000003492e+01 -8.014400000000023283e+00 8.447926242480930867e-03
1.399029999999993379e+01 -8.014400000000023283e+00 7.827515502519050844e-03
1.410750000000007276e+01 -8.014400000000023283e+00 8.882213760454246362e-03
1.426369999999997162e+01 -8.014400000000023283e+00 7.941257471512062210e-03
1.442000000000007276e+01 -8.014400000000023283e+00 7.682752996527945390e-03
1.453719999999975698e+01 -8.014400000000023283e+00 7.868876218516509050e-03
1.469339999999965585e+01 -8.014400000000023283e+00 8.220442304494908134e-03
1.484969999999975698e+01 -8.014400000000023283e+00 8.106700335501896768e-03
1.496689999999989595e+01 -8.014400000000023283e+00 8.189421767496813179e-03
1.512309999999979482e+01 -8.014400000000023283e+00 7.817175323519685859e-03
1.527939999999989595e+01 -8.014400000000023283e+00 8.189421767496813179e-03
1.539660000000003492e+01 -8.014400000000023283e+00 7.920577113513332240e-03
1.555279999999993379e+01 -8.014400000000023283e+00 7.744794070524133565e-03
1.570910000000003492e+01 -8.014400000000023283e+00 7.858536039517144065e-03
1.582619999999997162e+01 -8.014400000000023283e+00 7.889556576515239020e-03
1.598250000000007276e+01 -8.014400000000023283e+00 7.517310132538111700e-03
1.613869999999997162e+01 -8.014400000000023283e+00 8.044659261505708592e-03
1.625589999999965585e+01 -8.014400000000023283e+00 7.165744046559712616e-03
1.641219999999975698e+01 -8.014400000000023283e+00 8.261803020492368074e-03
1.656839999999965585e+01 -8.014400000000023283e+00 8.034319082506343607e-03
1.672469999999975698e+01 -8.014400000000023283e+00 7.341527089548912158e-03
1.684189999999989595e+01 -8.014400000000023283e+00 7.724113712525404463e-03
1.699809999999979482e+01 -8.014400000000023283e+00 8.034319082506343607e-03
1.715439999999989595e+01 -8.014400000000023283e+00 8.416905705482835912e-03
1.727160000000003492e+01 -8.014400000000023283e+00 7.786154786521592638e-03
1.742779999999993379e+01 -8.014400000000023283e+00 8.489286958478389072e-03
-5.579999999999927240e+00 -7.545599999999922147e+00 8.401395436983789822e-02
-5.423700000000280852e+00 -7.545599999999922147e+00 7.578317188634361989e-02
-5.306600000000344153e+00 -7.545599999999922147e+00 7.211240834156916468e-02
-5.150300000000243017e+00 -7.545599999999922147e+00 6.660109293490779070e-02
-4.994100000000344153e+00 -7.545599999999922147e+00 6.133794182423118330e-02
-4.876900000000205182e+00 -7.545599999999922147e+00 5.649873805252852987e-02
-4.720600000000104046e+00 -7.545599999999922147e+00 5.238334681078138377e-02
-4.564400000000205182e+00 -7.545599999999922147e+00 4.959149848095293495e-02
-4.408100000000104046e+00 -7.545599999999922147e+00 4.691339212011748361e-02
-4.290899999999965075e+00 -7.545599999999922147e+00 4.501079918423438186e-02
-4.134700000000066211e+00 -7.545599999999922147e+00 4.202248745341799485e-02
-4.017499999999927240e+00 -7.545599999999922147e+00 4.167092136743959924e-02
-3.861300000000028376e+00 -7.545599999999922147e+00 3.848614623563528098e-02
-3.704999999999927240e+00 -7.545599999999922147e+00 3.679035687973947893e-02
-3.548700000000280852e+00 -7.545599999999922147e+00 3.592178184379284100e-02
-3.431600000000344153e+00 -7.545599999999922147e+00 3.623198721377378362e-02
-3.275300000000243017e+00 -7.545599999999922147e+00 3.390544693891673483e-02
-3.119100000000344153e+00 -7.545599999999922147e+00 3.350217995794151082e-02
-3.001900000000205182e+00 -7.545599999999922147e+00 3.080339323910733645e-02
-2.845600000000104046e+00 -7.545599999999922147e+00 3.060692983811940868e-02
-2.689400000000205182e+00 -7.545599999999922147e+00 2.912828424121026091e-02
-2.572200000000066211e+00 -7.545599999999922147e+00 2.703956808333859638e-02
-2.415899999999965075e+00 -7.545599999999922147e+00 2.608827161539704551e-02
-2.259700000000066211e+00 -7.545599999999922147e+00 2.410295724751903429e-02
-2.142499999999927240e+00 -7.545599999999922147e+00 2.366866972954571532e-02
-1.986200000000280852e+00 -7.545599999999922147e+00 2.365832955054635381e-02
-1.829999999999927240e+00 -7.545599999999922147e+00 2.082512050472043463e-02
-1.712800000000243017e+00 -7.545599999999922147e+00 2.076307943072424472e-02
-1.556600000000344153e+00 -7.545599999999922147e+00 1.935681508681065185e-02
-1.400300000000243017e+00 -7.545599999999922147e+00 2.013232851176300145e-02
-1.244100000000344153e+00 -7.545599999999922147e+00 1.750592304592437851e-02
-1.126900000000205182e+00 -7.545599999999922147e+00 1.693721320095931820e-02
-9.706000000001040462e-01 -7.545599999999922147e+00 1.626510156600061846e-02
-8.533999999999650754e-01 -7.545599999999922147e+00 1.590319530102285439e-02
-6.972000000000662112e-01 -7.545599999999922147e+00 1.567571136303683166e-02
-5.408999999999650754e-01 -7.545599999999922147e+00 1.446591042011116657e-02
-3.847000000000662112e-01 -7.545599999999922147e+00 1.435216845111815347e-02
-2.674999999999272404e-01 -7.545599999999922147e+00 1.385583985914864980e-02
-1.112000000002808520e-01 -7.545599999999922147e+00 1.346291305717279251e-02
5.899999999655847205e-03 -7.545599999999922147e+00 1.286318267520964245e-02
1.621999999997569830e-01 -7.545599999999922147e+00 1.235651390424077380e-02
3.183999999996558472e-01 -7.545599999999922147e+00 1.190154602826872833e-02
4.746999999997569830e-01 -7.545599999999922147e+00 1.200494781826237645e-02
5.918999999998959538e-01 -7.545599999999922147e+00 1.210834960825602109e-02
7.480999999997948180e-01 -7.545599999999922147e+00 1.085718794933289780e-02
9.043999999998959538e-01 -7.545599999999922147e+00 1.115705314031447196e-02
1.021600000000034925e+00 -7.545599999999922147e+00 1.075378615933924968e-02
1.177799999999933789e+00 -7.545599999999922147e+00 1.046426114735704051e-02
1.334100000000034925e+00 -7.545599999999922147e+00 1.027813792536847598e-02
1.451299999999719148e+00 -7.545599999999922147e+00 9.264800383430738667e-03
1.607500000000072760e+00 -7.545599999999922147e+00 1.017473613537482960e-02
1.763799999999719148e+00 -7.545599999999922147e+00 9.378542352423750034e-03
1.880899999999655847e+00 -7.545599999999922147e+00 8.913234297452339583e-03
2.037199999999756983e+00 -7.545599999999922147e+00 8.975275371448529493e-03
2.193399999999655847e+00 -7.545599999999922147e+00 8.851193223456153142e-03
2.349699999999756983e+00 -7.545599999999922147e+00 7.796494965520956756e-03
2.466899999999895954e+00 -7.545599999999922147e+00 7.589691385533663993e-03
2.623099999999794818e+00 -7.545599999999922147e+00 7.506969953538745847e-03
2.740299999999933789e+00 -7.545599999999922147e+00 7.910236934513967255e-03
2.896600000000034925e+00 -7.545599999999922147e+00 7.041661898567336264e-03
3.052799999999933789e+00 -7.545599999999922147e+00 6.410910979606091256e-03
3.209100000000034925e+00 -7.545599999999922147e+00 5.728459165648023925e-03
3.326299999999719148e+00 -7.545599999999922147e+00 6.193767220619433508e-03
3.482500000000072760e+00 -7.545599999999922147e+00 6.421251158605457109e-03
3.638699999999971624e+00 -7.545599999999922147e+00 5.645737733653106646e-03
3.755899999999655847e+00 -7.545599999999922147e+00 5.180429678681696196e-03
3.912199999999756983e+00 -7.545599999999922147e+00 5.418253795667083914e-03
4.029399999999895954e+00 -7.545599999999922147e+00 5.469954690663907972e-03
4.185599999999794818e+00 -7.545599999999922147e+00 5.242470752677884371e-03
4.341899999999895954e+00 -7.545599999999922147e+00 5.118388604685508887e-03
4.498099999999794818e+00 -7.545599999999922147e+00 5.066687709688685697e-03
4.615299999999933789e+00 -7.545599999999922147e+00 4.921925203697580242e-03
4.771600000000034925e+00 -7.545599999999922147e+00 5.087368067687414799e-03
4.927799999999933789e+00 -7.545599999999922147e+00 4.322194821734429322e-03
5.045000000000072760e+00 -7.545599999999922147e+00 4.342875179733158425e-03
5.201299999999719148e+00 -7.545599999999922147e+00 3.908587661759842929e-03
5.357500000000072760e+00 -7.545599999999922147e+00 4.136071599745865662e-03
5.474699999999756983e+00 -7.545599999999922147e+00 3.681103723773820197e-03
5.630899999999655847e+00 -7.545599999999922147e+00 3.887907303761113827e-03
5.787199999999756983e+00 -7.545599999999922147e+00 4.435936790727441556e-03
5.904399999999895954e+00 -7.545599999999922147e+00 4.518658222722357967e-03
6.060599999999794818e+00 -7.545599999999922147e+00 4.435936790727441556e-03
6.216899999999895954e+00 -7.545599999999922147e+00 3.939608198757937017e-03
6.334100000000034925e+00 -7.545599999999922147e+00 4.063690346750313369e-03
6.490299999999933789e+00 -7.545599999999922147e+00 4.384235895730617498e-03
6.646600000000034925e+00 -7.545599999999922147e+00 3.743144797770008372e-03
6.802799999999933789e+00 -7.545599999999922147e+00 4.466957327725534777e-03
6.920000000000072760e+00 -7.545599999999922147e+00 4.146411778745229780e-03
7.076199999999971624e+00 -7.545599999999922147e+00 4.384235895730617498e-03
7.232500000000072760e+00 -7.545599999999922147e+00 3.856886766763019739e-03
7.349699999999756983e+00 -7.545599999999922147e+00 4.001649272754125193e-03
7.505899999999655847e+00 -7.545599999999922147e+00 4.373895716731253380e-03
7.662199999999756983e+00 -7.545599999999922147e+00 4.549678759720452922e-03
7.779399999999895954e+00 -7.545599999999922147e+00 4.322194821734429322e-03
7.935599999999794818e+00 -7.545599999999922147e+00 4.663420728713463421e-03
8.091899999999895954e+00 -7.545599999999922147e+00 4.921925203697580242e-03
8.209100000000034925e+00 -7.545599999999922147e+00 4.125731420746500677e-03
8.365299999999933789e+00 -7.545599999999922147e+00 4.963285919695038448e-03
8.521600000000034925e+00 -7.545599999999922147e+00 4.766822518707110670e-03
8.638799999999719148e+00 -7.545599999999922147e+00 5.201110036680426166e-03
8.795000000000072760e+00 -7.545599999999922147e+00 4.849543950702027081e-03
8.951199999999971624e+00 -7.545599999999922147e+00 5.004646635692497521e-03
9.068399999999655847e+00 -7.545599999999922147e+00 5.376893079669624841e-03
9.224699999999756983e+00 -7.545599999999922147e+00 5.831860955641670306e-03
9.380899999999655847e+00 -7.545599999999922147e+00 5.087368067687414799e-03
9.498099999999794818e+00 -7.545599999999922147e+00 5.232130573678520254e-03
9.654399999999895954e+00 -7.545599999999922147e+00 5.614717196655012559e-03
9.810599999999794818e+00 -7.545599999999922147e+00 5.666418091651835749e-03
9.927799999999933789e+00 -7.545599999999922147e+00 5.790500239644212101e-03
1.008410000000003492e+01 -7.545599999999922147e+00 6.111045788624517097e-03
1.024029999999993379e+01 -7.545599999999922147e+00 6.162746683621340288e-03
1.039660000000003492e+01 -7.545599999999922147e+00 6.028324356629598951e-03
1.051379999999971915e+01 -7.545599999999922147e+00 6.493632411601009402e-03
1.067000000000007276e+01 -7.545599999999922147e+00 6.173086862620704406e-03
1.082619999999997162e+01 -7.545599999999922147e+00 6.235127936616892581e-03
1.094339999999965585e+01 -7.545599999999922147e+00 5.821520776642305321e-03
1.109969999999975698e+01 -7.545599999999922147e+00 7.041661898567336264e-03
1.125589999999965585e+01 -7.545599999999922147e+00 7.114043151562888558e-03
1.137309999999979482e+01 -7.545599999999922147e+00 7.258805657553994879e-03
1.152939999999989595e+01 -7.545599999999922147e+00 6.824518139580678516e-03
1.168559999999979482e+01 -7.545599999999922147e+00 6.907239571575595795e-03
1.180279999999993379e+01 -7.545599999999922147e+00 7.289826194552088100e-03
1.195910000000003492e+01 -7.545599999999922147e+00 8.086019977503168532e-03
1.211529999999993379e+01 -7.545599999999922147e+00 8.158401230498719958e-03
1.223250000000007276e+01 -7.545599999999922147e+00 8.396225347484107676e-03
1.238869999999997162e+01 -7.545599999999922147e+00 8.334184273487919500e-03
1.254500000000007276e+01 -7.545599999999922147e+00 8.861533402455516392e-03
1.266219999999975698e+01 -7.545599999999922147e+00 9.047656624444082654e-03
1.281839999999965585e+01 -7.545599999999922147e+00 8.789152149459964966e-03
1.297469999999975698e+01 -7.545599999999922147e+00 9.016636087445987699e-03
1.309189999999989595e+01 -7.545599999999922147e+00 9.016636087445987699e-03
1.324809999999979482e+01 -7.545599999999922147e+00 9.481944142417396415e-03
1.340439999999989595e+01 -7.545599999999922147e+00 9.378542352423750034e-03
1.356059999999979482e+01 -7.545599999999922147e+00 9.368202173424386783e-03
1.367779999999993379e+01 -7.545599999999922147e+00 9.450923605419303195e-03
1.383410000000003492e+01 -7.545599999999922147e+00 8.685750359466316850e-03
1.399029999999993379e+01 -7.545599999999922147e+00 9.802489691397702279e-03
1.410750000000007276e+01 -7.545599999999922147e+00 9.047656624444082654e-03
1.426369999999997162e+01 -7.545599999999922147e+00 8.923574476451706303e-03
1.442000000000007276e+01 -7.545599999999922147e+00 9.326841457426926843e-03
1.453719999999975698e+01 -7.545599999999922147e+00 8.985615550447892744e-03
1.469339999999965585e+01 -7.545599999999922147e+00 9.575005753411677811e-03
1.484969999999975698e+01 -7.545599999999922147e+00 9.192419130435187241e-03
1.496689999999989595e+01 -7.545599999999922147e+00 9.057996803443445905e-03
1.512309999999979482e+01 -7.545599999999922147e+00 8.799492328459329951e-03
1.527939999999989595e+01 -7.545599999999922147e+00 9.223439667433282196e-03
1.539660000000003492e+01 -7.545599999999922147e+00 8.520307495476484028e-03
1.555279999999993379e+01 -7.545599999999922147e+00 9.006295908446622714e-03
1.570910000000003492e+01 -7.545599999999922147e+00 9.213099488433915477e-03
1.582619999999997162e+01 -7.545599999999922147e+00 8.778811970460599981e-03
1.598250000000007276e+01 -7.545599999999922147e+00 8.871873581454883112e-03
1.613869999999997162e+01 -7.545599999999922147e+00 8.530647674475849013e-03
1.625589999999965585e+01 -7.545599999999922147e+00 8.727111075463776790e-03
1.641219999999975698e+01 -7.545599999999922147e+00 9.657727185406595957e-03
1.656839999999965585e+01 -7.545599999999922147e+00 9.192419130435187241e-03
1.672469999999975698e+01 -7.545599999999922147e+00 9.543985216413584591e-03
1.684189999999989595e+01 -7.545599999999922147e+00 9.502624500416126385e-03
1.699809999999979482e+01 -7.545599999999922147e+00 8.634049464469493659e-03
1.715439999999989595e+01 -7.545599999999922147e+00 9.357861994425021798e-03
1.727160000000003492e+01 -7.545599999999922147e+00 9.275140562430103652e-03
1.742779999999993379e+01 -7.545599999999922147e+00 8.416905705482835912e-03
-5.579999999999927240e+00 -6.998700000000098953e+00 1.145071422389642990e-01
-5.423700000000280852e+00 -6.998700000000098953e+00 1.094197741712768790e-01
-5.306600000000344153e+00 -6.998700000000098953e+00 1.025538953156987509e-01
-5.150300000000243017e+00 -6.998700000000098953e+00 9.821102013596558211e-02
-4.994100000000344153e+00 -6.998700000000098953e+00 8.993887693647385773e-02
-4.876900000000205182e+00 -6.998700000000098953e+00 8.466538564679786105e-02
-4.720600000000104046e+00 -6.998700000000098953e+00 7.616575850932011393e-02
-4.564400000000205182e+00 -6.998700000000098953e+00 7.081988596664857971e-02
-4.408100000000104046e+00 -6.998700000000098953e+00 6.658041257690908155e-02
-4.290899999999965075e+00 -6.998700000000098953e+00 6.289930885313525788e-02
-4.134700000000066211e+00 -6.998700000000098953e+00 5.656077912652471285e-02
-4.017499999999927240e+00 -6.998700000000098953e+00 5.339668435271912456e-02
-3.861300000000028376e+00 -6.998700000000098953e+00 5.065653691788749025e-02
-3.704999999999927240e+00 -6.998700000000098953e+00 4.720291713209969625e-02
-3.548700000000280852e+00 -6.998700000000098953e+00 4.651012513914225960e-02
-3.431600000000344153e+00 -6.998700000000098953e+00 4.564155010319562861e-02
-3.275300000000243017e+00 -6.998700000000098953e+00 4.274629998337352299e-02
-3.119100000000344153e+00 -6.998700000000098953e+00 4.184670441042879357e-02
-3.001900000000205182e+00 -6.998700000000098953e+00 4.123663384946627680e-02
-2.845600000000104046e+00 -6.998700000000098953e+00 3.728668547170898434e-02
-2.689400000000205182e+00 -6.998700000000098953e+00 3.796913728566705254e-02
-2.572200000000066211e+00 -6.998700000000098953e+00 3.685239795373566191e-02
-2.415899999999965075e+00 -6.998700000000098953e+00 3.551851486281761699e-02
-2.259700000000066211e+00 -6.998700000000098953e+00 3.277836742798598269e-02
-2.142499999999927240e+00 -6.998700000000098953e+00 3.254054331100059844e-02
-1.986200000000280852e+00 -6.998700000000098953e+00 3.085509413410415791e-02
-1.829999999999927240e+00 -6.998700000000098953e+00 2.852855385924710913e-02
-1.712800000000243017e+00 -6.998700000000098953e+00 2.829072974226172141e-02
-1.556600000000344153e+00 -6.998700000000098953e+00 2.650187877537163450e-02
-1.400300000000243017e+00 -6.998700000000098953e+00 2.497153228346566528e-02
-1.244100000000344153e+00 -6.998700000000098953e+00 2.451656440749361635e-02
-1.126900000000205182e+00 -6.998700000000098953e+00 2.243818842862132026e-02
-9.706000000001040462e-01 -6.998700000000098953e+00 2.242784824962195875e-02
-8.533999999999650754e-01 -6.998700000000098953e+00 2.074239907272551822e-02
-6.972000000000662112e-01 -6.998700000000098953e+00 2.045287406074330558e-02
-5.408999999999650754e-01 -6.998700000000098953e+00 1.925341329681700547e-02
-3.847000000000662112e-01 -6.998700000000098953e+00 1.879844542084496001e-02
-2.674999999999272404e-01 -6.998700000000098953e+00 1.813667396488562178e-02
-1.112000000002808520e-01 -6.998700000000098953e+00 1.669938908397393396e-02
5.899999999655847205e-03 -6.998700000000098953e+00 1.615135959700760709e-02
1.621999999997569830e-01 -6.998700000000098953e+00 1.608931852301141718e-02
3.183999999996558472e-01 -6.998700000000098953e+00 1.498291937007939847e-02
4.746999999997569830e-01 -6.998700000000098953e+00 1.555162921504445531e-02
5.918999999998959538e-01 -6.998700000000098953e+00 1.429012737712196703e-02
7.480999999997948180e-01 -6.998700000000098953e+00 1.382481932215055657e-02
9.043999999998959538e-01 -6.998700000000098953e+00 1.427978719812260031e-02
1.021600000000034925e+00 -6.998700000000098953e+00 1.331815055118168792e-02
1.177799999999933789e+00 -6.998700000000098953e+00 1.320440858218867655e-02
1.334100000000034925e+00 -6.998700000000098953e+00 1.172576298527952879e-02
1.451299999999719148e+00 -6.998700000000098953e+00 1.222209157724903419e-02
1.607500000000072760e+00 -6.998700000000098953e+00 1.091922902332908597e-02
1.763799999999719148e+00 -6.998700000000098953e+00 1.027813792536847598e-02
1.880899999999655847e+00 -6.998700000000098953e+00 1.043324061035894555e-02
2.037199999999756983e+00 -6.998700000000098953e+00 9.678407543405325927e-03
2.193399999999655847e+00 -6.998700000000098953e+00 1.050562186335449871e-02
2.349699999999756983e+00 -6.998700000000098953e+00 9.802489691397702279e-03
2.466899999999895954e+00 -6.998700000000098953e+00 8.685750359466316850e-03
2.623099999999794818e+00 -6.998700000000098953e+00 9.306161099428196873e-03
2.740299999999933789e+00 -6.998700000000098953e+00 8.334184273487919500e-03
2.896600000000034925e+00 -6.998700000000098953e+00 8.189421767496813179e-03
3.052799999999933789e+00 -6.998700000000098953e+00 8.251462841493001354e-03
3.209100000000034925e+00 -6.998700000000098953e+00 7.713773533526039478e-03
3.326299999999719148e+00 -6.998700000000098953e+00 7.817175323519685859e-03
3.482500000000072760e+00 -6.998700000000098953e+00 7.083022614564795337e-03
3.638699999999971624e+00 -6.998700000000098953e+00 6.710776170587667150e-03
3.755899999999655847e+00 -6.998700000000098953e+00 6.576353843595926681e-03
3.912199999999756983e+00 -6.998700000000098953e+00 6.917579750574959913e-03
4.029399999999895954e+00 -6.998700000000098953e+00 6.359210084609268933e-03
4.185599999999794818e+00 -6.998700000000098953e+00 6.142066325622610318e-03
4.341899999999895954e+00 -6.998700000000098953e+00 6.017984177630233966e-03
4.498099999999794818e+00 -6.998700000000098953e+00 5.718118986648659807e-03
4.615299999999933789e+00 -6.998700000000098953e+00 5.542335943659460265e-03
4.771600000000034925e+00 -6.998700000000098953e+00 4.932265382696944360e-03
4.927799999999933789e+00 -6.998700000000098953e+00 4.911585024698215257e-03
5.045000000000072760e+00 -6.998700000000098953e+00 5.056347530689320711e-03
5.201299999999719148e+00 -6.998700000000098953e+00 5.118388604685508887e-03
5.357500000000072760e+00 -6.998700000000098953e+00 5.087368067687414799e-03
5.474699999999756983e+00 -6.998700000000098953e+00 4.911585024698215257e-03
5.630899999999655847e+00 -6.998700000000098953e+00 4.994306456693132536e-03
5.787199999999756983e+00 -6.998700000000098953e+00 5.149409141683602975e-03
5.904399999999895954e+00 -6.998700000000098953e+00 4.487637685724264747e-03
6.060599999999794818e+00 -6.998700000000098953e+00 4.394576074729982483e-03
6.216899999999895954e+00 -6.998700000000098953e+00 4.394576074729982483e-03
6.334100000000034925e+00 -6.998700000000098953e+00 4.859884129701392066e-03
6.490299999999933789e+00 -6.998700000000098953e+00 4.942605561696310212e-03
6.646600000000034925e+00 -6.998700000000098953e+00 4.115391241747136560e-03
6.802799999999933789e+00 -6.998700000000098953e+00 5.056347530689320711e-03
6.920000000000072760e+00 -6.998700000000098953e+00 5.025326993691226624e-03
7.076199999999971624e+00 -6.998700000000098953e+00 4.684101086712193392e-03
7.232500000000072760e+00 -6.998700000000098953e+00 4.797843055705203891e-03
7.349699999999756983e+00 -6.998700000000098953e+00 4.560018938719817040e-03
7.505899999999655847e+00 -6.998700000000098953e+00 5.118388604685508887e-03
7.662199999999756983e+00 -6.998700000000098953e+00 5.490635048662636207e-03
7.779399999999895954e+00 -6.998700000000098953e+00 4.632400191715369334e-03
7.935599999999794818e+00 -6.998700000000098953e+00 5.221790394679155269e-03
8.091899999999895954e+00 -6.998700000000098953e+00 4.797843055705203891e-03
8.209100000000034925e+00 -6.998700000000098953e+00 5.087368067687414799e-03
8.365299999999933789e+00 -6.998700000000098953e+00 4.921925203697580242e-03
8.521600000000034925e+00 -6.998700000000098953e+00 5.128728783684873872e-03
8.638799999999719148e+00 -6.998700000000098953e+00 5.190769857681061181e-03
8.795000000000072760e+00 -6.998700000000098953e+00 5.645737733653106646e-03
8.951199999999971624e+00 -6.998700000000098953e+00 5.676758270651200734e-03
9.068399999999655847e+00 -6.998700000000098953e+00 5.728459165648023925e-03
9.224699999999756983e+00 -6.998700000000098953e+00 5.614717196655012559e-03
9.380899999999655847e+00 -6.998700000000098953e+00 5.676758270651200734e-03
9.498099999999794818e+00 -6.998700000000098953e+00 5.594036838656283456e-03
9.654399999999895954e+00 -6.998700000000098953e+00 5.500975227662001192e-03
9.810599999999794818e+00 -6.998700000000098953e+00 6.752136886585126223e-03
9.927799999999933789e+00 -6.998700000000098953e+00 5.800840418643577086e-03
1.008410000000003492e+01 -6.998700000000098953e+00 6.607374380594019901e-03
1.024029999999993379e+01 -6.998700000000098953e+00 7.289826194552088100e-03
1.039660000000003492e+01 -6.998700000000098953e+00 6.317849368611809860e-03
1.051379999999971915e+01 -6.998700000000098953e+00 6.472952053602279432e-03
1.067000000000007276e+01 -6.998700000000098953e+00 7.072682435565430352e-03
1.082619999999997162e+01 -6.998700000000098953e+00 7.558670848535569038e-03
1.094339999999965585e+01 -6.998700000000098953e+00 7.910236934513967255e-03
1.109969999999975698e+01 -6.998700000000098953e+00 6.700435991588302165e-03
1.125589999999965585e+01 -6.998700000000098953e+00 7.103702972563524440e-03
1.137309999999979482e+01 -6.998700000000098953e+00 7.031321719567971279e-03
1.152939999999989595e+01 -6.998700000000098953e+00 7.682752996527945390e-03
1.168559999999979482e+01 -6.998700000000098953e+00 7.806835144520321741e-03
1.180279999999993379e+01 -6.998700000000098953e+00 8.530647674475849013e-03
1.195910000000003492e+01 -6.998700000000098953e+00 8.065339619504438562e-03
1.211529999999993379e+01 -6.998700000000098953e+00 8.882213760454246362e-03
1.223250000000007276e+01 -6.998700000000098953e+00 8.737451254463140041e-03
1.238869999999997162e+01 -6.998700000000098953e+00 8.933914655451069553e-03
1.254500000000007276e+01 -6.998700000000098953e+00 9.637046827407867722e-03
1.266219999999975698e+01 -6.998700000000098953e+00 8.944254834450434538e-03
1.281839999999965585e+01 -6.998700000000098953e+00 9.202759309434550491e-03
1.297469999999975698e+01 -6.998700000000098953e+00 9.481944142417396415e-03
1.309189999999989595e+01 -6.998700000000098953e+00 1.004031380838308826e-02
1.324809999999979482e+01 -6.998700000000098953e+00 9.647387006407230972e-03
1.340439999999989595e+01 -6.998700000000098953e+00 1.035051917836402914e-02
1.356059999999979482e+01 -6.998700000000098953e+00 1.077446651733798139e-02
1.367779999999993379e+01 -6.998700000000098953e+00 1.077446651733798139e-02
1.383410000000003492e+01 -6.998700000000098953e+00 1.068140490634369826e-02
1.399029999999993379e+01 -6.998700000000098953e+00 1.061936383234751008e-02
1.410750000000007276e+01 -6.998700000000098953e+00 1.036085935736339239e-02
1.426369999999997162e+01 -6.998700000000098953e+00 1.093990938132781594e-02
1.442000000000007276e+01 -6.998700000000098953e+00 1.116739331931383868e-02
1.453719999999975698e+01 -6.998700000000098953e+00 1.015405577737610136e-02
1.469339999999965585e+01 -6.998700000000098953e+00 1.073310580134052145e-02
1.484969999999975698e+01 -6.998700000000098953e+00 1.078480669633734464e-02
1.496689999999989595e+01 -6.998700000000098953e+00 1.089854866533035774e-02
1.512309999999979482e+01 -6.998700000000098953e+00 1.049528168435513373e-02
1.527939999999989595e+01 -6.998700000000098953e+00 1.143623797329731961e-02
1.539660000000003492e+01 -6.998700000000098953e+00 1.023677720937101777e-02
1.555279999999993379e+01 -6.998700000000098953e+00 1.064004419034624005e-02
1.570910000000003492e+01 -6.998700000000098953e+00 1.024711738837038276e-02
1.582619999999997162e+01 -6.998700000000098953e+00 1.056766293735068689e-02
1.598250000000007276e+01 -6.998700000000098953e+00 1.085718794933289780e-02
1.613869999999997162e+01 -6.998700000000098953e+00 1.016439595637546461e-02
1.625589999999965585e+01 -6.998700000000098953e+00 1.087786830733162603e-02
1.641219999999975698e+01 -6.998700000000098953e+00 1.048494150535576874e-02
1.656839999999965585e+01 -6.998700000000098953e+00 1.027813792536847598e-02
1.672469999999975698e+01 -6.998700000000098953e+00 1.090888884432972099e-02
1.684189999999989595e+01 -6.998700000000098953e+00 9.450923605419303195e-03
1.699809999999979482e+01 -6.998700000000098953e+00 1.062970401134687333e-02
1.715439999999989595e+01 -6.998700000000098953e+00 9.978272734386901821e-03
1.727160000000003492e+01 -6.998700000000098953e+00 9.823170049396430514e-03
1.742779999999993379e+01 -6.998700000000098953e+00 1.043324061035894555e-02
-5.579999999999927240e+00 -6.529999999999745341e+00 1.517524669946758165e-01
-5.423700000000280852e+00 -6.529999999999745341e+00 1.436147461221758403e-01
-5.306600000000344153e+00 -6.529999999999745341e+00 1.379690083885227181e-01
-5.150300000000243017e+00 -6.529999999999745341e+00 1.367178467295996069e-01
-4.994100000000344153e+00 -6.529999999999745341e+00 1.263259668352381127e-01
-4.876900000000205182e+00 -6.529999999999745341e+00 1.178883807717565346e-01
-4.720600000000104046e+00 -6.529999999999745341e+00 1.108777394101873037e-01
-4.564400000000205182e+00 -6.529999999999745341e+00 1.037223355426269422e-01
-4.408100000000104046e+00 -6.529999999999745341e+00 9.779741297599099659e-02
-4.290899999999965075e+00 -6.529999999999745341e+00 9.104527608940586603e-02
-4.134700000000066211e+00 -6.529999999999745341e+00 8.205966053895798196e-02
-4.017499999999927240e+00 -6.529999999999745341e+00 7.767542464322736706e-02
-3.861300000000028376e+00 -6.529999999999745341e+00 7.148165742260792488e-02
-3.704999999999927240e+00 -6.529999999999745341e+00 6.494666429500946248e-02
-3.548700000000280852e+00 -6.529999999999745341e+00 6.163780701521276439e-02
-3.431600000000344153e+00 -6.529999999999745341e+00 5.806010508143259058e-02
-3.275300000000243017e+00 -6.529999999999745341e+00 5.642635679953297151e-02
-3.119100000000344153e+00 -6.529999999999745341e+00 5.272457271776042481e-02
-3.001900000000205182e+00 -6.529999999999745341e+00 5.139068962684237990e-02
-2.845600000000104046e+00 -6.529999999999745341e+00 5.058415566489193882e-02
-2.689400000000205182e+00 -6.529999999999745341e+00 4.921925203697580242e-02
-2.572200000000066211e+00 -6.529999999999745341e+00 4.770958590306856317e-02
-2.415899999999965075e+00 -6.529999999999745341e+00 4.396644110529855654e-02
-2.259700000000066211e+00 -6.529999999999745341e+00 4.360453484032078553e-02
-2.142499999999927240e+00 -6.529999999999745341e+00 4.220861067540656458e-02
-1.986200000000280852e+00 -6.529999999999745341e+00 4.117459277547009383e-02
-1.829999999999927240e+00 -6.529999999999745341e+00 3.900315518560350941e-02
-1.712800000000243017e+00 -6.529999999999745341e+00 3.720396403971405752e-02
-1.556600000000344153e+00 -6.529999999999745341e+00 3.405020944490783769e-02
-1.400300000000243017e+00 -6.529999999999745341e+00 3.378136479092435501e-02
-1.244100000000344153e+00 -6.529999999999745341e+00 3.204421471903109303e-02
-1.126900000000205182e+00 -6.529999999999745341e+00 3.085509413410415791e-02
-9.706000000001040462e-01 -6.529999999999745341e+00 2.871467708123567192e-02
-8.533999999999650754e-01 -6.529999999999745341e+00 2.720501094732843267e-02
-6.972000000000662112e-01 -6.529999999999745341e+00 2.590214839340848271e-02
-5.408999999999650754e-01 -6.529999999999745341e+00 2.476472870347836905e-02
-3.847000000000662112e-01 -6.529999999999745341e+00 2.502323317846248674e-02
-2.674999999999272404e-01 -6.529999999999745341e+00 2.324472239057176481e-02
-1.112000000002808520e-01 -6.529999999999745341e+00 2.206594198464419468e-02
5.899999999655847205e-03 -6.529999999999745341e+00 2.107328480070518387e-02
1.621999999997569830e-01 -6.529999999999745341e+00 2.041151334474584911e-02
3.183999999996558472e-01 -6.529999999999745341e+00 1.920171240182018055e-02
4.746999999997569830e-01 -6.529999999999745341e+00 1.946021687680429824e-02
5.918999999998959538e-01 -6.529999999999745341e+00 1.853994094586084579e-02
7.480999999997948180e-01 -6.529999999999745341e+00 1.767136590991421133e-02
9.043999999998959538e-01 -6.529999999999745341e+00 1.739218107693136714e-02
1.021600000000034925e+00 -6.529999999999745341e+00 1.603761762801459226e-02
1.177799999999933789e+00 -6.529999999999745341e+00 1.603761762801459226e-02
1.334100000000034925e+00 -6.529999999999745341e+00 1.464169346310036611e-02
1.451299999999719148e+00 -6.529999999999745341e+00 1.467271400009845760e-02
1.607500000000072760e+00 -6.529999999999745341e+00 1.470373453709655255e-02
1.763799999999719148e+00 -6.529999999999745341e+00 1.323542911918677151e-02
1.880899999999655847e+00 -6.529999999999745341e+00 1.305964607619757196e-02
2.037199999999756983e+00 -6.529999999999745341e+00 1.266671927422171468e-02
2.193399999999655847e+00 -6.529999999999745341e+00 1.189120584926936335e-02
2.349699999999756983e+00 -6.529999999999745341e+00 1.190154602826872833e-02
2.466899999999895954e+00 -6.529999999999745341e+00 1.126045493030812007e-02
2.623099999999794818e+00 -6.529999999999745341e+00 1.034017899936466416e-02
2.740299999999933789e+00 -6.529999999999745341e+00 9.823170049396430514e-03
2.896600000000034925e+00 -6.529999999999745341e+00 1.042290043135958230e-02
3.052799999999933789e+00 -6.529999999999745341e+00 9.885211123392620425e-03
3.209100000000034925e+00 -6.529999999999745341e+00 9.543985216413584591e-03
3.326299999999719148e+00 -6.529999999999745341e+00 8.509967316477117308e-03
3.482500000000072760e+00 -6.529999999999745341e+00 9.120037877439634080e-03
3.638699999999971624e+00 -6.529999999999745341e+00 9.543985216413584591e-03
3.755899999999655847e+00 -6.529999999999745341e+00 8.137720872499991723e-03
3.912199999999756983e+00 -6.529999999999745341e+00 8.334184273487919500e-03
4.029399999999895954e+00 -6.529999999999745341e+00 7.248465478554629027e-03
4.185599999999794818e+00 -6.529999999999745341e+00 7.517310132538111700e-03
4.341899999999895954e+00 -6.529999999999745341e+00 7.444928879542557672e-03
4.498099999999794818e+00 -6.529999999999745341e+00 6.865878855578136722e-03
4.615299999999933789e+00 -6.529999999999745341e+00 7.093362793564159455e-03
4.771600000000034925e+00 -6.529999999999745341e+00 6.793497602582584428e-03
4.927799999999933789e+00 -6.529999999999745341e+00 6.017984177630233966e-03
5.045000000000072760e+00 -6.529999999999745341e+00 5.904242208637223467e-03
5.201299999999719148e+00 -6.529999999999745341e+00 5.955943103634046658e-03
5.357500000000072760e+00 -6.529999999999745341e+00 5.500975227662001192e-03
5.474699999999756983e+00 -6.529999999999745341e+00 5.687098449650564852e-03
5.630899999999655847e+00 -6.529999999999745341e+00 6.214447578618162611e-03
5.787199999999756983e+00 -6.529999999999745341e+00 5.718118986648659807e-03
5.904399999999895954e+00 -6.529999999999745341e+00 5.128728783684873872e-03
6.060599999999794818e+00 -6.529999999999745341e+00 5.190769857681061181e-03
6.216899999999895954e+00 -6.529999999999745341e+00 5.108048425686143902e-03
6.334100000000034925e+00 -6.529999999999745341e+00 5.376893079669624841e-03
6.490299999999933789e+00 -6.529999999999745341e+00 5.180429678681696196e-03
6.646600000000034925e+00 -6.529999999999745341e+00 5.180429678681696196e-03
6.802799999999933789e+00 -6.529999999999745341e+00 6.007643998630869848e-03
6.920000000000072760e+00 -6.529999999999745341e+00 4.787502876705838906e-03
7.076199999999971624e+00 -6.529999999999745341e+00 4.932265382696944360e-03
7.232500000000072760e+00 -6.529999999999745341e+00 5.014986814691862506e-03
7.349699999999756983e+00 -6.529999999999745341e+00 4.952945740695674330e-03
7.505899999999655847e+00 -6.529999999999745341e+00 5.500975227662001192e-03
7.662199999999756983e+00 -6.529999999999745341e+00 5.252810931677249356e-03
7.779399999999895954e+00 -6.529999999999745341e+00 5.480294869663272089e-03
7.935599999999794818e+00 -6.529999999999745341e+00 5.252810931677249356e-03
8.091899999999895954e+00 -6.529999999999745341e+00 5.159749320682967093e-03
8.209100000000034925e+00 -6.529999999999745341e+00 5.283831468675343444e-03
8.365299999999933789e+00 -6.529999999999745341e+00 6.028324356629598951e-03
8.521600000000034925e+00 -6.529999999999745341e+00 5.997303819631504863e-03
8.638799999999719148e+00 -6.529999999999745341e+00 5.997303819631504863e-03
8.795000000000072760e+00 -6.529999999999745341e+00 6.162746683621340288e-03
8.951199999999971624e+00 -6.529999999999745341e+00 6.224787757617528464e-03
9.068399999999655847e+00 -6.529999999999745341e+00 6.090365430625787127e-03
9.224699999999756983e+00 -6.529999999999745341e+00 6.142066325622610318e-03
9.380899999999655847e+00 -6.529999999999745341e+00 5.997303819631504863e-03
9.498099999999794818e+00 -6.529999999999745341e+00 6.597034201594655783e-03
9.654399999999895954e+00 -6.529999999999745341e+00 6.204107399618798493e-03
9.810599999999794818e+00 -6.529999999999745341e+00 6.317849368611809860e-03
9.927799999999933789e+00 -6.529999999999745341e+00 6.783157423583219443e-03
1.008410000000003492e+01 -6.529999999999745341e+00 6.886559213576866692e-03
1.024029999999993379e+01 -6.529999999999745341e+00 6.824518139580678516e-03
1.039660000000003492e+01 -6.529999999999745341e+00 7.269145836553358997e-03
1.051379999999971915e+01 -6.529999999999745341e+00 6.783157423583219443e-03
1.067000000000007276e+01 -6.529999999999745341e+00 6.700435991588302165e-03
1.082619999999997162e+01 -6.529999999999745341e+00 7.506969953538745847e-03
1.094339999999965585e+01 -6.529999999999745341e+00 7.858536039517144065e-03
1.109969999999975698e+01 -6.529999999999745341e+00 7.114043151562888558e-03
1.125589999999965585e+01 -6.529999999999745341e+00 7.682752996527945390e-03
1.137309999999979482e+01 -6.529999999999745341e+00 8.416905705482835912e-03
1.152939999999989595e+01 -6.529999999999745341e+00 8.292823557490459560e-03
1.168559999999979482e+01 -6.529999999999745341e+00 7.786154786521592638e-03
1.180279999999993379e+01 -6.529999999999745341e+00 8.561668211473940499e-03
1.195910000000003492e+01 -6.529999999999745341e+00 9.244120025432010432e-03
1.211529999999993379e+01 -6.529999999999745341e+00 8.344524452487284485e-03
1.223250000000007276e+01 -6.529999999999745341e+00 9.378542352423750034e-03
1.238869999999997162e+01 -6.529999999999745341e+00 9.089017340441539125e-03
1.254500000000007276e+01 -6.529999999999745341e+00 9.543985216413584591e-03
1.266219999999975698e+01 -6.529999999999745341e+00 9.616366469409137752e-03
1.281839999999965585e+01 -6.529999999999745341e+00 1.145691833129604785e-02
1.297469999999975698e+01 -6.529999999999745341e+00 1.091922902332908597e-02
1.309189999999989595e+01 -6.529999999999745341e+00 1.073310580134052145e-02
1.324809999999979482e+01 -6.529999999999745341e+00 1.156032012128969597e-02
1.340439999999989595e+01 -6.529999999999745341e+00 1.041256025236021732e-02
1.356059999999979482e+01 -6.529999999999745341e+00 1.119841385631193016e-02
1.367779999999993379e+01 -6.529999999999745341e+00 1.097092991832590916e-02
1.383410000000003492e+01 -6.529999999999745341e+00 1.116739331931383868e-02
1.399029999999993379e+01 -6.529999999999745341e+00 1.209800942925665784e-02
1.410750000000007276e+01 -6.529999999999745341e+00 1.223243175624839744e-02
1.426369999999997162e+01 -6.529999999999745341e+00 1.287352285420900570e-02
1.442000000000007276e+01 -6.529999999999745341e+00 1.237719426223950203e-02
1.453719999999975698e+01 -6.529999999999745341e+00 1.202562817626110468e-02
1.469339999999965585e+01 -6.529999999999745341e+00 1.220141121925030422e-02
1.484969999999975698e+01 -6.529999999999745341e+00 1.317338804519058160e-02
1.496689999999989595e+01 -6.529999999999745341e+00 1.157066030028905922e-02
1.512309999999979482e+01 -6.529999999999745341e+00 1.164304155328461064e-02
1.527939999999989595e+01 -6.529999999999745341e+00 1.174644334327825876e-02
1.539660000000003492e+01 -6.529999999999745341e+00 1.191188620726809332e-02
1.555279999999993379e+01 -6.529999999999745341e+00 1.213937014525411605e-02
1.570910000000003492e+01 -6.529999999999745341e+00 1.237719426223950203e-02
1.582619999999997162e+01 -6.529999999999745341e+00 1.240821479923759699e-02
1.598250000000007276e+01 -6.529999999999745341e+00 1.192222638626745830e-02
1.613869999999997162e+01 -6.529999999999745341e+00 1.174644334327825876e-02
1.625589999999965585e+01 -6.529999999999745341e+00 1.184984513327190514e-02
1.641219999999975698e+01 -6.529999999999745341e+00 1.130181564630557828e-02
1.656839999999965585e+01 -6.529999999999745341e+00 1.211868978725538608e-02
1.672469999999975698e+01 -6.529999999999745341e+00 1.202562817626110468e-02
1.684189999999989595e+01 -6.529999999999745341e+00 1.217039068225220927e-02
1.699809999999979482e+01 -6.529999999999745341e+00 1.171542280628016380e-02
1.715439999999989595e+01 -6.529999999999745341e+00 1.173610316427889377e-02
1.727160000000003492e+01 -6.529999999999745341e+00 1.171542280628016380e-02
1.742779999999993379e+01 -6.529999999999745341e+00 1.199460763926300973e-02
-5.579999999999927240e+00 -6.061200000000098953e+00 2.042081950584527517e-01
-5.423700000000280852e+00 -6.061200000000098953e+00 1.904660971682971271e-01
-5.306600000000344153e+00 -6.061200000000098953e+00 1.838897433247011770e-01
-5.150300000000243017e+00 -6.061200000000098953e+00 1.779648207580652453e-01
-4.994100000000344153e+00 -6.061200000000098953e+00 1.701373052555461840e-01
-4.876900000000205182e+00 -6.061200000000098953e+00 1.619582236670487341e-01
-4.720600000000104046e+00 -6.061200000000098953e+00 1.520730125436561275e-01
-4.564400000000205182e+00 -6.061200000000098953e+00 1.480300025549045329e-01
-4.408100000000104046e+00 -6.061200000000098953e+00 1.395303754174267719e-01
-4.290899999999965075e+00 -6.061200000000098953e+00 1.305033991509814140e-01
-4.134700000000066211e+00 -6.061200000000098953e+00 1.218590095075125640e-01
-4.017499999999927240e+00 -6.061200000000098953e+00 1.147036056399522164e-01
-3.861300000000028376e+00 -6.061200000000098953e+00 1.069794919274268119e-01
-3.704999999999927240e+00 -6.061200000000098953e+00 9.892449248692174180e-02
-3.548700000000280852e+00 -6.061200000000098953e+00 9.205861363134359987e-02
-3.431600000000344153e+00 -6.061200000000098953e+00 8.592688748472035454e-02
-3.275300000000243017e+00 -6.061200000000098953e+00 7.700331300826865344e-02
-3.119100000000344153e+00 -6.061200000000098953e+00 7.400466109845289797e-02
-3.001900000000205182e+00 -6.061200000000098953e+00 6.977552788771275438e-02
-2.845600000000104046e+00 -6.061200000000098953e+00 6.499836519000627699e-02
-2.689400000000205182e+00 -6.061200000000098953e+00 6.372652317308442893e-02
-2.572200000000066211e+00 -6.061200000000098953e+00 6.034528464029217942e-02
-2.415899999999965075e+00 -6.061200000000098953e+00 5.645737733653106993e-02
-2.259700000000066211e+00 -6.061200000000098953e+00 5.383097187069244699e-02
-2.142499999999927240e+00 -6.061200000000098953e+00 5.339668435271912456e-02
-1.986200000000280852e+00 -6.061200000000098953e+00 5.265219146476487339e-02
-1.829999999999927240e+00 -6.061200000000098953e+00 5.002578599892624350e-02
-1.712800000000243017e+00 -6.061200000000098953e+00 4.832999664303043452e-02
-1.556600000000344153e+00 -6.061200000000098953e+00 4.684101086712193218e-02
-1.400300000000243017e+00 -6.061200000000098953e+00 4.454549112926297488e-02
-1.244100000000344153e+00 -6.061200000000098953e+00 4.239473389739512738e-02
-1.126900000000205182e+00 -6.061200000000098953e+00 4.043009988751584266e-02
-9.706000000001040462e-01 -6.061200000000098953e+00 3.853784713063210243e-02
-8.533999999999650754e-01 -6.061200000000098953e+00 3.594246220179157097e-02
-6.972000000000662112e-01 -6.061200000000098953e+00 3.541511307282398102e-02
-5.408999999999650754e-01 -6.061200000000098953e+00 3.441211570988560176e-02
-3.847000000000662112e-01 -6.061200000000098953e+00 3.152720576906285765e-02
-2.674999999999272404e-01 -6.061200000000098953e+00 3.101019681909462575e-02
-1.112000000002808520e-01 -6.061200000000098953e+00 2.953155122218547798e-02
5.899999999655847205e-03 -6.061200000000098953e+00 2.964529319117849282e-02
1.621999999997569830e-01 -6.061200000000098953e+00 2.736011363231890398e-02
3.183999999996558472e-01 -6.061200000000098953e+00 2.645017788037480957e-02
4.746999999997569830e-01 -6.061200000000098953e+00 2.432010100650568857e-02
5.918999999998959538e-01 -6.061200000000098953e+00 2.449588404949488984e-02
7.480999999997948180e-01 -6.061200000000098953e+00 2.202458126864673474e-02
9.043999999998959538e-01 -6.061200000000098953e+00 2.215900359563847608e-02
1.021600000000034925e+00 -6.061200000000098953e+00 2.131110891769057158e-02
1.177799999999933789e+00 -6.061200000000098953e+00 1.938783562380874334e-02
1.334100000000034925e+00 -6.061200000000098953e+00 1.920171240182018055e-02
1.451299999999719148e+00 -6.061200000000098953e+00 1.887082667384051143e-02
1.607500000000072760e+00 -6.061200000000098953e+00 1.879844542084496001e-02
1.763799999999719148e+00 -6.061200000000098953e+00 1.695789355895805164e-02
1.880899999999655847e+00 -6.061200000000098953e+00 1.585149440602602947e-02
2.037199999999756983e+00 -6.061200000000098953e+00 1.560333011004127676e-02
2.193399999999655847e+00 -6.061200000000098953e+00 1.446591042011116657e-02
2.349699999999756983e+00 -6.061200000000098953e+00 1.425910684012387207e-02
2.466899999999895954e+00 -6.061200000000098953e+00 1.396958182814166116e-02
2.623099999999794818e+00 -6.061200000000098953e+00 1.405230326013657757e-02
2.740299999999933789e+00 -6.061200000000098953e+00 1.248059605223315015e-02
2.896600000000034925e+00 -6.061200000000098953e+00 1.127079510930748332e-02
3.052799999999933789e+00 -6.061200000000098953e+00 1.233583354624204383e-02
3.209100000000034925e+00 -6.061200000000098953e+00 1.130181564630557828e-02
3.326299999999719148e+00 -6.061200000000098953e+00 1.165338173228397736e-02
3.482500000000072760e+00 -6.061200000000098953e+00 1.076412633833861640e-02
3.638699999999971624e+00 -6.061200000000098953e+00 1.054698257935195865e-02
3.755899999999655847e+00 -6.061200000000098953e+00 9.471603963418031430e-03
3.912199999999756983e+00 -6.061200000000098953e+00 9.440583426419938209e-03
4.029399999999895954e+00 -6.061200000000098953e+00 9.843850407395160484e-03
4.185599999999794818e+00 -6.061200000000098953e+00 9.244120025432010432e-03
4.341899999999895954e+00 -6.061200000000098953e+00 8.251462841493001354e-03
4.498099999999794818e+00 -6.061200000000098953e+00 8.551328032474577248e-03
4.615299999999933789e+00 -6.061200000000098953e+00 8.623709285470130409e-03
4.771600000000034925e+00 -6.061200000000098953e+00 7.465609237541287642e-03
4.927799999999933789e+00 -6.061200000000098953e+00 7.765474428522862668e-03
5.045000000000072760e+00 -6.061200000000098953e+00 7.093362793564159455e-03
5.201299999999719148e+00 -6.061200000000098953e+00 7.196764583557806703e-03
5.357500000000072760e+00 -6.061200000000098953e+00 6.204107399618798493e-03
5.474699999999756983e+00 -6.061200000000098953e+00 7.227785120555899924e-03
5.630899999999655847e+00 -6.061200000000098953e+00 6.286828831613715772e-03
5.787199999999756983e+00 -6.061200000000098953e+00 6.441931516604186211e-03
5.904399999999895954e+00 -6.061200000000098953e+00 6.069685072627058024e-03
6.060599999999794818e+00 -6.061200000000098953e+00 6.214447578618162611e-03
6.216899999999895954e+00 -6.061200000000098953e+00 6.069685072627058024e-03
6.334100000000034925e+00 -6.061200000000098953e+00 6.214447578618162611e-03
6.490299999999933789e+00 -6.061200000000098953e+00 5.625057375654377544e-03
6.646600000000034925e+00 -6.061200000000098953e+00 6.297169010613080757e-03
6.802799999999933789e+00 -6.061200000000098953e+00 6.224787757617528464e-03
6.920000000000072760e+00 -6.061200000000098953e+00 6.028324356629598951e-03
7.076199999999971624e+00 -6.061200000000098953e+00 6.121385967623881215e-03
7.232500000000072760e+00 -6.061200000000098953e+00 5.873221671639129379e-03
7.349699999999756983e+00 -6.061200000000098953e+00 5.656077912652471631e-03
7.505899999999655847e+00 -6.061200000000098953e+00 6.080025251626422142e-03
7.662199999999756983e+00 -6.061200000000098953e+00 5.914582387636588452e-03
7.779399999999895954e+00 -6.061200000000098953e+00 5.542335943659460265e-03
7.935599999999794818e+00 -6.061200000000098953e+00 5.852541313640400276e-03
8.091899999999895954e+00 -6.061200000000098953e+00 6.017984177630233966e-03
8.209100000000034925e+00 -6.061200000000098953e+00 6.524652948599102623e-03
8.365299999999933789e+00 -6.061200000000098953e+00 5.438934153665813016e-03
8.521600000000034925e+00 -6.061200000000098953e+00 6.731456528586396253e-03
8.638799999999719148e+00 -6.061200000000098953e+00 6.597034201594655783e-03
8.795000000000072760e+00 -6.061200000000098953e+00 5.842201134641035291e-03
8.951199999999971624e+00 -6.061200000000098953e+00 6.628054738592749871e-03
9.068399999999655847e+00 -6.061200000000098953e+00 6.483292232601645284e-03
9.224699999999756983e+00 -6.061200000000098953e+00 6.876219034577501707e-03
9.380899999999655847e+00 -6.061200000000098953e+00 7.196764583557806703e-03
9.498099999999794818e+00 -6.061200000000098953e+00 7.393227984545735348e-03
9.654399999999895954e+00 -6.061200000000098953e+00 7.020981540568607161e-03
9.810599999999794818e+00 -6.061200000000098953e+00 7.176084225559076733e-03
9.927799999999933789e+00 -6.061200000000098953e+00 6.741796707585761238e-03
1.008410000000003492e+01 -6.061200000000098953e+00 7.258805657553994879e-03
1.024029999999993379e+01 -6.061200000000098953e+00 8.540987853475212263e-03
1.039660000000003492e+01 -6.061200000000098953e+00 8.561668211473940499e-03
1.051379999999971915e+01 -6.061200000000098953e+00 7.351867268548276275e-03
1.067000000000007276e+01 -6.061200000000098953e+00 7.817175323519685859e-03
1.082619999999997162e+01 -6.061200000000098953e+00 8.117040514501260018e-03
1.094339999999965585e+01 -6.061200000000098953e+00 8.499627137477754057e-03
1.109969999999975698e+01 -6.061200000000098953e+00 8.261803020492368074e-03
1.125589999999965585e+01 -6.061200000000098953e+00 8.447926242480930867e-03
1.137309999999979482e+01 -6.061200000000098953e+00 8.592688748472035454e-03
1.152939999999989595e+01 -6.061200000000098953e+00 8.933914655451069553e-03
1.168559999999979482e+01 -6.061200000000098953e+00 8.665070001467588615e-03
1.180279999999993379e+01 -6.061200000000098953e+00 1.008167452438054820e-02
1.195910000000003492e+01 -6.061200000000098953e+00 8.685750359466316850e-03
1.211529999999993379e+01 -6.061200000000098953e+00 9.905891481391348660e-03
1.223250000000007276e+01 -6.061200000000098953e+00 1.021609685137228780e-02
1.238869999999997162e+01 -6.061200000000098953e+00 9.171738772436457271e-03
1.254500000000007276e+01 -6.061200000000098953e+00 1.047460132635640549e-02
1.266219999999975698e+01 -6.061200000000098953e+00 1.034017899936466416e-02
1.281839999999965585e+01 -6.061200000000098953e+00 1.060902365334814509e-02
1.297469999999975698e+01 -6.061200000000098953e+00 1.149827904729350606e-02
1.309189999999989595e+01 -6.061200000000098953e+00 1.115705314031447196e-02
1.324809999999979482e+01 -6.061200000000098953e+00 1.192222638626745830e-02
1.340439999999989595e+01 -6.061200000000098953e+00 1.263569873722361972e-02
1.356059999999979482e+01 -6.061200000000098953e+00 1.198426746026364474e-02
1.367779999999993379e+01 -6.061200000000098953e+00 1.267705945322107793e-02
1.383410000000003492e+01 -6.061200000000098953e+00 1.255297730522870157e-02
1.399029999999993379e+01 -6.061200000000098953e+00 1.335951126717914612e-02
1.410750000000007276e+01 -6.061200000000098953e+00 1.388686039614674302e-02
1.426369999999997162e+01 -6.061200000000098953e+00 1.366971663716008700e-02
1.442000000000007276e+01 -6.061200000000098953e+00 1.442454970411370663e-02
1.453719999999975698e+01 -6.061200000000098953e+00 1.338019162517787609e-02
1.469339999999965585e+01 -6.061200000000098953e+00 1.396958182814166116e-02
1.484969999999975698e+01 -6.061200000000098953e+00 1.403162290213784934e-02
1.496689999999989595e+01 -6.061200000000098953e+00 1.443488988311307161e-02
1.512309999999979482e+01 -6.061200000000098953e+00 1.336985144617851111e-02
1.527939999999989595e+01 -6.061200000000098953e+00 1.391788093314483797e-02
1.539660000000003492e+01 -6.061200000000098953e+00 1.474509525309401076e-02
1.555279999999993379e+01 -6.061200000000098953e+00 1.389720057514610974e-02
1.570910000000003492e+01 -6.061200000000098953e+00 1.472441489509528079e-02
1.582619999999997162e+01 -6.061200000000098953e+00 1.363869610016199205e-02
1.598250000000007276e+01 -6.061200000000098953e+00 1.486917740108638711e-02
1.613869999999997162e+01 -6.061200000000098953e+00 1.424876666112450709e-02
1.625589999999965585e+01 -6.061200000000098953e+00 1.406264343913594256e-02
1.641219999999975698e+01 -6.061200000000098953e+00 1.365937645816072028e-02
1.656839999999965585e+01 -6.061200000000098953e+00 1.375243806915500341e-02
1.672469999999975698e+01 -6.061200000000098953e+00 1.313202732919312339e-02
1.684189999999989595e+01 -6.061200000000098953e+00 1.335951126717914612e-02
1.699809999999979482e+01 -6.061200000000098953e+00 1.373175771115627344e-02
1.715439999999989595e+01 -6.061200000000098953e+00 1.331815055118168792e-02
1.727160000000003492e+01 -6.061200000000098953e+00 1.454863185210608124e-02
1.742779999999993379e+01 -6.061200000000098953e+00 1.418672558712831891e-02
-5.579999999999927240e+00 -5.514400000000023283e+00 2.447416967359622442e-01
-5.423700000000280852e+00 -5.514400000000023283e+00 2.463857851968612178e-01
-5.306600000000344153e+00 -5.514400000000023283e+00 2.430252270220676913e-01
-5.150300000000243017e+00 -5.514400000000023283e+00 2.356836999325187809e-01
-4.994100000000344153e+00 -5.514400000000023283e+00 2.264499200860861372e-01
-4.876900000000205182e+00 -5.514400000000023283e+00 2.143932713728269324e-01
-4.720600000000104046e+00 -5.514400000000023283e+00 2.043012566694470400e-01
-4.564400000000205182e+00 -5.514400000000023283e+00 1.968873483269025781e-01
-4.408100000000104046e+00 -5.514400000000023283e+00 1.863920666425474548e-01
-4.290899999999965075e+00 -5.514400000000023283e+00 1.794021056389769053e-01
-4.134700000000066211e+00 -5.514400000000023283e+00 1.723811240984083060e-01
-4.017499999999927240e+00 -5.514400000000023283e+00 1.618755022350538142e-01
-3.861300000000028376e+00 -5.514400000000023283e+00 1.529002268636052986e-01
-3.704999999999927240e+00 -5.514400000000023283e+00 1.457034622800474910e-01
-3.548700000000280852e+00 -5.514400000000023283e+00 1.338432769677762035e-01
-3.431600000000344153e+00 -5.514400000000023283e+00 1.266982132792152382e-01
-3.275300000000243017e+00 -5.514400000000023283e+00 1.167406209028270664e-01
-3.119100000000344153e+00 -5.514400000000023283e+00 1.100608652692374873e-01
-3.001900000000205182e+00 -5.514400000000023283e+00 1.011786515087832461e-01
-2.845600000000104046e+00 -5.514400000000023283e+00 9.323739403727117347e-02
-2.689400000000205182e+00 -5.514400000000023283e+00 8.676444198366889404e-02
-2.572200000000066211e+00 -5.514400000000023283e+00 8.242156680393573909e-02
-2.415899999999965075e+00 -5.514400000000023283e+00 7.513174060938365706e-02
-2.259700000000066211e+00 -5.514400000000023283e+00 7.036491809067653425e-02
-2.142499999999927240e+00 -5.514400000000023283e+00 6.732490546486333272e-02
-1.986200000000280852e+00 -5.514400000000023283e+00 6.581523933095607959e-02
-1.829999999999927240e+00 -5.514400000000023283e+00 6.429523301804948576e-02
-1.712800000000243017e+00 -5.514400000000023283e+00 6.147236415122293157e-02
-1.556600000000344153e+00 -5.514400000000023283e+00 5.940432835134999701e-02
-1.400300000000243017e+00 -5.514400000000023283e+00 5.808078543943131361e-02
-1.244100000000344153e+00 -5.514400000000023283e+00 5.581628623857045474e-02
-1.126900000000205182e+00 -5.514400000000023283e+00 5.344838524771594601e-02
-9.706000000001040462e-01 -5.514400000000023283e+00 4.969490027094657786e-02
-8.533999999999650754e-01 -5.514400000000023283e+00 4.829897610603234998e-02
-6.972000000000662112e-01 -5.514400000000023283e+00 4.750278232308127041e-02
-5.408999999999650754e-01 -5.514400000000023283e+00 4.569325099819245006e-02
-3.847000000000662112e-01 -5.514400000000023283e+00 4.228099192840211601e-02
-2.674999999999272404e-01 -5.514400000000023283e+00 4.000615254854188868e-02
-1.112000000002808520e-01 -5.514400000000023283e+00 4.013023469653426156e-02
5.899999999655847205e-03 -5.514400000000023283e+00 3.692477920673121333e-02
1.621999999997569830e-01 -5.514400000000023283e+00 3.789675603267149417e-02
3.183999999996558472e-01 -5.514400000000023283e+00 3.379170496992372347e-02
4.746999999997569830e-01 -5.514400000000023283e+00 3.289210939697899405e-02
5.918999999998959538e-01 -5.514400000000023283e+00 3.059658965912004369e-02
7.480999999997948180e-01 -5.514400000000023283e+00 2.916964495720771738e-02
9.043999999998959538e-01 -5.514400000000023283e+00 2.901454227221724955e-02
1.021600000000034925e+00 -5.514400000000023283e+00 2.758759757030492324e-02
1.177799999999933789e+00 -5.514400000000023283e+00 2.724637166332588914e-02
1.334100000000034925e+00 -5.514400000000023283e+00 2.460962601848790121e-02
1.451299999999719148e+00 -5.514400000000023283e+00 2.406159653152157435e-02
1.607500000000072760e+00 -5.514400000000023283e+00 2.359628847655016390e-02
1.763799999999719148e+00 -5.514400000000023283e+00 2.213832323763974610e-02
1.880899999999655847e+00 -5.514400000000023283e+00 2.040117316574648412e-02
2.037199999999756983e+00 -5.514400000000023283e+00 1.997722582677253014e-02
2.193399999999655847e+00 -5.514400000000023283e+00 1.935681508681065185e-02
2.349699999999756983e+00 -5.514400000000023283e+00 1.865368291485385369e-02
2.466899999999895954e+00 -5.514400000000023283e+00 1.847789987186465588e-02
2.623099999999794818e+00 -5.514400000000023283e+00 1.673040962097202544e-02
2.740299999999933789e+00 -5.514400000000023283e+00 1.685449176896440179e-02
2.896600000000034925e+00 -5.514400000000023283e+00 1.532414527705843257e-02
3.052799999999933789e+00 -5.514400000000023283e+00 1.439352916711561341e-02
3.209100000000034925e+00 -5.514400000000023283e+00 1.445557024111179985e-02
3.326299999999719148e+00 -5.514400000000023283e+00 1.419706576612768389e-02
3.482500000000072760e+00 -5.514400000000023283e+00 1.266671927422171468e-02
3.638699999999971624e+00 -5.514400000000023283e+00 1.305964607619757196e-02
3.755899999999655847e+00 -5.514400000000023283e+00 1.227379247224585739e-02
3.912199999999756983e+00 -5.514400000000023283e+00 1.205664871325919790e-02
4.029399999999895954e+00 -5.514400000000023283e+00 1.058834329534941686e-02
4.185599999999794818e+00 -5.514400000000023283e+00 1.239787462023823374e-02
4.341899999999895954e+00 -5.514400000000023283e+00 1.073310580134052145e-02
4.498099999999794818e+00 -5.514400000000023283e+00 1.067106472734433327e-02
4.615299999999933789e+00 -5.514400000000023283e+00 1.026779774636911099e-02
4.771600000000034925e+00 -5.514400000000023283e+00 9.378542352423750034e-03
4.927799999999933789e+00 -5.514400000000023283e+00 9.213099488433915477e-03
5.045000000000072760e+00 -5.514400000000023283e+00 9.068336982442810890e-03
5.201299999999719148e+00 -5.514400000000023283e+00 8.820172686458058187e-03
5.357500000000072760e+00 -5.514400000000023283e+00 8.861533402455516392e-03
5.474699999999756983e+00 -5.514400000000023283e+00 8.282483378491096310e-03
5.630899999999655847e+00 -5.514400000000023283e+00 8.509967316477117308e-03
5.787199999999756983e+00 -5.514400000000023283e+00 8.106700335501896768e-03
5.904399999999895954e+00 -5.514400000000023283e+00 8.282483378491096310e-03
6.060599999999794818e+00 -5.514400000000023283e+00 7.724113712525404463e-03
6.216899999999895954e+00 -5.514400000000023283e+00 7.289826194552088100e-03
6.334100000000034925e+00 -5.514400000000023283e+00 7.475949416540652627e-03
6.490299999999933789e+00 -5.514400000000023283e+00 7.382887805546369496e-03
6.646600000000034925e+00 -5.514400000000023283e+00 6.348869905609903080e-03
6.802799999999933789e+00 -5.514400000000023283e+00 7.165744046559712616e-03
6.920000000000072760e+00 -5.514400000000023283e+00 7.031321719567971279e-03
7.076199999999971624e+00 -5.514400000000023283e+00 7.817175323519685859e-03
7.232500000000072760e+00 -5.514400000000023283e+00 6.948600287573054868e-03
7.349699999999756983e+00 -5.514400000000023283e+00 6.762477065584490341e-03
7.505899999999655847e+00 -5.514400000000023283e+00 7.569011027534934023e-03
7.662199999999756983e+00 -5.514400000000023283e+00 7.062342256566066234e-03
7.779399999999895954e+00 -5.514400000000023283e+00 6.731456528586396253e-03
7.935599999999794818e+00 -5.514400000000023283e+00 6.669415454590208077e-03
8.091899999999895954e+00 -5.514400000000023283e+00 6.514312769599738505e-03
8.209100000000034925e+00 -5.514400000000023283e+00 6.431591337604821226e-03
8.365299999999933789e+00 -5.514400000000023283e+00 6.927919929574324898e-03
8.521600000000034925e+00 -5.514400000000023283e+00 6.958940466572418986e-03
8.638799999999719148e+00 -5.514400000000023283e+00 6.845198497579407619e-03
8.795000000000072760e+00 -5.514400000000023283e+00 6.297169010613080757e-03
8.951199999999971624e+00 -5.514400000000023283e+00 7.300166373551453085e-03
9.068399999999655847e+00 -5.514400000000023283e+00 6.855538676578771737e-03
9.224699999999756983e+00 -5.514400000000023283e+00 7.424248521543828569e-03
9.380899999999655847e+00 -5.514400000000023283e+00 7.331186910549547173e-03
9.498099999999794818e+00 -5.514400000000023283e+00 8.458266421480295852e-03
9.654399999999895954e+00 -5.514400000000023283e+00 7.620711922531757214e-03
9.810599999999794818e+00 -5.514400000000023283e+00 8.179081588497449928e-03
9.927799999999933789e+00 -5.514400000000023283e+00 7.651732459529852169e-03
1.008410000000003492e+01 -5.514400000000023283e+00 8.561668211473940499e-03
1.024029999999993379e+01 -5.514400000000023283e+00 7.920577113513332240e-03
1.039660000000003492e+01 -5.514400000000023283e+00 8.303163736489826280e-03
1.051379999999971915e+01 -5.514400000000023283e+00 9.037316445444715934e-03
1.067000000000007276e+01 -5.514400000000023283e+00 8.675410180466953600e-03
1.082619999999997162e+01 -5.514400000000023283e+00 8.385885168484740956e-03
1.094339999999965585e+01 -5.514400000000023283e+00 8.572008390473307218e-03
1.109969999999975698e+01 -5.514400000000023283e+00 9.337181636426291828e-03
1.125589999999965585e+01 -5.514400000000023283e+00 9.161398593437092286e-03
1.137309999999979482e+01 -5.514400000000023283e+00 9.512964679415491370e-03
1.152939999999989595e+01 -5.514400000000023283e+00 9.926571839390076896e-03
1.168559999999979482e+01 -5.514400000000023283e+00 9.895551302391983675e-03
1.180279999999993379e+01 -5.514400000000023283e+00 1.139487725729985967e-02
1.195910000000003492e+01 -5.514400000000023283e+00 1.056766293735068689e-02
1.211529999999993379e+01 -5.514400000000023283e+00 1.049528168435513373e-02
1.223250000000007276e+01 -5.514400000000023283e+00 1.083650759133416783e-02
1.238869999999997162e+01 -5.514400000000023283e+00 1.104331117132146232e-02
1.254500000000007276e+01 -5.514400000000023283e+00 1.225311211424712568e-02
1.266219999999975698e+01 -5.514400000000023283e+00 1.182916477527317690e-02
1.281839999999965585e+01 -5.514400000000023283e+00 1.180848441727444693e-02
1.297469999999975698e+01 -5.514400000000023283e+00 1.166372191128334061e-02
1.309189999999989595e+01 -5.514400000000023283e+00 1.217039068225220927e-02
1.324809999999979482e+01 -5.514400000000023283e+00 1.183950495427254015e-02
1.340439999999989595e+01 -5.514400000000023283e+00 1.282182195921218251e-02
1.356059999999979482e+01 -5.514400000000023283e+00 1.322508894018740479e-02
1.367779999999993379e+01 -5.514400000000023283e+00 1.260467820022552476e-02
1.383410000000003492e+01 -5.514400000000023283e+00 1.437284880911688170e-02
1.399029999999993379e+01 -5.514400000000023283e+00 1.441420952511434164e-02
1.410750000000007276e+01 -5.514400000000023283e+00 1.401094254413911937e-02
1.426369999999997162e+01 -5.514400000000023283e+00 1.534482563505716254e-02
1.442000000000007276e+01 -5.514400000000023283e+00 1.570673190003492661e-02
1.453719999999975698e+01 -5.514400000000023283e+00 1.501393990707749169e-02
1.469339999999965585e+01 -5.514400000000023283e+00 1.675108997897075541e-02
1.484969999999975698e+01 -5.514400000000023283e+00 1.683381141096567182e-02
1.496689999999989595e+01 -5.514400000000023283e+00 1.564469082603873670e-02
1.512309999999979482e+01 -5.514400000000023283e+00 1.682347123196630684e-02
1.527939999999989595e+01 -5.514400000000023283e+00 1.609965870201078217e-02
1.539660000000003492e+01 -5.514400000000023283e+00 1.752660340392310501e-02
1.555279999999993379e+01 -5.514400000000023283e+00 1.738184089793199869e-02
1.570910000000003492e+01 -5.514400000000023283e+00 1.655462657798282763e-02
1.582619999999997162e+01 -5.514400000000023283e+00 1.768170608891357631e-02
1.598250000000007276e+01 -5.514400000000023283e+00 1.683381141096567182e-02
1.613869999999997162e+01 -5.514400000000023283e+00 1.708197570695042453e-02
1.625589999999965585e+01 -5.514400000000023283e+00 1.734048018193454221e-02
1.641219999999975698e+01 -5.514400000000023283e+00 1.792987038489832902e-02
1.656839999999965585e+01 -5.514400000000023283e+00 1.704061499095296806e-02
1.672469999999975698e+01 -5.514400000000023283e+00 1.705095516995233304e-02
1.684189999999989595e+01 -5.514400000000023283e+00 1.712333642294788100e-02
1.699809999999979482e+01 -5.514400000000023283e+00 1.644088460898981627e-02
1.715439999999989595e+01 -5.514400000000023283e+00 1.694755337995868319e-02
1.727160000000003492e+01 -5.514400000000023283e+00 1.629612210299870995e-02
1.742779999999993379e+01 -5.514400000000023283e+00 1.698891409595614313e-02
-5.579999999999927240e+00 -5.045599999999922147e+00 1.904867775262958363e-01
-5.423700000000280852e+00 -5.045599999999922147e+00 2.245059664342055894e-01
-5.306600000000344153e+00 -5.045599999999922147e+00 2.534688078114260001e-01
-5.150300000000243017e+00 -5.045599999999922147e+00 2.791331320878491229e-01
-4.994100000000344153e+00 -5.045599999999922147e+00 2.794846981738274838e-01
-4.876900000000205182e+00 -5.045599999999922147e+00 2.804049741047709432e-01
-4.720600000000104046e+00 -5.045599999999922147e+00 2.731254880892182157e-01
-4.564400000000205182e+00 -5.045599999999922147e+00 2.625888456888656464e-01
-4.408100000000104046e+00 -5.045599999999922147e+00 2.519694818565181293e-01
-4.290899999999965075e+00 -5.045599999999922147e+00 2.381136419973695073e-01
-4.134700000000066211e+00 -5.045599999999922147e+00 2.294278916379031696e-01
-4.017499999999927240e+00 -5.045599999999922147e+00 2.213522118393993765e-01
-3.861300000000028376e+00 -5.045599999999922147e+00 2.089750175771598606e-01
-3.704999999999927240e+00 -5.045599999999922147e+00 1.980764689118295063e-01
-3.548700000000280852e+00 -5.045599999999922147e+00 1.899077275023314249e-01
-3.431600000000344153e+00 -5.045599999999922147e+00 1.804774842549108638e-01
-3.275300000000243017e+00 -5.045599999999922147e+00 1.696926775585735070e-01
-3.119100000000344153e+00 -5.045599999999922147e+00 1.608621646931160942e-01
-3.001900000000205182e+00 -5.045599999999922147e+00 1.521040330806542329e-01
-2.845600000000104046e+00 -5.045599999999922147e+00 1.373175771115627553e-01
-2.689400000000205182e+00 -5.045599999999922147e+00 1.302345544969979452e-01
-2.572200000000066211e+00 -5.045599999999922147e+00 1.195117888746567852e-01
-2.415899999999965075e+00 -5.045599999999922147e+00 1.121909421431066117e-01
-2.259700000000066211e+00 -5.045599999999922147e+00 1.034845114256415649e-01
-2.142499999999927240e+00 -5.045599999999922147e+00 9.409562889421843601e-02
-1.986200000000280852e+00 -5.045599999999922147e+00 9.057996803443445211e-02
-1.829999999999927240e+00 -5.045599999999922147e+00 8.215272214995227029e-02
-1.712800000000243017e+00 -5.045599999999922147e+00 7.935053364112443219e-02
-1.556600000000344153e+00 -5.045599999999922147e+00 7.415976378344338316e-02
-1.400300000000243017e+00 -5.045599999999922147e+00 7.405636199344972637e-02
-1.244100000000344153e+00 -5.045599999999922147e+00 7.178152261358949904e-02
-1.126900000000205182e+00 -5.045599999999922147e+00 6.709742152687730998e-02
-9.706000000001040462e-01 -5.045599999999922147e+00 6.722150367486967593e-02
-8.533999999999650754e-01 -5.045599999999922147e+00 6.660109293490779070e-02
-6.972000000000662112e-01 -5.045599999999922147e+00 6.194801238519370007e-02
-5.408999999999650754e-01 -5.045599999999922147e+00 5.994201765931696235e-02
-3.847000000000662112e-01 -5.045599999999922147e+00 5.756377648946308517e-02
-2.674999999999272404e-01 -5.045599999999922147e+00 5.432730046266195240e-02
-1.112000000002808520e-01 -5.045599999999922147e+00 5.118388604685508714e-02
5.899999999655847205e-03 -5.045599999999922147e+00 5.093572175087033443e-02
1.621999999997569830e-01 -5.045599999999922147e+00 4.531066437521595602e-02
3.183999999996558472e-01 -5.045599999999922147e+00 4.582767332518419140e-02
4.746999999997569830e-01 -5.045599999999922147e+00 4.307718571135319557e-02
5.918999999998959538e-01 -5.045599999999922147e+00 4.213622942241100622e-02
7.480999999997948180e-01 -5.045599999999922147e+00 4.056452221450757706e-02
9.043999999998959538e-01 -5.045599999999922147e+00 3.988207040054950886e-02
1.021600000000034925e+00 -5.045599999999922147e+00 3.587008094879601955e-02
1.177799999999933789e+00 -5.045599999999922147e+00 3.483606304885954880e-02
1.334100000000034925e+00 -5.045599999999922147e+00 3.309891297696628681e-02
1.451299999999719148e+00 -5.045599999999922147e+00 3.092747538709970934e-02
1.607500000000072760e+00 -5.045599999999922147e+00 2.900420209321788109e-02
1.763799999999719148e+00 -5.045599999999922147e+00 2.814596723627061856e-02
1.880899999999655847e+00 -5.045599999999922147e+00 2.788746276128650087e-02
2.037199999999756983e+00 -5.045599999999922147e+00 2.515765550545422807e-02
2.193399999999655847e+00 -5.045599999999922147e+00 2.557126266542881360e-02
2.349699999999756983e+00 -5.045599999999922147e+00 2.389615366753173806e-02
2.466899999999895954e+00 -5.045599999999922147e+00 2.318268131657557490e-02
2.623099999999794818e+00 -5.045599999999922147e+00 2.200390091064800477e-02
2.740299999999933789e+00 -5.045599999999922147e+00 2.064933746173123683e-02
2.896600000000034925e+00 -5.045599999999922147e+00 1.959463920379603957e-02
3.052799999999933789e+00 -5.045599999999922147e+00 1.863300255685512719e-02
3.209100000000034925e+00 -5.045599999999922147e+00 1.806429271189006688e-02
3.326299999999719148e+00 -5.045599999999922147e+00 1.780578823690595267e-02
3.482500000000072760e+00 -5.045599999999922147e+00 1.618238013400569858e-02
3.638699999999971624e+00 -5.045599999999922147e+00 1.609965870201078217e-02
3.755899999999655847e+00 -5.045599999999922147e+00 1.558264975204254853e-02
3.912199999999756983e+00 -5.045599999999922147e+00 1.502428008607685668e-02
4.029399999999895954e+00 -5.045599999999922147e+00 1.447625059911052982e-02
4.185599999999794818e+00 -5.045599999999922147e+00 1.347325323617215749e-02
4.341899999999895954e+00 -5.045599999999922147e+00 1.453829167310671799e-02
4.498099999999794818e+00 -5.045599999999922147e+00 1.258399784222679653e-02
4.615299999999933789e+00 -5.045599999999922147e+00 1.200494781826237645e-02
4.771600000000034925e+00 -5.045599999999922147e+00 1.219107104025093924e-02
4.927799999999933789e+00 -5.045599999999922147e+00 1.191188620726809332e-02
5.045000000000072760e+00 -5.045599999999922147e+00 1.108467188731892053e-02
5.201299999999719148e+00 -5.045599999999922147e+00 1.095024956032717919e-02
5.357500000000072760e+00 -5.045599999999922147e+00 1.055732275835132190e-02
5.474699999999756983e+00 -5.045599999999922147e+00 1.049528168435513373e-02
5.630899999999655847e+00 -5.045599999999922147e+00 1.007133434538118322e-02
5.787199999999756983e+00 -5.045599999999922147e+00 1.042290043135958230e-02
5.904399999999895954e+00 -5.045599999999922147e+00 9.254460204431373682e-03
6.060599999999794818e+00 -5.045599999999922147e+00 9.440583426419938209e-03
6.216899999999895954e+00 -5.045599999999922147e+00 9.730108438402149118e-03
6.334100000000034925e+00 -5.045599999999922147e+00 9.285480741429468637e-03
6.490299999999933789e+00 -5.045599999999922147e+00 8.975275371448529493e-03
6.646600000000034925e+00 -5.045599999999922147e+00 8.509967316477117308e-03
6.802799999999933789e+00 -5.045599999999922147e+00 9.182078951435822256e-03
6.920000000000072760e+00 -5.045599999999922147e+00 8.013638724507615371e-03
7.076199999999971624e+00 -5.045599999999922147e+00 8.313503915489189530e-03
7.232500000000072760e+00 -5.045599999999922147e+00 8.623709285470130409e-03
7.349699999999756983e+00 -5.045599999999922147e+00 8.499627137477754057e-03
7.505899999999655847e+00 -5.045599999999922147e+00 8.241122662493636369e-03
7.662199999999756983e+00 -5.045599999999922147e+00 8.148061051499354973e-03
7.779399999999895954e+00 -5.045599999999922147e+00 8.241122662493636369e-03
7.935599999999794818e+00 -5.045599999999922147e+00 7.982618187509520416e-03
8.091899999999895954e+00 -5.045599999999922147e+00 7.775814607522227653e-03
8.209100000000034925e+00 -5.045599999999922147e+00 8.478946779479025822e-03
8.365299999999933789e+00 -5.045599999999922147e+00 7.713773533526039478e-03
8.521600000000034925e+00 -5.045599999999922147e+00 7.651732459529852169e-03
8.638799999999719148e+00 -5.045599999999922147e+00 8.375544989485377706e-03
8.795000000000072760e+00 -5.045599999999922147e+00 7.610371743532393096e-03
8.951199999999971624e+00 -5.045599999999922147e+00 7.992958366508885401e-03
9.068399999999655847e+00 -5.045599999999922147e+00 7.289826194552088100e-03
9.224699999999756983e+00 -5.045599999999922147e+00 9.037316445444715934e-03
9.380899999999655847e+00 -5.045599999999922147e+00 7.724113712525404463e-03
9.498099999999794818e+00 -5.045599999999922147e+00 8.375544989485377706e-03
9.654399999999895954e+00 -5.045599999999922147e+00 8.933914655451069553e-03
9.810599999999794818e+00 -5.045599999999922147e+00 8.396225347484107676e-03
9.927799999999933789e+00 -5.045599999999922147e+00 8.665070001467588615e-03
1.008410000000003492e+01 -5.045599999999922147e+00 9.130378056438997331e-03
1.024029999999993379e+01 -5.045599999999922147e+00 9.244120025432010432e-03
1.039660000000003492e+01 -5.045599999999922147e+00 9.233779846432645447e-03
1.051379999999971915e+01 -5.045599999999922147e+00 9.512964679415491370e-03
1.067000000000007276e+01 -5.045599999999922147e+00 9.492284321416763135e-03
1.082619999999997162e+01 -5.045599999999922147e+00 9.554325395412949576e-03
1.094339999999965585e+01 -5.045599999999922147e+00 9.926571839390076896e-03
1.109969999999975698e+01 -5.045599999999922147e+00 1.029881828336720595e-02
1.125589999999965585e+01 -5.045599999999922147e+00 1.080548705433607287e-02
1.137309999999979482e+01 -5.045599999999922147e+00 1.116739331931383868e-02
1.152939999999989595e+01 -5.045599999999922147e+00 1.101229063432336737e-02
1.168559999999979482e+01 -5.045599999999922147e+00 1.106399152932019056e-02
1.180279999999993379e+01 -5.045599999999922147e+00 1.091922902332908597e-02
1.195910000000003492e+01 -5.045599999999922147e+00 1.202562817626110468e-02
1.211529999999993379e+01 -5.045599999999922147e+00 1.270807999021917288e-02
1.223250000000007276e+01 -5.045599999999922147e+00 1.231515318824331559e-02
1.238869999999997162e+01 -5.045599999999922147e+00 1.308032643419630020e-02
1.254500000000007276e+01 -5.045599999999922147e+00 1.343189252017469928e-02
1.266219999999975698e+01 -5.045599999999922147e+00 1.331815055118168792e-02
1.281839999999965585e+01 -5.045599999999922147e+00 1.297692464420265382e-02
1.297469999999975698e+01 -5.045599999999922147e+00 1.370073717415818022e-02
1.309189999999989595e+01 -5.045599999999922147e+00 1.384549968014928654e-02
1.324809999999979482e+01 -5.045599999999922147e+00 1.331815055118168792e-02
1.340439999999989595e+01 -5.045599999999922147e+00 1.358699520516516886e-02
1.356059999999979482e+01 -5.045599999999922147e+00 1.453829167310671799e-02
1.367779999999993379e+01 -5.045599999999922147e+00 1.569639172103556163e-02
1.383410000000003492e+01 -5.045599999999922147e+00 1.487951758008575209e-02
1.399029999999993379e+01 -5.045599999999922147e+00 1.549992832004763212e-02
1.410750000000007276e+01 -5.045599999999922147e+00 1.667870872597520052e-02
1.426369999999997162e+01 -5.045599999999922147e+00 1.613067923900887712e-02
1.442000000000007276e+01 -5.045599999999922147e+00 1.694755337995868319e-02
1.453719999999975698e+01 -5.045599999999922147e+00 1.751626322492374002e-02
1.469339999999965585e+01 -5.045599999999922147e+00 1.852960076686147733e-02
1.484969999999975698e+01 -5.045599999999922147e+00 1.908797043282716918e-02
1.496689999999989595e+01 -5.045599999999922147e+00 1.864334273585449217e-02
1.512309999999979482e+01 -5.045599999999922147e+00 1.886048649484114645e-02
1.527939999999989595e+01 -5.045599999999922147e+00 1.963599991979349604e-02
1.539660000000003492e+01 -5.045599999999922147e+00 1.831245700787481959e-02
1.555279999999993379e+01 -5.045599999999922147e+00 1.912933114882462912e-02
1.570910000000003492e+01 -5.045599999999922147e+00 2.026675083875474279e-02
1.582619999999997162e+01 -5.045599999999922147e+00 2.085614104171852959e-02
1.598250000000007276e+01 -5.045599999999922147e+00 2.081478032572106618e-02
1.613869999999997162e+01 -5.045599999999922147e+00 2.065967764073060181e-02
1.625589999999965585e+01 -5.045599999999922147e+00 2.067001781972996333e-02
1.641219999999975698e+01 -5.045599999999922147e+00 2.059763656673441190e-02
1.656839999999965585e+01 -5.045599999999922147e+00 1.971872135178841592e-02
1.672469999999975698e+01 -5.045599999999922147e+00 2.053559549273822199e-02
1.684189999999989595e+01 -5.045599999999922147e+00 2.061831692473313840e-02
1.699809999999979482e+01 -5.045599999999922147e+00 1.989450439477761373e-02
1.715439999999989595e+01 -5.045599999999922147e+00 1.976008206778587240e-02
1.727160000000003492e+01 -5.045599999999922147e+00 2.080444014672170466e-02
1.742779999999993379e+01 -5.045599999999922147e+00 2.145587142368167791e-02
-5.579999999999927240e+00 -4.498799999999846477e+00 8.194591856996497059e-02
-5.423700000000280852e+00 -4.498799999999846477e+00 1.103297099232209699e-01
-5.306600000000344153e+00 -4.498799999999846477e+00 1.488158561588562301e-01
-5.150300000000243017e+00 -4.498799999999846477e+00 1.936405321211020492e-01
-4.994100000000344153e+00 -4.498799999999846477e+00 2.407090269262100179e-01
-4.876900000000205182e+00 -4.498799999999846477e+00 2.716261621343103450e-01
-4.720600000000104046e+00 -4.498799999999846477e+00 3.079098502430809847e-01
-4.564400000000205182e+00 -4.498799999999846477e+00 3.212590213312607745e-01
-4.408100000000104046e+00 -4.498799999999846477e+00 3.214141240162512458e-01
-4.290899999999965075e+00 -4.498799999999846477e+00 3.214348043742499828e-01
-4.134700000000066211e+00 -4.498799999999846477e+00 3.051697028082493435e-01
-4.017499999999927240e+00 -4.498799999999846477e+00 2.916550888560797139e-01
-3.861300000000028376e+00 -4.498799999999846477e+00 2.792985749518389627e-01
-3.704999999999927240e+00 -4.498799999999846477e+00 2.713366371223281392e-01
-3.548700000000280852e+00 -4.498799999999846477e+00 2.534688078114260001e-01
-3.431600000000344153e+00 -4.498799999999846477e+00 2.461996619748726689e-01
-3.275300000000243017e+00 -4.498799999999846477e+00 2.385789500523408935e-01
-3.119100000000344153e+00 -4.498799999999846477e+00 2.238441949782462581e-01
-3.001900000000205182e+00 -4.498799999999846477e+00 2.112601971360194564e-01
-2.845600000000104046e+00 -4.498799999999846477e+00 2.035877843184908942e-01
-2.689400000000205182e+00 -4.498799999999846477e+00 1.903626953783034703e-01
-2.572200000000066211e+00 -4.498799999999846477e+00 1.781509439800537942e-01
-2.415899999999965075e+00 -4.498799999999846477e+00 1.660425943717977748e-01
-2.259700000000066211e+00 -4.498799999999846477e+00 1.498085133427952687e-01
-2.142499999999927240e+00 -4.498799999999846477e+00 1.432735202151967646e-01
-1.986200000000280852e+00 -4.498799999999846477e+00 1.294693812510449571e-01
-1.829999999999927240e+00 -4.498799999999846477e+00 1.184053897217247769e-01
-1.712800000000243017e+00 -4.498799999999846477e+00 1.087993634313149938e-01
-1.556600000000344153e+00 -4.498799999999846477e+00 1.032880480246536337e-01
-1.400300000000243017e+00 -4.498799999999846477e+00 9.686679686604816875e-02
-1.244100000000344153e+00 -4.498799999999846477e+00 9.160364575537156828e-02
-1.126900000000205182e+00 -4.498799999999846477e+00 8.728145093363713636e-02
-9.706000000001040462e-01 -4.498799999999846477e+00 8.434484009781756386e-02
-8.533999999999650754e-01 -4.498799999999846477e+00 8.252496859392939588e-02
-6.972000000000662112e-01 -4.498799999999846477e+00 8.008468635007932879e-02
-5.408999999999650754e-01 -4.498799999999846477e+00 7.516276114638174854e-02
-3.847000000000662112e-01 -4.498799999999846477e+00 7.490425667139763433e-02
-2.674999999999272404e-01 -4.498799999999846477e+00 7.350833250648339257e-02
-1.112000000002808520e-01 -4.498799999999846477e+00 7.137825563261426809e-02
5.899999999655847205e-03 -4.498799999999846477e+00 6.707674116887857307e-02
1.621999999997569830e-01 -4.498799999999846477e+00 6.357142048809395762e-02
3.183999999996558472e-01 -4.498799999999846477e+00 6.222719721817654426e-02
4.746999999997569830e-01 -4.498799999999846477e+00 5.882527832738557866e-02
5.918999999998959538e-01 -4.498799999999846477e+00 5.689166485450438543e-02
7.480999999997948180e-01 -4.498799999999846477e+00 5.118388604685508714e-02
9.043999999998959538e-01 -4.498799999999846477e+00 5.036701190590528454e-02
1.021600000000034925e+00 -4.498799999999846477e+00 4.673760907712828233e-02
1.177799999999933789e+00 -4.498799999999846477e+00 4.491773757324010047e-02
1.334100000000034925e+00 -4.498799999999846477e+00 4.338739108133413125e-02
1.451299999999719148e+00 -4.498799999999846477e+00 4.150547850344976641e-02
1.607500000000072760e+00 -4.498799999999846477e+00 3.792777656966958566e-02
1.763799999999719148e+00 -4.498799999999846477e+00 3.760723102068928153e-02
1.880899999999655847e+00 -4.498799999999846477e+00 3.510490770284303841e-02
2.037199999999756983e+00 -4.498799999999846477e+00 3.395714783391355629e-02
2.193399999999655847e+00 -4.498799999999846477e+00 3.156856648506032453e-02
2.349699999999756983e+00 -4.498799999999846477e+00 3.087577449210288788e-02
2.466899999999895954e+00 -4.498799999999846477e+00 2.825970920526362645e-02
2.623099999999794818e+00 -4.498799999999846477e+00 2.764963864430111315e-02
2.740299999999933789e+00 -4.498799999999846477e+00 2.637779662737926162e-02
2.896600000000034925e+00 -4.498799999999846477e+00 2.632609573238243669e-02
3.052799999999933789e+00 -4.498799999999846477e+00 2.374105098254127022e-02
3.209100000000034925e+00 -4.498799999999846477e+00 2.255193039761433163e-02
3.326299999999719148e+00 -4.498799999999846477e+00 2.234512681762703887e-02
3.482500000000072760e+00 -4.498799999999846477e+00 2.039083298674711914e-02
3.638699999999971624e+00 -4.498799999999846477e+00 2.060797674573377689e-02
3.755899999999655847e+00 -4.498799999999846477e+00 1.966702045679159100e-02
3.912199999999756983e+00 -4.498799999999846477e+00 1.847789987186465588e-02
4.029399999999895954e+00 -4.498799999999846477e+00 1.864334273585449217e-02
4.185599999999794818e+00 -4.498799999999846477e+00 1.820905521788117321e-02
4.341899999999895954e+00 -4.498799999999846477e+00 1.700959445395487310e-02
4.498099999999794818e+00 -4.498799999999846477e+00 1.759898465691865990e-02
4.615299999999933789e+00 -4.498799999999846477e+00 1.575843279503174807e-02
4.771600000000034925e+00 -4.498799999999846477e+00 1.614101941800824211e-02
4.927799999999933789e+00 -4.498799999999846477e+00 1.430046755612133028e-02
5.045000000000072760e+00 -4.498799999999846477e+00 1.446591042011116657e-02
5.201299999999719148e+00 -4.498799999999846477e+00 1.483815686408829389e-02
5.357500000000072760e+00 -4.498799999999846477e+00 1.401094254413911937e-02
5.474699999999756983e+00 -4.498799999999846477e+00 1.352495413116898068e-02
5.630899999999655847e+00 -4.498799999999846477e+00 1.259433802122616151e-02
5.787199999999756983e+00 -4.498799999999846477e+00 1.290454339120710066e-02
5.904399999999895954e+00 -4.498799999999846477e+00 1.163270137428524739e-02
6.060599999999794818e+00 -4.498799999999846477e+00 1.205664871325919790e-02
6.216899999999895954e+00 -4.498799999999846477e+00 1.097092991832590916e-02
6.334100000000034925e+00 -4.498799999999846477e+00 1.202562817626110468e-02
6.490299999999933789e+00 -4.498799999999846477e+00 1.111569242431701375e-02
6.646600000000034925e+00 -4.498799999999846477e+00 1.118807367731256691e-02
6.802799999999933789e+00 -4.498799999999846477e+00 1.093990938132781594e-02
6.920000000000072760e+00 -4.498799999999846477e+00 1.065038436934560503e-02
7.076199999999971624e+00 -4.498799999999846477e+00 1.056766293735068689e-02
7.232500000000072760e+00 -4.498799999999846477e+00 9.740448617401514103e-03
7.349699999999756983e+00 -4.498799999999846477e+00 9.709428080403420883e-03
7.505899999999655847e+00 -4.498799999999846477e+00 9.802489691397702279e-03
7.662199999999756983e+00 -4.498799999999846477e+00 9.047656624444082654e-03
7.779399999999895954e+00 -4.498799999999846477e+00 1.018507631437419285e-02
7.935599999999794818e+00 -4.498799999999846477e+00 9.750788796400877353e-03
8.091899999999895954e+00 -4.498799999999846477e+00 9.326841457426926843e-03
8.209100000000034925e+00 -4.498799999999846477e+00 9.337181636426291828e-03
8.365299999999933789e+00 -4.498799999999846477e+00 1.028847810436784097e-02
8.521600000000034925e+00 -4.498799999999846477e+00 9.430243247420573224e-03
8.638799999999719148e+00 -4.498799999999846477e+00 9.533645037414221340e-03
8.795000000000072760e+00 -4.498799999999846477e+00 9.730108438402149118e-03
8.951199999999971624e+00 -4.498799999999846477e+00 1.014371559837673464e-02
9.068399999999655847e+00 -4.498799999999846477e+00 9.595686111410407781e-03
9.224699999999756983e+00 -4.498799999999846477e+00 9.957592376388171851e-03
9.380899999999655847e+00 -4.498799999999846477e+00 9.368202173424386783e-03
9.498099999999794818e+00 -4.498799999999846477e+00 9.409562889421844989e-03
9.654399999999895954e+00 -4.498799999999846477e+00 9.895551302391983675e-03
9.810599999999794818e+00 -4.498799999999846477e+00 9.337181636426291828e-03
9.927799999999933789e+00 -4.498799999999846477e+00 9.099357519440905845e-03
1.008410000000003492e+01 -4.498799999999846477e+00 1.064004419034624005e-02
1.024029999999993379e+01 -4.498799999999846477e+00 1.010235488237927644e-02
1.039660000000003492e+01 -4.498799999999846477e+00 1.073310580134052145e-02
1.051379999999971915e+01 -4.498799999999846477e+00 1.074344598033988643e-02
1.067000000000007276e+01 -4.498799999999846477e+00 1.098127009732527241e-02
1.082619999999997162e+01 -4.498799999999846477e+00 9.833510228395795499e-03
1.094339999999965585e+01 -4.498799999999846477e+00 1.127079510930748332e-02
1.109969999999975698e+01 -4.498799999999846477e+00 1.161202101628651916e-02
1.125589999999965585e+01 -4.498799999999846477e+00 1.098127009732527241e-02
1.137309999999979482e+01 -4.498799999999846477e+00 1.184984513327190514e-02
1.152939999999989595e+01 -4.498799999999846477e+00 1.193256656526682329e-02
1.168559999999979482e+01 -4.498799999999846477e+00 1.245991569423442018e-02
1.180279999999993379e+01 -4.498799999999846477e+00 1.250127641023187838e-02
1.195910000000003492e+01 -4.498799999999846477e+00 1.293556392820519561e-02
1.211529999999993379e+01 -4.498799999999846477e+00 1.282182195921218251e-02
1.223250000000007276e+01 -4.498799999999846477e+00 1.327678983518422971e-02
1.238869999999997162e+01 -4.498799999999846477e+00 1.458999256810354118e-02
1.254500000000007276e+01 -4.498799999999846477e+00 1.385583985914864980e-02
1.266219999999975698e+01 -4.498799999999846477e+00 1.464169346310036611e-02
1.281839999999965585e+01 -4.498799999999846477e+00 1.389720057514610974e-02
1.297469999999975698e+01 -4.498799999999846477e+00 1.573775243703301810e-02
1.309189999999989595e+01 -4.498799999999846477e+00 1.614101941800824211e-02
1.324809999999979482e+01 -4.498799999999846477e+00 1.606863816501268721e-02
1.340439999999989595e+01 -4.498799999999846477e+00 1.546890778304953716e-02
1.356059999999979482e+01 -4.498799999999846477e+00 1.706129534895169803e-02
1.367779999999993379e+01 -4.498799999999846477e+00 1.657530693598155414e-02
1.383410000000003492e+01 -4.498799999999846477e+00 1.717503731794470592e-02
1.399029999999993379e+01 -4.498799999999846477e+00 1.719571767594343589e-02
1.410750000000007276e+01 -4.498799999999846477e+00 1.781612841590531418e-02
1.426369999999997162e+01 -4.498799999999846477e+00 1.763000519391675139e-02
1.442000000000007276e+01 -4.498799999999846477e+00 1.873640434684877357e-02
1.453719999999975698e+01 -4.498799999999846477e+00 1.879844542084496001e-02
1.469339999999965585e+01 -4.498799999999846477e+00 1.946021687680429824e-02
1.484969999999975698e+01 -4.498799999999846477e+00 2.083546068371979962e-02
1.496689999999989595e+01 -4.498799999999846477e+00 2.072171871472678478e-02
1.512309999999979482e+01 -4.498799999999846477e+00 2.064933746173123683e-02
1.527939999999989595e+01 -4.498799999999846477e+00 2.096988301071153749e-02
1.539660000000003492e+01 -4.498799999999846477e+00 2.292417684159146068e-02
1.555279999999993379e+01 -4.498799999999846477e+00 2.225206520663275747e-02
1.570910000000003492e+01 -4.498799999999846477e+00 2.303791881058447205e-02
1.582619999999997162e+01 -4.498799999999846477e+00 2.438214208050187848e-02
1.598250000000007276e+01 -4.498799999999846477e+00 2.251056968161687516e-02
1.613869999999997162e+01 -4.498799999999846477e+00 2.321370185357367333e-02
1.625589999999965585e+01 -4.498799999999846477e+00 2.425805993250950560e-02
1.641219999999975698e+01 -4.498799999999846477e+00 2.466132691348472267e-02
1.656839999999965585e+01 -4.498799999999846477e+00 2.455792512349107629e-02
1.672469999999975698e+01 -4.498799999999846477e+00 2.388581348853237307e-02
1.684189999999989595e+01 -4.498799999999846477e+00 2.537479926444088582e-02
1.699809999999979482e+01 -4.498799999999846477e+00 2.385479295153428159e-02
1.715439999999989595e+01 -4.498799999999846477e+00 2.466132691348472267e-02
1.727160000000003492e+01 -4.498799999999846477e+00 2.350322686555588250e-02
1.742779999999993379e+01 -4.498799999999846477e+00 2.372037062454253678e-02
-5.579999999999927240e+00 -4.029999999999745341e+00 2.798052437228078226e-02
-5.423700000000280852e+00 -4.029999999999745341e+00 3.830002301364671125e-02
-5.306600000000344153e+00 -4.029999999999745341e+00 5.474090762263653098e-02
-5.150300000000243017e+00 -4.029999999999745341e+00 7.958835775810982338e-02
-4.994100000000344153e+00 -4.029999999999745341e+00 1.070105124644249034e-01
-4.876900000000205182e+00 -4.029999999999745341e+00 1.494879677938149576e-01
-4.720600000000104046e+00 -4.029999999999745341e+00 1.966598643889165554e-01
-4.564400000000205182e+00 -4.029999999999745341e+00 2.497877040876521904e-01
-4.408100000000104046e+00 -4.029999999999745341e+00 3.016643821274647141e-01
-4.290899999999965075e+00 -4.029999999999745341e+00 3.417739364660002388e-01
-4.134700000000066211e+00 -4.029999999999745341e+00 3.630023239516959044e-01
-4.017499999999927240e+00 -4.029999999999745341e+00 3.785022522717435001e-01
-3.861300000000028376e+00 -4.029999999999745341e+00 3.761446914598883806e-01
-3.704999999999927240e+00 -4.029999999999745341e+00 3.624749748227282797e-01
-3.548700000000280852e+00 -4.029999999999745341e+00 3.507388716584494137e-01
-3.431600000000344153e+00 -4.029999999999745341e+00 3.383203166802124517e-01
-3.275300000000243017e+00 -4.029999999999745341e+00 3.181466274524519799e-01
-3.119100000000344153e+00 -4.029999999999745341e+00 3.061727001711876950e-01
-3.001900000000205182e+00 -4.029999999999745341e+00 2.925133237130269626e-01
-2.845600000000104046e+00 -4.029999999999745341e+00 2.761448203570327498e-01
-2.689400000000205182e+00 -4.029999999999745341e+00 2.676555333985543572e-01
-2.572200000000066211e+00 -4.029999999999745341e+00 2.523313881214959142e-01
-2.415899999999965075e+00 -4.029999999999745341e+00 2.363661517464768491e-01
-2.259700000000066211e+00 -4.029999999999745341e+00 2.272667942270359676e-01
-2.142499999999927240e+00 -4.029999999999745341e+00 2.147241571008066396e-01
-1.986200000000280852e+00 -4.029999999999745341e+00 1.962255768709432191e-01
-1.829999999999927240e+00 -4.029999999999745341e+00 1.821629334318072835e-01
-1.712800000000243017e+00 -4.029999999999745341e+00 1.665079024267691887e-01
-1.556600000000344153e+00 -4.029999999999745341e+00 1.560539814584115115e-01
-1.400300000000243017e+00 -4.029999999999745341e+00 1.445453622321186404e-01
-1.244100000000344153e+00 -4.029999999999745341e+00 1.320751063588848639e-01
-1.126900000000205182e+00 -4.029999999999745341e+00 1.205871674905907159e-01
-9.706000000001040462e-01 -4.029999999999745341e+00 1.149621101149363445e-01
-8.533999999999650754e-01 -4.029999999999745341e+00 1.084167768083384997e-01
-6.972000000000662112e-01 -4.029999999999745341e+00 1.014474961627667288e-01
-5.408999999999650754e-01 -4.029999999999745341e+00 9.864530765393889067e-02
-3.847000000000662112e-01 -4.029999999999745341e+00 9.435413336920256411e-02
-2.674999999999272404e-01 -4.029999999999745341e+00 9.134514128038744019e-02
-1.112000000002808520e-01 -4.029999999999745341e+00 9.181044933535885411e-02
5.899999999655847205e-03 -4.029999999999745341e+00 8.512035352276992040e-02
1.621999999997569830e-01 -4.029999999999745341e+00 8.550294014574641444e-02
3.183999999996558472e-01 -4.029999999999745341e+00 8.301095700689953283e-02
4.746999999997569830e-01 -4.029999999999745341e+00 8.066373637404374020e-02
5.918999999998959538e-01 -4.029999999999745341e+00 7.541092544236649431e-02
7.480999999997948180e-01 -4.029999999999745341e+00 7.056138149166446549e-02
9.043999999998959538e-01 -4.029999999999745341e+00 7.036491809067653425e-02
1.021600000000034925e+00 -4.029999999999745341e+00 6.459509820903105992e-02
1.177799999999933789e+00 -4.029999999999745341e+00 6.084161323226168483e-02
1.334100000000034925e+00 -4.029999999999745341e+00 5.893902029637859002e-02
1.451299999999719148e+00 -4.029999999999745341e+00 5.407913616667719275e-02
1.607500000000072760e+00 -4.029999999999745341e+00 5.203178072480298816e-02
1.763799999999719148e+00 -4.029999999999745341e+00 4.957081812295420498e-02
1.880899999999655847e+00 -4.029999999999745341e+00 4.687203140412002367e-02
2.037199999999756983e+00 -4.029999999999745341e+00 4.459719202425979634e-02
2.193399999999655847e+00 -4.029999999999745341e+00 4.274629998337352299e-02
2.349699999999756983e+00 -4.029999999999745341e+00 3.998547219054315871e-02
2.466899999999895954e+00 -4.029999999999745341e+00 3.700750063872613321e-02
2.623099999999794818e+00 -4.029999999999745341e+00 3.747280869369754713e-02
2.740299999999933789e+00 -4.029999999999745341e+00 3.453619785787797464e-02
2.896600000000034925e+00 -4.029999999999745341e+00 3.203387454003173151e-02
3.052799999999933789e+00 -4.029999999999745341e+00 3.110325843008891061e-02
3.209100000000034925e+00 -4.029999999999745341e+00 2.856991457524456560e-02
3.326299999999719148e+00 -4.029999999999745341e+00 2.824936902626426494e-02
3.482500000000072760e+00 -4.029999999999745341e+00 2.626405465838624678e-02
3.638699999999971624e+00 -4.029999999999745341e+00 2.529207783244596941e-02
3.755899999999655847e+00 -4.029999999999745341e+00 2.532309836944406436e-02
3.912199999999756983e+00 -4.029999999999745341e+00 2.324472239057176481e-02
4.029399999999895954e+00 -4.029999999999745341e+00 2.353424740255397399e-02
4.185599999999794818e+00 -4.029999999999745341e+00 2.294485719959019066e-02
4.341899999999895954e+00 -4.029999999999745341e+00 2.273805361960289442e-02
4.498099999999794818e+00 -4.029999999999745341e+00 2.092852229471408101e-02
4.615299999999933789e+00 -4.029999999999745341e+00 2.124906784369438514e-02
4.771600000000034925e+00 -4.029999999999745341e+00 1.970838117278905094e-02
4.927799999999933789e+00 -4.029999999999745341e+00 1.832279718687418457e-02
5.045000000000072760e+00 -4.029999999999745341e+00 1.789884984790023406e-02
5.201299999999719148e+00 -4.029999999999745341e+00 1.789884984790023406e-02
5.357500000000072760e+00 -4.029999999999745341e+00 1.749558286692501352e-02
5.474699999999756983e+00 -4.029999999999745341e+00 1.738184089793199869e-02
5.630899999999655847e+00 -4.029999999999745341e+00 1.683381141096567182e-02
5.787199999999756983e+00 -4.029999999999745341e+00 1.698891409595614313e-02
5.904399999999895954e+00 -4.029999999999745341e+00 1.600659709101650077e-02
6.060599999999794818e+00 -4.029999999999745341e+00 1.453829167310671799e-02
6.216899999999895954e+00 -4.029999999999745341e+00 1.565503100503810169e-02
6.334100000000034925e+00 -4.029999999999745341e+00 1.472441489509528079e-02
6.490299999999933789e+00 -4.029999999999745341e+00 1.493121847508257528e-02
6.646600000000034925e+00 -4.029999999999745341e+00 1.376277824815436840e-02
6.802799999999933789e+00 -4.029999999999745341e+00 1.391788093314483797e-02
6.920000000000072760e+00 -4.029999999999745341e+00 1.362835592116262880e-02
7.076199999999971624e+00 -4.029999999999745341e+00 1.312168715019375841e-02
7.232500000000072760e+00 -4.029999999999745341e+00 1.295624428620392385e-02
7.349699999999756983e+00 -4.029999999999745341e+00 1.275978088521599607e-02
7.505899999999655847e+00 -4.029999999999745341e+00 1.205664871325919790e-02
7.662199999999756983e+00 -4.029999999999745341e+00 1.170508262728080055e-02
7.779399999999895954e+00 -4.029999999999745341e+00 1.244957551523505693e-02
7.935599999999794818e+00 -4.029999999999745341e+00 1.219107104025093924e-02
8.091899999999895954e+00 -4.029999999999745341e+00 1.193256656526682329e-02
8.209100000000034925e+00 -4.029999999999745341e+00 1.223243175624839744e-02
8.365299999999933789e+00 -4.029999999999745341e+00 1.098127009732527241e-02
8.521600000000034925e+00 -4.029999999999745341e+00 1.235651390424077380e-02
8.638799999999719148e+00 -4.029999999999745341e+00 1.136385672030176645e-02
8.795000000000072760e+00 -4.029999999999745341e+00 1.146725851029541110e-02
8.951199999999971624e+00 -4.029999999999745341e+00 1.149827904729350606e-02
9.068399999999655847e+00 -4.029999999999745341e+00 1.079514687533670962e-02
9.224699999999756983e+00 -4.029999999999745341e+00 1.182916477527317690e-02
9.380899999999655847e+00 -4.029999999999745341e+00 1.092956920232844922e-02
9.498099999999794818e+00 -4.029999999999745341e+00 1.206698889225856289e-02
9.654399999999895954e+00 -4.029999999999745341e+00 1.130181564630557828e-02
9.810599999999794818e+00 -4.029999999999745341e+00 1.207732907125792787e-02
9.927799999999933789e+00 -4.029999999999745341e+00 1.149827904729350606e-02
1.008410000000003492e+01 -4.029999999999745341e+00 1.178780405927571696e-02
1.024029999999993379e+01 -4.029999999999745341e+00 1.260467820022552476e-02
1.039660000000003492e+01 -4.029999999999745341e+00 1.277012106421535932e-02
1.051379999999971915e+01 -4.029999999999745341e+00 1.251161658923124337e-02
1.067000000000007276e+01 -4.029999999999745341e+00 1.208766925025729286e-02
1.082619999999997162e+01 -4.029999999999745341e+00 1.272876034821790112e-02
1.094339999999965585e+01 -4.029999999999745341e+00 1.219107104025093924e-02
1.109969999999975698e+01 -4.029999999999745341e+00 1.325610947718549974e-02
1.125589999999965585e+01 -4.029999999999745341e+00 1.376277824815436840e-02
1.137309999999979482e+01 -4.029999999999745341e+00 1.300794518120074704e-02
1.152939999999989595e+01 -4.029999999999745341e+00 1.388686039614674302e-02
1.168559999999979482e+01 -4.029999999999745341e+00 1.343189252017469928e-02
1.180279999999993379e+01 -4.029999999999745341e+00 1.427978719812260031e-02
1.195910000000003492e+01 -4.029999999999745341e+00 1.374209789015563843e-02
1.211529999999993379e+01 -4.029999999999745341e+00 1.457965238910417620e-02
1.223250000000007276e+01 -4.029999999999745341e+00 1.523108366606415118e-02
1.238869999999997162e+01 -4.029999999999745341e+00 1.451761131510798976e-02
1.254500000000007276e+01 -4.029999999999745341e+00 1.621340067100379354e-02
1.266219999999975698e+01 -4.029999999999745341e+00 1.578945333202984302e-02
1.281839999999965585e+01 -4.029999999999745341e+00 1.618238013400569858e-02
1.297469999999975698e+01 -4.029999999999745341e+00 1.726809892893898732e-02
1.309189999999989595e+01 -4.029999999999745341e+00 1.778510787890722269e-02
1.324809999999979482e+01 -4.029999999999745341e+00 1.763000519391675139e-02
1.340439999999989595e+01 -4.029999999999745341e+00 1.784714895290341261e-02
1.356059999999979482e+01 -4.029999999999745341e+00 1.949123741380238972e-02
1.367779999999993379e+01 -4.029999999999745341e+00 1.814701414388498676e-02
1.383410000000003492e+01 -4.029999999999745341e+00 1.918103204382145405e-02
1.399029999999993379e+01 -4.029999999999745341e+00 1.934647490781128687e-02
1.410750000000007276e+01 -4.029999999999745341e+00 2.045287406074330558e-02
1.426369999999997162e+01 -4.029999999999745341e+00 2.161097410867214574e-02
1.442000000000007276e+01 -4.029999999999745341e+00 2.088716157871662107e-02
1.453719999999975698e+01 -4.029999999999745341e+00 2.091818211571471603e-02
1.469339999999965585e+01 -4.029999999999745341e+00 2.191083929965372337e-02
1.484969999999975698e+01 -4.029999999999745341e+00 2.241750807062259376e-02
1.496689999999989595e+01 -4.029999999999745341e+00 2.219002413263657103e-02
1.512309999999979482e+01 -4.029999999999745341e+00 2.390649384653110651e-02
1.527939999999989595e+01 -4.029999999999745341e+00 2.455792512349107629e-02
1.539660000000003492e+01 -4.029999999999745341e+00 2.474404834547964255e-02
1.555279999999993379e+01 -4.029999999999745341e+00 2.649153859637226952e-02
1.570910000000003492e+01 -4.029999999999745341e+00 2.648119841737290453e-02
1.582619999999997162e+01 -4.029999999999745341e+00 2.672936271335765723e-02
1.598250000000007276e+01 -4.029999999999745341e+00 2.656391984936782441e-02
1.613869999999997162e+01 -4.029999999999745341e+00 2.880773869222995331e-02
1.625589999999965585e+01 -4.029999999999745341e+00 2.721535112632779418e-02
1.641219999999975698e+01 -4.029999999999745341e+00 2.968665390717594929e-02
1.656839999999965585e+01 -4.029999999999745341e+00 2.896284137722042462e-02
1.672469999999975698e+01 -4.029999999999745341e+00 2.823902884726489995e-02
1.684189999999989595e+01 -4.029999999999745341e+00 3.084475395510479293e-02
1.699809999999979482e+01 -4.029999999999745341e+00 3.074135216511114654e-02
1.715439999999989595e+01 -4.029999999999745341e+00 3.086543431310352290e-02
1.727160000000003492e+01 -4.029999999999745341e+00 3.010026106715053829e-02
1.742779999999993379e+01 -4.029999999999745341e+00 2.858025475424393405e-02
-5.579999999999927240e+00 -3.561200000000098953e+00 1.286318267520964245e-02
-5.423700000000280852e+00 -3.561200000000098953e+00 1.606863816501268721e-02
-5.306600000000344153e+00 -3.561200000000098953e+00 1.961531956179476954e-02
-5.150300000000243017e+00 -3.561200000000098953e+00 2.700854754634050489e-02
-4.994100000000344153e+00 -3.561200000000098953e+00 3.621130685577505365e-02
-4.876900000000205182e+00 -3.561200000000098953e+00 5.139068962684237990e-02
-4.720600000000104046e+00 -3.561200000000098953e+00 7.707569426126420487e-02
-4.564400000000205182e+00 -3.561200000000098953e+00 1.102883492072235100e-01
-4.408100000000104046e+00 -3.561200000000098953e+00 1.515456634146885029e-01
-4.290899999999965075e+00 -3.561200000000098953e+00 2.056765004763625448e-01
-4.134700000000066211e+00 -3.561200000000098953e+00 2.631161948178332710e-01
-4.017499999999927240e+00 -3.561200000000098953e+00 3.196252730493611138e-01
-3.861300000000028376e+00 -3.561200000000098953e+00 3.739112127960256271e-01
-3.704999999999927240e+00 -3.561200000000098953e+00 4.120147724086843932e-01
-3.548700000000280852e+00 -3.561200000000098953e+00 4.265117033657936929e-01
-3.431600000000344153e+00 -3.561200000000098953e+00 4.358592251812193341e-01
-3.275300000000243017e+00 -3.561200000000098953e+00 4.318472357294658726e-01
-3.119100000000344153e+00 -3.561200000000098953e+00 4.188599709062638121e-01
-3.001900000000205182e+00 -3.561200000000098953e+00 4.027086113092561703e-01
-2.845600000000104046e+00 -3.561200000000098953e+00 3.829381890624709572e-01
-2.689400000000205182e+00 -3.561200000000098953e+00 3.639846409566355190e-01
-2.572200000000066211e+00 -3.561200000000098953e+00 3.496014519685193278e-01
-2.415899999999965075e+00 -3.561200000000098953e+00 3.301929359867118441e-01
-2.259700000000066211e+00 -3.561200000000098953e+00 3.136072888717308937e-01
-2.142499999999927240e+00 -3.561200000000098953e+00 3.021607107194341779e-01
-1.986200000000280852e+00 -3.561200000000098953e+00 2.847064885685066105e-01
-1.829999999999927240e+00 -3.561200000000098953e+00 2.722672532322709671e-01
-1.712800000000243017e+00 -3.561200000000098953e+00 2.551025560933256608e-01
-1.556600000000344153e+00 -3.561200000000098953e+00 2.369969026654381028e-01
-1.400300000000243017e+00 -3.561200000000098953e+00 2.172264804186528619e-01
-1.244100000000344153e+00 -3.561200000000098953e+00 2.008786574206573305e-01
-1.126900000000205182e+00 -3.561200000000098953e+00 1.829694673937577176e-01
-9.706000000001040462e-01 -3.561200000000098953e+00 1.706129534895169664e-01
-8.533999999999650754e-01 -3.561200000000098953e+00 1.611310093470995630e-01
-6.972000000000662112e-01 -3.561200000000098953e+00 1.476163953949299334e-01
-5.408999999999650754e-01 -3.561200000000098953e+00 1.370280520995805218e-01
-3.847000000000662112e-01 -3.561200000000098953e+00 1.265017498782272931e-01
-2.674999999999272404e-01 -3.561200000000098953e+00 1.211145166195583128e-01
-1.112000000002808520e-01 -3.561200000000098953e+00 1.132973412960386200e-01
5.899999999655847205e-03 -3.561200000000098953e+00 1.103917509972171529e-01
1.621999999997569830e-01 -3.561200000000098953e+00 1.084271169873378682e-01
3.183999999996558472e-01 -3.561200000000098953e+00 1.036706346476301277e-01
4.746999999997569830e-01 -3.561200000000098953e+00 1.002170148618423268e-01
5.918999999998959538e-01 -3.561200000000098953e+00 9.840748353695351336e-02
7.480999999997948180e-01 -3.561200000000098953e+00 9.647387006407230625e-02
9.043999999998959538e-01 -3.561200000000098953e+00 9.135548145938680864e-02
1.021600000000034925e+00 -3.561200000000098953e+00 8.779845988360536480e-02
1.177799999999933789e+00 -3.561200000000098953e+00 8.221476322394843939e-02
1.334100000000034925e+00 -3.561200000000098953e+00 7.760304339023181563e-02
1.451299999999719148e+00 -3.561200000000098953e+00 7.356003340148022096e-02
1.607500000000072760e+00 -3.561200000000098953e+00 7.004437254169622318e-02
1.763799999999719148e+00 -3.561200000000098953e+00 6.425387230205202582e-02
1.880899999999655847e+00 -3.561200000000098953e+00 6.294066956913271782e-02
2.037199999999756983e+00 -3.561200000000098953e+00 5.880459796938684175e-02
2.193399999999655847e+00 -3.561200000000098953e+00 5.563016301658189194e-02
2.349699999999756983e+00 -3.561200000000098953e+00 5.283831468675343618e-02
2.466899999999895954e+00 -3.561200000000098953e+00 5.103912354086398429e-02
2.623099999999794818e+00 -3.561200000000098953e+00 4.836101718002853295e-02
2.740299999999933789e+00 -3.561200000000098953e+00 4.598277601017466271e-02
2.896600000000034925e+00 -3.561200000000098953e+00 4.253949640338623023e-02
3.052799999999933789e+00 -3.561200000000098953e+00 4.063690346750313542e-02
3.209100000000034925e+00 -3.561200000000098953e+00 3.978900878955522746e-02
3.326299999999719148e+00 -3.561200000000098953e+00 3.756587030469182853e-02
3.482500000000072760e+00 -3.561200000000098953e+00 3.590110148579411797e-02
3.638699999999971624e+00 -3.561200000000098953e+00 3.366762282193134365e-02
3.755899999999655847e+00 -3.561200000000098953e+00 3.260258438499678835e-02
3.912199999999756983e+00 -3.561200000000098953e+00 3.127904147307810495e-02
4.029399999999895954e+00 -3.561200000000098953e+00 3.170298881205205893e-02
4.185599999999794818e+00 -3.561200000000098953e+00 2.988311730816387707e-02
4.341899999999895954e+00 -3.561200000000098953e+00 2.776338061329412105e-02
4.498099999999794818e+00 -3.561200000000098953e+00 2.759793774930428822e-02
4.615299999999933789e+00 -3.561200000000098953e+00 2.704990826233796136e-02
4.771600000000034925e+00 -3.561200000000098953e+00 2.543684033843707573e-02
4.927799999999933789e+00 -3.561200000000098953e+00 2.436146172250314851e-02
5.045000000000072760e+00 -3.561200000000098953e+00 2.363764919254762037e-02
5.201299999999719148e+00 -3.561200000000098953e+00 2.338948489656287114e-02
5.357500000000072760e+00 -3.561200000000098953e+00 2.196254019465054483e-02
5.474699999999756983e+00 -3.561200000000098953e+00 2.171437589866579559e-02
5.630899999999655847e+00 -3.561200000000098953e+00 2.143519106568294794e-02
5.787199999999756983e+00 -3.561200000000098953e+00 2.117668659069883372e-02
5.904399999999895954e+00 -3.561200000000098953e+00 2.050457495574013050e-02
6.060599999999794818e+00 -3.561200000000098953e+00 2.004960707976808504e-02
6.216899999999895954e+00 -3.561200000000098953e+00 2.023573030175664783e-02
6.334100000000034925e+00 -3.561200000000098953e+00 1.987382403677888723e-02
6.490299999999933789e+00 -3.561200000000098953e+00 1.755762394092119996e-02
6.646600000000034925e+00 -3.561200000000098953e+00 1.870538380985067514e-02
6.802799999999933789e+00 -3.561200000000098953e+00 1.850892040886274736e-02
6.920000000000072760e+00 -3.561200000000098953e+00 1.765068555191548136e-02
7.076199999999971624e+00 -3.561200000000098953e+00 1.677177033696948191e-02
7.232500000000072760e+00 -3.561200000000098953e+00 1.669938908397393396e-02
7.349699999999756983e+00 -3.561200000000098953e+00 1.601693727001586576e-02
7.505899999999655847e+00 -3.561200000000098953e+00 1.668904890497456897e-02
7.662199999999756983e+00 -3.561200000000098953e+00 1.562401046804000847e-02
7.779399999999895954e+00 -3.561200000000098953e+00 1.634782299799553487e-02
7.935599999999794818e+00 -3.561200000000098953e+00 1.474509525309401076e-02
8.091899999999895954e+00 -3.561200000000098953e+00 1.483815686408829389e-02
8.209100000000034925e+00 -3.561200000000098953e+00 1.442454970411370663e-02
8.365299999999933789e+00 -3.561200000000098953e+00 1.375243806915500341e-02
8.521600000000034925e+00 -3.561200000000098953e+00 1.436250863011751845e-02
8.638799999999719148e+00 -3.561200000000098953e+00 1.476577561109273899e-02
8.795000000000072760e+00 -3.561200000000098953e+00 1.456931221010481121e-02
8.951199999999971624e+00 -3.561200000000098953e+00 1.357665502616580387e-02
9.068399999999655847e+00 -3.561200000000098953e+00 1.332849073018105290e-02
9.224699999999756983e+00 -3.561200000000098953e+00 1.397992200714102615e-02
9.380899999999655847e+00 -3.561200000000098953e+00 1.333883090918041615e-02
9.498099999999794818e+00 -3.561200000000098953e+00 1.395924164914229618e-02
9.654399999999895954e+00 -3.561200000000098953e+00 1.340087198317660433e-02
9.810599999999794818e+00 -3.561200000000098953e+00 1.319406840318931157e-02
9.927799999999933789e+00 -3.561200000000098953e+00 1.447625059911052982e-02
1.008410000000003492e+01 -3.561200000000098953e+00 1.311134697119439516e-02
1.024029999999993379e+01 -3.561200000000098953e+00 1.340087198317660433e-02
1.039660000000003492e+01 -3.561200000000098953e+00 1.434182827211879022e-02
1.051379999999971915e+01 -3.561200000000098953e+00 1.476577561109273899e-02
1.067000000000007276e+01 -3.561200000000098953e+00 1.405230326013657757e-02
1.082619999999997162e+01 -3.561200000000098953e+00 1.476577561109273899e-02
1.094339999999965585e+01 -3.561200000000098953e+00 1.470373453709655255e-02
1.109969999999975698e+01 -3.561200000000098953e+00 1.490019793808448033e-02
1.125589999999965585e+01 -3.561200000000098953e+00 1.505530062307495164e-02
1.137309999999979482e+01 -3.561200000000098953e+00 1.529312474006033762e-02
1.152939999999989595e+01 -3.561200000000098953e+00 1.511734169707113808e-02
1.168559999999979482e+01 -3.561200000000098953e+00 1.554128903604509032e-02
1.180279999999993379e+01 -3.561200000000098953e+00 1.634782299799553487e-02
1.195910000000003492e+01 -3.561200000000098953e+00 1.608931852301141718e-02
1.211529999999993379e+01 -3.561200000000098953e+00 1.601693727001586576e-02
1.223250000000007276e+01 -3.561200000000098953e+00 1.625476138700125348e-02
1.238869999999997162e+01 -3.561200000000098953e+00 1.703027481195359960e-02
1.254500000000007276e+01 -3.561200000000098953e+00 1.755762394092119996e-02
1.266219999999975698e+01 -3.561200000000098953e+00 1.763000519391675139e-02
1.281839999999965585e+01 -3.561200000000098953e+00 1.808497306988879685e-02
1.297469999999975698e+01 -3.561200000000098953e+00 1.816769450188371327e-02
1.309189999999989595e+01 -3.561200000000098953e+00 1.911899096982526414e-02
1.324809999999979482e+01 -3.561200000000098953e+00 1.935681508681065185e-02
1.340439999999989595e+01 -3.561200000000098953e+00 1.977042224678524085e-02
1.356059999999979482e+01 -3.561200000000098953e+00 2.088716157871662107e-02
1.367779999999993379e+01 -3.561200000000098953e+00 2.025641065975537780e-02
1.383410000000003492e+01 -3.561200000000098953e+00 2.248988932361814172e-02
1.399029999999993379e+01 -3.561200000000098953e+00 2.209696252164228616e-02
1.410750000000007276e+01 -3.561200000000098953e+00 2.365832955054635381e-02
1.426369999999997162e+01 -3.561200000000098953e+00 2.498187246246503027e-02
1.442000000000007276e+01 -3.561200000000098953e+00 2.480608941947582899e-02
1.453719999999975698e+01 -3.561200000000098953e+00 2.354458758155333897e-02
1.469339999999965585e+01 -3.561200000000098953e+00 2.403057599452347939e-02
1.484969999999975698e+01 -3.561200000000098953e+00 2.466132691348472267e-02
1.496689999999989595e+01 -3.561200000000098953e+00 2.711194933633415127e-02
1.512309999999979482e+01 -3.561200000000098953e+00 2.726705202132461911e-02
1.527939999999989595e+01 -3.561200000000098953e+00 2.815630741526998007e-02
1.539660000000003492e+01 -3.561200000000098953e+00 2.817698777326871004e-02
1.555279999999993379e+01 -3.561200000000098953e+00 2.848719314324965265e-02
1.570910000000003492e+01 -3.561200000000098953e+00 2.902488245121661453e-02
1.582619999999997162e+01 -3.561200000000098953e+00 3.013128160414862977e-02
1.598250000000007276e+01 -3.561200000000098953e+00 2.976937533917086917e-02
1.613869999999997162e+01 -3.561200000000098953e+00 3.229237901501584573e-02
1.625589999999965585e+01 -3.561200000000098953e+00 3.281972814398344263e-02
1.641219999999975698e+01 -3.561200000000098953e+00 3.137210308407239329e-02
1.656839999999965585e+01 -3.561200000000098953e+00 3.467062018486971597e-02
1.672469999999975698e+01 -3.561200000000098953e+00 3.581838005379919115e-02
1.684189999999989595e+01 -3.561200000000098953e+00 3.566327736880872679e-02
1.699809999999979482e+01 -3.561200000000098953e+00 3.481538269086082577e-02
1.715439999999989595e+01 -3.561200000000098953e+00 3.741076761970135028e-02
1.727160000000003492e+01 -3.561200000000098953e+00 3.565293718980935833e-02
1.742779999999993379e+01 -3.561200000000098953e+00 3.675933634274138051e-02
-5.579999999999927240e+00 -3.014400000000023283e+00 7.269145836553358997e-03
-5.423700000000280852e+00 -3.014400000000023283e+00 9.213099488433915477e-03
-5.306600000000344153e+00 -3.014400000000023283e+00 1.024711738837038276e-02
-5.150300000000243017e+00 -3.014400000000023283e+00 1.339053180417723934e-02
-4.994100000000344153e+00 -3.014400000000023283e+00 1.555162921504445531e-02
-4.876900000000205182e+00 -3.014400000000023283e+00 2.098022318971090247e-02
-4.720600000000104046e+00 -3.014400000000023283e+00 2.933508782119755021e-02
-4.564400000000205182e+00 -3.014400000000023283e+00 3.772097298968229290e-02
-4.408100000000104046e+00 -3.014400000000023283e+00 5.254878967477122353e-02
-4.290899999999965075e+00 -3.014400000000023283e+00 7.471813344940907153e-02
-4.134700000000066211e+00 -3.014400000000023283e+00 1.056766293735068724e-01
-4.017499999999927240e+00 -3.014400000000023283e+00 1.501497392497742889e-01
-3.861300000000028376e+00 -3.014400000000023283e+00 2.068759612402888415e-01
-3.704999999999927240e+00 -3.014400000000023283e+00 2.702612585063942086e-01
-3.548700000000280852e+00 -3.014400000000023283e+00 3.429630570509271670e-01
-3.431600000000344153e+00 -3.014400000000023283e+00 4.112495991627314607e-01
-3.275300000000243017e+00 -3.014400000000023283e+00 4.609031387176805716e-01
-3.119100000000344153e+00 -3.014400000000023283e+00 4.940847731266417298e-01
-3.001900000000205182e+00 -3.014400000000023283e+00 5.132347846334651686e-01
-2.845600000000104046e+00 -3.014400000000023283e+00 5.078372111957967228e-01
-2.689400000000205182e+00 -3.014400000000023283e+00 4.966491375184842183e-01
-2.572200000000066211e+00 -3.014400000000023283e+00 4.776025278016545195e-01
-2.415899999999965075e+00 -3.014400000000023283e+00 4.518554820932364491e-01
-2.259700000000066211e+00 -3.014400000000023283e+00 4.316404321494785035e-01
-2.142499999999927240e+00 -3.014400000000023283e+00 4.156648555954601254e-01
-1.986200000000280852e+00 -3.014400000000023283e+00 3.940745618447867304e-01
-1.829999999999927240e+00 -3.014400000000023283e+00 3.779955835007746678e-01
-1.712800000000243017e+00 -3.014400000000023283e+00 3.579873371370040358e-01
-1.556600000000344153e+00 -3.014400000000023283e+00 3.411845462630364589e-01
-1.400300000000243017e+00 -3.014400000000023283e+00 3.205455489803045732e-01
-1.244100000000344153e+00 -3.014400000000023283e+00 3.019435669604475514e-01
-1.126900000000205182e+00 -3.014400000000023283e+00 2.783782990208955033e-01
-9.706000000001040462e-01 -3.014400000000023283e+00 2.604277482779984165e-01
-8.533999999999650754e-01 -3.014400000000023283e+00 2.407607278212068325e-01
-6.972000000000662112e-01 -3.014400000000023283e+00 2.214142529133955317e-01
-5.408999999999650754e-01 -3.014400000000023283e+00 2.014680476236211382e-01
-3.847000000000662112e-01 -3.014400000000023283e+00 1.878190113444597464e-01
-2.674999999999272404e-01 -3.014400000000023283e+00 1.741803152442977509e-01
-1.112000000002808520e-01 -3.014400000000023283e+00 1.613481531060862451e-01
5.899999999655847205e-03 -3.014400000000023283e+00 1.515766839516866082e-01
1.621999999997569830e-01 -3.014400000000023283e+00 1.456104006690532027e-01
3.183999999996558472e-01 -3.014400000000023283e+00 1.357251895456605684e-01
4.746999999997569830e-01 -3.014400000000023283e+00 1.339156582207717550e-01
5.918999999998959538e-01 -3.014400000000023283e+00 1.263156266562387442e-01
7.480999999997948180e-01 -3.014400000000023283e+00 1.219210505815087608e-01
9.043999999998959538e-01 -3.014400000000023283e+00 1.205561469535926244e-01
1.021600000000034925e+00 -3.014400000000023283e+00 1.141555761529858964e-01
1.177799999999933789e+00 -3.014400000000023283e+00 1.126665903770773802e-01
1.334100000000034925e+00 -3.014400000000023283e+00 1.034017899936466450e-01
1.451299999999719148e+00 -3.014400000000023283e+00 1.008167452438054751e-01
1.607500000000072760e+00 -3.014400000000023283e+00 9.553291377513013771e-02
1.763799999999719148e+00 -3.014400000000023283e+00 8.808798489558757050e-02
1.880899999999655847e+00 -3.014400000000023283e+00 8.542021871375149455e-02
2.037199999999756983e+00 -3.014400000000023283e+00 8.094292120702659132e-02
2.193399999999655847e+00 -3.014400000000023283e+00 7.510072007238555170e-02
2.349699999999756983e+00 -3.014400000000023283e+00 7.101634936763652484e-02
2.466899999999895954e+00 -3.014400000000023283e+00 6.598068219494593323e-02
2.623099999999794818e+00 -3.014400000000023283e+00 6.223753739717591271e-02
2.740299999999933789e+00 -3.014400000000023283e+00 5.894936047537795154e-02
2.896600000000034925e+00 -3.014400000000023283e+00 5.712948897148976968e-02
3.052799999999933789e+00 -3.014400000000023283e+00 5.528893710960285784e-02
3.209100000000034925e+00 -3.014400000000023283e+00 5.143205034283983984e-02
3.326299999999719148e+00 -3.014400000000023283e+00 4.933299400596881379e-02
3.482500000000072760e+00 -3.014400000000023283e+00 4.869190290800820553e-02
3.638699999999971624e+00 -3.014400000000023283e+00 4.447310987626742346e-02
3.755899999999655847e+00 -3.014400000000023283e+00 4.326330893334175837e-02
3.912199999999756983e+00 -3.014400000000023283e+00 4.138139635545738659e-02
4.029399999999895954e+00 -3.014400000000023283e+00 3.969594717856094607e-02
4.185599999999794818e+00 -3.014400000000023283e+00 3.845512569863718949e-02
4.341899999999895954e+00 -3.014400000000023283e+00 3.543579343082270405e-02
4.498099999999794818e+00 -3.014400000000023283e+00 3.625266757177251359e-02
4.615299999999933789e+00 -3.014400000000023283e+00 3.467062018486971597e-02
4.771600000000034925e+00 -3.014400000000023283e+00 3.287142903898026408e-02
4.927799999999933789e+00 -3.014400000000023283e+00 3.368830317993007362e-02
5.045000000000072760e+00 -3.014400000000023283e+00 3.002787981415498339e-02
5.201299999999719148e+00 -3.014400000000023283e+00 3.075169234411051153e-02
5.357500000000072760e+00 -3.014400000000023283e+00 2.913862442020962243e-02
5.474699999999756983e+00 -3.014400000000023283e+00 2.946951014818929501e-02
5.630899999999655847e+00 -3.014400000000023283e+00 2.919032531520644735e-02
5.787199999999756983e+00 -3.014400000000023283e+00 2.729807255832271407e-02
5.904399999999895954e+00 -3.014400000000023283e+00 2.645017788037480957e-02
6.060599999999794818e+00 -3.014400000000023283e+00 2.666732163936147079e-02
6.216899999999895954e+00 -3.014400000000023283e+00 2.542650015943771075e-02
6.334100000000034925e+00 -3.014400000000023283e+00 2.592282875140721268e-02
6.490299999999933789e+00 -3.014400000000023283e+00 2.319302149557493989e-02
6.646600000000034925e+00 -3.014400000000023283e+00 2.496119210446630030e-02
6.802799999999933789e+00 -3.014400000000023283e+00 2.332744382256668123e-02
6.920000000000072760e+00 -3.014400000000023283e+00 2.197288037364991328e-02
7.076199999999971624e+00 -3.014400000000023283e+00 2.168335536166770064e-02
7.232500000000072760e+00 -3.014400000000023283e+00 2.273805361960289442e-02
7.349699999999756983e+00 -3.014400000000023283e+00 2.025641065975537780e-02
7.505899999999655847e+00 -3.014400000000023283e+00 2.062865710373250339e-02
7.662199999999756983e+00 -3.014400000000023283e+00 2.041151334474584911e-02
7.779399999999895954e+00 -3.014400000000023283e+00 1.986348385777952225e-02
7.935599999999794818e+00 -3.014400000000023283e+00 1.880878559984432499e-02
8.091899999999895954e+00 -3.014400000000023283e+00 1.946021687680429824e-02
8.209100000000034925e+00 -3.014400000000023283e+00 1.858130166185830226e-02
8.365299999999933789e+00 -3.014400000000023283e+00 1.827109629187736312e-02
8.521600000000034925e+00 -3.014400000000023283e+00 1.843653915586719594e-02
8.638799999999719148e+00 -3.014400000000023283e+00 1.787816948990150409e-02
8.795000000000072760e+00 -3.014400000000023283e+00 1.907763025382780767e-02
8.951199999999971624e+00 -3.014400000000023283e+00 1.765068555191548136e-02
9.068399999999655847e+00 -3.014400000000023283e+00 1.630646228199807493e-02
9.224699999999756983e+00 -3.014400000000023283e+00 1.676143015797012040e-02
9.380899999999655847e+00 -3.014400000000023283e+00 1.693721320095931820e-02
9.498099999999794818e+00 -3.014400000000023283e+00 1.635816317699489986e-02
9.654399999999895954e+00 -3.014400000000023283e+00 1.587217476402475944e-02
9.810599999999794818e+00 -3.014400000000023283e+00 1.626510156600061846e-02
9.927799999999933789e+00 -3.014400000000023283e+00 1.560333011004127676e-02
1.008410000000003492e+01 -3.014400000000023283e+00 1.727843910793835230e-02
1.024029999999993379e+01 -3.014400000000023283e+00 1.652360604098473615e-02
1.039660000000003492e+01 -3.014400000000023283e+00 1.717503731794470592e-02
1.051379999999971915e+01 -3.014400000000023283e+00 1.653394621998409766e-02
1.067000000000007276e+01 -3.014400000000023283e+00 1.593421583802094935e-02
1.082619999999997162e+01 -3.014400000000023283e+00 1.606863816501268721e-02
1.094339999999965585e+01 -3.014400000000023283e+00 1.764034537291611637e-02
1.109969999999975698e+01 -3.014400000000023283e+00 1.751626322492374002e-02
1.125589999999965585e+01 -3.014400000000023283e+00 1.740252125593073212e-02
1.137309999999979482e+01 -3.014400000000023283e+00 1.752660340392310501e-02
1.152939999999989595e+01 -3.014400000000023283e+00 1.814701414388498676e-02
1.168559999999979482e+01 -3.014400000000023283e+00 1.807463289088943187e-02
1.180279999999993379e+01 -3.014400000000023283e+00 1.904660971682970924e-02
1.195910000000003492e+01 -3.014400000000023283e+00 1.879844542084496001e-02
1.211529999999993379e+01 -3.014400000000023283e+00 1.924307311781764049e-02
1.223250000000007276e+01 -3.014400000000023283e+00 1.953259812979984966e-02
1.238869999999997162e+01 -3.014400000000023283e+00 2.033913209175029421e-02
1.254500000000007276e+01 -3.014400000000023283e+00 2.094920265271281098e-02
1.266219999999975698e+01 -3.014400000000023283e+00 2.119736694869756369e-02
1.281839999999965585e+01 -3.014400000000023283e+00 2.059763656673441190e-02
1.297469999999975698e+01 -3.014400000000023283e+00 2.141451070768421797e-02
1.309189999999989595e+01 -3.014400000000023283e+00 2.194185983665181833e-02
1.324809999999979482e+01 -3.014400000000023283e+00 2.381343223553682165e-02
1.340439999999989595e+01 -3.014400000000023283e+00 2.424771975351013714e-02
1.356059999999979482e+01 -3.014400000000023283e+00 2.473370816648027756e-02
1.367779999999993379e+01 -3.014400000000023283e+00 2.555058230743008363e-02
1.383410000000003492e+01 -3.014400000000023283e+00 2.497153228346566528e-02
1.399029999999993379e+01 -3.014400000000023283e+00 2.514731532645486309e-02
1.410750000000007276e+01 -3.014400000000023283e+00 2.722569130532715917e-02
1.426369999999997162e+01 -3.014400000000023283e+00 2.713262969433287777e-02
1.442000000000007276e+01 -3.014400000000023283e+00 2.771167971829729959e-02
1.453719999999975698e+01 -3.014400000000023283e+00 2.905590298821470602e-02
1.469339999999965585e+01 -3.014400000000023283e+00 2.803222526727760372e-02
1.484969999999975698e+01 -3.014400000000023283e+00 3.148584505306540465e-02
1.496689999999989595e+01 -3.014400000000023283e+00 3.027604411013973609e-02
1.512309999999979482e+01 -3.014400000000023283e+00 3.068965127011432509e-02
1.527939999999989595e+01 -3.014400000000023283e+00 3.028638428913910108e-02
1.539660000000003492e+01 -3.014400000000023283e+00 3.210625579302728294e-02
1.555279999999993379e+01 -3.014400000000023283e+00 3.342979870494595940e-02
1.570910000000003492e+01 -3.014400000000023283e+00 3.366762282193134365e-02
1.582619999999997162e+01 -3.014400000000023283e+00 3.510490770284303841e-02
1.598250000000007276e+01 -3.014400000000023283e+00 3.636640954076552495e-02
1.613869999999997162e+01 -3.014400000000023283e+00 3.539443271482524411e-02
1.625589999999965585e+01 -3.014400000000023283e+00 3.780369442167721278e-02
1.641219999999975698e+01 -3.014400000000023283e+00 3.878601142661685514e-02
1.656839999999965585e+01 -3.014400000000023283e+00 3.945812306157555488e-02
1.672469999999975698e+01 -3.014400000000023283e+00 4.101949009047962252e-02
1.684189999999989595e+01 -3.014400000000023283e+00 4.247745532939004032e-02
1.699809999999979482e+01 -3.014400000000023283e+00 4.216724995940909770e-02
1.715439999999989595e+01 -3.014400000000023283e+00 4.302548481635636718e-02
1.727160000000003492e+01 -3.014400000000023283e+00 4.362521519831951550e-02
1.742779999999993379e+01 -3.014400000000023283e+00 4.477297506724899762e-02
-5.579999999999927240e+00 -2.545599999999922147e+00 4.528998401721722952e-03
-5.423700000000280852e+00 -2.545599999999922147e+00 6.038664535628963936e-03
-5.306600000000344153e+00 -2.545599999999922147e+00 6.638394917592114856e-03
-5.150300000000243017e+00 -2.545599999999922147e+00 8.106700335501896768e-03
-4.994100000000344153e+00 -2.545599999999922147e+00 9.471603963418031430e-03
-4.876900000000205182e+00 -2.545599999999922147e+00 1.178780405927571696e-02
-4.720600000000104046e+00 -2.545599999999922147e+00 1.426944701912323706e-02
-4.564400000000205182e+00 -2.545599999999922147e+00 1.726809892893898732e-02
-4.408100000000104046e+00 -2.545599999999922147e+00 2.147655178168040788e-02
-4.290899999999965075e+00 -2.545599999999922147e+00 2.831141010026045138e-02
-4.134700000000066211e+00 -2.545599999999922147e+00 3.612858542378013377e-02
-4.017499999999927240e+00 -2.545599999999922147e+00 5.260049056976804499e-02
-3.861300000000028376e+00 -2.545599999999922147e+00 7.400466109845289797e-02
-3.704999999999927240e+00 -2.545599999999922147e+00 1.077860258893772599e-01
-3.548700000000280852e+00 -2.545599999999922147e+00 1.478542195119153524e-01
-3.431600000000344153e+00 -2.545599999999922147e+00 2.096781497491166379e-01
-3.275300000000243017e+00 -2.545599999999922147e+00 2.835897492365752615e-01
-3.119100000000344153e+00 -2.545599999999922147e+00 3.658148526395230693e-01
-3.001900000000205182e+00 -2.545599999999922147e+00 4.429836085117815903e-01
-2.845600000000104046e+00 -2.545599999999922147e+00 5.054899905629409718e-01
-2.689400000000205182e+00 -2.545599999999922147e+00 5.582042231017020351e-01
-2.572200000000066211e+00 -2.545599999999922147e+00 5.973935015092941558e-01
-2.415899999999965075e+00 -2.545599999999922147e+00 5.955426094684077576e-01
-2.259700000000066211e+00 -2.545599999999922147e+00 5.867741376769466388e-01
-2.142499999999927240e+00 -2.545599999999922147e+00 5.695577396430043793e-01
-1.986200000000280852e+00 -2.545599999999922147e+00 5.406983000557776808e-01
-1.829999999999927240e+00 -2.545599999999922147e+00 5.193044697060921200e-01
-1.712800000000243017e+00 -2.545599999999922147e+00 4.942812365276296749e-01
-1.556600000000344153e+00 -2.545599999999922147e+00 4.736629196028965261e-01
-1.400300000000243017e+00 -2.545599999999922147e+00 4.489085310784175498e-01
-1.244100000000344153e+00 -2.545599999999922147e+00 4.243299255969277262e-01
-1.126900000000205182e+00 -2.545599999999922147e+00 4.063690346750313265e-01
-9.706000000001040462e-01 -2.545599999999922147e+00 3.789158594317181272e-01
-8.533999999999650754e-01 -2.545599999999922147e+00 3.579459764210065620e-01
-6.972000000000662112e-01 -2.545599999999922147e+00 3.350941808324107152e-01
-5.408999999999650754e-01 -2.545599999999922147e+00 3.106706780359113074e-01
-3.847000000000662112e-01 -2.545599999999922147e+00 2.931440746319882162e-01
-2.674999999999272404e-01 -2.545599999999922147e+00 2.698476513464196369e-01
-1.112000000002808520e-01 -2.545599999999922147e+00 2.478230700777729056e-01
5.899999999655847205e-03 -2.545599999999922147e+00 2.301723845258574208e-01
1.621999999997569830e-01 -2.545599999999922147e+00 2.155927321367532290e-01
3.183999999996558472e-01 -2.545599999999922147e+00 2.001962056066992623e-01
4.746999999997569830e-01 -2.545599999999922147e+00 1.828247048877666148e-01
5.918999999998959538e-01 -2.545599999999922147e+00 1.742320161392945932e-01
7.480999999997948180e-01 -2.545599999999922147e+00 1.645122478798917987e-01
9.043999999998959538e-01 -2.545599999999922147e+00 1.564675886183861109e-01
1.021600000000034925e+00 -2.545599999999922147e+00 1.524555991666325938e-01
1.177799999999933789e+00 -2.545599999999922147e+00 1.479266007649108761e-01
1.334100000000034925e+00 -2.545599999999922147e+00 1.397164986394153208e-01
1.451299999999719148e+00 -2.545599999999922147e+00 1.341017814427603316e-01
1.607500000000072760e+00 -2.545599999999922147e+00 1.280114160121345324e-01
1.763799999999719148e+00 -2.545599999999922147e+00 1.233376551044217118e-01
1.880899999999655847e+00 -2.545599999999922147e+00 1.172472896737959264e-01
2.037199999999756983e+00 -2.545599999999922147e+00 1.088097036103143622e-01
2.193399999999655847e+00 -2.545599999999922147e+00 1.030295435496695194e-01
2.349699999999756983e+00 -2.545599999999922147e+00 9.653591113806850310e-02
2.466899999999895954e+00 -2.545599999999922147e+00 9.417835032621335589e-02
2.623099999999794818e+00 -2.545599999999922147e+00 8.585450623172481699e-02
2.740299999999933789e+00 -2.545599999999922147e+00 8.344524452487282751e-02
2.896600000000034925e+00 -2.545599999999922147e+00 7.861638093216953560e-02
3.052799999999933789e+00 -2.545599999999922147e+00 7.220546995256345302e-02
3.209100000000034925e+00 -2.545599999999922147e+00 6.837960372279851262e-02
3.326299999999719148e+00 -2.545599999999922147e+00 6.677687597789699891e-02
3.482500000000072760e+00 -2.545599999999922147e+00 6.232025882917082565e-02
3.638699999999971624e+00 -2.545599999999922147e+00 5.813248633442814201e-02
3.755899999999655847e+00 -2.545599999999922147e+00 5.735697290947579241e-02
3.912199999999756983e+00 -2.545599999999922147e+00 5.450308350565114673e-02
4.029399999999895954e+00 -2.545599999999922147e+00 5.373791025969816559e-02
4.185599999999794818e+00 -2.545599999999922147e+00 5.039803244290336909e-02
4.341899999999895954e+00 -2.545599999999922147e+00 4.981898241893895074e-02
4.498099999999794818e+00 -2.545599999999922147e+00 4.810251270504441873e-02
4.615299999999933789e+00 -2.545599999999922147e+00 4.699611355211239655e-02
4.771600000000034925e+00 -2.545599999999922147e+00 4.508318043722993329e-02
4.927799999999933789e+00 -2.545599999999922147e+00 4.328398929134048834e-02
5.045000000000072760e+00 -2.545599999999922147e+00 4.311854642735064858e-02
5.201299999999719148e+00 -2.545599999999922147e+00 4.120561331246818532e-02
5.357500000000072760e+00 -2.545599999999922147e+00 4.060588293050503700e-02
5.474699999999756983e+00 -2.545599999999922147e+00 3.804151853866260397e-02
5.630899999999655847e+00 -2.545599999999922147e+00 3.801049800166450554e-02
5.787199999999756983e+00 -2.545599999999922147e+00 3.719362386071469601e-02
5.904399999999895954e+00 -2.545599999999922147e+00 3.507388716584493998e-02
6.060599999999794818e+00 -2.545599999999922147e+00 3.560123629481254381e-02
6.216899999999895954e+00 -2.545599999999922147e+00 3.518762913483795135e-02
6.334100000000034925e+00 -2.545599999999922147e+00 3.425701302489513045e-02
6.490299999999933789e+00 -2.545599999999922147e+00 3.339877816794786791e-02
6.646600000000034925e+00 -2.545599999999922147e+00 3.190979239203935169e-02
6.802799999999933789e+00 -2.545599999999922147e+00 3.117563968308446204e-02
6.920000000000072760e+00 -2.545599999999922147e+00 2.998651909815752692e-02
7.076199999999971624e+00 -2.545599999999922147e+00 3.047250751112766387e-02
7.232500000000072760e+00 -2.545599999999922147e+00 2.914896459920898741e-02
7.349699999999756983e+00 -2.545599999999922147e+00 2.908692352521279750e-02
7.505899999999655847e+00 -2.545599999999922147e+00 2.737045381131826549e-02
7.662199999999756983e+00 -2.545599999999922147e+00 2.630541537438370672e-02
7.779399999999895954e+00 -2.545599999999922147e+00 2.551956177043199214e-02
7.935599999999794818e+00 -2.545599999999922147e+00 2.597452964640403761e-02
8.091899999999895954e+00 -2.545599999999922147e+00 2.500255282046375677e-02
8.209100000000034925e+00 -2.545599999999922147e+00 2.534377872744279087e-02
8.365299999999933789e+00 -2.545599999999922147e+00 2.399955545752538791e-02
8.521600000000034925e+00 -2.545599999999922147e+00 2.323438221157239983e-02
8.638799999999719148e+00 -2.545599999999922147e+00 2.311030006358002348e-02
8.795000000000072760e+00 -2.545599999999922147e+00 2.228308574363085243e-02
8.951199999999971624e+00 -2.545599999999922147e+00 2.204526162664546124e-02
9.068399999999655847e+00 -2.545599999999922147e+00 2.157995357167405426e-02
9.224699999999756983e+00 -2.545599999999922147e+00 2.240716789162322531e-02
9.380899999999655847e+00 -2.545599999999922147e+00 2.215900359563847608e-02
9.498099999999794818e+00 -2.545599999999922147e+00 2.037015262874838570e-02
9.654399999999895954e+00 -2.545599999999922147e+00 2.101124372670899743e-02
9.810599999999794818e+00 -2.545599999999922147e+00 1.998756600577189513e-02
9.927799999999933789e+00 -2.545599999999922147e+00 2.162131428767151420e-02
1.008410000000003492e+01 -2.545599999999922147e+00 2.107328480070518387e-02
1.024029999999993379e+01 -2.545599999999922147e+00 2.043219370274457561e-02
1.039660000000003492e+01 -2.545599999999922147e+00 2.094920265271281098e-02
1.051379999999971915e+01 -2.545599999999922147e+00 1.978076242578460237e-02
1.067000000000007276e+01 -2.545599999999922147e+00 2.028743119675346929e-02
1.082619999999997162e+01 -2.545599999999922147e+00 2.124906784369438514e-02
1.094339999999965585e+01 -2.545599999999922147e+00 2.067001781972996333e-02
1.109969999999975698e+01 -2.545599999999922147e+00 2.082512050472043463e-02
1.125589999999965585e+01 -2.545599999999922147e+00 2.155927321367532429e-02
1.137309999999979482e+01 -2.545599999999922147e+00 2.126974820169311511e-02
1.152939999999989595e+01 -2.545599999999922147e+00 2.072171871472678478e-02
1.168559999999979482e+01 -2.545599999999922147e+00 2.221070449063529753e-02
1.180279999999993379e+01 -2.545599999999922147e+00 2.303791881058447205e-02
1.195910000000003492e+01 -2.545599999999922147e+00 2.227274556463148744e-02
1.211529999999993379e+01 -2.545599999999922147e+00 2.273805361960289442e-02
1.223250000000007276e+01 -2.545599999999922147e+00 2.273805361960289442e-02
1.238869999999997162e+01 -2.545599999999922147e+00 2.266567236660734300e-02
1.254500000000007276e+01 -2.545599999999922147e+00 2.372037062454253678e-02
1.266219999999975698e+01 -2.545599999999922147e+00 2.368935008754444529e-02
1.281839999999965585e+01 -2.545599999999922147e+00 2.428908046950759708e-02
1.297469999999975698e+01 -2.545599999999922147e+00 2.514731532645486309e-02
1.309189999999989595e+01 -2.545599999999922147e+00 2.542650015943771075e-02
1.324809999999979482e+01 -2.545599999999922147e+00 2.722569130532715917e-02
1.340439999999989595e+01 -2.545599999999922147e+00 2.691548593534622349e-02
1.356059999999979482e+01 -2.545599999999922147e+00 2.809426634127379363e-02
1.367779999999993379e+01 -2.545599999999922147e+00 2.895250119822105964e-02
1.383410000000003492e+01 -2.545599999999922147e+00 2.972801462317340923e-02
1.399029999999993379e+01 -2.545599999999922147e+00 3.058624948012067524e-02
1.410750000000007276e+01 -2.545599999999922147e+00 3.102053699809399073e-02
1.426369999999997162e+01 -2.545599999999922147e+00 3.212693615102601291e-02
1.442000000000007276e+01 -2.545599999999922147e+00 3.276802724898662117e-02
1.453719999999975698e+01 -2.545599999999922147e+00 3.287142903898026408e-02
1.469339999999965585e+01 -2.545599999999922147e+00 3.436041481488878030e-02
1.484969999999975698e+01 -2.545599999999922147e+00 3.541511307282398102e-02
1.496689999999989595e+01 -2.545599999999922147e+00 3.664559437374836914e-02
1.512309999999979482e+01 -2.545599999999922147e+00 3.765893191568610993e-02
1.527939999999989595e+01 -2.545599999999922147e+00 3.602518363378649086e-02
1.539660000000003492e+01 -2.545599999999922147e+00 3.801049800166450554e-02
1.555279999999993379e+01 -2.545599999999922147e+00 3.927199983958699209e-02
1.570910000000003492e+01 -2.545599999999922147e+00 4.064724364650249000e-02
1.582619999999997162e+01 -2.545599999999922147e+00 3.996479183254442180e-02
1.598250000000007276e+01 -2.545599999999922147e+00 4.117459277547009383e-02
1.613869999999997162e+01 -2.545599999999922147e+00 4.244643479239194883e-02
1.625589999999965585e+01 -2.545599999999922147e+00 4.457651166626107331e-02
1.641219999999975698e+01 -2.545599999999922147e+00 4.409052325329092248e-02
1.656839999999965585e+01 -2.545599999999922147e+00 4.635502245415178829e-02
1.672469999999975698e+01 -2.545599999999922147e+00 4.753380286007935496e-02
1.684189999999989595e+01 -2.545599999999922147e+00 4.778196715606411460e-02
1.699809999999979482e+01 -2.545599999999922147e+00 4.917789132097834248e-02
1.715439999999989595e+01 -2.545599999999922147e+00 4.971558062894530089e-02
1.727160000000003492e+01 -2.545599999999922147e+00 5.298307719274453903e-02
1.742779999999993379e+01 -2.545599999999922147e+00 5.124592712085127705e-02
-5.579999999999927240e+00 -1.998799999999846477e+00 4.198112673742053838e-03
-5.423700000000280852e+00 -1.998799999999846477e+00 4.487637685724264747e-03
-5.306600000000344153e+00 -1.998799999999846477e+00 5.004646635692497521e-03
-5.150300000000243017e+00 -1.998799999999846477e+00 5.831860955641670306e-03
-4.994100000000344153e+00 -1.998799999999846477e+00 6.410910979606091256e-03
-4.876900000000205182e+00 -1.998799999999846477e+00 7.786154786521592638e-03
-4.720600000000104046e+00 -1.998799999999846477e+00 8.561668211473940499e-03
-4.564400000000205182e+00 -1.998799999999846477e+00 9.730108438402149118e-03
-4.408100000000104046e+00 -1.998799999999846477e+00 1.171542280628016380e-02
-4.290899999999965075e+00 -1.998799999999846477e+00 1.467271400009845760e-02
-4.134700000000066211e+00 -1.998799999999846477e+00 1.782646859490467917e-02
-4.017499999999927240e+00 -1.998799999999846477e+00 2.169369554066706562e-02
-3.861300000000028376e+00 -1.998799999999846477e+00 2.905590298821470602e-02
-3.704999999999927240e+00 -1.998799999999846477e+00 3.664559437374836914e-02
-3.548700000000280852e+00 -1.998799999999846477e+00 4.931231364797008382e-02
-3.431600000000344153e+00 -1.998799999999846477e+00 7.323948785249992377e-02
-3.275300000000243017e+00 -1.998799999999846477e+00 1.027813792536847598e-01
-3.119100000000344153e+00 -1.998799999999846477e+00 1.466237382109909504e-01
-3.001900000000205182e+00 -1.998799999999846477e+00 2.101848185200855257e-01
-2.845600000000104046e+00 -1.998799999999846477e+00 2.848202305374996635e-01
-2.689400000000205182e+00 -1.998799999999846477e+00 3.790606219377092301e-01
-2.572200000000066211e+00 -1.998799999999846477e+00 4.756999348657713900e-01
-2.415899999999965075e+00 -1.998799999999846477e+00 5.627642420404218582e-01
-2.259700000000066211e+00 -1.998799999999846477e+00 6.359830495349231283e-01
-2.142499999999927240e+00 -1.998799999999846477e+00 6.846852926219305635e-01
-1.986200000000280852e+00 -1.998799999999846477e+00 7.008469923979375737e-01
-1.829999999999927240e+00 -1.998799999999846477e+00 7.000094378989890620e-01
-1.712800000000243017e+00 -1.998799999999846477e+00 6.717704090517241378e-01
-1.556600000000344153e+00 -1.998799999999846477e+00 6.458579204793163386e-01
-1.400300000000243017e+00 -1.998799999999846477e+00 6.256635508935570744e-01
-1.244100000000344153e+00 -1.998799999999846477e+00 5.869189001829376862e-01
-1.126900000000205182e+00 -1.998799999999846477e+00 5.540061104279599968e-01
-9.706000000001040462e-01 -1.998799999999846477e+00 5.321159514863049722e-01
-8.533999999999650754e-01 -1.998799999999846477e+00 5.005267046432458899e-01
-6.972000000000662112e-01 -1.998799999999846477e+00 4.803116546994879998e-01
-5.408999999999650754e-01 -1.998799999999846477e+00 4.541303214730967319e-01
-3.847000000000662112e-01 -1.998799999999846477e+00 4.252191809908730802e-01
-2.674999999999272404e-01 -1.998799999999846477e+00 4.000201647694213714e-01
-1.112000000002808520e-01 -1.998799999999846477e+00 3.727531127480967488e-01
5.899999999655847205e-03 -1.998799999999846477e+00 3.460961312877346985e-01
1.621999999997569830e-01 -1.998799999999846477e+00 3.201216016413306331e-01
3.183999999996558472e-01 -1.998799999999846477e+00 2.985416480696565511e-01
4.746999999997569830e-01 -1.998799999999846477e+00 2.775097239849488862e-01
5.918999999998959538e-01 -1.998799999999846477e+00 2.565812016902347947e-01
7.480999999997948180e-01 -1.998799999999846477e+00 2.455482306979126783e-01
9.043999999998959538e-01 -1.998799999999846477e+00 2.220036431163593393e-01
1.021600000000034925e+00 -1.998799999999846477e+00 2.097195104651141118e-01
1.177799999999933789e+00 -1.998799999999846477e+00 2.022228806905747300e-01
1.334100000000034925e+00 -1.998799999999846477e+00 1.889357506763911509e-01
1.451299999999719148e+00 -1.998799999999846477e+00 1.815218423338466891e-01
1.607500000000072760e+00 -1.998799999999846477e+00 1.722570419504159400e-01
1.763799999999719148e+00 -1.998799999999846477e+00 1.645949693118867185e-01
1.880899999999655847e+00 -1.998799999999846477e+00 1.606967218291262267e-01
2.037199999999756983e+00 -1.998799999999846477e+00 1.466030578529921857e-01
2.193399999999655847e+00 -1.998799999999846477e+00 1.416190915752984503e-01
2.349699999999756983e+00 -1.998799999999846477e+00 1.359216529466485135e-01
2.466899999999895954e+00 -1.998799999999846477e+00 1.272048820501840982e-01
2.623099999999794818e+00 -1.998799999999846477e+00 1.193773665476650508e-01
2.740299999999933789e+00 -1.998799999999846477e+00 1.129147546730621399e-01
2.896600000000034925e+00 -1.998799999999846477e+00 1.095024956032717850e-01
3.052799999999933789e+00 -1.998799999999846477e+00 9.802489691397700544e-02
3.209100000000034925e+00 -1.998799999999846477e+00 9.644284952707422864e-02
3.326299999999719148e+00 -1.998799999999846477e+00 8.982513496748084636e-02
3.482500000000072760e+00 -1.998799999999846477e+00 8.476878743679151784e-02
3.638699999999971624e+00 -1.998799999999846477e+00 7.960903811610854641e-02
3.755899999999655847e+00 -1.998799999999846477e+00 7.563840938035253092e-02
3.912199999999756983e+00 -1.998799999999846477e+00 7.263975747053677545e-02
4.029399999999895954e+00 -1.998799999999846477e+00 6.925851893774451207e-02
4.185599999999794818e+00 -1.998799999999846477e+00 6.762477065584490687e-02
4.341899999999895954e+00 -1.998799999999846477e+00 6.528789020198849657e-02
4.498099999999794818e+00 -1.998799999999846477e+00 6.494666429500946248e-02
4.615299999999933789e+00 -1.998799999999846477e+00 6.329223565511110650e-02
4.771600000000034925e+00 -1.998799999999846477e+00 6.085195341126104634e-02
4.927799999999933789e+00 -1.998799999999846477e+00 5.794636311243957921e-02
5.045000000000072760e+00 -1.998799999999846477e+00 5.731561219347833247e-02
5.201299999999719148e+00 -1.998799999999846477e+00 5.655043894752535133e-02
5.357500000000072760e+00 -1.998799999999846477e+00 5.512349424561302502e-02
5.474699999999756983e+00 -1.998799999999846477e+00 5.206280126180108658e-02
5.630899999999655847e+00 -1.998799999999846477e+00 5.150443159583539127e-02
5.787199999999756983e+00 -1.998799999999846477e+00 5.036701190590528454e-02
5.904399999999895954e+00 -1.998799999999846477e+00 4.915721096297961251e-02
6.060599999999794818e+00 -1.998799999999846477e+00 4.866088237101010711e-02
6.216899999999895954e+00 -1.998799999999846477e+00 4.541406616520960587e-02
6.334100000000034925e+00 -1.998799999999846477e+00 4.418358486428520387e-02
6.490299999999933789e+00 -1.998799999999846477e+00 4.414222414828775087e-02
6.646600000000034925e+00 -1.998799999999846477e+00 4.312888660635001009e-02
6.802799999999933789e+00 -1.998799999999846477e+00 4.195010620042244343e-02
6.920000000000072760e+00 -1.998799999999846477e+00 4.123663384946627680e-02
7.076199999999971624e+00 -1.998799999999846477e+00 4.125731420746500677e-02
7.232500000000072760e+00 -1.998799999999846477e+00 4.004751326453934168e-02
7.349699999999756983e+00 -1.998799999999846477e+00 3.927199983958699209e-02
7.505899999999655847e+00 -1.998799999999846477e+00 3.863090874162638383e-02
7.662199999999756983e+00 -1.998799999999846477e+00 3.705920153372295467e-02
7.779399999999895954e+00 -1.998799999999846477e+00 3.602518363378649086e-02
7.935599999999794818e+00 -1.998799999999846477e+00 3.409157016090529763e-02
8.091899999999895954e+00 -1.998799999999846477e+00 3.289210939697899405e-02
8.209100000000034925e+00 -1.998799999999846477e+00 3.339877816794786791e-02
8.365299999999933789e+00 -1.998799999999846477e+00 3.185809149704253024e-02
8.521600000000034925e+00 -1.998799999999846477e+00 3.230271919401521419e-02
8.638799999999719148e+00 -1.998799999999846477e+00 3.018298249914545470e-02
8.795000000000072760e+00 -1.998799999999846477e+00 3.014162178314799476e-02
8.951199999999971624e+00 -1.998799999999846477e+00 3.053454858512385378e-02
9.068399999999655847e+00 -1.998799999999846477e+00 2.972801462317340923e-02
9.224699999999756983e+00 -1.998799999999846477e+00 2.729807255832271407e-02
9.380899999999655847e+00 -1.998799999999846477e+00 2.720501094732843267e-02
9.498099999999794818e+00 -1.998799999999846477e+00 2.757725739130555825e-02
9.654399999999895954e+00 -1.998799999999846477e+00 2.692582611434558501e-02
9.810599999999794818e+00 -1.998799999999846477e+00 2.720501094732843267e-02
9.927799999999933789e+00 -1.998799999999846477e+00 2.650187877537163450e-02
1.008410000000003492e+01 -1.998799999999846477e+00 2.618133322639132690e-02
1.024029999999993379e+01 -1.998799999999846477e+00 2.534377872744279087e-02
1.039660000000003492e+01 -1.998799999999846477e+00 2.621235376338942533e-02
1.051379999999971915e+01 -1.998799999999846477e+00 2.547820105443453220e-02
1.067000000000007276e+01 -1.998799999999846477e+00 2.651221895437099949e-02
1.082619999999997162e+01 -1.998799999999846477e+00 2.482676977747455896e-02
1.094339999999965585e+01 -1.998799999999846477e+00 2.529207783244596941e-02
1.109969999999975698e+01 -1.998799999999846477e+00 2.567466445542246345e-02
1.125589999999965585e+01 -1.998799999999846477e+00 2.530241801144533093e-02
1.137309999999979482e+01 -1.998799999999846477e+00 2.334812418056541120e-02
1.152939999999989595e+01 -1.998799999999846477e+00 2.650187877537163450e-02
1.168559999999979482e+01 -1.998799999999846477e+00 2.694650647234431498e-02
1.180279999999993379e+01 -1.998799999999846477e+00 2.602623054140086253e-02
1.195910000000003492e+01 -1.998799999999846477e+00 2.684310468235066860e-02
1.211529999999993379e+01 -1.998799999999846477e+00 2.870433690223630693e-02
1.223250000000007276e+01 -1.998799999999846477e+00 2.947985032718866000e-02
1.238869999999997162e+01 -1.998799999999846477e+00 2.904556280921534103e-02
1.254500000000007276e+01 -1.998799999999846477e+00 2.932474764219818869e-02
1.266219999999975698e+01 -1.998799999999846477e+00 2.943848961119119659e-02
1.281839999999965585e+01 -1.998799999999846477e+00 2.910760388321153094e-02
1.297469999999975698e+01 -1.998799999999846477e+00 3.077237270210924150e-02
1.309189999999989595e+01 -1.998799999999846477e+00 3.206489507702982300e-02
1.324809999999979482e+01 -1.998799999999846477e+00 3.144448433706794471e-02
1.340439999999989595e+01 -1.998799999999846477e+00 3.209591561402792143e-02
1.356059999999979482e+01 -1.998799999999846477e+00 3.328503619895485655e-02
1.367779999999993379e+01 -1.998799999999846477e+00 3.361592192693452219e-02
1.383410000000003492e+01 -1.998799999999846477e+00 3.475334161686463585e-02
1.399029999999993379e+01 -1.998799999999846477e+00 3.573565862180427821e-02
1.410750000000007276e+01 -1.998799999999846477e+00 3.789675603267149417e-02
1.426369999999997162e+01 -1.998799999999846477e+00 3.807253907566069545e-02
1.442000000000007276e+01 -1.998799999999846477e+00 3.850682659363401095e-02
1.453719999999975698e+01 -1.998799999999846477e+00 3.985104986355141043e-02
1.469339999999965585e+01 -1.998799999999846477e+00 3.991309093754760728e-02
1.484969999999975698e+01 -1.998799999999846477e+00 4.215690978040973619e-02
1.496689999999989595e+01 -1.998799999999846477e+00 4.265323837237924159e-02
1.512309999999979482e+01 -1.998799999999846477e+00 4.163990083044150081e-02
1.527939999999989595e+01 -1.998799999999846477e+00 4.563120992419626709e-02
1.539660000000003492e+01 -1.998799999999846477e+00 4.466957327725535470e-02
1.555279999999993379e+01 -1.998799999999846477e+00 4.538304562821150745e-02
1.570910000000003492e+01 -1.998799999999846477e+00 4.854714040201709574e-02
1.582619999999997162e+01 -1.998799999999846477e+00 4.895040738299231975e-02
1.598250000000007276e+01 -1.998799999999846477e+00 4.975694134494276777e-02
1.613869999999997162e+01 -1.998799999999846477e+00 4.946741633296055513e-02
1.625589999999965585e+01 -1.998799999999846477e+00 5.307613880373882043e-02
1.641219999999975698e+01 -1.998799999999846477e+00 5.156647266983158118e-02
1.656839999999965585e+01 -1.998799999999846477e+00 5.463750583264288113e-02
1.672469999999975698e+01 -1.998799999999846477e+00 5.537165854159777773e-02
1.684189999999989595e+01 -1.998799999999846477e+00 5.844269170440908462e-02
1.699809999999979482e+01 -1.998799999999846477e+00 5.756377648946308517e-02
1.715439999999989595e+01 -1.998799999999846477e+00 6.027290338729662800e-02
1.727160000000003492e+01 -1.998799999999846477e+00 6.233059900817019411e-02
1.742779999999993379e+01 -1.998799999999846477e+00 6.156542576221721297e-02
-5.579999999999927240e+00 -1.529999999999745341e+00 4.146411778745229780e-03
-5.423700000000280852e+00 -1.529999999999745341e+00 4.859884129701392066e-03
-5.306600000000344153e+00 -1.529999999999745341e+00 4.601379654717275246e-03
-5.150300000000243017e+00 -1.529999999999745341e+00 4.963285919695038448e-03
-4.994100000000344153e+00 -1.529999999999745341e+00 4.942605561696310212e-03
-4.876900000000205182e+00 -1.529999999999745341e+00 5.449274332665178869e-03
-4.720600000000104046e+00 -1.529999999999745341e+00 5.997303819631504863e-03
-4.564400000000205182e+00 -1.529999999999745341e+00 6.493632411601009402e-03
-4.408100000000104046e+00 -1.529999999999745341e+00 7.000301182569878058e-03
-4.290899999999965075e+00 -1.529999999999745341e+00 8.902894118452976333e-03
-4.134700000000066211e+00 -1.529999999999745341e+00 1.035051917836402914e-02
-4.017499999999927240e+00 -1.529999999999745341e+00 1.145691833129604785e-02
-3.861300000000028376e+00 -1.529999999999745341e+00 1.486917740108638711e-02
-3.704999999999927240e+00 -1.529999999999745341e+00 1.801259181689324543e-02
-3.548700000000280852e+00 -1.529999999999745341e+00 2.190049912065435839e-02
-3.431600000000344153e+00 -1.529999999999745341e+00 3.001753963515562187e-02
-3.275300000000243017e+00 -1.529999999999745341e+00 3.823798193965052827e-02
-3.119100000000344153e+00 -1.529999999999745341e+00 5.281763432875470621e-02
-3.001900000000205182e+00 -1.529999999999745341e+00 7.323948785249992377e-02
-2.845600000000104046e+00 -1.529999999999745341e+00 1.029468221176745857e-01
-2.689400000000205182e+00 -1.529999999999745341e+00 1.477301373639229587e-01
-2.572200000000066211e+00 -1.529999999999745341e+00 2.062865710373250616e-01
-2.415899999999965075e+00 -1.529999999999745341e+00 2.927511478300123815e-01
-2.259700000000066211e+00 -1.529999999999745341e+00 3.986035602465084482e-01
-2.142499999999927240e+00 -1.529999999999745341e+00 5.062138030928965415e-01
-1.986200000000280852e+00 -1.529999999999745341e+00 6.122316583733824480e-01
-1.829999999999927240e+00 -1.529999999999745341e+00 7.086331471844592444e-01
-1.712800000000243017e+00 -1.529999999999745341e+00 7.707776229706407856e-01
-1.556600000000344153e+00 -1.529999999999745341e+00 7.979516133809712031e-01
-1.400300000000243017e+00 -1.529999999999745341e+00 8.091810477742812369e-01
-1.244100000000344153e+00 -1.529999999999745341e+00 7.941360873302055756e-01
-1.126900000000205182e+00 -1.529999999999745341e+00 7.582763465604089870e-01
-9.706000000001040462e-01 -1.529999999999745341e+00 7.252704951944368705e-01
-8.533999999999650754e-01 -1.529999999999745341e+00 6.921612420384712916e-01
-6.972000000000662112e-01 -1.529999999999745341e+00 6.501697751220513188e-01
-5.408999999999650754e-01 -1.529999999999745341e+00 6.219514266327851315e-01
-3.847000000000662112e-01 -1.529999999999745341e+00 5.937123977855203183e-01
-2.674999999999272404e-01 -1.529999999999745341e+00 5.604273615865653646e-01
-1.112000000002808520e-01 -1.529999999999745341e+00 5.329018050902566417e-01
5.899999999655847205e-03 -1.529999999999745341e+00 5.114976345615718234e-01
1.621999999997569830e-01 -1.529999999999745341e+00 4.783470206896087706e-01
3.183999999996558472e-01 -1.529999999999745341e+00 4.551022982990369781e-01
4.746999999997569830e-01 -1.529999999999745341e+00 4.231925059069976403e-01
5.918999999998959538e-01 -1.529999999999745341e+00 3.951809609977187665e-01
7.480999999997948180e-01 -1.529999999999745341e+00 3.708298394542149379e-01
9.043999999998959538e-01 -1.529999999999745341e+00 3.473059322306603636e-01
1.021600000000034925e+00 -1.529999999999745341e+00 3.204007864743135259e-01
1.177799999999933789e+00 -1.529999999999745341e+00 2.991103579146216496e-01
1.334100000000034925e+00 -1.529999999999745341e+00 2.776544864909399335e-01
1.451299999999719148e+00 -1.529999999999745341e+00 2.600451616550219502e-01
1.607500000000072760e+00 -1.529999999999745341e+00 2.462410226908701150e-01
1.763799999999719148e+00 -1.529999999999745341e+00 2.319198747767500512e-01
1.880899999999655847e+00 -1.529999999999745341e+00 2.154169490937640485e-01
2.037199999999756983e+00 -1.529999999999745341e+00 2.097505310021122171e-01
2.193399999999655847e+00 -1.529999999999745341e+00 2.013956663706255590e-01
2.349699999999756983e+00 -1.529999999999745341e+00 1.861645827045614321e-01
2.466899999999895954e+00 -1.529999999999745341e+00 1.752246733232336040e-01
2.623099999999794818e+00 -1.529999999999745341e+00 1.692687302195995669e-01
2.740299999999933789e+00 -1.529999999999745341e+00 1.564158877233892686e-01
2.896600000000034925e+00 -1.529999999999745341e+00 1.519075696796662878e-01
3.052799999999933789e+00 -1.529999999999745341e+00 1.410297013723346704e-01
3.209100000000034925e+00 -1.529999999999745341e+00 1.314133349029255327e-01
3.326299999999719148e+00 -1.529999999999745341e+00 1.261191632552507991e-01
3.482500000000072760e+00 -1.529999999999745341e+00 1.192429442206733164e-01
3.638699999999971624e+00 -1.529999999999745341e+00 1.082720143023473969e-01
3.755899999999655847e+00 -1.529999999999745341e+00 1.036292739316326678e-01
3.912199999999756983e+00 -1.529999999999745341e+00 9.874870944393254746e-02
4.029399999999895954e+00 -1.529999999999745341e+00 9.200691273634678535e-02
4.185599999999794818e+00 -1.529999999999745341e+00 8.921506440651831571e-02
4.341899999999895954e+00 -1.529999999999745341e+00 8.815002596958376735e-02
4.498099999999794818e+00 -1.529999999999745341e+00 8.349694541986966978e-02
4.615299999999933789e+00 -1.529999999999745341e+00 8.187353731696940529e-02
4.771600000000034925e+00 -1.529999999999745341e+00 7.721011658825595314e-02
4.927799999999933789e+00 -1.529999999999745341e+00 7.595895492933281423e-02
5.045000000000072760e+00 -1.529999999999745341e+00 7.425282539443765761e-02
5.201299999999719148e+00 -1.529999999999745341e+00 7.371513608647069227e-02
5.357500000000072760e+00 -1.529999999999745341e+00 7.265009764953613003e-02
5.474699999999756983e+00 -1.529999999999745341e+00 7.230887174255710981e-02
5.630899999999655847e+00 -1.529999999999745341e+00 7.117145205262698227e-02
5.787199999999756983e+00 -1.529999999999745341e+00 6.831756264880234353e-02
5.904399999999895954e+00 -1.529999999999745341e+00 6.942396180173436571e-02
6.060599999999794818e+00 -1.529999999999745341e+00 6.549469378197578240e-02
6.216899999999895954e+00 -1.529999999999745341e+00 6.437795445004440564e-02
6.334100000000034925e+00 -1.529999999999745341e+00 6.331291601310984341e-02
6.490299999999933789e+00 -1.529999999999745341e+00 5.993167748031759390e-02
6.646600000000034925e+00 -1.529999999999745341e+00 5.732595237247770092e-02
6.802799999999933789e+00 -1.529999999999745341e+00 5.742935416247134384e-02
6.920000000000072760e+00 -1.529999999999745341e+00 5.515451478261111651e-02
7.076199999999971624e+00 -1.529999999999745341e+00 5.530961746760159475e-02
7.232500000000072760e+00 -1.529999999999745341e+00 5.310715934073691885e-02
7.349699999999756983e+00 -1.529999999999745341e+00 5.237300663178202226e-02
7.505899999999655847e+00 -1.529999999999745341e+00 5.084266013987605304e-02
7.662199999999756983e+00 -1.529999999999745341e+00 5.055313512789384733e-02
7.779399999999895954e+00 -1.529999999999745341e+00 4.755448321807809187e-02
7.935599999999794818e+00 -1.529999999999745341e+00 4.657216621313844257e-02
8.091899999999895954e+00 -1.529999999999745341e+00 4.637570281215051826e-02
8.209100000000034925e+00 -1.529999999999745341e+00 4.477297506724899762e-02
8.365299999999933789e+00 -1.529999999999745341e+00 4.395610092629918808e-02
8.521600000000034925e+00 -1.529999999999745341e+00 4.420426522228394078e-02
8.638799999999719148e+00 -1.529999999999745341e+00 4.185704458942816203e-02
8.795000000000072760e+00 -1.529999999999745341e+00 4.112289188047327237e-02
8.951199999999971624e+00 -1.529999999999745341e+00 3.907553643859906084e-02
9.068399999999655847e+00 -1.529999999999745341e+00 3.821730158165179830e-02
9.224699999999756983e+00 -1.529999999999745341e+00 3.699716045972676476e-02
9.380899999999655847e+00 -1.529999999999745341e+00 3.593212202279220946e-02
9.498099999999794818e+00 -1.529999999999745341e+00 3.703852117572422470e-02
9.654399999999895954e+00 -1.529999999999745341e+00 3.503252644984748004e-02
9.810599999999794818e+00 -1.529999999999745341e+00 3.268530581699170129e-02
9.927799999999933789e+00 -1.529999999999745341e+00 3.600450327578776089e-02
1.008410000000003492e+01 -1.529999999999745341e+00 3.387442640191863641e-02
1.024029999999993379e+01 -1.529999999999745341e+00 3.435007463588941184e-02
1.039660000000003492e+01 -1.529999999999745341e+00 3.266462545899297132e-02
1.051379999999971915e+01 -1.529999999999745341e+00 3.037944590013338247e-02
1.067000000000007276e+01 -1.529999999999745341e+00 3.094815574509843931e-02
1.082619999999997162e+01 -1.529999999999745341e+00 3.085509413410415791e-02
1.094339999999965585e+01 -1.529999999999745341e+00 3.173400934905015042e-02
1.109969999999975698e+01 -1.529999999999745341e+00 3.232339955201394416e-02
1.125589999999965585e+01 -1.529999999999745341e+00 3.115495932508573554e-02
1.137309999999979482e+01 -1.529999999999745341e+00 3.103087717709335572e-02
1.152939999999989595e+01 -1.529999999999745341e+00 3.037944590013338247e-02
1.168559999999979482e+01 -1.529999999999745341e+00 3.206489507702982300e-02
1.180279999999993379e+01 -1.529999999999745341e+00 3.253020313200123692e-02
1.195910000000003492e+01 -1.529999999999745341e+00 3.241646116300822555e-02
1.211529999999993379e+01 -1.529999999999745341e+00 3.300585136597200542e-02
1.223250000000007276e+01 -1.529999999999745341e+00 3.273700671198852968e-02
1.238869999999997162e+01 -1.529999999999745341e+00 3.433973445689005033e-02
1.254500000000007276e+01 -1.529999999999745341e+00 3.454653803687734309e-02
1.266219999999975698e+01 -1.529999999999745341e+00 3.452585767887862006e-02
1.281839999999965585e+01 -1.529999999999745341e+00 3.663525419474900763e-02
1.297469999999975698e+01 -1.529999999999745341e+00 3.594246220179157097e-02
1.309189999999989595e+01 -1.529999999999745341e+00 3.615960596077823219e-02
1.324809999999979482e+01 -1.529999999999745341e+00 3.803117835966323551e-02
1.340439999999989595e+01 -1.529999999999745341e+00 3.819662122365306833e-02
1.356059999999979482e+01 -1.529999999999745341e+00 3.927199983958699209e-02
1.367779999999993379e+01 -1.529999999999745341e+00 3.985104986355141043e-02
1.383410000000003492e+01 -1.529999999999745341e+00 4.037839899251901427e-02
1.399029999999993379e+01 -1.529999999999745341e+00 4.199146691641990337e-02
1.410750000000007276e+01 -1.529999999999745341e+00 4.392508038930108966e-02
1.426369999999997162e+01 -1.529999999999745341e+00 4.279800087837035139e-02
1.442000000000007276e+01 -1.529999999999745341e+00 4.526930365921849608e-02
1.453719999999975698e+01 -1.529999999999745341e+00 4.638604299114987978e-02
1.469339999999965585e+01 -1.529999999999745341e+00 4.622060012716004695e-02
1.484969999999975698e+01 -1.529999999999745341e+00 4.881598505600057841e-02
1.496689999999989595e+01 -1.529999999999745341e+00 4.949843686995865355e-02
1.512309999999979482e+01 -1.529999999999745341e+00 5.150443159583539127e-02
1.527939999999989595e+01 -1.529999999999745341e+00 5.173191553382141400e-02
1.539660000000003492e+01 -1.529999999999745341e+00 5.495805138162319220e-02
1.555279999999993379e+01 -1.529999999999745341e+00 5.350008614271277441e-02
1.570910000000003492e+01 -1.529999999999745341e+00 5.651941841052725291e-02
1.582619999999997162e+01 -1.529999999999745341e+00 5.702608718149611983e-02
1.598250000000007276e+01 -1.529999999999745341e+00 5.964215246833538819e-02
1.613869999999997162e+01 -1.529999999999745341e+00 5.917684441336397427e-02
1.625589999999965585e+01 -1.529999999999745341e+00 6.117249896024135047e-02
1.641219999999975698e+01 -1.529999999999745341e+00 6.304407135912636073e-02
1.656839999999965585e+01 -1.529999999999745341e+00 6.491564375801137099e-02
1.672469999999975698e+01 -1.529999999999745341e+00 6.554639467697261079e-02
1.684189999999989595e+01 -1.529999999999745341e+00 6.593932147894845941e-02
1.699809999999979482e+01 -1.529999999999745341e+00 6.792463584682648103e-02
1.715439999999989595e+01 -1.529999999999745341e+00 7.042695916467273110e-02
1.727160000000003492e+01 -1.529999999999745341e+00 7.276383961852914140e-02
1.742779999999993379e+01 -1.529999999999745341e+00 7.258805657553994706e-02
-5.579999999999927240e+00 -1.061299999999846477e+00 4.291174284736336102e-03
-5.423700000000280852e+00 -1.061299999999846477e+00 4.332535000733794307e-03
-5.306600000000344153e+00 -1.061299999999846477e+00 3.960288556756666120e-03
-5.150300000000243017e+00 -1.061299999999846477e+00 4.766822518707110670e-03
-4.994100000000344153e+00 -1.061299999999846477e+00 4.591039475717911128e-03
-4.876900000000205182e+00 -1.061299999999846477e+00 4.156751957744594765e-03
-4.720600000000104046e+00 -1.061299999999846477e+00 5.542335943659460265e-03
-4.564400000000205182e+00 -1.061299999999846477e+00 5.480294869663272089e-03
-4.408100000000104046e+00 -1.061299999999846477e+00 5.924922566635952570e-03
-4.290899999999965075e+00 -1.061299999999846477e+00 6.586694022595290798e-03
-4.134700000000066211e+00 -1.061299999999846477e+00 7.569011027534934023e-03
-4.017499999999927240e+00 -1.061299999999846477e+00 8.540987853475212263e-03
-3.861300000000028376e+00 -1.061299999999846477e+00 9.285480741429468637e-03
-3.704999999999927240e+00 -1.061299999999846477e+00 1.144657815229668286e-02
-3.548700000000280852e+00 -1.061299999999846477e+00 1.361801574216326208e-02
-3.431600000000344153e+00 -1.061299999999846477e+00 1.591353548002221591e-02
-3.275300000000243017e+00 -1.061299999999846477e+00 1.818837485988244670e-02
-3.119100000000344153e+00 -1.061299999999846477e+00 2.464064655548599617e-02
-3.001900000000205182e+00 -1.061299999999846477e+00 3.061727001711877019e-02
-2.845600000000104046e+00 -1.061299999999846477e+00 3.753484976769373010e-02
-2.689400000000205182e+00 -1.061299999999846477e+00 5.407913616667719275e-02
-2.572200000000066211e+00 -1.061299999999846477e+00 7.289826194552087579e-02
-2.415899999999965075e+00 -1.061299999999846477e+00 1.025849158526968424e-01
-2.259700000000066211e+00 -1.061299999999846477e+00 1.459206060390341453e-01
-2.142499999999927240e+00 -1.061299999999846477e+00 2.098642729711052146e-01
-1.986200000000280852e+00 -1.061299999999846477e+00 2.899075986051871112e-01
-1.829999999999927240e+00 -1.061299999999846477e+00 3.954601458307016038e-01
-1.712800000000243017e+00 -1.061299999999846477e+00 5.204832501120197907e-01
-1.556600000000344153e+00 -1.061299999999846477e+00 6.490426956111206014e-01
-1.400300000000243017e+00 -1.061299999999846477e+00 7.540782338866668377e-01
-1.244100000000344153e+00 -1.061299999999846477e+00 8.640253571869113136e-01
-1.126900000000205182e+00 -1.061299999999846477e+00 9.056755981963522384e-01
-9.706000000001040462e-01 -1.061299999999846477e+00 9.150541405487759850e-01
-8.533999999999650754e-01 -1.061299999999846477e+00 9.028837498665237549e-01
-6.972000000000662112e-01 -1.061299999999846477e+00 8.761543871531660699e-01
-5.408999999999650754e-01 -1.061299999999846477e+00 8.354451024326674524e-01
-3.847000000000662112e-01 -1.061299999999846477e+00 7.870944254316382116e-01
-2.674999999999272404e-01 -1.061299999999846477e+00 7.503350890888969005e-01
-1.112000000002808520e-01 -1.061299999999846477e+00 7.108149249533251002e-01
5.899999999655847205e-03 -1.061299999999846477e+00 6.905171535775722624e-01
1.621999999997569830e-01 -1.061299999999846477e+00 6.576974254335887782e-01
3.183999999996558472e-01 -1.061299999999846477e+00 6.261391991275278013e-01
4.746999999997569830e-01 -1.061299999999846477e+00 5.984999006622261364e-01
5.918999999998959538e-01 -1.061299999999846477e+00 5.709019629129219453e-01
7.480999999997948180e-01 -1.061299999999846477e+00 5.402743527168036852e-01
9.043999999998959538e-01 -1.061299999999846477e+00 5.149719347053582919e-01
1.021600000000034925e+00 -1.061299999999846477e+00 4.849854156072008760e-01
1.177799999999933789e+00 -1.061299999999846477e+00 4.497771061143641669e-01
1.334100000000034925e+00 -1.061299999999846477e+00 4.189116718012606544e-01
1.451299999999719148e+00 -1.061299999999846477e+00 3.947570136587447709e-01
1.607500000000072760e+00 -1.061299999999846477e+00 3.652771633315561317e-01
1.763799999999719148e+00 -1.061299999999846477e+00 3.372242577062797841e-01
1.880899999999655847e+00 -1.061299999999846477e+00 3.199458185983414249e-01
2.037199999999756983e+00 -1.061299999999846477e+00 2.953878934748503382e-01
2.193399999999655847e+00 -1.061299999999846477e+00 2.772098587939672565e-01
2.349699999999756983e+00 -1.061299999999846477e+00 2.601795839820136846e-01
2.466899999999895954e+00 -1.061299999999846477e+00 2.483917799227379486e-01
2.623099999999794818e+00 -1.061299999999846477e+00 2.319405551347487882e-01
2.740299999999933789e+00 -1.061299999999846477e+00 2.202044519704698944e-01
2.896600000000034925e+00 -1.061299999999846477e+00 2.088095747131700486e-01
3.052799999999933789e+00 -1.061299999999846477e+00 1.929477401281446125e-01
3.209100000000034925e+00 -1.061299999999846477e+00 1.842309692316802250e-01
3.326299999999719148e+00 -1.061299999999846477e+00 1.708507776065023298e-01
3.482500000000072760e+00 -1.061299999999846477e+00 1.609862468411084602e-01
3.638699999999971624e+00 -1.061299999999846477e+00 1.550509840954731322e-01
3.755899999999655847e+00 -1.061299999999846477e+00 1.444212800841262467e-01
3.912199999999756983e+00 -1.061299999999846477e+00 1.369556708465849981e-01
4.029399999999895954e+00 -1.061299999999846477e+00 1.286008062150983122e-01
4.185599999999794818e+00 -1.061299999999846477e+00 1.209594139345678415e-01
4.341899999999895954e+00 -1.061299999999846477e+00 1.172369494947965579e-01
4.498099999999794818e+00 -1.061299999999846477e+00 1.099574634792438443e-01
4.615299999999933789e+00 -1.061299999999846477e+00 1.040015203756097933e-01
4.771600000000034925e+00 -1.061299999999846477e+00 1.026986578216898538e-01
4.927799999999933789e+00 -1.061299999999846477e+00 9.983442823886583273e-02
5.045000000000072760e+00 -1.061299999999846477e+00 9.689781740304627411e-02
5.201299999999719148e+00 -1.061299999999846477e+00 9.400256728322416155e-02
5.357500000000072760e+00 -1.061299999999846477e+00 9.439549408520001017e-02
5.474699999999756983e+00 -1.061299999999846477e+00 9.031112338045098331e-02
5.630899999999655847e+00 -1.061299999999846477e+00 9.112799752140078591e-02
5.787199999999756983e+00 -1.061299999999846477e+00 8.881179742554309864e-02
5.904399999999895954e+00 -1.061299999999846477e+00 8.570974372573371414e-02
6.060599999999794818e+00 -1.061299999999846477e+00 8.647491697168668834e-02
6.216899999999895954e+00 -1.061299999999846477e+00 8.189421767496814220e-02
6.334100000000034925e+00 -1.061299999999846477e+00 8.373476953685504709e-02
6.490299999999933789e+00 -1.061299999999846477e+00 7.940223453612124671e-02
6.646600000000034925e+00 -1.061299999999846477e+00 7.950563632611490350e-02
6.802799999999933789e+00 -1.061299999999846477e+00 7.840957735218224978e-02
6.920000000000072760e+00 -1.061299999999846477e+00 7.220546995256345302e-02
7.076199999999971624e+00 -1.061299999999846477e+00 7.348765214848466953e-02
7.232500000000072760e+00 -1.061299999999846477e+00 6.878287070377374357e-02
7.349699999999756983e+00 -1.061299999999846477e+00 7.053036095466638788e-02
7.505899999999655847e+00 -1.061299999999846477e+00 6.621850631193131054e-02
7.662199999999756983e+00 -1.061299999999846477e+00 6.582557950995544804e-02
7.779399999999895954e+00 -1.061299999999846477e+00 6.347835887709966929e-02
7.935599999999794818e+00 -1.061299999999846477e+00 6.185495077419941867e-02
8.091899999999895954e+00 -1.061299999999846477e+00 6.172052844720767734e-02
8.209100000000034925e+00 -1.061299999999846477e+00 5.707778807649294822e-02
8.365299999999933789e+00 -1.061299999999846477e+00 5.697438628649930531e-02
8.521600000000034925e+00 -1.061299999999846477e+00 5.767751845845610348e-02
8.638799999999719148e+00 -1.061299999999846477e+00 5.548540051059078909e-02
8.795000000000072760e+00 -1.061299999999846477e+00 5.421355849366893409e-02
8.951199999999971624e+00 -1.061299999999846477e+00 5.220756376779218944e-02
9.068399999999655847e+00 -1.061299999999846477e+00 5.116320568885636411e-02
9.224699999999756983e+00 -1.061299999999846477e+00 4.948809669095928510e-02
9.380899999999655847e+00 -1.061299999999846477e+00 4.669624836113082239e-02
9.498099999999794818e+00 -1.061299999999846477e+00 4.647910460214416117e-02
9.654399999999895954e+00 -1.061299999999846477e+00 4.504181972123248029e-02
9.810599999999794818e+00 -1.061299999999846477e+00 4.488671703624200204e-02
9.927799999999933789e+00 -1.061299999999846477e+00 4.523828312222040460e-02
1.008410000000003492e+01 -1.061299999999846477e+00 4.205350799041608634e-02
1.024029999999993379e+01 -1.061299999999846477e+00 4.304616517435509715e-02
1.039660000000003492e+01 -1.061299999999846477e+00 4.115391241747136386e-02
1.051379999999971915e+01 -1.061299999999846477e+00 3.968560699956157761e-02
1.067000000000007276e+01 -1.061299999999846477e+00 3.929268019758572206e-02
1.082619999999997162e+01 -1.061299999999846477e+00 3.913757751259525769e-02
1.094339999999965585e+01 -1.061299999999846477e+00 3.752450958869436859e-02
1.109969999999975698e+01 -1.061299999999846477e+00 3.855852748863083240e-02
1.125589999999965585e+01 -1.061299999999846477e+00 3.771063281068293138e-02
1.137309999999979482e+01 -1.061299999999846477e+00 3.817594086565433836e-02
1.152939999999989595e+01 -1.061299999999846477e+00 3.779335424267784432e-02
1.168559999999979482e+01 -1.061299999999846477e+00 3.871363017362130371e-02
1.180279999999993379e+01 -1.061299999999846477e+00 3.783471495867530426e-02
1.195910000000003492e+01 -1.061299999999846477e+00 3.783471495867530426e-02
1.211529999999993379e+01 -1.061299999999846477e+00 4.016125523353235305e-02
1.223250000000007276e+01 -1.061299999999846477e+00 3.862056856262702231e-02
1.238869999999997162e+01 -1.061299999999846477e+00 3.941676234557810188e-02
1.254500000000007276e+01 -1.061299999999846477e+00 4.144343742945356956e-02
1.266219999999975698e+01 -1.061299999999846477e+00 4.129867492346247365e-02
1.281839999999965585e+01 -1.061299999999846477e+00 4.265323837237924159e-02
1.297469999999975698e+01 -1.061299999999846477e+00 4.228099192840211601e-02
1.309189999999989595e+01 -1.061299999999846477e+00 4.251881604538749332e-02
1.324809999999979482e+01 -1.061299999999846477e+00 4.442140898127059506e-02
1.340439999999989595e+01 -1.061299999999846477e+00 4.388371967330363665e-02
1.356059999999979482e+01 -1.061299999999846477e+00 4.404916253729346948e-02
1.367779999999993379e+01 -1.061299999999846477e+00 4.683067068812256373e-02
1.383410000000003492e+01 -1.061299999999846477e+00 4.795775019905330894e-02
1.399029999999993379e+01 -1.061299999999846477e+00 4.935367436396754376e-02
1.410750000000007276e+01 -1.061299999999846477e+00 4.835067700102917143e-02
1.426369999999997162e+01 -1.061299999999846477e+00 5.036701190590528454e-02
1.442000000000007276e+01 -1.061299999999846477e+00 5.029463065290972618e-02
1.453719999999975698e+01 -1.061299999999846477e+00 5.394471383968545142e-02
1.469339999999965585e+01 -1.061299999999846477e+00 5.345872542671531447e-02
1.484969999999975698e+01 -1.061299999999846477e+00 5.563016301658189194e-02
1.496689999999989595e+01 -1.061299999999846477e+00 5.733629255147706244e-02
1.512309999999979482e+01 -1.061299999999846477e+00 5.823588812442179186e-02
1.527939999999989595e+01 -1.061299999999846477e+00 6.067617036827185201e-02
1.539660000000003492e+01 -1.061299999999846477e+00 6.102773645425025456e-02
1.555279999999993379e+01 -1.061299999999846477e+00 6.500870536900564545e-02
1.570910000000003492e+01 -1.061299999999846477e+00 6.449169641903741701e-02
1.582619999999997162e+01 -1.061299999999846477e+00 6.586694022595292186e-02
1.598250000000007276e+01 -1.061299999999846477e+00 6.959974484472354617e-02
1.613869999999997162e+01 -1.061299999999846477e+00 7.197798601457743028e-02
1.625589999999965585e+01 -1.061299999999846477e+00 7.305336463051136098e-02
1.641219999999975698e+01 -1.061299999999846477e+00 7.314642624150563543e-02
1.656839999999965585e+01 -1.061299999999846477e+00 7.348765214848466953e-02
1.672469999999975698e+01 -1.061299999999846477e+00 7.334288964249356668e-02
1.684189999999989595e+01 -1.061299999999846477e+00 8.073611762703929162e-02
1.699809999999979482e+01 -1.061299999999846477e+00 7.895760683914856970e-02
1.715439999999989595e+01 -1.061299999999846477e+00 8.252496859392939588e-02
1.727160000000003492e+01 -1.061299999999846477e+00 8.066373637404374020e-02
1.742779999999993379e+01 -1.061299999999846477e+00 8.609233034871019430e-02
-5.579999999999927240e+00 -5.144000000000232831e-01 4.539338580721087070e-03
-5.423700000000280852e+00 -5.144000000000232831e-01 4.797843055705203891e-03
-5.306600000000344153e+00 -5.144000000000232831e-01 4.839203771702662964e-03
-5.150300000000243017e+00 -5.144000000000232831e-01 4.725461802709651597e-03
-4.994100000000344153e+00 -5.144000000000232831e-01 4.983966277693767551e-03
-4.876900000000205182e+00 -5.144000000000232831e-01 5.056347530689320711e-03
-4.720600000000104046e+00 -5.144000000000232831e-01 4.435936790727441556e-03
-4.564400000000205182e+00 -5.144000000000232831e-01 5.294171647674708429e-03
-4.408100000000104046e+00 -5.144000000000232831e-01 5.531995764660095280e-03
-4.290899999999965075e+00 -5.144000000000232831e-01 5.924922566635952570e-03
-4.134700000000066211e+00 -5.144000000000232831e-01 6.255808294615621684e-03
-4.017499999999927240e+00 -5.144000000000232831e-01 7.279486015552723982e-03
-3.861300000000028376e+00 -5.144000000000232831e-01 7.310506552550817203e-03
-3.704999999999927240e+00 -5.144000000000232831e-01 8.241122662493636369e-03
-3.548700000000280852e+00 -5.144000000000232831e-01 9.502624500416126385e-03
-3.431600000000344153e+00 -5.144000000000232831e-01 1.041256025236021732e-02
-3.275300000000243017e+00 -5.144000000000232831e-01 1.193256656526682329e-02
-3.119100000000344153e+00 -5.144000000000232831e-01 1.394890147014293293e-02
-3.001900000000205182e+00 -5.144000000000232831e-01 1.688551230596249675e-02
-2.845600000000104046e+00 -5.144000000000232831e-01 2.078375978872297469e-02
-2.689400000000205182e+00 -5.144000000000232831e-01 2.633643591138179821e-02
-2.572200000000066211e+00 -5.144000000000232831e-01 3.152720576906285765e-02
-2.415899999999965075e+00 -5.144000000000232831e-01 4.076098561549550137e-02
-2.259700000000066211e+00 -5.144000000000232831e-01 5.476158798063526095e-02
-2.142499999999927240e+00 -5.144000000000232831e-01 7.304302445151197865e-02
-1.986200000000280852e+00 -5.144000000000232831e-01 9.744584689001259403e-02
-1.829999999999927240e+00 -5.144000000000232831e-01 1.382481932215055831e-01
-1.712800000000243017e+00 -5.144000000000232831e-01 2.023159423015690184e-01
-1.556600000000344153e+00 -5.144000000000232831e-01 2.895870530562067446e-01
-1.400300000000243017e+00 -5.144000000000232831e-01 3.918514233599233454e-01
-1.244100000000344153e+00 -5.144000000000232831e-01 5.333050720712319004e-01
-1.126900000000205182e+00 -5.144000000000232831e-01 6.684305312349293482e-01
-9.706000000001040462e-01 -5.144000000000232831e-01 7.963799061730676421e-01
-8.533999999999650754e-01 -5.144000000000232831e-01 9.013740837326165156e-01
-6.972000000000662112e-01 -5.144000000000232831e-01 9.661553051636361245e-01
-5.408999999999650754e-01 -5.144000000000232831e-01 9.931845330679753836e-01
-3.847000000000662112e-01 -5.144000000000232831e-01 9.943633134739029433e-01
-2.674999999999272404e-01 -5.144000000000232831e-01 9.601063004490077990e-01
-1.112000000002808520e-01 -5.144000000000232831e-01 9.218062774353611433e-01
5.899999999655847205e-03 -5.144000000000232831e-01 8.769816014731153242e-01
1.621999999997569830e-01 -5.144000000000232831e-01 8.326946148188364427e-01
3.183999999996558472e-01 -5.144000000000232831e-01 8.060893342534710682e-01
4.746999999997569830e-01 -5.144000000000232831e-01 7.726181748325277043e-01
5.918999999998959538e-01 -5.144000000000232831e-01 7.536749669056915790e-01
7.480999999997948180e-01 -5.144000000000232831e-01 7.221167405996307131e-01
9.043999999998959538e-01 -5.144000000000232831e-01 6.895038160356344870e-01
1.021600000000034925e+00 -5.144000000000232831e-01 6.687407366049102908e-01
1.177799999999933789e+00 -5.144000000000232831e-01 6.272145777434617875e-01
1.334100000000034925e+00 -5.144000000000232831e-01 6.059034688257711743e-01
1.451299999999719148e+00 -5.144000000000232831e-01 5.653182662532648672e-01
1.607500000000072760e+00 -5.144000000000232831e-01 5.311439746603646705e-01
1.763799999999719148e+00 -5.144000000000232831e-01 4.973936304064384695e-01
1.880899999999655847e+00 -5.144000000000232831e-01 4.655458790883952869e-01
2.037199999999756983e+00 -5.144000000000232831e-01 4.307615169345325734e-01
2.193399999999655847e+00 -5.144000000000232831e-01 3.999477835164258477e-01
2.349699999999756983e+00 -5.144000000000232831e-01 3.719465787861462869e-01
2.466899999999895954e+00 -5.144000000000232831e-01 3.425701302489513322e-01
2.623099999999794818e+00 -5.144000000000232831e-01 3.197390150183541668e-01
2.740299999999933789e+00 -5.144000000000232831e-01 2.982004221626775031e-01
2.896600000000034925e+00 -5.144000000000232831e-01 2.845824064205143000e-01
3.052799999999933789e+00 -5.144000000000232831e-01 2.661768878016451678e-01
3.209100000000034925e+00 -5.144000000000232831e-01 2.441729868909971735e-01
3.326299999999719148e+00 -5.144000000000232831e-01 2.318474935237544998e-01
3.482500000000072760e+00 -5.144000000000232831e-01 2.171644393446566790e-01
3.638699999999971624e+00 -5.144000000000232831e-01 2.027812503565404323e-01
3.755899999999655847e+00 -5.144000000000232831e-01 1.929684204861433772e-01
3.912199999999756983e+00 -5.144000000000232831e-01 1.828453852457653517e-01
4.029399999999895954e+00 -5.144000000000232831e-01 1.730428955543676650e-01
4.185599999999794818e+00 -5.144000000000232831e-01 1.610896486311021170e-01
4.341899999999895954e+00 -5.144000000000232831e-01 1.508115107057336479e-01
4.498099999999794818e+00 -5.144000000000232831e-01 1.447728461701046632e-01
4.615299999999933789e+00 -5.144000000000232831e-01 1.342672243067501714e-01
4.771600000000034925e+00 -5.144000000000232831e-01 1.282182195921218459e-01
4.927799999999933789e+00 -5.144000000000232831e-01 1.225104407844725407e-01
5.045000000000072760e+00 -5.144000000000232831e-01 1.210007746505653015e-01
5.201299999999719148e+00 -5.144000000000232831e-01 1.135041448760259197e-01
5.357500000000072760e+00 -5.144000000000232831e-01 1.130388368210545058e-01
5.474699999999756983e+00 -5.144000000000232831e-01 1.099161027632463844e-01
5.630899999999655847e+00 -5.144000000000232831e-01 1.091302491592946594e-01
5.787199999999756983e+00 -5.144000000000232831e-01 1.060488758174839979e-01
5.904399999999895954e+00 -5.144000000000232831e-01 1.036913150056288507e-01
6.060599999999794818e+00 -5.144000000000232831e-01 1.041876435975983561e-01
6.216899999999895954e+00 -5.144000000000232831e-01 1.031019248026650570e-01
6.334100000000034925e+00 -5.144000000000232831e-01 1.010649095397902208e-01
6.490299999999933789e+00 -5.144000000000232831e-01 1.000412318188531324e-01
6.646600000000034925e+00 -5.144000000000232831e-01 1.020368863657305086e-01
6.802799999999933789e+00 -5.144000000000232831e-01 9.737346563701704261e-02
6.920000000000072760e+00 -5.144000000000232831e-01 9.443685480119747011e-02
7.076199999999971624e+00 -5.144000000000232831e-01 9.353725922825274763e-02
7.232500000000072760e+00 -5.144000000000232831e-01 8.910132243752530434e-02
7.349699999999756983e+00 -5.144000000000232831e-01 8.644389643468858297e-02
7.505899999999655847e+00 -5.144000000000232831e-01 8.493423030078135760e-02
7.662199999999756983e+00 -5.144000000000232831e-01 8.184251677997131380e-02
7.779399999999895954e+00 -5.144000000000232831e-01 7.966073901110537481e-02
7.935599999999794818e+00 -5.144000000000232831e-01 7.866808182716636400e-02
8.091899999999895954e+00 -5.144000000000232831e-01 7.425282539443765761e-02
8.209100000000034925e+00 -5.144000000000232831e-01 7.222615031056217605e-02
8.365299999999933789e+00 -5.144000000000232831e-01 7.120247258962508763e-02
8.521600000000034925e+00 -5.144000000000232831e-01 7.114043151562889078e-02
8.638799999999719148e+00 -5.144000000000232831e-01 6.783157423583220658e-02
8.795000000000072760e+00 -5.144000000000232831e-01 6.820382067980933216e-02
8.951199999999971624e+00 -5.144000000000232831e-01 6.251672223015876384e-02
9.068399999999655847e+00 -5.144000000000232831e-01 6.409876961706155452e-02
9.224699999999756983e+00 -5.144000000000232831e-01 6.083127305326232331e-02
9.380899999999655847e+00 -5.144000000000232831e-01 5.981793551132458253e-02
9.498099999999794818e+00 -5.144000000000232831e-01 5.787398185944402779e-02
9.654399999999895954e+00 -5.144000000000232831e-01 5.686064431750628700e-02
9.810599999999794818e+00 -5.144000000000232831e-01 5.672622199051454567e-02
9.927799999999933789e+00 -5.144000000000232831e-01 5.504077281361810514e-02
1.008410000000003492e+01 -5.144000000000232831e-01 5.293137629774771757e-02
1.024029999999993379e+01 -5.144000000000232831e-01 5.024292975791290472e-02
1.039660000000003492e+01 -5.144000000000232831e-01 5.050143423289701894e-02
1.051379999999971915e+01 -5.144000000000232831e-01 4.923993239497453239e-02
1.067000000000007276e+01 -5.144000000000232831e-01 4.905380917298596960e-02
1.082619999999997162e+01 -5.144000000000232831e-01 4.851611986501901119e-02
1.094339999999965585e+01 -5.144000000000232831e-01 4.535202509121342290e-02
1.109969999999975698e+01 -5.144000000000232831e-01 4.644808406514607663e-02
1.125589999999965585e+01 -5.144000000000232831e-01 4.506250007923121026e-02
1.137309999999979482e+01 -5.144000000000232831e-01 4.387337949430427514e-02
1.152939999999989595e+01 -5.144000000000232831e-01 4.444208933926932503e-02
1.168559999999979482e+01 -5.144000000000232831e-01 4.483501614124518753e-02
1.180279999999993379e+01 -5.144000000000232831e-01 4.398712146329728651e-02
1.195910000000003492e+01 -5.144000000000232831e-01 4.409052325329092248e-02
1.211529999999993379e+01 -5.144000000000232831e-01 4.431800719127695215e-02
1.223250000000007276e+01 -5.144000000000232831e-01 4.394576074729982657e-02
1.238869999999997162e+01 -5.144000000000232831e-01 4.483501614124518753e-02
1.254500000000007276e+01 -5.144000000000232831e-01 4.540372598621023742e-02
1.266219999999975698e+01 -5.144000000000232831e-01 4.683067068812256373e-02
1.281839999999965585e+01 -5.144000000000232831e-01 4.701679391011112652e-02
1.297469999999975698e+01 -5.144000000000232831e-01 4.610685815816703559e-02
1.309189999999989595e+01 -5.144000000000232831e-01 4.723393766909778774e-02
1.324809999999979482e+01 -5.144000000000232831e-01 4.823693503203615313e-02
1.340439999999989595e+01 -5.144000000000232831e-01 4.791638948305585594e-02
1.356059999999979482e+01 -5.144000000000232831e-01 5.006714671492370344e-02
1.367779999999993379e+01 -5.144000000000232831e-01 5.035667172690591609e-02
1.383410000000003492e+01 -5.144000000000232831e-01 5.514417460361175499e-02
1.399029999999993379e+01 -5.144000000000232831e-01 5.533029782560031778e-02
1.410750000000007276e+01 -5.144000000000232831e-01 5.382063169169307854e-02
1.426369999999997162e+01 -5.144000000000232831e-01 5.585764695456791468e-02
1.442000000000007276e+01 -5.144000000000232831e-01 5.630227465154059169e-02
1.453719999999975698e+01 -5.144000000000232831e-01 5.692268539150247691e-02
1.469339999999965585e+01 -5.144000000000232831e-01 5.907344262337032442e-02
1.484969999999975698e+01 -5.144000000000232831e-01 5.978691497432649105e-02
1.496689999999989595e+01 -5.144000000000232831e-01 6.051072750428201918e-02
1.512309999999979482e+01 -5.144000000000232831e-01 6.513278751699802527e-02
1.527939999999989595e+01 -5.144000000000232831e-01 6.421251158605456588e-02
1.539660000000003492e+01 -5.144000000000232831e-01 6.401604818506663463e-02
1.555279999999993379e+01 -5.144000000000232831e-01 6.706640098987921850e-02
1.570910000000003492e+01 -5.144000000000232831e-01 7.178152261358949904e-02
1.582619999999997162e+01 -5.144000000000232831e-01 7.339459053749039508e-02
1.598250000000007276e+01 -5.144000000000232831e-01 7.415976378344338316e-02
1.613869999999997162e+01 -5.144000000000232831e-01 7.643460316330359661e-02
1.625589999999965585e+01 -5.144000000000232831e-01 8.032251046706470610e-02
1.641219999999975698e+01 -5.144000000000232831e-01 8.057067476304946574e-02
1.656839999999965585e+01 -5.144000000000232831e-01 8.325912130288426471e-02
1.672469999999975698e+01 -5.144000000000232831e-01 8.574076426273179174e-02
1.684189999999989595e+01 -5.144000000000232831e-01 8.705396699565111363e-02
1.699809999999979482e+01 -5.144000000000232831e-01 8.686784377366255083e-02
1.715439999999989595e+01 -5.144000000000232831e-01 9.257562258131184219e-02
1.727160000000003492e+01 -5.144000000000232831e-01 9.170704754536521119e-02
1.742779999999993379e+01 -5.144000000000232831e-01 9.310297171027942520e-02
-5.579999999999927240e+00 -4.559999999992214725e-02 5.128728783684873872e-03
-5.423700000000280852e+00 -4.559999999992214725e-02 4.735801981709015715e-03
-5.306600000000344153e+00 -4.559999999992214725e-02 4.735801981709015715e-03
-5.150300000000243017e+00 -4.559999999992214725e-02 5.232130573678520254e-03
-4.994100000000344153e+00 -4.559999999992214725e-02 5.139068962684237990e-03
-4.876900000000205182e+00 -4.559999999992214725e-02 5.563016301658189368e-03
-4.720600000000104046e+00 -4.559999999992214725e-02 4.849543950702027081e-03
-4.564400000000205182e+00 -4.559999999992214725e-02 5.594036838656283456e-03
-4.408100000000104046e+00 -4.559999999992214725e-02 5.542335943659460265e-03
-4.290899999999965075e+00 -4.559999999992214725e-02 5.883561850638493497e-03
-4.134700000000066211e+00 -4.559999999992214725e-02 5.811180597642941204e-03
-4.017499999999927240e+00 -4.559999999992214725e-02 6.090365430625787127e-03
-3.861300000000028376e+00 -4.559999999992214725e-02 6.224787757617528464e-03
-3.704999999999927240e+00 -4.559999999992214725e-02 7.083022614564795337e-03
-3.548700000000280852e+00 -4.559999999992214725e-02 7.134723509561618528e-03
-3.431600000000344153e+00 -4.559999999992214725e-02 7.651732459529852169e-03
-3.275300000000243017e+00 -4.559999999992214725e-02 8.654729822468225364e-03
-3.119100000000344153e+00 -4.559999999992214725e-02 1.007133434538118322e-02
-3.001900000000205182e+00 -4.559999999992214725e-02 1.230481300924395061e-02
-2.845600000000104046e+00 -4.559999999992214725e-02 1.290454339120710066e-02
-2.689400000000205182e+00 -4.559999999992214725e-02 1.514836223406923303e-02
-2.572200000000066211e+00 -4.559999999992214725e-02 1.917069186482208906e-02
-2.415899999999965075e+00 -4.559999999992214725e-02 2.240716789162322531e-02
-2.259700000000066211e+00 -4.559999999992214725e-02 2.825970920526362645e-02
-2.142499999999927240e+00 -4.559999999992214725e-02 3.323333530395803509e-02
-1.986200000000280852e+00 -4.559999999992214725e-02 4.453515095026360643e-02
-1.829999999999927240e+00 -4.559999999992214725e-02 5.378961115469498011e-02
-1.712800000000243017e+00 -4.559999999992214725e-02 7.261907711253803854e-02
-1.556600000000344153e+00 -4.559999999992214725e-02 9.904857463491412162e-02
-1.400300000000243017e+00 -4.559999999992214725e-02 1.402541879473823139e-01
-1.244100000000344153e+00 -4.559999999992214725e-02 1.945504678730461678e-01
-1.126900000000205182e+00 -4.559999999992214725e-02 2.784403400948917140e-01
-9.706000000001040462e-01 -4.559999999992214725e-02 3.798051148256634812e-01
-8.533999999999650754e-01 -4.559999999992214725e-02 5.091297335707173355e-01
-6.972000000000662112e-01 -4.559999999992214725e-02 6.526617582608982282e-01
-5.408999999999650754e-01 -4.559999999992214725e-02 7.950977239771463978e-01
-3.847000000000662112e-01 -4.559999999992214725e-02 9.072162848672575830e-01
-2.674999999999272404e-01 -4.559999999992214725e-02 9.926365035810090776e-01
-1.112000000002808520e-01 -4.559999999992214725e-02 1.033221706153515385e+00
5.899999999655847205e-03 -4.559999999992214725e-02 1.034017899936466423e+00
1.621999999997569830e-01 -4.559999999992214725e-02 1.007950308679068208e+00
3.183999999996558472e-01 -4.559999999992214725e-02 9.763507216570097569e-01
4.746999999997569830e-01 -4.559999999992214725e-02 9.272245312310281040e-01
5.918999999998959538e-01 -4.559999999992214725e-02 8.881283144344302993e-01
7.480999999997948180e-01 -4.559999999992214725e-02 8.690610243596019746e-01
9.043999999998959538e-01 -4.559999999992214725e-02 8.318570603198879310e-01
1.021600000000034925e+00 -4.559999999992214725e-02 8.124278639800815993e-01
1.177799999999933789e+00 -4.559999999992214725e-02 7.909099514824037280e-01
1.334100000000034925e+00 -4.559999999992214725e-02 7.624641190551516567e-01
1.451299999999719148e+00 -4.559999999992214725e-02 7.363758474397544829e-01
1.607500000000072760e+00 -4.559999999992214725e-02 7.047555800596974063e-01
1.763799999999719148e+00 -4.559999999992214725e-02 6.671173285020101096e-01
1.880899999999655847e+00 -4.559999999992214725e-02 6.319296993671721374e-01
2.037199999999756983e+00 -4.559999999992214725e-02 5.902380976417337388e-01
2.193399999999655847e+00 -4.559999999992214725e-02 5.498907191862129062e-01
2.349699999999756983e+00 -4.559999999992214725e-02 5.124075703135159143e-01
2.466899999999895954e+00 -4.559999999992214725e-02 4.703023614281030551e-01
2.623099999999794818e+00 -4.559999999992214725e-02 4.418255084638527674e-01
2.740299999999933789e+00 -4.559999999992214725e-02 4.049731105101170847e-01
2.896600000000034925e+00 -4.559999999992214725e-02 3.700336456712638999e-01
3.052799999999933789e+00 -4.559999999992214725e-02 3.478022608226298273e-01
3.209100000000034925e+00 -4.559999999992214725e-02 3.181569676314513484e-01
3.326299999999719148e+00 -4.559999999992214725e-02 2.964839524487830058e-01
3.482500000000072760e+00 -4.559999999992214725e-02 2.742008667051522020e-01
3.638699999999971624e+00 -4.559999999992214725e-02 2.610481590179603573e-01
3.755899999999655847e+00 -4.559999999992214725e-02 2.409365108641960407e-01
3.912199999999756983e+00 -4.559999999992214725e-02 2.253538611121534974e-01
4.029399999999895954e+00 -4.559999999992214725e-02 2.178468911586147472e-01
4.185599999999794818e+00 -4.559999999992214725e-02 1.979213662268390350e-01
4.341899999999895954e+00 -4.559999999992214725e-02 1.861232219885639583e-01
4.498099999999794818e+00 -4.559999999992214725e-02 1.760622278221821435e-01
4.615299999999933789e+00 -4.559999999992214725e-02 1.699201614965595297e-01
4.771600000000034925e+00 -4.559999999992214725e-02 1.594041994542056417e-01
4.927799999999933789e+00 -4.559999999992214725e-02 1.517421268156764480e-01
5.045000000000072760e+00 -4.559999999992214725e-02 1.415777308593009765e-01
5.201299999999719148e+00 -4.559999999992214725e-02 1.356528082926650447e-01
5.357500000000072760e+00 -4.559999999992214725e-02 1.287869294370868889e-01
5.474699999999756983e+00 -4.559999999992214725e-02 1.261605239712482729e-01
5.630899999999655847e+00 -4.559999999992214725e-02 1.261501837922489044e-01
5.787199999999756983e+00 -4.559999999992214725e-02 1.199564165716294761e-01
5.904399999999895954e+00 -4.559999999992214725e-02 1.161822512368613641e-01
6.060599999999794818e+00 -4.559999999992214725e-02 1.157169431818899502e-01
6.216899999999895954e+00 -4.559999999992214725e-02 1.134731243390278282e-01
6.334100000000034925e+00 -4.559999999992214725e-02 1.125321680500856319e-01
6.490299999999933789e+00 -4.559999999992214725e-02 1.114567894341517151e-01
6.646600000000034925e+00 -4.559999999992214725e-02 1.105778742192057157e-01
6.802799999999933789e+00 -4.559999999992214725e-02 1.085098384193327881e-01
6.920000000000072760e+00 -4.559999999992214725e-02 1.083650759133416852e-01
7.076199999999971624e+00 -4.559999999992214725e-02 1.052526820345329184e-01
7.232500000000072760e+00 -4.559999999992214725e-02 1.032777078456542652e-01
7.349699999999756983e+00 -4.559999999992214725e-02 1.007650443488086467e-01
7.505899999999655847e+00 -4.559999999992214725e-02 9.783877369198844265e-02
7.662199999999756983e+00 -4.559999999992214725e-02 9.631876737908184882e-02
7.779399999999895954e+00 -4.559999999992214725e-02 9.357861994425020757e-02
7.935599999999794818e+00 -4.559999999992214725e-02 9.379576370323686185e-02
8.091899999999895954e+00 -4.559999999992214725e-02 8.702294645865300826e-02
8.209100000000034925e+00 -4.559999999992214725e-02 8.816036614858313580e-02
8.365299999999933789e+00 -4.559999999992214725e-02 8.410701598083217267e-02
8.521600000000034925e+00 -4.559999999992214725e-02 8.150129087299227970e-02
8.638799999999719148e+00 -4.559999999992214725e-02 8.142890961999672828e-02
8.795000000000072760e+00 -4.559999999992214725e-02 7.814073269819876710e-02
8.951199999999971624e+00 -4.559999999992214725e-02 7.616575850932011393e-02
9.068399999999655847e+00 -4.559999999992214725e-02 7.398398074045417494e-02
9.224699999999756983e+00 -4.559999999992214725e-02 7.134723509561619048e-02
9.380899999999655847e+00 -4.559999999992214725e-02 7.230887174255710981e-02
9.498099999999794818e+00 -4.559999999992214725e-02 7.087158686164540811e-02
9.654399999999895954e+00 -4.559999999992214725e-02 6.568081700396434519e-02
9.810599999999794818e+00 -4.559999999992214725e-02 6.399536782706791160e-02
9.927799999999933789e+00 -4.559999999992214725e-02 6.206175435418671144e-02
1.008410000000003492e+01 -4.559999999992214725e-02 6.076923197926613340e-02
1.024029999999993379e+01 -4.559999999992214725e-02 6.008678016530806520e-02
1.039660000000003492e+01 -4.559999999992214725e-02 5.715016932948849965e-02
1.051379999999971915e+01 -4.559999999992214725e-02 5.640567644153424154e-02
1.067000000000007276e+01 -4.559999999992214725e-02 5.489601030762700229e-02
1.082619999999997162e+01 -4.559999999992214725e-02 5.448240314765241676e-02
1.094339999999965585e+01 -4.559999999992214725e-02 5.344838524771594601e-02
1.109969999999975698e+01 -4.559999999992214725e-02 5.186633786081316227e-02
1.125589999999965585e+01 -4.559999999992214725e-02 5.025326993691226624e-02
1.137309999999979482e+01 -4.559999999992214725e-02 4.886768595099740681e-02
1.152939999999989595e+01 -4.559999999992214725e-02 4.786468858805902754e-02
1.168559999999979482e+01 -4.559999999992214725e-02 4.776128679806538463e-02
1.180279999999993379e+01 -4.559999999992214725e-02 4.689271176211875364e-02
1.195910000000003492e+01 -4.559999999992214725e-02 4.930197346897072230e-02
1.211529999999993379e+01 -4.559999999992214725e-02 4.755448321807809187e-02
1.223250000000007276e+01 -4.559999999992214725e-02 4.584835368318292137e-02
1.238869999999997162e+01 -4.559999999992214725e-02 4.677896979312574227e-02
1.254500000000007276e+01 -4.559999999992214725e-02 4.742006089108635053e-02
1.266219999999975698e+01 -4.559999999992214725e-02 4.728563856409460919e-02
1.281839999999965585e+01 -4.559999999992214725e-02 4.757516357607682184e-02
1.297469999999975698e+01 -4.559999999992214725e-02 4.921925203697580242e-02
1.309189999999989595e+01 -4.559999999992214725e-02 4.902278863598787118e-02
1.324809999999979482e+01 -4.559999999992214725e-02 5.031531101090845615e-02
1.340439999999989595e+01 -4.559999999992214725e-02 5.184565750281442537e-02
1.356059999999979482e+01 -4.559999999992214725e-02 5.035667172690591609e-02
1.367779999999993379e+01 -4.559999999992214725e-02 5.159749320682967266e-02
1.383410000000003492e+01 -4.559999999992214725e-02 5.486498977062891080e-02
1.399029999999993379e+01 -4.559999999992214725e-02 5.442036207365623379e-02
1.410750000000007276e+01 -4.559999999992214725e-02 5.495805138162319220e-02
1.426369999999997162e+01 -4.559999999992214725e-02 5.523723621460603639e-02
1.442000000000007276e+01 -4.559999999992214725e-02 5.776023989045101642e-02
1.453719999999975698e+01 -4.559999999992214725e-02 5.844269170440908462e-02
1.469339999999965585e+01 -4.559999999992214725e-02 6.019018195530170812e-02
1.484969999999975698e+01 -4.559999999992214725e-02 6.114147842324325899e-02
1.496689999999989595e+01 -4.559999999992214725e-02 6.197903292219179849e-02
1.512309999999979482e+01 -4.559999999992214725e-02 6.359210084609268065e-02
1.527939999999989595e+01 -4.559999999992214725e-02 6.431591337604820879e-02
1.539660000000003492e+01 -4.559999999992214725e-02 6.659075275590843612e-02
1.555279999999993379e+01 -4.559999999992214725e-02 6.838994390179789495e-02
1.570910000000003492e+01 -4.559999999992214725e-02 7.033389755367844276e-02
1.582619999999997162e+01 -4.559999999992214725e-02 7.117145205262698227e-02
1.598250000000007276e+01 -4.559999999992214725e-02 7.328084856849738371e-02
1.613869999999997162e+01 -4.559999999992214725e-02 7.559704866435505710e-02
1.625589999999965585e+01 -4.559999999992214725e-02 7.705501390326548183e-02
1.641219999999975698e+01 -4.559999999992214725e-02 7.990890330709012057e-02
1.656839999999965585e+01 -4.559999999992214725e-02 8.384851150584805846e-02
1.672469999999975698e+01 -4.559999999992214725e-02 8.163571319998402798e-02
1.684189999999989595e+01 -4.559999999992214725e-02 8.545123925074958604e-02
1.699809999999979482e+01 -4.559999999992214725e-02 8.655763840368160822e-02
1.715439999999989595e+01 -4.559999999992214725e-02 9.344419761725847318e-02
1.727160000000003492e+01 -4.559999999992214725e-02 9.254460204431373682e-02
1.742779999999993379e+01 -4.559999999992214725e-02 9.503658518316063231e-02
-5.579999999999927240e+00 5.012000000001535227e-01 4.497977864723628864e-03
-5.423700000000280852e+00 5.012000000001535227e-01 4.890904666699486154e-03
-5.306600000000344153e+00 5.012000000001535227e-01 5.604377017655648441e-03
-5.150300000000243017e+00 5.012000000001535227e-01 4.963285919695038448e-03
-4.994100000000344153e+00 5.012000000001535227e-01 5.025326993691226624e-03
-4.876900000000205182e+00 5.012000000001535227e-01 5.821520776642305321e-03
-4.720600000000104046e+00 5.012000000001535227e-01 5.997303819631504863e-03
-4.564400000000205182e+00 5.012000000001535227e-01 6.162746683621340288e-03
-4.408100000000104046e+00 5.012000000001535227e-01 5.180429678681696196e-03
-4.290899999999965075e+00 5.012000000001535227e-01 6.049004714628328921e-03
-4.134700000000066211e+00 5.012000000001535227e-01 5.986963640632140746e-03
-4.017499999999927240e+00 5.012000000001535227e-01 6.090365430625787127e-03
-3.861300000000028376e+00 5.012000000001535227e-01 5.511315406661365310e-03
-3.704999999999927240e+00 5.012000000001535227e-01 6.297169010613080757e-03
-3.548700000000280852e+00 5.012000000001535227e-01 7.020981540568607161e-03
-3.431600000000344153e+00 5.012000000001535227e-01 7.651732459529852169e-03
-3.275300000000243017e+00 5.012000000001535227e-01 7.734453891524768580e-03
-3.119100000000344153e+00 5.012000000001535227e-01 8.696090538465683570e-03
-3.001900000000205182e+00 5.012000000001535227e-01 9.099357519440905845e-03
-2.845600000000104046e+00 5.012000000001535227e-01 1.006099416638181997e-02
-2.689400000000205182e+00 5.012000000001535227e-01 1.062970401134687333e-02
-2.572200000000066211e+00 5.012000000001535227e-01 1.192222638626745830e-02
-2.415899999999965075e+00 5.012000000001535227e-01 1.495189883308130525e-02
-2.259700000000066211e+00 5.012000000001535227e-01 1.606863816501268721e-02
-2.142499999999927240e+00 5.012000000001535227e-01 1.879844542084496001e-02
-1.986200000000280852e+00 5.012000000001535227e-01 2.353424740255397399e-02
-1.829999999999927240e+00 5.012000000001535227e-01 2.859059493324329904e-02
-1.712800000000243017e+00 5.012000000001535227e-01 3.507388716584493998e-02
-1.556600000000344153e+00 5.012000000001535227e-01 4.391474021030172814e-02
-1.400300000000243017e+00 5.012000000001535227e-01 5.629193447254123711e-02
-1.244100000000344153e+00 5.012000000001535227e-01 7.449064951142304880e-02
-1.126900000000205182e+00 5.012000000001535227e-01 9.937946036289378726e-02
-9.706000000001040462e-01 5.012000000001535227e-01 1.294383607140468795e-01
-8.533999999999650754e-01 5.012000000001535227e-01 1.829694673937577176e-01
-6.972000000000662112e-01 5.012000000001535227e-01 2.545958873223567731e-01
-5.408999999999650754e-01 5.012000000001535227e-01 3.461891928987289591e-01
-3.847000000000662112e-01 5.012000000001535227e-01 4.691752819171722266e-01
-2.674999999999272404e-01 5.012000000001535227e-01 6.098637573825278491e-01
-1.112000000002808520e-01 5.012000000001535227e-01 7.415976378344336650e-01
5.899999999655847205e-03 5.012000000001535227e-01 8.614506526160695676e-01
1.621999999997569830e-01 5.012000000001535227e-01 9.517617759965204538e-01
3.183999999996558472e-01 5.012000000001535227e-01 9.954386920898369295e-01
4.746999999997569830e-01 5.012000000001535227e-01 1.009470314991974815e+00
5.918999999998959538e-01 5.012000000001535227e-01 9.977342118276958383e-01
7.480999999997948180e-01 5.012000000001535227e-01 9.578314610691476272e-01
9.043999999998959538e-01 5.012000000001535227e-01 9.335837413156373721e-01
1.021600000000034925e+00 5.012000000001535227e-01 9.035248409644843770e-01
1.177799999999933789e+00 5.012000000001535227e-01 8.701881038705326921e-01
1.334100000000034925e+00 5.012000000001535227e-01 8.551741639634551362e-01
1.451299999999719148e+00 5.012000000001535227e-01 8.315778754869050937e-01
1.607500000000072760e+00 5.012000000001535227e-01 8.077541030723688342e-01
1.763799999999719148e+00 5.012000000001535227e-01 7.904136228904343753e-01
1.880899999999655847e+00 5.012000000001535227e-01 7.660728415259299151e-01
2.037199999999756983e+00 5.012000000001535227e-01 7.275763551112952587e-01
2.193399999999655847e+00 5.012000000001535227e-01 7.020981540568607127e-01
2.349699999999756983e+00 5.012000000001535227e-01 6.549572779987572479e-01
2.466899999999895954e+00 5.012000000001535227e-01 6.075578974656695719e-01
2.623099999999794818e+00 5.012000000001535227e-01 5.767234836895641648e-01
2.740299999999933789e+00 5.012000000001535227e-01 5.241333332987954119e-01
2.896600000000034925e+00 5.012000000001535227e-01 4.807666225754600453e-01
3.052799999999933789e+00 5.012000000001535227e-01 4.436143594307428439e-01
3.209100000000034925e+00 5.012000000001535227e-01 4.060795096630491208e-01
3.326299999999719148e+00 5.012000000001535227e-01 3.763618352188750626e-01
3.482500000000072760e+00 5.012000000001535227e-01 3.472335509776647844e-01
3.638699999999971624e+00 5.012000000001535227e-01 3.211245990042690401e-01
3.755899999999655847e+00 5.012000000001535227e-01 2.950983684628681325e-01
3.912199999999756983e+00 5.012000000001535227e-01 2.706955460243675726e-01
4.029399999999895954e+00 5.012000000001535227e-01 2.522383265105015981e-01
4.185599999999794818e+00 5.012000000001535227e-01 2.344635588105937751e-01
4.341899999999895954e+00 5.012000000001535227e-01 2.192428153235289612e-01
4.498099999999794818e+00 5.012000000001535227e-01 2.050147290204031858e-01
4.615299999999933789e+00 5.012000000001535227e-01 1.883877211894248171e-01
4.771600000000034925e+00 5.012000000001535227e-01 1.815735432288435036e-01
4.927799999999933789e+00 5.012000000001535227e-01 1.671800140617278885e-01
5.045000000000072760e+00 5.012000000001535227e-01 1.599418887621726348e-01
5.201299999999719148e+00 5.012000000001535227e-01 1.529726081166008222e-01
5.357500000000072760e+00 5.012000000001535227e-01 1.472441489509528079e-01
5.474699999999756983e+00 5.012000000001535227e-01 1.368729494145900505e-01
5.630899999999655847e+00 5.012000000001535227e-01 1.356734886506637539e-01
5.787199999999756983e+00 5.012000000001535227e-01 1.272152222291834667e-01
5.904399999999895954e+00 5.012000000001535227e-01 1.213523407365437040e-01
6.060599999999794818e+00 5.012000000001535227e-01 1.187052549127063511e-01
6.216899999999895954e+00 5.012000000001535227e-01 1.159547672988753414e-01
6.334100000000034925e+00 5.012000000001535227e-01 1.114567894341517151e-01
6.490299999999933789e+00 5.012000000001535227e-01 1.114671296131510836e-01
6.646600000000034925e+00 5.012000000001535227e-01 1.097920206152540046e-01
6.802799999999933789e+00 5.012000000001535227e-01 1.100815456272362103e-01
6.920000000000072760e+00 5.012000000001535227e-01 1.100505250902381188e-01
7.076199999999971624e+00 5.012000000001535227e-01 1.070622133594217318e-01
7.232500000000072760e+00 5.012000000001535227e-01 1.047253329055653076e-01
7.349699999999756983e+00 5.012000000001535227e-01 1.035879132156352078e-01
7.505899999999655847e+00 5.012000000001535227e-01 1.009511675707972095e-01
7.662199999999756983e+00 5.012000000001535227e-01 1.000722523558512239e-01
7.779399999999895954e+00 5.012000000001535227e-01 9.680475579205198577e-02
7.935599999999794818e+00 5.012000000001535227e-01 9.559495484912632068e-02
8.091899999999895954e+00 5.012000000001535227e-01 9.634978791607994031e-02
8.209100000000034925e+00 5.012000000001535227e-01 9.104527608940586603e-02
8.365299999999933789e+00 5.012000000001535227e-01 8.548225978774767753e-02
8.521600000000034925e+00 5.012000000001535227e-01 8.786050095760156164e-02
8.638799999999719148e+00 5.012000000001535227e-01 8.575110444173116020e-02
8.795000000000072760e+00 5.012000000001535227e-01 8.231816501394209618e-02
8.951199999999971624e+00 5.012000000001535227e-01 8.025012921406915467e-02
9.068399999999655847e+00 5.012000000001535227e-01 7.702399336626739035e-02
9.224699999999756983e+00 5.012000000001535227e-01 7.655868531129596255e-02
9.380899999999655847e+00 5.012000000001535227e-01 7.535922454736967979e-02
9.498099999999794818e+00 5.012000000001535227e-01 7.167812082359585613e-02
9.654399999999895954e+00 5.012000000001535227e-01 6.938260108573690577e-02
9.810599999999794818e+00 5.012000000001535227e-01 6.874150998777628363e-02
9.927799999999933789e+00 5.012000000001535227e-01 6.955838412872608623e-02
1.008410000000003492e+01 5.012000000001535227e-01 6.615646523793511369e-02
1.024029999999993379e+01 5.012000000001535227e-01 6.598068219494593323e-02
1.039660000000003492e+01 5.012000000001535227e-01 6.102773645425025456e-02
1.051379999999971915e+01 5.012000000001535227e-01 6.076923197926613340e-02
1.067000000000007276e+01 5.012000000001535227e-01 5.915616405536524430e-02
1.082619999999997162e+01 5.012000000001535227e-01 5.673656216951391412e-02
1.094339999999965585e+01 5.012000000001535227e-01 5.379995133369434857e-02
1.109969999999975698e+01 5.012000000001535227e-01 5.342770488971722298e-02
1.125589999999965585e+01 5.012000000001535227e-01 5.134932891084492690e-02
1.137309999999979482e+01 5.012000000001535227e-01 5.311749951973628037e-02
1.152939999999989595e+01 5.012000000001535227e-01 4.952945740695673810e-02
1.168559999999979482e+01 5.012000000001535227e-01 4.766822518707110323e-02
1.180279999999993379e+01 5.012000000001535227e-01 4.900210827798914814e-02
1.195910000000003492e+01 5.012000000001535227e-01 4.707883498410731643e-02
1.211529999999993379e+01 5.012000000001535227e-01 4.616889923216322550e-02
1.223250000000007276e+01 5.012000000001535227e-01 4.714087605810349940e-02
1.238869999999997162e+01 5.012000000001535227e-01 4.647910460214416117e-02
1.254500000000007276e+01 5.012000000001535227e-01 4.523828312222040460e-02
1.266219999999975698e+01 5.012000000001535227e-01 4.626196084315750690e-02
1.281839999999965585e+01 5.012000000001535227e-01 4.662386710813527096e-02
1.297469999999975698e+01 5.012000000001535227e-01 4.375963752531126377e-02
1.309189999999989595e+01 5.012000000001535227e-01 4.582767332518419140e-02
1.324809999999979482e+01 5.012000000001535227e-01 4.727529838509524074e-02
1.340439999999989595e+01 5.012000000001535227e-01 4.585869386218228982e-02
1.356059999999979482e+01 5.012000000001535227e-01 4.730631892209333916e-02
1.367779999999993379e+01 5.012000000001535227e-01 4.879530469800185538e-02
1.383410000000003492e+01 5.012000000001535227e-01 4.844373861202345283e-02
1.399029999999993379e+01 5.012000000001535227e-01 4.897108774099104972e-02
1.410750000000007276e+01 5.012000000001535227e-01 5.138034944784301145e-02
1.426369999999997162e+01 5.012000000001535227e-01 5.232130573678520080e-02
1.442000000000007276e+01 5.012000000001535227e-01 5.161817356482840263e-02
1.453719999999975698e+01 5.012000000001535227e-01 5.568186391157872034e-02
1.469339999999965585e+01 5.012000000001535227e-01 5.439968171565749688e-02
1.484969999999975698e+01 5.012000000001535227e-01 5.533029782560031778e-02
1.496689999999989595e+01 5.012000000001535227e-01 5.662282020052090276e-02
1.512309999999979482e+01 5.012000000001535227e-01 5.748105505746817223e-02
1.527939999999989595e+01 5.012000000001535227e-01 5.918718459236333579e-02
1.539660000000003492e+01 5.012000000001535227e-01 6.187563113219814864e-02
1.555279999999993379e+01 5.012000000001535227e-01 6.118283913924071893e-02
1.570910000000003492e+01 5.012000000001535227e-01 6.144134361422483315e-02
1.582619999999997162e+01 5.012000000001535227e-01 6.416081069105773749e-02
1.598250000000007276e+01 5.012000000001535227e-01 6.370584281508569202e-02
1.613869999999997162e+01 5.012000000001535227e-01 6.792463584682648103e-02
1.625589999999965585e+01 5.012000000001535227e-01 7.210206816256981011e-02
1.641219999999975698e+01 5.012000000001535227e-01 7.076818507165176519e-02
1.656839999999965585e+01 5.012000000001535227e-01 7.363241465447577239e-02
1.672469999999975698e+01 5.012000000001535227e-01 7.486289595540017439e-02
1.684189999999989595e+01 5.012000000001535227e-01 7.798563001320829580e-02
1.699809999999979482e+01 5.012000000001535227e-01 7.858536039517144411e-02
1.715439999999989595e+01 5.012000000001535227e-01 8.306265790189634735e-02
1.727160000000003492e+01 5.012000000001535227e-01 8.544089907175021759e-02
1.742779999999993379e+01 5.012000000001535227e-01 8.519273477576547182e-02
-5.579999999999927240e+00 9.700000000002546585e-01 2.709126897833541957e-03
-5.423700000000280852e+00 9.700000000002546585e-01 4.011989451753490178e-03
-5.306600000000344153e+00 9.700000000002546585e-01 4.094710883748406589e-03
-5.150300000000243017e+00 9.700000000002546585e-01 4.446276969726805674e-03
-4.994100000000344153e+00 9.700000000002546585e-01 5.325192184672802517e-03
-4.876900000000205182e+00 9.700000000002546585e-01 5.656077912652471631e-03
-4.720600000000104046e+00 9.700000000002546585e-01 5.666418091651835749e-03
-4.564400000000205182e+00 9.700000000002546585e-01 6.297169010613080757e-03
-4.408100000000104046e+00 9.700000000002546585e-01 6.452271695603550329e-03
-4.290899999999965075e+00 9.700000000002546585e-01 6.503972590600373520e-03
-4.134700000000066211e+00 9.700000000002546585e-01 6.783157423583219443e-03
-4.017499999999927240e+00 9.700000000002546585e-01 6.534993127598467608e-03
-3.861300000000028376e+00 9.700000000002546585e-01 6.534993127598467608e-03
-3.704999999999927240e+00 9.700000000002546585e-01 6.638394917592114856e-03
-3.548700000000280852e+00 9.700000000002546585e-01 7.186424404558440851e-03
-3.431600000000344153e+00 9.700000000002546585e-01 6.948600287573054868e-03
-3.275300000000243017e+00 9.700000000002546585e-01 7.310506552550817203e-03
-3.119100000000344153e+00 9.700000000002546585e-01 7.796494965520956756e-03
-3.001900000000205182e+00 9.700000000002546585e-01 8.613369106470765424e-03
-2.845600000000104046e+00 9.700000000002546585e-01 8.613369106470765424e-03
-2.689400000000205182e+00 9.700000000002546585e-01 9.275140562430103652e-03
-2.572200000000066211e+00 9.700000000002546585e-01 1.030915846236656920e-02
-2.415899999999965075e+00 9.700000000002546585e-01 1.092956920232844922e-02
-2.259700000000066211e+00 9.700000000002546585e-01 1.157066030028905922e-02
-2.142499999999927240e+00 9.700000000002546585e-01 1.332849073018105290e-02
-1.986200000000280852e+00 9.700000000002546585e-01 1.515870241306859802e-02
-1.829999999999927240e+00 9.700000000002546585e-01 1.855028112486020730e-02
-1.712800000000243017e+00 9.700000000002546585e-01 2.105260444270645737e-02
-1.556600000000344153e+00 9.700000000002546585e-01 2.557126266542881360e-02
-1.400300000000243017e+00 9.700000000002546585e-01 3.002787981415498339e-02
-1.244100000000344153e+00 9.700000000002546585e-01 3.716260332371660452e-02
-1.126900000000205182e+00 9.700000000002546585e-01 4.451447059226487646e-02
-9.706000000001040462e-01 9.700000000002546585e-01 5.539233889959650770e-02
-8.533999999999650754e-01 9.700000000002546585e-01 7.130587437961871666e-02
-6.972000000000662112e-01 9.700000000002546585e-01 9.067302964542874044e-02
-5.408999999999650754e-01 9.700000000002546585e-01 1.218383291495138410e-01
-3.847000000000662112e-01 9.700000000002546585e-01 1.703854695515309436e-01
-2.674999999999272404e-01 9.700000000002546585e-01 2.277114219240086446e-01
-1.112000000002808520e-01 9.700000000002546585e-01 3.097504021049678480e-01
5.899999999655847205e-03 9.700000000002546585e-01 4.045595033501424576e-01
1.621999999997569830e-01 9.700000000002546585e-01 5.259221842656854884e-01
3.183999999996558472e-01 9.700000000002546585e-01 6.580179709825690892e-01
4.746999999997569830e-01 9.700000000002546585e-01 7.753066213723625033e-01
5.918999999998959538e-01 9.700000000002546585e-01 8.525580986766159164e-01
7.480999999997948180e-01 9.700000000002546585e-01 9.154470673507517642e-01
9.043999999998959538e-01 9.700000000002546585e-01 9.385780477723305593e-01
1.021600000000034925e+00 9.700000000002546585e-01 9.316294474847575113e-01
1.177799999999933789e+00 9.700000000002546585e-01 9.034214391744906925e-01
1.334100000000034925e+00 9.700000000002546585e-01 8.776433729290746832e-01
1.451299999999719148e+00 9.700000000002546585e-01 8.449270465750848835e-01
1.607500000000072760e+00 9.700000000002546585e-01 8.369547685665746917e-01
1.763799999999719148e+00 9.700000000002546585e-01 8.179391793867430982e-01
1.880899999999655847e+00 9.700000000002546585e-01 7.979619535599704605e-01
2.037199999999756983e+00 9.700000000002546585e-01 7.786775197261553982e-01
2.193399999999655847e+00 9.700000000002546585e-01 7.673033228268543171e-01
2.349699999999756983e+00 9.700000000002546585e-01 7.341940696708886271e-01
2.466899999999895954e+00 9.700000000002546585e-01 7.065030703105900090e-01
2.623099999999794818e+00 9.700000000002546585e-01 6.746553189925469374e-01
2.740299999999933789e+00 9.700000000002546585e-01 6.272249179224611559e-01
2.896600000000034925e+00 9.700000000002546585e-01 5.871567242999231606e-01
3.052799999999933789e+00 9.700000000002546585e-01 5.471195512143831596e-01
3.209100000000034925e+00 9.700000000002546585e-01 5.001647983782681051e-01
3.326299999999719148e+00 9.700000000002546585e-01 4.609548396126774139e-01
3.482500000000072760e+00 9.700000000002546585e-01 4.210727692121278842e-01
3.638699999999971624e+00 9.700000000002546585e-01 3.789572201477155455e-01
3.755899999999655847e+00 9.700000000002546585e-01 3.490741028395517032e-01
3.912199999999756983e+00 9.700000000002546585e-01 3.239888285870930473e-01
4.029399999999895954e+00 9.700000000002546585e-01 2.964219113747867951e-01
4.185599999999794818e+00 9.700000000002546585e-01 2.671592048065848379e-01
4.341899999999895954e+00 9.700000000002546585e-01 2.469234745048281832e-01
4.498099999999794818e+00 9.700000000002546585e-01 2.256744066611338084e-01
4.615299999999933789e+00 9.700000000002546585e-01 2.115083614320042160e-01
4.771600000000034925e+00 9.700000000002546585e-01 1.981798707018231631e-01
4.927799999999933789e+00 9.700000000002546585e-01 1.829384468567596400e-01
5.045000000000072760e+00 9.700000000002546585e-01 1.719261562224362605e-01
5.201299999999719148e+00 9.700000000002546585e-01 1.615549566860735031e-01
5.357500000000072760e+00 9.700000000002546585e-01 1.504599446197552315e-01
5.474699999999756983e+00 9.700000000002546585e-01 1.467271400009845794e-01
5.630899999999655847e+00 9.700000000002546585e-01 1.323542911918677012e-01
5.787199999999756983e+00 9.700000000002546585e-01 1.328092590678397467e-01
5.904399999999895954e+00 9.700000000002546585e-01 1.244750747943518254e-01
6.060599999999794818e+00 9.700000000002546585e-01 1.185604924067152344e-01
6.216899999999895954e+00 9.700000000002546585e-01 1.134214234440309998e-01
6.334100000000034925e+00 9.700000000002546585e-01 1.107536572621949100e-01
6.490299999999933789e+00 9.700000000002546585e-01 1.058420722374967121e-01
6.646600000000034925e+00 9.700000000002546585e-01 1.064004419034624005e-01
6.802799999999933789e+00 9.700000000002546585e-01 1.040222007336085164e-01
6.920000000000072760e+00 9.700000000002546585e-01 9.865564783293825912e-02
7.076199999999971624e+00 9.700000000002546585e-01 9.938980054189315572e-02
7.232500000000072760e+00 9.700000000002546585e-01 9.847986478994906479e-02
7.349699999999756983e+00 9.700000000002546585e-01 9.588447986110854027e-02
7.505899999999655847e+00 9.700000000002546585e-01 9.478842088717587266e-02
7.662199999999756983e+00 9.700000000002546585e-01 9.512964679415490676e-02
7.779399999999895954e+00 9.700000000002546585e-01 9.253426186531438224e-02
7.935599999999794818e+00 9.700000000002546585e-01 9.131412074338934870e-02
8.091899999999895954e+00 9.700000000002546585e-01 8.929778583851324947e-02
8.209100000000034925e+00 9.700000000002546585e-01 8.940118762850687850e-02
8.365299999999933789e+00 9.700000000002546585e-01 8.796390274759520456e-02
8.521600000000034925e+00 9.700000000002546585e-01 8.675410180466953947e-02
8.638799999999719148e+00 9.700000000002546585e-01 8.008468635007932879e-02
8.795000000000072760e+00 9.700000000002546585e-01 8.022944885607043164e-02
8.951199999999971624e+00 9.700000000002546585e-01 7.840957735218224978e-02
9.068399999999655847e+00 9.700000000002546585e-01 7.740657998924387051e-02
9.224699999999756983e+00 9.700000000002546585e-01 7.223649048956154450e-02
9.380899999999655847e+00 9.700000000002546585e-01 7.371513608647069227e-02
9.498099999999794818e+00 9.700000000002546585e-01 7.244329406954883033e-02
9.654399999999895954e+00 9.700000000002546585e-01 6.979620824571149129e-02
9.810599999999794818e+00 9.700000000002546585e-01 6.649769114491416167e-02
9.927799999999933789e+00 9.700000000002546585e-01 6.625986702792877048e-02
1.008410000000003492e+01 9.700000000002546585e-01 6.575319825695989662e-02
1.024029999999993379e+01 9.700000000002546585e-01 6.334393655010793489e-02
1.039660000000003492e+01 9.700000000002546585e-01 6.198937310119116695e-02
1.051379999999971915e+01 9.700000000002546585e-01 6.049004714628328921e-02
1.067000000000007276e+01 9.700000000002546585e-01 5.733629255147706244e-02
1.082619999999997162e+01 9.700000000002546585e-01 5.513383442461238654e-02
1.094339999999965585e+01 9.700000000002546585e-01 5.356212721670895738e-02
1.109969999999975698e+01 9.700000000002546585e-01 5.370688972270006717e-02
1.125589999999965585e+01 9.700000000002546585e-01 5.275559325475852324e-02
1.137309999999979482e+01 9.700000000002546585e-01 5.051177441189638045e-02
1.152939999999989595e+01 9.700000000002546585e-01 4.834033682202980298e-02
1.168559999999979482e+01 9.700000000002546585e-01 4.701679391011112652e-02
1.180279999999993379e+01 9.700000000002546585e-01 4.691339212011748361e-02
1.195910000000003492e+01 9.700000000002546585e-01 4.554848849220134721e-02
1.211529999999993379e+01 9.700000000002546585e-01 4.349079287132778110e-02
1.223250000000007276e+01 9.700000000002546585e-01 4.246711515039067880e-02
1.238869999999997162e+01 9.700000000002546585e-01 4.386303931530490668e-02
1.254500000000007276e+01 9.700000000002546585e-01 4.357351430332269404e-02
1.266219999999975698e+01 9.700000000002546585e-01 4.209486870641355322e-02
1.281839999999965585e+01 9.700000000002546585e-01 4.093676865848470264e-02
1.297469999999975698e+01 9.700000000002546585e-01 4.178466333643261060e-02
1.309189999999989595e+01 9.700000000002546585e-01 4.111255170147390392e-02
1.324809999999979482e+01 9.700000000002546585e-01 4.105051062747771401e-02
1.340439999999989595e+01 9.700000000002546585e-01 4.176398297843388063e-02
1.356059999999979482e+01 9.700000000002546585e-01 4.224997139140401758e-02
1.367779999999993379e+01 9.700000000002546585e-01 4.234303300239829898e-02
1.383410000000003492e+01 9.700000000002546585e-01 4.249813568738877029e-02
1.399029999999993379e+01 9.700000000002546585e-01 4.129867492346247365e-02
1.410750000000007276e+01 9.700000000002546585e-01 4.445242951826869349e-02
1.426369999999997162e+01 9.700000000002546585e-01 4.383201877830680826e-02
1.442000000000007276e+01 9.700000000002546585e-01 4.371827680931379689e-02
1.453719999999975698e+01 9.700000000002546585e-01 4.454549112926297488e-02
1.469339999999965585e+01 9.700000000002546585e-01 4.754414303907872341e-02
1.484969999999975698e+01 9.700000000002546585e-01 4.739938053308762056e-02
1.496689999999989595e+01 9.700000000002546585e-01 4.727529838509524074e-02
1.512309999999979482e+01 9.700000000002546585e-01 4.918823149997771094e-02
1.527939999999989595e+01 9.700000000002546585e-01 5.117354586785572562e-02
1.539660000000003492e+01 9.700000000002546585e-01 5.078061906587987007e-02
1.555279999999993379e+01 9.700000000002546585e-01 5.227994502078774086e-02
1.570910000000003492e+01 9.700000000002546585e-01 5.116320568885636411e-02
1.582619999999997162e+01 9.700000000002546585e-01 5.295205665574644061e-02
1.598250000000007276e+01 9.700000000002546585e-01 5.658145948452344282e-02
1.613869999999997162e+01 9.700000000002546585e-01 5.626091393554313869e-02
1.625589999999965585e+01 9.700000000002546585e-01 5.771887917445355648e-02
1.641219999999975698e+01 9.700000000002546585e-01 5.916650423436460582e-02
1.656839999999965585e+01 9.700000000002546585e-01 6.168950791020958585e-02
1.672469999999975698e+01 9.700000000002546585e-01 5.984895604832267402e-02
1.684189999999989595e+01 9.700000000002546585e-01 6.503972590600373693e-02
1.699809999999979482e+01 9.700000000002546585e-01 6.606340362694083923e-02
1.715439999999989595e+01 9.700000000002546585e-01 6.875185016677565208e-02
1.727160000000003492e+01 9.700000000002546585e-01 7.152301813860537094e-02
1.742779999999993379e+01 9.700000000002546585e-01 7.018913504768733991e-02
-5.579999999999927240e+00 1.438700000000153523e+00 1.447625059911053025e-03
-5.423700000000280852e+00 1.438700000000153523e+00 2.109396515870391470e-03
-5.306600000000344153e+00 1.438700000000153523e+00 2.523003675844977863e-03
-5.150300000000243017e+00 1.438700000000153523e+00 3.381238532792245170e-03
-4.994100000000344153e+00 1.438700000000153523e+00 3.815526050765561100e-03
-4.876900000000205182e+00 1.438700000000153523e+00 4.456617148726169791e-03
-4.720600000000104046e+00 1.438700000000153523e+00 4.715121623710286612e-03
-4.564400000000205182e+00 1.438700000000153523e+00 5.366552900670260723e-03
-4.408100000000104046e+00 1.438700000000153523e+00 6.597034201594655783e-03
-4.290899999999965075e+00 1.438700000000153523e+00 6.669415454590208077e-03
-4.134700000000066211e+00 1.438700000000153523e+00 6.266148473614986669e-03
-4.017499999999927240e+00 1.438700000000153523e+00 7.031321719567971279e-03
-3.861300000000028376e+00 1.438700000000153523e+00 7.610371743532393096e-03
-3.704999999999927240e+00 1.438700000000153523e+00 7.413908342544464451e-03
-3.548700000000280852e+00 1.438700000000153523e+00 6.752136886585126223e-03
-3.431600000000344153e+00 1.438700000000153523e+00 8.127380693500626738e-03
-3.275300000000243017e+00 1.438700000000153523e+00 8.354864631486649471e-03
-3.119100000000344153e+00 1.438700000000153523e+00 8.489286958478389072e-03
-3.001900000000205182e+00 1.438700000000153523e+00 7.682752996527945390e-03
-2.845600000000104046e+00 1.438700000000153523e+00 8.468606600479659102e-03
-2.689400000000205182e+00 1.438700000000153523e+00 8.830512865457423172e-03
-2.572200000000066211e+00 1.438700000000153523e+00 8.995955729447257729e-03
-2.415899999999965075e+00 1.438700000000153523e+00 9.264800383430738667e-03
-2.259700000000066211e+00 1.438700000000153523e+00 9.709428080403420883e-03
-2.142499999999927240e+00 1.438700000000153523e+00 1.040222007336085233e-02
-1.986200000000280852e+00 1.438700000000153523e+00 1.149827904729350606e-02
-1.829999999999927240e+00 1.438700000000153523e+00 1.282182195921218251e-02
-1.712800000000243017e+00 1.438700000000153523e+00 1.548958814104826713e-02
-1.556600000000344153e+00 1.438700000000153523e+00 1.663734800997774405e-02
-1.400300000000243017e+00 1.438700000000153523e+00 1.933613472881192188e-02
-1.244100000000344153e+00 1.438700000000153523e+00 2.324472239057176481e-02
-1.126900000000205182e+00 1.438700000000153523e+00 2.686378504034939857e-02
-9.706000000001040462e-01 1.438700000000153523e+00 3.274734689098789120e-02
-8.533999999999650754e-01 1.438700000000153523e+00 3.595280238079093943e-02
-6.972000000000662112e-01 1.438700000000153523e+00 4.431800719127695215e-02
-5.408999999999650754e-01 1.438700000000153523e+00 5.556812194258570897e-02
-3.847000000000662112e-01 1.438700000000153523e+00 6.767647155084172139e-02
-2.674999999999272404e-01 1.438700000000153523e+00 8.614403124370700882e-02
-1.112000000002808520e-01 1.438700000000153523e+00 1.114774697921504520e-01
5.899999999655847205e-03 1.438700000000153523e+00 1.437698488071662839e-01
1.621999999997569830e-01 1.438700000000153523e+00 1.881705774304381629e-01
3.183999999996558472e-01 1.438700000000153523e+00 2.566018820482334761e-01
4.746999999997569830e-01 1.438700000000153523e+00 3.376688854032525167e-01
5.918999999998959538e-01 1.438700000000153523e+00 4.395299887259938032e-01
7.480999999997948180e-01 1.438700000000153523e+00 5.458270288394624359e-01
9.043999999998959538e-01 1.438700000000153523e+00 6.491150768641161806e-01
1.021600000000034925e+00 1.438700000000153523e+00 7.330152892649610674e-01
1.177799999999933789e+00 1.438700000000153523e+00 7.940637060772099964e-01
1.334100000000034925e+00 1.438700000000153523e+00 8.219304884804977673e-01
1.451299999999719148e+00 1.438700000000153523e+00 8.268317333261966384e-01
1.607500000000072760e+00 1.438700000000153523e+00 8.177944168807519398e-01
1.763799999999719148e+00 1.438700000000153523e+00 7.959352784760950206e-01
1.880899999999655847e+00 1.438700000000153523e+00 7.764957419572894315e-01
2.037199999999756983e+00 1.438700000000153523e+00 7.552570142925943975e-01
2.193399999999655847e+00 1.438700000000153523e+00 7.509451596498594173e-01
2.349699999999756983e+00 1.438700000000153523e+00 7.367067331677342734e-01
2.466899999999895954e+00 1.438700000000153523e+00 7.211447637736904115e-01
2.623099999999794818e+00 1.438700000000153523e+00 7.061721845826103294e-01
2.740299999999933789e+00 1.438700000000153523e+00 6.821416085880868119e-01
2.896600000000034925e+00 1.438700000000153523e+00 6.529202627358823285e-01
3.052799999999933789e+00 1.438700000000153523e+00 6.160368442451485960e-01
3.209100000000034925e+00 1.438700000000153523e+00 5.835480018291447912e-01
3.326299999999719148e+00 1.438700000000153523e+00 5.368103927520165852e-01
3.482500000000072760e+00 1.438700000000153523e+00 5.014780011111874547e-01
3.638699999999971624e+00 1.438700000000153523e+00 4.544715473800757244e-01
3.755899999999655847e+00 1.438700000000153523e+00 4.166264922424010586e-01
3.912199999999756983e+00 1.438700000000153523e+00 3.815009041815592972e-01
4.029399999999895954e+00 1.438700000000153523e+00 3.469233456076838418e-01
4.185599999999794818e+00 1.438700000000153523e+00 3.173607738485003105e-01
4.341899999999895954e+00 1.438700000000153523e+00 2.896594343092023238e-01
4.498099999999794818e+00 1.438700000000153523e+00 2.591559062610765962e-01
4.615299999999933789e+00 1.438700000000153523e+00 2.368831606964450776e-01
4.771600000000034925e+00 1.438700000000153523e+00 2.167301518266833704e-01
4.927799999999933789e+00 1.438700000000153523e+00 1.982315715968199776e-01
5.045000000000072760e+00 1.438700000000153523e+00 1.856165532175950983e-01
5.201299999999719148e+00 1.438700000000153523e+00 1.734978634303396827e-01
5.357500000000072760e+00 1.438700000000153523e+00 1.625889745860099600e-01
5.474699999999756983e+00 1.438700000000153523e+00 1.529415875796027724e-01
5.630899999999655847e+00 1.438700000000153523e+00 1.426737898332336163e-01
5.787199999999756983e+00 1.438700000000153523e+00 1.317752411679032898e-01
5.904399999999895954e+00 1.438700000000153523e+00 1.280631169071313746e-01
6.060599999999794818e+00 1.438700000000153523e+00 1.177125977287673403e-01
6.216899999999895954e+00 1.438700000000153523e+00 1.150034708309337905e-01
6.334100000000034925e+00 1.438700000000153523e+00 1.068864303164325374e-01
6.490299999999933789e+00 1.438700000000153523e+00 1.037119953636275876e-01
6.646600000000034925e+00 1.438700000000153523e+00 9.887279159192491340e-02
6.802799999999933789e+00 1.438700000000153523e+00 9.612230397809391758e-02
6.920000000000072760e+00 1.438700000000153523e+00 9.182078951435822256e-02
7.076199999999971624e+00 1.438700000000153523e+00 8.874975635154691567e-02
7.232500000000072760e+00 1.438700000000153523e+00 8.785016077860217931e-02
7.349699999999756983e+00 1.438700000000153523e+00 8.652661786668351673e-02
7.505899999999655847e+00 1.438700000000153523e+00 8.254564895192811891e-02
7.662199999999756983e+00 1.438700000000153523e+00 8.130482747200436233e-02
7.779399999999895954e+00 1.438700000000153523e+00 8.273177217391668170e-02
7.935599999999794818e+00 1.438700000000153523e+00 8.089122031202976293e-02
8.091899999999895954e+00 1.438700000000153523e+00 8.216306232895162487e-02
8.209100000000034925e+00 1.438700000000153523e+00 7.843025771018097281e-02
8.365299999999933789e+00 1.438700000000153523e+00 7.750998177923752730e-02
8.521600000000034925e+00 1.438700000000153523e+00 7.527650311537475991e-02
[truncated: 174,247 more chars]
