# Supplementary material for: Resonant inelastic X-ray scattering tools to count 5 f electrons of actinides and probe bond covalency
Source: Nat Commun. 2025 Feb 10;16:1221. doi: 10.1038/s41467-024-54574-7 (PMC11811144; doi:10.1038/s41467-024-54574-7)
Supplement: Supplementary file 3 — Source Data [file 41467_2024_54574_MOESM3_ESM.zip › Data_figures/Data_SI_figures/FigSI6/SI6_[Cp''$_3$U$^{/mathrm{II}}$]$^{-}$ $/mathrm{(5f^3)}$_WLMap.txt]

# Ein | Eout | Intensity
-3.142499999999927240e+00 -2.998700000000098953e+00 3.125483399287544151e-01
-2.986300000000028376e+00 -2.998700000000098953e+00 3.140259880640311474e-01
-2.829999999999927240e+00 -2.998700000000098953e+00 3.333513307524162417e-01
-2.673800000000028376e+00 -2.998700000000098953e+00 3.360279580402471544e-01
-2.517499999999927240e+00 -2.998700000000098953e+00 3.229176361934220085e-01
-2.361199999999826105e+00 -2.998700000000098953e+00 3.168267284282005880e-01
-2.244099999999889405e+00 -2.998700000000098953e+00 3.096902265387302955e-01
-2.087799999999788270e+00 -2.998700000000098953e+00 2.944442230764180435e-01
-1.931599999999889405e+00 -2.998700000000098953e+00 2.799042590955415633e-01
-1.775299999999788270e+00 -2.998700000000098953e+00 3.026895465063852431e-01
-1.619099999999889405e+00 -2.998700000000098953e+00 2.574643807179043953e-01
-1.501900000000205182e+00 -2.998700000000098953e+00 2.662143525997766602e-01
-1.345600000000104046e+00 -2.998700000000098953e+00 2.726225683243166387e-01
-1.189400000000205182e+00 -2.998700000000098953e+00 2.535407682762940151e-01
-1.033100000000104046e+00 -2.998700000000098953e+00 2.425719824353493315e-01
-8.769000000002051820e-01 -2.998700000000098953e+00 2.184237929409382217e-01
-7.206000000001040462e-01 -2.998700000000098953e+00 2.227537000758457175e-01
-6.033999999999650754e-01 -2.998700000000098953e+00 2.133855045684376894e-01
-4.472000000000662112e-01 -2.998700000000098953e+00 2.036613621251151529e-01
-2.908999999999650754e-01 -2.998700000000098953e+00 2.136758823319469258e-01
-1.347000000000662112e-01 -2.998700000000098953e+00 1.911903397092417634e-01
2.160000000003492460e-02 -2.998700000000098953e+00 2.001253103275432987e-01
1.777999999999337888e-01 -2.998700000000098953e+00 1.782872632823405412e-01
2.950000000000727596e-01 -2.998700000000098953e+00 1.775460974585448826e-01
4.511999999999716238e-01 -2.998700000000098953e+00 1.645493507853503790e-01
6.075000000000727596e-01 -2.998700000000098953e+00 1.577465491482999138e-01
7.636999999999716238e-01 -2.998700000000098953e+00 1.510140001959694167e-01
8.809000000001105946e-01 -2.998700000000098953e+00 1.386916792960866396e-01
1.037200000000211730e+00 -2.998700000000098953e+00 1.387443688096266226e-01
1.193400000000110595e+00 -2.998700000000098953e+00 1.342751271833578230e-01
1.349700000000211730e+00 -2.998700000000098953e+00 1.270039743148408951e-01
1.505900000000110595e+00 -2.998700000000098953e+00 1.185303296595338479e-01
1.662200000000211730e+00 -2.998700000000098953e+00 1.050827949260528665e-01
1.818400000000110595e+00 -2.998700000000098953e+00 1.175631843665555787e-01
1.935599999999794818e+00 -2.998700000000098953e+00 1.078425545574690225e-01
2.091899999999895954e+00 -2.998700000000098953e+00 9.441024123901071985e-02
2.248099999999794818e+00 -2.998700000000098953e+00 1.023031303672993775e-01
2.404399999999895954e+00 -2.998700000000098953e+00 8.947030662511813726e-02
2.560599999999794818e+00 -2.998700000000098953e+00 7.900616923607856057e-02
2.716899999999895954e+00 -2.998700000000098953e+00 7.277241434525986985e-02
2.834100000000034925e+00 -2.998700000000098953e+00 7.149030284912040456e-02
2.990299999999933789e+00 -2.998700000000098953e+00 6.907009786051743205e-02
3.146600000000034925e+00 -2.998700000000098953e+00 6.460319799040599442e-02
3.302799999999933789e+00 -2.998700000000098953e+00 5.669977095940934020e-02
3.459100000000034925e+00 -2.998700000000098953e+00 6.167717367181923399e-02
3.576300000000173895e+00 -2.998700000000098953e+00 5.299160008427357405e-02
3.732500000000072760e+00 -2.998700000000098953e+00 5.242138245996314644e-02
3.888699999999971624e+00 -2.998700000000098953e+00 5.961877000952409827e-02
4.045000000000072760e+00 -2.998700000000098953e+00 4.834906850236220938e-02
4.201199999999971624e+00 -2.998700000000098953e+00 5.241669894764848514e-02
4.357500000000072760e+00 -2.998700000000098953e+00 4.395710482928539414e-02
4.474700000000211730e+00 -2.998700000000098953e+00 4.263986699078595177e-02
4.630900000000110595e+00 -2.998700000000098953e+00 4.600731234502986045e-02
4.787200000000211730e+00 -2.998700000000098953e+00 4.989696932235888199e-02
4.943400000000110595e+00 -2.998700000000098953e+00 3.879119074621024954e-02
5.099700000000211730e+00 -2.998700000000098953e+00 4.144088783823179911e-02
5.255900000000110595e+00 -2.998700000000098953e+00 3.720582182769625185e-02
5.373099999999794818e+00 -2.998700000000098953e+00 3.940121822519532246e-02
5.529399999999895954e+00 -2.998700000000098953e+00 3.803246175123457112e-02
5.685599999999794818e+00 -2.998700000000098953e+00 3.667892669229647767e-02
5.841899999999895954e+00 -2.998700000000098953e+00 3.455378297951737510e-02
5.998099999999794818e+00 -2.998700000000098953e+00 3.550804861363029974e-02
6.115299999999933789e+00 -2.998700000000098953e+00 3.175421349342655991e-02
6.271600000000034925e+00 -2.998700000000098953e+00 2.851205209359993289e-02
6.427799999999933789e+00 -2.998700000000098953e+00 3.046976024112977438e-02
6.584100000000034925e+00 -2.998700000000098953e+00 3.652788342014854500e-02
6.740299999999933789e+00 -2.998700000000098953e+00 3.198487647492379710e-02
6.857500000000072760e+00 -2.998700000000098953e+00 3.267686541941550171e-02
7.013800000000173895e+00 -2.998700000000098953e+00 2.918179435459698420e-02
7.170000000000072760e+00 -2.998700000000098953e+00 2.630845954955019980e-02
7.326199999999971624e+00 -2.998700000000098953e+00 2.441866233058299918e-02
7.482500000000072760e+00 -2.998700000000098953e+00 3.033393838400449960e-02
7.638699999999971624e+00 -2.998700000000098953e+00 2.520549239944666620e-02
7.755900000000110595e+00 -2.998700000000098953e+00 2.158865001444686127e-02
7.912200000000211730e+00 -2.998700000000098953e+00 2.726038342750579727e-02
8.068400000000110595e+00 -2.998700000000098953e+00 2.516568254477201741e-02
8.224700000000211730e+00 -2.998700000000098953e+00 2.498302556450009496e-02
8.380900000000110595e+00 -2.998700000000098953e+00 2.306161463740890455e-02
8.537200000000211730e+00 -2.998700000000098953e+00 3.369435846977641286e-02
8.654399999999895954e+00 -2.998700000000098953e+00 2.672763390171268780e-02
-3.142499999999927240e+00 -2.529999999999745341e+00 2.378346097290660044e-01
-2.986300000000028376e+00 -2.529999999999745341e+00 2.930813209928506136e-01
-2.829999999999927240e+00 -2.529999999999745341e+00 3.478105041458647850e-01
-2.673800000000028376e+00 -2.529999999999745341e+00 3.742184883321016398e-01
-2.517499999999927240e+00 -2.529999999999745341e+00 4.300857649775793323e-01
-2.361199999999826105e+00 -2.529999999999745341e+00 4.183289781896922799e-01
-2.244099999999889405e+00 -2.529999999999745341e+00 4.379997299112839415e-01
-2.087799999999788270e+00 -2.529999999999745341e+00 4.077067722600328237e-01
-1.931599999999889405e+00 -2.529999999999745341e+00 4.019390268445232062e-01
-1.775299999999788270e+00 -2.529999999999745341e+00 3.817765063298917960e-01
-1.619099999999889405e+00 -2.529999999999745341e+00 3.778622609129107524e-01
-1.501900000000205182e+00 -2.529999999999745341e+00 3.673208455706792330e-01
-1.345600000000104046e+00 -2.529999999999745341e+00 3.561846241644852640e-01
-1.189400000000205182e+00 -2.529999999999745341e+00 3.348149283507489415e-01
-1.033100000000104046e+00 -2.529999999999745341e+00 3.638644134824566279e-01
-8.769000000002051820e-01 -2.529999999999745341e+00 3.274746936755907334e-01
-7.206000000001040462e-01 -2.529999999999745341e+00 3.094900063872783602e-01
-6.033999999999650754e-01 -2.529999999999745341e+00 2.859916542265270034e-01
-4.472000000000662112e-01 -2.529999999999745341e+00 3.037222609717687982e-01
-2.908999999999650754e-01 -2.529999999999745341e+00 2.717561185461036533e-01
-1.347000000000662112e-01 -2.529999999999745341e+00 2.800096381226214737e-01
2.160000000003492460e-02 -2.529999999999745341e+00 2.526274833749344029e-01
1.777999999999337888e-01 -2.529999999999745341e+00 2.557150888683771273e-01
2.950000000000727596e-01 -2.529999999999745341e+00 2.447123475631510781e-01
4.511999999999716238e-01 -2.529999999999745341e+00 2.374294859138475211e-01
6.075000000000727596e-01 -2.529999999999745341e+00 2.211074454972410952e-01
7.636999999999716238e-01 -2.529999999999745341e+00 2.139486969242761216e-01
8.809000000001105946e-01 -2.529999999999745341e+00 1.989462361023264791e-01
1.037200000000211730e+00 -2.529999999999745341e+00 1.993337967463649774e-01
1.193400000000110595e+00 -2.529999999999745341e+00 1.937744676288579715e-01
1.349700000000211730e+00 -2.529999999999745341e+00 1.756844013134656601e-01
1.505900000000110595e+00 -2.529999999999745341e+00 1.620108871108021098e-01
1.662200000000211730e+00 -2.529999999999745341e+00 1.555195390426768465e-01
1.818400000000110595e+00 -2.529999999999745341e+00 1.504718836455469777e-01
1.935599999999794818e+00 -2.529999999999745341e+00 1.403473008993205984e-01
2.091899999999895954e+00 -2.529999999999745341e+00 1.420216565518132301e-01
2.248099999999794818e+00 -2.529999999999745341e+00 1.241318103878727985e-01
2.404399999999895954e+00 -2.529999999999745341e+00 1.245416177154059639e-01
2.560599999999794818e+00 -2.529999999999745341e+00 1.189003271323923333e-01
2.716899999999895954e+00 -2.529999999999745341e+00 1.009788672603279258e-01
2.834100000000034925e+00 -2.529999999999745341e+00 9.484112437195986456e-02
2.990299999999933789e+00 -2.529999999999745341e+00 8.586868565514098328e-02
3.146600000000034925e+00 -2.529999999999745341e+00 8.331851319980607129e-02
3.302799999999933789e+00 -2.529999999999745341e+00 9.286351129709269348e-02
3.459100000000034925e+00 -2.529999999999745341e+00 8.514039949021062759e-02
3.576300000000173895e+00 -2.529999999999745341e+00 7.939138812395973854e-02
3.732500000000072760e+00 -2.529999999999745341e+00 6.988619988134775474e-02
3.888699999999971624e+00 -2.529999999999745341e+00 7.064492887632344009e-02
4.045000000000072760e+00 -2.529999999999745341e+00 6.605274505179471733e-02
4.201199999999971624e+00 -2.529999999999745341e+00 6.403883475648890211e-02
4.357500000000072760e+00 -2.529999999999745341e+00 6.250732622959355445e-02
4.474700000000211730e+00 -2.529999999999745341e+00 6.477063355565525204e-02
4.630900000000110595e+00 -2.529999999999745341e+00 6.381636792154232740e-02
4.787200000000211730e+00 -2.529999999999745341e+00 5.467883539563152956e-02
4.943400000000110595e+00 -2.529999999999745341e+00 5.272229812618035860e-02
5.099700000000211730e+00 -2.529999999999745341e+00 5.665996110473468794e-02
5.255900000000110595e+00 -2.529999999999745341e+00 5.338852775294140179e-02
5.373099999999794818e+00 -2.529999999999745341e+00 5.130319389483695147e-02
5.529399999999895954e+00 -2.529999999999745341e+00 4.658221348165495629e-02
5.685599999999794818e+00 -2.529999999999745341e+00 4.561623906675536105e-02
5.841899999999895954e+00 -2.529999999999745341e+00 4.464558113954110452e-02
5.998099999999794818e+00 -2.529999999999745341e+00 3.769759062073604894e-02
6.115299999999933789e+00 -2.529999999999745341e+00 4.621807039918977844e-02
6.271600000000034925e+00 -2.529999999999745341e+00 3.571061052123954832e-02
6.427799999999933789e+00 -2.529999999999745341e+00 4.550851828351807488e-02
6.584100000000034925e+00 -2.529999999999745341e+00 3.917523875601275352e-02
6.740299999999933789e+00 -2.529999999999745341e+00 3.450928961252806154e-02
6.857500000000072760e+00 -2.529999999999745341e+00 3.566260452001424053e-02
7.013800000000173895e+00 -2.529999999999745341e+00 4.029108556498162130e-02
7.170000000000072760e+00 -2.529999999999745341e+00 3.536051797571836824e-02
7.326199999999971624e+00 -2.529999999999745341e+00 3.632415063446062936e-02
7.482500000000072760e+00 -2.529999999999745341e+00 3.169918222372925670e-02
7.638699999999971624e+00 -2.529999999999745341e+00 3.573519896089154962e-02
7.755900000000110595e+00 -2.529999999999745341e+00 3.335597470504188256e-02
7.912200000000211730e+00 -2.529999999999745341e+00 2.682130414800598314e-02
8.068400000000110595e+00 -2.529999999999745341e+00 3.521298733780642981e-02
8.224700000000211730e+00 -2.529999999999745341e+00 2.915486415878766266e-02
8.380900000000110595e+00 -2.529999999999745341e+00 3.146149397376001716e-02
8.537200000000211730e+00 -2.529999999999745341e+00 2.679788658643265931e-02
8.654399999999895954e+00 -2.529999999999745341e+00 3.156804387891864322e-02
-3.142499999999927240e+00 -2.061200000000098953e+00 1.101983612517453553e-01
-2.986300000000028376e+00 -2.061200000000098953e+00 1.578039221741545373e-01
-2.829999999999927240e+00 -2.061200000000098953e+00 2.133855045684376894e-01
-2.673800000000028376e+00 -2.061200000000098953e+00 2.400698159812397203e-01
-2.517499999999927240e+00 -2.061200000000098953e+00 3.274641557728827368e-01
-2.361199999999826105e+00 -2.061200000000098953e+00 4.034283837605865952e-01
-2.244099999999889405e+00 -2.061200000000098953e+00 4.698031202840145526e-01
-2.087799999999788270e+00 -2.061200000000098953e+00 5.404539035507313072e-01
-1.931599999999889405e+00 -2.061200000000098953e+00 5.667986603207201268e-01
-1.775299999999788270e+00 -2.061200000000098953e+00 5.274676947802446891e-01
-1.619099999999889405e+00 -2.061200000000098953e+00 5.302391631924475712e-01
-1.501900000000205182e+00 -2.061200000000098953e+00 5.091856044599512021e-01
-1.345600000000104046e+00 -2.061200000000098953e+00 4.954219326452303784e-01
-1.189400000000205182e+00 -2.061200000000098953e+00 4.870958186278352420e-01
-1.033100000000104046e+00 -2.061200000000098953e+00 4.868944275983045911e-01
-8.769000000002051820e-01 -2.061200000000098953e+00 4.763752589395677250e-01
-7.206000000001040462e-01 -2.061200000000098953e+00 4.663677640012079406e-01
-6.033999999999650754e-01 -2.061200000000098953e+00 4.624453224376762761e-01
-4.472000000000662112e-01 -2.061200000000098953e+00 4.294757374985942455e-01
-2.908999999999650754e-01 -2.061200000000098953e+00 4.089514156576549153e-01
-1.347000000000662112e-01 -2.061200000000098953e+00 3.954804633626006205e-01
2.160000000003492460e-02 -2.061200000000098953e+00 3.488935663686310584e-01
1.777999999999337888e-01 -2.061200000000098953e+00 3.621736655368626989e-01
2.950000000000727596e-01 -2.061200000000098953e+00 3.315891592440236568e-01
4.511999999999716238e-01 -2.061200000000098953e+00 3.367527315709414881e-01
6.075000000000727596e-01 -2.061200000000098953e+00 3.047210199728710434e-01
7.636999999999716238e-01 -2.061200000000098953e+00 3.002459239562089710e-01
8.809000000001105946e-01 -2.061200000000098953e+00 2.856954220726244387e-01
1.037200000000211730e+00 -2.061200000000098953e+00 2.748261608683663093e-01
1.193400000000110595e+00 -2.061200000000098953e+00 2.543720917121469749e-01
1.349700000000211730e+00 -2.061200000000098953e+00 2.528288744044649983e-01
1.505900000000110595e+00 -2.061200000000098953e+00 2.387291605811669437e-01
1.662200000000211730e+00 -2.061200000000098953e+00 2.276292363954116882e-01
1.818400000000110595e+00 -2.061200000000098953e+00 2.073367484140482553e-01
1.935599999999794818e+00 -2.061200000000098953e+00 1.940519657335018633e-01
2.091899999999895954e+00 -2.061200000000098953e+00 1.852738927777415889e-01
2.248099999999794818e+00 -2.061200000000098953e+00 1.704224752279398791e-01
2.404399999999895954e+00 -2.061200000000098953e+00 1.579701868613251348e-01
2.560599999999794818e+00 -2.061200000000098953e+00 1.538229367066895614e-01
2.716899999999895954e+00 -2.061200000000098953e+00 1.457836878185676255e-01
2.834100000000034925e+00 -2.061200000000098953e+00 1.371777339403712770e-01
2.990299999999933789e+00 -2.061200000000098953e+00 1.365794152421728469e-01
3.146600000000034925e+00 -2.061200000000098953e+00 1.264981549848571418e-01
3.302799999999933789e+00 -2.061200000000098953e+00 1.193113053380041866e-01
3.459100000000034925e+00 -2.061200000000098953e+00 1.113411382565235447e-01
3.576300000000173895e+00 -2.061200000000098953e+00 1.154193066045178240e-01
3.732500000000072760e+00 -2.061200000000098953e+00 9.323116701379387250e-02
3.888699999999971624e+00 -2.061200000000098953e+00 9.857622544290495226e-02
4.045000000000072760e+00 -2.061200000000098953e+00 9.287639095595802419e-02
4.201199999999971624e+00 -2.061200000000098953e+00 9.128750940320802532e-02
4.357500000000072760e+00 -2.061200000000098953e+00 8.260427757181970643e-02
4.474700000000211730e+00 -2.061200000000098953e+00 7.151840392300840010e-02
4.630900000000110595e+00 -2.061200000000098953e+00 7.013676779018232499e-02
4.787200000000211730e+00 -2.061200000000098953e+00 6.819779369191114604e-02
4.943400000000110595e+00 -2.061200000000098953e+00 7.470553405313772044e-02
5.099700000000211730e+00 -2.061200000000098953e+00 6.850456374852166574e-02
5.255900000000110595e+00 -2.061200000000098953e+00 6.122521473345408916e-02
5.373099999999794818e+00 -2.061200000000098953e+00 6.144299805608599563e-02
5.529399999999895954e+00 -2.061200000000098953e+00 6.334333317776118244e-02
5.685599999999794818e+00 -2.061200000000098953e+00 5.649018378332808926e-02
5.841899999999895954e+00 -2.061200000000098953e+00 5.551835497803517261e-02
5.998099999999794818e+00 -2.061200000000098953e+00 5.239796489838982607e-02
6.115299999999933789e+00 -2.061200000000098953e+00 5.691287076972657843e-02
6.271600000000034925e+00 -2.061200000000098953e+00 5.108658145028371206e-02
6.427799999999933789e+00 -2.061200000000098953e+00 5.032316894299337234e-02
6.584100000000034925e+00 -2.061200000000098953e+00 5.230312377401786367e-02
6.740299999999933789e+00 -2.061200000000098953e+00 4.611854576250314780e-02
6.857500000000072760e+00 -2.061200000000098953e+00 4.792989415019971444e-02
7.013800000000173895e+00 -2.061200000000098953e+00 4.472871348312640327e-02
7.170000000000072760e+00 -2.061200000000098953e+00 3.594712789313012080e-02
7.326199999999971624e+00 -2.061200000000098953e+00 4.715243110596537696e-02
7.482500000000072760e+00 -2.061200000000098953e+00 4.279676465332721974e-02
7.638699999999971624e+00 -2.061200000000098953e+00 4.194319453397957892e-02
7.755900000000110595e+00 -2.061200000000098953e+00 3.288762347357541971e-02
7.912200000000211730e+00 -2.061200000000098953e+00 4.057092542578282640e-02
8.068400000000110595e+00 -2.061200000000098953e+00 4.033557893197093486e-02
8.224700000000211730e+00 -2.061200000000098953e+00 3.658642732408184939e-02
8.380900000000110595e+00 -2.061200000000098953e+00 4.070323464867210694e-02
8.537200000000211730e+00 -2.061200000000098953e+00 4.001944185073105786e-02
8.654399999999895954e+00 -2.061200000000098953e+00 3.405967243032025082e-02
-3.142499999999927240e+00 -1.514400000000023283e+00 4.751423243227322069e-02
-2.986300000000028376e+00 -1.514400000000023283e+00 6.386203216661030801e-02
-2.829999999999927240e+00 -1.514400000000023283e+00 1.009495953083612702e-01
-2.673800000000028376e+00 -1.514400000000023283e+00 1.342540513779418299e-01
-2.517499999999927240e+00 -1.514400000000023283e+00 1.849776606238390519e-01
-2.361199999999826105e+00 -1.514400000000023283e+00 2.478526425701337854e-01
-2.244099999999889405e+00 -1.514400000000023283e+00 3.106667388563378873e-01
-2.087799999999788270e+00 -1.514400000000023283e+00 4.103658363766836681e-01
-1.931599999999889405e+00 -1.514400000000023283e+00 4.919362286050411592e-01
-1.775299999999788270e+00 -1.514400000000023283e+00 6.009836167054576350e-01
-1.619099999999889405e+00 -1.514400000000023283e+00 6.185795724716528499e-01
-1.501900000000205182e+00 -1.514400000000023283e+00 6.569445635972286368e-01
-1.345600000000104046e+00 -1.514400000000023283e+00 6.906248715300610241e-01
-1.189400000000205182e+00 -1.514400000000023283e+00 6.930146336886187086e-01
-1.033100000000104046e+00 -1.514400000000023283e+00 6.371485279212196762e-01
-8.769000000002051820e-01 -1.514400000000023283e+00 6.065722177749313104e-01
-7.206000000001040462e-01 -1.514400000000023283e+00 5.815388444530484868e-01
-6.033999999999650754e-01 -1.514400000000023283e+00 6.007143147473644751e-01
-4.472000000000662112e-01 -1.514400000000023283e+00 6.117041763937250964e-01
-2.908999999999650754e-01 -1.514400000000023283e+00 5.935602496867140587e-01
-1.347000000000662112e-01 -1.514400000000023283e+00 5.833525345969023945e-01
2.160000000003492460e-02 -1.514400000000023283e+00 5.583976101062902986e-01
1.777999999999337888e-01 -1.514400000000023283e+00 5.195443628219107435e-01
2.950000000000727596e-01 -1.514400000000023283e+00 4.888486231115984904e-01
4.511999999999716238e-01 -1.514400000000023283e+00 4.671733281193302667e-01
6.075000000000727596e-01 -1.514400000000023283e+00 4.528979825842323059e-01
7.636999999999716238e-01 -1.514400000000023283e+00 4.342997551826988656e-01
8.809000000001105946e-01 -1.514400000000023283e+00 4.112838047903579208e-01
1.037200000000211730e+00 -1.514400000000023283e+00 3.990973057476003838e-01
1.193400000000110595e+00 -1.514400000000023283e+00 3.696754813868768919e-01
1.349700000000211730e+00 -1.514400000000023283e+00 3.324684886811019591e-01
1.505900000000110595e+00 -1.514400000000023283e+00 3.220242562193997293e-01
1.662200000000211730e+00 -1.514400000000023283e+00 3.143257328521696370e-01
1.818400000000110595e+00 -1.514400000000023283e+00 3.062572120120810593e-01
1.935599999999794818e+00 -1.514400000000023283e+00 2.669742524728310196e-01
2.091899999999895954e+00 -1.514400000000023283e+00 2.573250462265430638e-01
2.248099999999794818e+00 -1.514400000000023283e+00 2.449898456677949976e-01
2.404399999999895954e+00 -1.514400000000023283e+00 2.269911078425385920e-01
2.560599999999794818e+00 -1.514400000000023283e+00 2.210875405699037621e-01
2.716899999999895954e+00 -1.514400000000023283e+00 1.985902891664119707e-01
2.834100000000034925e+00 -1.514400000000023283e+00 2.022820677484463980e-01
2.990299999999933789e+00 -1.514400000000023283e+00 1.911798018065337390e-01
3.146600000000034925e+00 -1.514400000000023283e+00 1.725523024530336291e-01
3.302799999999933789e+00 -1.514400000000023283e+00 1.656054828123072475e-01
3.459100000000034925e+00 -1.514400000000023283e+00 1.638070140834760047e-01
3.576300000000173895e+00 -1.514400000000023283e+00 1.546249881905758794e-01
3.732500000000072760e+00 -1.514400000000023283e+00 1.334765883337075132e-01
3.888699999999971624e+00 -1.514400000000023283e+00 1.253694285170229294e-01
4.045000000000072760e+00 -1.514400000000023283e+00 1.239222232117915545e-01
4.201199999999971624e+00 -1.514400000000023283e+00 1.216706246665164998e-01
4.357500000000072760e+00 -1.514400000000023283e+00 1.083905254982847899e-01
4.474700000000211730e+00 -1.514400000000023283e+00 1.058110810909832222e-01
4.630900000000110595e+00 -1.514400000000023283e+00 1.016521221555609783e-01
4.787200000000211730e+00 -1.514400000000023283e+00 1.023124973919287001e-01
4.943400000000110595e+00 -1.514400000000023283e+00 9.694987579163763525e-02
5.099700000000211730e+00 -1.514400000000023283e+00 8.704073461188582828e-02
5.255900000000110595e+00 -1.514400000000023283e+00 8.614267112554886696e-02
5.373099999999794818e+00 -1.514400000000023283e+00 8.886027914613306433e-02
5.529399999999895954e+00 -1.514400000000023283e+00 8.370373208768723539e-02
5.685599999999794818e+00 -1.514400000000023283e+00 7.067185907213276164e-02
5.841899999999895954e+00 -1.514400000000023283e+00 7.236963228619870681e-02
5.998099999999794818e+00 -1.514400000000023283e+00 7.719013733606733263e-02
6.115299999999933789e+00 -1.514400000000023283e+00 6.765216450725269892e-02
6.271600000000034925e+00 -1.514400000000023283e+00 7.309206406073573414e-02
6.427799999999933789e+00 -1.514400000000023283e+00 7.013676779018232499e-02
6.584100000000034925e+00 -1.514400000000023283e+00 7.214716545125213210e-02
6.740299999999933789e+00 -1.514400000000023283e+00 6.156476937626728652e-02
6.857500000000072760e+00 -1.514400000000023283e+00 7.308035527994906355e-02
7.013800000000173895e+00 -1.514400000000023283e+00 5.403719420852245992e-02
7.170000000000072760e+00 -1.514400000000023283e+00 5.164977380612214425e-02
7.326199999999971624e+00 -1.514400000000023283e+00 5.890453438153773341e-02
7.482500000000072760e+00 -1.514400000000023283e+00 5.737770936695704704e-02
7.638699999999971624e+00 -1.514400000000023283e+00 5.694097184361457398e-02
7.755900000000110595e+00 -1.514400000000023283e+00 5.119781486775699941e-02
7.912200000000211730e+00 -1.514400000000023283e+00 5.429361650775035852e-02
8.068400000000110595e+00 -1.514400000000023283e+00 5.612955333509890565e-02
8.224700000000211730e+00 -1.514400000000023283e+00 5.186638625067537672e-02
8.380900000000110595e+00 -1.514400000000023283e+00 5.079034929638116813e-02
8.537200000000211730e+00 -1.514400000000023283e+00 4.966162282854698351e-02
8.654399999999895954e+00 -1.514400000000023283e+00 4.660914367746427089e-02
-3.142499999999927240e+00 -1.045599999999922147e+00 2.235206252173720445e-02
-2.986300000000028376e+00 -1.045599999999922147e+00 3.238180414359162484e-02
-2.829999999999927240e+00 -1.045599999999922147e+00 3.970096301333386063e-02
-2.673800000000028376e+00 -1.045599999999922147e+00 5.102335403403573943e-02
-2.517499999999927240e+00 -1.045599999999922147e+00 8.261598635260637702e-02
-2.361199999999826105e+00 -1.045599999999922147e+00 1.139311205665331228e-01
-2.244099999999889405e+00 -1.045599999999922147e+00 1.497061293820993177e-01
-2.087799999999788270e+00 -1.045599999999922147e+00 2.191883763263072493e-01
-1.931599999999889405e+00 -1.045599999999922147e+00 2.954816210541162946e-01
-1.775299999999788270e+00 -1.045599999999922147e+00 3.880570963438570997e-01
-1.619099999999889405e+00 -1.045599999999922147e+00 4.763799424518824210e-01
-1.501900000000205182e+00 -1.045599999999922147e+00 5.981430664866135283e-01
-1.345600000000104046e+00 -1.045599999999922147e+00 7.088800316545453839e-01
-1.189400000000205182e+00 -1.045599999999922147e+00 7.807883379777496025e-01
-1.033100000000104046e+00 -1.045599999999922147e+00 8.138024162838208841e-01
-8.769000000002051820e-01 -1.045599999999922147e+00 8.662074064506827265e-01
-7.206000000001040462e-01 -1.045599999999922147e+00 8.392924320563833751e-01
-6.033999999999650754e-01 -1.045599999999922147e+00 8.019929399823939598e-01
-4.472000000000662112e-01 -1.045599999999922147e+00 7.659498000868131262e-01
-2.908999999999650754e-01 -1.045599999999922147e+00 7.555090802593469324e-01
-1.347000000000662112e-01 -1.045599999999922147e+00 7.688524068438266079e-01
2.160000000003492460e-02 -1.045599999999922147e+00 7.348770376351703160e-01
1.777999999999337888e-01 -1.045599999999922147e+00 7.309908932920773372e-01
2.950000000000727596e-01 -1.045599999999922147e+00 7.083519656410669496e-01
4.511999999999716238e-01 -1.045599999999922147e+00 6.944454467007487031e-01
6.075000000000727596e-01 -1.045599999999922147e+00 6.652484309311290644e-01
7.636999999999716238e-01 -1.045599999999922147e+00 6.177295149865412727e-01
8.809000000001105946e-01 -1.045599999999922147e+00 5.772487471728156017e-01
1.037200000000211730e+00 -1.045599999999922147e+00 5.497928271061727212e-01
1.193400000000110595e+00 -1.045599999999922147e+00 5.110297374338503840e-01
1.349700000000211730e+00 -1.045599999999922147e+00 4.760907355664518170e-01
1.505900000000110595e+00 -1.045599999999922147e+00 4.552994535235766471e-01
1.662200000000211730e+00 -1.045599999999922147e+00 4.300084870243873758e-01
1.818400000000110595e+00 -1.045599999999922147e+00 4.003536579260092432e-01
1.935599999999794818e+00 -1.045599999999922147e+00 3.892724677895125773e-01
2.091899999999895954e+00 -1.045599999999922147e+00 3.594513740039638749e-01
2.248099999999794818e+00 -1.045599999999922147e+00 3.405077375692238673e-01
2.404399999999895954e+00 -1.045599999999922147e+00 3.236248465529363849e-01
2.560599999999794818e+00 -1.045599999999922147e+00 2.908543108872275740e-01
2.716899999999895954e+00 -1.045599999999922147e+00 2.780952524640023515e-01
2.834100000000034925e+00 -1.045599999999922147e+00 2.748940717969289849e-01
2.990299999999933789e+00 -1.045599999999922147e+00 2.537960196974432536e-01
3.146600000000034925e+00 -1.045599999999922147e+00 2.455389874866893973e-01
3.302799999999933789e+00 -1.045599999999922147e+00 2.340257433391649544e-01
3.459100000000034925e+00 -1.045599999999922147e+00 2.080006362846519852e-01
3.576300000000173895e+00 -1.045599999999922147e+00 2.034236738751458995e-01
3.732500000000072760e+00 -1.045599999999922147e+00 1.848746233529164340e-01
3.888699999999971624e+00 -1.045599999999922147e+00 1.816652465392924465e-01
4.045000000000072760e+00 -1.045599999999922147e+00 1.639592282337025975e-01
4.201199999999971624e+00 -1.045599999999922147e+00 1.680654976555848723e-01
4.357500000000072760e+00 -1.045599999999922147e+00 1.576739547074225978e-01
4.474700000000211730e+00 -1.045599999999922147e+00 1.523218710098395434e-01
4.630900000000110595e+00 -1.045599999999922147e+00 1.438728147941844560e-01
4.787200000000211730e+00 -1.045599999999922147e+00 1.295365835989958359e-01
4.943400000000110595e+00 -1.045599999999922147e+00 1.233660561244251247e-01
5.099700000000211730e+00 -1.045599999999922147e+00 1.202679127282744453e-01
5.255900000000110595e+00 -1.045599999999922147e+00 1.135178006047639493e-01
5.373099999999794818e+00 -1.045599999999922147e+00 1.052092497585487979e-01
5.529399999999895954e+00 -1.045599999999922147e+00 9.944970048958991227e-02
5.685599999999794818e+00 -1.045599999999922147e+00 9.773904761665863639e-02
5.841899999999895954e+00 -1.045599999999922147e+00 9.421002108755879845e-02
5.998099999999794818e+00 -1.045599999999922147e+00 9.663725134463375943e-02
6.115299999999933789e+00 -1.045599999999922147e+00 9.978925513240310963e-02
6.271600000000034925e+00 -1.045599999999922147e+00 8.850433221021854202e-02
6.427799999999933789e+00 -1.045599999999922147e+00 8.070979684053783410e-02
6.584100000000034925e+00 -1.045599999999922147e+00 7.762336222517382534e-02
6.740299999999933789e+00 -1.045599999999922147e+00 8.509473524514264697e-02
6.857500000000072760e+00 -1.045599999999922147e+00 8.163361964460545683e-02
7.013800000000173895e+00 -1.045599999999922147e+00 7.788563891479503842e-02
7.170000000000072760e+00 -1.045599999999922147e+00 6.656910228448649491e-02
7.326199999999971624e+00 -1.045599999999922147e+00 7.375126841902478192e-02
7.482500000000072760e+00 -1.045599999999922147e+00 6.927383064620536157e-02
7.638699999999971624e+00 -1.045599999999922147e+00 6.404820178111822471e-02
7.755900000000110595e+00 -1.045599999999922147e+00 7.196099583674420153e-02
7.912200000000211730e+00 -1.045599999999922147e+00 6.629862944831460547e-02
8.068400000000110595e+00 -1.045599999999922147e+00 6.317941024674793293e-02
8.224700000000211730e+00 -1.045599999999922147e+00 5.688594057391725689e-02
8.380900000000110595e+00 -1.045599999999922147e+00 5.815751416734871865e-02
8.537200000000211730e+00 -1.045599999999922147e+00 5.913285560687763648e-02
8.654399999999895954e+00 -1.045599999999922147e+00 6.040208744415177800e-02
-3.142499999999927240e+00 -5.769000000000232831e-01 1.419338406959132562e-02
-2.986300000000028376e+00 -5.769000000000232831e-01 1.519214307069357076e-02
-2.829999999999927240e+00 -5.769000000000232831e-01 1.983467465260493889e-02
-2.673800000000028376e+00 -5.769000000000232831e-01 2.728028835484311992e-02
-2.517499999999927240e+00 -5.769000000000232831e-01 3.508184899299581633e-02
-2.361199999999826105e+00 -5.769000000000232831e-01 4.612440015289648310e-02
-2.244099999999889405e+00 -5.769000000000232831e-01 6.609489666262670371e-02
-2.087799999999788270e+00 -5.769000000000232831e-01 9.872726871505288493e-02
-1.931599999999889405e+00 -5.769000000000232831e-01 1.255356932041935270e-01
-1.775299999999788270e+00 -5.769000000000232831e-01 1.836241255649009585e-01
-1.619099999999889405e+00 -5.769000000000232831e-01 2.409924679072286691e-01
-1.501900000000205182e+00 -5.769000000000232831e-01 3.328747833743991302e-01
-1.345600000000104046e+00 -5.769000000000232831e-01 4.578203540269449312e-01
-1.189400000000205182e+00 -5.769000000000232831e-01 5.780707035840393360e-01
-1.033100000000104046e+00 -5.769000000000232831e-01 6.983257366534485477e-01
-8.769000000002051820e-01 -5.769000000000232831e-01 8.123154011239148709e-01
-7.206000000001040462e-01 -5.769000000000232831e-01 9.138305305442719906e-01
-6.033999999999650754e-01 -5.769000000000232831e-01 9.713054227917582439e-01
-4.472000000000662112e-01 -5.769000000000232831e-01 9.825727825427628126e-01
-2.908999999999650754e-01 -5.769000000000232831e-01 9.855070030079001731e-01
-1.347000000000662112e-01 -5.769000000000232831e-01 9.184039803195420681e-01
2.160000000003492460e-02 -5.769000000000232831e-01 8.844332946232003057e-01
1.777999999999337888e-01 -5.769000000000232831e-01 8.879939348604241056e-01
2.950000000000727596e-01 -5.769000000000232831e-01 8.893849380178796560e-01
4.511999999999716238e-01 -5.769000000000232831e-01 9.050313817830957230e-01
6.075000000000727596e-01 -5.769000000000232831e-01 8.552936518794352905e-01
7.636999999999716238e-01 -5.769000000000232831e-01 8.239281699081258958e-01
8.809000000001105946e-01 -5.769000000000232831e-01 7.845936917334146443e-01
1.037200000000211730e+00 -5.769000000000232831e-01 7.645915815155603923e-01
1.193400000000110595e+00 -5.769000000000232831e-01 7.051823986821176282e-01
1.349700000000211730e+00 -5.769000000000232831e-01 6.614255140042840653e-01
1.505900000000110595e+00 -5.769000000000232831e-01 6.106211141709588786e-01
1.662200000000211730e+00 -5.769000000000232831e-01 5.694940216578096015e-01
1.818400000000110595e+00 -5.769000000000232831e-01 5.498630797908926615e-01
1.935599999999794818e+00 -5.769000000000232831e-01 4.992448495720753221e-01
2.091899999999895954e+00 -5.769000000000232831e-01 4.549282851726394461e-01
2.248099999999794818e+00 -5.769000000000232831e-01 4.284851746440426767e-01
2.404399999999895954e+00 -5.769000000000232831e-01 4.130846152753465117e-01
2.560599999999794818e+00 -5.769000000000232831e-01 3.786596288844824021e-01
2.716899999999895954e+00 -5.769000000000232831e-01 3.706695568756644410e-01
2.834100000000034925e+00 -5.769000000000232831e-01 3.466302590425693331e-01
2.990299999999933789e+00 -5.769000000000232831e-01 3.246563901402412800e-01
3.146600000000034925e+00 -5.769000000000232831e-01 3.069164163703700932e-01
3.302799999999933789e+00 -5.769000000000232831e-01 3.163419849036328002e-01
3.459100000000034925e+00 -5.769000000000232831e-01 2.605964795783363708e-01
3.576300000000173895e+00 -5.769000000000232831e-01 2.595216135021208292e-01
3.732500000000072760e+00 -5.769000000000232831e-01 2.556916713068037583e-01
3.888699999999971624e+00 -5.769000000000232831e-01 2.266117433450507701e-01
4.045000000000072760e+00 -5.769000000000232831e-01 2.167728548500189312e-01
4.201199999999971624e+00 -5.769000000000232831e-01 2.004765737511431667e-01
4.357500000000072760e+00 -5.769000000000232831e-01 1.910650557548244644e-01
4.474700000000211730e+00 -5.769000000000232831e-01 1.795635203880866781e-01
4.630900000000110595e+00 -5.769000000000232831e-01 1.751657023246165346e-01
4.787200000000211730e+00 -5.769000000000232831e-01 1.677435061839516739e-01
4.943400000000110595e+00 -5.769000000000232831e-01 1.569491811767282641e-01
5.099700000000211730e+00 -5.769000000000232831e-01 1.577184480744119321e-01
5.255900000000110595e+00 -5.769000000000232831e-01 1.437943659629138116e-01
5.373099999999794818e+00 -5.769000000000232831e-01 1.375559275597804387e-01
5.529399999999895954e+00 -5.769000000000232831e-01 1.279851701447631551e-01
5.685599999999794818e+00 -5.769000000000232831e-01 1.269747023628742810e-01
5.841899999999895954e+00 -5.769000000000232831e-01 1.191754834808789049e-01
5.998099999999794818e+00 -5.769000000000232831e-01 1.228180851836093573e-01
6.115299999999933789e+00 -5.769000000000232831e-01 1.050652317548728676e-01
6.271600000000034925e+00 -5.769000000000232831e-01 1.063438306167763386e-01
6.427799999999933789e+00 -5.769000000000232831e-01 9.696158457242430584e-02
6.584100000000034925e+00 -5.769000000000232831e-01 1.027703107206871663e-01
6.740299999999933789e+00 -5.769000000000232831e-01 9.166687390069587493e-02
6.857500000000072760e+00 -5.769000000000232831e-01 9.414328103707482465e-02
7.013800000000173895e+00 -5.769000000000232831e-01 8.917290359313692627e-02
7.170000000000072760e+00 -5.769000000000232831e-01 8.951597087018611787e-02
7.326199999999971624e+00 -5.769000000000232831e-01 8.537457510594385901e-02
7.482500000000072760e+00 -5.769000000000232831e-01 8.706063953922316134e-02
7.638699999999971624e+00 -5.769000000000232831e-01 8.721753720176442237e-02
7.755900000000110595e+00 -5.769000000000232831e-01 7.435309975145920625e-02
7.912200000000211730e+00 -5.769000000000232831e-01 7.385196393379007962e-02
8.068400000000110595e+00 -5.769000000000232831e-01 7.651571156275562002e-02
8.224700000000211730e+00 -5.769000000000232831e-01 7.116245698709389167e-02
8.380900000000110595e+00 -5.769000000000232831e-01 6.991430095523575028e-02
8.537200000000211730e+00 -5.769000000000232831e-01 6.647074852587853133e-02
8.654399999999895954e+00 -5.769000000000232831e-01 6.486781643618454163e-02
-3.142499999999927240e+00 -2.999999999974534148e-02 9.550852487679959216e-03
-2.986300000000028376e+00 -2.999999999974534148e-02 1.096410232863002585e-02
-2.829999999999927240e+00 -2.999999999974534148e-02 1.222513801935349274e-02
-2.673800000000028376e+00 -2.999999999974534148e-02 1.776807484375914764e-02
-2.517499999999927240e+00 -2.999999999974534148e-02 1.650235564072101771e-02
-2.361199999999826105e+00 -2.999999999974534148e-02 2.335784679131144848e-02
-2.244099999999889405e+00 -2.999999999974534148e-02 2.715968791274050650e-02
-2.087799999999788270e+00 -2.999999999974534148e-02 4.471115031194641126e-02
-1.931599999999889405e+00 -2.999999999974534148e-02 5.092617115350644985e-02
-1.775299999999788270e+00 -2.999999999974534148e-02 7.747817334341920714e-02
-1.619099999999889405e+00 -2.999999999974534148e-02 1.035243562033481834e-01
-1.501900000000205182e+00 -2.999999999974534148e-02 1.434103179531112937e-01
-1.345600000000104046e+00 -2.999999999974534148e-02 2.105835933261895609e-01
-1.189400000000205182e+00 -2.999999999974534148e-02 2.863557973089921327e-01
-1.033100000000104046e+00 -2.999999999974534148e-02 3.578437584019552031e-01
-8.769000000002051820e-01 -2.999999999974534148e-02 5.025666306812514028e-01
-7.206000000001040462e-01 -2.999999999974534148e-02 6.287708952683631614e-01
-6.033999999999650754e-01 -2.999999999974534148e-02 7.296455543796898091e-01
-4.472000000000662112e-01 -2.999999999974534148e-02 8.714974336100964614e-01
-2.908999999999650754e-01 -2.999999999974534148e-02 9.524133049924796701e-01
-1.347000000000662112e-01 -2.999999999974534148e-02 1.023398959389694829e+00
2.160000000003492460e-02 -2.999999999974534148e-02 1.064860923033342566e+00
1.777999999999337888e-01 -2.999999999974534148e-02 1.014283673547278664e+00
2.950000000000727596e-01 -2.999999999974534148e-02 9.787767958117270517e-01
4.511999999999716238e-01 -2.999999999974534148e-02 9.478702980472548667e-01
6.075000000000727596e-01 -2.999999999974534148e-02 9.500984790309564554e-01
7.636999999999716238e-01 -2.999999999974534148e-02 9.312262661590151591e-01
8.809000000001105946e-01 -2.999999999974534148e-02 8.881742500845387633e-01
1.037200000000211730e+00 -2.999999999974534148e-02 9.275719556754981054e-01
1.193400000000110595e+00 -2.999999999974534148e-02 8.923659936061636433e-01
1.349700000000211730e+00 -2.999999999974534148e-02 8.608506392407849761e-01
1.505900000000110595e+00 -2.999999999974534148e-02 8.144545953736380683e-01
1.662200000000211730e+00 -2.999999999974534148e-02 7.529460281451466619e-01
1.818400000000110595e+00 -2.999999999974534148e-02 6.765766763422242924e-01
1.935599999999794818e+00 -2.999999999974534148e-02 6.530033879844383549e-01
2.091899999999895954e+00 -2.999999999974534148e-02 5.917746606167482160e-01
2.248099999999794818e+00 -2.999999999974534148e-02 5.695197809755403462e-01
2.404399999999895954e+00 -2.999999999974534148e-02 5.034506436306441790e-01
2.560599999999794818e+00 -2.999999999974534148e-02 4.583601288212100222e-01
2.716899999999895954e+00 -2.999999999974534148e-02 4.424748259279460694e-01
2.834100000000034925e+00 -2.999999999974534148e-02 4.139897040301554476e-01
2.990299999999933789e+00 -2.999999999974534148e-02 3.729492564948275191e-01
3.146600000000034925e+00 -2.999999999974534148e-02 3.506908642193835579e-01
3.302799999999933789e+00 -2.999999999974534148e-02 3.496464409732133460e-01
3.459100000000034925e+00 -2.999999999974534148e-02 3.432206620774934103e-01
3.576300000000173895e+00 -2.999999999974534148e-02 3.256012887497248820e-01
3.732500000000072760e+00 -2.999999999974534148e-02 2.902290619932198501e-01
3.888699999999971624e+00 -2.999999999974534148e-02 2.880324947176421402e-01
4.045000000000072760e+00 -2.999999999974534148e-02 2.727923456457232443e-01
4.201199999999971624e+00 -2.999999999974534148e-02 2.444020648723045919e-01
4.357500000000072760e+00 -2.999999999974534148e-02 2.381659682253285115e-01
4.474700000000211730e+00 -2.999999999974534148e-02 2.286432168115365704e-01
4.630900000000110595e+00 -2.999999999974534148e-02 2.150294173908849915e-01
4.787200000000211730e+00 -2.999999999974534148e-02 1.976664663623443619e-01
4.943400000000110595e+00 -2.999999999974534148e-02 1.966735617516354451e-01
5.099700000000211730e+00 -2.999999999974534148e-02 1.816757844420004431e-01
5.255900000000110595e+00 -2.999999999974534148e-02 1.558134294404220632e-01
5.373099999999794818e+00 -2.999999999974534148e-02 1.526321537006860574e-01
5.529399999999895954e+00 -2.999999999974534148e-02 1.555043176276541816e-01
5.685599999999794818e+00 -2.999999999974534148e-02 1.527152860442713700e-01
5.841899999999895954e+00 -2.999999999974534148e-02 1.368709638837607434e-01
5.998099999999794818e+00 -2.999999999974534148e-02 1.284207367900269681e-01
6.115299999999933789e+00 -2.999999999974534148e-02 1.296876268711437685e-01
6.271600000000034925e+00 -2.999999999974534148e-02 1.187200119082777588e-01
6.427799999999933789e+00 -2.999999999974534148e-02 1.159988912534575811e-01
6.584100000000034925e+00 -2.999999999974534148e-02 1.088565349735939325e-01
6.740299999999933789e+00 -2.999999999974534148e-02 1.015619645435036772e-01
6.857500000000072760e+00 -2.999999999974534148e-02 1.035992924003828197e-01
7.013800000000173895e+00 -2.999999999974534148e-02 1.058942134345685210e-01
7.170000000000072760e+00 -2.999999999974534148e-02 9.259186758284214391e-02
7.326199999999971624e+00 -2.999999999974534148e-02 8.608178546545823540e-02
7.482500000000072760e+00 -2.999999999974534148e-02 9.467720144094660117e-02
7.638699999999971624e+00 -2.999999999974534148e-02 8.824205552059731505e-02
7.755900000000110595e+00 -2.999999999974534148e-02 8.837319386540792854e-02
7.912200000000211730e+00 -2.999999999974534148e-02 8.887081704884104705e-02
8.068400000000110595e+00 -2.999999999974534148e-02 7.974030979140225850e-02
8.224700000000211730e+00 -2.999999999974534148e-02 7.788446803671636443e-02
8.380900000000110595e+00 -2.999999999974534148e-02 7.904832084691054694e-02
8.537200000000211730e+00 -2.999999999974534148e-02 7.053018282461415156e-02
8.654399999999895954e+00 -2.999999999974534148e-02 7.402174125519667136e-02
-3.142499999999927240e+00 4.387999999999010470e-01 7.741845856140723223e-03
-2.986300000000028376e+00 4.387999999999010470e-01 8.151653183673883418e-03
-2.829999999999927240e+00 4.387999999999010470e-01 1.101327920793400590e-02
-2.673800000000028376e+00 4.387999999999010470e-01 1.111514560077796199e-02
-2.517499999999927240e+00 4.387999999999010470e-01 1.069245861437947455e-02
-2.361199999999826105e+00 4.387999999999010470e-01 1.896588311823464018e-02
-2.244099999999889405e+00 4.387999999999010470e-01 1.738519771203531072e-02
-2.087799999999788270e+00 4.387999999999010470e-01 2.254759916087445762e-02
-1.931599999999889405e+00 4.387999999999010470e-01 2.987144154293135817e-02
-1.775299999999788270e+00 4.387999999999010470e-01 3.485001513341991902e-02
-1.619099999999889405e+00 4.387999999999010470e-01 4.601433761350186280e-02
-1.501900000000205182e+00 4.387999999999010470e-01 5.879447184214312006e-02
-1.345600000000104046e+00 4.387999999999010470e-01 8.666137011439799254e-02
-1.189400000000205182e+00 4.387999999999010470e-01 1.118551537330579881e-01
-1.033100000000104046e+00 4.387999999999010470e-01 1.558274799773660402e-01
-8.769000000002051820e-01 4.387999999999010470e-01 2.202363122067134416e-01
-7.206000000001040462e-01 4.387999999999010470e-01 2.945460894692620291e-01
-6.033999999999650754e-01 4.387999999999010470e-01 4.031977207790893858e-01
-4.472000000000662112e-01 4.387999999999010470e-01 5.018465406628715986e-01
-2.908999999999650754e-01 4.387999999999010470e-01 6.326523560991416106e-01
-1.347000000000662112e-01 4.387999999999010470e-01 7.397549157108935791e-01
2.160000000003492460e-02 4.387999999999010470e-01 8.288880094493559225e-01
1.777999999999337888e-01 4.387999999999010470e-01 9.336371041229888368e-01
2.950000000000727596e-01 4.387999999999010470e-01 9.807801682043248981e-01
4.511999999999716238e-01 4.387999999999010470e-01 9.845480538614727051e-01
6.075000000000727596e-01 4.387999999999010470e-01 9.877984114078498523e-01
7.636999999999716238e-01 4.387999999999010470e-01 9.730195882989254308e-01
8.809000000001105946e-01 4.387999999999010470e-01 9.557772377124874597e-01
1.037200000000211730e+00 4.387999999999010470e-01 8.928905469854061527e-01
1.193400000000110595e+00 4.387999999999010470e-01 9.421353372179479546e-01
1.349700000000211730e+00 4.387999999999010470e-01 9.008876442626960745e-01
1.505900000000110595e+00 4.387999999999010470e-01 8.676862254640381744e-01
1.662200000000211730e+00 4.387999999999010470e-01 8.553428287587393486e-01
1.818400000000110595e+00 4.387999999999010470e-01 8.246131335841456744e-01
1.935599999999794818e+00 4.387999999999010470e-01 7.614430903620271751e-01
2.091899999999895954e+00 4.387999999999010470e-01 7.095310398662837414e-01
2.248099999999794818e+00 4.387999999999010470e-01 6.591458143851210982e-01
2.404399999999895954e+00 4.387999999999010470e-01 5.847212910708632361e-01
2.560599999999794818e+00 4.387999999999010470e-01 5.626010624087018908e-01
2.716899999999895954e+00 4.387999999999010470e-01 5.076494124207411307e-01
2.834100000000034925e+00 4.387999999999010470e-01 4.683348391733671012e-01
2.990299999999933789e+00 4.387999999999010470e-01 4.399960770354097717e-01
3.146600000000034925e+00 4.387999999999010470e-01 4.114793414294951601e-01
3.302799999999933789e+00 4.387999999999010470e-01 3.835644371560149590e-01
3.459100000000034925e+00 4.387999999999010470e-01 3.743882656535081899e-01
3.576300000000173895e+00 4.387999999999010470e-01 3.383884482468381139e-01
3.732500000000072760e+00 4.387999999999010470e-01 3.192352246360168899e-01
3.888699999999971624e+00 4.387999999999010470e-01 2.979252436042925667e-01
4.045000000000072760e+00 4.387999999999010470e-01 2.907945961052156303e-01
4.201199999999971624e+00 4.387999999999010470e-01 2.680221883532372673e-01
4.357500000000072760e+00 4.387999999999010470e-01 2.642730367453481333e-01
4.474700000000211730e+00 4.387999999999010470e-01 2.381214748583392327e-01
4.630900000000110595e+00 4.387999999999010470e-01 2.326382528159455232e-01
4.787200000000211730e+00 4.387999999999010470e-01 2.066962781050178388e-01
4.943400000000110595e+00 4.387999999999010470e-01 1.954488232813506032e-01
5.099700000000211730e+00 4.387999999999010470e-01 1.981980450100588043e-01
5.255900000000110595e+00 4.387999999999010470e-01 1.805095898756489403e-01
5.373099999999794818e+00 4.387999999999010470e-01 1.704013994225238859e-01
5.529399999999895954e+00 4.387999999999010470e-01 1.531777828853445045e-01
5.685599999999794818e+00 4.387999999999010470e-01 1.571482304501015115e-01
5.841899999999895954e+00 4.387999999999010470e-01 1.438142708902511169e-01
5.998099999999794818e+00 4.387999999999010470e-01 1.461302677298528252e-01
6.115299999999933789e+00 4.387999999999010470e-01 1.360080267397837661e-01
6.271600000000034925e+00 4.387999999999010470e-01 1.318080870716082098e-01
6.427799999999933789e+00 4.387999999999010470e-01 1.185724812703658204e-01
6.584100000000034925e+00 4.387999999999010470e-01 1.114687639670981639e-01
6.740299999999933789e+00 4.387999999999010470e-01 1.088623893639872608e-01
6.857500000000072760e+00 4.387999999999010470e-01 1.150973151328846256e-01
7.013800000000173895e+00 4.387999999999010470e-01 1.078484089478623509e-01
7.170000000000072760e+00 4.387999999999010470e-01 1.016076287885716578e-01
7.326199999999971624e+00 4.387999999999010470e-01 9.100298603009215892e-02
7.482500000000072760e+00 4.387999999999010470e-01 8.696579841485119200e-02
7.638699999999971624e+00 4.387999999999010470e-01 9.398169986221889538e-02
7.755900000000110595e+00 4.387999999999010470e-01 8.920802993549691029e-02
7.912200000000211730e+00 4.387999999999010470e-01 8.460296645210285682e-02
8.068400000000110595e+00 4.387999999999010470e-01 7.619489096920109561e-02
8.224700000000211730e+00 4.387999999999010470e-01 8.010328199578876929e-02
8.380900000000110595e+00 4.387999999999010470e-01 7.499591181664692907e-02
8.537200000000211730e+00 4.387999999999010470e-01 6.724118630164087340e-02
8.654399999999895954e+00 4.387999999999010470e-01 7.593144340150119465e-02
-3.142499999999927240e+00 9.075000000002546585e-01 7.786339223130038512e-03
-2.986300000000028376e+00 9.075000000002546585e-01 9.430252045577342326e-03
-2.829999999999927240e+00 9.075000000002546585e-01 8.269911869619166189e-03
-2.673800000000028376e+00 9.075000000002546585e-01 8.628200561691015680e-03
-2.517499999999927240e+00 9.075000000002546585e-01 9.801420396514519059e-03
-2.361199999999826105e+00 9.075000000002546585e-01 1.174976151941502754e-02
-2.244099999999889405e+00 9.075000000002546585e-01 1.200150030632825271e-02
-2.087799999999788270e+00 9.075000000002546585e-01 1.643795734639437456e-02
-1.931599999999889405e+00 9.075000000002546585e-01 1.638643871093306559e-02
-1.775299999999788270e+00 9.075000000002546585e-01 2.059925803797394914e-02
-1.619099999999889405e+00 9.075000000002546585e-01 2.683418380687131038e-02
-1.501900000000205182e+00 9.075000000002546585e-01 3.708990489790830319e-02
-1.345600000000104046e+00 9.075000000002546585e-01 4.406365473444402020e-02
-1.189400000000205182e+00 9.075000000002546585e-01 5.752524000486899242e-02
-1.033100000000104046e+00 9.075000000002546585e-01 6.394282275403827265e-02
-8.769000000002051820e-01 9.075000000002546585e-01 9.000305615091123979e-02
-7.206000000001040462e-01 9.075000000002546585e-01 1.121982210101071797e-01
-6.033999999999650754e-01 9.075000000002546585e-01 1.548017907804545013e-01
-4.472000000000662112e-01 9.075000000002546585e-01 2.207421315366972503e-01
-2.908999999999650754e-01 9.075000000002546585e-01 2.782193655403409349e-01
-1.347000000000662112e-01 9.075000000002546585e-01 3.801606945813324479e-01
2.160000000003492460e-02 9.075000000002546585e-01 4.740182813672127460e-01
1.777999999999337888e-01 9.075000000002546585e-01 5.664673018244575919e-01
2.950000000000727596e-01 9.075000000002546585e-01 6.738543848093254685e-01
4.511999999999716238e-01 9.075000000002546585e-01 7.580498856900524940e-01
6.075000000000727596e-01 9.075000000002546585e-01 8.196931038975904249e-01
7.636999999999716238e-01 9.075000000002546585e-01 8.713065804832739181e-01
8.809000000001105946e-01 9.075000000002546585e-01 8.662483871834359972e-01
1.037200000000211730e+00 9.075000000002546585e-01 8.634944819424132945e-01
1.193400000000110595e+00 9.075000000002546585e-01 8.735464702477623300e-01
1.349700000000211730e+00 9.075000000002546585e-01 8.597359633098948795e-01
1.505900000000110595e+00 9.075000000002546585e-01 8.437429396333936404e-01
1.662200000000211730e+00 9.075000000002546585e-01 8.262465085038849244e-01
1.818400000000110595e+00 9.075000000002546585e-01 8.325680792506036099e-01
1.935599999999794818e+00 9.075000000002546585e-01 7.636888345169088321e-01
2.091899999999895954e+00 9.075000000002546585e-01 7.880138266011984527e-01
2.248099999999794818e+00 9.075000000002546585e-01 7.211274163573934137e-01
2.404399999999895954e+00 9.075000000002546585e-01 6.809475642098851145e-01
2.560599999999794818e+00 9.075000000002546585e-01 6.234445708885107962e-01
2.716899999999895954e+00 9.075000000002546585e-01 5.907360917609713047e-01
2.834100000000034925e+00 9.075000000002546585e-01 5.387678391174519632e-01
2.990299999999933789e+00 9.075000000002546585e-01 4.966853100921111985e-01
3.146600000000034925e+00 9.075000000002546585e-01 4.417605902999596768e-01
3.302799999999933789e+00 9.075000000002546585e-01 4.194799513410211178e-01
3.459100000000034925e+00 9.075000000002546585e-01 3.834005142250017650e-01
3.576300000000173895e+00 9.075000000002546585e-01 3.479369589783607442e-01
3.732500000000072760e+00 9.075000000002546585e-01 3.400229940446560795e-01
3.888699999999971624e+00 9.075000000002546585e-01 3.295085088982339094e-01
4.045000000000072760e+00 9.075000000002546585e-01 3.071365414491593615e-01
4.201199999999971624e+00 9.075000000002546585e-01 2.903309283860637802e-01
4.357500000000072760e+00 9.075000000002546585e-01 2.622872275239302997e-01
4.474700000000211730e+00 9.075000000002546585e-01 2.581294394665867298e-01
4.630900000000110595e+00 9.075000000002546585e-01 2.396225405551892784e-01
4.787200000000211730e+00 9.075000000002546585e-01 2.279430317204941825e-01
4.943400000000110595e+00 9.075000000002546585e-01 2.243390689943597360e-01
5.099700000000211730e+00 9.075000000002546585e-01 1.955354682591719240e-01
5.255900000000110595e+00 9.075000000002546585e-01 1.817753090786870807e-01
5.373099999999794818e+00 9.075000000002546585e-01 1.760298103466721720e-01
5.529399999999895954e+00 9.075000000002546585e-01 1.570686107407522070e-01
5.685599999999794818e+00 9.075000000002546585e-01 1.589232816173594132e-01
5.841899999999895954e+00 9.075000000002546585e-01 1.445753416413841641e-01
5.998099999999794818e+00 9.075000000002546585e-01 1.335140564322248313e-01
6.115299999999933789e+00 9.075000000002546585e-01 1.257160084283081292e-01
6.271600000000034925e+00 9.075000000002546585e-01 1.283996609846110026e-01
6.427799999999933789e+00 9.075000000002546585e-01 1.313256853031977422e-01
6.584100000000034925e+00 9.075000000002546585e-01 1.220207172120376937e-01
6.740299999999933789e+00 9.075000000002546585e-01 1.228274522082386938e-01
6.857500000000072760e+00 9.075000000002546585e-01 1.026274635950898961e-01
7.013800000000173895e+00 9.075000000002546585e-01 1.028838858943177947e-01
7.170000000000072760e+00 9.075000000002546585e-01 1.052514013693807843e-01
7.326199999999971624e+00 9.075000000002546585e-01 8.445192317995492415e-02
7.482500000000072760e+00 9.075000000002546585e-01 8.508185558627733014e-02
7.638699999999971624e+00 9.075000000002546585e-01 8.800553814870674951e-02
7.755900000000110595e+00 9.075000000002546585e-01 8.305740738826351832e-02
7.912200000000211730e+00 9.075000000002546585e-01 7.953891876187166310e-02
8.068400000000110595e+00 9.075000000002546585e-01 8.108330694763235535e-02
8.224700000000211730e+00 9.075000000002546585e-01 6.784770114638995209e-02
8.380900000000110595e+00 9.075000000002546585e-01 7.156406816807638072e-02
8.537200000000211730e+00 9.075000000002546585e-01 7.811396014013494149e-02
8.654399999999895954e+00 9.075000000002546585e-01 7.063322009553676950e-02
-3.142499999999927240e+00 1.454400000000077853e+00 1.085286891115674023e-02
-2.986300000000028376e+00 1.454400000000077853e+00 7.161090329122302492e-03
-2.829999999999927240e+00 1.454400000000077853e+00 7.950262154143301896e-03
-2.673800000000028376e+00 1.454400000000077853e+00 9.797907762278521351e-03
-2.517499999999927240e+00 1.454400000000077853e+00 7.680960196050082983e-03
-2.361199999999826105e+00 1.454400000000077853e+00 1.237501041342276356e-02
-2.244099999999889405e+00 1.454400000000077853e+00 1.001334932875309544e-02
-2.087799999999788270e+00 1.454400000000077853e+00 1.638995134516906330e-02
-1.931599999999889405e+00 1.454400000000077853e+00 1.317940365346642086e-02
-1.775299999999788270e+00 1.454400000000077853e+00 1.458211559170849436e-02
-1.619099999999889405e+00 1.454400000000077853e+00 2.373018602032728880e-02
-1.501900000000205182e+00 1.454400000000077853e+00 2.182633826441609387e-02
-1.345600000000104046e+00 1.454400000000077853e+00 2.644896491899013935e-02
-1.189400000000205182e+00 1.454400000000077853e+00 3.313467874817398184e-02
-1.033100000000104046e+00 1.454400000000077853e+00 3.419432340936686548e-02
-8.769000000002051820e-01 1.454400000000077853e+00 4.918858808476584549e-02
-7.206000000001040462e-01 1.454400000000077853e+00 5.549376653838317824e-02
-6.033999999999650754e-01 1.454400000000077853e+00 6.988151636903308650e-02
-4.472000000000662112e-01 1.454400000000077853e+00 9.010492254375519761e-02
-2.908999999999650754e-01 1.454400000000077853e+00 1.092417538614750966e-01
-1.347000000000662112e-01 1.454400000000077853e+00 1.539622711980508374e-01
2.160000000003492460e-02 1.454400000000077853e+00 2.024424780452236394e-01
1.777999999999337888e-01 1.454400000000077853e+00 2.755919151318140248e-01
2.950000000000727596e-01 1.454400000000077853e+00 3.329696244987710996e-01
4.511999999999716238e-01 1.454400000000077853e+00 4.089279980960816019e-01
6.075000000000727596e-01 1.454400000000077853e+00 4.614805189008553965e-01
7.636999999999716238e-01 1.454400000000077853e+00 5.635190308223760880e-01
8.809000000001105946e-01 1.454400000000077853e+00 6.327413428331202239e-01
1.037200000000211730e+00 1.454400000000077853e+00 6.907782565583663326e-01
1.193400000000110595e+00 1.454400000000077853e+00 7.434736244887373280e-01
1.349700000000211730e+00 1.454400000000077853e+00 7.243602107325907147e-01
1.505900000000110595e+00 1.454400000000077853e+00 7.673302653415605690e-01
1.662200000000211730e+00 1.454400000000077853e+00 7.546075041387739768e-01
1.818400000000110595e+00 1.454400000000077853e+00 7.427863190565603402e-01
1.935599999999794818e+00 1.454400000000077853e+00 7.343360919628265648e-01
2.091899999999895954e+00 1.454400000000077853e+00 7.230640486995072447e-01
2.248099999999794818e+00 1.454400000000077853e+00 7.158912495895983774e-01
2.404399999999895954e+00 1.454400000000077853e+00 6.881168506855580569e-01
2.560599999999794818e+00 1.454400000000077853e+00 6.501956223517968425e-01
2.716899999999895954e+00 1.454400000000077853e+00 6.298996217361974015e-01
2.834100000000034925e+00 1.454400000000077853e+00 5.750311040918220096e-01
2.990299999999933789e+00 1.454400000000077853e+00 5.196872099475080553e-01
3.146600000000034925e+00 1.454400000000077853e+00 4.897338069390700932e-01
3.302799999999933789e+00 1.454400000000077853e+00 4.347493723649066832e-01
3.459100000000034925e+00 1.454400000000077853e+00 4.098389412412838939e-01
3.576300000000173895e+00 1.454400000000077853e+00 3.802133840948724308e-01
3.732500000000072760e+00 1.454400000000077853e+00 3.554820973172855281e-01
3.888699999999971624e+00 1.454400000000077853e+00 3.196789874278313515e-01
4.045000000000072760e+00 1.454400000000077853e+00 2.870548115219558882e-01
4.201199999999971624e+00 1.454400000000077853e+00 2.913519340706606786e-01
4.357500000000072760e+00 1.454400000000077853e+00 2.563368251281488708e-01
4.474700000000211730e+00 1.454400000000077853e+00 2.510280639194764629e-01
4.630900000000110595e+00 1.454400000000077853e+00 2.449394979104123349e-01
4.787200000000211730e+00 1.454400000000077853e+00 2.213943106265143235e-01
4.943400000000110595e+00 1.454400000000077853e+00 2.113774486635252026e-01
5.099700000000211730e+00 1.454400000000077853e+00 2.101351470220604034e-01
5.255900000000110595e+00 1.454400000000077853e+00 1.744210238665848400e-01
5.373099999999794818e+00 1.454400000000077853e+00 1.743788722557528814e-01
5.529399999999895954e+00 1.454400000000077853e+00 1.581060087184504304e-01
5.685599999999794818e+00 1.454400000000077853e+00 1.583436969684196560e-01
5.841899999999895954e+00 1.454400000000077853e+00 1.516497869926851649e-01
5.998099999999794818e+00 1.454400000000077853e+00 1.264817626917558169e-01
6.115299999999933789e+00 1.454400000000077853e+00 1.324684623079759316e-01
6.271600000000034925e+00 1.454400000000077853e+00 1.301852500545769009e-01
6.427799999999933789e+00 1.454400000000077853e+00 1.190993764057655946e-01
6.584100000000034925e+00 1.454400000000077853e+00 1.108481985854050944e-01
6.740299999999933789e+00 1.454400000000077853e+00 9.758800434451070371e-02
6.857500000000072760e+00 1.454400000000077853e+00 1.147238050257901043e-01
7.013800000000173895e+00 1.454400000000077853e+00 9.669345349240975052e-02
7.170000000000072760e+00 1.454400000000077853e+00 9.145728672461463094e-02
7.326199999999971624e+00 1.454400000000077853e+00 8.993280346619127175e-02
7.482500000000072760e+00 1.454400000000077853e+00 9.186709405214778246e-02
7.638699999999971624e+00 1.454400000000077853e+00 9.158257067903191606e-02
7.755900000000110595e+00 1.454400000000077853e+00 7.764209627443247053e-02
7.912200000000211730e+00 1.454400000000077853e+00 7.062970746130077526e-02
8.068400000000110595e+00 1.454400000000077853e+00 7.006417334930500895e-02
8.224700000000211730e+00 1.454400000000077853e+00 6.918718566838405470e-02
8.380900000000110595e+00 1.454400000000077853e+00 6.613353563922268197e-02
8.537200000000211730e+00 1.454400000000077853e+00 6.605508680795205145e-02
8.654399999999895954e+00 1.454400000000077853e+00 5.967614303537874254e-02
-3.142499999999927240e+00 1.923099999999976717e+00 6.432804164191944195e-03
-2.986300000000028376e+00 1.923099999999976717e+00 7.663397024870089239e-03
-2.829999999999927240e+00 1.923099999999976717e+00 7.765263417714047059e-03
-2.673800000000028376e+00 1.923099999999976717e+00 8.707820271040314988e-03
-2.517499999999927240e+00 1.923099999999976717e+00 8.587219828937699834e-03
-2.361199999999826105e+00 1.923099999999976717e+00 9.128165501281470043e-03
-2.244099999999889405e+00 1.923099999999976717e+00 8.843642128165589769e-03
-2.087799999999788270e+00 1.923099999999976717e+00 1.219118255507217405e-02
-1.931599999999889405e+00 1.923099999999976717e+00 1.122403726209391696e-02
-1.775299999999788270e+00 1.923099999999976717e+00 1.459031173825915857e-02
-1.619099999999889405e+00 1.923099999999976717e+00 1.441702178261656565e-02
-1.501900000000205182e+00 1.923099999999976717e+00 1.999274319322487392e-02
-1.345600000000104046e+00 1.923099999999976717e+00 2.062970086801927186e-02
-1.189400000000205182e+00 1.923099999999976717e+00 2.394914022103786580e-02
-1.033100000000104046e+00 1.923099999999976717e+00 2.514577761743469128e-02
-8.769000000002051820e-01 1.923099999999976717e+00 3.406786857687091330e-02
-7.206000000001040462e-01 1.923099999999976717e+00 3.515093079963712425e-02
-6.033999999999650754e-01 1.923099999999976717e+00 4.289628929001385038e-02
-4.472000000000662112e-01 1.923099999999976717e+00 4.450390489202249444e-02
-2.908999999999650754e-01 1.923099999999976717e+00 5.467298100523819426e-02
-1.347000000000662112e-01 1.923099999999976717e+00 7.495493108389360282e-02
2.160000000003492460e-02 1.923099999999976717e+00 9.113529525298143252e-02
1.777999999999337888e-01 1.923099999999976717e+00 9.209541527748768552e-02
2.950000000000727596e-01 1.923099999999976717e+00 1.292801612997679650e-01
4.511999999999716238e-01 1.923099999999976717e+00 1.722958801538057583e-01
6.075000000000727596e-01 1.923099999999976717e+00 2.213427919910530006e-01
7.636999999999716238e-01 1.923099999999976717e+00 2.645154085076320549e-01
8.809000000001105946e-01 1.923099999999976717e+00 3.253249615231596503e-01
1.037200000000211730e+00 1.923099999999976717e+00 3.929982018358283424e-01
1.193400000000110595e+00 1.923099999999976717e+00 4.352750966222277973e-01
1.349700000000211730e+00 1.923099999999976717e+00 5.016791050976222577e-01
1.505900000000110595e+00 1.923099999999976717e+00 5.545196619097479962e-01
1.662200000000211730e+00 1.923099999999976717e+00 6.110777566216386569e-01
1.818400000000110595e+00 1.923099999999976717e+00 6.374658358805382896e-01
1.935599999999794818e+00 1.923099999999976717e+00 6.525888971445904518e-01
2.091899999999895954e+00 1.923099999999976717e+00 6.291385509850644375e-01
2.248099999999794818e+00 1.923099999999976717e+00 6.031555955413833159e-01
2.404399999999895954e+00 1.923099999999976717e+00 5.988350554311052676e-01
2.560599999999794818e+00 1.923099999999976717e+00 5.774349167873236155e-01
2.716899999999895954e+00 1.923099999999976717e+00 5.830633277114718460e-01
2.834100000000034925e+00 1.923099999999976717e+00 5.734902285402972977e-01
2.990299999999933789e+00 1.923099999999976717e+00 5.304850475889675288e-01
3.146600000000034925e+00 1.923099999999976717e+00 4.882421082668493839e-01
3.302799999999933789e+00 1.923099999999976717e+00 4.725745886962172682e-01
3.459100000000034925e+00 1.923099999999976717e+00 4.387654841747316570e-01
3.576300000000173895e+00 1.923099999999976717e+00 3.912969159875264169e-01
3.732500000000072760e+00 1.923099999999976717e+00 3.834028559811590853e-01
3.888699999999971624e+00 1.923099999999976717e+00 3.328724416182418100e-01
4.045000000000072760e+00 1.923099999999976717e+00 3.151593980441799725e-01
4.201199999999971624e+00 1.923099999999976717e+00 2.868440534677959008e-01
4.357500000000072760e+00 1.923099999999976717e+00 2.706953030068320887e-01
4.474700000000211730e+00 1.923099999999976717e+00 2.595380057952221819e-01
4.630900000000110595e+00 1.923099999999976717e+00 2.416821150955630326e-01
4.787200000000211730e+00 1.923099999999976717e+00 2.112545064652652793e-01
4.943400000000110595e+00 1.923099999999976717e+00 2.031028532815913890e-01
5.099700000000211730e+00 1.923099999999976717e+00 1.979369391985162097e-01
5.255900000000110595e+00 1.923099999999976717e+00 1.895511103991091295e-01
5.373099999999794818e+00 1.923099999999976717e+00 1.681240415595181836e-01
5.529399999999895954e+00 1.923099999999976717e+00 1.570475349353362138e-01
5.685599999999794818e+00 1.923099999999976717e+00 1.474720940080042619e-01
5.841899999999895954e+00 1.923099999999976717e+00 1.402805608488366385e-01
5.998099999999794818e+00 1.923099999999976717e+00 1.347282569998016488e-01
6.115299999999933789e+00 1.923099999999976717e+00 1.229468817722626506e-01
6.271600000000034925e+00 1.923099999999976717e+00 1.201672172135091476e-01
6.427799999999933789e+00 1.923099999999976717e+00 1.107545283391117991e-01
6.584100000000034925e+00 1.923099999999976717e+00 9.826594275205842444e-02
6.740299999999933789e+00 1.923099999999976717e+00 9.759971312529736043e-02
6.857500000000072760e+00 1.923099999999976717e+00 9.008150498218187030e-02
7.013800000000173895e+00 1.923099999999976717e+00 8.470834547918282276e-02
7.170000000000072760e+00 1.923099999999976717e+00 8.107979431339636112e-02
7.326199999999971624e+00 1.923099999999976717e+00 8.376578862585655483e-02
7.482500000000072760e+00 1.923099999999976717e+00 6.578695572793749613e-02
7.638699999999971624e+00 1.923099999999976717e+00 7.613049267487444205e-02
7.755900000000110595e+00 1.923099999999976717e+00 6.945297499224127591e-02
7.912200000000211730e+00 1.923099999999976717e+00 6.117486697607144031e-02
8.068400000000110595e+00 1.923099999999976717e+00 6.156008586395261134e-02
8.224700000000211730e+00 1.923099999999976717e+00 5.723486224135977685e-02
8.380900000000110595e+00 1.923099999999976717e+00 5.437089446094232198e-02
8.537200000000211730e+00 1.923099999999976717e+00 5.383814493514921251e-02
8.654399999999895954e+00 1.923099999999976717e+00 5.983889508831333887e-02
-3.142499999999927240e+00 2.391900000000077853e+00 8.542726461948384545e-03
-2.986300000000028376e+00 2.391900000000077853e+00 4.950472516600571381e-03
-2.829999999999927240e+00 2.391900000000077853e+00 8.107159816684568129e-03
-2.673800000000028376e+00 2.391900000000077853e+00 8.468961142992417063e-03
-2.517499999999927240e+00 2.391900000000077853e+00 9.581295317725278468e-03
-2.361199999999826105e+00 2.391900000000077853e+00 1.164086985809907257e-02
-2.244099999999889405e+00 2.391900000000077853e+00 1.044540333978091241e-02
-2.087799999999788270e+00 2.391900000000077853e+00 1.199330415977759023e-02
-1.931599999999889405e+00 2.391900000000077853e+00 1.239374446268142090e-02
-1.775299999999788270e+00 2.391900000000077853e+00 1.387607611027279544e-02
-1.619099999999889405e+00 2.391900000000077853e+00 1.344168034308764435e-02
-1.501900000000205182e+00 2.391900000000077853e+00 1.591925835754526286e-02
-1.345600000000104046e+00 2.391900000000077853e+00 1.713345892512208035e-02
-1.189400000000205182e+00 2.391900000000077853e+00 1.812987617006699484e-02
-1.033100000000104046e+00 2.391900000000077853e+00 2.194576782844004717e-02
-8.769000000002051820e-01 2.391900000000077853e+00 2.545840206443856016e-02
-7.206000000001040462e-01 2.391900000000077853e+00 2.698639795709791012e-02
-6.033999999999650754e-01 2.391900000000077853e+00 2.856942511945457369e-02
-4.472000000000662112e-01 2.391900000000077853e+00 3.408543174805090531e-02
-2.908999999999650754e-01 2.391900000000077853e+00 4.103225138877730077e-02
-1.347000000000662112e-01 2.391900000000077853e+00 3.712268948411095310e-02
2.160000000003492460e-02 2.391900000000077853e+00 4.967567336549098128e-02
1.777999999999337888e-01 2.391900000000077853e+00 6.587594246191612324e-02
2.950000000000727596e-01 2.391900000000077853e+00 7.295858395976780042e-02
4.511999999999716238e-01 2.391900000000077853e+00 7.143644245750177535e-02
6.075000000000727596e-01 2.391900000000077853e+00 9.675668090865771620e-02
7.636999999999716238e-01 2.391900000000077853e+00 1.165702797558466619e-01
8.809000000001105946e-01 2.391900000000077853e+00 1.436081963484058810e-01
1.037200000000211730e+00 2.391900000000077853e+00 1.854834799538228329e-01
1.193400000000110595e+00 2.391900000000077853e+00 2.148678362160290622e-01
1.349700000000211730e+00 2.391900000000077853e+00 2.673102944814081949e-01
1.505900000000110595e+00 2.391900000000077853e+00 3.108927183255204008e-01
1.662200000000211730e+00 2.391900000000077853e+00 3.556483620044561533e-01
1.818400000000110595e+00 2.391900000000077853e+00 4.095192915258080157e-01
1.935599999999794818e+00 2.391900000000077853e+00 4.683676237595698066e-01
2.091899999999895954e+00 2.391900000000077853e+00 4.992553874747833742e-01
2.248099999999794818e+00 2.391900000000077853e+00 5.305775469571821779e-01
2.404399999999895954e+00 2.391900000000077853e+00 5.325165210554532180e-01
2.560599999999794818e+00 2.391900000000077853e+00 5.177786786792821783e-01
2.716899999999895954e+00 2.391900000000077853e+00 5.029986846922791521e-01
2.834100000000034925e+00 2.391900000000077853e+00 4.830317008167848702e-01
2.990299999999933789e+00 2.391900000000077853e+00 4.742817289349126053e-01
3.146600000000034925e+00 2.391900000000077853e+00 4.606000185856984341e-01
3.302799999999933789e+00 2.391900000000077853e+00 4.485224112042568434e-01
3.459100000000034925e+00 2.391900000000077853e+00 4.454781281997248210e-01
3.576300000000173895e+00 2.391900000000077853e+00 4.091036298078815636e-01
3.732500000000072760e+00 2.391900000000077853e+00 3.875629857946599754e-01
3.888699999999971624e+00 2.391900000000077853e+00 3.575604059069180107e-01
4.045000000000072760e+00 2.391900000000077853e+00 3.362188111670696977e-01
4.201199999999971624e+00 2.391900000000077853e+00 3.064199640650156486e-01
4.357500000000072760e+00 2.391900000000077853e+00 2.694857859515699117e-01
4.474700000000211730e+00 2.391900000000077853e+00 2.413261681596485242e-01
4.630900000000110595e+00 2.391900000000077853e+00 2.222549060143339528e-01
4.787200000000211730e+00 2.391900000000077853e+00 2.143046438601906301e-01
4.943400000000110595e+00 2.391900000000077853e+00 2.061705538476967525e-01
5.099700000000211730e+00 2.391900000000077853e+00 1.961583753970223276e-01
5.255900000000110595e+00 2.391900000000077853e+00 1.793199777477241241e-01
5.373099999999794818e+00 2.391900000000077853e+00 1.617556356896528991e-01
5.529399999999895954e+00 2.391900000000077853e+00 1.686005889375353228e-01
5.685599999999794818e+00 2.391900000000077853e+00 1.471618113171577202e-01
5.841899999999895954e+00 2.391900000000077853e+00 1.461677358283701433e-01
5.998099999999794818e+00 2.391900000000077853e+00 1.391799354548904355e-01
6.115299999999933789e+00 2.391900000000077853e+00 1.218509398906311020e-01
6.271600000000034925e+00 2.391900000000077853e+00 1.322541916195800193e-01
6.427799999999933789e+00 2.391900000000077853e+00 1.087312510191766474e-01
6.584100000000034925e+00 2.391900000000077853e+00 9.967685083685114134e-02
6.740299999999933789e+00 2.391900000000077853e+00 9.297240295840865365e-02
6.857500000000072760e+00 2.391900000000077853e+00 9.232022386859159435e-02
7.013800000000173895e+00 2.391900000000077853e+00 8.203171819135195164e-02
7.170000000000072760e+00 2.391900000000077853e+00 8.185608647955203154e-02
7.326199999999971624e+00 2.391900000000077853e+00 7.349718787595423131e-02
7.482500000000072760e+00 2.391900000000077853e+00 6.617568725005466834e-02
7.638699999999971624e+00 2.391900000000077853e+00 7.370092066164213307e-02
7.755900000000110595e+00 2.391900000000077853e+00 6.381636792154232740e-02
7.912200000000211730e+00 2.391900000000077853e+00 6.231764398084962270e-02
8.068400000000110595e+00 2.391900000000077853e+00 5.166850785538080332e-02
8.224700000000211730e+00 2.391900000000077853e+00 5.234527538484985004e-02
8.380900000000110595e+00 2.391900000000077853e+00 5.018266357355342933e-02
8.537200000000211730e+00 2.391900000000077853e+00 5.263916578259505985e-02
8.654399999999895954e+00 2.391900000000077853e+00 5.355245068395467212e-02
-3.142499999999927240e+00 2.938799999999901047e+00 7.821465565490022531e-03
-2.986300000000028376e+00 2.938799999999901047e+00 7.590802583992787081e-03
-2.829999999999927240e+00 2.938799999999901047e+00 1.094419740129270145e-02
-2.673800000000028376e+00 2.938799999999901047e+00 5.640119704934946215e-03
-2.517499999999927240e+00 2.938799999999901047e+00 6.263026842785349851e-03
-2.361199999999826105e+00 2.938799999999901047e+00 1.027913865261031665e-02
-2.244099999999889405e+00 2.938799999999901047e+00 1.022059474867700879e-02
-2.087799999999788270e+00 2.938799999999901047e+00 1.411610611639935869e-02
-1.931599999999889405e+00 2.938799999999901047e+00 1.204716455139623506e-02
-1.775299999999788270e+00 2.938799999999901047e+00 1.301196808821715976e-02
-1.619099999999889405e+00 2.938799999999901047e+00 1.578226562234132102e-02
-1.501900000000205182e+00 2.938799999999901047e+00 1.527878804851486721e-02
-1.345600000000104046e+00 2.938799999999901047e+00 1.650586827495701542e-02
-1.189400000000205182e+00 2.938799999999901047e+00 1.629042670848243959e-02
-1.033100000000104046e+00 2.938799999999901047e+00 1.930309600489049648e-02
-8.769000000002051820e-01 2.938799999999901047e+00 1.681966360003954788e-02
-7.206000000001040462e-01 2.938799999999901047e+00 2.612931520351427506e-02
-6.033999999999650754e-01 2.938799999999901047e+00 2.041191754538736192e-02
-4.472000000000662112e-01 2.938799999999901047e+00 2.310259537016222386e-02
-2.908999999999650754e-01 2.938799999999901047e+00 2.941362821417288498e-02
-1.347000000000662112e-01 2.938799999999901047e+00 3.447299239208941046e-02
2.160000000003492460e-02 2.938799999999901047e+00 3.565089573922757687e-02
1.777999999999337888e-01 2.938799999999901047e+00 3.684987489178173647e-02
2.950000000000727596e-01 2.938799999999901047e+00 4.787135024626640312e-02
4.511999999999716238e-01 2.938799999999901047e+00 4.491722485379166102e-02
6.075000000000727596e-01 2.938799999999901047e+00 4.766176307018515912e-02
7.636999999999716238e-01 2.938799999999901047e+00 5.139920589728758094e-02
8.809000000001105946e-01 2.938799999999901047e+00 6.737817903684481524e-02
1.037200000000211730e+00 2.938799999999901047e+00 8.078356215949381025e-02
1.193400000000110595e+00 2.938799999999901047e+00 1.035992924003828197e-01
1.349700000000211730e+00 2.938799999999901047e+00 1.146863369272728000e-01
1.505900000000110595e+00 2.938799999999901047e+00 1.460623568012901774e-01
1.662200000000211730e+00 2.938799999999901047e+00 1.692527680273523683e-01
1.818400000000110595e+00 2.938799999999901047e+00 2.306020958371450547e-01
1.935599999999794818e+00 2.938799999999901047e+00 2.410896507877579864e-01
2.091899999999895954e+00 2.938799999999901047e+00 2.904316239008290501e-01
2.248099999999794818e+00 2.938799999999901047e+00 3.166241665205913325e-01
2.404399999999895954e+00 2.938799999999901047e+00 3.550254548666057497e-01
2.560599999999794818e+00 2.938799999999901047e+00 4.180901190616443941e-01
2.716899999999895954e+00 2.938799999999901047e+00 4.351299077404732207e-01
2.834100000000034925e+00 2.938799999999901047e+00 4.224492981485185594e-01
2.990299999999933789e+00 2.938799999999901047e+00 3.963539384092855666e-01
3.146600000000034925e+00 2.938799999999901047e+00 4.150985255706522992e-01
3.302799999999933789e+00 2.938799999999901047e+00 4.027656667680615254e-01
3.459100000000034925e+00 2.938799999999901047e+00 3.976243411246384030e-01
3.576300000000173895e+00 2.938799999999901047e+00 3.798867091109245919e-01
3.732500000000072760e+00 2.938799999999901047e+00 3.620308184112654426e-01
3.888699999999971624e+00 2.938799999999901047e+00 3.457509296054910308e-01
4.045000000000072760e+00 2.938799999999901047e+00 3.359682432582351552e-01
4.201199999999971624e+00 2.938799999999901047e+00 3.176791276694695410e-01
4.357500000000072760e+00 2.938799999999901047e+00 3.020408800508042058e-01
4.474700000000211730e+00 2.938799999999901047e+00 2.800412518307454635e-01
4.630900000000110595e+00 2.938799999999901047e+00 2.504063276597046639e-01
4.787200000000211730e+00 2.938799999999901047e+00 2.326792335486988494e-01
4.943400000000110595e+00 2.938799999999901047e+00 2.009847348372842679e-01
5.099700000000211730e+00 2.938799999999901047e+00 1.970857108353259168e-01
5.255900000000110595e+00 2.938799999999901047e+00 1.743367206449208673e-01
5.373099999999794818e+00 2.938799999999901047e+00 1.686743542564912712e-01
5.529399999999895954e+00 2.938799999999901047e+00 1.650879547015368098e-01
5.685599999999794818e+00 2.938799999999901047e+00 1.535805649444056675e-01
5.841899999999895954e+00 2.938799999999901047e+00 1.482811707603625961e-01
5.998099999999794818e+00 2.938799999999901047e+00 1.285214323047922658e-01
6.115299999999933789e+00 2.938799999999901047e+00 1.253366439308202795e-01
6.271600000000034925e+00 2.938799999999901047e+00 1.121712908142978582e-01
6.427799999999933789e+00 2.938799999999901047e+00 1.164356287768000542e-01
6.584100000000034925e+00 2.938799999999901047e+00 9.788072386417724646e-02
6.740299999999933789e+00 2.938799999999901047e+00 9.992390611144971735e-02
6.857500000000072760e+00 2.938799999999901047e+00 8.547175798647316247e-02
7.013800000000173895e+00 2.938799999999901047e+00 8.162073998574012612e-02
7.170000000000072760e+00 2.938799999999901047e+00 7.448657985242713997e-02
7.326199999999971624e+00 2.938799999999901047e+00 7.859519103046673505e-02
7.482500000000072760e+00 2.938799999999901047e+00 6.910522420287741607e-02
7.638699999999971624e+00 2.938799999999901047e+00 6.254596520618953270e-02
7.755900000000110595e+00 2.938799999999901047e+00 6.545091371936029301e-02
7.912200000000211730e+00 2.938799999999901047e+00 5.613540772549224789e-02
8.068400000000110595e+00 2.938799999999901047e+00 4.944501038399374410e-02
8.224700000000211730e+00 2.938799999999901047e+00 5.486266325398211213e-02
8.380900000000110595e+00 2.938799999999901047e+00 5.415076938215308139e-02
8.537200000000211730e+00 2.938799999999901047e+00 4.258717747724597574e-02
8.654399999999895954e+00 2.938799999999901047e+00 4.489614904837566783e-02
-3.142499999999927240e+00 3.407500000000254659e+00 8.426809532160434157e-03
-2.986300000000028376e+00 3.407500000000254659e+00 7.641150341375432462e-03
-2.829999999999927240e+00 3.407500000000254659e+00 8.708991149118980313e-03
-2.673800000000028376e+00 3.407500000000254659e+00 6.822706564387779130e-03
-2.517499999999927240e+00 3.407500000000254659e+00 9.464207509858661022e-03
-2.361199999999826105e+00 3.407500000000254659e+00 1.142425741354583142e-02
-2.244099999999889405e+00 3.407500000000254659e+00 1.378708937629416487e-02
-2.087799999999788270e+00 3.407500000000254659e+00 1.494274603993767797e-02
-1.931599999999889405e+00 3.407500000000254659e+00 1.206824035681222478e-02
-1.775299999999788270e+00 3.407500000000254659e+00 1.805376909495369150e-02
-1.619099999999889405e+00 3.407500000000254659e+00 1.239608621883875501e-02
-1.501900000000205182e+00 3.407500000000254659e+00 1.392525298957677203e-02
-1.345600000000104046e+00 3.407500000000254659e+00 1.454933100550584273e-02
-1.189400000000205182e+00 3.407500000000254659e+00 1.840034900623888081e-02
-1.033100000000104046e+00 3.407500000000254659e+00 2.019179246659812133e-02
-8.769000000002051820e-01 3.407500000000254659e+00 2.134159473984829913e-02
-7.206000000001040462e-01 3.407500000000254659e+00 1.973866265015431290e-02
-6.033999999999650754e-01 3.407500000000254659e+00 2.360607294398867767e-02
-4.472000000000662112e-01 3.407500000000254659e+00 1.843430447052019777e-02
-2.908999999999650754e-01 3.407500000000254659e+00 2.361543996861800720e-02
-1.347000000000662112e-01 3.407500000000254659e+00 2.266585784681974039e-02
2.160000000003492460e-02 3.407500000000254659e+00 2.786572739417620889e-02
1.777999999999337888e-01 3.407500000000254659e+00 3.168630256486392599e-02
2.950000000000727596e-01 3.407500000000254659e+00 3.300354040336336836e-02
4.511999999999716238e-01 3.407500000000254659e+00 3.279980761767545272e-02
6.075000000000727596e-01 3.407500000000254659e+00 3.990352492094310921e-02
7.636999999999716238e-01 3.407500000000254659e+00 4.199354229136222777e-02
8.809000000001105946e-01 3.407500000000254659e+00 4.627075991272974753e-02
1.037200000000211730e+00 3.407500000000254659e+00 4.507412251633292899e-02
1.193400000000110595e+00 3.407500000000254659e+00 5.375149995732791258e-02
1.349700000000211730e+00 3.407500000000254659e+00 6.528816166642570362e-02
1.505900000000110595e+00 3.407500000000254659e+00 6.750463386934076049e-02
1.662200000000211730e+00 3.407500000000254659e+00 8.064305679005387417e-02
1.818400000000110595e+00 3.407500000000254659e+00 1.043193824187625129e-01
1.935599999999794818e+00 3.407500000000254659e+00 1.198838647184719136e-01
2.091899999999895954e+00 3.407500000000254659e+00 1.334238988201675302e-01
2.248099999999794818e+00 3.407500000000254659e+00 1.635388830034614494e-01
2.404399999999895954e+00 3.407500000000254659e+00 2.002939167708712442e-01
2.560599999999794818e+00 3.407500000000254659e+00 2.247968823231182023e-01
2.716899999999895954e+00 3.407500000000254659e+00 2.738426232822867568e-01
2.834100000000034925e+00 3.407500000000254659e+00 2.811957376163103373e-01
2.990299999999933789e+00 3.407500000000254659e+00 3.232501655677631480e-01
3.146600000000034925e+00 3.407500000000254659e+00 3.251188869813144144e-01
3.302799999999933789e+00 3.407500000000254659e+00 3.475423730658502852e-01
3.459100000000034925e+00 3.407500000000254659e+00 3.410334618265450368e-01
3.576300000000173895e+00 3.407500000000254659e+00 3.348043904480410005e-01
3.732500000000072760e+00 3.407500000000254659e+00 3.491839441321402115e-01
3.888699999999971624e+00 3.407500000000254659e+00 3.416434893055300681e-01
4.045000000000072760e+00 3.407500000000254659e+00 3.232560199581565596e-01
4.201199999999971624e+00 3.407500000000254659e+00 3.008875651433179921e-01
4.357500000000072760e+00 3.407500000000254659e+00 2.913214912406153489e-01
4.474700000000211730e+00 3.407500000000254659e+00 2.798023927026975777e-01
4.630900000000110595e+00 3.407500000000254659e+00 2.595965496991554655e-01
4.787200000000211730e+00 3.407500000000254659e+00 2.439864031543780842e-01
4.943400000000110595e+00 3.407500000000254659e+00 2.231845832087948900e-01
5.099700000000211730e+00 3.407500000000254659e+00 2.007622680023377071e-01
5.255900000000110595e+00 3.407500000000254659e+00 1.835316261966863094e-01
5.373099999999794818e+00 3.407500000000254659e+00 1.679226505299876160e-01
5.529399999999895954e+00 3.407500000000254659e+00 1.651745996793581028e-01
5.685599999999794818e+00 3.407500000000254659e+00 1.432768378521433739e-01
5.841899999999895954e+00 3.407500000000254659e+00 1.362878666005849781e-01
5.998099999999794818e+00 3.407500000000254659e+00 1.281186502457311027e-01
6.115299999999933789e+00 3.407500000000254659e+00 1.267721404552650255e-01
6.271600000000034925e+00 3.407500000000254659e+00 1.096937127998402345e-01
6.427799999999933789e+00 3.407500000000254659e+00 1.035161600567975348e-01
6.584100000000034925e+00 3.407500000000254659e+00 1.035290397156628517e-01
6.740299999999933789e+00 3.407500000000254659e+00 9.033090201293778043e-02
6.857500000000072760e+00 3.407500000000254659e+00 1.020186069941834833e-01
7.013800000000173895e+00 3.407500000000254659e+00 8.054470303144591059e-02
7.170000000000072760e+00 3.407500000000254659e+00 8.145447529856952862e-02
7.326199999999971624e+00 3.407500000000254659e+00 7.504391781787224380e-02
7.482500000000072760e+00 3.407500000000254659e+00 6.880196678050287673e-02
7.638699999999971624e+00 3.407500000000254659e+00 5.836593046535129559e-02
7.755900000000110595e+00 3.407500000000254659e+00 6.280707101773208567e-02
7.912200000000211730e+00 3.407500000000254659e+00 5.331124979974943834e-02
8.068400000000110595e+00 3.407500000000254659e+00 5.146126243545688650e-02
8.224700000000211730e+00 3.407500000000254659e+00 4.746154291873324466e-02
8.380900000000110595e+00 3.407500000000254659e+00 4.453903123438248540e-02
8.537200000000211730e+00 3.407500000000254659e+00 4.916048701087786382e-02
8.654399999999895954e+00 3.407500000000254659e+00 4.313983193037641134e-02
-3.142499999999927240e+00 3.876299999999901047e+00 5.103857544905839906e-03
-2.986300000000028376e+00 3.876299999999901047e+00 4.314685719884840502e-03
-2.829999999999927240e+00 3.876299999999901047e+00 6.004262787400125798e-03
-2.673800000000028376e+00 3.876299999999901047e+00 5.854390393330855848e-03
-2.517499999999927240e+00 3.876299999999901047e+00 6.326254259033322475e-03
-2.361199999999826105e+00 3.876299999999901047e+00 8.446714459497758551e-03
-2.244099999999889405e+00 3.876299999999901047e+00 1.016205084474369920e-02
-2.087799999999788270e+00 3.876299999999901047e+00 9.927875229010466041e-03
-1.931599999999889405e+00 3.876299999999901047e+00 1.001334932875309544e-02
-1.775299999999788270e+00 3.876299999999901047e+00 1.322506789853440320e-02
-1.619099999999889405e+00 3.876299999999901047e+00 1.411961875063535814e-02
-1.501900000000205182e+00 3.876299999999901047e+00 1.612650377746917274e-02
-1.345600000000104046e+00 3.876299999999901047e+00 1.445214812497654967e-02
-1.189400000000205182e+00 3.876299999999901047e+00 2.034283573874605747e-02
-1.033100000000104046e+00 3.876299999999901047e+00 1.675643618379157526e-02
-8.769000000002051820e-01 3.876299999999901047e+00 1.906774951107859800e-02
-7.206000000001040462e-01 3.876299999999901047e+00 1.814861021932565391e-02
-6.033999999999650754e-01 3.876299999999901047e+00 2.302297566081292282e-02
-4.472000000000662112e-01 3.876299999999901047e+00 2.108868507485640864e-02
-2.908999999999650754e-01 3.876299999999901047e+00 2.208978583211598443e-02
-1.347000000000662112e-01 3.876299999999901047e+00 2.184624319175342000e-02
2.160000000003492460e-02 3.876299999999901047e+00 2.302063390465559217e-02
1.777999999999337888e-01 3.876299999999901047e+00 2.918062347651831714e-02
2.950000000000727596e-01 3.876299999999901047e+00 2.944172928806087358e-02
4.511999999999716238e-01 3.876299999999901047e+00 2.341756157332342339e-02
6.075000000000727596e-01 3.876299999999901047e+00 3.001428866852863184e-02
7.636999999999716238e-01 3.876299999999901047e+00 2.587289290428638339e-02
8.809000000001105946e-01 3.876299999999901047e+00 2.991593490992067172e-02
1.037200000000211730e+00 3.876299999999901047e+00 3.600684267514209919e-02
1.193400000000110595e+00 3.876299999999901047e+00 3.466033288467600115e-02
1.349700000000211730e+00 3.876299999999901047e+00 4.238110293540073292e-02
1.505900000000110595e+00 3.876299999999901047e+00 3.870805840262495079e-02
1.662200000000211730e+00 3.876299999999901047e+00 4.532937393748214666e-02
1.818400000000110595e+00 3.876299999999901047e+00 4.824017684104624920e-02
1.935599999999794818e+00 3.876299999999901047e+00 6.249678832688555091e-02
2.091899999999895954e+00 3.876299999999901047e+00 6.042667588380375848e-02
2.248099999999794818e+00 3.876299999999901047e+00 7.262956721966258578e-02
2.404399999999895954e+00 3.876299999999901047e+00 8.820341654400133680e-02
2.560599999999794818e+00 3.876299999999901047e+00 1.137004575850358856e-01
2.716899999999895954e+00 3.876299999999901047e+00 1.277123555524339593e-01
2.834100000000034925e+00 3.876299999999901047e+00 1.588577124449541134e-01
2.990299999999933789e+00 3.876299999999901047e+00 1.767686344143105381e-01
3.146600000000034925e+00 3.876299999999901047e+00 2.072864006566656203e-01
3.302799999999933789e+00 3.876299999999901047e+00 2.262370623598775887e-01
3.459100000000034925e+00 3.876299999999901047e+00 2.608318260721482762e-01
3.576300000000173895e+00 3.876299999999901047e+00 2.608610980241149457e-01
3.732500000000072760e+00 3.876299999999901047e+00 2.863838983828801421e-01
3.888699999999971624e+00 3.876299999999901047e+00 2.776994956734131215e-01
4.045000000000072760e+00 3.876299999999901047e+00 2.713451403404918416e-01
4.201199999999971624e+00 3.876299999999901047e+00 2.752160632685621833e-01
4.357500000000072760e+00 3.876299999999901047e+00 2.592979757890955805e-01
4.474700000000211730e+00 3.876299999999901047e+00 2.478128327154591193e-01
4.630900000000110595e+00 3.876299999999901047e+00 2.367538892624571345e-01
4.787200000000211730e+00 3.876299999999901047e+00 2.248811855447821473e-01
4.943400000000110595e+00 3.876299999999901047e+00 2.131407910499964475e-01
5.099700000000211730e+00 3.876299999999901047e+00 2.154825472073287895e-01
5.255900000000110595e+00 3.876299999999901047e+00 2.067794104486031515e-01
5.373099999999794818e+00 3.876299999999901047e+00 1.909549932154298579e-01
5.529399999999895954e+00 3.876299999999901047e+00 1.656862733997352122e-01
5.685599999999794818e+00 3.876299999999901047e+00 1.584303419462409490e-01
5.841899999999895954e+00 3.876299999999901047e+00 1.448762573076013693e-01
5.998099999999794818e+00 3.876299999999901047e+00 1.292462058354866272e-01
6.115299999999933789e+00 3.876299999999901047e+00 1.187235245425137531e-01
6.271600000000034925e+00 3.876299999999901047e+00 1.094817838676016702e-01
6.427799999999933789e+00 3.876299999999901047e+00 1.062841158347643533e-01
6.584100000000034925e+00 3.876299999999901047e+00 9.959840200558051082e-02
6.740299999999933789e+00 3.876299999999901047e+00 1.033182816615029337e-01
6.857500000000072760e+00 3.876299999999901047e+00 8.799265848984143268e-02
7.013800000000173895e+00 3.876299999999901047e+00 8.196731989702529808e-02
7.170000000000072760e+00 3.876299999999901047e+00 7.842658458713881731e-02
7.326199999999971624e+00 3.876299999999901047e+00 7.100087581223794853e-02
7.482500000000072760e+00 3.876299999999901047e+00 7.452990234133780034e-02
7.638699999999971624e+00 3.876299999999901047e+00 6.440414871703274702e-02
7.755900000000110595e+00 3.876299999999901047e+00 6.579866450872415284e-02
7.912200000000211730e+00 3.876299999999901047e+00 5.763647342234227977e-02
8.068400000000110595e+00 3.876299999999901047e+00 5.472098700646350899e-02
8.224700000000211730e+00 3.876299999999901047e+00 5.350912819504402562e-02
8.380900000000110595e+00 3.876299999999901047e+00 5.109594847491304159e-02
8.537200000000211730e+00 3.876299999999901047e+00 4.152284930373842387e-02
8.654399999999895954e+00 3.876299999999901047e+00 3.944922422642063720e-02
-3.142499999999927240e+00 4.345000000000254659e+00 3.695291216270435875e-03
-2.986300000000028376e+00 4.345000000000254659e+00 3.415451355469221236e-03
-2.829999999999927240e+00 4.345000000000254659e+00 3.725734046315756862e-03
-2.673800000000028376e+00 4.345000000000254659e+00 7.381215407911543083e-03
-2.517499999999927240e+00 4.345000000000254659e+00 4.786549585587307129e-03
-2.361199999999826105e+00 4.345000000000254659e+00 9.090697402764151905e-03
-2.244099999999889405e+00 4.345000000000254659e+00 8.646934610949673014e-03
-2.087799999999788270e+00 4.345000000000254659e+00 1.079315412914476531e-02
-1.931599999999889405e+00 4.345000000000254659e+00 1.147928868324314157e-02
-1.775299999999788270e+00 4.345000000000254659e+00 1.458328646978716142e-02
-1.619099999999889405e+00 4.345000000000254659e+00 1.464885564219246643e-02
-1.501900000000205182e+00 4.345000000000254659e+00 1.587710674671327996e-02
-1.345600000000104046e+00 4.345000000000254659e+00 1.537480005096549494e-02
-1.189400000000205182e+00 4.345000000000254659e+00 1.535840775786416826e-02
-1.033100000000104046e+00 4.345000000000254659e+00 2.214481710181329457e-02
-8.769000000002051820e-01 4.345000000000254659e+00 1.898110453325730154e-02
-7.206000000001040462e-01 4.345000000000254659e+00 1.865442954930943836e-02
-6.033999999999650754e-01 4.345000000000254659e+00 2.491277287978011998e-02
-4.472000000000662112e-01 4.345000000000254659e+00 2.441046618403233670e-02
-2.908999999999650754e-01 4.345000000000254659e+00 2.073039638278456262e-02
-1.347000000000662112e-01 4.345000000000254659e+00 2.764208968115097059e-02
2.160000000003492460e-02 4.345000000000254659e+00 2.149849240238956710e-02
1.777999999999337888e-01 4.345000000000254659e+00 2.485305809776814853e-02
2.950000000000727596e-01 4.345000000000254659e+00 2.423249271607507901e-02
4.511999999999716238e-01 4.345000000000254659e+00 2.573590016908244155e-02
6.075000000000727596e-01 4.345000000000254659e+00 2.977542954048073565e-02
7.636999999999716238e-01 4.345000000000254659e+00 2.878486668592915299e-02
8.809000000001105946e-01 4.345000000000254659e+00 2.877901229553582116e-02
1.037200000000211730e+00 4.345000000000254659e+00 2.664333068004872546e-02
1.193400000000110595e+00 4.345000000000254659e+00 3.636864400144994292e-02
1.349700000000211730e+00 4.345000000000254659e+00 3.133386826318540486e-02
1.505900000000110595e+00 4.345000000000254659e+00 2.752031836096968664e-02
1.662200000000211730e+00 4.345000000000254659e+00 3.408543174805090531e-02
1.818400000000110595e+00 4.345000000000254659e+00 3.103295259696819963e-02
1.935599999999794818e+00 4.345000000000254659e+00 4.208604165957685606e-02
2.091899999999895954e+00 4.345000000000254659e+00 4.055102049844550721e-02
2.248099999999794818e+00 4.345000000000254659e+00 3.975365252687384360e-02
2.404399999999895954e+00 4.345000000000254659e+00 5.324685150542279866e-02
2.560599999999794818e+00 4.345000000000254659e+00 5.349507765810002785e-02
2.716899999999895954e+00 4.345000000000254659e+00 6.903380064007877404e-02
2.834100000000034925e+00 4.345000000000254659e+00 7.608014491749179320e-02
2.990299999999933789e+00 4.345000000000254659e+00 8.443201825261759108e-02
3.146600000000034925e+00 4.345000000000254659e+00 1.000667532370469875e-01
3.302799999999933789e+00 4.345000000000254659e+00 1.184167544859032195e-01
3.459100000000034925e+00 4.345000000000254659e+00 1.501053988069244727e-01
3.576300000000173895e+00 4.345000000000254659e+00 1.734105560846959382e-01
3.732500000000072760e+00 4.345000000000254659e+00 1.895487686429517815e-01
3.888699999999971624e+00 4.345000000000254659e+00 2.101328052659030554e-01
4.045000000000072760e+00 4.345000000000254659e+00 2.262358914817989286e-01
4.201199999999971624e+00 4.345000000000254659e+00 2.231084761336815936e-01
4.357500000000072760e+00 4.345000000000254659e+00 2.149697026088730201e-01
4.474700000000211730e+00 4.345000000000254659e+00 2.242524240165384153e-01
4.630900000000110595e+00 4.345000000000254659e+00 2.134733204243376703e-01
4.787200000000211730e+00 4.345000000000254659e+00 2.099560026760244891e-01
4.943400000000110595e+00 4.345000000000254659e+00 2.022246947225917468e-01
5.099700000000211730e+00 4.345000000000254659e+00 2.017387803199452712e-01
5.255900000000110595e+00 4.345000000000254659e+00 1.950460412222894679e-01
5.373099999999794818e+00 4.345000000000254659e+00 1.981769692046427833e-01
5.529399999999895954e+00 4.345000000000254659e+00 1.819017639111830120e-01
5.685599999999794818e+00 4.345000000000254659e+00 1.740077039048156804e-01
5.841899999999895954e+00 4.345000000000254659e+00 1.496827118205260043e-01
5.998099999999794818e+00 4.345000000000254659e+00 1.453153365871011626e-01
6.115299999999933789e+00 4.345000000000254659e+00 1.366309338776341697e-01
6.271600000000034925e+00 4.345000000000254659e+00 1.303292680582528451e-01
6.427799999999933789e+00 4.345000000000254659e+00 1.102756392049373257e-01
6.584100000000034925e+00 4.345000000000254659e+00 1.038006834299134012e-01
6.740299999999933789e+00 4.345000000000254659e+00 1.035700204484161641e-01
6.857500000000072760e+00 4.345000000000254659e+00 9.072665880352694112e-02
7.013800000000173895e+00 4.345000000000254659e+00 7.689273430408612164e-02
7.170000000000072760e+00 4.345000000000254659e+00 8.086552362500044888e-02
7.326199999999971624e+00 4.345000000000254659e+00 6.951971504272524971e-02
7.482500000000072760e+00 4.345000000000254659e+00 6.861111365368029180e-02
7.638699999999971624e+00 4.345000000000254659e+00 6.076857228277428302e-02
7.755900000000110595e+00 4.345000000000254659e+00 6.146524473958065587e-02
7.912200000000211730e+00 4.345000000000254659e+00 5.899937550590968888e-02
8.068400000000110595e+00 4.345000000000254659e+00 5.528535024038060131e-02
8.224700000000211730e+00 4.345000000000254659e+00 5.145540804506355814e-02
8.380900000000110595e+00 4.345000000000254659e+00 5.013582845040678165e-02
8.537200000000211730e+00 4.345000000000254659e+00 4.726015188920266313e-02
8.654399999999895954e+00 4.345000000000254659e+00 4.462918884643977957e-02
-3.142499999999927240e+00 4.891900000000077853e+00 1.353535058938093883e-03
-2.986300000000028376e+00 4.891900000000077853e+00 2.207105178285732536e-03
-2.829999999999927240e+00 4.891900000000077853e+00 3.841650976103707250e-03
-2.673800000000028376e+00 4.891900000000077853e+00 2.941245733609421792e-03
-2.517499999999927240e+00 4.891900000000077853e+00 3.430672770491881296e-03
-2.361199999999826105e+00 4.891900000000077853e+00 5.318128233301749538e-03
-2.244099999999889405e+00 4.891900000000077853e+00 6.040560007838776876e-03
-2.087799999999788270e+00 4.891900000000077853e+00 5.486734676629677690e-03
-1.931599999999889405e+00 4.891900000000077853e+00 5.859073905645520615e-03
-1.775299999999788270e+00 4.891900000000077853e+00 7.703206879544739760e-03
-1.619099999999889405e+00 4.891900000000077853e+00 1.225792260555614611e-02
-1.501900000000205182e+00 4.891900000000077853e+00 1.586539796592661977e-02
-1.345600000000104046e+00 4.891900000000077853e+00 1.441702178261656565e-02
-1.189400000000205182e+00 4.891900000000077853e+00 1.483268350054305421e-02
-1.033100000000104046e+00 4.891900000000077853e+00 1.613469992401983868e-02
-8.769000000002051820e-01 4.891900000000077853e+00 1.858534774266813391e-02
-7.206000000001040462e-01 4.891900000000077853e+00 2.344332089105407788e-02
-6.033999999999650754e-01 4.891900000000077853e+00 2.237079657099586699e-02
-4.472000000000662112e-01 4.891900000000077853e+00 2.241880257222117825e-02
-2.908999999999650754e-01 4.891900000000077853e+00 2.395616548950986122e-02
-1.347000000000662112e-01 4.891900000000077853e+00 2.644545228475414164e-02
2.160000000003492460e-02 4.891900000000077853e+00 2.687165190538862852e-02
1.777999999999337888e-01 4.891900000000077853e+00 2.761164685110564787e-02
2.950000000000727596e-01 4.891900000000077853e+00 2.960331046291680632e-02
4.511999999999716238e-01 4.891900000000077853e+00 2.533311811002127850e-02
6.075000000000727596e-01 4.891900000000077853e+00 2.283797692438366972e-02
7.636999999999716238e-01 4.891900000000077853e+00 2.371847723954062861e-02
8.809000000001105946e-01 4.891900000000077853e+00 2.677563990293800253e-02
1.037200000000211730e+00 4.891900000000077853e+00 2.439641564708833893e-02
1.193400000000110595e+00 4.891900000000077853e+00 2.229234773972523301e-02
1.349700000000211730e+00 4.891900000000077853e+00 2.453340838229228424e-02
1.505900000000110595e+00 4.891900000000077853e+00 2.573941280331843925e-02
1.662200000000211730e+00 4.891900000000077853e+00 2.776620275748958172e-02
1.818400000000110595e+00 4.891900000000077853e+00 2.835047091874400363e-02
1.935599999999794818e+00 4.891900000000077853e+00 2.587055114812905274e-02
2.091899999999895954e+00 4.891900000000077853e+00 3.334192416809789172e-02
2.248099999999794818e+00 4.891900000000077853e+00 2.554036352994518838e-02
2.404399999999895954e+00 4.891900000000077853e+00 3.169801134565058964e-02
2.560599999999794818e+00 4.891900000000077853e+00 3.886495606516621876e-02
2.716899999999895954e+00 4.891900000000077853e+00 3.599162126011943436e-02
2.834100000000034925e+00 4.891900000000077853e+00 3.990703755517911039e-02
2.990299999999933789e+00 4.891900000000077853e+00 4.417371727383864050e-02
3.146600000000034925e+00 4.891900000000077853e+00 4.940871316355509302e-02
3.302799999999933789e+00 4.891900000000077853e+00 6.400605017028623833e-02
3.459100000000034925e+00 4.891900000000077853e+00 7.178302236878694731e-02
3.576300000000173895e+00 4.891900000000077853e+00 9.024074440088047933e-02
3.732500000000072760e+00 4.891900000000077853e+00 9.129102203744403343e-02
3.888699999999971624e+00 4.891900000000077853e+00 1.100683937850134297e-01
4.045000000000072760e+00 4.891900000000077853e+00 1.224504294669081783e-01
4.201199999999971624e+00 4.891900000000077853e+00 1.556307724601501408e-01
4.357500000000072760e+00 4.891900000000077853e+00 1.770414490066397339e-01
4.474700000000211730e+00 4.891900000000077853e+00 1.779523921518420260e-01
4.630900000000110595e+00 4.891900000000077853e+00 1.941936419810204872e-01
4.787200000000211730e+00 4.891900000000077853e+00 2.083823425382971273e-01
4.943400000000110595e+00 4.891900000000077853e+00 1.909432844346432012e-01
5.099700000000211730e+00 4.891900000000077853e+00 1.851650011164256426e-01
5.255900000000110595e+00 4.891900000000077853e+00 1.758342737075349327e-01
5.373099999999794818e+00 4.891900000000077853e+00 1.736119471142265336e-01
5.529399999999895954e+00 4.891900000000077853e+00 1.612427910911971018e-01
5.685599999999794818e+00 4.891900000000077853e+00 1.662998135129562793e-01
5.841899999999895954e+00 4.891900000000077853e+00 1.682797683439807845e-01
5.998099999999794818e+00 4.891900000000077853e+00 1.516673501638651500e-01
6.115299999999933789e+00 4.891900000000077853e+00 1.479790842160667030e-01
6.271600000000034925e+00 4.891900000000077853e+00 1.319708391245428269e-01
6.427799999999933789e+00 4.891900000000077853e+00 1.144919711662142070e-01
6.584100000000034925e+00 4.891900000000077853e+00 1.160340175958175651e-01
6.740299999999933789e+00 4.891900000000077853e+00 1.020373410434421563e-01
6.857500000000072760e+00 4.891900000000077853e+00 9.560219512309287015e-02
7.013800000000173895e+00 4.891900000000077853e+00 8.492495792373605523e-02
7.170000000000072760e+00 4.891900000000077853e+00 8.329977915054741222e-02
7.326199999999971624e+00 4.891900000000077853e+00 8.295319923926222638e-02
7.482500000000072760e+00 4.891900000000077853e+00 7.295507132553179230e-02
7.638699999999971624e+00 4.891900000000077853e+00 6.748355806392478118e-02
7.755900000000110595e+00 4.891900000000077853e+00 6.205770904738573679e-02
7.912200000000211730e+00 4.891900000000077853e+00 5.944430917580283830e-02
8.068400000000110595e+00 4.891900000000077853e+00 6.007541246020390441e-02
8.224700000000211730e+00 4.891900000000077853e+00 5.502775706307404258e-02
8.380900000000110595e+00 4.891900000000077853e+00 4.789828044207573160e-02
8.537200000000211730e+00 4.891900000000077853e+00 4.539845574412345458e-02
8.654399999999895954e+00 4.891900000000077853e+00 4.502845827126494838e-02
-3.142499999999927240e+00 5.360599999999976717e+00 3.682411557405108199e-03
-2.986300000000028376e+00 5.360599999999976717e+00 2.040840491115136334e-03
-2.829999999999927240e+00 5.360599999999976717e+00 2.255111179511045533e-03
-2.673800000000028376e+00 5.360599999999976717e+00 4.058263420656949699e-03
-2.517499999999927240e+00 5.360599999999976717e+00 2.303117180736358530e-03
-2.361199999999826105e+00 5.360599999999976717e+00 3.779594437934400818e-03
-2.244099999999889405e+00 5.360599999999976717e+00 4.939934613892575654e-03
-2.087799999999788270e+00 5.360599999999976717e+00 5.788821220925549974e-03
-1.931599999999889405e+00 5.360599999999976717e+00 4.463387235875444260e-03
-1.775299999999788270e+00 5.360599999999976717e+00 6.593214460969209871e-03
-1.619099999999889405e+00 5.360599999999976717e+00 8.700795002568317837e-03
-1.501900000000205182e+00 5.360599999999976717e+00 1.151909853791779036e-02
-1.345600000000104046e+00 5.360599999999976717e+00 1.493572077146567909e-02
-1.189400000000205182e+00 5.360599999999976717e+00 1.419221319151266029e-02
-1.033100000000104046e+00 5.360599999999976717e+00 1.680210042885955588e-02
-8.769000000002051820e-01 5.360599999999976717e+00 1.693323877367016589e-02
-7.206000000001040462e-01 5.360599999999976717e+00 1.900452209483062538e-02
-6.033999999999650754e-01 5.360599999999976717e+00 1.911107199998924450e-02
-4.472000000000662112e-01 5.360599999999976717e+00 2.424537237494040626e-02
-2.908999999999650754e-01 5.360599999999976717e+00 2.684472170957930698e-02
-1.347000000000662112e-01 5.360599999999976717e+00 2.679437395219665813e-02
2.160000000003492460e-02 5.360599999999976717e+00 2.896518191004374132e-02
1.777999999999337888e-01 5.360599999999976717e+00 2.447837711259497409e-02
2.950000000000727596e-01 5.360599999999976717e+00 2.468562253251888397e-02
4.511999999999716238e-01 5.360599999999976717e+00 2.986207451830202864e-02
6.075000000000727596e-01 5.360599999999976717e+00 2.799335310475081773e-02
7.636999999999716238e-01 5.360599999999976717e+00 3.201297754881178570e-02
8.809000000001105946e-01 5.360599999999976717e+00 3.128234962772409589e-02
1.037200000000211730e+00 5.360599999999976717e+00 2.900147913048239240e-02
1.193400000000110595e+00 5.360599999999976717e+00 2.647472423672079730e-02
1.349700000000211730e+00 5.360599999999976717e+00 2.789851198037886226e-02
1.505900000000110595e+00 5.360599999999976717e+00 2.489755146475746209e-02
1.662200000000211730e+00 5.360599999999976717e+00 2.487296302510547466e-02
1.818400000000110595e+00 5.360599999999976717e+00 2.402056378383650090e-02
1.935599999999794818e+00 5.360599999999976717e+00 2.302063390465559217e-02
2.091899999999895954e+00 5.360599999999976717e+00 2.334145449821012006e-02
2.248099999999794818e+00 5.360599999999976717e+00 2.730487679449511082e-02
2.404399999999895954e+00 5.360599999999976717e+00 2.546425645483189198e-02
2.560599999999794818e+00 5.360599999999976717e+00 2.733297786838309942e-02
2.716899999999895954e+00 5.360599999999976717e+00 2.764091880307230353e-02
2.834100000000034925e+00 5.360599999999976717e+00 2.709060610609920206e-02
2.990299999999933789e+00 5.360599999999976717e+00 2.447720623451631050e-02
3.146600000000034925e+00 5.360599999999976717e+00 2.326886005733281790e-02
3.302799999999933789e+00 5.360599999999976717e+00 3.676205903588177643e-02
3.459100000000034925e+00 5.360599999999976717e+00 3.821746048766382770e-02
3.576300000000173895e+00 5.360599999999976717e+00 3.615437331305403068e-02
3.732500000000072760e+00 5.360599999999976717e+00 4.646395479570967352e-02
3.888699999999971624e+00 5.360599999999976717e+00 5.211344152527393886e-02
4.045000000000072760e+00 5.360599999999976717e+00 6.180128674815783818e-02
4.201199999999971624e+00 5.360599999999976717e+00 7.900968187031456869e-02
4.357500000000072760e+00 5.360599999999976717e+00 9.914761394529403304e-02
4.474700000000211730e+00 5.360599999999976717e+00 1.046202980849797182e-01
4.630900000000110595e+00 5.360599999999976717e+00 1.218158135482711180e-01
4.787200000000211730e+00 5.360599999999976717e+00 1.235299790554384020e-01
4.943400000000110595e+00 5.360599999999976717e+00 1.458363773321076085e-01
5.099700000000211730e+00 5.360599999999976717e+00 1.740100456609730284e-01
5.255900000000110595e+00 5.360599999999976717e+00 1.567840873676362989e-01
5.373099999999794818e+00 5.360599999999976717e+00 1.653818450992820266e-01
5.529399999999895954e+00 5.360599999999976717e+00 1.600285905236202844e-01
5.685599999999794818e+00 5.360599999999976717e+00 1.508969123881028218e-01
5.841899999999895954e+00 5.360599999999976717e+00 1.518043428990690780e-01
5.998099999999794818e+00 5.360599999999976717e+00 1.500901773919018078e-01
6.115299999999933789e+00 5.360599999999976717e+00 1.425555769556850205e-01
6.271600000000034925e+00 5.360599999999976717e+00 1.418518792304066245e-01
6.427799999999933789e+00 5.360599999999976717e+00 1.435648738594952345e-01
6.584100000000034925e+00 5.360599999999976717e+00 1.225487832255161419e-01
6.740299999999933789e+00 5.360599999999976717e+00 1.071985716142026396e-01
6.857500000000072760e+00 5.360599999999976717e+00 1.129897345912855150e-01
7.013800000000173895e+00 5.360599999999976717e+00 9.199354888464374158e-02
7.170000000000072760e+00 5.360599999999976717e+00 9.677424407983770127e-02
7.326199999999971624e+00 5.360599999999976717e+00 7.372199646705814013e-02
7.482500000000072760e+00 5.360599999999976717e+00 7.982695476922355149e-02
7.638699999999971624e+00 5.360599999999976717e+00 7.762219134709515134e-02
7.755900000000110595e+00 5.360599999999976717e+00 7.404515881676999867e-02
7.912200000000211730e+00 5.360599999999976717e+00 6.368757133288904804e-02
8.068400000000110595e+00 5.360599999999976717e+00 5.231951606711919556e-02
8.224700000000211730e+00 5.360599999999976717e+00 6.387608270355429885e-02
8.380900000000110595e+00 5.360599999999976717e+00 4.151582403526642845e-02
8.537200000000211730e+00 5.360599999999976717e+00 4.637613893980970653e-02
8.654399999999895954e+00 5.360599999999976717e+00 4.558111272439537703e-02
-3.142499999999927240e+00 5.829400000000077853e+00 7.809756784703360613e-04
-2.986300000000028376e+00 5.829400000000077853e+00 2.369857231220330596e-03
-2.829999999999927240e+00 5.829400000000077853e+00 2.255111179511045533e-03
-2.673800000000028376e+00 5.829400000000077853e+00 2.565393870357580725e-03
-2.517499999999927240e+00 5.829400000000077853e+00 7.809756784703360613e-04
-2.361199999999826105e+00 5.829400000000077853e+00 4.109782056118260404e-03
-2.244099999999889405e+00 5.829400000000077853e+00 1.303187301555448286e-03
-2.087799999999788270e+00 5.829400000000077853e+00 3.613329750763803749e-03
-1.931599999999889405e+00 5.829400000000077853e+00 3.418963989705219812e-03
-1.775299999999788270e+00 5.829400000000077853e+00 4.845093489520615852e-03
-1.619099999999889405e+00 5.829400000000077853e+00 6.859003784826430208e-03
-1.501900000000205182e+00 5.829400000000077853e+00 6.265368598942682235e-03
-1.345600000000104046e+00 5.829400000000077853e+00 9.706579272142558390e-03
-1.189400000000205182e+00 5.829400000000077853e+00 9.194905551765442109e-03
-1.033100000000104046e+00 5.829400000000077853e+00 1.285389954759722647e-02
-8.769000000002051820e-01 5.829400000000077853e+00 1.434208558558193111e-02
-7.206000000001040462e-01 5.829400000000077853e+00 1.314310643302777151e-02
-6.033999999999650754e-01 5.829400000000077853e+00 2.052198008478198221e-02
-4.472000000000662112e-01 5.829400000000077853e+00 1.882186511455870292e-02
-2.908999999999650754e-01 5.829400000000077853e+00 2.521954293639066050e-02
-1.347000000000662112e-01 5.829400000000077853e+00 2.325129688615282589e-02
2.160000000003492460e-02 5.829400000000077853e+00 2.809053598528011425e-02
1.777999999999337888e-01 5.829400000000077853e+00 2.561295797082249401e-02
2.950000000000727596e-01 5.829400000000077853e+00 2.684003819726463874e-02
4.511999999999716238e-01 5.829400000000077853e+00 2.649931267637278473e-02
6.075000000000727596e-01 5.829400000000077853e+00 3.053532941353508112e-02
7.636999999999716238e-01 5.829400000000077853e+00 2.981875202939138214e-02
8.809000000001105946e-01 5.829400000000077853e+00 2.928248986936227150e-02
1.037200000000211730e+00 5.829400000000077853e+00 2.777908241635490896e-02
1.193400000000110595e+00 5.829400000000077853e+00 2.731658557528177447e-02
1.349700000000211730e+00 5.829400000000077853e+00 2.550406630950654077e-02
1.505900000000110595e+00 5.829400000000077853e+00 2.391752651291387949e-02
1.662200000000211730e+00 5.829400000000077853e+00 2.462356599434957841e-02
1.818400000000110595e+00 5.829400000000077853e+00 2.305341849085824554e-02
1.935599999999794818e+00 5.829400000000077853e+00 2.518090395979467530e-02
2.091899999999895954e+00 5.829400000000077853e+00 2.304405146622891601e-02
2.248099999999794818e+00 5.829400000000077853e+00 2.595251261363568443e-02
2.404399999999895954e+00 5.829400000000077853e+00 1.926796966253051246e-02
2.560599999999794818e+00 5.829400000000077853e+00 2.285788185172099238e-02
2.716899999999895954e+00 5.829400000000077853e+00 1.827389417374293210e-02
2.834100000000034925e+00 5.829400000000077853e+00 1.856075930301614302e-02
2.990299999999933789e+00 5.829400000000077853e+00 2.670772897437536167e-02
3.146600000000034925e+00 5.829400000000077853e+00 2.104419170786709509e-02
3.302799999999933789e+00 5.829400000000077853e+00 2.074913043204321822e-02
3.459100000000034925e+00 5.829400000000077853e+00 2.715149176618984403e-02
3.576300000000173895e+00 5.829400000000077853e+00 2.614804925277293413e-02
3.732500000000072760e+00 5.829400000000077853e+00 2.533311811002127850e-02
3.888699999999971624e+00 5.829400000000077853e+00 2.767721602351095461e-02
4.045000000000072760e+00 5.829400000000077853e+00 3.261715063740353027e-02
4.201199999999971624e+00 5.829400000000077853e+00 3.677962220706176844e-02
4.357500000000072760e+00 5.829400000000077853e+00 4.996722200707885697e-02
4.474700000000211730e+00 5.829400000000077853e+00 5.365431707679862300e-02
4.630900000000110595e+00 5.829400000000077853e+00 5.769735908243291134e-02
4.787200000000211730e+00 5.829400000000077853e+00 7.769244403181511938e-02
4.943400000000110595e+00 5.829400000000077853e+00 8.775965375218686138e-02
5.099700000000211730e+00 5.829400000000077853e+00 9.342202014061647131e-02
5.255900000000110595e+00 5.829400000000077853e+00 1.222150829730962729e-01
5.373099999999794818e+00 5.829400000000077853e+00 1.273400163234181259e-01
5.529399999999895954e+00 5.829400000000077853e+00 1.351743615477734584e-01
5.685599999999794818e+00 5.829400000000077853e+00 1.418190946442039746e-01
5.841899999999895954e+00 5.829400000000077853e+00 1.448376183310053911e-01
5.998099999999794818e+00 5.829400000000077853e+00 1.402454345064766406e-01
6.115299999999933789e+00 5.829400000000077853e+00 1.407664752514830864e-01
6.271600000000034925e+00 5.829400000000077853e+00 1.267440393813770438e-01
6.427799999999933789e+00 5.829400000000077853e+00 1.331077617389276602e-01
6.584100000000034925e+00 5.829400000000077853e+00 1.241599114617607941e-01
6.740299999999933789e+00 5.829400000000077853e+00 1.179167895463127530e-01
6.857500000000072760e+00 5.829400000000077853e+00 1.178324863246487941e-01
7.013800000000173895e+00 5.829400000000077853e+00 1.075018290365771650e-01
7.170000000000072760e+00 5.829400000000077853e+00 9.898134925812344942e-02
7.326199999999971624e+00 5.829400000000077853e+00 9.614079903927931492e-02
7.482500000000072760e+00 5.829400000000077853e+00 7.416810101502994967e-02
7.638699999999971624e+00 5.829400000000077853e+00 7.465518629575507159e-02
7.755900000000110595e+00 5.829400000000077853e+00 6.870829653420959526e-02
7.912200000000211730e+00 5.829400000000077853e+00 7.008290739856368190e-02
8.068400000000110595e+00 5.829400000000077853e+00 6.876215692582822447e-02
8.224700000000211730e+00 5.829400000000077853e+00 6.422149173676082456e-02
8.380900000000110595e+00 5.829400000000077853e+00 5.910124189875365364e-02
8.537200000000211730e+00 5.829400000000077853e+00 5.645857007520410642e-02
8.654399999999895954e+00 5.829400000000077853e+00 4.955624380146702451e-02
-3.142499999999927240e+00 6.376299999999901047e+00 2.064258052688459737e-03
-2.986300000000028376e+00 6.376299999999901047e+00 1.517457989951357701e-03
-2.829999999999927240e+00 6.376299999999901047e+00 8.781585589996283555e-04
-2.673800000000028376e+00 6.376299999999901047e+00 2.090017370419115523e-03
-2.517499999999927240e+00 6.376299999999901047e+00 7.809756784703360613e-04
-2.361199999999826105e+00 6.376299999999901047e+00 2.517387869132267728e-03
-2.244099999999889405e+00 6.376299999999901047e+00 2.088846492340449331e-03
-2.087799999999788270e+00 6.376299999999901047e+00 2.942416611688087984e-03
-1.931599999999889405e+00 6.376299999999901047e+00 2.465869233670956156e-03
-1.775299999999788270e+00 6.376299999999901047e+00 4.416552112728797455e-03
-1.619099999999889405e+00 6.376299999999901047e+00 2.635646555077550933e-03
-1.501900000000205182e+00 6.376299999999901047e+00 4.795916610216637531e-03
-1.345600000000104046e+00 6.376299999999901047e+00 3.464628234773200425e-03
-1.189400000000205182e+00 6.376299999999901047e+00 6.693909975734500632e-03
-1.033100000000104046e+00 6.376299999999901047e+00 1.070533827324480179e-02
-8.769000000002051820e-01 6.376299999999901047e+00 1.099454515867534683e-02
-7.206000000001040462e-01 6.376299999999901047e+00 1.103786764758599680e-02
-6.033999999999650754e-01 6.376299999999901047e+00 1.149333922018713587e-02
-4.472000000000662112e-01 6.376299999999901047e+00 1.474720940080042654e-02
-2.908999999999650754e-01 6.376299999999901047e+00 1.681498008772488312e-02
-1.347000000000662112e-01 6.376299999999901047e+00 1.820481236710163112e-02
2.160000000003492460e-02 6.376299999999901047e+00 1.878088438180538361e-02
1.777999999999337888e-01 6.376299999999901047e+00 2.374774919150728428e-02
2.950000000000727596e-01 6.376299999999901047e+00 2.458024350543893191e-02
4.511999999999716238e-01 6.376299999999901047e+00 2.227010105623057623e-02
6.075000000000727596e-01 6.376299999999901047e+00 2.818537710965206972e-02
7.636999999999716238e-01 6.376299999999901047e+00 2.672880477979135486e-02
8.809000000001105946e-01 6.376299999999901047e+00 2.762803914420697282e-02
1.037200000000211730e+00 6.376299999999901047e+00 2.704728361718855556e-02
1.193400000000110595e+00 6.376299999999901047e+00 3.086902966595493278e-02
1.349700000000211730e+00 6.376299999999901047e+00 2.758588753337499339e-02
1.505900000000110595e+00 6.376299999999901047e+00 2.804135910597613246e-02
1.662200000000211730e+00 6.376299999999901047e+00 2.873451892854650414e-02
1.818400000000110595e+00 6.376299999999901047e+00 2.764677319346563189e-02
1.935599999999794818e+00 6.376299999999901047e+00 2.592324066166902877e-02
2.091899999999895954e+00 6.376299999999901047e+00 2.589045607546637887e-02
2.248099999999794818e+00 6.376299999999901047e+00 2.344449176913274493e-02
2.404399999999895954e+00 6.376299999999901047e+00 2.038498734957804037e-02
2.560599999999794818e+00 6.376299999999901047e+00 2.117181741844170739e-02
2.716899999999895954e+00 6.376299999999901047e+00 1.867082184241076331e-02
2.834100000000034925e+00 6.376299999999901047e+00 1.964616328193968461e-02
2.990299999999933789e+00 6.376299999999901047e+00 2.175374382353879518e-02
3.146600000000034925e+00 6.376299999999901047e+00 2.178535753166278149e-02
3.302799999999933789e+00 6.376299999999901047e+00 1.601995387231055362e-02
3.459100000000034925e+00 6.376299999999901047e+00 2.049270813281532655e-02
3.576300000000173895e+00 6.376299999999901047e+00 1.916493239160788759e-02
3.732500000000072760e+00 6.376299999999901047e+00 1.806664875381901875e-02
3.888699999999971624e+00 6.376299999999901047e+00 2.341053630485142797e-02
4.045000000000072760e+00 6.376299999999901047e+00 1.722361653717937799e-02
4.201199999999971624e+00 6.376299999999901047e+00 2.118938058962169940e-02
4.357500000000072760e+00 6.376299999999901047e+00 2.693839195587259885e-02
4.474700000000211730e+00 6.376299999999901047e+00 2.436948545127902085e-02
4.630900000000110595e+00 6.376299999999901047e+00 3.438634741426811053e-02
4.787200000000211730e+00 6.376299999999901047e+00 3.616022770344735904e-02
4.943400000000110595e+00 6.376299999999901047e+00 4.245135562012070096e-02
5.099700000000211730e+00 6.376299999999901047e+00 5.117322642810501199e-02
5.255900000000110595e+00 6.376299999999901047e+00 5.873358618205247461e-02
5.373099999999794818e+00 6.376299999999901047e+00 7.012388813131699428e-02
5.529399999999895954e+00 6.376299999999901047e+00 8.167811301159476345e-02
5.685599999999794818e+00 6.376299999999901047e+00 9.657870744070046198e-02
5.841899999999895954e+00 6.376299999999901047e+00 1.006229203244134174e-01
5.998099999999794818e+00 6.376299999999901047e+00 1.129745131762628502e-01
6.115299999999933789e+00 6.376299999999901047e+00 1.121548985211965332e-01
6.271600000000034925e+00 6.376299999999901047e+00 1.244081376144380024e-01
6.427799999999933789e+00 6.376299999999901047e+00 1.041917567081879076e-01
6.584100000000034925e+00 6.376299999999901047e+00 1.130119812747801683e-01
6.740299999999933789e+00 6.376299999999901047e+00 1.058766502633885220e-01
6.857500000000072760e+00 6.376299999999901047e+00 1.131431196195907818e-01
7.013800000000173895e+00 6.376299999999901047e+00 1.088143833627619600e-01
7.170000000000072760e+00 6.376299999999901047e+00 1.034435656159202188e-01
7.326199999999971624e+00 6.376299999999901047e+00 9.706579272142558390e-02
7.482500000000072760e+00 6.376299999999901047e+00 8.879939348604241889e-02
7.638699999999971624e+00 6.376299999999901047e+00 8.423179810116568356e-02
7.755900000000110595e+00 6.376299999999901047e+00 8.205162311868927083e-02
7.912200000000211730e+00 6.376299999999901047e+00 8.254105015557172687e-02
8.068400000000110595e+00 6.376299999999901047e+00 8.374354194236188764e-02
8.224700000000211730e+00 6.376299999999901047e+00 6.057303564363702292e-02
8.380900000000110595e+00 6.376299999999901047e+00 6.131420146743271626e-02
8.537200000000211730e+00 6.376299999999901047e+00 5.551367146572050437e-02
8.654399999999895954e+00 6.376299999999901047e+00 4.714891847172937578e-02
-3.142499999999927240e+00 6.845000000000254659e+00 2.852258999630792949e-03
-2.986300000000028376e+00 6.845000000000254659e+00 1.618153504716648679e-03
-2.829999999999927240e+00 6.845000000000254659e+00 1.996347124125821479e-03
-2.673800000000028376e+00 6.845000000000254659e+00 1.734070434504599500e-03
-2.517499999999927240e+00 6.845000000000254659e+00 2.421375866681642168e-03
-2.361199999999826105e+00 6.845000000000254659e+00 2.992764369070733364e-03
-2.244099999999889405e+00 6.845000000000254659e+00 3.485704040189191444e-03
-2.087799999999788270e+00 6.845000000000254659e+00 1.992834489889823337e-03
-1.931599999999889405e+00 6.845000000000254659e+00 2.798398608012148993e-03
-1.775299999999788270e+00 6.845000000000254659e+00 2.207105178285732536e-03
-1.619099999999889405e+00 6.845000000000254659e+00 4.322881866435503845e-03
-1.501900000000205182e+00 6.845000000000254659e+00 4.630822801124707087e-03
-1.345600000000104046e+00 6.845000000000254659e+00 3.532539163335838249e-03
-1.189400000000205182e+00 6.845000000000254659e+00 4.583987677978059415e-03
-1.033100000000104046e+00 6.845000000000254659e+00 5.224457987008455928e-03
-8.769000000002051820e-01 6.845000000000254659e+00 7.418683506428860354e-03
-7.206000000001040462e-01 6.845000000000254659e+00 6.840269735567772007e-03
-6.033999999999650754e-01 6.845000000000254659e+00 4.679999680428686276e-03
-4.472000000000662112e-01 6.845000000000254659e+00 1.315364433573576637e-02
-2.908999999999650754e-01 6.845000000000254659e+00 1.226026436171347850e-02
-1.347000000000662112e-01 6.845000000000254659e+00 1.309627130988112557e-02
2.160000000003492460e-02 6.845000000000254659e+00 1.518160516798557416e-02
1.777999999999337888e-01 6.845000000000254659e+00 1.598834016418656731e-02
2.950000000000727596e-01 6.845000000000254659e+00 2.301712127041959099e-02
4.511999999999716238e-01 6.845000000000254659e+00 2.304756410046491025e-02
6.075000000000727596e-01 6.845000000000254659e+00 2.633538974535952135e-02
7.636999999999716238e-01 6.845000000000254659e+00 2.713509947308851908e-02
8.809000000001105946e-01 6.845000000000254659e+00 3.004590237665261815e-02
1.037200000000211730e+00 6.845000000000254659e+00 2.821581993969739244e-02
1.193400000000110595e+00 6.845000000000254659e+00 2.371730636146196156e-02
1.349700000000211730e+00 6.845000000000254659e+00 2.515163200782802311e-02
1.505900000000110595e+00 6.845000000000254659e+00 2.563988816663181555e-02
1.662200000000211730e+00 6.845000000000254659e+00 2.614687837469426707e-02
1.818400000000110595e+00 6.845000000000254659e+00 2.319860737261284986e-02
1.935599999999794818e+00 6.845000000000254659e+00 2.709411874033519976e-02
2.091899999999895954e+00 6.845000000000254659e+00 2.354987079621270046e-02
2.248099999999794818e+00 6.845000000000254659e+00 2.149615064623223645e-02
2.404399999999895954e+00 6.845000000000254659e+00 1.950097440018508030e-02
2.560599999999794818e+00 6.845000000000254659e+00 2.082406662907785450e-02
2.716899999999895954e+00 6.845000000000254659e+00 2.087558526453916694e-02
2.834100000000034925e+00 6.845000000000254659e+00 1.612533289939050915e-02
2.990299999999933789e+00 6.845000000000254659e+00 1.711238311970609063e-02
3.146600000000034925e+00 6.845000000000254659e+00 1.581622108662264145e-02
3.302799999999933789e+00 6.845000000000254659e+00 1.920708400243987049e-02
3.459100000000034925e+00 6.845000000000254659e+00 1.958293586569171199e-02
3.576300000000173895e+00 6.845000000000254659e+00 1.570850030338535180e-02
3.732500000000072760e+00 6.845000000000254659e+00 1.278247598479859137e-02
3.888699999999971624e+00 6.845000000000254659e+00 1.528347156082953198e-02
4.045000000000072760e+00 6.845000000000254659e+00 1.771070181790450684e-02
4.201199999999971624e+00 6.845000000000254659e+00 1.785237806542310998e-02
4.357500000000072760e+00 6.845000000000254659e+00 1.904081931526927299e-02
4.474700000000211730e+00 6.845000000000254659e+00 1.478701925547507706e-02
4.630900000000110595e+00 6.845000000000254659e+00 2.042245544809535504e-02
4.787200000000211730e+00 6.845000000000254659e+00 1.760415191274588426e-02
4.943400000000110595e+00 6.845000000000254659e+00 2.474182468029486118e-02
5.099700000000211730e+00 6.845000000000254659e+00 2.621244754709957381e-02
5.255900000000110595e+00 6.845000000000254659e+00 3.409011526036557355e-02
5.373099999999794818e+00 6.845000000000254659e+00 3.906517621661813322e-02
5.529399999999895954e+00 6.845000000000254659e+00 5.100930349709174166e-02
5.685599999999794818e+00 6.845000000000254659e+00 5.062174285305324345e-02
5.841899999999895954e+00 6.845000000000254659e+00 5.913870999727097177e-02
5.998099999999794818e+00 6.845000000000254659e+00 7.008524915472101602e-02
6.115299999999933789e+00 6.845000000000254659e+00 7.630378263051704191e-02
6.271600000000034925e+00 6.845000000000254659e+00 8.876895065599710311e-02
6.427799999999933789e+00 6.845000000000254659e+00 9.529659594456099669e-02
6.584100000000034925e+00 6.845000000000254659e+00 1.016685144486623033e-01
6.740299999999933789e+00 6.845000000000254659e+00 9.691474944927765123e-02
6.857500000000072760e+00 6.845000000000254659e+00 1.009074436975292838e-01
7.013800000000173895e+00 6.845000000000254659e+00 9.549213258369824986e-02
7.170000000000072760e+00 6.845000000000254659e+00 1.052115915147061320e-01
7.326199999999971624e+00 6.845000000000254659e+00 9.310471218129794113e-02
7.482500000000072760e+00 6.845000000000254659e+00 8.712269607739245303e-02
7.638699999999971624e+00 6.845000000000254659e+00 9.714424155269622829e-02
7.755900000000110595e+00 6.845000000000254659e+00 9.740885999847477550e-02
7.912200000000211730e+00 6.845000000000254659e+00 8.649510542722739503e-02
8.068400000000110595e+00 6.845000000000254659e+00 8.397186316770179071e-02
8.224700000000211730e+00 6.845000000000254659e+00 7.171979495253898162e-02
8.380900000000110595e+00 6.845000000000254659e+00 7.166125104860567030e-02
8.537200000000211730e+00 6.845000000000254659e+00 5.945835971274683607e-02
8.654399999999895954e+00 6.845000000000254659e+00 6.314077127015194080e-02
-3.142499999999927240e+00 7.313799999999901047e+00 1.519799746108690085e-03
-2.986300000000028376e+00 7.313799999999901047e+00 1.092429247395537662e-03
-2.829999999999927240e+00 7.313799999999901047e+00 2.159099177060419539e-03
-2.673800000000028376e+00 7.313799999999901047e+00 1.734070434504599500e-03
-2.517499999999927240e+00 7.313799999999901047e+00 3.325293743411926201e-03
-2.361199999999826105e+00 7.313799999999901047e+00 1.994005367968489529e-03
-2.244099999999889405e+00 7.313799999999901047e+00 1.000000000000000082e-05
-2.087799999999788270e+00 7.313799999999901047e+00 2.944758367845420367e-03
-1.931599999999889405e+00 7.313799999999901047e+00 3.273775107950614195e-03
-1.775299999999788270e+00 7.313799999999901047e+00 1.830082436955225711e-03
-1.619099999999889405e+00 7.313799999999901047e+00 3.421305745862552195e-03
-1.501900000000205182e+00 7.313799999999901047e+00 2.304288058815024721e-03
-1.345600000000104046e+00 7.313799999999901047e+00 4.064117811050279791e-03
-1.189400000000205182e+00 7.313799999999901047e+00 3.466969990930532809e-03
-1.033100000000104046e+00 7.313799999999901047e+00 4.012599175588969086e-03
-8.769000000002051820e-01 7.313799999999901047e+00 4.533639920595414034e-03
-7.206000000001040462e-01 7.313799999999901047e+00 6.174040108806720141e-03
-6.033999999999650754e-01 7.313799999999901047e+00 5.917617809578829338e-03
-4.472000000000662112e-01 7.313799999999901047e+00 4.437627918144788908e-03
-2.908999999999650754e-01 7.313799999999901047e+00 6.788751100106459567e-03
-1.347000000000662112e-01 7.313799999999901047e+00 1.130365697144321627e-02
2.160000000003492460e-02 7.313799999999901047e+00 1.399433479621807822e-02
1.777999999999337888e-01 7.313799999999901047e+00 1.198979152554159253e-02
2.950000000000727596e-01 7.313799999999901047e+00 1.449664149196586496e-02
4.511999999999716238e-01 7.313799999999901047e+00 2.037562032494871084e-02
6.075000000000727596e-01 7.313799999999901047e+00 1.874927067368139730e-02
7.636999999999716238e-01 7.313799999999901047e+00 2.048334110818600048e-02
8.809000000001105946e-01 7.313799999999901047e+00 2.536824445238126252e-02
1.037200000000211730e+00 7.313799999999901047e+00 2.231225266706255914e-02
1.193400000000110595e+00 7.313799999999901047e+00 2.935859694447557830e-02
1.349700000000211730e+00 7.313799999999901047e+00 2.483549492658815652e-02
1.505900000000110595e+00 7.313799999999901047e+00 2.676041848791534117e-02
1.662200000000211730e+00 7.313799999999901047e+00 2.656605272685675853e-02
1.818400000000110595e+00 7.313799999999901047e+00 2.692785405316460226e-02
1.935599999999794818e+00 7.313799999999901047e+00 2.700630288443523624e-02
2.091899999999895954e+00 7.313799999999901047e+00 2.563754641047448143e-02
2.248099999999794818e+00 7.313799999999901047e+00 2.512704356817603568e-02
2.404399999999895954e+00 7.313799999999901047e+00 2.246329593921049181e-02
2.560599999999794818e+00 7.313799999999901047e+00 2.417277793406310410e-02
2.716899999999895954e+00 7.313799999999901047e+00 2.165187743069483736e-02
2.834100000000034925e+00 7.313799999999901047e+00 1.545559063839345958e-02
2.990299999999933789e+00 7.313799999999901047e+00 1.569210801028402685e-02
3.146600000000034925e+00 7.313799999999901047e+00 1.906657863299993094e-02
3.302799999999933789e+00 7.313799999999901047e+00 1.344753473348097444e-02
3.459100000000034925e+00 7.313799999999901047e+00 1.318877067809575213e-02
3.576300000000173895e+00 7.313799999999901047e+00 1.258225583334667518e-02
3.732500000000072760e+00 7.313799999999901047e+00 1.399550567429674354e-02
3.888699999999971624e+00 7.313799999999901047e+00 1.728918570958468473e-02
4.045000000000072760e+00 7.313799999999901047e+00 1.384680415830613978e-02
4.201199999999971624e+00 7.313799999999901047e+00 1.278364686287725670e-02
4.357500000000072760e+00 7.313799999999901047e+00 1.216893587157751554e-02
4.474700000000211730e+00 7.313799999999901047e+00 9.509871754926641635e-03
4.630900000000110595e+00 7.313799999999901047e+00 1.754794976496990705e-02
4.787200000000211730e+00 7.313799999999901047e+00 1.714633858398740759e-02
4.943400000000110595e+00 7.313799999999901047e+00 1.571786732801468134e-02
5.099700000000211730e+00 7.313799999999901047e+00 1.686884047934352968e-02
5.255900000000110595e+00 7.313799999999901047e+00 1.690982121209684205e-02
5.373099999999794818e+00 7.313799999999901047e+00 2.271854736035971989e-02
5.529399999999895954e+00 7.313799999999901047e+00 1.725405936722469724e-02
5.685599999999794818e+00 7.313799999999901047e+00 2.530384615805462284e-02
5.841899999999895954e+00 7.313799999999901047e+00 3.021802145421654054e-02
5.998099999999794818e+00 7.313799999999901047e+00 3.521298733780642981e-02
6.115299999999933789e+00 7.313799999999901047e+00 3.823502365884381970e-02
6.271600000000034925e+00 7.313799999999901047e+00 4.897197564021260607e-02
6.427799999999933789e+00 7.313799999999901047e+00 6.258226242662817684e-02
6.584100000000034925e+00 7.313799999999901047e+00 6.433389603231277898e-02
6.740299999999933789e+00 7.313799999999901047e+00 8.125893865943227545e-02
6.857500000000072760e+00 7.313799999999901047e+00 7.884224630506529718e-02
7.013800000000173895e+00 7.313799999999901047e+00 9.023371913240847697e-02
7.170000000000072760e+00 7.313799999999901047e+00 8.562865564901442350e-02
7.326199999999971624e+00 7.313799999999901047e+00 9.058849519024433916e-02
7.482500000000072760e+00 7.313799999999901047e+00 8.827601098487863895e-02
7.638699999999971624e+00 7.313799999999901047e+00 8.249070239818909189e-02
7.755900000000110595e+00 7.313799999999901047e+00 8.263120776762902797e-02
7.912200000000211730e+00 7.313799999999901047e+00 8.009157321500211257e-02
8.068400000000110595e+00 7.313799999999901047e+00 9.006394181100188523e-02
8.224700000000211730e+00 7.313799999999901047e+00 8.226003941669185471e-02
8.380900000000110595e+00 7.313799999999901047e+00 7.454278200020311718e-02
8.537200000000211730e+00 7.313799999999901047e+00 6.764513923878069657e-02
8.654399999999895954e+00 7.313799999999901047e+00 6.753039318707142191e-02
-3.142499999999927240e+00 7.860599999999976717e+00 1.908531268225858773e-04
-2.986300000000028376e+00 7.860599999999976717e+00 1.000000000000000082e-05
-2.829999999999927240e+00 7.860599999999976717e+00 1.879259316259204466e-03
-2.673800000000028376e+00 7.860599999999976717e+00 1.044423246170224666e-03
-2.517499999999927240e+00 7.860599999999976717e+00 3.901365758115682598e-03
-2.361199999999826105e+00 7.860599999999976717e+00 1.519799746108690085e-03
-2.244099999999889405e+00 7.860599999999976717e+00 1.638058432053973506e-03
-2.087799999999788270e+00 7.860599999999976717e+00 7.821465565490023615e-04
-1.931599999999889405e+00 7.860599999999976717e+00 2.732829435606843552e-03
-1.775299999999788270e+00 7.860599999999976717e+00 1.735241312583265692e-03
-1.619099999999889405e+00 7.860599999999976717e+00 1.257523056487467672e-03
-1.501900000000205182e+00 7.860599999999976717e+00 1.209517055262154892e-03
-1.345600000000104046e+00 7.860599999999976717e+00 2.044353125351134910e-03
-1.189400000000205182e+00 7.860599999999976717e+00 3.161370812398661950e-03
-1.033100000000104046e+00 7.860599999999976717e+00 2.588811431930904561e-03
-8.769000000002051820e-01 7.860599999999976717e+00 4.535981676752746418e-03
-7.206000000001040462e-01 7.860599999999976717e+00 4.206964936647552590e-03
-6.033999999999650754e-01 7.860599999999976717e+00 4.942276370049908038e-03
-4.472000000000662112e-01 7.860599999999976717e+00 6.772358807005133749e-03
-2.908999999999650754e-01 7.860599999999976717e+00 6.412899236854618934e-03
-1.347000000000662112e-01 7.860599999999976717e+00 8.341335432417803022e-03
2.160000000003492460e-02 7.860599999999976717e+00 6.177552743042718716e-03
1.777999999999337888e-01 7.860599999999976717e+00 1.126501799484723280e-02
2.950000000000727596e-01 7.860599999999976717e+00 1.187036196151764270e-02
4.511999999999716238e-01 7.860599999999976717e+00 1.207175299104822422e-02
6.075000000000727596e-01 7.860599999999976717e+00 1.501768223697231251e-02
7.636999999999716238e-01 7.860599999999976717e+00 1.894949082513331523e-02
8.809000000001105946e-01 7.860599999999976717e+00 1.470037427765377887e-02
1.037200000000211730e+00 7.860599999999976717e+00 2.117181741844170739e-02
1.193400000000110595e+00 7.860599999999976717e+00 1.890499745814399821e-02
1.349700000000211730e+00 7.860599999999976717e+00 1.853851261952148624e-02
1.505900000000110595e+00 7.860599999999976717e+00 2.208627319787998672e-02
1.662200000000211730e+00 7.860599999999976717e+00 2.170456694423481686e-02
1.818400000000110595e+00 7.860599999999976717e+00 1.938505747039713165e-02
1.935599999999794818e+00 7.860599999999976717e+00 2.330984079008613721e-02
2.091899999999895954e+00 7.860599999999976717e+00 2.426527730227773239e-02
2.248099999999794818e+00 7.860599999999976717e+00 2.229820213011856136e-02
2.404399999999895954e+00 7.860599999999976717e+00 2.306395639356623867e-02
2.560599999999794818e+00 7.860599999999976717e+00 1.870126467245608604e-02
2.716899999999895954e+00 7.860599999999976717e+00 1.890499745814399821e-02
2.834100000000034925e+00 7.860599999999976717e+00 2.126548766473499927e-02
2.990299999999933789e+00 7.860599999999976717e+00 1.701168760494079987e-02
3.146600000000034925e+00 7.860599999999976717e+00 1.784535279695111457e-02
3.302799999999933789e+00 7.860599999999976717e+00 1.944945576472377133e-02
3.459100000000034925e+00 7.860599999999976717e+00 1.196754484204693401e-02
3.576300000000173895e+00 7.860599999999976717e+00 1.259045197989733765e-02
3.732500000000072760e+00 7.860599999999976717e+00 1.281526057100124301e-02
3.888699999999971624e+00 7.860599999999976717e+00 1.038803031392626988e-02
4.045000000000072760e+00 7.860599999999976717e+00 1.301665160053182453e-02
4.201199999999971624e+00 7.860599999999976717e+00 1.123574604288057888e-02
4.357500000000072760e+00 7.860599999999976717e+00 1.330234585172637013e-02
4.474700000000211730e+00 7.860599999999976717e+00 1.404234079744338948e-02
4.630900000000110595e+00 7.860599999999976717e+00 1.370161527655153373e-02
4.787200000000211730e+00 7.860599999999976717e+00 1.203311401445224076e-02
4.943400000000110595e+00 7.860599999999976717e+00 1.000398230412376591e-02
5.099700000000211730e+00 7.860599999999976717e+00 1.614523782672783528e-02
5.255900000000110595e+00 7.860599999999976717e+00 1.420860548461398698e-02
5.373099999999794818e+00 7.860599999999976717e+00 1.287731710917055031e-02
5.529399999999895954e+00 7.860599999999976717e+00 1.385148767062080455e-02
5.685599999999794818e+00 7.860599999999976717e+00 1.291010169537320194e-02
5.841899999999895954e+00 7.860599999999976717e+00 1.470505778996844364e-02
5.998099999999794818e+00 7.860599999999976717e+00 1.864389164660144524e-02
6.115299999999933789e+00 7.860599999999976717e+00 2.223380383579192515e-02
6.271600000000034925e+00 7.860599999999976717e+00 2.605320812840097519e-02
6.427799999999933789e+00 7.860599999999976717e+00 3.027188184583518710e-02
6.584100000000034925e+00 7.860599999999976717e+00 3.784863389288398161e-02
6.740299999999933789e+00 7.860599999999976717e+00 3.611456345837937842e-02
6.857500000000072760e+00 7.860599999999976717e+00 4.648854323536166094e-02
7.013800000000173895e+00 7.860599999999976717e+00 5.326090204236679643e-02
7.170000000000072760e+00 7.860599999999976717e+00 6.215606280599370037e-02
7.326199999999971624e+00 7.860599999999976717e+00 7.417161364926594391e-02
7.482500000000072760e+00 7.860599999999976717e+00 6.861462628791629992e-02
7.638699999999971624e+00 7.860599999999976717e+00 7.634944687558502252e-02
7.755900000000110595e+00 7.860599999999976717e+00 8.285601635873293680e-02
7.912200000000211730e+00 7.860599999999976717e+00 7.725687738655129255e-02
8.068400000000110595e+00 7.860599999999976717e+00 7.926610416954245342e-02
8.224700000000211730e+00 7.860599999999976717e+00 7.536356753334810810e-02
8.380900000000110595e+00 7.860599999999976717e+00 8.440274630065094930e-02
8.537200000000211730e+00 7.860599999999976717e+00 6.912630000829340926e-02
8.654399999999895954e+00 7.860599999999976717e+00 7.460483853837242274e-02
-3.142499999999927240e+00 8.329400000000077853e+00 2.047865759587133051e-03
-2.986300000000028376e+00 8.329400000000077853e+00 2.214130446757729687e-03
-2.829999999999927240e+00 8.329400000000077853e+00 2.262136447983042684e-03
-2.673800000000028376e+00 8.329400000000077853e+00 1.261035690723466248e-03
-2.517499999999927240e+00 8.329400000000077853e+00 8.805003151569606307e-04
-2.361199999999826105e+00 8.329400000000077853e+00 9.273354383036075442e-04
-2.244099999999889405e+00 8.329400000000077853e+00 1.354705937016760075e-03
-2.087799999999788270e+00 8.329400000000077853e+00 8.324943139316476337e-04
-1.931599999999889405e+00 8.329400000000077853e+00 9.964172449449116686e-04
-1.775299999999788270e+00 8.329400000000077853e+00 2.879189195440114927e-03
-1.619099999999889405e+00 8.329400000000077853e+00 2.853429877709459141e-03
-1.501900000000205182e+00 8.329400000000077853e+00 3.331148133805256727e-03
-1.345600000000104046e+00 8.329400000000077853e+00 1.783247313808578689e-03
-1.189400000000205182e+00 8.329400000000077853e+00 2.162611811296418114e-03
-1.033100000000104046e+00 8.329400000000077853e+00 1.424958621736730283e-03
-8.769000000002051820e-01 8.329400000000077853e+00 6.490177190046586726e-03
-7.206000000001040462e-01 8.329400000000077853e+00 2.779664558753490358e-03
-6.033999999999650754e-01 8.329400000000077853e+00 4.753764999384654626e-03
-4.472000000000662112e-01 8.329400000000077853e+00 3.327635499569258585e-03
-2.908999999999650754e-01 8.329400000000077853e+00 5.679929559609595870e-03
-1.347000000000662112e-01 8.329400000000077853e+00 6.949161396883726111e-03
2.160000000003492460e-02 8.329400000000077853e+00 7.875325957108667355e-03
1.777999999999337888e-01 8.329400000000077853e+00 5.896542004162837886e-03
2.950000000000727596e-01 8.329400000000077853e+00 7.541625704688807892e-03
4.511999999999716238e-01 8.329400000000077853e+00 8.628200561691015680e-03
6.075000000000727596e-01 8.329400000000077853e+00 1.088682437543805892e-02
7.636999999999716238e-01 8.329400000000077853e+00 1.062454768581683716e-02
8.809000000001105946e-01 8.329400000000077853e+00 9.078988621977489987e-03
1.037200000000211730e+00 8.329400000000077853e+00 1.758658874156588878e-02
1.193400000000110595e+00 8.329400000000077853e+00 1.382338659673281595e-02
1.349700000000211730e+00 8.329400000000077853e+00 1.143011180393916325e-02
1.505900000000110595e+00 8.329400000000077853e+00 1.522375677881755707e-02
1.662200000000211730e+00 8.329400000000077853e+00 1.633140744123575544e-02
1.818400000000110595e+00 8.329400000000077853e+00 2.032293081140873134e-02
1.935599999999794818e+00 8.329400000000077853e+00 1.929255810218250336e-02
2.091899999999895954e+00 8.329400000000077853e+00 2.052080920670331515e-02
2.248099999999794818e+00 8.329400000000077853e+00 1.814743934124698685e-02
2.404399999999895954e+00 8.329400000000077853e+00 1.952556283983706772e-02
2.560599999999794818e+00 8.329400000000077853e+00 1.979369391985162305e-02
2.716899999999895954e+00 8.329400000000077853e+00 2.031356378677940527e-02
2.834100000000034925e+00 8.329400000000077853e+00 2.282860989975434018e-02
2.990299999999933789e+00 8.329400000000077853e+00 1.954312601101706320e-02
3.146600000000034925e+00 8.329400000000077853e+00 1.779383416148980213e-02
3.302799999999933789e+00 8.329400000000077853e+00 1.907945829186526165e-02
3.459100000000034925e+00 8.329400000000077853e+00 1.736178015046198342e-02
3.576300000000173895e+00 8.329400000000077853e+00 1.527293365812153712e-02
3.732500000000072760e+00 8.329400000000077853e+00 1.297801262393583933e-02
3.888699999999971624e+00 8.329400000000077853e+00 1.406458748093804799e-02
4.045000000000072760e+00 8.329400000000077853e+00 1.094419740129270145e-02
4.201199999999971624e+00 8.329400000000077853e+00 1.313022677416244427e-02
4.357500000000072760e+00 8.329400000000077853e+00 7.800389760074031946e-03
4.474700000000211730e+00 8.329400000000077853e+00 1.145470024359115241e-02
4.630900000000110595e+00 8.329400000000077853e+00 1.019951894326101734e-02
4.787200000000211730e+00 8.329400000000077853e+00 9.746389126817207177e-03
4.943400000000110595e+00 8.329400000000077853e+00 1.020537333365434743e-02
5.099700000000211730e+00 8.329400000000077853e+00 8.745288369557633126e-03
5.255900000000110595e+00 8.329400000000077853e+00 1.149919361058046770e-02
5.373099999999794818e+00 8.329400000000077853e+00 9.244082431069422165e-03
5.529399999999895954e+00 8.329400000000077853e+00 1.036461275235294778e-02
5.685599999999794818e+00 8.329400000000077853e+00 1.263962885920131771e-02
5.841899999999895954e+00 8.329400000000077853e+00 1.349202810047028973e-02
5.998099999999794818e+00 8.329400000000077853e+00 1.272744471510128123e-02
6.115299999999933789e+00 8.329400000000077853e+00 1.251902841709870255e-02
6.271600000000034925e+00 8.329400000000077853e+00 1.156359190490710565e-02
6.427799999999933789e+00 8.329400000000077853e+00 1.672013896335292418e-02
6.584100000000034925e+00 8.329400000000077853e+00 1.450366676043786038e-02
6.740299999999933789e+00 8.329400000000077853e+00 2.316933542064619420e-02
6.857500000000072760e+00 8.329400000000077853e+00 2.506498703000672665e-02
7.013800000000173895e+00 8.329400000000077853e+00 2.703089132408722714e-02
7.170000000000072760e+00 8.329400000000077853e+00 3.025197691849786097e-02
7.326199999999971624e+00 8.329400000000077853e+00 4.214341468543150032e-02
7.482500000000072760e+00 8.329400000000077853e+00 4.625202586347108846e-02
7.638699999999971624e+00 8.329400000000077853e+00 4.897080476213393901e-02
7.755900000000110595e+00 8.329400000000077853e+00 6.018898763383452588e-02
7.912200000000211730e+00 8.329400000000077853e+00 6.735359059719282782e-02
8.068400000000110595e+00 8.329400000000077853e+00 6.503993551374846749e-02
8.224700000000211730e+00 8.329400000000077853e+00 6.374494435874368536e-02
8.380900000000110595e+00 8.329400000000077853e+00 7.607429052709846484e-02
8.537200000000211730e+00 8.329400000000077853e+00 6.291596267904804585e-02
8.654399999999895954e+00 8.329400000000077853e+00 6.288434897092405607e-02
-3.142499999999927240e+00 8.798099999999976717e+00 8.336651920103138255e-04
-2.986300000000028376e+00 8.798099999999976717e+00 6.182236255357383267e-04
-2.829999999999927240e+00 8.798099999999976717e+00 1.259864812644800273e-03
-2.673800000000028376e+00 8.798099999999976717e+00 1.474135501040709471e-03
-2.517499999999927240e+00 8.798099999999976717e+00 1.618153504716648679e-03
-2.361199999999826105e+00 8.798099999999976717e+00 1.520970624187356277e-03
-2.244099999999889405e+00 8.798099999999976717e+00 1.142777004778183043e-03
-2.087799999999788270e+00 8.798099999999976717e+00 1.568976625412669273e-03
-1.931599999999889405e+00 8.798099999999976717e+00 2.427230257074972693e-03
-1.775299999999788270e+00 8.798099999999976717e+00 1.211858811419487059e-03
-1.619099999999889405e+00 8.798099999999976717e+00 1.735241312583265692e-03
-1.501900000000205182e+00 8.798099999999976717e+00 1.783247313808578689e-03
-1.345600000000104046e+00 8.798099999999976717e+00 2.543147186862923514e-03
-1.189400000000205182e+00 8.798099999999976717e+00 3.284313010658609921e-03
-1.033100000000104046e+00 8.798099999999976717e+00 1.686064433279286286e-03
-8.769000000002051820e-01 8.798099999999976717e+00 4.658923875012694824e-03
-7.206000000001040462e-01 8.798099999999976717e+00 2.685994312460196314e-03
-6.033999999999650754e-01 8.798099999999976717e+00 4.087535372623602760e-03
-4.472000000000662112e-01 8.798099999999976717e+00 4.446994942774117575e-03
-2.908999999999650754e-01 8.798099999999976717e+00 5.966794688882807660e-03
-1.347000000000662112e-01 8.798099999999976717e+00 4.490317431684766672e-03
2.160000000003492460e-02 8.798099999999976717e+00 4.538323432910079669e-03
1.777999999999337888e-01 8.798099999999976717e+00 4.656582118855362440e-03
2.950000000000727596e-01 8.798099999999976717e+00 7.532258680059478358e-03
4.511999999999716238e-01 8.798099999999976717e+00 4.402501575784804021e-03
6.075000000000727596e-01 8.798099999999976717e+00 6.636536949879858101e-03
7.636999999999716238e-01 8.798099999999976717e+00 7.299253942404910524e-03
8.809000000001105946e-01 8.798099999999976717e+00 9.744047370659876528e-03
1.037200000000211730e+00 8.798099999999976717e+00 1.016907611321569635e-02
1.193400000000110595e+00 8.798099999999976717e+00 9.493479461825314950e-03
1.349700000000211730e+00 8.798099999999976717e+00 1.426597851046862951e-02
1.505900000000110595e+00 8.798099999999976717e+00 1.568274098565469732e-02
1.662200000000211730e+00 8.798099999999976717e+00 1.642390680945038373e-02
1.818400000000110595e+00 8.798099999999976717e+00 1.302484774708248874e-02
1.935599999999794818e+00 8.798099999999976717e+00 1.269231837274129547e-02
2.091899999999895954e+00 8.798099999999976717e+00 1.194295640239494485e-02
2.248099999999794818e+00 8.798099999999976717e+00 1.439126246488590943e-02
2.404399999999895954e+00 8.798099999999976717e+00 1.553872298197875659e-02
2.560599999999794818e+00 8.798099999999976717e+00 2.031824729909406657e-02
2.716899999999895954e+00 8.798099999999976717e+00 1.879142228451338020e-02
2.834100000000034925e+00 8.798099999999976717e+00 2.268927540839306423e-02
2.990299999999933789e+00 8.798099999999976717e+00 1.895066170321197882e-02
3.146600000000034925e+00 8.798099999999976717e+00 1.431749714592994022e-02
3.302799999999933789e+00 8.798099999999976717e+00 1.441350914838056621e-02
3.459100000000034925e+00 8.798099999999976717e+00 1.386553820756479885e-02
3.576300000000173895e+00 8.798099999999976717e+00 1.170526815242571399e-02
3.732500000000072760e+00 8.798099999999976717e+00 1.107065223378864670e-02
3.888699999999971624e+00 8.798099999999976717e+00 1.423436480234464147e-02
4.045000000000072760e+00 8.798099999999976717e+00 9.426739411341342884e-03
4.201199999999971624e+00 8.798099999999976717e+00 1.331522551059169911e-02
4.357500000000072760e+00 8.798099999999976717e+00 1.231997914372545168e-02
4.474700000000211730e+00 8.798099999999976717e+00 8.097792792055240330e-03
4.630900000000110595e+00 8.798099999999976717e+00 1.002037459722509259e-02
4.787200000000211730e+00 8.798099999999976717e+00 8.418613385609771682e-03
4.943400000000110595e+00 8.798099999999976717e+00 9.987590011022439221e-03
5.099700000000211730e+00 8.798099999999976717e+00 7.615391023644777109e-03
5.255900000000110595e+00 8.798099999999976717e+00 5.691638340396257788e-03
5.373099999999794818e+00 8.798099999999976717e+00 8.586048950859034509e-03
5.529399999999895954e+00 8.798099999999976717e+00 7.020584959682362076e-03
5.685599999999794818e+00 8.798099999999976717e+00 8.892819007469569825e-03
5.841899999999895954e+00 8.798099999999976717e+00 7.469031263811505734e-03
5.998099999999794818e+00 8.798099999999976717e+00 6.857832906747764017e-03
6.115299999999933789e+00 8.798099999999976717e+00 8.555606120813711787e-03
6.271600000000034925e+00 8.798099999999976717e+00 1.192305147505762046e-02
6.427799999999933789e+00 8.798099999999976717e+00 1.096527320670869290e-02
6.584100000000034925e+00 8.798099999999976717e+00 9.011077693414852596e-03
6.740299999999933789e+00 8.798099999999976717e+00 1.441585090453789859e-02
6.857500000000072760e+00 8.798099999999976717e+00 1.024284143217166557e-02
7.013800000000173895e+00 8.798099999999976717e+00 1.961806220805169948e-02
7.170000000000072760e+00 8.798099999999976717e+00 1.906892038915726506e-02
7.326199999999971624e+00 8.798099999999976717e+00 1.939442449502646118e-02
7.482500000000072760e+00 8.798099999999976717e+00 2.450413643032562858e-02
7.638699999999971624e+00 8.798099999999976717e+00 2.651804672563144380e-02
7.755900000000110595e+00 8.798099999999976717e+00 3.029529940740851440e-02
7.912200000000211730e+00 8.798099999999976717e+00 4.333653944759232463e-02
8.068400000000110595e+00 8.798099999999976717e+00 4.445238625656118547e-02
8.224700000000211730e+00 8.798099999999976717e+00 5.417652869988373587e-02
8.380900000000110595e+00 8.798099999999976717e+00 5.881203501332311206e-02
8.537200000000211730e+00 8.798099999999976717e+00 6.003208997129325791e-02
8.654399999999895954e+00 8.798099999999976717e+00 6.711238971298759404e-02
-3.142499999999927240e+00 9.345000000000254659e+00 1.000000000000000082e-05
-2.986300000000028376e+00 9.345000000000254659e+00 1.168536322508838612e-03
-2.829999999999927240e+00 9.345000000000254659e+00 1.572489259648667849e-03
-2.673800000000028376e+00 9.345000000000254659e+00 5.725593804677577133e-04
-2.517499999999927240e+00 9.345000000000254659e+00 7.856591907850008286e-04
-2.361199999999826105e+00 9.345000000000254659e+00 1.881601072416537066e-03
-2.244099999999889405e+00 9.345000000000254659e+00 6.650587486823852403e-04
-2.087799999999788270e+00 9.345000000000254659e+00 1.000000000000000082e-05
-1.931599999999889405e+00 9.345000000000254659e+00 1.476477257198041855e-03
-1.775299999999788270e+00 9.345000000000254659e+00 8.805003151569606307e-04
-1.619099999999889405e+00 9.345000000000254659e+00 2.311313327287021872e-03
-1.501900000000205182e+00 9.345000000000254659e+00 5.702176243104253297e-04
-1.345600000000104046e+00 9.345000000000254659e+00 3.094630761914690317e-03
-1.189400000000205182e+00 9.345000000000254659e+00 3.166054324713326717e-03
-1.033100000000104046e+00 9.345000000000254659e+00 2.855771633866791091e-03
-8.769000000002051820e-01 9.345000000000254659e+00 2.832354072293468122e-03
-7.206000000001040462e-01 9.345000000000254659e+00 2.307800693051023297e-03
-6.033999999999650754e-01 9.345000000000254659e+00 2.427230257074972693e-03
-4.472000000000662112e-01 9.345000000000254659e+00 5.307590330593753812e-03
-2.908999999999650754e-01 9.345000000000254659e+00 3.376812378873237774e-03
-1.347000000000662112e-01 9.345000000000254659e+00 2.474065380221619499e-03
2.160000000003492460e-02 9.345000000000254659e+00 3.902536636194348357e-03
1.777999999999337888e-01 9.345000000000254659e+00 4.134370495770250432e-03
2.950000000000727596e-01 9.345000000000254659e+00 4.495000943999431439e-03
4.511999999999716238e-01 9.345000000000254659e+00 2.522071381446932496e-03
6.075000000000727596e-01 9.345000000000254659e+00 7.369506627124880298e-03
7.636999999999716238e-01 9.345000000000254659e+00 3.947030003183662344e-03
8.809000000001105946e-01 9.345000000000254659e+00 8.353044213204464941e-03
1.037200000000211730e+00 9.345000000000254659e+00 7.442101068002184190e-03
1.193400000000110595e+00 9.345000000000254659e+00 1.037280889890361026e-02
1.349700000000211730e+00 9.345000000000254659e+00 9.134019891674800135e-03
1.505900000000110595e+00 9.345000000000254659e+00 8.447885337576425610e-03
1.662200000000211730e+00 9.345000000000254659e+00 9.629301318950591465e-03
1.818400000000110595e+00 9.345000000000254659e+00 9.879869227785151309e-03
1.935599999999794818e+00 9.345000000000254659e+00 9.801420396514519059e-03
2.091899999999895954e+00 9.345000000000254659e+00 1.230124509446679434e-02
2.248099999999794818e+00 9.345000000000254659e+00 1.163033195539107771e-02
2.404399999999895954e+00 9.345000000000254659e+00 1.214786006616152408e-02
2.560599999999794818e+00 9.345000000000254659e+00 1.115495545545261251e-02
2.716899999999895954e+00 9.345000000000254659e+00 1.456689417668583647e-02
2.834100000000034925e+00 9.345000000000254659e+00 1.711706663202075540e-02
2.990299999999933789e+00 9.345000000000254659e+00 1.515233321601892023e-02
3.146600000000034925e+00 9.345000000000254659e+00 1.359623624947157994e-02
3.302799999999933789e+00 9.345000000000254659e+00 1.408449240827537238e-02
3.459100000000034925e+00 9.345000000000254659e+00 1.663817749784629249e-02
3.576300000000173895e+00 9.345000000000254659e+00 1.420977636269265230e-02
3.732500000000072760e+00 9.345000000000254659e+00 1.401775235779140032e-02
3.888699999999971624e+00 9.345000000000254659e+00 1.146757990245647965e-02
4.045000000000072760e+00 9.345000000000254659e+00 9.540314584971962622e-03
4.201199999999971624e+00 9.345000000000254659e+00 1.236330163263610164e-02
4.357500000000072760e+00 9.345000000000254659e+00 1.121467023746458742e-02
4.474700000000211730e+00 9.345000000000254659e+00 1.156359190490710565e-02
4.630900000000110595e+00 9.345000000000254659e+00 1.256820529640268087e-02
4.787200000000211730e+00 9.345000000000254659e+00 1.089150788775272369e-02
4.943400000000110595e+00 9.345000000000254659e+00 8.664497782129666759e-03
5.099700000000211730e+00 9.345000000000254659e+00 8.374120018620456393e-03
5.255900000000110595e+00 9.345000000000254659e+00 7.620074535959441876e-03
5.373099999999794818e+00 9.345000000000254659e+00 9.117627598573473449e-03
5.529399999999895954e+00 9.345000000000254659e+00 8.232443771101849786e-03
5.685599999999794818e+00 9.345000000000254659e+00 7.446784580316848957e-03
5.841899999999895954e+00 9.345000000000254659e+00 5.619043899518954763e-03
5.998099999999794818e+00 9.345000000000254659e+00 6.904668029894411689e-03
6.115299999999933789e+00 9.345000000000254659e+00 8.663326904050999699e-03
6.271600000000034925e+00 9.345000000000254659e+00 6.902326273737079305e-03
6.427799999999933789e+00 9.345000000000254659e+00 5.266609597840437966e-03
6.584100000000034925e+00 9.345000000000254659e+00 6.522961776249240097e-03
6.740299999999933789e+00 9.345000000000254659e+00 9.446644338678669012e-03
6.857500000000072760e+00 9.345000000000254659e+00 7.682131074128749175e-03
7.013800000000173895e+00 9.345000000000254659e+00 7.541625704688807892e-03
7.170000000000072760e+00 9.345000000000254659e+00 9.227690137968095480e-03
7.326199999999971624e+00 9.345000000000254659e+00 7.991242886896617742e-03
7.482500000000072760e+00 9.345000000000254659e+00 1.083881837421274592e-02
7.638699999999971624e+00 9.345000000000254659e+00 1.409737206714069963e-02
7.755900000000110595e+00 9.345000000000254659e+00 1.401541060163406793e-02
7.912200000000211730e+00 9.345000000000254659e+00 1.710769960739142587e-02
8.068400000000110595e+00 9.345000000000254659e+00 2.747465411590170603e-02
8.224700000000211730e+00 9.345000000000254659e+00 3.412641248080422463e-02
8.380900000000110595e+00 9.345000000000254659e+00 3.306208430729667275e-02
8.537200000000211730e+00 9.345000000000254659e+00 3.417676023818686654e-02
8.654399999999895954e+00 9.345000000000254659e+00 4.302508587866712281e-02
