# Supplementary material for: Resonant inelastic X-ray scattering tools to count 5 f electrons of actinides and probe bond covalency
Source: Nat Commun. 2025 Feb 10;16:1221. doi: 10.1038/s41467-024-54574-7 (PMC11811144; doi:10.1038/s41467-024-54574-7)
Supplement: Supplementary file 3 — Source Data [file 41467_2024_54574_MOESM3_ESM.zip › Data_figures/Data_SI_figures/FigSI6/SI6_[Cp''$_3$U$^{/mathrm{IV}}$]$^{+}$ $/mathrm{(5f^2)}$_WLMap.txt]

# Ein | Eout | Intensity
-3.286899999999604916e+00 8.465599999999994907e+00 1.152204133717033745e-03
-3.130599999999958527e+00 8.465599999999994907e+00 4.368588645985046343e-03
-2.974399999999604916e+00 8.465599999999994907e+00 4.450444074789654952e-03
-2.818099999999958527e+00 8.465599999999994907e+00 4.364139981376101429e-03
-2.661899999999604916e+00 8.465599999999994907e+00 1.000000000000000082e-05
-2.505599999999958527e+00 8.465599999999994907e+00 6.897209609709997399e-03
-2.349399999999604916e+00 8.465599999999994907e+00 9.093070460685780294e-04
-2.232199999999920692e+00 8.465599999999994907e+00 1.000000000000000082e-05
-2.075899999999819556e+00 8.465599999999994907e+00 7.779824668124898576e-03
-1.919699999999920692e+00 8.465599999999994907e+00 5.913164998211125137e-03
-1.763399999999819556e+00 8.465599999999994907e+00 6.111575439770119793e-03
-1.607199999999920692e+00 8.465599999999994907e+00 4.097220104839336373e-03
-1.450899999999819556e+00 8.465599999999994907e+00 8.648203999791171867e-03
-1.333799999999882857e+00 8.465599999999994907e+00 1.000000000000000082e-05
-1.177499999999781721e+00 8.465599999999994907e+00 1.000000000000000082e-05
-1.021199999999680585e+00 8.465599999999994907e+00 2.097990229578969648e-03
-8.649999999997817213e-01 8.465599999999994907e+00 1.013227851333558215e-02
-7.087999999998828571e-01 8.465599999999994907e+00 6.269058166926810144e-03
-5.524999999997817213e-01 8.465599999999994907e+00 7.401688176364482064e-03
-3.962999999998828571e-01 8.465599999999994907e+00 6.334898403139212382e-03
-2.790999999997438863e-01 8.465599999999994907e+00 6.570677627413354371e-03
-1.227999999996427505e-01 8.465599999999994907e+00 2.328431056322376180e-03
3.340000000025611371e-02 8.465599999999994907e+00 1.177116655527131808e-02
1.897000000003572495e-01 8.465599999999994907e+00 1.195534127008168399e-02
3.459000000002561137e-01 8.465599999999994907e+00 3.561600885922229075e-03
5.022000000003572495e-01 8.465599999999994907e+00 1.233614696060746953e-02
6.584000000002561137e-01 8.465599999999994907e+00 6.092001315490757317e-03
8.147000000003572495e-01 8.465599999999994907e+00 4.252033633230659429e-03
9.319000000000414730e-01 8.465599999999994907e+00 1.025773085530786236e-02
1.088100000000395084e+00 8.465599999999994907e+00 9.732788431452225539e-03
1.244400000000041473e+00 8.465599999999994907e+00 9.744354959435486130e-03
1.400600000000395084e+00 8.465599999999994907e+00 8.487162340947325412e-03
1.556900000000041473e+00 8.465599999999994907e+00 1.975207086372057774e-02
1.713100000000395084e+00 8.465599999999994907e+00 1.229432951328337555e-02
1.869400000000041473e+00 8.465599999999994907e+00 1.301412344701085265e-02
1.986600000000180444e+00 8.465599999999994907e+00 1.527048613666830146e-02
2.142800000000079308e+00 8.465599999999994907e+00 1.309419940997188017e-02
2.299100000000180444e+00 8.465599999999994907e+00 1.444125505356075312e-02
2.455300000000079308e+00 8.465599999999994907e+00 1.636218843170366907e-02
2.611600000000180444e+00 8.465599999999994907e+00 9.827989854083672358e-03
2.767800000000079308e+00 8.465599999999994907e+00 2.393470532905168230e-02
2.924100000000180444e+00 8.465599999999994907e+00 1.732932811768854442e-02
3.080300000000079308e+00 8.465599999999994907e+00 1.106115968368352395e-02
3.197500000000218279e+00 8.465599999999994907e+00 1.842458934441106727e-02
3.353800000000319415e+00 8.465599999999994907e+00 4.356132385079997810e-03
3.510000000000218279e+00 8.465599999999994907e+00 4.936238250086566817e-03
3.666200000000117143e+00 8.465599999999994907e+00 5.934518588334065231e-03
3.822500000000218279e+00 8.465599999999994907e+00 8.101018252890805280e-03
3.978800000000319415e+00 8.465599999999994907e+00 8.958720789495609391e-03
4.135000000000218279e+00 8.465599999999994907e+00 1.270538612314999448e-02
4.252200000000357250e+00 8.465599999999994907e+00 8.906226547110044495e-03
4.408400000000256114e+00 8.465599999999994907e+00 1.055846058287261691e-02
4.564700000000357250e+00 8.465599999999994907e+00 7.718433096521442119e-03
4.720900000000256114e+00 8.465599999999994907e+00 2.337328385540268609e-03
4.877200000000357250e+00 8.465599999999994907e+00 4.575896416761933427e-03
5.033400000000256114e+00 8.465599999999994907e+00 5.947864582160904308e-03
5.189700000000357250e+00 8.465599999999994907e+00 3.775136787151640427e-03
5.306900000000041473e+00 8.465599999999994907e+00 8.173086619555730917e-03
5.463100000000395084e+00 8.465599999999994907e+00 1.886144820900957642e-02
5.619400000000041473e+00 8.465599999999994907e+00 5.186253201109335825e-03
5.775600000000395084e+00 8.465599999999994907e+00 1.271695265113325334e-02
5.931900000000041473e+00 8.465599999999994907e+00 7.451513219984677930e-03
6.088100000000395084e+00 8.465599999999994907e+00 8.914234143406148114e-03
6.244400000000041473e+00 8.465599999999994907e+00 3.925501650934017268e-03
6.361600000000180444e+00 8.465599999999994907e+00 8.298538961528011126e-03
6.556900000000041473e+00 8.465599999999994907e+00 8.187322346304358803e-03
6.674100000000180444e+00 8.465599999999994907e+00 1.069369998698457835e-02
6.830300000000079308e+00 8.465599999999994907e+00 1.309064047828472493e-02
6.986600000000180444e+00 8.465599999999994907e+00 3.071002152847655473e-02
7.142800000000079308e+00 8.465599999999994907e+00 3.228306933419988756e-02
7.299100000000180444e+00 8.465599999999994907e+00 3.370753174198442420e-02
7.416200000000117143e+00 8.465599999999994907e+00 4.341807685039191650e-02
7.611600000000180444e+00 8.465599999999994907e+00 6.328314379517972765e-02
7.728800000000319415e+00 8.465599999999994907e+00 7.288603122005071766e-02
7.885000000000218279e+00 8.465599999999994907e+00 8.219085811612233949e-02
8.041200000000117143e+00 8.465599999999994907e+00 8.215170986756360760e-02
8.197500000000218279e+00 8.465599999999994907e+00 9.238185900229602121e-02
8.353800000000319415e+00 8.465599999999994907e+00 9.988141780005731218e-02
8.510000000000218279e+00 8.465599999999994907e+00 9.958691620294506108e-02
8.666300000000319415e+00 8.465599999999994907e+00 9.602798451578821448e-02
8.822500000000218279e+00 8.465599999999994907e+00 6.209446061166933040e-02
8.939700000000357250e+00 8.465599999999994907e+00 5.522750192130017333e-02
9.095900000000256114e+00 8.465599999999994907e+00 5.555937230112754227e-02
9.252200000000357250e+00 8.465599999999994907e+00 5.696959898216345103e-02
9.408400000000256114e+00 8.465599999999994907e+00 6.454389534535504014e-02
9.564700000000357250e+00 8.465599999999994907e+00 5.531647521347909241e-02
9.720900000000256114e+00 8.465599999999994907e+00 3.737234164683420068e-02
9.877200000000357250e+00 8.465599999999994907e+00 3.551991770366905166e-02
9.994400000000041473e+00 8.465599999999994907e+00 3.418887725267238248e-02
1.015060000000039508e+01 8.465599999999994907e+00 2.695445886560427634e-02
1.030690000000004147e+01 8.465599999999994907e+00 3.670593168841407294e-02
1.046310000000039508e+01 8.465599999999994907e+00 1.829468833782984388e-02
1.061940000000004147e+01 8.465599999999994907e+00 1.981880083285476879e-02
-3.286899999999604916e+00 7.996900000000096043e+00 4.948694510991615350e-03
-3.130599999999958527e+00 7.996900000000096043e+00 2.165609931634949938e-03
-2.974399999999604916e+00 7.996900000000096043e+00 1.111276419314729874e-03
-2.818099999999958527e+00 7.996900000000096043e+00 1.000000000000000082e-05
-2.661899999999604916e+00 7.996900000000096043e+00 2.168279130400317667e-03
-2.505599999999958527e+00 7.996900000000096043e+00 2.403168621752670413e-03
-2.349399999999604916e+00 7.996900000000096043e+00 5.128420561193036339e-03
-2.232199999999920692e+00 7.996900000000096043e+00 1.019989821539156460e-02
-2.075899999999819556e+00 7.996900000000096043e+00 1.000000000000000082e-05
-1.919699999999920692e+00 7.996900000000096043e+00 6.705027298603526142e-03
-1.763399999999819556e+00 7.996900000000096043e+00 3.298239941072620991e-03
-1.607199999999920692e+00 7.996900000000096043e+00 5.885583277635659041e-03
-1.450899999999819556e+00 7.996900000000096043e+00 8.411535042595241068e-03
-1.333799999999882857e+00 7.996900000000096043e+00 6.780654596955609618e-03
-1.177499999999781721e+00 7.996900000000096043e+00 4.872177479717743065e-03
-1.021199999999680585e+00 7.996900000000096043e+00 6.243255912194923402e-03
-8.649999999997817213e-01 7.996900000000096043e+00 1.000000000000000082e-05
-7.087999999998828571e-01 7.996900000000096043e+00 1.321609282025700341e-02
-5.524999999997817213e-01 7.996900000000096043e+00 1.046236942731938215e-02
-3.962999999998828571e-01 7.996900000000096043e+00 1.459784804779565466e-02
-2.790999999997438863e-01 7.996900000000096043e+00 7.162350020403183103e-03
-1.227999999996427505e-01 7.996900000000096043e+00 4.804557777661762341e-03
3.340000000025611371e-02 7.996900000000096043e+00 1.402219084739803230e-02
1.897000000003572495e-01 7.996900000000096043e+00 7.337627405995658311e-03
3.459000000002561137e-01 7.996900000000096043e+00 1.028976124049227510e-02
5.022000000003572495e-01 7.996900000000096043e+00 9.232758529406687523e-03
6.584000000002561137e-01 7.996900000000096043e+00 1.638265228890482123e-02
8.147000000003572495e-01 7.996900000000096043e+00 1.032090189275489817e-02
9.319000000000414730e-01 7.996900000000096043e+00 2.873303497626091690e-02
1.088100000000395084e+00 7.996900000000096043e+00 1.282994873220048328e-02
1.244400000000041473e+00 7.996900000000096043e+00 9.784392940916000758e-03
1.400600000000395084e+00 7.996900000000096043e+00 2.303518534512278421e-02
1.556900000000041473e+00 7.996900000000096043e+00 1.400617565480582680e-02
1.713100000000395084e+00 7.996900000000096043e+00 3.327423180907307376e-02
1.869400000000041473e+00 7.996900000000096043e+00 2.140163570071778459e-02
1.986600000000180444e+00 7.996900000000096043e+00 2.258764968546280588e-02
2.142800000000079308e+00 7.996900000000096043e+00 2.427725250394052736e-02
2.299100000000180444e+00 7.996900000000096043e+00 2.136782584968979423e-02
2.455300000000079308e+00 7.996900000000096043e+00 1.404087523875560684e-02
2.611600000000180444e+00 7.996900000000096043e+00 2.194259331716562691e-02
2.767800000000079308e+00 7.996900000000096043e+00 2.006347738634680494e-02
2.924100000000180444e+00 7.996900000000096043e+00 1.791299291438227040e-02
3.080300000000079308e+00 7.996900000000096043e+00 9.601997691949210739e-03
3.197500000000218279e+00 7.996900000000096043e+00 1.762471944772256438e-02
3.353800000000319415e+00 7.996900000000096043e+00 1.189128049971286197e-02
3.510000000000218279e+00 7.996900000000096043e+00 1.267869413549631633e-02
3.666200000000117143e+00 7.996900000000096043e+00 1.303814623589916004e-02
3.822500000000218279e+00 7.996900000000096043e+00 8.969397584557078570e-03
3.978800000000319415e+00 7.996900000000096043e+00 1.290557603055256762e-02
4.135000000000218279e+00 7.996900000000096043e+00 9.710545108407495768e-03
4.252200000000357250e+00 7.996900000000096043e+00 7.286912629453672768e-03
4.408400000000256114e+00 7.996900000000096043e+00 1.259950790545707848e-02
4.564700000000357250e+00 7.996900000000096043e+00 1.469927760087962575e-02
4.720900000000256114e+00 7.996900000000096043e+00 1.472330038976793314e-02
4.877200000000357250e+00 7.996900000000096043e+00 1.759980692591246731e-02
5.033400000000256114e+00 7.996900000000096043e+00 8.312774688276637278e-03
5.189700000000357250e+00 7.996900000000096043e+00 6.664989317123011514e-03
5.306900000000041473e+00 7.996900000000096043e+00 1.124711386433746921e-02
5.463100000000395084e+00 7.996900000000096043e+00 1.404354443752097413e-02
5.619400000000041473e+00 7.996900000000096043e+00 1.318406243507259240e-02
5.775600000000395084e+00 7.996900000000096043e+00 1.171956204580754286e-02
5.931900000000041473e+00 7.996900000000096043e+00 2.206359699452896048e-02
6.088100000000395084e+00 7.996900000000096043e+00 1.682484955103405802e-02
6.244400000000041473e+00 7.996900000000096043e+00 3.104278164122572028e-02
6.361600000000180444e+00 7.996900000000096043e+00 2.192123972704268509e-02
6.556900000000041473e+00 7.996900000000096043e+00 2.313216623359780691e-02
6.674100000000180444e+00 7.996900000000096043e+00 2.914231212028395648e-02
6.830300000000079308e+00 7.996900000000096043e+00 4.471530745036058491e-02
6.986600000000180444e+00 7.996900000000096043e+00 6.062729102363891009e-02
7.142800000000079308e+00 7.996900000000096043e+00 7.681776100143726527e-02
7.299100000000180444e+00 7.996900000000096043e+00 9.459818371047294672e-02
7.416200000000117143e+00 7.996900000000096043e+00 9.572013692484915293e-02
7.611600000000180444e+00 7.996900000000096043e+00 9.202685556650209986e-02
7.728800000000319415e+00 7.996900000000096043e+00 9.359990337222544310e-02
7.885000000000218279e+00 7.996900000000096043e+00 1.187277405493964572e-01
8.041200000000117143e+00 7.996900000000096043e+00 1.139454260947794229e-01
8.197500000000218279e+00 7.996900000000096043e+00 8.693847298678959723e-02
8.353800000000319415e+00 7.996900000000096043e+00 7.924139348039108133e-02
8.510000000000218279e+00 7.996900000000096043e+00 6.209001194706038201e-02
8.666300000000319415e+00 7.996900000000096043e+00 6.506705830336710628e-02
8.822500000000218279e+00 7.996900000000096043e+00 6.410258781614759649e-02
8.939700000000357250e+00 7.996900000000096043e+00 3.942139656571476414e-02
9.095900000000256114e+00 7.996900000000096043e+00 5.384485696083973066e-02
9.252200000000357250e+00 7.996900000000096043e+00 3.856191456326638067e-02
9.408400000000256114e+00 7.996900000000096043e+00 4.998341608027453281e-02
9.564700000000357250e+00 7.996900000000096043e+00 3.584911888473105851e-02
9.720900000000256114e+00 7.996900000000096043e+00 2.974999970586598985e-02
9.877200000000357250e+00 7.996900000000096043e+00 2.371405156444795354e-02
9.994400000000041473e+00 7.996900000000096043e+00 3.473339380080738698e-02
1.015060000000039508e+01 7.996900000000096043e+00 2.379946592493972085e-02
1.030690000000004147e+01 7.996900000000096043e+00 2.423276585785106435e-02
1.046310000000039508e+01 7.996900000000096043e+00 1.860342566169070205e-02
1.061940000000004147e+01 7.996900000000096043e+00 2.826414572647800022e-02
-3.286899999999604916e+00 7.528099999999994907e+00 1.000000000000000082e-05
-3.130599999999958527e+00 7.528099999999994907e+00 1.120173748532622086e-03
-2.974399999999604916e+00 7.528099999999994907e+00 6.670327714653746104e-03
-2.818099999999958527e+00 7.528099999999994907e+00 5.614214736489948204e-03
-2.661899999999604916e+00 7.528099999999994907e+00 6.334898403139211948e-04
-2.505599999999958527e+00 7.528099999999994907e+00 1.477223570046634106e-02
-2.349399999999604916e+00 7.528099999999994907e+00 7.146334827810977598e-03
-2.232199999999920692e+00 7.528099999999994907e+00 1.636218843170366907e-03
-2.075899999999819556e+00 7.528099999999994907e+00 1.158432264169558228e-03
-1.919699999999920692e+00 7.528099999999994907e+00 2.880065467831689850e-03
-1.763399999999819556e+00 7.528099999999994907e+00 4.695120628281688503e-03
-1.607199999999920692e+00 7.528099999999994907e+00 5.882914078870290879e-03
-1.450899999999819556e+00 7.528099999999994907e+00 7.314494350029138864e-03
-1.333799999999882857e+00 7.528099999999994907e+00 7.182813877604334388e-03
-1.177499999999781721e+00 7.528099999999994907e+00 1.120173748532622172e-02
-1.021199999999680585e+00 7.528099999999994907e+00 3.776916252995218912e-03
-8.649999999997817213e-01 7.528099999999994907e+00 7.057361535632055913e-03
-7.087999999998828571e-01 7.528099999999994907e+00 8.775435807607029695e-03
-5.524999999997817213e-01 7.528099999999994907e+00 7.241536250442423550e-03
-3.962999999998828571e-01 7.528099999999994907e+00 2.806217635323184859e-03
-2.790999999997438863e-01 7.528099999999994907e+00 2.618483988825660684e-03
-1.227999999996427505e-01 7.528099999999994907e+00 1.516994631650612048e-03
3.340000000025611371e-02 7.528099999999994907e+00 4.029600402783355649e-03
1.897000000003572495e-01 7.528099999999994907e+00 2.503708441914851389e-03
3.459000000002561137e-01 7.528099999999994907e+00 1.440655546961097482e-02
5.022000000003572495e-01 7.528099999999994907e+00 9.356431405535388379e-03
6.584000000002561137e-01 7.528099999999994907e+00 1.246248903550153768e-02
8.147000000003572495e-01 7.528099999999994907e+00 1.956967561475379119e-02
9.319000000000414730e-01 7.528099999999994907e+00 2.613946350924535589e-02
1.088100000000395084e+00 7.528099999999994907e+00 1.074530449644835357e-02
1.244400000000041473e+00 7.528099999999994907e+00 1.731331292509634065e-02
1.400600000000395084e+00 7.528099999999994907e+00 1.759624799422530861e-02
1.556900000000041473e+00 7.528099999999994907e+00 1.825554008927111893e-02
1.713100000000395084e+00 7.528099999999994907e+00 2.458243089611422683e-02
1.869400000000041473e+00 7.528099999999994907e+00 1.612374000866415719e-02
1.986600000000180444e+00 7.528099999999994907e+00 2.533247574918253558e-02
2.142800000000079308e+00 7.528099999999994907e+00 2.068006230114673161e-02
2.299100000000180444e+00 7.528099999999994907e+00 2.721870954337567497e-02
2.455300000000079308e+00 7.528099999999994907e+00 1.934813211722827275e-02
2.611600000000180444e+00 7.528099999999994907e+00 1.060116776311850056e-02
2.767800000000079308e+00 7.528099999999994907e+00 1.900914387402658293e-02
2.924100000000180444e+00 7.528099999999994907e+00 1.487010632186315517e-02
3.080300000000079308e+00 7.528099999999994907e+00 1.923157710447388757e-02
3.197500000000218279e+00 7.528099999999994907e+00 2.014355334930783420e-02
3.353800000000319415e+00 7.528099999999994907e+00 1.367519500790023886e-02
3.510000000000218279e+00 7.528099999999994907e+00 1.138769166598016525e-02
3.666200000000117143e+00 7.528099999999994907e+00 1.499466893091364571e-02
3.822500000000218279e+00 7.528099999999994907e+00 7.694410307633133862e-03
3.978800000000319415e+00 7.528099999999994907e+00 1.345276177745293421e-02
4.135000000000218279e+00 7.528099999999994907e+00 1.868884002218246590e-02
4.252200000000357250e+00 7.528099999999994907e+00 1.620826463623413483e-02
4.408400000000256114e+00 7.528099999999994907e+00 1.222315087954023959e-02
4.564700000000357250e+00 7.528099999999994907e+00 1.949137911763633782e-02
4.720900000000256114e+00 7.528099999999994907e+00 7.247764380894947817e-03
4.877200000000357250e+00 7.528099999999994907e+00 1.571713206340648664e-02
5.033400000000256114e+00 7.528099999999994907e+00 1.964352344726229618e-02
5.189700000000357250e+00 7.528099999999994907e+00 2.145412994310334776e-02
5.306900000000041473e+00 7.528099999999994907e+00 1.219378969312119587e-02
5.463100000000395084e+00 7.528099999999994907e+00 1.684086474362626526e-02
5.619400000000041473e+00 7.528099999999994907e+00 1.723412669505710107e-02
5.775600000000395084e+00 7.528099999999994907e+00 1.685065180576594823e-02
5.931900000000041473e+00 7.528099999999994907e+00 3.661428919746978483e-02
6.088100000000395084e+00 7.528099999999994907e+00 3.147519184121527758e-02
6.244400000000041473e+00 7.528099999999994907e+00 4.090547107925916748e-02
6.361600000000180444e+00 7.528099999999994907e+00 5.299872095221818541e-02
6.556900000000041473e+00 7.528099999999994907e+00 6.657070694119088250e-02
6.674100000000180444e+00 7.528099999999994907e+00 6.778341291358956633e-02
6.830300000000079308e+00 7.528099999999994907e+00 1.113402880997806099e-01
6.986600000000180444e+00 7.528099999999994907e+00 1.128225831474814339e-01
7.142800000000079308e+00 7.528099999999994907e+00 1.272113439586566308e-01
7.299100000000180444e+00 7.528099999999994907e+00 1.090403284969554965e-01
7.416200000000117143e+00 7.528099999999994907e+00 1.310763437709089596e-01
7.611600000000180444e+00 7.528099999999994907e+00 1.151074172906361437e-01
7.728800000000319415e+00 7.528099999999994907e+00 1.057403090900392861e-01
7.885000000000218279e+00 7.528099999999994907e+00 6.789285006296964797e-02
8.041200000000117143e+00 7.528099999999994907e+00 8.335729797658800178e-02
8.197500000000218279e+00 7.528099999999994907e+00 6.391574390257184768e-02
8.353800000000319415e+00 7.528099999999994907e+00 7.742544858701930210e-02
8.510000000000218279e+00 7.528099999999994907e+00 7.303016795338057587e-02
8.666300000000319415e+00 7.528099999999994907e+00 5.390091013491244559e-02
8.822500000000218279e+00 7.528099999999994907e+00 2.636011727384907771e-02
8.939700000000357250e+00 7.528099999999994907e+00 3.033099530379434680e-02
9.095900000000256114e+00 7.528099999999994907e+00 3.666411424108998590e-02
9.252200000000357250e+00 7.528099999999994907e+00 4.147667961504784839e-02
9.408400000000256114e+00 7.528099999999994907e+00 3.942495549740191590e-02
9.564700000000357250e+00 7.528099999999994907e+00 3.051694948444829553e-02
9.720900000000256114e+00 7.528099999999994907e+00 2.224332304473038147e-02
9.877200000000357250e+00 7.528099999999994907e+00 1.765230116829803048e-02
9.994400000000041473e+00 7.528099999999994907e+00 1.757756360286773928e-02
1.015060000000039508e+01 7.528099999999994907e+00 1.779198923701893684e-02
1.030690000000004147e+01 7.528099999999994907e+00 1.747435458394018537e-02
1.046310000000039508e+01 7.528099999999994907e+00 2.963344469311160467e-02
1.061940000000004147e+01 7.528099999999994907e+00 1.680616515967648869e-02
-3.286899999999604916e+00 6.981200000000171713e+00 4.668428640628012952e-03
-3.130599999999958527e+00 6.981200000000171713e+00 1.000000000000000082e-05
-2.974399999999604916e+00 6.981200000000171713e+00 2.114005422171175586e-03
-2.818099999999958527e+00 6.981200000000171713e+00 1.000000000000000082e-05
-2.661899999999604916e+00 6.981200000000171713e+00 4.843706026220488160e-03
-2.505599999999958527e+00 6.981200000000171713e+00 3.837418091676885693e-03
-2.349399999999604916e+00 6.981200000000171713e+00 8.391071185394088916e-03
-2.232199999999920692e+00 6.981200000000171713e+00 2.925441846842939935e-03
-2.075899999999819556e+00 6.981200000000171713e+00 4.130140222945537058e-03
-1.919699999999920692e+00 6.981200000000171713e+00 3.578505811436223823e-03
-1.763399999999819556e+00 6.981200000000171713e+00 9.309275560680559808e-03
-1.607199999999920692e+00 6.981200000000171713e+00 6.102678110552227364e-03
-1.450899999999819556e+00 6.981200000000171713e+00 3.012635673178283135e-03
-1.333799999999882857e+00 6.981200000000171713e+00 5.920282861585438212e-03
-1.177499999999781721e+00 6.981200000000171713e+00 1.000000000000000082e-05
-1.021199999999680585e+00 6.981200000000171713e+00 8.719382633534309129e-04
-8.649999999997817213e-01 6.981200000000171713e+00 6.637407596547545419e-03
-7.087999999998828571e-01 6.981200000000171713e+00 1.322143121778773973e-02
-5.524999999997817213e-01 6.981200000000171713e+00 6.211225527010511525e-03
-3.962999999998828571e-01 6.981200000000171713e+00 1.157542531247768985e-02
-2.790999999997438863e-01 6.981200000000171713e+00 9.677624990301295083e-03
-1.227999999996427505e-01 6.981200000000171713e+00 1.905185105427246658e-02
3.340000000025611371e-02 6.981200000000171713e+00 1.232724963138957797e-02
1.897000000003572495e-01 6.981200000000171713e+00 2.313038676775422756e-02
3.459000000002561137e-01 6.981200000000171713e+00 1.850822423905925523e-02
5.022000000003572495e-01 6.981200000000171713e+00 1.628834059919516408e-02
6.584000000002561137e-01 6.981200000000171713e+00 2.976067650092746250e-02
8.147000000003572495e-01 6.981200000000171713e+00 2.268996897146857011e-02
9.319000000000414730e-01 6.981200000000171713e+00 2.067917256822493846e-02
1.088100000000395084e+00 6.981200000000171713e+00 2.331812041425175216e-02
1.244400000000041473e+00 6.981200000000171713e+00 2.557626256975278206e-02
1.400600000000395084e+00 6.981200000000171713e+00 3.299485567163126104e-02
1.556900000000041473e+00 6.981200000000171713e+00 2.458065143027065094e-02
1.713100000000395084e+00 6.981200000000171713e+00 1.934991158307185558e-02
1.869400000000041473e+00 6.981200000000171713e+00 1.914260381229496849e-02
1.986600000000180444e+00 6.981200000000171713e+00 2.058664034435886414e-02
2.142800000000079308e+00 6.981200000000171713e+00 2.105286039537641180e-02
2.299100000000180444e+00 6.981200000000171713e+00 5.906047134836810326e-03
2.455300000000079308e+00 6.981200000000171713e+00 1.513969539716528666e-02
2.611600000000180444e+00 6.981200000000171713e+00 1.116080977092391568e-02
2.767800000000079308e+00 6.981200000000171713e+00 1.241622292356849878e-02
2.924100000000180444e+00 6.981200000000171713e+00 1.272051158282041204e-02
3.080300000000079308e+00 6.981200000000171713e+00 1.801264300162266213e-02
3.197500000000218279e+00 6.981200000000171713e+00 1.578831069714962607e-02
3.353800000000319415e+00 6.981200000000171713e+00 1.956878588183200152e-02
3.510000000000218279e+00 6.981200000000171713e+00 8.034288283756614232e-03
3.666200000000117143e+00 6.981200000000171713e+00 1.377039643053168394e-02
3.822500000000218279e+00 6.981200000000171713e+00 1.633371697820641330e-02
3.978800000000319415e+00 6.981200000000171713e+00 1.922001057649062872e-02
4.135000000000218279e+00 6.981200000000171713e+00 1.698055281234717162e-02
4.252200000000357250e+00 6.981200000000171713e+00 1.191886222028832806e-02
4.408400000000256114e+00 6.981200000000171713e+00 1.148912121906413633e-02
4.564700000000357250e+00 6.981200000000171713e+00 2.003322646700596982e-02
4.720900000000256114e+00 6.981200000000171713e+00 1.171244418243323065e-02
4.877200000000357250e+00 6.981200000000171713e+00 2.633698421788256000e-02
5.033400000000256114e+00 6.981200000000171713e+00 1.663711590453653688e-02
5.189700000000357250e+00 6.981200000000171713e+00 3.293791276463674950e-02
5.306900000000041473e+00 6.981200000000171713e+00 3.358741779754287338e-02
5.463100000000395084e+00 6.981200000000171713e+00 3.388725779218584172e-02
5.619400000000041473e+00 6.981200000000171713e+00 5.169526222179698233e-02
5.775600000000395084e+00 6.981200000000171713e+00 3.817843967397522437e-02
5.931900000000041473e+00 6.981200000000171713e+00 6.325200314291710979e-02
6.088100000000395084e+00 6.981200000000171713e+00 5.657811649657620151e-02
6.244400000000041473e+00 6.981200000000171713e+00 8.627028356252589014e-02
6.361600000000180444e+00 6.981200000000171713e+00 1.043025006884279182e-01
6.556900000000041473e+00 6.981200000000171713e+00 1.215953497563230928e-01
6.674100000000180444e+00 6.981200000000171713e+00 1.360010154930122728e-01
6.830300000000079308e+00 6.981200000000171713e+00 1.282683466697422392e-01
6.986600000000180444e+00 6.981200000000171713e+00 1.342989564136295166e-01
7.142800000000079308e+00 6.981200000000171713e+00 1.271125836043380253e-01
7.299100000000180444e+00 6.981200000000171713e+00 1.191539226189334971e-01
7.416200000000117143e+00 6.981200000000171713e+00 9.897389021983231394e-02
7.611600000000180444e+00 6.981200000000171713e+00 8.587702161109504739e-02
7.728800000000319415e+00 6.981200000000171713e+00 7.726796585986260568e-02
7.885000000000218279e+00 6.981200000000171713e+00 5.750788739984592779e-02
8.041200000000117143e+00 6.981200000000171713e+00 6.535711123587037430e-02
8.197500000000218279e+00 6.981200000000171713e+00 6.156951818781369185e-02
8.353800000000319415e+00 6.981200000000171713e+00 4.337181073845887413e-02
8.510000000000218279e+00 6.981200000000171713e+00 4.894687722639010086e-02
8.666300000000319415e+00 6.981200000000171713e+00 3.872918435256274966e-02
8.822500000000218279e+00 6.981200000000171713e+00 4.967645822225725399e-02
8.939700000000357250e+00 6.981200000000171713e+00 4.296698225904478641e-02
9.095900000000256114e+00 6.981200000000171713e+00 3.737323137975598342e-02
9.252200000000357250e+00 6.981200000000171713e+00 2.815203937833256342e-02
9.408400000000256114e+00 6.981200000000171713e+00 2.799099771948871176e-02
9.564700000000357250e+00 6.981200000000171713e+00 2.586275657056890873e-02
9.720900000000256114e+00 6.981200000000171713e+00 1.599383900208293380e-02
9.877200000000357250e+00 6.981200000000171713e+00 2.270153549945182550e-02
9.994400000000041473e+00 6.981200000000171713e+00 2.221396185831133602e-02
1.015060000000039508e+01 6.981200000000171713e+00 2.440715351052175422e-02
1.030690000000004147e+01 6.981200000000171713e+00 1.324990267128499377e-02
1.046310000000039508e+01 6.981200000000171713e+00 1.902071040200984525e-02
1.061940000000004147e+01 6.981200000000171713e+00 1.369121020049244263e-02
-3.286899999999604916e+00 6.512499999999818101e+00 2.164720198713160695e-03
-3.130599999999958527e+00 6.512499999999818101e+00 3.425471748888478819e-04
-2.974399999999604916e+00 6.512499999999818101e+00 7.685512978415241434e-03
-2.818099999999958527e+00 6.512499999999818101e+00 1.162880928778504443e-03
-2.661899999999604916e+00 6.512499999999818101e+00 6.643635727000070552e-03
-2.505599999999958527e+00 6.512499999999818101e+00 2.085533968673920682e-03
-2.349399999999604916e+00 6.512499999999818101e+00 1.339048047292768894e-03
-2.232199999999920692e+00 6.512499999999818101e+00 5.633788860769311548e-03
-2.075899999999819556e+00 6.512499999999818101e+00 9.012104764802962228e-03
-1.919699999999920692e+00 6.512499999999818101e+00 5.414024829087375063e-03
-1.763399999999819556e+00 6.512499999999818101e+00 3.453053469463944047e-03
-1.607199999999920692e+00 6.512499999999818101e+00 7.970227513387790480e-03
-1.450899999999819556e+00 6.512499999999818101e+00 1.247227609764121892e-02
-1.333799999999882857e+00 6.512499999999818101e+00 2.323982391713430400e-03
-1.177499999999781721e+00 6.512499999999818101e+00 3.965539632414531897e-03
-1.021199999999680585e+00 6.512499999999818101e+00 7.520912387884236272e-03
-8.649999999997817213e-01 6.512499999999818101e+00 1.226051966225538692e-02
-7.087999999998828571e-01 6.512499999999818101e+00 2.283944410232915251e-02
-5.524999999997817213e-01 6.512499999999818101e+00 1.238063360669693080e-02
-3.962999999998828571e-01 6.512499999999818101e+00 1.207545521452322961e-02
-2.790999999997438863e-01 6.512499999999818101e+00 1.428911072393479649e-02
-1.227999999996427505e-01 6.512499999999818101e+00 2.814314204911466666e-02
3.340000000025611371e-02 6.512499999999818101e+00 1.311466326717303406e-02
1.897000000003572495e-01 6.512499999999818101e+00 2.652382813145829493e-02
3.459000000002561137e-01 6.512499999999818101e+00 2.874282203840059988e-02
5.022000000003572495e-01 6.512499999999818101e+00 1.366540794576055762e-02
6.584000000002561137e-01 6.512499999999818101e+00 3.904503953979792524e-02
8.147000000003572495e-01 6.512499999999818101e+00 3.755295742995740788e-02
9.319000000000414730e-01 6.512499999999818101e+00 2.599265757715013558e-02
1.088100000000395084e+00 6.512499999999818101e+00 7.669497785823035062e-03
1.244400000000041473e+00 6.512499999999818101e+00 2.048876972296205176e-02
1.400600000000395084e+00 6.512499999999818101e+00 2.458954875948854424e-02
1.556900000000041473e+00 6.512499999999818101e+00 1.220891515279161170e-02
1.713100000000395084e+00 6.512499999999818101e+00 1.289311976964751909e-02
1.869400000000041473e+00 6.512499999999818101e+00 2.247643307023915529e-02
1.986600000000180444e+00 6.512499999999818101e+00 1.799751754195224457e-02
2.142800000000079308e+00 6.512499999999818101e+00 1.486565765725420853e-02
2.299100000000180444e+00 6.512499999999818101e+00 1.728039280699013996e-02
2.455300000000079308e+00 6.512499999999818101e+00 9.750583089888010396e-03
2.611600000000180444e+00 6.512499999999818101e+00 1.808382163536579809e-02
2.767800000000079308e+00 6.512499999999818101e+00 2.509046839445586846e-02
2.924100000000180444e+00 6.512499999999818101e+00 2.501128216441663235e-02
3.080300000000079308e+00 6.512499999999818101e+00 1.633994510865893757e-02
3.197500000000218279e+00 6.512499999999818101e+00 1.811229308886305386e-02
3.353800000000319415e+00 6.512499999999818101e+00 1.949760724808886209e-02
3.510000000000218279e+00 6.512499999999818101e+00 1.697521441481643703e-02
3.666200000000117143e+00 6.512499999999818101e+00 1.318673163383795970e-02
3.822500000000218279e+00 6.512499999999818101e+00 2.526129711543939962e-02
3.978800000000319415e+00 6.512499999999818101e+00 1.847975278556199946e-02
4.135000000000218279e+00 6.512499999999818101e+00 2.464026353603052805e-02
4.252200000000357250e+00 6.512499999999818101e+00 2.022807797687780837e-02
4.408400000000256114e+00 6.512499999999818101e+00 1.848953984770168243e-02
4.564700000000357250e+00 6.512499999999818101e+00 2.162851759577403415e-02
4.720900000000256114e+00 6.512499999999818101e+00 2.663949341129089390e-02
4.877200000000357250e+00 6.512499999999818101e+00 2.702919643103457101e-02
5.033400000000256114e+00 6.512499999999818101e+00 3.228217960127809788e-02
5.189700000000357250e+00 6.512499999999818101e+00 4.311912658867073783e-02
5.306900000000041473e+00 6.512499999999818101e+00 5.921884380844658763e-02
5.463100000000395084e+00 6.512499999999818101e+00 7.749573748784065186e-02
5.619400000000041473e+00 6.512499999999818101e+00 9.693284289724785063e-02
5.775600000000395084e+00 6.512499999999818101e+00 8.593663371685493491e-02
5.931900000000041473e+00 6.512499999999818101e+00 1.315585790145187561e-01
6.088100000000395084e+00 6.512499999999818101e+00 1.397530192241974167e-01
6.244400000000041473e+00 6.512499999999818101e+00 1.554452387657938028e-01
6.361600000000180444e+00 6.512499999999818101e+00 1.602693706677349172e-01
6.556900000000041473e+00 6.512499999999818101e+00 1.604046100718468926e-01
6.674100000000180444e+00 6.512499999999818101e+00 1.154722077885697307e-01
6.830300000000079308e+00 6.512499999999818101e+00 1.217590606139323239e-01
6.986600000000180444e+00 6.512499999999818101e+00 1.074663909583103705e-01
7.142800000000079308e+00 6.512499999999818101e+00 9.801831706183070092e-02
7.299100000000180444e+00 6.512499999999818101e+00 8.270512374491650887e-02
7.416200000000117143e+00 6.512499999999818101e+00 7.691741108867766741e-02
7.611600000000180444e+00 6.512499999999818101e+00 5.839584085579156009e-02
7.728800000000319415e+00 6.512499999999818101e+00 5.920905674630690813e-02
7.885000000000218279e+00 6.512499999999818101e+00 4.969069394900588882e-02
8.041200000000117143e+00 6.512499999999818101e+00 5.169971088640593071e-02
8.197500000000218279e+00 6.512499999999818101e+00 6.189160150550139516e-02
8.353800000000319415e+00 6.512499999999818101e+00 5.652028385665990029e-02
8.510000000000218279e+00 6.512499999999818101e+00 3.289431585146907616e-02
8.666300000000319415e+00 6.512499999999818101e+00 2.878374975280290418e-02
8.822500000000218279e+00 6.512499999999818101e+00 3.384899927654890645e-02
8.939700000000357250e+00 6.512499999999818101e+00 2.548284061296491460e-02
9.095900000000256114e+00 6.512499999999818101e+00 4.833829990788628128e-02
9.252200000000357250e+00 6.512499999999818101e+00 2.297557323936290710e-02
9.408400000000256114e+00 6.512499999999818101e+00 2.954803033261984083e-02
9.564700000000357250e+00 6.512499999999818101e+00 3.423247416584005581e-02
9.720900000000256114e+00 6.512499999999818101e+00 2.309123851919550260e-02
9.877200000000357250e+00 6.512499999999818101e+00 2.657899157260922712e-02
9.994400000000041473e+00 6.512499999999818101e+00 1.574738298274732176e-02
1.015060000000039508e+01 6.512499999999818101e+00 2.149683712334922794e-02
1.030690000000004147e+01 6.512499999999818101e+00 2.738864853143741299e-02
1.046310000000039508e+01 6.512499999999818101e+00 2.244173348628937872e-02
1.061940000000004147e+01 6.512499999999818101e+00 1.200694577954545920e-02
-3.286899999999604916e+00 6.043700000000171713e+00 1.000000000000000082e-05
-3.130599999999958527e+00 6.043700000000171713e+00 3.922832452168649973e-03
-2.974399999999604916e+00 6.043700000000171713e+00 6.842935901480854885e-03
-2.818099999999958527e+00 6.043700000000171713e+00 1.928051241517229246e-03
-2.661899999999604916e+00 6.043700000000171713e+00 1.000000000000000082e-05
-2.505599999999958527e+00 6.043700000000171713e+00 1.684264420946984288e-03
-2.349399999999604916e+00 6.043700000000171713e+00 5.833089035250095013e-03
-2.232199999999920692e+00 6.043700000000171713e+00 3.774247054229851184e-03
-2.075899999999819556e+00 6.043700000000171713e+00 1.330684557827950358e-02
-1.919699999999920692e+00 6.043700000000171713e+00 6.866068957447374332e-03
-1.763399999999819556e+00 6.043700000000171713e+00 1.000000000000000082e-05
-1.607199999999920692e+00 6.043700000000171713e+00 5.867788619199874184e-03
-1.450899999999819556e+00 6.043700000000171713e+00 9.557511045859751198e-03
-1.333799999999882857e+00 6.043700000000171713e+00 1.807047564153896335e-03
-1.177499999999781721e+00 6.043700000000171713e+00 1.172579017626006713e-02
-1.021199999999680585e+00 6.043700000000171713e+00 9.499678405943451712e-03
-8.649999999997817213e-01 6.043700000000171713e+00 1.733644598106285836e-02
-7.087999999998828571e-01 6.043700000000171713e+00 1.729907719834771276e-02
-5.524999999997817213e-01 6.043700000000171713e+00 9.615343685776048949e-03
-3.962999999998828571e-01 6.043700000000171713e+00 1.495730014819849837e-02
-2.790999999997438863e-01 6.043700000000171713e+00 1.634439377326788595e-02
-1.227999999996427505e-01 6.043700000000171713e+00 1.816745653001398605e-02
3.340000000025611371e-02 6.043700000000171713e+00 1.861588192259575059e-02
1.897000000003572495e-01 6.043700000000171713e+00 2.597664238455792834e-02
3.459000000002561137e-01 6.043700000000171713e+00 2.624445199401648221e-02
5.022000000003572495e-01 6.043700000000171713e+00 3.882527550811598616e-02
6.584000000002561137e-01 6.043700000000171713e+00 2.329053869367628954e-02
8.147000000003572495e-01 6.043700000000171713e+00 2.211965016860167887e-02
9.319000000000414730e-01 6.043700000000171713e+00 2.760040496682324498e-02
1.088100000000395084e+00 6.043700000000171713e+00 2.709414693432518270e-02
1.244400000000041473e+00 6.043700000000171713e+00 1.964263371434050304e-02
1.400600000000395084e+00 6.043700000000171713e+00 2.004212379622386311e-02
1.556900000000041473e+00 6.043700000000171713e+00 2.780504353883476651e-02
1.713100000000395084e+00 6.043700000000171713e+00 2.517677248786942545e-02
1.869400000000041473e+00 6.043700000000171713e+00 2.039178883448702559e-02
1.986600000000180444e+00 6.043700000000171713e+00 1.504894263914278822e-02
2.142800000000079308e+00 6.043700000000171713e+00 3.117446211365052650e-02
2.299100000000180444e+00 6.043700000000171713e+00 2.569459704835074659e-02
2.455300000000079308e+00 6.043700000000171713e+00 2.954803033261984083e-02
2.611600000000180444e+00 6.043700000000171713e+00 1.434338443216393900e-02
2.767800000000079308e+00 6.043700000000171713e+00 2.152085991223753880e-02
2.924100000000180444e+00 6.043700000000171713e+00 1.659974712182139128e-02
3.080300000000079308e+00 6.043700000000171713e+00 2.204936126778033259e-02
3.197500000000218279e+00 6.043700000000171713e+00 2.583695431583701851e-02
3.353800000000319415e+00 6.043700000000171713e+00 1.154428466021506852e-02
3.510000000000218279e+00 6.043700000000171713e+00 2.396050758378356557e-02
3.666200000000117143e+00 6.043700000000171713e+00 1.817902305799724491e-02
3.822500000000218279e+00 6.043700000000171713e+00 2.296044777969248954e-02
3.978800000000319415e+00 6.043700000000171713e+00 1.801976086499697607e-02
4.135000000000218279e+00 6.043700000000171713e+00 3.413905220905218835e-02
4.252200000000357250e+00 6.043700000000171713e+00 3.125364834368976608e-02
4.408400000000256114e+00 6.043700000000171713e+00 4.251321846893228729e-02
4.564700000000357250e+00 6.043700000000171713e+00 3.476542418599179451e-02
4.720900000000256114e+00 6.043700000000171713e+00 4.522601414746760251e-02
4.877200000000357250e+00 6.043700000000171713e+00 6.416753831943819431e-02
5.033400000000256114e+00 6.043700000000171713e+00 9.494428981704894355e-02
5.189700000000357250e+00 6.043700000000171713e+00 1.083587930788649512e-01
5.306900000000041473e+00 6.043700000000171713e+00 1.228730062320124161e-01
5.463100000000395084e+00 6.043700000000171713e+00 1.515544366988095526e-01
5.619400000000041473e+00 6.043700000000171713e+00 1.558696413694872496e-01
5.775600000000395084e+00 6.043700000000171713e+00 1.840492624683952860e-01
5.931900000000041473e+00 6.043700000000171713e+00 1.641815263248421197e-01
6.088100000000395084e+00 6.043700000000171713e+00 1.573697310756238532e-01
6.244400000000041473e+00 6.043700000000171713e+00 1.623584635680959953e-01
6.361600000000180444e+00 6.043700000000171713e+00 1.180764560506467470e-01
6.556900000000041473e+00 6.043700000000171713e+00 9.545321704831237486e-02
6.674100000000180444e+00 6.043700000000171713e+00 9.645950498285599251e-02
6.830300000000079308e+00 6.043700000000171713e+00 9.728784633304174423e-02
6.986600000000180444e+00 6.043700000000171713e+00 8.660571287404042473e-02
7.142800000000079308e+00 6.043700000000171713e+00 7.449822727433277891e-02
7.299100000000180444e+00 6.043700000000171713e+00 6.827899415102617331e-02
7.416200000000117143e+00 6.043700000000171713e+00 7.190465580731722484e-02
7.611600000000180444e+00 6.043700000000171713e+00 4.164750833603137609e-02
7.728800000000319415e+00 6.043700000000171713e+00 3.984579916940821781e-02
7.885000000000218279e+00 6.043700000000171713e+00 5.943504890844136801e-02
8.041200000000117143e+00 6.043700000000171713e+00 4.255414618333458465e-02
8.197500000000218279e+00 6.043700000000171713e+00 4.174893788911534370e-02
8.353800000000319415e+00 6.043700000000171713e+00 3.721129998799034555e-02
8.510000000000218279e+00 6.043700000000171713e+00 4.745657458239316284e-02
8.666300000000319415e+00 6.043700000000171713e+00 1.660152658766496717e-02
8.822500000000218279e+00 6.043700000000171713e+00 2.788689896763937165e-02
8.939700000000357250e+00 6.043700000000171713e+00 3.081145108156052581e-02
9.095900000000256114e+00 6.043700000000171713e+00 3.751380918139868292e-02
9.252200000000357250e+00 6.043700000000171713e+00 2.885047972193709176e-02
9.408400000000256114e+00 6.043700000000171713e+00 2.732458776106859097e-02
9.564700000000357250e+00 6.043700000000171713e+00 1.466012935232089906e-02
9.720900000000256114e+00 6.043700000000171713e+00 2.691175168535839615e-02
9.877200000000357250e+00 6.043700000000171713e+00 3.226883360745125967e-02
9.994400000000041473e+00 6.043700000000171713e+00 1.820660477857271101e-02
1.015060000000039508e+01 6.043700000000171713e+00 2.073967440690660871e-02
1.030690000000004147e+01 6.043700000000171713e+00 1.677680397325744324e-02
1.046310000000039508e+01 6.043700000000171713e+00 1.061540348986712672e-02
1.061940000000004147e+01 6.043700000000171713e+00 1.373213791489474866e-02
-3.286899999999604916e+00 5.574999999999818101e+00 4.576786149683723104e-03
-3.130599999999958527e+00 5.574999999999818101e+00 1.653123768684361871e-03
-2.974399999999604916e+00 5.574999999999818101e+00 4.892641336918894350e-03
-2.818099999999958527e+00 5.574999999999818101e+00 7.222851859084849883e-03
-2.661899999999604916e+00 5.574999999999818101e+00 8.585922695265928118e-04
-2.505599999999958527e+00 5.574999999999818101e+00 1.169020085938849915e-02
-2.349399999999604916e+00 5.574999999999818101e+00 2.606027727920611284e-03
-2.232199999999920692e+00 5.574999999999818101e+00 1.085118271414126957e-02
-2.075899999999819556e+00 5.574999999999818101e+00 3.080255375234262991e-03
-1.919699999999920692e+00 5.574999999999818101e+00 6.319772943468795687e-03
-1.763399999999819556e+00 5.574999999999818101e+00 5.656921916735830128e-03
-1.607199999999920692e+00 5.574999999999818101e+00 6.785103261564555399e-03
-1.450899999999819556e+00 5.574999999999818101e+00 4.007357079738625011e-03
-1.333799999999882857e+00 5.574999999999818101e+00 8.701587975098524705e-03
-1.177499999999781721e+00 5.574999999999818101e+00 1.457293552598555586e-02
-1.021199999999680585e+00 5.574999999999818101e+00 1.318050350338543369e-02
-8.649999999997817213e-01 5.574999999999818101e+00 2.041047322584459839e-02
-7.087999999998828571e-01 5.574999999999818101e+00 1.525002227946714931e-02
-5.524999999997817213e-01 5.574999999999818101e+00 1.616733692183183052e-02
-3.962999999998828571e-01 5.574999999999818101e+00 1.658551139507275993e-02
-2.790999999997438863e-01 5.574999999999818101e+00 2.178511059000893743e-02
-1.227999999996427505e-01 5.574999999999818101e+00 2.942079852480398300e-02
3.340000000025611371e-02 5.574999999999818101e+00 2.149950632211459697e-02
1.897000000003572495e-01 5.574999999999818101e+00 3.086928372147682009e-02
3.459000000002561137e-01 5.574999999999818101e+00 7.724661226973966385e-03
5.022000000003572495e-01 5.574999999999818101e+00 1.476155890540487015e-02
6.584000000002561137e-01 5.574999999999818101e+00 2.978825822150292513e-02
8.147000000003572495e-01 5.574999999999818101e+00 3.110595267867275263e-02
9.319000000000414730e-01 5.574999999999818101e+00 2.335015079943616664e-02
1.088100000000395084e+00 5.574999999999818101e+00 1.665224136420695097e-02
1.244400000000041473e+00 5.574999999999818101e+00 2.318466047598337007e-02
1.400600000000395084e+00 5.574999999999818101e+00 2.957116338858635854e-02
1.556900000000041473e+00 5.574999999999818101e+00 2.910316387172523153e-02
1.713100000000395084e+00 5.574999999999818101e+00 2.912095853016101465e-02
1.869400000000041473e+00 5.574999999999818101e+00 2.834511142236081915e-02
1.986600000000180444e+00 5.574999999999818101e+00 2.115784888014754159e-02
2.142800000000079308e+00 5.574999999999818101e+00 2.103862466862778391e-02
2.299100000000180444e+00 5.574999999999818101e+00 2.378345073234751361e-02
2.455300000000079308e+00 5.574999999999818101e+00 1.423127808401849874e-02
2.611600000000180444e+00 5.574999999999818101e+00 1.459517884903028563e-02
2.767800000000079308e+00 5.574999999999818101e+00 2.258053182208849541e-02
2.924100000000180444e+00 5.574999999999818101e+00 1.592088090249621848e-02
3.080300000000079308e+00 5.574999999999818101e+00 2.640905258454748564e-02
3.197500000000218279e+00 5.574999999999818101e+00 3.039238687539780326e-02
3.353800000000319415e+00 5.574999999999818101e+00 2.475059041833238896e-02
3.510000000000218279e+00 5.574999999999818101e+00 3.170919159964584455e-02
3.666200000000117143e+00 5.574999999999818101e+00 4.730531998568900109e-02
3.822500000000218279e+00 5.574999999999818101e+00 3.153391421405336847e-02
3.978800000000319415e+00 5.574999999999818101e+00 4.761494704247164200e-02
4.135000000000218279e+00 5.574999999999818101e+00 5.951334540555881791e-02
4.252200000000357250e+00 5.574999999999818101e+00 6.609381009511185179e-02
4.408400000000256114e+00 5.574999999999818101e+00 8.331548052926390779e-02
4.564700000000357250e+00 5.574999999999818101e+00 9.603866131084967672e-02
4.720900000000256114e+00 5.574999999999818101e+00 1.311466326717303232e-01
4.877200000000357250e+00 5.574999999999818101e+00 1.595762687216611408e-01
5.033400000000256114e+00 5.574999999999818101e+00 1.917507906394027295e-01
5.189700000000357250e+00 5.574999999999818101e+00 1.554710410205256965e-01
5.306900000000041473e+00 5.574999999999818101e+00 1.985056429816264290e-01
5.463100000000395084e+00 5.574999999999818101e+00 1.831773242050418471e-01
5.619400000000041473e+00 5.574999999999818101e+00 2.099431596912268161e-01
5.775600000000395084e+00 5.574999999999818101e+00 1.834629284729361598e-01
5.931900000000041473e+00 5.574999999999818101e+00 1.616555745598825256e-01
6.088100000000395084e+00 5.574999999999818101e+00 1.278386056685180128e-01
6.244400000000041473e+00 5.574999999999818101e+00 1.308992869194729181e-01
6.361600000000180444e+00 5.574999999999818101e+00 8.528712868394880409e-02
6.556900000000041473e+00 5.574999999999818101e+00 9.026785358012484606e-02
6.674100000000180444e+00 5.574999999999818101e+00 8.080376449105294845e-02
6.830300000000079308e+00 5.574999999999818101e+00 8.388490959920900936e-02
6.986600000000180444e+00 5.574999999999818101e+00 6.370220800134245021e-02
7.142800000000079308e+00 5.574999999999818101e+00 6.564271550376472864e-02
7.299100000000180444e+00 5.574999999999818101e+00 6.166027094583619028e-02
7.416200000000117143e+00 5.574999999999818101e+00 4.486478258122117424e-02
7.611600000000180444e+00 5.574999999999818101e+00 4.719855203507428848e-02
7.728800000000319415e+00 5.574999999999818101e+00 5.013111174529154973e-02
7.885000000000218279e+00 5.574999999999818101e+00 6.059704010429808191e-02
8.041200000000117143e+00 5.574999999999818101e+00 3.394686989794571536e-02
8.197500000000218279e+00 5.574999999999818101e+00 4.192421527470782672e-02
8.353800000000319415e+00 5.574999999999818101e+00 3.068332954082287831e-02
8.510000000000218279e+00 5.574999999999818101e+00 3.179727515890297396e-02
8.666300000000319415e+00 5.574999999999818101e+00 3.411502942016388096e-02
8.822500000000218279e+00 5.574999999999818101e+00 3.029540598692278056e-02
8.939700000000357250e+00 5.574999999999818101e+00 3.048936776387282596e-02
9.095900000000256114e+00 5.574999999999818101e+00 3.268166968316145449e-02
9.252200000000357250e+00 5.574999999999818101e+00 2.690641328782765809e-02
9.408400000000256114e+00 5.574999999999818101e+00 2.107510371842114330e-02
9.564700000000357250e+00 5.574999999999818101e+00 2.289015887887113979e-02
9.720900000000256114e+00 5.574999999999818101e+00 3.163445403421554641e-02
9.877200000000357250e+00 5.574999999999818101e+00 2.655318931787734038e-02
9.994400000000041473e+00 5.574999999999818101e+00 2.285723876076494257e-02
1.015060000000039508e+01 5.574999999999818101e+00 2.299336789779869022e-02
1.030690000000004147e+01 5.574999999999818101e+00 2.335104053235795632e-02
1.046310000000039508e+01 5.574999999999818101e+00 1.316626777663680754e-02
1.061940000000004147e+01 5.574999999999818101e+00 1.702503945843663463e-02
-3.286899999999604916e+00 5.106200000000171713e+00 1.000000000000000082e-05
-3.130599999999958527e+00 5.106200000000171713e+00 1.791032371561690180e-03
-2.974399999999604916e+00 5.106200000000171713e+00 1.000000000000000082e-05
-2.818099999999958527e+00 5.106200000000171713e+00 5.916723929898280807e-04
-2.661899999999604916e+00 5.106200000000171713e+00 6.183643806435046080e-04
-2.505599999999958527e+00 5.106200000000171713e+00 3.956642303196640335e-03
-2.349399999999604916e+00 5.106200000000171713e+00 7.185483076369702550e-03
-2.232199999999920692e+00 5.106200000000171713e+00 1.000000000000000082e-05
-2.075899999999819556e+00 5.106200000000171713e+00 1.579275936175856881e-03
-1.919699999999920692e+00 5.106200000000171713e+00 8.489831539712692707e-03
-1.763399999999819556e+00 5.106200000000171713e+00 8.916903342171515409e-03
-1.607199999999920692e+00 5.106200000000171713e+00 1.642802866791607044e-02
-1.450899999999819556e+00 5.106200000000171713e+00 1.004953335160918559e-02
-1.333799999999882857e+00 5.106200000000171713e+00 2.051101304600677980e-02
-1.177499999999781721e+00 5.106200000000171713e+00 2.182336910564587271e-02
-1.021199999999680585e+00 5.106200000000171713e+00 1.465568068771195415e-02
-8.649999999997817213e-01 5.106200000000171713e+00 1.098019398780070675e-02
-7.087999999998828571e-01 5.106200000000171713e+00 1.350347655399491975e-02
-5.524999999997817213e-01 5.106200000000171713e+00 2.324516231466503685e-02
-3.962999999998828571e-01 5.106200000000171713e+00 2.213388589535030676e-02
-2.790999999997438863e-01 5.106200000000171713e+00 2.039979643078312921e-02
-1.227999999996427505e-01 5.106200000000171713e+00 1.402841897785055657e-02
3.340000000025611371e-02 5.106200000000171713e+00 1.402041138155445468e-02
1.897000000003572495e-01 5.106200000000171713e+00 2.357792242741420588e-02
3.459000000002561137e-01 5.106200000000171713e+00 2.127618335874550612e-02
5.022000000003572495e-01 5.106200000000171713e+00 1.232102150093705197e-02
6.584000000002561137e-01 5.106200000000171713e+00 2.544814102901513456e-02
8.147000000003572495e-01 5.106200000000171713e+00 1.819147931890229691e-02
9.319000000000414730e-01 5.106200000000171713e+00 2.692598741210702057e-02
1.088100000000395084e+00 5.106200000000171713e+00 2.681921946149231489e-02
1.244400000000041473e+00 5.106200000000171713e+00 1.396791713916888979e-02
1.400600000000395084e+00 5.106200000000171713e+00 2.576043728456315143e-02
1.556900000000041473e+00 5.106200000000171713e+00 2.807641207998047561e-02
1.713100000000395084e+00 5.106200000000171713e+00 2.425589891381758553e-02
1.869400000000041473e+00 5.106200000000171713e+00 2.412243897554920691e-02
1.986600000000180444e+00 5.106200000000171713e+00 3.143159492804760424e-02
2.142800000000079308e+00 5.106200000000171713e+00 2.331011281795565201e-02
2.299100000000180444e+00 5.106200000000171713e+00 2.356813536527452291e-02
2.455300000000079308e+00 5.106200000000171713e+00 1.565040209427229559e-02
2.611600000000180444e+00 5.106200000000171713e+00 3.666945263862071702e-02
2.767800000000079308e+00 5.106200000000171713e+00 2.315351982372074874e-02
2.924100000000180444e+00 5.106200000000171713e+00 3.301442979591062005e-02
3.080300000000079308e+00 5.106200000000171713e+00 3.506437444771297318e-02
3.197500000000218279e+00 5.106200000000171713e+00 4.573316191288744753e-02
3.353800000000319415e+00 5.106200000000171713e+00 4.790055131036598246e-02
3.510000000000218279e+00 5.106200000000171713e+00 5.405928259499092475e-02
3.666200000000117143e+00 5.106200000000171713e+00 4.484342899109823588e-02
3.822500000000218279e+00 5.106200000000171713e+00 5.234387752178132347e-02
3.978800000000319415e+00 5.106200000000171713e+00 9.282939466195598566e-02
4.135000000000218279e+00 5.106200000000171713e+00 1.157551428576986952e-01
4.252200000000357250e+00 5.106200000000171713e+00 1.436242471669022802e-01
4.408400000000256114e+00 5.106200000000171713e+00 1.648479362832622197e-01
4.564700000000357250e+00 5.106200000000171713e+00 2.067481287690817460e-01
4.720900000000256114e+00 5.106200000000171713e+00 2.396468932851597566e-01
4.877200000000357250e+00 5.106200000000171713e+00 1.937633665084899370e-01
5.033400000000256114e+00 5.106200000000171713e+00 2.380845222744978895e-01
5.189700000000357250e+00 5.106200000000171713e+00 2.075809187838764669e-01
5.306900000000041473e+00 5.106200000000171713e+00 1.961692043290079734e-01
5.463100000000395084e+00 5.106200000000171713e+00 1.776752158166973461e-01
5.619400000000041473e+00 5.106200000000171713e+00 1.320701754445475495e-01
5.775600000000395084e+00 5.106200000000171713e+00 1.476885471536354133e-01
5.931900000000041473e+00 5.106200000000171713e+00 1.036085090094323313e-01
6.088100000000395084e+00 5.106200000000171713e+00 1.152070673778765458e-01
6.244400000000041473e+00 5.106200000000171713e+00 9.560714084378191258e-02
6.361600000000180444e+00 5.106200000000171713e+00 7.439501825540523194e-02
6.556900000000041473e+00 5.106200000000171713e+00 8.659325661313536926e-02
6.674100000000180444e+00 5.106200000000171713e+00 7.925118054253077471e-02
6.830300000000079308e+00 5.106200000000171713e+00 5.760308882247737461e-02
6.986600000000180444e+00 5.106200000000171713e+00 5.332436320159304050e-02
7.142800000000079308e+00 5.106200000000171713e+00 4.845040625603171808e-02
7.299100000000180444e+00 5.106200000000171713e+00 4.371346818042593646e-02
7.416200000000117143e+00 5.106200000000171713e+00 4.854115901405421651e-02
7.611600000000180444e+00 5.106200000000171713e+00 4.069549410971692177e-02
7.728800000000319415e+00 5.106200000000171713e+00 5.289996059789957988e-02
7.885000000000218279e+00 5.106200000000171713e+00 3.627530095426809847e-02
8.041200000000117143e+00 5.106200000000171713e+00 2.640905258454748564e-02
8.197500000000218279e+00 5.106200000000171713e+00 3.661962759500052289e-02
8.353800000000319415e+00 5.106200000000171713e+00 3.584111128843495836e-02
8.510000000000218279e+00 5.106200000000171713e+00 2.753812366229800232e-02
8.666300000000319415e+00 5.106200000000171713e+00 3.032832610502898124e-02
8.822500000000218279e+00 5.106200000000171713e+00 2.809954513594699679e-02
8.939700000000357250e+00 5.106200000000171713e+00 1.312356059639092389e-02
9.095900000000256114e+00 5.106200000000171713e+00 1.375882990254842508e-02
9.252200000000357250e+00 5.106200000000171713e+00 1.996471703202820289e-02
9.408400000000256114e+00 5.106200000000171713e+00 1.935347051475901081e-02
9.564700000000357250e+00 5.106200000000171713e+00 2.231539141139530710e-02
9.720900000000256114e+00 5.106200000000171713e+00 2.380747352123582100e-02
9.877200000000357250e+00 5.106200000000171713e+00 1.950917377607212094e-02
9.994400000000041473e+00 5.106200000000171713e+00 2.008750017523511233e-02
1.015060000000039508e+01 5.106200000000171713e+00 2.213566536119388611e-02
1.030690000000004147e+01 5.106200000000171713e+00 1.161546329395820448e-02
1.046310000000039508e+01 5.106200000000171713e+00 2.045051120732511302e-02
1.061940000000004147e+01 5.106200000000171713e+00 1.139391979643269125e-02
-3.286899999999604916e+00 4.637499999999818101e+00 6.655202254983329626e-04
-3.130599999999958527e+00 4.637499999999818101e+00 6.130259831127693676e-04
-2.974399999999604916e+00 4.637499999999818101e+00 1.657572433293308086e-03
-2.818099999999958527e+00 4.637499999999818101e+00 2.321313192948062671e-03
-2.661899999999604916e+00 4.637499999999818101e+00 4.445995410180708304e-03
-2.505599999999958527e+00 4.637499999999818101e+00 1.000000000000000082e-05
-2.349399999999604916e+00 4.637499999999818101e+00 6.818023379670756952e-03
-2.232199999999920692e+00 4.637499999999818101e+00 8.196219675522250364e-03
-2.075899999999819556e+00 4.637499999999818101e+00 3.254643027904949391e-03
-1.919699999999920692e+00 4.637499999999818101e+00 3.070468313094581753e-03
-1.763399999999819556e+00 4.637499999999818101e+00 1.412717933216916036e-02
-1.607199999999920692e+00 4.637499999999818101e+00 1.674388385515124256e-02
-1.450899999999819556e+00 4.637499999999818101e+00 7.585862891174849701e-03
-1.333799999999882857e+00 4.637499999999818101e+00 1.371167405769359651e-02
-1.177499999999781721e+00 4.637499999999818101e+00 2.214011402580283450e-02
-1.021199999999680585e+00 4.637499999999818101e+00 2.313661489820675182e-02
-8.649999999997817213e-01 4.637499999999818101e+00 1.282372060174796075e-02
-7.087999999998828571e-01 4.637499999999818101e+00 1.612996813911668492e-02
-5.524999999997817213e-01 4.637499999999818101e+00 1.415743025150999375e-02
-3.962999999998828571e-01 4.637499999999818101e+00 8.774546074685240019e-03
-2.790999999997438863e-01 4.637499999999818101e+00 2.799277718533229112e-02
-1.227999999996427505e-01 4.637499999999818101e+00 2.256629609533986752e-02
3.340000000025611371e-02 4.637499999999818101e+00 2.095765897274496498e-02
1.897000000003572495e-01 4.637499999999818101e+00 2.441960977142679928e-02
3.459000000002561137e-01 4.637499999999818101e+00 2.762709695447692487e-02
5.022000000003572495e-01 4.637499999999818101e+00 2.815737777586329454e-02
6.584000000002561137e-01 4.637499999999818101e+00 1.885433034563525900e-02
8.147000000003572495e-01 4.637499999999818101e+00 1.917908286208832441e-02
9.319000000000414730e-01 4.637499999999818101e+00 1.782846828681229623e-02
1.088100000000395084e+00 4.637499999999818101e+00 3.307048296998334191e-02
1.244400000000041473e+00 4.637499999999818101e+00 1.879916690448433028e-02
1.400600000000395084e+00 4.637499999999818101e+00 2.731480069892890800e-02
1.556900000000041473e+00 4.637499999999818101e+00 2.810666299932131074e-02
1.713100000000395084e+00 4.637499999999818101e+00 3.476364472014822210e-02
1.869400000000041473e+00 4.637499999999818101e+00 2.707635227588939611e-02
1.986600000000180444e+00 4.637499999999818101e+00 3.378493850618008443e-02
2.142800000000079308e+00 4.637499999999818101e+00 2.126372709784045759e-02
2.299100000000180444e+00 4.637499999999818101e+00 3.821580845669037690e-02
2.455300000000079308e+00 4.637499999999818101e+00 3.494603996911500865e-02
2.611600000000180444e+00 4.637499999999818101e+00 4.471085878575164346e-02
2.767800000000079308e+00 4.637499999999818101e+00 4.643516118817914845e-02
2.924100000000180444e+00 4.637499999999818101e+00 6.135331308781891840e-02
3.080300000000079308e+00 4.637499999999818101e+00 6.648440284777731857e-02
3.197500000000218279e+00 4.637499999999818101e+00 7.569758725290465229e-02
3.353800000000319415e+00 4.637499999999818101e+00 9.426453386480197760e-02
3.510000000000218279e+00 4.637499999999818101e+00 1.144196537420930915e-01
3.666200000000117143e+00 4.637499999999818101e+00 1.414915573533735427e-01
3.822500000000218279e+00 4.637499999999818101e+00 1.721357386456376926e-01
3.978800000000319415e+00 4.637499999999818101e+00 2.105197066245462212e-01
4.135000000000218279e+00 4.637499999999818101e+00 2.200789971362495379e-01
4.252200000000357250e+00 4.637499999999818101e+00 2.919044667135274884e-01
4.408400000000256114e+00 4.637499999999818101e+00 2.811075577076154186e-01
4.564700000000357250e+00 4.637499999999818101e+00 2.440350560554241655e-01
4.720900000000256114e+00 4.637499999999818101e+00 2.327710372655727167e-01
4.877200000000357250e+00 4.637499999999818101e+00 2.262946713278690125e-01
5.033400000000256114e+00 4.637499999999818101e+00 1.717762865452348298e-01
5.189700000000357250e+00 4.637499999999818101e+00 1.883822617975087765e-01
5.306900000000041473e+00 4.637499999999818101e+00 1.531096898460971023e-01
5.463100000000395084e+00 4.637499999999818101e+00 1.443217977775850258e-01
5.619400000000041473e+00 4.637499999999818101e+00 1.168032482395663790e-01
5.775600000000395084e+00 4.637499999999818101e+00 1.100893236117449769e-01
5.931900000000041473e+00 4.637499999999818101e+00 9.003029489000710650e-02
6.088100000000395084e+00 4.637499999999818101e+00 7.826713593103189204e-02
6.244400000000041473e+00 4.637499999999818101e+00 7.199007016780897827e-02
6.361600000000180444e+00 4.637499999999818101e+00 6.699333007904074988e-02
6.556900000000041473e+00 4.637499999999818101e+00 8.210989242023952750e-02
6.674100000000180444e+00 4.637499999999818101e+00 7.521802120806025949e-02
6.830300000000079308e+00 4.637499999999818101e+00 4.822619355974083755e-02
6.986600000000180444e+00 4.637499999999818101e+00 4.861144791487555933e-02
7.142800000000079308e+00 4.637499999999818101e+00 5.288038647362022088e-02
7.299100000000180444e+00 4.637499999999818101e+00 5.533338013899308239e-02
7.416200000000117143e+00 4.637499999999818101e+00 4.708644568692885168e-02
7.611600000000180444e+00 4.637499999999818101e+00 3.886709295544008014e-02
7.728800000000319415e+00 4.637499999999818101e+00 3.561867805798765718e-02
7.885000000000218279e+00 4.637499999999818101e+00 3.980487145500591351e-02
8.041200000000117143e+00 4.637499999999818101e+00 4.121776733480718435e-02
8.197500000000218279e+00 4.637499999999818101e+00 4.897712814573093598e-02
8.353800000000319415e+00 4.637499999999818101e+00 4.501158851331640148e-02
8.510000000000218279e+00 4.637499999999818101e+00 3.280356309344657773e-02
8.666300000000319415e+00 4.637499999999818101e+00 3.699420515507378243e-02
8.822500000000218279e+00 4.637499999999818101e+00 4.729553292354931465e-02
8.939700000000357250e+00 4.637499999999818101e+00 3.537400150449562103e-02
9.095900000000256114e+00 4.637499999999818101e+00 2.882111853551804978e-02
9.252200000000357250e+00 4.637499999999818101e+00 2.893500434950706940e-02
9.408400000000256114e+00 4.637499999999818101e+00 1.826265795264543287e-02
9.564700000000357250e+00 4.637499999999818101e+00 1.893084737690913302e-02
9.720900000000256114e+00 4.637499999999818101e+00 1.094727386969450433e-02
9.877200000000357250e+00 4.637499999999818101e+00 2.536450613436695006e-02
9.994400000000041473e+00 4.637499999999818101e+00 1.720921417324700400e-02
1.015060000000039508e+01 4.637499999999818101e+00 1.803933498927634202e-02
1.030690000000004147e+01 4.637499999999818101e+00 1.993713531145273679e-02
1.046310000000039508e+01 4.637499999999818101e+00 2.316419661878222139e-02
1.061940000000004147e+01 4.637499999999818101e+00 1.689958711646435269e-02
-3.286899999999604916e+00 4.168700000000171713e+00 8.748743819953353276e-03
-3.130599999999958527e+00 4.168700000000171713e+00 7.980904308449261395e-04
-2.974399999999604916e+00 4.168700000000171713e+00 1.635329110248577664e-03
-2.818099999999958527e+00 4.168700000000171713e+00 1.814165427528209844e-03
-2.661899999999604916e+00 4.168700000000171713e+00 6.085773185038232183e-03
-2.505599999999958527e+00 4.168700000000171713e+00 7.667718319979457443e-03
-2.349399999999604916e+00 4.168700000000171713e+00 7.225521057850217178e-03
-2.232199999999920692e+00 4.168700000000171713e+00 1.194377474209842513e-02
-2.075899999999819556e+00 4.168700000000171713e+00 1.435850989183435483e-02
-1.919699999999920692e+00 4.168700000000171713e+00 7.629459804342521301e-03
-1.763399999999819556e+00 4.168700000000171713e+00 1.139836846104163616e-02
-1.607199999999920692e+00 4.168700000000171713e+00 1.549291936711560611e-02
-1.450899999999819556e+00 4.168700000000171713e+00 1.254434446430614629e-02
-1.333799999999882857e+00 4.168700000000171713e+00 1.277033662644060617e-02
-1.177499999999781721e+00 4.168700000000171713e+00 1.038051399851477354e-02
-1.021199999999680585e+00 4.168700000000171713e+00 1.259061057623918518e-02
-8.649999999997817213e-01 4.168700000000171713e+00 9.447184163557886816e-03
-7.087999999998828571e-01 4.168700000000171713e+00 1.677591424033565357e-02
-5.524999999997817213e-01 4.168700000000171713e+00 2.811822952730456612e-02
-3.962999999998828571e-01 4.168700000000171713e+00 2.582894671954091836e-02
-2.790999999997438863e-01 4.168700000000171713e+00 2.208939924926084722e-02
-1.227999999996427505e-01 4.168700000000171713e+00 1.262086149558001857e-02
3.340000000025611371e-02 4.168700000000171713e+00 3.751914757892942098e-02
1.897000000003572495e-01 4.168700000000171713e+00 2.992972575606741431e-02
3.459000000002561137e-01 4.168700000000171713e+00 2.713863358041464571e-02
5.022000000003572495e-01 4.168700000000171713e+00 2.459666662286285471e-02
6.584000000002561137e-01 4.168700000000171713e+00 3.085237879596283012e-02
8.147000000003572495e-01 4.168700000000171713e+00 2.808086074458942399e-02
9.319000000000414730e-01 4.168700000000171713e+00 2.998044053260939465e-02
1.088100000000395084e+00 4.168700000000171713e+00 3.828520762458993698e-02
1.244400000000041473e+00 4.168700000000171713e+00 2.960853217130150761e-02
1.400600000000395084e+00 4.168700000000171713e+00 3.340413281565429715e-02
1.556900000000041473e+00 4.168700000000171713e+00 2.970996172438547522e-02
1.713100000000395084e+00 4.168700000000171713e+00 2.769560638945469180e-02
1.869400000000041473e+00 4.168700000000171713e+00 3.884840856408251081e-02
1.986600000000180444e+00 4.168700000000171713e+00 5.051191743581733007e-02
2.142800000000079308e+00 4.168700000000171713e+00 4.502938317175218114e-02
2.299100000000180444e+00 4.168700000000171713e+00 5.228782434770860160e-02
2.455300000000079308e+00 4.168700000000171713e+00 5.835936180599820416e-02
2.611600000000180444e+00 4.168700000000171713e+00 8.731305054686284983e-02
2.767800000000079308e+00 4.168700000000171713e+00 6.580642636137394585e-02
2.924100000000180444e+00 4.168700000000171713e+00 9.836976156593742193e-02
3.080300000000079308e+00 4.168700000000171713e+00 1.531328229020636200e-01
3.197500000000218279e+00 4.168700000000171713e+00 1.517546266062121119e-01
3.353800000000319415e+00 4.168700000000171713e+00 2.009968951626362466e-01
3.510000000000218279e+00 4.168700000000171713e+00 2.224376791119127561e-01
3.666200000000117143e+00 4.168700000000171713e+00 2.739727894077876869e-01
3.822500000000218279e+00 4.168700000000171713e+00 3.123131604735285838e-01
3.978800000000319415e+00 4.168700000000171713e+00 3.492397459265463300e-01
4.135000000000218279e+00 4.168700000000171713e+00 2.886765156732762905e-01
4.252200000000357250e+00 4.168700000000171713e+00 2.685988025601808160e-01
4.408400000000256114e+00 4.168700000000171713e+00 2.705366408638377185e-01
4.564700000000357250e+00 4.168700000000171713e+00 2.369634587930435077e-01
4.720900000000256114e+00 4.168700000000171713e+00 1.899437430752488332e-01
4.877200000000357250e+00 4.168700000000171713e+00 1.810303986647644747e-01
5.033400000000256114e+00 4.168700000000171713e+00 1.654894337198722643e-01
5.189700000000357250e+00 4.168700000000171713e+00 1.293582694989340032e-01
5.306900000000041473e+00 4.168700000000171713e+00 1.218996384155750096e-01
5.463100000000395084e+00 4.168700000000171713e+00 1.098286318656607197e-01
5.619400000000041473e+00 4.168700000000171713e+00 1.098046090767724192e-01
5.775600000000395084e+00 4.168700000000171713e+00 8.327455281486159655e-02
5.931900000000041473e+00 4.168700000000171713e+00 8.812181777276925643e-02
6.088100000000395084e+00 4.168700000000171713e+00 8.714578075756647391e-02
6.244400000000041473e+00 4.168700000000171713e+00 8.207074417168079561e-02
6.361600000000180444e+00 4.168700000000171713e+00 6.094047701210872359e-02
6.556900000000041473e+00 4.168700000000171713e+00 7.435675973976829667e-02
6.674100000000180444e+00 4.168700000000171713e+00 5.547573740647936125e-02
6.830300000000079308e+00 4.168700000000171713e+00 5.933006042367024169e-02
6.986600000000180444e+00 4.168700000000171713e+00 5.688329488874989404e-02
7.142800000000079308e+00 4.168700000000171713e+00 4.432560443061691474e-02
7.299100000000180444e+00 4.168700000000171713e+00 5.680588812455424075e-02
7.416200000000117143e+00 4.168700000000171713e+00 4.812654347250044234e-02
7.611600000000180444e+00 4.168700000000171713e+00 3.987071169121831488e-02
7.728800000000319415e+00 4.168700000000171713e+00 5.760486828832095396e-02
7.885000000000218279e+00 4.168700000000171713e+00 3.678956658306226091e-02
8.041200000000117143e+00 4.168700000000171713e+00 3.684650949005677245e-02
8.197500000000218279e+00 4.168700000000171713e+00 3.353136462347015151e-02
8.353800000000319415e+00 4.168700000000171713e+00 4.089835321588485700e-02
8.510000000000218279e+00 4.168700000000171713e+00 4.393679114379502731e-02
8.666300000000319415e+00 4.168700000000171713e+00 4.451689700880159806e-02
8.822500000000218279e+00 4.168700000000171713e+00 2.876239616267996235e-02
8.939700000000357250e+00 4.168700000000171713e+00 2.288304101549682584e-02
9.095900000000256114e+00 4.168700000000171713e+00 2.440003564714743681e-02
9.252200000000357250e+00 4.168700000000171713e+00 3.228217960127809788e-02
9.408400000000256114e+00 4.168700000000171713e+00 2.178689005585251331e-02
9.564700000000357250e+00 4.168700000000171713e+00 2.196038797560141351e-02
9.720900000000256114e+00 4.168700000000171713e+00 2.645709816232410735e-02
9.877200000000357250e+00 4.168700000000171713e+00 3.112997546756106695e-02
9.994400000000041473e+00 4.168700000000171713e+00 1.531052411814881782e-02
1.015060000000039508e+01 4.168700000000171713e+00 2.289727674224545720e-02
1.030690000000004147e+01 4.168700000000171713e+00 9.318172889898451369e-03
1.046310000000039508e+01 4.168700000000171713e+00 1.659529845721244290e-02
1.061940000000004147e+01 4.168700000000171713e+00 1.275254196800482305e-02
-3.286899999999604916e+00 3.621900000000096043e+00 2.143366608590219734e-03
-3.130599999999958527e+00 3.621900000000096043e+00 7.751353214627643672e-03
-2.974399999999604916e+00 3.621900000000096043e+00 8.884872956987104400e-03
-2.818099999999958527e+00 3.621900000000096043e+00 1.588173265393749006e-02
-2.661899999999604916e+00 3.621900000000096043e+00 7.684623245493452624e-03
-2.505599999999958527e+00 3.621900000000096043e+00 1.612196054282058217e-03
-2.349399999999604916e+00 3.621900000000096043e+00 1.114123564664455321e-02
-2.232199999999920692e+00 3.621900000000096043e+00 1.128003398244367163e-02
-2.075899999999819556e+00 3.621900000000096043e+00 1.139480952935447919e-02
-1.919699999999920692e+00 3.621900000000096043e+00 4.563440155856884894e-03
-1.763399999999819556e+00 3.621900000000096043e+00 1.404888283505171045e-02
-1.607199999999920692e+00 3.621900000000096043e+00 1.073195850262151536e-02
-1.450899999999819556e+00 3.621900000000096043e+00 1.274898303631766608e-02
-1.333799999999882857e+00 3.621900000000096043e+00 2.052524877275540768e-02
-1.177499999999781721e+00 3.621900000000096043e+00 7.149004026576344893e-03
-1.021199999999680585e+00 3.621900000000096043e+00 5.633788860769311548e-03
-8.649999999997817213e-01 3.621900000000096043e+00 2.073967440690660871e-02
-7.087999999998828571e-01 3.621900000000096043e+00 1.327036652848614592e-02
-5.524999999997817213e-01 3.621900000000096043e+00 2.802302810467312624e-02
-3.962999999998828571e-01 3.621900000000096043e+00 2.587788203023932629e-02
-2.790999999997438863e-01 3.621900000000096043e+00 2.313394569944138626e-02
-1.227999999996427505e-01 3.621900000000096043e+00 2.463937380310873837e-02
3.340000000025611371e-02 3.621900000000096043e+00 1.807047564153896335e-02
1.897000000003572495e-01 3.621900000000096043e+00 3.114865985891863975e-02
3.459000000002561137e-01 3.621900000000096043e+00 2.688594943062650594e-02
5.022000000003572495e-01 3.621900000000096043e+00 2.032505886535283454e-02
6.584000000002561137e-01 3.621900000000096043e+00 3.183019527700917811e-02
8.147000000003572495e-01 3.621900000000096043e+00 2.896525526884790452e-02
9.319000000000414730e-01 3.621900000000096043e+00 4.092326573769496101e-02
1.088100000000395084e+00 3.621900000000096043e+00 3.962692487064806840e-02
1.244400000000041473e+00 3.621900000000096043e+00 3.409723476172809437e-02
1.400600000000395084e+00 3.621900000000096043e+00 3.886531348959650078e-02
1.556900000000041473e+00 3.621900000000096043e+00 4.642537412603946201e-02
1.713100000000395084e+00 3.621900000000096043e+00 6.025716212817460588e-02
1.869400000000041473e+00 3.621900000000096043e+00 6.035770194833678381e-02
1.986600000000180444e+00 3.621900000000096043e+00 7.583549585578197583e-02
2.142800000000079308e+00 3.621900000000096043e+00 9.752095635855052846e-02
2.299100000000180444e+00 3.621900000000096043e+00 1.067350304965996310e-01
2.455300000000079308e+00 3.621900000000096043e+00 1.795765750705609065e-01
2.611600000000180444e+00 3.621900000000096043e+00 1.561659224324430661e-01
2.767800000000079308e+00 3.621900000000096043e+00 2.351359473716884418e-01
2.924100000000180444e+00 3.621900000000096043e+00 2.690196462321871040e-01
3.080300000000079308e+00 3.621900000000096043e+00 3.024380147745900360e-01
3.197500000000218279e+00 3.621900000000096043e+00 3.176782499919175162e-01
3.353800000000319415e+00 3.621900000000096043e+00 3.674721529598509173e-01
3.510000000000218279e+00 3.621900000000096043e+00 3.519765643939699595e-01
3.666200000000117143e+00 3.621900000000096043e+00 3.428274407592114548e-01
3.822500000000218279e+00 3.621900000000096043e+00 3.242969731971074854e-01
3.978800000000319415e+00 3.621900000000096043e+00 2.764773875826243010e-01
4.135000000000218279e+00 3.621900000000096043e+00 2.637524273351949389e-01
4.252200000000357250e+00 3.621900000000096043e+00 2.274931415735190754e-01
4.408400000000256114e+00 3.621900000000096043e+00 1.871135026510373223e-01
4.564700000000357250e+00 3.621900000000096043e+00 2.042791199111166633e-01
4.720900000000256114e+00 3.621900000000096043e+00 1.920657560937160946e-01
4.877200000000357250e+00 3.621900000000096043e+00 1.549380910003739509e-01
5.033400000000256114e+00 3.621900000000096043e+00 1.350409936704017322e-01
5.189700000000357250e+00 3.621900000000096043e+00 1.347669559304906506e-01
5.306900000000041473e+00 3.621900000000096043e+00 1.297417443882251664e-01
5.463100000000395084e+00 3.621900000000096043e+00 9.043779256818657020e-02
5.619400000000041473e+00 3.621900000000096043e+00 9.608314795693913279e-02
5.775600000000395084e+00 3.621900000000096043e+00 7.023907577772781075e-02
5.931900000000041473e+00 3.621900000000096043e+00 8.467855136544498451e-02
6.088100000000395084e+00 3.621900000000096043e+00 8.167570275440638738e-02
6.244400000000041473e+00 3.621900000000096043e+00 6.678780177410745256e-02
6.361600000000180444e+00 3.621900000000096043e+00 6.988140314316854118e-02
6.556900000000041473e+00 3.621900000000096043e+00 4.734802716593487781e-02
6.674100000000180444e+00 3.621900000000096043e+00 6.383744740545439778e-02
6.830300000000079308e+00 3.621900000000096043e+00 7.095620051268991535e-02
6.986600000000180444e+00 3.621900000000096043e+00 5.508514465381389447e-02
7.142800000000079308e+00 3.621900000000096043e+00 4.672521412068242341e-02
7.299100000000180444e+00 3.621900000000096043e+00 4.457917831332684766e-02
7.416200000000117143e+00 3.621900000000096043e+00 3.590250286003841135e-02
7.611600000000180444e+00 3.621900000000096043e+00 5.129310294114826363e-02
7.728800000000319415e+00 3.621900000000096043e+00 5.125128549382416965e-02
7.885000000000218279e+00 3.621900000000096043e+00 3.935110766489341438e-02
8.041200000000117143e+00 3.621900000000096043e+00 3.322173756668751060e-02
8.197500000000218279e+00 3.621900000000096043e+00 3.932174647847436894e-02
8.353800000000319415e+00 3.621900000000096043e+00 2.694645126930817619e-02
8.510000000000218279e+00 3.621900000000096043e+00 4.702594384824718143e-02
8.666300000000319415e+00 3.621900000000096043e+00 2.806395581907542708e-02
8.822500000000218279e+00 3.621900000000096043e+00 3.537933990202635215e-02
8.939700000000357250e+00 3.621900000000096043e+00 2.567413319114959444e-02
9.095900000000256114e+00 3.621900000000096043e+00 2.563765414135623852e-02
9.252200000000357250e+00 3.621900000000096043e+00 1.741563221110209794e-02
9.408400000000256114e+00 3.621900000000096043e+00 1.471262359470646396e-02
9.564700000000357250e+00 3.621900000000096043e+00 2.016134800774361732e-02
9.720900000000256114e+00 3.621900000000096043e+00 2.492319860515949601e-02
9.877200000000357250e+00 3.621900000000096043e+00 2.210630417477484067e-02
9.994400000000041473e+00 3.621900000000096043e+00 1.670740480535788317e-02
1.015060000000039508e+01 3.621900000000096043e+00 5.863339954590928403e-03
1.030690000000004147e+01 3.621900000000096043e+00 1.879916690448433028e-02
1.046310000000039508e+01 3.621900000000096043e+00 1.917552393040116571e-02
1.061940000000004147e+01 3.621900000000096043e+00 2.311704077392738935e-02
-3.286899999999604916e+00 3.153099999999994907e+00 1.000000000000000082e-05
-3.130599999999958527e+00 3.153099999999994907e+00 6.730829553335412885e-03
-2.974399999999604916e+00 3.153099999999994907e+00 3.798269843118159874e-03
-2.818099999999958527e+00 3.153099999999994907e+00 5.404237766947693825e-03
-2.661899999999604916e+00 3.153099999999994907e+00 7.200608536040119245e-03
-2.505599999999958527e+00 3.153099999999994907e+00 9.647374070960461692e-03
-2.349399999999604916e+00 3.153099999999994907e+00 1.374548390872158514e-02
-2.232199999999920692e+00 3.153099999999994907e+00 1.456047926508050733e-02
-2.075899999999819556e+00 3.153099999999994907e+00 1.178362281617636662e-02
-1.919699999999920692e+00 3.153099999999994907e+00 9.641145940507935691e-03
-1.763399999999819556e+00 3.153099999999994907e+00 1.327659465893867019e-02
-1.607199999999920692e+00 3.153099999999994907e+00 1.047571542114622035e-02
-1.450899999999819556e+00 3.153099999999994907e+00 2.074412307151555362e-02
-1.333799999999882857e+00 3.153099999999994907e+00 1.405155203381707602e-02
-1.177499999999781721e+00 3.153099999999994907e+00 9.311055026524139161e-03
-1.021199999999680585e+00 3.153099999999994907e+00 1.800285593948297916e-02
-8.649999999997817213e-01 3.153099999999994907e+00 3.318792771565951677e-02
-7.087999999998828571e-01 3.153099999999994907e+00 2.180824364597545514e-02
-5.524999999997817213e-01 3.153099999999994907e+00 3.295926635475968786e-02
-3.962999999998828571e-01 3.153099999999994907e+00 2.086245755011351816e-02
-2.790999999997438863e-01 3.153099999999994907e+00 2.821076175117065085e-02
-1.227999999996427505e-01 3.153099999999994907e+00 3.306870350413976256e-02
3.340000000025611371e-02 3.153099999999994907e+00 3.691857785672169462e-02
1.897000000003572495e-01 3.153099999999994907e+00 2.862537729272442502e-02
3.459000000002561137e-01 3.153099999999994907e+00 5.162675278681921887e-02
5.022000000003572495e-01 3.153099999999994907e+00 3.546297479667454011e-02
6.584000000002561137e-01 3.153099999999994907e+00 3.595944576703292289e-02
8.147000000003572495e-01 3.153099999999994907e+00 5.813603884262912025e-02
9.319000000000414730e-01 3.153099999999994907e+00 3.834304026450623126e-02
1.088100000000395084e+00 3.153099999999994907e+00 5.547751687232294060e-02
1.244400000000041473e+00 3.153099999999994907e+00 7.424465339162285293e-02
1.400600000000395084e+00 3.153099999999994907e+00 6.699688901072790859e-02
1.556900000000041473e+00 3.153099999999994907e+00 1.092707693236988908e-01
1.713100000000395084e+00 3.153099999999994907e+00 1.007275538086788436e-01
1.869400000000041473e+00 3.153099999999994907e+00 1.617810269018548075e-01
1.986600000000180444e+00 3.153099999999994907e+00 1.751136747348661926e-01
2.142800000000079308e+00 3.153099999999994907e+00 2.114779489813131963e-01
2.299100000000180444e+00 3.153099999999994907e+00 2.221369493843479981e-01
2.455300000000079308e+00 3.153099999999994907e+00 3.298337811694017629e-01
2.611600000000180444e+00 3.153099999999994907e+00 3.476489034623872487e-01
2.767800000000079308e+00 3.153099999999994907e+00 4.034200321989006022e-01
2.924100000000180444e+00 3.153099999999994907e+00 4.108893400773210858e-01
3.080300000000079308e+00 3.153099999999994907e+00 4.100076147518279535e-01
3.197500000000218279e+00 3.153099999999994907e+00 3.942246424522090620e-01
3.353800000000319415e+00 3.153099999999994907e+00 3.782281342513607592e-01
3.510000000000218279e+00 3.153099999999994907e+00 3.756238859892837012e-01
3.666200000000117143e+00 3.153099999999994907e+00 3.014984568091806372e-01
3.822500000000218279e+00 3.153099999999994907e+00 2.559610361390868283e-01
3.978800000000319415e+00 3.153099999999994907e+00 2.409067551024133003e-01
4.135000000000218279e+00 3.153099999999994907e+00 2.165227346478580672e-01
4.252200000000357250e+00 3.153099999999994907e+00 2.028911365531254896e-01
4.408400000000256114e+00 3.153099999999994907e+00 2.016935560403972094e-01
4.564700000000357250e+00 3.153099999999994907e+00 1.521407706942686511e-01
4.720900000000256114e+00 3.153099999999994907e+00 1.491655038038055270e-01
4.877200000000357250e+00 3.153099999999994907e+00 1.178211027020932555e-01
5.033400000000256114e+00 3.153099999999994907e+00 1.204191228337177511e-01
5.189700000000357250e+00 3.153099999999994907e+00 1.099558636734765810e-01
5.306900000000041473e+00 3.153099999999994907e+00 8.254675128483801583e-02
5.463100000000395084e+00 3.153099999999994907e+00 8.196219675522251058e-02
5.619400000000041473e+00 3.153099999999994907e+00 9.281071027059839551e-02
5.775600000000395084e+00 3.153099999999994907e+00 7.663091708786153033e-02
5.931900000000041473e+00 3.153099999999994907e+00 7.617893276359261057e-02
6.088100000000395084e+00 3.153099999999994907e+00 7.984908106597311817e-02
6.244400000000041473e+00 3.153099999999994907e+00 7.360760461962177759e-02
6.361600000000180444e+00 3.153099999999994907e+00 6.374669464743190628e-02
6.556900000000041473e+00 3.153099999999994907e+00 5.576223140729549138e-02
6.674100000000180444e+00 3.153099999999994907e+00 4.700903892273318452e-02
6.830300000000079308e+00 3.153099999999994907e+00 8.266419603051419762e-02
6.986600000000180444e+00 3.153099999999994907e+00 6.494516489308198304e-02
7.142800000000079308e+00 3.153099999999994907e+00 6.323687768324669223e-02
7.299100000000180444e+00 3.153099999999994907e+00 6.271638392400000206e-02
7.416200000000117143e+00 3.153099999999994907e+00 4.792991249678502097e-02
7.611600000000180444e+00 3.153099999999994907e+00 5.092208431276215586e-02
7.728800000000319415e+00 3.153099999999994907e+00 4.543421165116628274e-02
7.885000000000218279e+00 3.153099999999994907e+00 3.844535955051198856e-02
8.041200000000117143e+00 3.153099999999994907e+00 5.012399388191722538e-02
8.197500000000218279e+00 3.153099999999994907e+00 5.003502058973830630e-02
8.353800000000319415e+00 3.153099999999994907e+00 3.310251335516775639e-02
8.510000000000218279e+00 3.153099999999994907e+00 2.721604034461030594e-02
8.666300000000319415e+00 3.153099999999994907e+00 2.703008616395636068e-02
8.822500000000218279e+00 3.153099999999994907e+00 2.844031284499226597e-02
8.939700000000357250e+00 3.153099999999994907e+00 3.149565569841643320e-02
9.095900000000256114e+00 3.153099999999994907e+00 2.899906511987589142e-02
9.252200000000357250e+00 3.153099999999994907e+00 2.129842668179023416e-02
9.408400000000256114e+00 3.153099999999994907e+00 3.371287013951515532e-02
9.564700000000357250e+00 3.153099999999994907e+00 3.452786549587407577e-02
9.720900000000256114e+00 3.153099999999994907e+00 2.741800971785645497e-02
9.877200000000357250e+00 3.153099999999994907e+00 3.986181436200041811e-02
9.994400000000041473e+00 3.153099999999994907e+00 2.127885255751087168e-02
1.015060000000039508e+01 3.153099999999994907e+00 1.952340950282074883e-02
1.030690000000004147e+01 3.153099999999994907e+00 1.888725046374145969e-02
1.046310000000039508e+01 3.153099999999994907e+00 3.101431018772846451e-02
1.061940000000004147e+01 3.153099999999994907e+00 1.871909094152329756e-02
-3.286899999999604916e+00 2.684400000000096043e+00 1.133074875898565544e-02
-3.130599999999958527e+00 2.684400000000096043e+00 9.689191518284553939e-03
-2.974399999999604916e+00 2.684400000000096043e+00 4.424641820057768210e-03
-2.818099999999958527e+00 2.684400000000096043e+00 6.029720010965511183e-03
-2.661899999999604916e+00 2.684400000000096043e+00 1.361647263506215143e-02
-2.505599999999958527e+00 2.684400000000096043e+00 5.872237283808820832e-03
-2.349399999999604916e+00 2.684400000000096043e+00 2.049143892172741385e-02
-2.232199999999920692e+00 2.684400000000096043e+00 4.201318856688673886e-03
-2.075899999999819556e+00 2.684400000000096043e+00 9.298598765619088893e-03
-1.919699999999920692e+00 2.684400000000096043e+00 1.162791955486325475e-02
-1.763399999999819556e+00 2.684400000000096043e+00 1.294739347787666160e-02
-1.607199999999920692e+00 2.684400000000096043e+00 9.482773480429456531e-03
-1.450899999999819556e+00 2.684400000000096043e+00 7.854562233555191508e-03
-1.333799999999882857e+00 2.684400000000096043e+00 1.831426246210920636e-02
-1.177499999999781721e+00 2.684400000000096043e+00 1.666558735803379265e-02
-1.021199999999680585e+00 2.684400000000096043e+00 1.845039159914295748e-02
-8.649999999997817213e-01 2.684400000000096043e+00 1.939172903039594609e-02
-7.087999999998828571e-01 2.684400000000096043e+00 2.092829778632592300e-02
-5.524999999997817213e-01 2.684400000000096043e+00 2.900440351740662948e-02
-3.962999999998828571e-01 2.684400000000096043e+00 2.575865781871956861e-02
-2.790999999997438863e-01 2.684400000000096043e+00 3.559287580325577044e-02
-1.227999999996427505e-01 2.684400000000096043e+00 3.081145108156052581e-02
3.340000000025611371e-02 2.684400000000096043e+00 3.907973912374770181e-02
1.897000000003572495e-01 2.684400000000096043e+00 4.094106039613074066e-02
3.459000000002561137e-01 2.684400000000096043e+00 5.329144308348684328e-02
5.022000000003572495e-01 2.684400000000096043e+00 3.865800571881961023e-02
6.584000000002561137e-01 2.684400000000096043e+00 5.586188149453587964e-02
8.147000000003572495e-01 2.684400000000096043e+00 6.812951902016557704e-02
9.319000000000414730e-01 2.684400000000096043e+00 8.435290911607012942e-02
1.088100000000395084e+00 2.684400000000096043e+00 1.020959630423906583e-01
1.244400000000041473e+00 2.684400000000096043e+00 1.208319589094279667e-01
1.400600000000395084e+00 2.684400000000096043e+00 1.730370380954101561e-01
1.556900000000041473e+00 2.684400000000096043e+00 1.802385363643720650e-01
1.713100000000395084e+00 2.684400000000096043e+00 2.107305733270102566e-01
1.869400000000041473e+00 2.684400000000096043e+00 2.734487367168538241e-01
1.986600000000180444e+00 2.684400000000096043e+00 3.486738757882884010e-01
2.142800000000079308e+00 2.684400000000096043e+00 4.422177259864411014e-01
2.299100000000180444e+00 2.684400000000096043e+00 4.693955078154145033e-01
2.455300000000079308e+00 2.684400000000096043e+00 4.885550165532234757e-01
2.611600000000180444e+00 2.684400000000096043e+00 5.288127620654201611e-01
2.767800000000079308e+00 2.684400000000096043e+00 4.668588792553934885e-01
2.924100000000180444e+00 2.684400000000096043e+00 4.073366365206167461e-01
3.080300000000079308e+00 2.684400000000096043e+00 3.699420515507377827e-01
3.197500000000218279e+00 2.684400000000096043e+00 3.246172770489516024e-01
3.353800000000319415e+00 2.684400000000096043e+00 2.877930108819395372e-01
3.510000000000218279e+00 2.684400000000096043e+00 2.502587378433397403e-01
3.666200000000117143e+00 2.684400000000096043e+00 2.400339271061380786e-01
3.822500000000218279e+00 2.684400000000096043e+00 2.429798328101821503e-01
3.978800000000319415e+00 2.684400000000096043e+00 2.081850474377713034e-01
4.135000000000218279e+00 2.684400000000096043e+00 1.942972062615634654e-01
4.252200000000357250e+00 2.684400000000096043e+00 1.695866538247115807e-01
4.408400000000256114e+00 2.684400000000096043e+00 1.366505205259184175e-01
4.564700000000357250e+00 2.684400000000096043e+00 1.386639861279274077e-01
4.720900000000256114e+00 2.684400000000096043e+00 1.358728939522746426e-01
4.877200000000357250e+00 2.684400000000096043e+00 1.177677187267859027e-01
5.033400000000256114e+00 2.684400000000096043e+00 1.023895749065810989e-01
5.189700000000357250e+00 2.684400000000096043e+00 1.326823116947385139e-01
5.306900000000041473e+00 2.684400000000096043e+00 1.076069687599530561e-01
5.463100000000395084e+00 2.684400000000096043e+00 1.114257024602723772e-01
5.619400000000041473e+00 2.684400000000096043e+00 1.010825572444727510e-01
5.775600000000395084e+00 2.684400000000096043e+00 6.574325532392689964e-02
5.931900000000041473e+00 2.684400000000096043e+00 8.138653955482488822e-02
6.088100000000395084e+00 2.684400000000096043e+00 7.329619809699555733e-02
6.244400000000041473e+00 2.684400000000096043e+00 7.645030130473831620e-02
6.361600000000180444e+00 2.684400000000096043e+00 8.307970130498976147e-02
6.556900000000041473e+00 2.684400000000096043e+00 7.724839173558324668e-02
6.674100000000180444e+00 2.684400000000096043e+00 5.531558548055730273e-02
6.830300000000079308e+00 2.684400000000096043e+00 8.053951381328154635e-02
6.986600000000180444e+00 2.684400000000096043e+00 5.079040384033735311e-02
7.142800000000079308e+00 2.684400000000096043e+00 5.313129115756477783e-02
7.299100000000180444e+00 2.684400000000096043e+00 4.731332758198509431e-02
7.416200000000117143e+00 2.684400000000096043e+00 5.397831689910811276e-02
7.611600000000180444e+00 2.684400000000096043e+00 5.060622912552698027e-02
7.728800000000319415e+00 2.684400000000096043e+00 3.218964737741202009e-02
7.885000000000218279e+00 2.684400000000096043e+00 4.042946396610194032e-02
8.041200000000117143e+00 2.684400000000096043e+00 5.310726836867647044e-02
8.197500000000218279e+00 2.684400000000096043e+00 3.593720244398819486e-02
8.353800000000319415e+00 2.684400000000096043e+00 3.134796003339941628e-02
8.510000000000218279e+00 2.684400000000096043e+00 2.307522332660329883e-02
8.666300000000319415e+00 2.684400000000096043e+00 3.759833380896866056e-02
8.822500000000218279e+00 2.684400000000096043e+00 1.985527988264812818e-02
8.939700000000357250e+00 2.684400000000096043e+00 3.488998679504228678e-02
9.095900000000256114e+00 2.684400000000096043e+00 2.695267939976069699e-02
9.252200000000357250e+00 2.684400000000096043e+00 2.665461887096131147e-02
9.408400000000256114e+00 2.684400000000096043e+00 3.183642340746170585e-02
9.564700000000357250e+00 2.684400000000096043e+00 2.794384187463388666e-02
9.720900000000256114e+00 2.684400000000096043e+00 1.727060574485045699e-02
9.877200000000357250e+00 2.684400000000096043e+00 1.891572191723871893e-02
9.994400000000041473e+00 2.684400000000096043e+00 3.381518942552091261e-02
1.015060000000039508e+01 2.684400000000096043e+00 1.927250481887619188e-02
1.030690000000004147e+01 2.684400000000096043e+00 2.273979401508876078e-02
1.046310000000039508e+01 2.684400000000096043e+00 2.342488836486646131e-02
1.061940000000004147e+01 2.684400000000096043e+00 1.790943398269511516e-02
-3.286899999999604916e+00 2.215599999999994907e+00 4.937127983008355626e-03
-3.130599999999958527e+00 2.215599999999994907e+00 1.163681688408114458e-02
-2.974399999999604916e+00 2.215599999999994907e+00 6.716593826586785866e-03
-2.818099999999958527e+00 2.215599999999994907e+00 7.189931740978649198e-03
-2.661899999999604916e+00 2.215599999999994907e+00 1.063586734706827887e-02
-2.505599999999958527e+00 2.215599999999994907e+00 5.880244880104923584e-03
-2.349399999999604916e+00 2.215599999999994907e+00 1.441456306590707497e-02
-2.232199999999920692e+00 2.215599999999994907e+00 9.836887183301563919e-03
-2.075899999999819556e+00 2.215599999999994907e+00 1.341806219350315590e-02
-1.919699999999920692e+00 2.215599999999994907e+00 1.522688922350062812e-02
-1.763399999999819556e+00 2.215599999999994907e+00 8.950713193199505771e-03
-1.607199999999920692e+00 2.215599999999994907e+00 2.432262888295177658e-02
-1.450899999999819556e+00 2.215599999999994907e+00 1.732309998723602362e-02
-1.333799999999882857e+00 2.215599999999994907e+00 1.877069545098707451e-02
-1.177499999999781721e+00 2.215599999999994907e+00 1.404621363628634143e-02
-1.021199999999680585e+00 2.215599999999994907e+00 2.615369923599398030e-02
-8.649999999997817213e-01 2.215599999999994907e+00 2.593215573846846880e-02
-7.087999999998828571e-01 2.215599999999994907e+00 3.239606541526711403e-02
-5.524999999997817213e-01 2.215599999999994907e+00 3.522541610655682137e-02
-3.962999999998828571e-01 2.215599999999994907e+00 3.590606179172557005e-02
-2.790999999997438863e-01 2.215599999999994907e+00 4.945669419057532185e-02
-1.227999999996427505e-01 2.215599999999994907e+00 4.191353847964635060e-02
3.340000000025611371e-02 2.215599999999994907e+00 5.227803728556892210e-02
1.897000000003572495e-01 2.215599999999994907e+00 6.290055863881036102e-02
3.459000000002561137e-01 2.215599999999994907e+00 8.053951381328154635e-02
5.022000000003572495e-01 2.215599999999994907e+00 9.887246066674833245e-02
6.584000000002561137e-01 2.215599999999994907e+00 1.098482059899400926e-01
8.147000000003572495e-01 2.215599999999994907e+00 1.594463677150798897e-01
9.319000000000414730e-01 2.215599999999994907e+00 2.001623256819979879e-01
1.088100000000395084e+00 2.215599999999994907e+00 2.104316230652890918e-01
1.244400000000041473e+00 2.215599999999994907e+00 2.912238210283587536e-01
1.400600000000395084e+00 2.215599999999994907e+00 3.997089561821178250e-01
1.556900000000041473e+00 2.215599999999994907e+00 4.624902906094083832e-01
1.713100000000395084e+00 2.215599999999994907e+00 5.393694431824491708e-01
1.869400000000041473e+00 2.215599999999994907e+00 5.970419311728261125e-01
1.986600000000180444e+00 2.215599999999994907e+00 6.101103283280661094e-01
2.142800000000079308e+00 2.215599999999994907e+00 6.545453699080630017e-01
2.299100000000180444e+00 2.215599999999994907e+00 5.658140850838682123e-01
2.455300000000079308e+00 2.215599999999994907e+00 4.939512467238750815e-01
2.611600000000180444e+00 2.215599999999994907e+00 4.262425713757158063e-01
2.767800000000079308e+00 2.215599999999994907e+00 4.362849868639506745e-01
2.924100000000180444e+00 2.215599999999994907e+00 4.039556514178176960e-01
3.080300000000079308e+00 2.215599999999994907e+00 3.366767170708826473e-01
3.197500000000218279e+00 2.215599999999994907e+00 2.860784955416517117e-01
3.353800000000319415e+00 2.215599999999994907e+00 2.535098219395575114e-01
3.510000000000218279e+00 2.215599999999994907e+00 2.416434539616547639e-01
3.666200000000117143e+00 2.215599999999994907e+00 2.382802635172915351e-01
3.822500000000218279e+00 2.215599999999994907e+00 2.049659937267379328e-01
3.978800000000319415e+00 2.215599999999994907e+00 1.971826101269258946e-01
4.135000000000218279e+00 2.215599999999994907e+00 1.857486523490126662e-01
4.252200000000357250e+00 2.215599999999994907e+00 1.761893618373093495e-01
4.408400000000256114e+00 2.215599999999994907e+00 1.606964424701937399e-01
4.564700000000357250e+00 2.215599999999994907e+00 1.456902070112968406e-01
4.720900000000256114e+00 2.215599999999994907e+00 1.291135929454419740e-01
4.877200000000357250e+00 2.215599999999994907e+00 1.183745165794461429e-01
5.033400000000256114e+00 2.215599999999994907e+00 1.073925431258018620e-01
5.189700000000357250e+00 2.215599999999994907e+00 1.108197943405339198e-01
5.306900000000041473e+00 2.215599999999994907e+00 1.121793062450278378e-01
5.463100000000395084e+00 2.215599999999994907e+00 8.731483001270642919e-02
5.619400000000041473e+00 2.215599999999994907e+00 1.011741997354170391e-01
5.775600000000395084e+00 2.215599999999994907e+00 7.788010211005358396e-02
5.931900000000041473e+00 2.215599999999994907e+00 9.591142950303381542e-02
6.088100000000395084e+00 2.215599999999994907e+00 8.249158784368709751e-02
6.244400000000041473e+00 2.215599999999994907e+00 8.360019506423645164e-02
6.361600000000180444e+00 2.215599999999994907e+00 8.268999828524609130e-02
6.556900000000041473e+00 2.215599999999994907e+00 7.219026007521156529e-02
6.674100000000180444e+00 2.215599999999994907e+00 8.884161170649672312e-02
6.830300000000079308e+00 2.215599999999994907e+00 5.411444603614186388e-02
6.986600000000180444e+00 2.215599999999994907e+00 6.915004268145781563e-02
7.142800000000079308e+00 2.215599999999994907e+00 5.051903529919164054e-02
7.299100000000180444e+00 2.215599999999994907e+00 4.519220429643960868e-02
7.416200000000117143e+00 2.215599999999994907e+00 4.199628364137274888e-02
7.611600000000180444e+00 2.215599999999994907e+00 5.162853225266279128e-02
7.728800000000319415e+00 2.215599999999994907e+00 3.720151292585066605e-02
7.885000000000218279e+00 2.215599999999994907e+00 4.063588200395704120e-02
8.041200000000117143e+00 2.215599999999994907e+00 4.033337281054870382e-02
8.197500000000218279e+00 2.215599999999994907e+00 4.031646788503470691e-02
8.353800000000319415e+00 2.215599999999994907e+00 3.786970235011437313e-02
8.510000000000218279e+00 2.215599999999994907e+00 1.888369153205430445e-02
8.666300000000319415e+00 2.215599999999994907e+00 3.559821420078650156e-02
8.822500000000218279e+00 2.215599999999994907e+00 2.860847236721042811e-02
8.939700000000357250e+00 2.215599999999994907e+00 3.186934352556790306e-02
9.095900000000256114e+00 2.215599999999994907e+00 3.358652806462108370e-02
9.252200000000357250e+00 2.215599999999994907e+00 2.167300424186349370e-02
9.408400000000256114e+00 2.215599999999994907e+00 2.773831356970057199e-02
9.564700000000357250e+00 2.215599999999994907e+00 4.422595434337652648e-02
9.720900000000256114e+00 2.215599999999994907e+00 2.671334124379939889e-02
9.877200000000357250e+00 2.215599999999994907e+00 2.346670581219055182e-02
9.994400000000041473e+00 2.215599999999994907e+00 3.230620239016640527e-02
1.015060000000039508e+01 2.215599999999994907e+00 3.215405806054044691e-02
1.030690000000004147e+01 2.215599999999994907e+00 1.982858789499445176e-02
1.046310000000039508e+01 2.215599999999994907e+00 2.064447298427516189e-02
1.061940000000004147e+01 2.215599999999994907e+00 1.580165669097646428e-02
-3.286899999999604916e+00 1.746900000000096043e+00 1.724836242180572896e-02
-3.130599999999958527e+00 1.746900000000096043e+00 1.018210355695577975e-02
-2.974399999999604916e+00 1.746900000000096043e+00 6.894540410944629237e-03
-2.818099999999958527e+00 1.746900000000096043e+00 1.101756277051585235e-02
-2.661899999999604916e+00 1.746900000000096043e+00 1.456759712845481954e-02
-2.505599999999958527e+00 1.746900000000096043e+00 1.031289429645879455e-02
-2.349399999999604916e+00 1.746900000000096043e+00 1.114212537956634289e-02
-2.232199999999920692e+00 1.746900000000096043e+00 8.486272608025535735e-03
-2.075899999999819556e+00 1.746900000000096043e+00 1.099442971454933290e-02
-1.919699999999920692e+00 1.746900000000096043e+00 1.770390567776180396e-02
-1.763399999999819556e+00 1.746900000000096043e+00 1.508631142185793209e-02
-1.607199999999920692e+00 1.746900000000096043e+00 1.195978993469063237e-02
-1.450899999999819556e+00 1.746900000000096043e+00 1.960170599993820220e-02
-1.333799999999882857e+00 1.746900000000096043e+00 1.868795028926067622e-02
-1.177499999999781721e+00 1.746900000000096043e+00 3.781453890896344094e-02
-1.021199999999680585e+00 1.746900000000096043e+00 3.807789985381304643e-02
-8.649999999997817213e-01 1.746900000000096043e+00 3.442910514155547719e-02
-7.087999999998828571e-01 1.746900000000096043e+00 3.349221637491142656e-02
-5.524999999997817213e-01 1.746900000000096043e+00 5.695892218710198185e-02
-3.962999999998828571e-01 1.746900000000096043e+00 5.384218776207436163e-02
-2.790999999997438863e-01 1.746900000000096043e+00 8.358151067287888925e-02
-1.227999999996427505e-01 1.746900000000096043e+00 9.586694285694435935e-02
3.340000000025611371e-02 1.746900000000096043e+00 1.235981385632706209e-01
1.897000000003572495e-01 1.746900000000096043e+00 1.408883184324004612e-01
3.459000000002561137e-01 1.746900000000096043e+00 1.503951147017182077e-01
5.022000000003572495e-01 1.746900000000096043e+00 2.330744361919028507e-01
6.584000000002561137e-01 1.746900000000096043e+00 3.081812407847394630e-01
8.147000000003572495e-01 1.746900000000096043e+00 3.840025009137727485e-01
9.319000000000414730e-01 1.746900000000096043e+00 4.077912900436510557e-01
1.088100000000395084e+00 1.746900000000096043e+00 5.093578619975771549e-01
1.244400000000041473e+00 1.746900000000096043e+00 6.866166828068770434e-01
1.400600000000395084e+00 1.746900000000096043e+00 7.079542577372260892e-01
1.556900000000041473e+00 1.746900000000096043e+00 7.560202993710447572e-01
1.713100000000395084e+00 1.746900000000096043e+00 7.028623162258264001e-01
1.869400000000041473e+00 1.746900000000096043e+00 6.471009745514526568e-01
1.986600000000180444e+00 1.746900000000096043e+00 5.834957474385852327e-01
2.142800000000079308e+00 1.746900000000096043e+00 5.083177642120054740e-01
2.299100000000180444e+00 1.746900000000096043e+00 4.249213179868587820e-01
2.455300000000079308e+00 1.746900000000096043e+00 4.519211532314743596e-01
2.611600000000180444e+00 1.746900000000096043e+00 3.933277916670455676e-01
2.767800000000079308e+00 1.746900000000096043e+00 3.818520164418082730e-01
2.924100000000180444e+00 1.746900000000096043e+00 3.163534376713733609e-01
3.080300000000079308e+00 1.746900000000096043e+00 3.251822574542877486e-01
3.197500000000218279e+00 1.746900000000096043e+00 3.006229596141400395e-01
3.353800000000319415e+00 1.746900000000096043e+00 2.464426733417857951e-01
3.510000000000218279e+00 1.746900000000096043e+00 2.076627742126810616e-01
3.666200000000117143e+00 1.746900000000096043e+00 2.107910751656919268e-01
3.822500000000218279e+00 1.746900000000096043e+00 1.876046352238650017e-01
3.978800000000319415e+00 1.746900000000096043e+00 1.724418067707331748e-01
4.135000000000218279e+00 1.746900000000096043e+00 1.773486838344006944e-01
4.252200000000357250e+00 1.746900000000096043e+00 1.346059142716468093e-01
4.408400000000256114e+00 1.746900000000096043e+00 1.498710620107843727e-01
4.564700000000357250e+00 1.746900000000096043e+00 1.305665268067237594e-01
4.720900000000256114e+00 1.746900000000096043e+00 1.206059667472934860e-01
4.877200000000357250e+00 1.746900000000096043e+00 1.293947485487273730e-01
5.033400000000256114e+00 1.746900000000096043e+00 1.354938677275924486e-01
5.189700000000357250e+00 1.746900000000096043e+00 1.310194008639144758e-01
5.306900000000041473e+00 1.746900000000096043e+00 1.248820231694124511e-01
5.463100000000395084e+00 1.746900000000096043e+00 1.055000812011562122e-01
5.619400000000041473e+00 1.746900000000096043e+00 1.014144276243001130e-01
5.775600000000395084e+00 1.746900000000096043e+00 1.075580334492546447e-01
5.931900000000041473e+00 1.746900000000096043e+00 7.522691853727815625e-02
6.088100000000395084e+00 1.746900000000096043e+00 8.139009848651204693e-02
6.244400000000041473e+00 1.746900000000096043e+00 1.050125075600157054e-01
6.361600000000180444e+00 1.746900000000096043e+00 6.751560330413101940e-02
6.556900000000041473e+00 1.746900000000096043e+00 5.809422139530501933e-02
6.674100000000180444e+00 1.746900000000096043e+00 6.379029156059957961e-02
6.830300000000079308e+00 1.746900000000096043e+00 6.822294097695344450e-02
6.986600000000180444e+00 1.746900000000096043e+00 5.408152591803566667e-02
7.142800000000079308e+00 1.746900000000096043e+00 6.149922928699234903e-02
7.299100000000180444e+00 1.746900000000096043e+00 4.774484804905286539e-02
7.416200000000117143e+00 1.746900000000096043e+00 5.339198290364902122e-02
7.611600000000180444e+00 1.746900000000096043e+00 5.416249161391847866e-02
7.728800000000319415e+00 1.746900000000096043e+00 5.198264595553490908e-02
7.885000000000218279e+00 1.746900000000096043e+00 4.663357162973813530e-02
8.041200000000117143e+00 1.746900000000096043e+00 5.260634873370913928e-02
8.197500000000218279e+00 1.746900000000096043e+00 3.246279538440131202e-02
8.353800000000319415e+00 1.746900000000096043e+00 3.657336148306748053e-02
8.510000000000218279e+00 1.746900000000096043e+00 3.645235780570414696e-02
8.666300000000319415e+00 1.746900000000096043e+00 2.332256907886069708e-02
8.822500000000218279e+00 1.746900000000096043e+00 4.009225518874382638e-02
8.939700000000357250e+00 1.746900000000096043e+00 3.186934352556790306e-02
9.095900000000256114e+00 1.746900000000096043e+00 3.844802874927735759e-02
9.252200000000357250e+00 1.746900000000096043e+00 2.649713614380462198e-02
9.408400000000256114e+00 1.746900000000096043e+00 2.278072172949106508e-02
9.564700000000357250e+00 1.746900000000096043e+00 2.810043486886878647e-02
9.720900000000256114e+00 1.746900000000096043e+00 2.568480998621106709e-02
9.877200000000357250e+00 1.746900000000096043e+00 4.912037514613899758e-02
9.994400000000041473e+00 1.746900000000096043e+00 2.065781897810200010e-02
1.015060000000039508e+01 1.746900000000096043e+00 2.485113023849457037e-02
1.030690000000004147e+01 1.746900000000096043e+00 2.995463827787751138e-02
1.046310000000039508e+01 1.746900000000096043e+00 2.233140660398751434e-02
1.061940000000004147e+01 1.746900000000096043e+00 2.368913904263785647e-02
-3.286899999999604916e+00 1.278099999999994907e+00 4.605257603180978009e-03
-3.130599999999958527e+00 1.278099999999994907e+00 1.448485196672842298e-03
-2.974399999999604916e+00 1.278099999999994907e+00 1.682218035226869246e-02
-2.818099999999958527e+00 1.278099999999994907e+00 1.053265832814073016e-02
-2.661899999999604916e+00 1.278099999999994907e+00 5.434488686288527215e-03
-2.505599999999958527e+00 1.278099999999994907e+00 9.123321380026614552e-03
-2.349399999999604916e+00 1.278099999999994907e+00 1.183522732564014183e-02
-2.232199999999920692e+00 1.278099999999994907e+00 1.064476467628617043e-02
-2.075899999999819556e+00 1.278099999999994907e+00 2.001365234272660734e-02
-1.919699999999920692e+00 1.278099999999994907e+00 2.207338405666864345e-02
-1.763399999999819556e+00 1.278099999999994907e+00 1.481405314779043504e-02
-1.607199999999920692e+00 1.278099999999994907e+00 2.759239737052714483e-02
-1.450899999999819556e+00 1.278099999999994907e+00 2.415446936073361445e-02
-1.333799999999882857e+00 1.278099999999994907e+00 3.393797256872782553e-02
-1.177499999999781721e+00 1.278099999999994907e+00 3.884218043362998307e-02
-1.021199999999680585e+00 1.278099999999994907e+00 6.104635522980163265e-02
-8.649999999997817213e-01 1.278099999999994907e+00 6.217898523923930804e-02
-7.087999999998828571e-01 1.278099999999994907e+00 6.686431880538132311e-02
-5.524999999997817213e-01 1.278099999999994907e+00 1.041290027686790076e-01
-3.962999999998828571e-01 1.278099999999994907e+00 1.142719580770760746e-01
-2.790999999997438863e-01 1.278099999999994907e+00 1.681613016840052544e-01
-1.227999999996427505e-01 1.278099999999994907e+00 1.956718436257277871e-01
3.340000000025611371e-02 1.278099999999994907e+00 2.548568775831464017e-01
1.897000000003572495e-01 1.278099999999994907e+00 3.158151492536909188e-01
3.459000000002561137e-01 1.278099999999994907e+00 4.012419660063606397e-01
5.022000000003572495e-01 1.278099999999994907e+00 5.282433329954749901e-01
6.584000000002561137e-01 1.278099999999994907e+00 6.473759020242855211e-01
8.147000000003572495e-01 1.278099999999994907e+00 6.899487325989777098e-01
9.319000000000414730e-01 1.278099999999994907e+00 8.084771729738934321e-01
1.088100000000395084e+00 1.278099999999994907e+00 8.547459541056978694e-01
1.244400000000041473e+00 1.278099999999994907e+00 7.847613419436019200e-01
1.400600000000395084e+00 1.278099999999994907e+00 7.628276459556541100e-01
1.556900000000041473e+00 1.278099999999994907e+00 6.971431130045653290e-01
1.713100000000395084e+00 1.278099999999994907e+00 5.900432920100320278e-01
1.869400000000041473e+00 1.278099999999994907e+00 5.901287063705238367e-01
1.986600000000180444e+00 1.278099999999994907e+00 4.790259769608610219e-01
2.142800000000079308e+00 1.278099999999994907e+00 4.558368678202686652e-01
2.299100000000180444e+00 1.278099999999994907e+00 3.915002802456905018e-01
2.455300000000079308e+00 1.278099999999994907e+00 3.978761063632320627e-01
2.611600000000180444e+00 1.278099999999994907e+00 3.110568575879621989e-01
2.767800000000079308e+00 1.278099999999994907e+00 3.208626041190011380e-01
2.924100000000180444e+00 1.278099999999994907e+00 3.160251262232331437e-01
3.080300000000079308e+00 1.278099999999994907e+00 2.688158973930974138e-01
3.197500000000218279e+00 1.278099999999994907e+00 2.490131117528348315e-01
3.353800000000319415e+00 1.278099999999994907e+00 2.094920650998796929e-01
3.510000000000218279e+00 1.278099999999994907e+00 2.011009939144856040e-01
3.666200000000117143e+00 1.278099999999994907e+00 1.913130420418824307e-01
3.822500000000218279e+00 1.278099999999994907e+00 1.801121942894780004e-01
3.978800000000319415e+00 1.278099999999994907e+00 1.726330993489178511e-01
4.135000000000218279e+00 1.278099999999994907e+00 1.640631918462441274e-01
4.252200000000357250e+00 1.278099999999994907e+00 1.513062012136303647e-01
4.408400000000256114e+00 1.278099999999994907e+00 1.496566363766331509e-01
4.564700000000357250e+00 1.278099999999994907e+00 1.319669664256199748e-01
4.720900000000256114e+00 1.278099999999994907e+00 1.052189255978708132e-01
4.877200000000357250e+00 1.278099999999994907e+00 1.446714628158481952e-01
5.033400000000256114e+00 1.278099999999994907e+00 1.353746435160726735e-01
5.189700000000357250e+00 1.278099999999994907e+00 1.269221807590751316e-01
5.306900000000041473e+00 1.278099999999994907e+00 1.077484362945175383e-01
5.463100000000395084e+00 1.278099999999994907e+00 1.146483151029929065e-01
5.619400000000041473e+00 1.278099999999994907e+00 9.829769319927250670e-02
5.775600000000395084e+00 1.278099999999994907e+00 9.578597716106154736e-02
5.931900000000041473e+00 1.278099999999994907e+00 8.650161412219108115e-02
6.088100000000395084e+00 1.278099999999994907e+00 9.701113939436530054e-02
6.244400000000041473e+00 1.278099999999994907e+00 7.318142255008473762e-02
6.361600000000180444e+00 1.278099999999994907e+00 8.378081084735966577e-02
6.556900000000041473e+00 1.278099999999994907e+00 6.162201243019926195e-02
6.674100000000180444e+00 1.278099999999994907e+00 8.858892755670857988e-02
6.830300000000079308e+00 1.278099999999994907e+00 5.619820053897220391e-02
6.986600000000180444e+00 1.278099999999994907e+00 6.388460325030922982e-02
7.142800000000079308e+00 1.278099999999994907e+00 5.662705180727459903e-02
7.299100000000180444e+00 1.278099999999994907e+00 6.958690154605631784e-02
7.416200000000117143e+00 1.278099999999994907e+00 6.044311630882855113e-02
7.611600000000180444e+00 1.278099999999994907e+00 5.100393974156677140e-02
7.728800000000319415e+00 1.278099999999994907e+00 5.360462907195664289e-02
7.885000000000218279e+00 1.278099999999994907e+00 5.112939208353903947e-02
8.041200000000117143e+00 1.278099999999994907e+00 5.898484405001602759e-02
8.197500000000218279e+00 1.278099999999994907e+00 4.197493005124981053e-02
8.353800000000319415e+00 1.278099999999994907e+00 5.072100467243779304e-02
8.510000000000218279e+00 1.278099999999994907e+00 4.035472640067164912e-02
8.666300000000319415e+00 1.278099999999994907e+00 3.792308632542171903e-02
8.822500000000218279e+00 1.278099999999994907e+00 4.180143213150091380e-02
8.939700000000357250e+00 1.278099999999994907e+00 3.720596159045961443e-02
9.095900000000256114e+00 1.278099999999994907e+00 3.854056097314343537e-02
9.252200000000357250e+00 1.278099999999994907e+00 3.648616765673214080e-02
9.408400000000256114e+00 1.278099999999994907e+00 3.060414331078363873e-02
9.564700000000357250e+00 1.278099999999994907e+00 3.781898757357238239e-02
9.720900000000256114e+00 1.278099999999994907e+00 3.816509368014838616e-02
9.877200000000357250e+00 1.278099999999994907e+00 2.951511021451364014e-02
9.994400000000041473e+00 1.278099999999994907e+00 3.887599028465796996e-02
1.015060000000039508e+01 1.278099999999994907e+00 2.993595388651993511e-02
1.030690000000004147e+01 1.278099999999994907e+00 3.846493367479135450e-02
1.046310000000039508e+01 1.278099999999994907e+00 2.738864853143741299e-02
1.061940000000004147e+01 1.278099999999994907e+00 3.103121511324246143e-02
-3.286899999999604916e+00 8.094000000000960426e-01 8.865298832707741924e-03
-3.130599999999958527e+00 8.094000000000960426e-01 2.277716279780391071e-03
-2.974399999999604916e+00 8.094000000000960426e-01 4.592801342275929476e-03
-2.818099999999958527e+00 8.094000000000960426e-01 1.200783551246724888e-02
-2.661899999999604916e+00 8.094000000000960426e-01 1.431491297866668497e-02
-2.505599999999958527e+00 8.094000000000960426e-01 2.237589325007697388e-02
-2.349399999999604916e+00 8.094000000000960426e-01 1.613174760496026081e-02
-2.232199999999920692e+00 8.094000000000960426e-01 2.029480794601199942e-02
-2.075899999999819556e+00 8.094000000000960426e-01 2.793138561372883466e-02
-1.919699999999920692e+00 8.094000000000960426e-01 3.008009061984978985e-02
-1.763399999999819556e+00 8.094000000000960426e-01 3.850586138919365881e-02
-1.607199999999920692e+00 8.094000000000960426e-01 4.755355547086818901e-02
-1.450899999999819556e+00 8.094000000000960426e-01 5.190256999257387288e-02
-1.333799999999882857e+00 8.094000000000960426e-01 5.419808093079004491e-02
-1.177499999999781721e+00 8.094000000000960426e-01 6.623260843091097194e-02
-1.021199999999680585e+00 8.094000000000960426e-01 7.579011947677072314e-02
-8.649999999997817213e-01 8.094000000000960426e-01 1.293386953746546442e-01
-7.087999999998828571e-01 8.094000000000960426e-01 1.643612523750435372e-01
-5.524999999997817213e-01 8.094000000000960426e-01 1.766760457455280597e-01
-3.962999999998828571e-01 8.094000000000960426e-01 2.992020561380426824e-01
-2.790999999997438863e-01 8.094000000000960426e-01 3.932770768905035075e-01
-1.227999999996427505e-01 8.094000000000960426e-01 4.874063713511935791e-01
3.340000000025611371e-02 8.094000000000960426e-01 6.204801655315193010e-01
1.897000000003572495e-01 8.094000000000960426e-01 7.368892620867331100e-01
3.459000000002561137e-01 8.094000000000960426e-01 8.786495187824869824e-01
5.022000000003572495e-01 8.094000000000960426e-01 9.166553502696351829e-01
6.584000000002561137e-01 8.094000000000960426e-01 9.199936281921882175e-01
8.147000000003572495e-01 8.094000000000960426e-01 9.794820610759370494e-01
9.319000000000414730e-01 8.094000000000960426e-01 8.688055137358110525e-01
1.088100000000395084e+00 8.094000000000960426e-01 8.042233598748191881e-01
1.244400000000041473e+00 8.094000000000960426e-01 6.601551359799440188e-01
1.400600000000395084e+00 8.094000000000960426e-01 6.519295551180027681e-01
1.556900000000041473e+00 8.094000000000960426e-01 5.934011440568646156e-01
1.713100000000395084e+00 8.094000000000960426e-01 4.780855292625297848e-01
1.869400000000041473e+00 8.094000000000960426e-01 4.965973124332761501e-01
1.986600000000180444e+00 8.094000000000960426e-01 4.481193244566689660e-01
2.142800000000079308e+00 8.094000000000960426e-01 3.947380183480814209e-01
2.299100000000180444e+00 8.094000000000960426e-01 3.946081173415002530e-01
2.455300000000079308e+00 8.094000000000960426e-01 3.470109649574643629e-01
2.611600000000180444e+00 8.094000000000960426e-01 3.176746910602303853e-01
2.767800000000079308e+00 8.094000000000960426e-01 2.819581423808459331e-01
2.924100000000180444e+00 8.094000000000960426e-01 2.980302778800462682e-01
3.080300000000079308e+00 8.094000000000960426e-01 2.586880675443707367e-01
3.197500000000218279e+00 8.094000000000960426e-01 2.336251808704903343e-01
3.353800000000319415e+00 8.094000000000960426e-01 2.130296431969135873e-01
3.510000000000218279e+00 8.094000000000960426e-01 2.185922534239397863e-01
3.666200000000117143e+00 8.094000000000960426e-01 1.742372878069038122e-01
3.822500000000218279e+00 8.094000000000960426e-01 1.737461552340761606e-01
3.978800000000319415e+00 8.094000000000960426e-01 2.154096787626997578e-01
4.135000000000218279e+00 8.094000000000960426e-01 1.814761548585808737e-01
4.252200000000357250e+00 8.094000000000960426e-01 1.602996215870757524e-01
4.408400000000256114e+00 8.094000000000960426e-01 1.810437446585912991e-01
4.564700000000357250e+00 8.094000000000960426e-01 1.741776757011439525e-01
4.720900000000256114e+00 8.094000000000960426e-01 1.410662650167582854e-01
4.877200000000357250e+00 8.094000000000960426e-01 1.468103807598294674e-01
5.033400000000256114e+00 8.094000000000960426e-01 1.505410309008916592e-01
5.189700000000357250e+00 8.094000000000960426e-01 1.240581304838356547e-01
5.306900000000041473e+00 8.094000000000960426e-01 1.099345100833536426e-01
5.463100000000395084e+00 8.094000000000960426e-01 9.687589999025332521e-02
5.619400000000041473e+00 8.094000000000960426e-01 8.920907140319567219e-02
5.775600000000395084e+00 8.094000000000960426e-01 9.015218830029222974e-02
5.931900000000041473e+00 8.094000000000960426e-01 1.141287110766679991e-01
6.088100000000395084e+00 8.094000000000960426e-01 9.617301098203986931e-02
6.244400000000041473e+00 8.094000000000960426e-01 7.990691370588942632e-02
6.361600000000180444e+00 8.094000000000960426e-01 9.086753356941076887e-02
6.556900000000041473e+00 8.094000000000960426e-01 7.695744907015816816e-02
6.674100000000180444e+00 8.094000000000960426e-01 8.077440330463390994e-02
6.830300000000079308e+00 8.094000000000960426e-01 6.747823452141588074e-02
6.986600000000180444e+00 8.094000000000960426e-01 5.315798314521845425e-02
7.142800000000079308e+00 8.094000000000960426e-01 6.946945680038013604e-02
7.299100000000180444e+00 8.094000000000960426e-01 6.322175222357627467e-02
7.416200000000117143e+00 8.094000000000960426e-01 4.810963854698644543e-02
7.611600000000180444e+00 8.094000000000960426e-01 7.922270908903351894e-02
7.728800000000319415e+00 8.094000000000960426e-01 5.100038080987960576e-02
7.885000000000218279e+00 8.094000000000960426e-01 5.297647762917345043e-02
8.041200000000117143e+00 8.094000000000960426e-01 4.394301927424755505e-02
8.197500000000218279e+00 8.094000000000960426e-01 6.078388401787382378e-02
8.353800000000319415e+00 8.094000000000960426e-01 4.568600606803262937e-02
8.510000000000218279e+00 8.094000000000960426e-01 4.650278089023512917e-02
8.666300000000319415e+00 8.094000000000960426e-01 5.274959573411720781e-02
8.822500000000218279e+00 8.094000000000960426e-01 4.314225964463725554e-02
8.939700000000357250e+00 8.094000000000960426e-01 3.708406818017449119e-02
9.095900000000256114e+00 8.094000000000960426e-01 4.693875002191184170e-02
9.252200000000357250e+00 8.094000000000960426e-01 5.787979576115382524e-02
9.408400000000256114e+00 8.094000000000960426e-01 3.085237879596283012e-02
9.564700000000357250e+00 8.094000000000960426e-01 2.699182764831942194e-02
9.720900000000256114e+00 8.094000000000960426e-01 3.804586946862863195e-02
9.877200000000357250e+00 8.094000000000960426e-01 3.288541852225118634e-02
9.994400000000041473e+00 8.094000000000960426e-01 4.405334615654941943e-02
1.015060000000039508e+01 8.094000000000960426e-01 2.935317882274799881e-02
1.030690000000004147e+01 8.094000000000960426e-01 2.671867964133013695e-02
1.046310000000039508e+01 8.094000000000960426e-01 3.941872736694939511e-02
1.061940000000004147e+01 8.094000000000960426e-01 3.979063572825728562e-02
-3.286899999999604916e+00 2.624999999998181011e-01 9.237207194015632436e-03
-3.130599999999958527e+00 2.624999999998181011e-01 1.155140252358938247e-02
-2.974399999999604916e+00 2.624999999998181011e-01 2.327185430231871674e-02
-2.818099999999958527e+00 2.624999999998181011e-01 1.278101342150207709e-02
-2.661899999999604916e+00 2.624999999998181011e-01 1.495552068235491902e-02
-2.505599999999958527e+00 2.624999999998181011e-01 1.262086149558001857e-02
-2.349399999999604916e+00 2.624999999998181011e-01 1.788274199504143874e-02
-2.232199999999920692e+00 2.624999999998181011e-01 3.308649816257554915e-02
-2.075899999999819556e+00 2.624999999998181011e-01 2.739843559357709249e-02
-1.919699999999920692e+00 2.624999999998181011e-01 4.563262209272526959e-02
-1.763399999999819556e+00 2.624999999998181011e-01 5.513763889619945763e-02
-1.607199999999920692e+00 2.624999999998181011e-01 7.717187470430937613e-02
-1.450899999999819556e+00 2.624999999998181011e-01 7.389320888751611804e-02
-1.333799999999882857e+00 2.624999999998181011e-01 1.007489073988017819e-01
-1.177499999999781721e+00 2.624999999998181011e-01 1.113020295841436746e-01
-1.021199999999680585e+00 2.624999999998181011e-01 1.789235111059676031e-01
-8.649999999997817213e-01 2.624999999998181011e-01 2.579353534925371005e-01
-7.087999999998828571e-01 2.624999999998181011e-01 3.306986015693808567e-01
-5.524999999997817213e-01 2.624999999998181011e-01 4.344343423866290355e-01
-3.962999999998828571e-01 2.624999999998181011e-01 6.036473083841891185e-01
-2.790999999997438863e-01 2.624999999998181011e-01 7.594164099335142248e-01
-1.227999999996427505e-01 2.624999999998181011e-01 8.276642634322778358e-01
3.340000000025611371e-02 2.624999999998181011e-01 9.767746037949323057e-01
1.897000000003572495e-01 2.624999999998181011e-01 1.082911733768089801e+00
3.459000000002561137e-01 2.624999999998181011e-01 9.756464224501036897e-01
5.022000000003572495e-01 2.624999999998181011e-01 9.388790991900861638e-01
6.584000000002561137e-01 2.624999999998181011e-01 8.605567998179032285e-01
8.147000000003572495e-01 2.624999999998181011e-01 7.674115499687121922e-01
9.319000000000414730e-01 2.624999999998181011e-01 6.713230636142422103e-01
1.088100000000395084e+00 2.624999999998181011e-01 6.359561799731209275e-01
1.244400000000041473e+00 2.624999999998181011e-01 5.478628336538490240e-01
1.400600000000395084e+00 2.624999999998181011e-01 5.328067731513318472e-01
1.556900000000041473e+00 2.624999999998181011e-01 4.920489977370897661e-01
1.713100000000395084e+00 2.624999999998181011e-01 4.697780929717838561e-01
1.869400000000041473e+00 2.624999999998181011e-01 4.549542527618537502e-01
1.986600000000180444e+00 2.624999999998181011e-01 4.324360022442905183e-01
2.142800000000079308e+00 2.624999999998181011e-01 3.341765675606549468e-01
2.299100000000180444e+00 2.624999999998181011e-01 3.445490739628735977e-01
2.455300000000079308e+00 2.624999999998181011e-01 2.771998507151172131e-01
2.611600000000180444e+00 2.624999999998181011e-01 2.606881871525529304e-01
2.767800000000079308e+00 2.624999999998181011e-01 2.399227104909144037e-01
2.924100000000180444e+00 2.624999999998181011e-01 2.357436349572704648e-01
3.080300000000079308e+00 2.624999999998181011e-01 2.096780192805336174e-01
3.197500000000218279e+00 2.624999999998181011e-01 2.380587200197659958e-01
3.353800000000319415e+00 2.624999999998181011e-01 2.133508367816795148e-01
3.510000000000218279e+00 2.624999999998181011e-01 2.324115851651698816e-01
3.666200000000117143e+00 2.624999999998181011e-01 1.970242376668474016e-01
3.822500000000218279e+00 2.624999999998181011e-01 2.160636324602148162e-01
3.978800000000319415e+00 2.624999999998181011e-01 2.015271759840226162e-01
4.135000000000218279e+00 2.624999999998181011e-01 2.064598553024220295e-01
4.252200000000357250e+00 2.624999999998181011e-01 1.863171916860359711e-01
4.408400000000256114e+00 2.624999999998181011e-01 1.499573661041979089e-01
4.564700000000357250e+00 2.624999999998181011e-01 1.804663079923501112e-01
4.720900000000256114e+00 2.624999999998181011e-01 1.558420596489117904e-01
4.877200000000357250e+00 2.624999999998181011e-01 1.226808239209059431e-01
5.033400000000256114e+00 2.624999999998181011e-01 1.529958040321080792e-01
5.189700000000357250e+00 2.624999999998181011e-01 1.363809314506162773e-01
5.306900000000041473e+00 2.624999999998181011e-01 1.202109253300190778e-01
5.463100000000395084e+00 2.624999999998181011e-01 1.090136365093018200e-01
5.619400000000041473e+00 2.624999999998181011e-01 1.032784180954485209e-01
5.775600000000395084e+00 2.624999999998181011e-01 1.128821952532413214e-01
5.931900000000041473e+00 2.624999999998181011e-01 1.010469679276011640e-01
6.088100000000395084e+00 2.624999999998181011e-01 9.420047309443317640e-02
6.244400000000041473e+00 2.624999999998181011e-01 7.387986289368927983e-02
6.361600000000180444e+00 2.624999999998181011e-01 7.930011585322917222e-02
6.556900000000041473e+00 2.624999999998181011e-01 8.663329459461588389e-02
6.674100000000180444e+00 2.624999999998181011e-01 5.029126367121360131e-02
6.830300000000079308e+00 2.624999999998181011e-01 5.015691400002342953e-02
6.986600000000180444e+00 2.624999999998181011e-01 7.812477866354562706e-02
7.142800000000079308e+00 2.624999999998181011e-01 6.431523398445521122e-02
7.299100000000180444e+00 2.624999999998181011e-01 6.677267631443703499e-02
7.416200000000117143e+00 2.624999999998181011e-01 7.960351477955929234e-02
7.611600000000180444e+00 2.624999999998181011e-01 6.944454427857003898e-02
7.728800000000319415e+00 2.624999999998181011e-01 8.904714001143003432e-02
7.885000000000218279e+00 2.624999999998181011e-01 7.379800746488467122e-02
8.041200000000117143e+00 2.624999999998181011e-01 6.104902442856700862e-02
8.197500000000218279e+00 2.624999999998181011e-01 4.850912862886980204e-02
8.353800000000319415e+00 2.624999999998181011e-01 4.957591840209507605e-02
8.510000000000218279e+00 2.624999999998181011e-01 4.507831848245059253e-02
8.666300000000319415e+00 2.624999999998181011e-01 4.400619031169458739e-02
8.822500000000218279e+00 2.624999999998181011e-01 5.541078690318874955e-02
8.939700000000357250e+00 2.624999999998181011e-01 5.349608165549835787e-02
9.095900000000256114e+00 2.624999999998181011e-01 5.122548323909228291e-02
9.252200000000357250e+00 2.624999999998181011e-01 4.422595434337652648e-02
9.408400000000256114e+00 2.624999999998181011e-01 4.038675678585605666e-02
9.564700000000357250e+00 2.624999999998181011e-01 4.527761865693136906e-02
9.720900000000256114e+00 2.624999999998181011e-01 4.784182893752789850e-02
9.877200000000357250e+00 2.624999999998181011e-01 4.401775683967784625e-02
9.994400000000041473e+00 2.624999999998181011e-01 3.893382292457427118e-02
1.015060000000039508e+01 2.624999999998181011e-01 5.539655117644011473e-02
1.030690000000004147e+01 2.624999999998181011e-01 3.781720810772880303e-02
1.046310000000039508e+01 2.624999999998181011e-01 2.614213270801072492e-02
1.061940000000004147e+01 2.624999999998181011e-01 3.189514578029978981e-02
-3.286899999999604916e+00 -2.062999999998282874e-01 1.302391050915053389e-02
-3.130599999999958527e+00 -2.062999999998282874e-01 1.631147365516168180e-02
-2.974399999999604916e+00 -2.062999999998282874e-01 2.059286847481138494e-02
-2.818099999999958527e+00 -2.062999999998282874e-01 1.958836000611136399e-02
-2.661899999999604916e+00 -2.062999999998282874e-01 1.461742217207501714e-02
-2.505599999999958527e+00 -2.062999999998282874e-01 3.606087532011689051e-02
-2.349399999999604916e+00 -2.062999999998282874e-01 3.409367583004093566e-02
-2.232199999999920692e+00 -2.062999999998282874e-01 4.117417042163951796e-02
-2.075899999999819556e+00 -2.062999999998282874e-01 9.230801116978749887e-02
-1.919699999999920692e+00 -2.062999999998282874e-01 1.004579647333767173e-01
-1.763399999999819556e+00 -2.062999999998282874e-01 1.118269720079993201e-01
-1.607199999999920692e+00 -2.062999999998282874e-01 1.390083127686598252e-01
-1.450899999999819556e+00 -2.062999999998282874e-01 2.192648915128123932e-01
-1.333799999999882857e+00 -2.062999999998282874e-01 2.547750221543417792e-01
-1.177499999999781721e+00 -2.062999999998282874e-01 3.751416507456739602e-01
-1.021199999999680585e+00 -2.062999999998282874e-01 4.456129468159887863e-01
-8.649999999997817213e-01 -2.062999999998282874e-01 6.011249155509167386e-01
-7.087999999998828571e-01 -2.062999999998282874e-01 8.115467515540661925e-01
-5.524999999997817213e-01 -2.062999999998282874e-01 8.733751820221206108e-01
-3.962999999998828571e-01 -2.062999999998282874e-01 9.680570006272416483e-01
-2.790999999997438863e-01 -2.062999999998282874e-01 1.023474905393804812e+00
-1.227999999996427505e-01 -2.062999999998282874e-01 9.909391519098166290e-01
3.340000000025611371e-02 -2.062999999998282874e-01 9.385098600275436631e-01
1.897000000003572495e-01 -2.062999999998282874e-01 8.503755859938694206e-01
3.459000000002561137e-01 -2.062999999998282874e-01 8.027054755102467354e-01
5.022000000003572495e-01 -2.062999999998282874e-01 7.295827753330000887e-01
6.584000000002561137e-01 -2.062999999998282874e-01 6.239447855289665945e-01
8.147000000003572495e-01 -2.062999999998282874e-01 5.917987350647222478e-01
9.319000000000414730e-01 -2.062999999998282874e-01 5.434506480946962315e-01
1.088100000000395084e+00 -2.062999999998282874e-01 5.647054778633188166e-01
1.244400000000041473e+00 -2.062999999998282874e-01 4.870237861948242264e-01
1.400600000000395084e+00 -2.062999999998282874e-01 4.990796672850681404e-01
1.556900000000041473e+00 -2.062999999998282874e-01 4.275522582365894886e-01
1.713100000000395084e+00 -2.062999999998282874e-01 3.664133707829217990e-01
1.869400000000041473e+00 -2.062999999998282874e-01 3.444627698694600615e-01
1.986600000000180444e+00 -2.062999999998282874e-01 3.221785191103273549e-01
2.142800000000079308e+00 -2.062999999998282874e-01 3.192682027231548703e-01
2.299100000000180444e+00 -2.062999999998282874e-01 2.558871883065783059e-01
2.455300000000079308e+00 -2.062999999998282874e-01 2.629587855689590192e-01
2.611600000000180444e+00 -2.062999999998282874e-01 2.636643437759378372e-01
2.767800000000079308e+00 -2.062999999998282874e-01 2.447601883866823702e-01
2.924100000000180444e+00 -2.062999999998282874e-01 2.335557817025908089e-01
3.080300000000079308e+00 -2.062999999998282874e-01 2.419984573974486575e-01
3.197500000000218279e+00 -2.062999999998282874e-01 2.397661174966795039e-01
3.353800000000319415e+00 -2.062999999998282874e-01 2.299158843195510948e-01
3.510000000000218279e+00 -2.062999999998282874e-01 2.047444502292124213e-01
3.666200000000117143e+00 -2.062999999998282874e-01 1.773353378405738701e-01
3.822500000000218279e+00 -2.062999999998282874e-01 1.944164304730832127e-01
3.978800000000319415e+00 -2.062999999998282874e-01 1.829290887198626592e-01
4.135000000000218279e+00 -2.062999999998282874e-01 1.989869884923143872e-01
4.252200000000357250e+00 -2.062999999998282874e-01 1.555893754991236611e-01
4.408400000000256114e+00 -2.062999999998282874e-01 1.498541570852703897e-01
4.564700000000357250e+00 -2.062999999998282874e-01 1.400154904361252117e-01
4.720900000000256114e+00 -2.062999999998282874e-01 1.328184408317722720e-01
4.877200000000357250e+00 -2.062999999998282874e-01 1.047874051308030352e-01
5.033400000000256114e+00 -2.062999999998282874e-01 1.129373586943922397e-01
5.189700000000357250e+00 -2.062999999998282874e-01 9.891783704575957126e-02
5.306900000000041473e+00 -2.062999999998282874e-01 8.416250627080724966e-02
5.463100000000395084e+00 -2.062999999998282874e-01 9.656182426886175674e-02
5.619400000000041473e+00 -2.062999999998282874e-01 1.047019907703112679e-01
5.775600000000395084e+00 -2.062999999998282874e-01 7.999766646391193170e-02
5.931900000000041473e+00 -2.062999999998282874e-01 1.058292823822181983e-01
6.088100000000395084e+00 -2.062999999998282874e-01 6.864823331356868785e-02
6.244400000000041473e+00 -2.062999999998282874e-01 9.137557106775240356e-02
6.361600000000180444e+00 -2.062999999998282874e-01 7.813011706107635124e-02
6.556900000000041473e+00 -2.062999999998282874e-01 7.060208680981780449e-02
6.674100000000180444e+00 -2.062999999998282874e-01 6.378406343014705882e-02
6.830300000000079308e+00 -2.062999999998282874e-01 7.963287596597834472e-02
6.986600000000180444e+00 -2.062999999998282874e-01 7.329708782991734006e-02
7.142800000000079308e+00 -2.062999999998282874e-01 7.700104598332584149e-02
7.299100000000180444e+00 -2.062999999998282874e-01 5.821700453851193224e-02
7.416200000000117143e+00 -2.062999999998282874e-01 7.447420448544447846e-02
7.611600000000180444e+00 -2.062999999998282874e-01 5.451126691925985840e-02
7.728800000000319415e+00 -2.062999999998282874e-01 6.665879050044801191e-02
7.885000000000218279e+00 -2.062999999998282874e-01 5.722851126240410813e-02
8.041200000000117143e+00 -2.062999999998282874e-01 5.355836296002360747e-02
8.197500000000218279e+00 -2.062999999998282874e-01 5.126107255596384915e-02
8.353800000000319415e+00 -2.062999999998282874e-01 5.585387389823977256e-02
8.510000000000218279e+00 -2.062999999998282874e-01 5.388756414108560738e-02
8.666300000000319415e+00 -2.062999999998282874e-01 4.048462740725287251e-02
8.822500000000218279e+00 -2.062999999998282874e-01 4.492083575529389611e-02
8.939700000000357250e+00 -2.062999999998282874e-01 5.256631075222862465e-02
9.095900000000256114e+00 -2.062999999998282874e-01 5.281632570325139886e-02
9.252200000000357250e+00 -2.062999999998282874e-01 3.500743154071846164e-02
9.408400000000256114e+00 -2.062999999998282874e-01 4.932323425230693281e-02
9.564700000000357250e+00 -2.062999999998282874e-01 5.988703323271028778e-02
9.720900000000256114e+00 -2.062999999998282874e-01 4.855094607619390296e-02
9.877200000000357250e+00 -2.062999999998282874e-01 4.120620080682392550e-02
9.994400000000041473e+00 -2.062999999998282874e-01 5.806130127719882211e-02
1.015060000000039508e+01 -2.062999999998282874e-01 3.867135171264645538e-02
1.030690000000004147e+01 -2.062999999998282874e-01 3.677444112339185028e-02
1.046310000000039508e+01 -2.062999999998282874e-01 4.591733662769782037e-02
1.061940000000004147e+01 -2.062999999998282874e-01 4.372503470840919532e-02
-3.286899999999604916e+00 -6.750000000001818989e-01 5.093720977243257168e-03
-3.130599999999958527e+00 -6.750000000001818989e-01 1.620648517039055547e-02
-2.974399999999604916e+00 -6.750000000001818989e-01 1.848776038185810308e-02
-2.818099999999958527e+00 -6.750000000001818989e-01 3.757075208839318753e-02
-2.661899999999604916e+00 -6.750000000001818989e-01 3.373689292840346271e-02
-2.505599999999958527e+00 -6.750000000001818989e-01 4.950651923419551598e-02
-2.349399999999604916e+00 -6.750000000001818989e-01 6.671573340744250957e-02
-2.232199999999920692e+00 -6.750000000001818989e-01 7.976010777379420602e-02
-2.075899999999819556e+00 -6.750000000001818989e-01 1.351095031053795026e-01
-1.919699999999920692e+00 -6.750000000001818989e-01 1.669993104881485335e-01
-1.763399999999819556e+00 -6.750000000001818989e-01 2.447326066661069388e-01
-1.607199999999920692e+00 -6.750000000001818989e-01 2.907798443003859479e-01
-1.450899999999819556e+00 -6.750000000001818989e-01 4.149376248714620186e-01
-1.333799999999882857e+00 -6.750000000001818989e-01 5.459178774868177486e-01
-1.177499999999781721e+00 -6.750000000001818989e-01 6.412073836775209479e-01
-1.021199999999680585e+00 -6.750000000001818989e-01 8.243927154788588396e-01
-8.649999999997817213e-01 -6.750000000001818989e-01 8.976657805198878792e-01
-7.087999999998828571e-01 -6.750000000001818989e-01 1.039601314601234172e+00
-5.524999999997817213e-01 -6.750000000001818989e-01 1.020587722062598734e+00
-3.962999999998828571e-01 -6.750000000001818989e-01 9.321109008540355845e-01
-2.790999999997438863e-01 -6.750000000001818989e-01 8.230714620900018152e-01
-1.227999999996427505e-01 -6.750000000001818989e-01 7.773445283075669510e-01
3.340000000025611371e-02 -6.750000000001818989e-01 6.940504013684259954e-01
1.897000000003572495e-01 -6.750000000001818989e-01 6.079411594647439188e-01
3.459000000002561137e-01 -6.750000000001818989e-01 5.370294455981434734e-01
5.022000000003572495e-01 -6.750000000001818989e-01 4.949299529378431983e-01
6.584000000002561137e-01 -6.750000000001818989e-01 4.298397615785095605e-01
8.147000000003572495e-01 -6.750000000001818989e-01 4.348071404808587781e-01
9.319000000000414730e-01 -6.750000000001818989e-01 3.975958404928683909e-01
1.088100000000395084e+00 -6.750000000001818989e-01 4.003976094635827154e-01
1.244400000000041473e+00 -6.750000000001818989e-01 3.564590388539440324e-01
1.400600000000395084e+00 -6.750000000001818989e-01 3.342993507038618528e-01
1.556900000000041473e+00 -6.750000000001818989e-01 3.059924977971379967e-01
1.713100000000395084e+00 -6.750000000001818989e-01 2.812694890993810426e-01
1.869400000000041473e+00 -6.750000000001818989e-01 2.616695625652864510e-01
1.986600000000180444e+00 -6.750000000001818989e-01 2.738740290534690813e-01
2.142800000000079308e+00 -6.750000000001818989e-01 2.556843292004103985e-01
2.299100000000180444e+00 -6.750000000001818989e-01 2.320806045182642607e-01
2.455300000000079308e+00 -6.750000000001818989e-01 2.176491365268432010e-01
2.611600000000180444e+00 -6.750000000001818989e-01 2.253497749649288340e-01
2.767800000000079308e+00 -6.750000000001818989e-01 2.054188677839286492e-01
2.924100000000180444e+00 -6.750000000001818989e-01 2.386281490897111113e-01
3.080300000000079308e+00 -6.750000000001818989e-01 1.803764449672493886e-01
3.197500000000218279e+00 -6.750000000001818989e-01 2.078540667908657102e-01
3.353800000000319415e+00 -6.750000000001818989e-01 1.779270102335636927e-01
3.510000000000218279e+00 -6.750000000001818989e-01 1.888120027987329197e-01
3.666200000000117143e+00 -6.750000000001818989e-01 1.793621494364096847e-01
3.822500000000218279e+00 -6.750000000001818989e-01 1.534299936979412193e-01
3.978800000000319415e+00 -6.750000000001818989e-01 1.543366315452444348e-01
4.135000000000218279e+00 -6.750000000001818989e-01 1.388081228612572660e-01
4.252200000000357250e+00 -6.750000000001818989e-01 1.397218785719347989e-01
4.408400000000256114e+00 -6.750000000001818989e-01 1.348408037629991452e-01
4.564700000000357250e+00 -6.750000000001818989e-01 1.331921286589237419e-01
4.720900000000256114e+00 -6.750000000001818989e-01 1.025844264164529340e-01
4.877200000000357250e+00 -6.750000000001818989e-01 1.093624118146431790e-01
5.033400000000256114e+00 -6.750000000001818989e-01 9.740262187995255005e-02
5.189700000000357250e+00 -6.750000000001818989e-01 1.038603034262986641e-01
5.306900000000041473e+00 -6.750000000001818989e-01 1.123278916429666235e-01
5.463100000000395084e+00 -6.750000000001818989e-01 9.378407808703581594e-02
5.619400000000041473e+00 -6.750000000001818989e-01 7.444929196363436752e-02
5.775600000000395084e+00 -6.750000000001818989e-01 8.422389784241070265e-02
5.931900000000041473e+00 -6.750000000001818989e-01 6.442911979844423431e-02
6.088100000000395084e+00 -6.750000000001818989e-01 6.859662880410491437e-02
6.244400000000041473e+00 -6.750000000001818989e-01 6.778074371482420424e-02
6.361600000000180444e+00 -6.750000000001818989e-01 7.980637388572724145e-02
6.556900000000041473e+00 -6.750000000001818989e-01 5.862183301792601997e-02
6.674100000000180444e+00 -6.750000000001818989e-01 5.587433775544093512e-02
6.830300000000079308e+00 -6.750000000001818989e-01 6.827721468518259396e-02
6.986600000000180444e+00 -6.750000000001818989e-01 7.102204074890230978e-02
7.142800000000079308e+00 -6.750000000001818989e-01 5.475594347275188067e-02
7.299100000000180444e+00 -6.750000000001818989e-01 6.794801350412058016e-02
7.416200000000117143e+00 -6.750000000001818989e-01 5.514564649249556472e-02
7.611600000000180444e+00 -6.750000000001818989e-01 4.867639841816617102e-02
7.728800000000319415e+00 -6.750000000001818989e-01 4.751618668815304342e-02
7.885000000000218279e+00 -6.750000000001818989e-01 5.885761224220016630e-02
8.041200000000117143e+00 -6.750000000001818989e-01 4.771726632847739930e-02
8.197500000000218279e+00 -6.750000000001818989e-01 2.996798427170434959e-02
8.353800000000319415e+00 -6.750000000001818989e-01 4.577408962728975877e-02
8.510000000000218279e+00 -6.750000000001818989e-01 3.492735557775743932e-02
8.666300000000319415e+00 -6.750000000001818989e-01 3.615696647567013394e-02
8.822500000000218279e+00 -6.750000000001818989e-01 3.919451467065851458e-02
8.939700000000357250e+00 -6.750000000001818989e-01 4.457739884748326137e-02
9.095900000000256114e+00 -6.750000000001818989e-01 4.297498985534088656e-02
9.252200000000357250e+00 -6.750000000001818989e-01 3.444156140246052572e-02
9.408400000000256114e+00 -6.750000000001818989e-01 5.991283548744217452e-02
9.564700000000357250e+00 -6.750000000001818989e-01 4.703484117746507820e-02
9.720900000000256114e+00 -6.750000000001818989e-01 4.295897466274867932e-02
9.877200000000357250e+00 -6.750000000001818989e-01 4.254435912119490515e-02
9.994400000000041473e+00 -6.750000000001818989e-01 3.763659232460559584e-02
1.015060000000039508e+01 -6.750000000001818989e-01 3.701911767688387950e-02
1.030690000000004147e+01 -6.750000000001818989e-01 3.899788369494309320e-02
1.046310000000039508e+01 -6.750000000001818989e-01 5.270510908802773786e-02
1.061940000000004147e+01 -6.750000000001818989e-01 2.932381763632895336e-02
-3.286899999999604916e+00 -1.143700000000080763e+00 3.041463019844253129e-02
-3.130599999999958527e+00 -1.143700000000080763e+00 3.603062440077606232e-02
-2.974399999999604916e+00 -1.143700000000080763e+00 5.174152833373001775e-02
-2.818099999999958527e+00 -1.143700000000080763e+00 6.304647483798379859e-02
-2.661899999999604916e+00 -1.143700000000080763e+00 9.193966174016676707e-02
-2.505599999999958527e+00 -1.143700000000080763e+00 9.440600139936645985e-02
-2.349399999999604916e+00 -1.143700000000080763e+00 1.599348310891421932e-01
-2.232199999999920692e+00 -1.143700000000080763e+00 1.909847305937422135e-01
-2.075899999999819556e+00 -1.143700000000080763e+00 2.866390272823789998e-01
-1.919699999999920692e+00 -1.143700000000080763e+00 4.032509829437606053e-01
-1.763399999999819556e+00 -1.143700000000080763e+00 4.762090825304762798e-01
-1.607199999999920692e+00 -1.143700000000080763e+00 6.332469432262728404e-01
-1.450899999999819556e+00 -1.143700000000080763e+00 7.121075310161381067e-01
-1.333799999999882857e+00 -1.143700000000080763e+00 8.263189872545324555e-01
-1.177499999999781721e+00 -1.143700000000080763e+00 8.613451031866085073e-01
-1.021199999999680585e+00 -1.143700000000080763e+00 8.327570946765991966e-01
-8.649999999997817213e-01 -1.143700000000080763e+00 7.879065478221266572e-01
-7.087999999998828571e-01 -1.143700000000080763e+00 7.232176260105199761e-01
-5.524999999997817213e-01 -1.143700000000080763e+00 6.550970043195722958e-01
-3.962999999998828571e-01 -1.143700000000080763e+00 5.616768269975483951e-01
-2.790999999997438863e-01 -1.143700000000080763e+00 5.715039271187102310e-01
-1.227999999996427505e-01 -1.143700000000080763e+00 4.815243470052451014e-01
3.340000000025611371e-02 -1.143700000000080763e+00 4.123573993982732611e-01
1.897000000003572495e-01 -1.143700000000080763e+00 3.990122953043568343e-01
3.459000000002561137e-01 -1.143700000000080763e+00 3.876281625700638278e-01
5.022000000003572495e-01 -1.143700000000080763e+00 3.700123404515591741e-01
6.584000000002561137e-01 -1.143700000000080763e+00 3.255096791695061831e-01
8.147000000003572495e-01 -1.143700000000080763e+00 3.013383048832585787e-01
9.319000000000414730e-01 -1.143700000000080763e+00 3.236456886983578030e-01
1.088100000000395084e+00 -1.143700000000080763e+00 2.793254226652716055e-01
1.244400000000041473e+00 -1.143700000000080763e+00 2.901632593855860143e-01
1.400600000000395084e+00 -1.143700000000080763e+00 2.224705992300189672e-01
1.556900000000041473e+00 -1.143700000000080763e+00 2.280901523640396500e-01
1.713100000000395084e+00 -1.143700000000080763e+00 2.314657990693079204e-01
1.869400000000041473e+00 -1.143700000000080763e+00 2.053147690320792917e-01
1.986600000000180444e+00 -1.143700000000080763e+00 2.115784888014753951e-01
2.142800000000079308e+00 -1.143700000000080763e+00 1.970731729775458130e-01
2.299100000000180444e+00 -1.143700000000080763e+00 1.863243095494103163e-01
2.455300000000079308e+00 -1.143700000000080763e+00 1.983125709375981871e-01
2.611600000000180444e+00 -1.143700000000080763e+00 1.992868284869573903e-01
2.767800000000079308e+00 -1.143700000000080763e+00 1.563963632591864605e-01
2.924100000000180444e+00 -1.143700000000080763e+00 1.719755867197156340e-01
3.080300000000079308e+00 -1.143700000000080763e+00 1.530162678893092487e-01
3.197500000000218279e+00 -1.143700000000080763e+00 1.592710903294874136e-01
3.353800000000319415e+00 -1.143700000000080763e+00 1.396489204723480870e-01
3.510000000000218279e+00 -1.143700000000080763e+00 1.399291863427116756e-01
3.666200000000117143e+00 -1.143700000000080763e+00 1.305522910799751246e-01
3.822500000000218279e+00 -1.143700000000080763e+00 1.188950103386928331e-01
3.978800000000319415e+00 -1.143700000000080763e+00 1.177285704782271847e-01
4.135000000000218279e+00 -1.143700000000080763e+00 1.007489073988017819e-01
4.252200000000357250e+00 -1.143700000000080763e+00 8.598645876047512904e-02
4.408400000000256114e+00 -1.143700000000080763e+00 8.698651856456621201e-02
4.564700000000357250e+00 -1.143700000000080763e+00 9.503148364338429022e-02
4.720900000000256114e+00 -1.143700000000080763e+00 9.086397463772361016e-02
4.877200000000357250e+00 -1.143700000000080763e+00 7.652325940432504192e-02
5.033400000000256114e+00 -1.143700000000080763e+00 8.299606641034157350e-02
5.189700000000357250e+00 -1.143700000000080763e+00 8.021209209806312579e-02
5.306900000000041473e+00 -1.143700000000080763e+00 8.920729193735207896e-02
5.463100000000395084e+00 -1.143700000000080763e+00 7.709980633764444702e-02
5.619400000000041473e+00 -1.143700000000080763e+00 6.878525218352422865e-02
5.775600000000395084e+00 -1.143700000000080763e+00 8.120681350462347070e-02
5.931900000000041473e+00 -1.143700000000080763e+00 6.047514669401295867e-02
6.088100000000395084e+00 -1.143700000000080763e+00 6.439975861202518193e-02
6.244400000000041473e+00 -1.143700000000080763e+00 6.513111907373592135e-02
6.361600000000180444e+00 -1.143700000000080763e+00 5.975535276028549198e-02
6.556900000000041473e+00 -1.143700000000080763e+00 6.274040671288830251e-02
6.674100000000180444e+00 -1.143700000000080763e+00 6.467646555070163950e-02
6.830300000000079308e+00 -1.143700000000080763e+00 4.984194854571004363e-02
6.986600000000180444e+00 -1.143700000000080763e+00 6.350646675854881851e-02
7.142800000000079308e+00 -1.143700000000080763e+00 4.334956741541414610e-02
7.299100000000180444e+00 -1.143700000000080763e+00 3.830567148179108566e-02
7.416200000000117143e+00 -1.143700000000080763e+00 4.732133517828120139e-02
7.611600000000180444e+00 -1.143700000000080763e+00 5.773832822658932912e-02
7.728800000000319415e+00 -1.143700000000080763e+00 4.128716650270674443e-02
7.885000000000218279e+00 -1.143700000000080763e+00 5.019962118026931319e-02
8.041200000000117143e+00 -1.143700000000080763e+00 2.682722705778841851e-02
8.197500000000218279e+00 -1.143700000000080763e+00 3.800672122006990700e-02
8.353800000000319415e+00 -1.143700000000080763e+00 4.366898153433647345e-02
8.510000000000218279e+00 -1.143700000000080763e+00 5.308235584686636643e-02
8.666300000000319415e+00 -1.143700000000080763e+00 4.197315058540623117e-02
8.822500000000218279e+00 -1.143700000000080763e+00 2.813691391866214586e-02
8.939700000000357250e+00 -1.143700000000080763e+00 3.653332350158696590e-02
9.095900000000256114e+00 -1.143700000000080763e+00 2.384751150271633563e-02
9.252200000000357250e+00 -1.143700000000080763e+00 3.763036419415306810e-02
9.408400000000256114e+00 -1.143700000000080763e+00 3.087106318732040292e-02
9.564700000000357250e+00 -1.143700000000080763e+00 3.803786187233253180e-02
9.720900000000256114e+00 -1.143700000000080763e+00 2.668220059153677409e-02
9.877200000000357250e+00 -1.143700000000080763e+00 3.457057267611995943e-02
9.994400000000041473e+00 -1.143700000000080763e+00 3.112107813834317019e-02
1.015060000000039508e+01 -1.143700000000080763e+00 3.985469649862610764e-02
1.030690000000004147e+01 -1.143700000000080763e+00 3.858059895462395000e-02
1.046310000000039508e+01 -1.143700000000080763e+00 3.813217356204218894e-02
1.061940000000004147e+01 -1.143700000000080763e+00 5.089984098971742782e-02
-3.286899999999604916e+00 -1.612500000000181899e+00 4.007179133154267769e-02
-3.130599999999958527e+00 -1.612500000000181899e+00 5.342846195344237714e-02
-2.974399999999604916e+00 -1.612500000000181899e+00 9.655203720672206336e-02
-2.818099999999958527e+00 -1.612500000000181899e+00 1.164580318659121788e-01
-2.661899999999604916e+00 -1.612500000000181899e+00 1.559203561460292264e-01
-2.505599999999958527e+00 -1.612500000000181899e+00 2.249725282060902332e-01
-2.349399999999604916e+00 -1.612500000000181899e+00 2.842038282754418832e-01
-2.232199999999920692e+00 -1.612500000000181899e+00 4.067387359971743610e-01
-2.075899999999819556e+00 -1.612500000000181899e+00 5.311064935377927121e-01
-1.919699999999920692e+00 -1.612500000000181899e+00 5.859398437747401767e-01
-1.763399999999819556e+00 -1.612500000000181899e+00 6.724859445430207971e-01
-1.607199999999920692e+00 -1.612500000000181899e+00 7.595560980022351139e-01
-1.450899999999819556e+00 -1.612500000000181899e+00 7.109019429071137264e-01
-1.333799999999882857e+00 -1.612500000000181899e+00 6.479444413613089093e-01
-1.177499999999781721e+00 -1.612500000000181899e+00 5.770665373457363190e-01
-1.021199999999680585e+00 -1.612500000000181899e+00 5.055631510861461342e-01
-8.649999999997817213e-01 -1.612500000000181899e+00 4.115077044579645849e-01
-7.087999999998828571e-01 -1.612500000000181899e+00 4.430211548148167977e-01
-5.524999999997817213e-01 -1.612500000000181899e+00 4.062369266292852887e-01
-3.962999999998828571e-01 -1.612500000000181899e+00 3.378796359811416794e-01
-2.790999999997438863e-01 -1.612500000000181899e+00 3.437945804451963405e-01
-1.227999999996427505e-01 -1.612500000000181899e+00 3.300731193253630957e-01
3.340000000025611371e-02 -1.612500000000181899e+00 3.052557989378965053e-01
1.897000000003572495e-01 -1.612500000000181899e+00 2.755894341266786896e-01
3.459000000002561137e-01 -1.612500000000181899e+00 2.337844430634906379e-01
5.022000000003572495e-01 -1.612500000000181899e+00 2.458670161413881727e-01
6.584000000002561137e-01 -1.612500000000181899e+00 2.399040260995568274e-01
8.147000000003572495e-01 -1.612500000000181899e+00 2.393764144769358615e-01
9.319000000000414730e-01 -1.612500000000181899e+00 2.138989122615016503e-01
1.088100000000395084e+00 -1.612500000000181899e+00 2.120020016722470868e-01
1.244400000000041473e+00 -1.612500000000181899e+00 1.975447314260941056e-01
1.400600000000395084e+00 -1.612500000000181899e+00 1.960900180989687269e-01
1.556900000000041473e+00 -1.612500000000181899e+00 1.911431030538207065e-01
1.713100000000395084e+00 -1.612500000000181899e+00 1.918949273727325600e-01
1.869400000000041473e+00 -1.612500000000181899e+00 1.735246117365506491e-01
1.986600000000180444e+00 -1.612500000000181899e+00 1.677226633535631728e-01
2.142800000000079308e+00 -1.612500000000181899e+00 1.595869455167225892e-01
2.299100000000180444e+00 -1.612500000000181899e+00 1.470559470462432794e-01
2.455300000000079308e+00 -1.612500000000181899e+00 1.608067693524956043e-01
2.611600000000180444e+00 -1.612500000000181899e+00 1.395572779814037712e-01
2.767800000000079308e+00 -1.612500000000181899e+00 1.108091175454724436e-01
2.924100000000180444e+00 -1.612500000000181899e+00 1.361736236798394006e-01
3.080300000000079308e+00 -1.612500000000181899e+00 1.435388328064105268e-01
3.197500000000218279e+00 -1.612500000000181899e+00 1.096604723434425749e-01
3.353800000000319415e+00 -1.612500000000181899e+00 1.049306521312110968e-01
3.510000000000218279e+00 -1.612500000000181899e+00 1.001545658070465833e-01
3.666200000000117143e+00 -1.612500000000181899e+00 8.198532981118902829e-02
3.822500000000218279e+00 -1.612500000000181899e+00 7.835077082568008000e-02
3.978800000000319415e+00 -1.612500000000181899e+00 8.877933040197148740e-02
4.135000000000218279e+00 -1.612500000000181899e+00 9.051253013361687527e-02
4.252200000000357250e+00 -1.612500000000181899e+00 7.289225935050325234e-02
4.408400000000256114e+00 -1.612500000000181899e+00 8.006617589888968822e-02
4.564700000000357250e+00 -1.612500000000181899e+00 5.864407634097076188e-02
4.720900000000256114e+00 -1.612500000000181899e+00 6.711522348932587312e-02
4.877200000000357250e+00 -1.612500000000181899e+00 9.151792833523868242e-02
5.033400000000256114e+00 -1.612500000000181899e+00 4.528829545199284518e-02
5.189700000000357250e+00 -1.612500000000181899e+00 7.339317898547058350e-02
5.306900000000041473e+00 -1.612500000000181899e+00 6.116557944132138686e-02
5.463100000000395084e+00 -1.612500000000181899e+00 5.278162611930162229e-02
5.619400000000041473e+00 -1.612500000000181899e+00 6.216919817709962853e-02
5.775600000000395084e+00 -1.612500000000181899e+00 5.407440805466134232e-02
5.931900000000041473e+00 -1.612500000000181899e+00 4.845485492064065952e-02
6.088100000000395084e+00 -1.612500000000181899e+00 4.875558464820541754e-02
6.244400000000041473e+00 -1.612500000000181899e+00 3.878523752663547153e-02
6.361600000000180444e+00 -1.612500000000181899e+00 5.539210251183117328e-02
6.556900000000041473e+00 -1.612500000000181899e+00 4.289135496069269859e-02
6.674100000000180444e+00 -1.612500000000181899e+00 4.735514502930919523e-02
6.830300000000079308e+00 -1.612500000000181899e+00 5.708793346076142250e-02
6.986600000000180444e+00 -1.612500000000181899e+00 4.035383666774985945e-02
7.142800000000079308e+00 -1.612500000000181899e+00 4.711669660626968681e-02
7.299100000000180444e+00 -1.612500000000181899e+00 4.472509451250027135e-02
7.416200000000117143e+00 -1.612500000000181899e+00 4.124267985661728142e-02
7.611600000000180444e+00 -1.612500000000181899e+00 4.248741621420040054e-02
7.728800000000319415e+00 -1.612500000000181899e+00 3.921141959617250455e-02
7.885000000000218279e+00 -1.612500000000181899e+00 3.372176746873305209e-02
8.041200000000117143e+00 -1.612500000000181899e+00 4.371969631087845726e-02
8.197500000000218279e+00 -1.612500000000181899e+00 4.700459025812424307e-02
8.353800000000319415e+00 -1.612500000000181899e+00 3.357585126955961452e-02
8.510000000000218279e+00 -1.612500000000181899e+00 3.610269276744099143e-02
8.666300000000319415e+00 -1.612500000000181899e+00 3.104367137414750996e-02
8.822500000000218279e+00 -1.612500000000181899e+00 3.588648766744620411e-02
8.939700000000357250e+00 -1.612500000000181899e+00 3.369329601523579631e-02
9.095900000000256114e+00 -1.612500000000181899e+00 4.187705942985299468e-02
9.252200000000357250e+00 -1.612500000000181899e+00 4.934369810950808843e-02
9.408400000000256114e+00 -1.612500000000181899e+00 2.254049384060798078e-02
9.564700000000357250e+00 -1.612500000000181899e+00 2.465627872862273182e-02
9.720900000000256114e+00 -1.612500000000181899e+00 3.055965666469417572e-02
9.877200000000357250e+00 -1.612500000000181899e+00 3.684028135960424472e-02
9.994400000000041473e+00 -1.612500000000181899e+00 3.965450659122353450e-02
1.015060000000039508e+01 -1.612500000000181899e+00 3.329825459796138115e-02
1.030690000000004147e+01 -1.612500000000181899e+00 3.378226930741471540e-02
1.046310000000039508e+01 -1.612500000000181899e+00 3.242008820415542142e-02
1.061940000000004147e+01 -1.612500000000181899e+00 2.797320306105292864e-02
-3.286899999999604916e+00 -2.081200000000080763e+00 1.078187251953389020e-01
-3.130599999999958527e+00 -2.081200000000080763e+00 1.520936148494138329e-01
-2.974399999999604916e+00 -2.081200000000080763e+00 1.991996346606220158e-01
-2.818099999999958527e+00 -2.081200000000080763e+00 2.647186772882580419e-01
-2.661899999999604916e+00 -2.081200000000080763e+00 3.448862827402316977e-01
-2.505599999999958527e+00 -2.081200000000080763e+00 4.146146518208524978e-01
-2.349399999999604916e+00 -2.081200000000080763e+00 4.643480529501042842e-01
-2.232199999999920692e+00 -2.081200000000080763e+00 5.836087435196525286e-01
-2.075899999999819556e+00 -2.081200000000080763e+00 5.895414826421430110e-01
-1.919699999999920692e+00 -2.081200000000080763e+00 5.637249921835071342e-01
-1.763399999999819556e+00 -2.081200000000080763e+00 5.405269857136969502e-01
-1.607199999999920692e+00 -2.081200000000080763e+00 4.977299424427138463e-01
-1.450899999999819556e+00 -2.081200000000080763e+00 4.434882645987561767e-01
-1.333799999999882857e+00 -2.081200000000080763e+00 3.998477545179169312e-01
-1.177499999999781721e+00 -2.081200000000080763e+00 3.642611068451137024e-01
-1.021199999999680585e+00 -2.081200000000080763e+00 3.344452669030352765e-01
-8.649999999997817213e-01 -2.081200000000080763e+00 2.700455082910100946e-01
-7.087999999998828571e-01 -2.081200000000080763e+00 2.855455455215000216e-01
-5.524999999997817213e-01 -2.081200000000080763e+00 2.346385866684082555e-01
-3.962999999998828571e-01 -2.081200000000080763e+00 2.470370149335409937e-01
-2.790999999997438863e-01 -2.081200000000080763e+00 2.080480285678157903e-01
-1.227999999996427505e-01 -2.081200000000080763e+00 1.916093231048382473e-01
3.340000000025611371e-02 -2.081200000000080763e+00 2.030005737025055712e-01
1.897000000003572495e-01 -2.081200000000080763e+00 1.984309054161961794e-01
3.459000000002561137e-01 -2.081200000000080763e+00 1.655045591795426818e-01
5.022000000003572495e-01 -2.081200000000080763e+00 1.768717869883216776e-01
6.584000000002561137e-01 -2.081200000000080763e+00 1.514912656613625341e-01
8.147000000003572495e-01 -2.081200000000080763e+00 1.772623797409871582e-01
9.319000000000414730e-01 -2.081200000000080763e+00 1.728795553682534736e-01
1.088100000000395084e+00 -2.081200000000080763e+00 1.309010663853165113e-01
1.244400000000041473e+00 -2.081200000000080763e+00 1.676532641856636197e-01
1.400600000000395084e+00 -2.081200000000080763e+00 1.417709334908153485e-01
1.556900000000041473e+00 -2.081200000000080763e+00 1.494226366182025978e-01
1.713100000000395084e+00 -2.081200000000080763e+00 1.273510320273775476e-01
1.869400000000041473e+00 -2.081200000000080763e+00 1.300816223643486425e-01
1.986600000000180444e+00 -2.081200000000080763e+00 1.452497892150111658e-01
2.142800000000079308e+00 -2.081200000000080763e+00 1.077146264434895445e-01
2.299100000000180444e+00 -2.081200000000080763e+00 1.095243432064088168e-01
2.455300000000079308e+00 -2.081200000000080763e+00 8.904714001143003432e-02
2.611600000000180444e+00 -2.081200000000080763e+00 1.131740276515881827e-01
2.767800000000079308e+00 -2.081200000000080763e+00 1.083312113582894920e-01
2.924100000000180444e+00 -2.081200000000080763e+00 1.003067101366725555e-01
3.080300000000079308e+00 -2.081200000000080763e+00 9.218433829365879628e-02
3.197500000000218279e+00 -2.081200000000080763e+00 6.516314945892033583e-02
3.353800000000319415e+00 -2.081200000000080763e+00 6.953529703659253047e-02
3.510000000000218279e+00 -2.081200000000080763e+00 7.899671692689906599e-02
3.666200000000117143e+00 -2.081200000000080763e+00 6.427341653713111724e-02
3.822500000000218279e+00 -2.081200000000080763e+00 8.500152441605446363e-02
3.978800000000319415e+00 -2.081200000000080763e+00 6.131772377094734522e-02
4.135000000000218279e+00 -2.081200000000080763e+00 5.449169279498049245e-02
4.252200000000357250e+00 -2.081200000000080763e+00 5.297113923164271931e-02
4.408400000000256114e+00 -2.081200000000080763e+00 7.706421702077287383e-02
4.564700000000357250e+00 -2.081200000000080763e+00 5.957829590884942961e-02
4.720900000000256114e+00 -2.081200000000080763e+00 4.819772210624358177e-02
4.877200000000357250e+00 -2.081200000000080763e+00 5.632365288094448585e-02
5.033400000000256114e+00 -2.081200000000080763e+00 5.631386581880479941e-02
5.189700000000357250e+00 -2.081200000000080763e+00 6.676110978645376226e-02
5.306900000000041473e+00 -2.081200000000080763e+00 4.756156306716429610e-02
5.463100000000395084e+00 -2.081200000000080763e+00 3.880214245214946844e-02
5.619400000000041473e+00 -2.081200000000080763e+00 4.518864536475244997e-02
5.775600000000395084e+00 -2.081200000000080763e+00 5.004213845311263065e-02
5.931900000000041473e+00 -2.081200000000080763e+00 2.961653976759760776e-02
6.088100000000395084e+00 -2.081200000000080763e+00 3.094313155398532508e-02
6.244400000000041473e+00 -2.081200000000080763e+00 4.247051128868639669e-02
6.361600000000180444e+00 -2.081200000000080763e+00 2.537429319650662957e-02
6.556900000000041473e+00 -2.081200000000080763e+00 3.914913829164726189e-02
6.674100000000180444e+00 -2.081200000000080763e+00 2.955158926430699606e-02
6.830300000000079308e+00 -2.081200000000080763e+00 2.940567306513356544e-02
6.986600000000180444e+00 -2.081200000000080763e+00 3.641587875591079104e-02
7.142800000000079308e+00 -2.081200000000080763e+00 2.809420673841625873e-02
7.299100000000180444e+00 -2.081200000000080763e+00 3.133550377249437469e-02
7.416200000000117143e+00 -2.081200000000080763e+00 2.791270122237126186e-02
7.611600000000180444e+00 -2.081200000000080763e+00 1.773148739833727006e-02
7.728800000000319415e+00 -2.081200000000080763e+00 2.788511950179579577e-02
7.885000000000218279e+00 -2.081200000000080763e+00 3.410346289218061516e-02
8.041200000000117143e+00 -2.081200000000080763e+00 1.967466409952491752e-02
8.197500000000218279e+00 -2.081200000000080763e+00 2.188209147848396013e-02
8.353800000000319415e+00 -2.081200000000080763e+00 3.063617369596804973e-02
8.510000000000218279e+00 -2.081200000000080763e+00 2.016045827482183112e-02
8.666300000000319415e+00 -2.081200000000080763e+00 2.829706584458420091e-02
8.822500000000218279e+00 -2.081200000000080763e+00 2.279584718916148264e-02
8.939700000000357250e+00 -2.081200000000080763e+00 2.107332425257756395e-02
9.095900000000256114e+00 -2.081200000000080763e+00 2.367757251465459761e-02
9.252200000000357250e+00 -2.081200000000080763e+00 2.045051120732511302e-02
9.408400000000256114e+00 -2.081200000000080763e+00 2.789045789932653382e-02
9.564700000000357250e+00 -2.081200000000080763e+00 2.245774867888158596e-02
9.720900000000256114e+00 -2.081200000000080763e+00 3.417642099176734088e-02
9.877200000000357250e+00 -2.081200000000080763e+00 2.705055002115751284e-02
9.994400000000041473e+00 -2.081200000000080763e+00 2.178955925461788234e-02
1.015060000000039508e+01 -2.081200000000080763e+00 2.621331134175386088e-02
1.030690000000004147e+01 -2.081200000000080763e+00 1.626787674199401193e-02
1.046310000000039508e+01 -2.081200000000080763e+00 1.722967803044815269e-02
1.061940000000004147e+01 -2.081200000000080763e+00 3.310963121854206687e-02
-3.286899999999604916e+00 -2.550000000000181899e+00 1.908183505373676481e-01
-3.130599999999958527e+00 -2.550000000000181899e+00 2.957596794636401794e-01
-2.974399999999604916e+00 -2.550000000000181899e+00 3.646979657097121907e-01
-2.818099999999958527e+00 -2.550000000000181899e+00 3.957852339970273636e-01
-2.661899999999604916e+00 -2.550000000000181899e+00 4.555094461050502308e-01
-2.505599999999958527e+00 -2.550000000000181899e+00 4.318621245097364336e-01
-2.349399999999604916e+00 -2.550000000000181899e+00 4.711856504540544166e-01
-2.232199999999920692e+00 -2.550000000000181899e+00 4.129321668657490729e-01
-2.075899999999819556e+00 -2.550000000000181899e+00 3.800556456727157695e-01
-1.919699999999920692e+00 -2.550000000000181899e+00 3.091884184522048495e-01
-1.763399999999819556e+00 -2.550000000000181899e+00 2.874326690486149194e-01
-1.607199999999920692e+00 -2.550000000000181899e+00 2.814509946154260533e-01
-1.450899999999819556e+00 -2.550000000000181899e+00 2.542100417490056330e-01
-1.333799999999882857e+00 -2.550000000000181899e+00 2.491225489022149131e-01
-1.177499999999781721e+00 -2.550000000000181899e+00 2.435884101286859560e-01
-1.021199999999680585e+00 -2.550000000000181899e+00 1.996462805873602253e-01
-8.649999999997817213e-01 -2.550000000000181899e+00 1.672502151720930974e-01
-7.087999999998828571e-01 -2.550000000000181899e+00 1.710645002078034771e-01
-5.524999999997817213e-01 -2.550000000000181899e+00 1.495107201774597272e-01
-3.962999999998828571e-01 -2.550000000000181899e+00 1.487233065416762867e-01
-2.790999999997438863e-01 -2.550000000000181899e+00 1.442515088767636622e-01
-1.227999999996427505e-01 -2.550000000000181899e+00 1.695866538247115807e-01
3.340000000025611371e-02 -2.550000000000181899e+00 1.482722119503291358e-01
1.897000000003572495e-01 -2.550000000000181899e+00 1.333407140568625415e-01
3.459000000002561137e-01 -2.550000000000181899e+00 1.167676589226948197e-01
5.022000000003572495e-01 -2.550000000000181899e+00 1.607480469796575273e-01
6.584000000002561137e-01 -2.550000000000181899e+00 1.190854131839557406e-01
8.147000000003572495e-01 -2.550000000000181899e+00 1.250893309401893694e-01
9.319000000000414730e-01 -2.550000000000181899e+00 1.322872702774641196e-01
1.088100000000395084e+00 -2.550000000000181899e+00 1.152373182972173810e-01
1.244400000000041473e+00 -2.550000000000181899e+00 1.312934386038255297e-01
1.400600000000395084e+00 -2.550000000000181899e+00 1.032641823686999000e-01
1.556900000000041473e+00 -2.550000000000181899e+00 9.962606445150379297e-02
1.713100000000395084e+00 -2.550000000000181899e+00 9.132040762660148525e-02
1.869400000000041473e+00 -2.550000000000181899e+00 9.881284856098845881e-02
1.986600000000180444e+00 -2.550000000000181899e+00 9.236584380970380703e-02
2.142800000000079308e+00 -2.550000000000181899e+00 8.402993606546063643e-02
2.299100000000180444e+00 -2.550000000000181899e+00 8.264640137207841797e-02
2.455300000000079308e+00 -2.550000000000181899e+00 8.831577954971929489e-02
2.611600000000180444e+00 -2.550000000000181899e+00 6.637407596547545419e-02
2.767800000000079308e+00 -2.550000000000181899e+00 6.529127099965797987e-02
2.924100000000180444e+00 -2.550000000000181899e+00 8.199333740748512844e-02
3.080300000000079308e+00 -2.550000000000181899e+00 6.305003376967095730e-02
3.197500000000218279e+00 -2.550000000000181899e+00 4.887302939388159240e-02
3.353800000000319415e+00 -2.550000000000181899e+00 7.557213491093237034e-02
3.510000000000218279e+00 -2.550000000000181899e+00 4.611396760341324175e-02
3.666200000000117143e+00 -2.550000000000181899e+00 6.582777995149687034e-02
3.822500000000218279e+00 -2.550000000000181899e+00 5.044518746668313208e-02
3.978800000000319415e+00 -2.550000000000181899e+00 4.186727236771330823e-02
4.135000000000218279e+00 -2.550000000000181899e+00 4.417346010099095638e-02
4.252200000000357250e+00 -2.550000000000181899e+00 4.853848981528885442e-02
4.408400000000256114e+00 -2.550000000000181899e+00 6.309452041576041337e-02
4.564700000000357250e+00 -2.550000000000181899e+00 5.356637055631970068e-02
4.720900000000256114e+00 -2.550000000000181899e+00 3.276174564612248374e-02
4.877200000000357250e+00 -2.550000000000181899e+00 4.459252430715367893e-02
5.033400000000256114e+00 -2.550000000000181899e+00 2.885937705115498506e-02
5.189700000000357250e+00 -2.550000000000181899e+00 3.474762952755601486e-02
5.306900000000041473e+00 -2.550000000000181899e+00 3.371109067367157597e-02
5.463100000000395084e+00 -2.550000000000181899e+00 4.141261884467901944e-02
5.619400000000041473e+00 -2.550000000000181899e+00 3.245122885641804622e-02
5.775600000000395084e+00 -2.550000000000181899e+00 3.257312226670316946e-02
5.931900000000041473e+00 -2.550000000000181899e+00 2.341243210396140931e-02
6.088100000000395084e+00 -2.550000000000181899e+00 4.349637334750936640e-02
6.244400000000041473e+00 -2.550000000000181899e+00 2.667864165984961886e-02
6.361600000000180444e+00 -2.550000000000181899e+00 1.827066554894153649e-02
6.556900000000041473e+00 -2.550000000000181899e+00 3.158284952475177293e-02
6.674100000000180444e+00 -2.550000000000181899e+00 2.657365317507849253e-02
6.830300000000079308e+00 -2.550000000000181899e+00 1.772703873372832514e-02
6.986600000000180444e+00 -2.550000000000181899e+00 3.042886592519116265e-02
7.142800000000079308e+00 -2.550000000000181899e+00 2.150662418548891092e-02
7.299100000000180444e+00 -2.550000000000181899e+00 6.906996671849678637e-03
7.416200000000117143e+00 -2.550000000000181899e+00 1.961149306207788170e-02
7.611600000000180444e+00 -2.550000000000181899e+00 1.619046997779834823e-02
7.728800000000319415e+00 -2.550000000000181899e+00 1.580966428727256443e-02
7.885000000000218279e+00 -2.550000000000181899e+00 1.796370769092425421e-02
8.041200000000117143e+00 -2.550000000000181899e+00 2.508335053108155799e-02
8.197500000000218279e+00 -2.550000000000181899e+00 2.614925057138503539e-02
8.353800000000319415e+00 -2.550000000000181899e+00 1.450887475561673211e-02
8.510000000000218279e+00 -2.550000000000181899e+00 1.286375858322847364e-02
8.666300000000319415e+00 -2.550000000000181899e+00 2.179578738507040661e-02
8.822500000000218279e+00 -2.550000000000181899e+00 2.473635469158376107e-02
8.939700000000357250e+00 -2.550000000000181899e+00 1.363871595810688120e-02
9.095900000000256114e+00 -2.550000000000181899e+00 1.525447094407609422e-02
9.252200000000357250e+00 -2.550000000000181899e+00 1.974050433573731889e-02
9.408400000000256114e+00 -2.550000000000181899e+00 2.745804769933697306e-02
9.564700000000357250e+00 -2.550000000000181899e+00 2.573552476275305090e-02
9.720900000000256114e+00 -2.550000000000181899e+00 1.154784359190222376e-02
9.877200000000357250e+00 -2.550000000000181899e+00 2.767781173101890868e-02
9.994400000000041473e+00 -2.550000000000181899e+00 2.469186804549430153e-02
1.015060000000039508e+01 -2.550000000000181899e+00 2.189098880770185343e-02
1.030690000000004147e+01 -2.550000000000181899e+00 2.518389035124373940e-02
1.046310000000039508e+01 -2.550000000000181899e+00 2.297379377351932775e-02
1.061940000000004147e+01 -2.550000000000181899e+00 1.996293756618462353e-02
-3.286899999999604916e+00 -3.096900000000005093e+00 3.542925391893873011e-01
-3.130599999999958527e+00 -3.096900000000005093e+00 3.974979698714715681e-01
-2.974399999999604916e+00 -3.096900000000005093e+00 4.219691841523621756e-01
-2.818099999999958527e+00 -3.096900000000005093e+00 3.583319266543102954e-01
-2.661899999999604916e+00 -3.096900000000005093e+00 3.629656557109885440e-01
-2.505599999999958527e+00 -3.096900000000005093e+00 3.230086399263566999e-01
-2.349399999999604916e+00 -3.096900000000005093e+00 2.536228180206247518e-01
-2.232199999999920692e+00 -3.096900000000005093e+00 2.700713105457419605e-01
-2.075899999999819556e+00 -3.096900000000005093e+00 2.365586303136293922e-01
-1.919699999999920692e+00 -3.096900000000005093e+00 1.849630181790728189e-01
-1.763399999999819556e+00 -3.096900000000005093e+00 1.925159609521414350e-01
-1.607199999999920692e+00 -3.096900000000005093e+00 1.509218365914174464e-01
-1.450899999999819556e+00 -3.096900000000005093e+00 1.398108518641137110e-01
-1.333799999999882857e+00 -3.096900000000005093e+00 1.429587269414039352e-01
-1.177499999999781721e+00 -3.096900000000005093e+00 1.412068428184009850e-01
-1.021199999999680585e+00 -3.096900000000005093e+00 1.274675870401319189e-01
-8.649999999997817213e-01 -3.096900000000005093e+00 1.023984722357989957e-01
-7.087999999998828571e-01 -3.096900000000005093e+00 1.277789935627581530e-01
-5.524999999997817213e-01 -3.096900000000005093e+00 1.085340704644574272e-01
-3.962999999998828571e-01 -3.096900000000005093e+00 1.265226906771917681e-01
-2.790999999997438863e-01 -3.096900000000005093e+00 1.289819124730171573e-01
-1.227999999996427505e-01 -3.096900000000005093e+00 1.110511249001991108e-01
3.340000000025611371e-02 -3.096900000000005093e+00 1.052465073184462724e-01
1.897000000003572495e-01 -3.096900000000005093e+00 1.046557246583782463e-01
3.459000000002561137e-01 -3.096900000000005093e+00 1.067492662233482520e-01
5.022000000003572495e-01 -3.096900000000005093e+00 1.102761675253207119e-01
6.584000000002561137e-01 -3.096900000000005093e+00 1.213061865567416076e-01
8.147000000003572495e-01 -3.096900000000005093e+00 1.031823269398952914e-01
9.319000000000414730e-01 -3.096900000000005093e+00 8.690199393699624131e-02
1.088100000000395084e+00 -3.096900000000005093e+00 7.246874647973158834e-02
1.244400000000041473e+00 -3.096900000000005093e+00 1.056931532451844680e-01
1.400600000000395084e+00 -3.096900000000005093e+00 6.993656658431947337e-02
1.556900000000041473e+00 -3.096900000000005093e+00 7.349193933978917515e-02
1.713100000000395084e+00 -3.096900000000005093e+00 8.403794366175675046e-02
1.869400000000041473e+00 -3.096900000000005093e+00 6.213093966146268632e-02
1.986600000000180444e+00 -3.096900000000005093e+00 6.242811045734028563e-02
2.142800000000079308e+00 -3.096900000000005093e+00 4.027731963647598196e-02
2.299100000000180444e+00 -3.096900000000005093e+00 6.181241527546214864e-02
2.455300000000079308e+00 -3.096900000000005093e+00 5.045853346050997029e-02
2.611600000000180444e+00 -3.096900000000005093e+00 4.875469491528362787e-02
2.767800000000079308e+00 -3.096900000000005093e+00 6.000002931377751425e-02
2.924100000000180444e+00 -3.096900000000005093e+00 7.040901476578954876e-02
3.080300000000079308e+00 -3.096900000000005093e+00 4.628835525608392121e-02
3.197500000000218279e+00 -3.096900000000005093e+00 3.463285398064520210e-02
3.353800000000319415e+00 -3.096900000000005093e+00 4.695743441326941103e-02
3.510000000000218279e+00 -3.096900000000005093e+00 3.765260751719780308e-02
3.666200000000117143e+00 -3.096900000000005093e+00 3.590339259296020102e-02
3.822500000000218279e+00 -3.096900000000005093e+00 3.668368836536934491e-02
3.978800000000319415e+00 -3.096900000000005093e+00 1.423928568031460062e-02
4.135000000000218279e+00 -3.096900000000005093e+00 3.797113190319834075e-02
4.252200000000357250e+00 -3.096900000000005093e+00 3.410702182386778081e-02
4.408400000000256114e+00 -3.096900000000005093e+00 4.084052057596855578e-02
4.564700000000357250e+00 -3.096900000000005093e+00 2.807997101166763432e-02
4.720900000000256114e+00 -3.096900000000005093e+00 3.626017549459768091e-02
4.877200000000357250e+00 -3.096900000000005093e+00 2.525773818375224439e-02
5.033400000000256114e+00 -3.096900000000005093e+00 2.750698301003537752e-02
5.189700000000357250e+00 -3.096900000000005093e+00 3.459281599916468747e-02
5.306900000000041473e+00 -3.096900000000005093e+00 2.718045102773873622e-02
5.463100000000395084e+00 -3.096900000000005093e+00 2.220684399493702554e-02
5.619400000000041473e+00 -3.096900000000005093e+00 2.105286039537641180e-02
5.775600000000395084e+00 -3.096900000000005093e+00 3.284804973953604074e-02
5.931900000000041473e+00 -3.096900000000005093e+00 1.562904850414935723e-02
6.088100000000395084e+00 -3.096900000000005093e+00 1.863456631395332339e-02
6.244400000000041473e+00 -3.096900000000005093e+00 1.951985057113359359e-02
6.361600000000180444e+00 -3.096900000000005093e+00 2.017380426864866586e-02
6.556900000000041473e+00 -3.096900000000005093e+00 1.877069545098707451e-02
6.674100000000180444e+00 -3.096900000000005093e+00 1.814521320696925802e-02
6.830300000000079308e+00 -3.096900000000005093e+00 1.739516835390094579e-02
6.986600000000180444e+00 -3.096900000000005093e+00 1.305772036017852251e-02
7.142800000000079308e+00 -3.096900000000005093e+00 2.071298241925293229e-02
7.299100000000180444e+00 -3.096900000000005093e+00 1.847441438803126487e-02
7.416200000000117143e+00 -3.096900000000005093e+00 1.437630455027013969e-02
7.611600000000180444e+00 -3.096900000000005093e+00 1.437452508442656207e-02
7.728800000000319415e+00 -3.096900000000005093e+00 1.160300703305315595e-02
7.885000000000218279e+00 -3.096900000000005093e+00 1.001572350058119697e-02
8.041200000000117143e+00 -3.096900000000005093e+00 1.626787674199401193e-02
8.197500000000218279e+00 -3.096900000000005093e+00 1.673409679301155958e-02
8.353800000000319415e+00 -3.096900000000005093e+00 6.207666595323354554e-03
8.510000000000218279e+00 -3.096900000000005093e+00 1.565485075888124050e-02
8.666300000000319415e+00 -3.096900000000005093e+00 9.611784754088891977e-03
8.822500000000218279e+00 -3.096900000000005093e+00 9.109085653277984931e-03
8.939700000000357250e+00 -3.096900000000005093e+00 1.871909094152329756e-02
9.095900000000256114e+00 -3.096900000000005093e+00 1.213951598489205336e-02
9.252200000000357250e+00 -3.096900000000005093e+00 1.060294722896207818e-02
9.408400000000256114e+00 -3.096900000000005093e+00 1.900380547649584834e-02
9.564700000000357250e+00 -3.096900000000005093e+00 1.339937780214558311e-02
9.720900000000256114e+00 -3.096900000000005093e+00 1.190195729477433288e-02
9.877200000000357250e+00 -3.096900000000005093e+00 2.148971925997491400e-02
9.994400000000041473e+00 -3.096900000000005093e+00 2.584051324752418069e-02
1.015060000000039508e+01 -3.096900000000005093e+00 1.141527338655563134e-02
1.030690000000004147e+01 -3.096900000000005093e+00 1.648942023951952690e-02
1.046310000000039508e+01 -3.096900000000005093e+00 1.978854991351393713e-02
1.061940000000004147e+01 -3.096900000000005093e+00 1.762382971480077470e-02
-3.286899999999604916e+00 -3.565599999999903957e+00 3.120266664727124328e-01
-3.130599999999958527e+00 -3.565599999999903957e+00 2.605120200340386161e-01
-2.974399999999604916e+00 -3.565599999999903957e+00 2.505114219931278696e-01
-2.818099999999958527e+00 -3.565599999999903957e+00 2.012664842379384145e-01
-2.661899999999604916e+00 -3.565599999999903957e+00 1.671532342836180851e-01
-2.505599999999958527e+00 -3.565599999999903957e+00 1.638816863301991444e-01
-2.349399999999604916e+00 -3.565599999999903957e+00 1.628095581594431462e-01
-2.232199999999920692e+00 -3.565599999999903957e+00 1.605202753516794811e-01
-2.075899999999819556e+00 -3.565599999999903957e+00 1.328558096144873968e-01
-1.919699999999920692e+00 -3.565599999999903957e+00 1.474919161779200127e-01
-1.763399999999819556e+00 -3.565599999999903957e+00 1.355810615539277952e-01
-1.607199999999920692e+00 -3.565599999999903957e+00 1.252966387109662461e-01
-1.450899999999819556e+00 -3.565599999999903957e+00 1.066006808254094662e-01
-1.333799999999882857e+00 -3.565599999999903957e+00 8.817876067976375409e-02
-1.177499999999781721e+00 -3.565599999999903957e+00 9.767665961986363166e-02
-1.021199999999680585e+00 -3.565599999999903957e+00 9.929241460583283774e-02
-8.649999999997817213e-01 -3.565599999999903957e+00 8.077796223632106865e-02
-7.087999999998828571e-01 -3.565599999999903957e+00 7.858121165242348827e-02
-5.524999999997817213e-01 -3.565599999999903957e+00 8.770987142998083741e-02
-3.962999999998828571e-01 -3.565599999999903957e+00 8.571420048640762679e-02
-2.790999999997438863e-01 -3.565599999999903957e+00 1.001171970243314585e-01
-1.227999999996427505e-01 -3.565599999999903957e+00 9.376628342860003629e-02
3.340000000025611371e-02 -3.565599999999903957e+00 1.063702399986660441e-01
1.897000000003572495e-01 -3.565599999999903957e+00 7.601878083767055205e-02
3.459000000002561137e-01 -3.565599999999903957e+00 8.170951260543436734e-02
5.022000000003572495e-01 -3.565599999999903957e+00 6.213182939438448293e-02
6.584000000002561137e-01 -3.565599999999903957e+00 8.688330954563866504e-02
8.147000000003572495e-01 -3.565599999999903957e+00 9.863134304494344806e-02
9.319000000000414730e-01 -3.565599999999903957e+00 5.790025961835497392e-02
1.088100000000395084e+00 -3.565599999999903957e+00 8.472570721029981655e-02
1.244400000000041473e+00 -3.565599999999903957e+00 6.108817267712573357e-02
1.400600000000395084e+00 -3.565599999999903957e+00 5.811557498542795769e-02
1.556900000000041473e+00 -3.565599999999903957e+00 6.585625140499412611e-02
1.713100000000395084e+00 -3.565599999999903957e+00 3.856725296079711873e-02
1.869400000000041473e+00 -3.565599999999903957e+00 5.602025395461436574e-02
1.986600000000180444e+00 -3.565599999999903957e+00 4.969692207945840268e-02
2.142800000000079308e+00 -3.565599999999903957e+00 4.777420923547191778e-02
2.299100000000180444e+00 -3.565599999999903957e+00 4.542175539026122727e-02
2.455300000000079308e+00 -3.565599999999903957e+00 4.496888133307051783e-02
2.611600000000180444e+00 -3.565599999999903957e+00 3.777272146163934002e-02
2.767800000000079308e+00 -3.565599999999903957e+00 3.801561854928779682e-02
2.924100000000180444e+00 -3.565599999999903957e+00 3.566227497115532358e-02
3.080300000000079308e+00 -3.565599999999903957e+00 4.316628243352556293e-02
3.197500000000218279e+00 -3.565599999999903957e+00 3.663920171927988190e-02
3.353800000000319415e+00 -3.565599999999903957e+00 2.761997909110260746e-02
3.510000000000218279e+00 -3.565599999999903957e+00 2.534849094177474282e-02
3.666200000000117143e+00 -3.565599999999903957e+00 2.830774263964567355e-02
3.822500000000218279e+00 -3.565599999999903957e+00 3.139333641241066897e-02
3.978800000000319415e+00 -3.565599999999903957e+00 2.876239616267996235e-02
4.135000000000218279e+00 -3.565599999999903957e+00 3.497629088845584377e-02
4.252200000000357250e+00 -3.565599999999903957e+00 1.974406326742447412e-02
4.408400000000256114e+00 -3.565599999999903957e+00 2.770450371867258510e-02
4.564700000000357250e+00 -3.565599999999903957e+00 2.615280950307219063e-02
4.720900000000256114e+00 -3.565599999999903957e+00 2.008927964107869168e-02
4.877200000000357250e+00 -3.565599999999903957e+00 1.913281675015528552e-02
5.033400000000256114e+00 -3.565599999999903957e+00 1.255502125936761720e-02
5.189700000000357250e+00 -3.565599999999903957e+00 2.230560434925562413e-02
5.306900000000041473e+00 -3.565599999999903957e+00 2.375142034716310260e-02
5.463100000000395084e+00 -3.565599999999903957e+00 8.244265253298868612e-03
5.619400000000041473e+00 -3.565599999999903957e+00 3.138265961734919979e-02
5.775600000000395084e+00 -3.565599999999903957e+00 1.893796524028344697e-02
5.931900000000041473e+00 -3.565599999999903957e+00 1.299188012396612288e-02
6.088100000000395084e+00 -3.565599999999903957e+00 1.102290116804658868e-02
6.244400000000041473e+00 -3.565599999999903957e+00 2.236165752332834600e-02
6.361600000000180444e+00 -3.565599999999903957e+00 1.202474043798124406e-02
6.556900000000041473e+00 -3.565599999999903957e+00 1.768433155348244148e-02
6.674100000000180444e+00 -3.565599999999903957e+00 1.303903596882095145e-02
6.830300000000079308e+00 -3.565599999999903957e+00 7.589421822862005805e-03
6.986600000000180444e+00 -3.565599999999903957e+00 6.872297087899898599e-03
7.142800000000079308e+00 -3.565599999999903957e+00 1.433448710294604744e-02
7.299100000000180444e+00 -3.565599999999903957e+00 1.459873778071744434e-02
7.416200000000117143e+00 -3.565599999999903957e+00 1.605967923829533517e-02
7.611600000000180444e+00 -3.565599999999903957e+00 1.149179041782950363e-02
7.728800000000319415e+00 -3.565599999999903957e+00 1.505961943420425740e-02
7.885000000000218279e+00 -3.565599999999903957e+00 1.947447419212234437e-02
8.041200000000117143e+00 -3.565599999999903957e+00 1.311555300009482374e-02
8.197500000000218279e+00 -3.565599999999903957e+00 8.690911180037055525e-03
8.353800000000319415e+00 -3.565599999999903957e+00 1.924047443369178087e-02
8.510000000000218279e+00 -3.565599999999903957e+00 9.990810978771098166e-03
8.666300000000319415e+00 -3.565599999999903957e+00 1.758824039792920846e-02
8.822500000000218279e+00 -3.565599999999903957e+00 1.605878950537354896e-02
8.939700000000357250e+00 -3.565599999999903957e+00 1.412184093463842403e-02
9.095900000000256114e+00 -3.565599999999903957e+00 1.003707709070413706e-02
9.252200000000357250e+00 -3.565599999999903957e+00 9.453412294010411082e-03
9.408400000000256114e+00 -3.565599999999903957e+00 1.042411091168244514e-02
9.564700000000357250e+00 -3.565599999999903957e+00 1.284151526018374560e-02
9.720900000000256114e+00 -3.565599999999903957e+00 7.213954529866957455e-03
9.877200000000357250e+00 -3.565599999999903957e+00 1.654814261235761433e-02
9.994400000000041473e+00 -3.565599999999903957e+00 1.149534934951666233e-02
1.015060000000039508e+01 -3.565599999999903957e+00 1.146776762894119624e-02
1.030690000000004147e+01 -3.565599999999903957e+00 1.872976773658477020e-02
1.046310000000039508e+01 -3.565599999999903957e+00 2.535738827099263590e-04
1.061940000000004147e+01 -3.565599999999903957e+00 2.300404469286015940e-02
