# Supplementary material for: Resonant inelastic X-ray scattering tools to count 5 f electrons of actinides and probe bond covalency
Source: Nat Commun. 2025 Feb 10;16:1221. doi: 10.1038/s41467-024-54574-7 (PMC11811144; doi:10.1038/s41467-024-54574-7)
Supplement: Supplementary file 3 — Source Data [file 41467_2024_54574_MOESM3_ESM.zip › Data_figures/Data_SI_figures/FigSI6/SI6_[U$^/mathrm{VI}$O$_2$]$^{2+}$ $/mathrm{(5f^0)}$_WLMap.txt]

# Ein | Eout | Intensity
-4.822500000000218279e+00 -2.465599999999994907e+00 9.050094632685979842e-03
-4.392800000000079308e+00 -2.465599999999994907e+00 1.594221375261976881e-02
-4.002200000000357250e+00 -2.465599999999994907e+00 2.713331868176271922e-02
-3.611600000000180444e+00 -2.465599999999994907e+00 6.327856025954717301e-02
-3.181900000000041473e+00 -2.465599999999994907e+00 1.743023287387365783e-01
-2.791300000000319415e+00 -2.465599999999994907e+00 4.121071585921172176e-01
-2.400600000000395084e+00 -2.465599999999994907e+00 5.267860829221121532e-01
-1.970900000000256114e+00 -2.465599999999994907e+00 4.268092150335562884e-01
-1.580300000000079308e+00 -2.465599999999994907e+00 3.093352713189236325e-01
-1.189700000000357250e+00 -2.465599999999994907e+00 1.799670144597110832e-01
-7.600000000002182787e-01 -2.465599999999994907e+00 1.725710284158092078e-01
-3.694000000000414730e-01 -2.465599999999994907e+00 1.497841981488822749e-01
2.129999999988285708e-02 -2.465599999999994907e+00 1.192612292513342831e-01
4.508999999998195563e-01 -2.465599999999994907e+00 8.706209698381836559e-02
8.415999999997438863e-01 -2.465599999999994907e+00 4.929582898902550026e-02
1.232199999999920692e+00 -2.465599999999994907e+00 4.326639111770372997e-02
1.622799999999642750e+00 -2.465599999999994907e+00 3.767974539168724574e-02
2.052499999999781721e+00 -2.465599999999994907e+00 4.365913587493810977e-02
2.443099999999958527e+00 -2.465599999999994907e+00 4.278797201817848006e-02
2.833799999999882857e+00 -2.465599999999994907e+00 5.731867977503581069e-02
3.263399999999819556e+00 -2.465599999999994907e+00 6.328789112850954912e-02
3.654099999999743886e+00 -2.465599999999994907e+00 5.557974510477559082e-02
4.044699999999920692e+00 -2.465599999999994907e+00 4.872070815661748433e-02
4.474399999999604916e+00 -2.465599999999994907e+00 3.801650493514739659e-02
4.864999999999781721e+00 -2.465599999999994907e+00 3.032108282363486090e-02
5.255599999999958527e+00 -2.465599999999994907e+00 3.031514499793153475e-02
5.646199999999680585e+00 -2.465599999999994907e+00 2.944737418443095153e-02
6.075899999999819556e+00 -2.465599999999994907e+00 2.773643212105784614e-02
6.466599999999743886e+00 -2.465599999999994907e+00 3.327642350226247409e-02
6.857199999999920692e+00 -2.465599999999994907e+00 2.729363997575256356e-02
7.286899999999604916e+00 -2.465599999999994907e+00 2.813426644318079567e-02
7.677499999999781721e+00 -2.465599999999994907e+00 3.026085630578682559e-02
8.068099999999958527e+00 -2.465599999999994907e+00 2.683982043985538510e-02
8.497799999999642750e+00 -2.465599999999994907e+00 2.939393375310100226e-02
8.888399999999819556e+00 -2.465599999999994907e+00 2.512972663729704653e-02
9.279099999999743886e+00 -2.465599999999994907e+00 2.639872481617962230e-02
9.708799999999882857e+00 -2.465599999999994907e+00 2.255864810775620732e-02
1.009939999999960492e+01 -2.465599999999994907e+00 2.553180226349379550e-02
-4.822500000000218279e+00 -1.918700000000171713e+00 8.676859874191105229e-03
-4.392800000000079308e+00 -1.918700000000171713e+00 9.541237644432645423e-03
-4.002200000000357250e+00 -1.918700000000171713e+00 1.907399268071768156e-02
-3.611600000000180444e+00 -1.918700000000171713e+00 2.903342290682754331e-02
-3.181900000000041473e+00 -1.918700000000171713e+00 5.761896410346122738e-02
-2.791300000000319415e+00 -1.918700000000171713e+00 1.411514478370587411e-01
-2.400600000000395084e+00 -1.918700000000171713e+00 3.818004962023333615e-01
-1.970900000000256114e+00 -1.918700000000171713e+00 6.294884128084954344e-01
-1.580300000000079308e+00 -1.918700000000171713e+00 5.589122647595585747e-01
-1.189700000000357250e+00 -1.918700000000171713e+00 4.173214178204536773e-01
-7.600000000002182787e-01 -1.918700000000171713e+00 2.541889874904909585e-01
-3.694000000000414730e-01 -1.918700000000171713e+00 2.039524372578954414e-01
2.129999999988285708e-02 -1.918700000000171713e+00 1.939395666004556096e-01
4.508999999998195563e-01 -1.918700000000171713e+00 1.252032962587356357e-01
8.415999999997438863e-01 -1.918700000000171713e+00 1.070216739551466262e-01
1.232199999999920692e+00 -1.918700000000171713e+00 6.989075331060980167e-02
1.622799999999642750e+00 -1.918700000000171713e+00 5.433873953278012953e-02
2.052499999999781721e+00 -1.918700000000171713e+00 4.051123999135973486e-02
2.443099999999958527e+00 -1.918700000000171713e+00 4.480852927893937826e-02
2.833799999999882857e+00 -1.918700000000171713e+00 6.030201306055053140e-02
3.263399999999819556e+00 -1.918700000000171713e+00 6.888726076674744903e-02
3.654099999999743886e+00 -1.918700000000171713e+00 7.059905109093531084e-02
4.044699999999920692e+00 -1.918700000000171713e+00 7.013590068607575279e-02
4.474399999999604916e+00 -1.918700000000171713e+00 6.923844074405852145e-02
4.864999999999781721e+00 -1.918700000000171713e+00 5.459067299476417362e-02
5.255599999999958527e+00 -1.918700000000171713e+00 4.339617502236217672e-02
5.646199999999680585e+00 -1.918700000000171713e+00 4.640750091476401190e-02
6.075899999999819556e+00 -1.918700000000171713e+00 3.908955486582016414e-02
6.466599999999743886e+00 -1.918700000000171713e+00 4.208815684600059059e-02
6.857199999999920692e+00 -1.918700000000171713e+00 5.022552284200364203e-02
7.286899999999604916e+00 -1.918700000000171713e+00 3.604853984490168778e-02
7.677499999999781721e+00 -1.918700000000171713e+00 3.347152348965751895e-02
8.068099999999958527e+00 -1.918700000000171713e+00 3.775608886501574668e-02
8.497799999999642750e+00 -1.918700000000171713e+00 3.302364177946366663e-02
8.888399999999819556e+00 -1.918700000000171713e+00 4.158853122610631226e-02
9.279099999999743886e+00 -1.918700000000171713e+00 3.171307882065779737e-02
9.708799999999882857e+00 -1.918700000000171713e+00 3.942037658357698537e-02
1.009939999999960492e+01 -1.918700000000171713e+00 2.955934461197941288e-02
-4.822500000000218279e+00 -1.450000000000272848e+00 8.734541609594857411e-03
-4.392800000000079308e+00 -1.450000000000272848e+00 6.986276070372268374e-03
-4.002200000000357250e+00 -1.450000000000272848e+00 1.352806347380973093e-02
-3.611600000000180444e+00 -1.450000000000272848e+00 1.919190093396947253e-02
-3.181900000000041473e+00 -1.450000000000272848e+00 2.921070941711260624e-02
-2.791300000000319415e+00 -1.450000000000272848e+00 6.231239119153429012e-02
-2.400600000000395084e+00 -1.450000000000272848e+00 1.537515139795198604e-01
-1.970900000000256114e+00 -1.450000000000272848e+00 3.740041310538642083e-01
-1.580300000000079308e+00 -1.450000000000272848e+00 6.981390088079244549e-01
-1.189700000000357250e+00 -1.450000000000272848e+00 6.901543297585783776e-01
-7.600000000002182787e-01 -1.450000000000272848e+00 4.819410784281380478e-01
-3.694000000000414730e-01 -1.450000000000272848e+00 3.296350008769711182e-01
2.129999999988285708e-02 -1.450000000000272848e+00 2.212611991830953084e-01
4.508999999998195563e-01 -1.450000000000272848e+00 2.280608578742201187e-01
8.415999999997438863e-01 -1.450000000000272848e+00 1.806252648519657000e-01
1.232199999999920692e+00 -1.450000000000272848e+00 1.432008459655215171e-01
1.622799999999642750e+00 -1.450000000000272848e+00 9.717675893902950890e-02
2.052499999999781721e+00 -1.450000000000272848e+00 7.501000732769291801e-02
2.443099999999958527e+00 -1.450000000000272848e+00 5.460848647187414862e-02
2.833799999999882857e+00 -1.450000000000272848e+00 5.934602312231479493e-02
3.263399999999819556e+00 -1.450000000000272848e+00 6.147261298492082138e-02
3.654099999999743886e+00 -1.450000000000272848e+00 9.477109126836708031e-02
4.044699999999920692e+00 -1.450000000000272848e+00 1.059876440219528759e-01
4.474399999999604916e+00 -1.450000000000272848e+00 1.007479369691736681e-01
4.864999999999781721e+00 -1.450000000000272848e+00 8.473022800404016175e-02
5.255599999999958527e+00 -1.450000000000272848e+00 7.520341079345845003e-02
5.646199999999680585e+00 -1.450000000000272848e+00 6.956671767937107342e-02
6.075899999999819556e+00 -1.450000000000272848e+00 5.788446973848145743e-02
6.466599999999743886e+00 -1.450000000000272848e+00 5.785393234915005289e-02
6.857199999999920692e+00 -1.450000000000272848e+00 4.532427185431411876e-02
7.286899999999604916e+00 -1.450000000000272848e+00 5.135710276889492859e-02
7.677499999999781721e+00 -1.450000000000272848e+00 4.962325766352327500e-02
8.068099999999958527e+00 -1.450000000000272848e+00 5.564930249158599879e-02
8.497799999999642750e+00 -1.450000000000272848e+00 4.829827427086646335e-02
8.888399999999819556e+00 -1.450000000000272848e+00 4.181671338527704479e-02
9.279099999999743886e+00 -1.450000000000272848e+00 3.706305977935593632e-02
9.708799999999882857e+00 -1.450000000000272848e+00 4.092094996488934017e-02
1.009939999999960492e+01 -1.450000000000272848e+00 4.348693892954161311e-02
-4.822500000000218279e+00 -9.812000000001717126e-01 7.021903024592233977e-03
-4.392800000000079308e+00 -9.812000000001717126e-01 5.266003138036795539e-03
-4.002200000000357250e+00 -9.812000000001717126e-01 9.650663289536825368e-03
-3.611600000000180444e+00 -9.812000000001717126e-01 1.096377103078698123e-02
-3.181900000000041473e+00 -9.812000000001717126e-01 2.630287134411162311e-02
-2.791300000000319415e+00 -9.812000000001717126e-01 2.278598200611217650e-02
-2.400600000000395084e+00 -9.812000000001717126e-01 5.779964365700534373e-02
-1.970900000000256114e+00 -9.812000000001717126e-01 1.431618259680425276e-01
-1.580300000000079308e+00 -9.812000000001717126e-01 3.453430946447167416e-01
-1.189700000000357250e+00 -9.812000000001717126e-01 7.862300461600479906e-01
-7.600000000002182787e-01 -9.812000000001717126e-01 8.227298607584027090e-01
-3.694000000000414730e-01 -9.812000000001717126e-01 6.251283522206234622e-01
2.129999999988285708e-02 -9.812000000001717126e-01 4.051921364301849238e-01
4.508999999998195563e-01 -9.812000000001717126e-01 2.482036591815367510e-01
8.415999999997438863e-01 -9.812000000001717126e-01 2.712017063913392256e-01
1.232199999999920692e+00 -9.812000000001717126e-01 2.994012889172565917e-01
1.622799999999642750e+00 -9.812000000001717126e-01 2.207276431306106068e-01
2.052499999999781721e+00 -9.812000000001717126e-01 1.386855536485482876e-01
2.443099999999958527e+00 -9.812000000001717126e-01 9.590521597770264306e-02
2.833799999999882857e+00 -9.812000000001717126e-01 6.273312855565579826e-02
3.263399999999819556e+00 -9.812000000001717126e-01 6.445340148799126589e-02
3.654099999999743886e+00 -9.812000000001717126e-01 8.444775715272472005e-02
4.044699999999920692e+00 -9.812000000001717126e-01 1.044438093390877009e-01
4.474399999999604916e+00 -9.812000000001717126e-01 1.222606794923294660e-01
4.864999999999781721e+00 -9.812000000001717126e-01 1.291723086110027618e-01
5.255599999999958527e+00 -9.812000000001717126e-01 1.200043057250649720e-01
5.646199999999680585e+00 -9.812000000001717126e-01 9.519776645819191807e-02
6.075899999999819556e+00 -9.812000000001717126e-01 8.865513079393967655e-02
6.466599999999743886e+00 -9.812000000001717126e-01 7.125221191830133360e-02
6.857199999999920692e+00 -9.812000000001717126e-01 6.124188604330581265e-02
7.286899999999604916e+00 -9.812000000001717126e-01 6.382823326751235760e-02
7.677499999999781721e+00 -9.812000000001717126e-01 5.860209838776932190e-02
8.068099999999958527e+00 -9.812000000001717126e-01 7.160424015642719020e-02
8.497799999999642750e+00 -9.812000000001717126e-01 6.637810527668415450e-02
8.888399999999819556e+00 -9.812000000001717126e-01 6.115112213612637626e-02
9.279099999999743886e+00 -9.812000000001717126e-01 5.853338926177367729e-02
9.708799999999882857e+00 -9.812000000001717126e-01 6.111719170353593217e-02
1.009939999999960492e+01 -9.812000000001717126e-01 6.718564957233670587e-02
-4.822500000000218279e+00 -4.344000000000960426e-01 8.396085544505186779e-03
-4.392800000000079308e+00 -4.344000000000960426e-01 4.416894062460951544e-03
-4.002200000000357250e+00 -4.344000000000960426e-01 7.504563428191288535e-03
-3.611600000000180444e+00 -4.344000000000960426e-01 9.263856358005773464e-03
-3.181900000000041473e+00 -4.344000000000960426e-01 1.190958183924558517e-02
-2.791300000000319415e+00 -4.344000000000960426e-01 2.293018634462155869e-02
-2.400600000000395084e+00 -4.344000000000960426e-01 2.997584067202710423e-02
-1.970900000000256114e+00 -4.344000000000960426e-01 6.962524767558958549e-02
-1.580300000000079308e+00 -4.344000000000960426e-01 1.370212659299870350e-01
-1.189700000000357250e+00 -4.344000000000960426e-01 3.346567049003567051e-01
-7.600000000002182787e-01 -4.344000000000960426e-01 7.449375579582934170e-01
-3.694000000000414730e-01 -4.344000000000960426e-01 9.262948718933978753e-01
2.129999999988285708e-02 -4.344000000000960426e-01 7.081662998992152014e-01
4.508999999998195563e-01 -4.344000000000960426e-01 4.761975044513907518e-01
8.415999999997438863e-01 -4.344000000000960426e-01 3.336557571389385801e-01
1.232199999999920692e+00 -4.344000000000960426e-01 3.453549702961234424e-01
1.622799999999642750e+00 -4.344000000000960426e-01 3.728861233000090869e-01
2.052499999999781721e+00 -4.344000000000960426e-01 2.954441522163961942e-01
2.443099999999958527e+00 -4.344000000000960426e-01 2.009640144074921475e-01
2.833799999999882857e+00 -4.344000000000960426e-01 1.083458090869886675e-01
3.263399999999819556e+00 -4.344000000000960426e-01 8.068147913518551595e-02
3.654099999999743886e+00 -4.344000000000960426e-01 6.706180349338158875e-02
4.044699999999920692e+00 -4.344000000000960426e-01 9.726921936783847200e-02
4.474399999999604916e+00 -4.344000000000960426e-01 1.410360843662512298e-01
4.864999999999781721e+00 -4.344000000000960426e-01 1.567424816123674236e-01
5.255599999999958527e+00 -4.344000000000960426e-01 1.689336860421137010e-01
5.646199999999680585e+00 -4.344000000000960426e-01 1.593084705770197174e-01
6.075899999999819556e+00 -4.344000000000960426e-01 1.273163139483055040e-01
6.466599999999743886e+00 -4.344000000000960426e-01 1.014087321438725403e-01
6.857199999999920692e+00 -4.344000000000960426e-01 7.909862445484133753e-02
7.286899999999604916e+00 -4.344000000000960426e-01 8.737934652853901474e-02
7.677499999999781721e+00 -4.344000000000960426e-01 6.945050594774880570e-02
8.068099999999958527e+00 -4.344000000000960426e-01 7.598890030792720962e-02
8.497799999999642750e+00 -4.344000000000960426e-01 7.945234921459670696e-02
8.888399999999819556e+00 -4.344000000000960426e-01 8.379798936861773684e-02
9.279099999999743886e+00 -4.344000000000960426e-01 8.026159003187878505e-02
9.708799999999882857e+00 -4.344000000000960426e-01 7.676166591017456742e-02
1.009939999999960492e+01 -4.344000000000960426e-01 6.672165090666239140e-02
-4.822500000000218279e+00 3.440000000000509317e-02 5.334712264032442745e-03
-4.392800000000079308e+00 3.440000000000509317e-02 1.777954667739227185e-03
-4.002200000000357250e+00 3.440000000000509317e-02 7.995706439937955851e-03
-3.611600000000180444e+00 3.440000000000509317e-02 1.109779623951923089e-02
-3.181900000000041473e+00 3.440000000000509317e-02 1.153804360238023206e-02
-2.791300000000319415e+00 3.440000000000509317e-02 1.464098166277626872e-02
-2.400600000000395084e+00 3.440000000000509317e-02 1.596511679461831701e-02
-1.970900000000256114e+00 3.440000000000509317e-02 3.236878443046811021e-02
-1.580300000000079308e+00 3.440000000000509317e-02 6.162105862750401342e-02
-1.189700000000357250e+00 3.440000000000509317e-02 1.147883499750990965e-01
-7.600000000002182787e-01 3.440000000000509317e-02 3.060482606617244694e-01
-3.694000000000414730e-01 3.440000000000509317e-02 7.627892068049403340e-01
2.129999999988285708e-02 3.440000000000509317e-02 1.102021430540118363e+00
4.508999999998195563e-01 3.440000000000509317e-02 8.192944044586201180e-01
8.415999999997438863e-01 3.440000000000509317e-02 5.353764201931976441e-01
1.232199999999920692e+00 3.440000000000509317e-02 3.637316925871074691e-01
1.622799999999642750e+00 3.440000000000509317e-02 3.958205509487044971e-01
2.052499999999781721e+00 3.440000000000509317e-02 4.861416659828349252e-01
2.443099999999958527e+00 3.440000000000509317e-02 4.148546753711284119e-01
2.833799999999882857e+00 3.440000000000509317e-02 2.302765151223760687e-01
3.263399999999819556e+00 3.440000000000509317e-02 1.252363784305113303e-01
3.654099999999743886e+00 3.440000000000509317e-02 9.299822616551643717e-02
4.044699999999920692e+00 3.440000000000509317e-02 8.238648337285529866e-02
4.474399999999604916e+00 3.440000000000509317e-02 1.017539742954803039e-01
4.864999999999781721e+00 3.440000000000509317e-02 1.418046086644247916e-01
5.255599999999958527e+00 3.440000000000509317e-02 1.955020630212455091e-01
5.646199999999680585e+00 3.440000000000509317e-02 2.182931345922462796e-01
6.075899999999819556e+00 3.440000000000509317e-02 1.891867612553492783e-01
6.466599999999743886e+00 3.440000000000509317e-02 1.297465811825959936e-01
6.857199999999920692e+00 3.440000000000509317e-02 1.195886579258320509e-01
7.286899999999604916e+00 3.440000000000509317e-02 1.028643477020025621e-01
7.677499999999781721e+00 3.440000000000509317e-02 8.042191132586863633e-02
8.068099999999958527e+00 3.440000000000509317e-02 7.864480491894416947e-02
8.497799999999642750e+00 3.440000000000509317e-02 8.565143924887069771e-02
8.888399999999819556e+00 3.440000000000509317e-02 9.265128749227913296e-02
9.279099999999743886e+00 3.440000000000509317e-02 7.551132946921672306e-02
9.708799999999882857e+00 3.440000000000509317e-02 8.865852383719872998e-02
1.009939999999960492e+01 3.440000000000509317e-02 8.424502281799682579e-02
-4.822500000000218279e+00 5.030999999999039574e-01 4.026694087670854016e-03
-4.392800000000079308e+00 5.030999999999039574e-01 4.025845826856093261e-03
-4.002200000000357250e+00 5.030999999999039574e-01 3.577115855847481062e-03
-3.611600000000180444e+00 5.030999999999039574e-01 9.384309393701847565e-03
-3.181900000000041473e+00 5.030999999999039574e-01 5.361008349290036570e-03
-2.791300000000319415e+00 5.030999999999039574e-01 5.802103972965798502e-03
-2.400600000000395084e+00 5.030999999999039574e-01 9.807591540267626695e-03
-1.970900000000256114e+00 5.030999999999039574e-01 1.470884252795715517e-02
-1.580300000000079308e+00 5.030999999999039574e-01 3.119224668039449408e-02
-1.189700000000357250e+00 5.030999999999039574e-01 6.013745046248687720e-02
-7.600000000002182787e-01 5.030999999999039574e-01 1.135804265748793090e-01
-3.694000000000414730e-01 5.030999999999039574e-01 2.827117573868323519e-01
2.129999999988285708e-02 5.030999999999039574e-01 6.578406822810697330e-01
4.508999999998195563e-01 5.030999999999039574e-01 1.032571772853184244e+00
8.415999999997438863e-01 5.030999999999039574e-01 8.734253200917838633e-01
1.232199999999920692e+00 5.030999999999039574e-01 5.729348642883740350e-01
1.622799999999642750e+00 5.030999999999039574e-01 4.011459323437746027e-01
2.052499999999781721e+00 5.030999999999039574e-01 4.365633661424939693e-01
2.443099999999958527e+00 5.030999999999039574e-01 5.277692172064202270e-01
2.833799999999882857e+00 5.030999999999039574e-01 4.259482303065738051e-01
3.263399999999819556e+00 5.030999999999039574e-01 2.656583219668755547e-01
3.654099999999743886e+00 5.030999999999039574e-01 1.507317054789704125e-01
4.044699999999920692e+00 5.030999999999039574e-01 9.439107042335412312e-02
4.474399999999604916e+00 5.030999999999039574e-01 9.347494874341215343e-02
4.864999999999781721e+00 5.030999999999039574e-01 1.129289622691427991e-01
5.255599999999958527e+00 5.030999999999039574e-01 1.469883305034297427e-01
5.646199999999680585e+00 5.030999999999039574e-01 1.885955234674608072e-01
6.075899999999819556e+00 5.030999999999039574e-01 2.172930350916429665e-01
6.466599999999743886e+00 5.030999999999039574e-01 2.066363344757994880e-01
6.857199999999920692e+00 5.030999999999039574e-01 1.587740662637202316e-01
7.286899999999604916e+00 5.030999999999039574e-01 1.176096654449944462e-01
7.677499999999781721e+00 5.030999999999039574e-01 9.591200206422073604e-02
8.068099999999958527e+00 5.030999999999039574e-01 8.965523029454298964e-02
8.497799999999642750e+00 5.030999999999039574e-01 9.406364174885634144e-02
8.888399999999819556e+00 5.030999999999039574e-01 8.077478782480923547e-02
9.279099999999743886e+00 5.030999999999039574e-01 9.841861277183973356e-02
9.708799999999882857e+00 5.030999999999039574e-01 9.396778827678833879e-02
1.009939999999960492e+01 5.030999999999039574e-01 8.690007916819901534e-02
-4.822500000000218279e+00 1.049999999999727152e+00 3.147895883578373608e-03
-4.392800000000079308e+00 1.049999999999727152e+00 4.495782318233733019e-03
-4.002200000000357250e+00 1.049999999999727152e+00 2.696621130125478275e-03
-3.611600000000180444e+00 1.049999999999727152e+00 3.143654579504568964e-03
-3.181900000000041473e+00 1.049999999999727152e+00 6.286460898194375438e-03
-2.791300000000319415e+00 1.049999999999727152e+00 8.526717709978391679e-03
-2.400600000000395084e+00 1.049999999999727152e+00 1.031824455075379746e-02
-1.970900000000256114e+00 1.049999999999727152e+00 1.704495281180917407e-02
-1.580300000000079308e+00 1.049999999999727152e+00 2.601022136301904888e-02
-1.189700000000357250e+00 1.049999999999727152e+00 3.272844701592681621e-02
-7.600000000002182787e-01 1.049999999999727152e+00 6.094669127976895528e-02
-3.694000000000414730e-01 1.049999999999727152e+00 1.160081490267255155e-01
2.129999999988285708e-02 1.049999999999727152e+00 2.413505600590819811e-01
4.508999999998195563e-01 1.049999999999727152e+00 5.647669609030395721e-01
8.415999999997438863e-01 1.049999999999727152e+00 1.019997154535166040e+00
1.232199999999920692e+00 1.049999999999727152e+00 8.913015685020589940e-01
1.622799999999642750e+00 1.049999999999727152e+00 6.007247368407617749e-01
2.052499999999781721e+00 1.049999999999727152e+00 3.994273559330686063e-01
2.443099999999958527e+00 1.049999999999727152e+00 3.984102912161700538e-01
2.833799999999882857e+00 1.049999999999727152e+00 5.329749938266090670e-01
3.263399999999819556e+00 1.049999999999727152e+00 4.484288384193720334e-01
3.654099999999743886e+00 1.049999999999727152e+00 2.878590040108026105e-01
4.044699999999920692e+00 1.049999999999727152e+00 1.590268479865190321e-01
4.474399999999604916e+00 1.049999999999727152e+00 8.860423514505402776e-02
4.864999999999781721e+00 1.049999999999727152e+00 7.345684177586539465e-02
5.255599999999958527e+00 1.049999999999727152e+00 9.700286547200349940e-02
5.646199999999680585e+00 1.049999999999727152e+00 1.263476000978483449e-01
6.075899999999819556e+00 1.049999999999727152e+00 1.756849938667971456e-01
6.466599999999743886e+00 1.049999999999727152e+00 1.889857234422509247e-01
6.857199999999920692e+00 1.049999999999727152e+00 1.702815724767690608e-01
7.286899999999604916e+00 1.049999999999727152e+00 1.408935765493713743e-01
7.677499999999781721e+00 1.049999999999727152e+00 1.168453824508947081e-01
8.068099999999958527e+00 1.049999999999727152e+00 8.795955692583559693e-02
8.497799999999642750e+00 1.049999999999727152e+00 8.439770976465381380e-02
8.888399999999819556e+00 1.049999999999727152e+00 6.793975343665931144e-02
9.279099999999743886e+00 1.049999999999727152e+00 7.990107918560532263e-02
9.708799999999882857e+00 1.049999999999727152e+00 7.456297387831382906e-02
1.009939999999960492e+01 1.049999999999727152e+00 8.563447403257547219e-02
-4.822500000000218279e+00 1.518799999999828287e+00 6.332266982191473575e-03
-4.392800000000079308e+00 1.518799999999828287e+00 5.879295707109056732e-03
-4.002200000000357250e+00 1.518799999999828287e+00 3.616135853326490988e-03
-3.611600000000180444e+00 1.518799999999828287e+00 4.066562345964625999e-03
-3.181900000000041473e+00 1.518799999999828287e+00 9.931437619222743818e-03
-2.791300000000319415e+00 1.518799999999828287e+00 6.766576519349147729e-03
-2.400600000000395084e+00 1.518799999999828287e+00 8.115311214819268329e-03
-1.970900000000256114e+00 1.518799999999828287e+00 8.564041185827880528e-03
-1.580300000000079308e+00 1.518799999999828287e+00 1.396831083667073210e-02
-1.189700000000357250e+00 1.518799999999828287e+00 2.207174640008334465e-02
-7.600000000002182787e-01 1.518799999999828287e+00 3.511884599192353906e-02
-3.694000000000414730e-01 1.518799999999828287e+00 6.254735943722311564e-02
2.129999999988285708e-02 1.518799999999828287e+00 1.120187784149041660e-01
4.508999999998195563e-01 1.518799999999828287e+00 2.082140995912551140e-01
8.415999999997438863e-01 1.518799999999828287e+00 4.599244689810141895e-01
1.232199999999920692e+00 1.518799999999828287e+00 8.978170598202388497e-01
1.622799999999642750e+00 1.518799999999828287e+00 8.897704577314151653e-01
2.052499999999781721e+00 1.518799999999828287e+00 5.815582837312351927e-01
2.443099999999958527e+00 1.518799999999828287e+00 3.841849573526267547e-01
2.833799999999882857e+00 1.518799999999828287e+00 3.522716889796853046e-01
3.263399999999819556e+00 1.518799999999828287e+00 4.745340649936442556e-01
3.654099999999743886e+00 1.518799999999828287e+00 4.236994908866421605e-01
4.044699999999920692e+00 1.518799999999828287e+00 2.680410865955394351e-01
4.474399999999604916e+00 1.518799999999828287e+00 1.536047648585661951e-01
4.864999999999781721e+00 1.518799999999828287e+00 9.575168077023089863e-02
5.255599999999958527e+00 1.518799999999828287e+00 7.827835624696737049e-02
5.646199999999680585e+00 1.518799999999828287e+00 8.497792016195039599e-02
6.075899999999819556e+00 1.518799999999828287e+00 1.005986430657757197e-01
6.466599999999743886e+00 1.518799999999828287e+00 1.568815963859882534e-01
6.857199999999920692e+00 1.518799999999828287e+00 1.706802550597067425e-01
7.286899999999604916e+00 1.518799999999828287e+00 1.670844774659345222e-01
7.677499999999781721e+00 1.518799999999828287e+00 1.335679961530946702e-01
8.068099999999958527e+00 1.518799999999828287e+00 9.826847060762702868e-02
8.497799999999642750e+00 1.518799999999828287e+00 9.064006110048061782e-02
8.888399999999819556e+00 1.518799999999828287e+00 6.383756413647471983e-02
9.279099999999743886e+00 1.518799999999828287e+00 7.229472445964270355e-02
9.708799999999882857e+00 1.518799999999828287e+00 7.361546654822570535e-02
1.009939999999960492e+01 1.518799999999828287e+00 6.289853941453420194e-02
-4.822500000000218279e+00 1.987499999999727152e+00 1.363155129321058211e-03
-4.392800000000079308e+00 1.987499999999727152e+00 4.087768866333651822e-03
-4.002200000000357250e+00 1.987499999999727152e+00 4.086920605518891067e-03
-3.611600000000180444e+00 1.987499999999727152e+00 4.086072344704130312e-03
-3.181900000000041473e+00 1.987499999999727152e+00 4.537347098157025645e-03
-2.791300000000319415e+00 1.987499999999727152e+00 2.267401157856371256e-03
-2.400600000000395084e+00 1.987499999999727152e+00 7.706449502104426377e-03
-1.970900000000256114e+00 1.987499999999727152e+00 9.969609355886992555e-03
-1.580300000000079308e+00 1.987499999999727152e+00 1.404550257081398947e-02
-1.189700000000357250e+00 1.987499999999727152e+00 1.494720381690502024e-02
-7.600000000002182787e-01 1.987499999999727152e+00 2.263668810271422457e-02
-3.694000000000414730e-01 1.987499999999727152e+00 3.032108282363486090e-02
2.129999999988285708e-02 1.987499999999727152e+00 5.657051373641654168e-02
4.508999999998195563e-01 1.987499999999727152e+00 9.500775603568543948e-02
8.415999999997438863e-01 1.987499999999727152e+00 1.550866765019537907e-01
1.232199999999920692e+00 1.987499999999727152e+00 3.661246363455485375e-01
1.622799999999642750e+00 1.987499999999727152e+00 7.091952402675204548e-01
2.052499999999781721e+00 1.987499999999727152e+00 7.951944664504431159e-01
2.443099999999958527e+00 1.987499999999727152e+00 5.668714959844618484e-01
2.833799999999882857e+00 1.987499999999727152e+00 3.483221866261577149e-01
3.263399999999819556e+00 1.987499999999727152e+00 2.963526395490053145e-01
3.654099999999743886e+00 1.987499999999727152e+00 3.882676366540717683e-01
4.044699999999920692e+00 1.987499999999727152e+00 3.695829956873294964e-01
4.474399999999604916e+00 1.987499999999727152e+00 2.344898265892943479e-01
4.864999999999781721e+00 1.987499999999727152e+00 1.448982158558584366e-01
5.255599999999958527e+00 1.987499999999727152e+00 9.717082111332618621e-02
5.646199999999680585e+00 1.987499999999727152e+00 6.159730732469070880e-02
6.075899999999819556e+00 1.987499999999727152e+00 6.832231906411656563e-02
6.466599999999743886e+00 1.987499999999727152e+00 9.573301903230614640e-02
6.857199999999920692e+00 1.987499999999727152e+00 1.185877101644139675e-01
7.286899999999604916e+00 1.987499999999727152e+00 1.284377147454196511e-01
7.677499999999781721e+00 1.987499999999727152e+00 1.306805163396479452e-01
8.068099999999958527e+00 1.987499999999727152e+00 1.149342508352380055e-01
8.497799999999642750e+00 1.987499999999727152e+00 8.574389967767966081e-02
8.888399999999819556e+00 1.987499999999727152e+00 6.686500698435701717e-02
9.279099999999743886e+00 1.987499999999727152e+00 6.012472655026546847e-02
9.708799999999882857e+00 1.987499999999727152e+00 5.785817365322385580e-02
1.009939999999960492e+01 1.987499999999727152e+00 5.290857179909294605e-02
-4.822500000000218279e+00 2.534400000000005093e+00 6.851402600825256227e-03
-4.392800000000079308e+00 2.534400000000005093e+00 2.739034170863532524e-03
-4.002200000000357250e+00 2.534400000000005093e+00 5.019159240941320314e-03
-3.611600000000180444e+00 2.534400000000005093e+00 5.017462719311797936e-03
-3.181900000000041473e+00 2.534400000000005093e+00 5.472130516023737158e-03
-2.791300000000319415e+00 2.534400000000005093e+00 7.293346485315779781e-03
-2.400600000000395084e+00 2.534400000000005093e+00 5.924253530291394114e-03
-1.970900000000256114e+00 2.534400000000005093e+00 9.108624628904495382e-03
-1.580300000000079308e+00 2.534400000000005093e+00 9.560747643172152338e-03
-1.189700000000357250e+00 2.534400000000005093e+00 1.001541543988409069e-02
-7.600000000002182787e-01 2.534400000000005093e+00 1.365275781357960967e-02
-3.694000000000414730e-01 2.534400000000005093e+00 2.638430438232868339e-02
2.129999999988285708e-02 2.534400000000005093e+00 3.820566709683911877e-02
4.508999999998195563e-01 2.534400000000005093e+00 4.591211659894354341e-02
8.415999999997438863e-01 2.534400000000005093e+00 9.042375459271653759e-02
1.232199999999920692e+00 2.534400000000005093e+00 1.294564759839477164e-01
1.622799999999642750e+00 2.534400000000005093e+00 2.692210173888721081e-01
2.052499999999781721e+00 2.534400000000005093e+00 5.449999391366621149e-01
2.443099999999958527e+00 2.534400000000005093e+00 7.385408231541801261e-01
2.833799999999882857e+00 2.534400000000005093e+00 5.241658052653151989e-01
3.263399999999819556e+00 2.534400000000005093e+00 3.566987621719233670e-01
3.654099999999743886e+00 2.534400000000005093e+00 2.473893287993661483e-01
4.044699999999920692e+00 2.534400000000005093e+00 3.066496775793900453e-01
4.474399999999604916e+00 2.534400000000005093e+00 3.409414692769215938e-01
4.864999999999781721e+00 2.534400000000005093e+00 2.417331256865392353e-01
5.255599999999958527e+00 2.534400000000005093e+00 1.303064333203383107e-01
5.646199999999680585e+00 2.534400000000005093e+00 7.918260227550269481e-02
6.075899999999819556e+00 2.534400000000005093e+00 4.886491249512687346e-02
6.466599999999743886e+00 2.534400000000005093e+00 5.602677855415468672e-02
6.857199999999920692e+00 2.534400000000005093e+00 7.634856289338591562e-02
7.286899999999604916e+00 2.534400000000005093e+00 8.672533744035822167e-02
7.677499999999781721e+00 2.534400000000005093e+00 9.980467094315934040e-02
8.068099999999958527e+00 2.534400000000005093e+00 1.205429513424382676e-01
8.497799999999642750e+00 2.534400000000005093e+00 8.620789834335396140e-02
8.888399999999819556e+00 2.534400000000005093e+00 6.407677368623734826e-02
9.279099999999743886e+00 2.534400000000005093e+00 6.542466012089270810e-02
9.708799999999882857e+00 2.534400000000005093e+00 4.466262841880046935e-02
1.009939999999960492e+01 2.534400000000005093e+00 4.916604508436704657e-02
-4.822500000000218279e+00 3.003099999999903957e+00 4.137816254404556339e-03
-4.392800000000079308e+00 3.003099999999903957e+00 4.136119732775033961e-03
-4.002200000000357250e+00 3.003099999999903957e+00 6.433210019148043364e-03
-3.611600000000180444e+00 3.003099999999903957e+00 3.215756748759260493e-03
-3.181900000000041473e+00 3.003099999999903957e+00 3.673817588730244905e-03
-2.791300000000319415e+00 3.003099999999903957e+00 5.508605731058464385e-03
-2.400600000000395084e+00 3.003099999999903957e+00 7.800606452542906653e-03
-1.970900000000256114e+00 3.003099999999903957e+00 6.879395207712372430e-03
-1.580300000000079308e+00 3.003099999999903957e+00 6.418789585297105318e-03
-1.189700000000357250e+00 3.003099999999903957e+00 1.100194276745122997e-02
-7.600000000002182787e-01 3.003099999999903957e+00 1.008157978343545563e-02
-3.694000000000414730e-01 3.003099999999903957e+00 2.107588820355383447e-02
2.129999999988285708e-02 3.003099999999903957e+00 2.835311773338915209e-02
4.508999999998195563e-01 3.003099999999903957e+00 2.833530425627917015e-02
8.415999999997438863e-01 3.003099999999903957e+00 4.660090438052954392e-02
1.232199999999920692e+00 3.003099999999903957e+00 6.666905873614721589e-02
1.622799999999642750e+00 3.003099999999903957e+00 1.081727638807774283e-01
2.052499999999781721e+00 3.003099999999903957e+00 1.943416422266523724e-01
2.443099999999958527e+00 3.003099999999903957e+00 4.095428661490945199e-01
2.833799999999882857e+00 3.003099999999903957e+00 6.336041742817161149e-01
3.263399999999819556e+00 3.003099999999903957e+00 5.090031432014607837e-01
3.654099999999743886e+00 3.003099999999903957e+00 3.147700783590979268e-01
4.044699999999920692e+00 3.003099999999903957e+00 2.108225015966454230e-01
4.474399999999604916e+00 3.003099999999903957e+00 2.457988397716890927e-01
4.864999999999781721e+00 3.003099999999903957e+00 2.762225621539100562e-01
5.255599999999958527e+00 3.003099999999903957e+00 2.047625263359922620e-01
5.646199999999680585e+00 3.003099999999903957e+00 1.218993203852412333e-01
6.075899999999819556e+00 3.003099999999903957e+00 7.912746532254322229e-02
6.466599999999743886e+00 3.003099999999903957e+00 4.865369555225135950e-02
6.857199999999920692e+00 3.003099999999903957e+00 4.864012337921518048e-02
7.286899999999604916e+00 3.003099999999903957e+00 5.408510954916655872e-02
7.677499999999781721e+00 3.003099999999903957e+00 6.407253238216353841e-02
8.068099999999958527e+00 3.003099999999903957e+00 8.132106778951536663e-02
8.497799999999642750e+00 3.003099999999903957e+00 7.403535565153243625e-02
8.888399999999819556e+00 3.003099999999903957e+00 7.676760373587789010e-02
9.279099999999743886e+00 3.003099999999903957e+00 5.538888642145435581e-02
9.708799999999882857e+00 3.003099999999903957e+00 3.948399614468406371e-02
1.009939999999960492e+01 3.003099999999903957e+00 3.766362843620679052e-02
-4.822500000000218279e+00 3.471900000000005093e+00 5.551867032611278521e-03
-4.392800000000079308e+00 3.471900000000005093e+00 2.776357646713020506e-03
-4.002200000000357250e+00 3.471900000000005093e+00 2.311510720223947449e-03
-3.611600000000180444e+00 3.471900000000005093e+00 3.231873704239721350e-03
-3.181900000000041473e+00 3.471900000000005093e+00 2.307269416150141937e-03
-2.791300000000319415e+00 3.471900000000005093e+00 4.152236688255494385e-03
-2.400600000000395084e+00 3.471900000000005093e+00 6.456113061146592433e-03
-1.970900000000256114e+00 3.471900000000005093e+00 3.688238022581182950e-03
-1.580300000000079308e+00 3.471900000000005093e+00 9.677807635609179948e-03
-1.189700000000357250e+00 3.471900000000005093e+00 1.289780568844224595e-02
-7.600000000002182787e-01 3.471900000000005093e+00 1.196217400976077455e-02
-3.694000000000414730e-01 3.471900000000005093e+00 1.425332647043045520e-02
2.129999999988285708e-02 3.471900000000005093e+00 1.516605510711337840e-02
4.508999999998195563e-01 3.471900000000005093e+00 1.700253977107112069e-02
8.415999999997438863e-01 3.471900000000005093e+00 3.813017188432538118e-02
1.232199999999920692e+00 3.471900000000005093e+00 3.214908487944499738e-02
1.622799999999642750e+00 3.471900000000005093e+00 5.141648102592820402e-02
2.052499999999781721e+00 3.471900000000005093e+00 8.766521042311350986e-02
2.443099999999958527e+00 3.471900000000005093e+00 1.454487371246383776e-01
2.833799999999882857e+00 3.471900000000005093e+00 3.012420148852881230e-01
3.263399999999819556e+00 3.471900000000005093e+00 5.112018352333215221e-01
3.654099999999743886e+00 3.471900000000005093e+00 5.030076357627295547e-01
4.044699999999920692e+00 3.471900000000005093e+00 2.898736234458601513e-01
4.474399999999604916e+00 3.471900000000005093e+00 1.977711607007314187e-01
4.864999999999781721e+00 3.471900000000005093e+00 1.784706823824725175e-01
5.255599999999958527e+00 3.471900000000005093e+00 2.177595785397615502e-01
5.646199999999680585e+00 3.471900000000005093e+00 1.792884058079022014e-01
6.075899999999819556e+00 3.471900000000005093e+00 1.092653238101896906e-01
6.466599999999743886e+00 3.471900000000005093e+00 6.855389426654634466e-02
6.857199999999920692e+00 3.471900000000005093e+00 4.888781553712542166e-02
7.286899999999604916e+00 3.471900000000005093e+00 3.974101917155667407e-02
7.677499999999781721e+00 3.471900000000005093e+00 4.246732943019879136e-02
8.068099999999958527e+00 3.471900000000005093e+00 5.204843533292520530e-02
8.497799999999642750e+00 3.471900000000005093e+00 5.112467930565039315e-02
8.888399999999819556e+00 3.471900000000005093e+00 7.118435105312045930e-02
9.279099999999743886e+00 3.471900000000005093e+00 6.203331338347789492e-02
9.708799999999882857e+00 3.471900000000005093e+00 5.106954235269092063e-02
1.009939999999960492e+01 3.471900000000005093e+00 4.342077458599024470e-02
-4.822500000000218279e+00 4.018799999999828287e+00 1.352127738729164055e-03
-4.392800000000079308e+00 4.018799999999828287e+00 4.059776259446536487e-03
-4.002200000000357250e+00 4.018799999999828287e+00 4.098796256925546846e-03
-3.611600000000180444e+00 4.018799999999828287e+00 3.650066285916934213e-03
-3.181900000000041473e+00 4.018799999999828287e+00 2.280973330892548546e-03
-2.791300000000319415e+00 4.018799999999828287e+00 7.295891267760063782e-03
-2.400600000000395084e+00 4.018799999999828287e+00 5.470433994394215647e-03
-1.970900000000256114e+00 4.018799999999828287e+00 3.189460663501667102e-03
-1.580300000000079308e+00 4.018799999999828287e+00 3.644128460213606757e-03
-1.189700000000357250e+00 4.018799999999828287e+00 7.742924717139153604e-03
-7.600000000002182787e-01 4.018799999999828287e+00 1.092475103330796914e-02
-3.694000000000414730e-01 4.018799999999828287e+00 1.046669019333698603e-02
2.129999999988285708e-02 4.018799999999828287e+00 1.319384871279386494e-02
4.508999999998195563e-01 4.018799999999828287e+00 1.819180143336615943e-02
8.415999999997438863e-01 4.018799999999828287e+00 1.727567975342418974e-02
1.232199999999920692e+00 4.018799999999828287e+00 2.771861864394786421e-02
1.622799999999642750e+00 4.018799999999828287e+00 4.224084379265758554e-02
2.052499999999781721e+00 4.018799999999828287e+00 4.631164744269601619e-02
2.443099999999958527e+00 4.018799999999828287e+00 6.899498989022209705e-02
2.833799999999882857e+00 4.018799999999828287e+00 1.011856395495903810e-01
3.263399999999819556e+00 4.018799999999828287e+00 2.140670992131065709e-01
3.654099999999743886e+00 4.018799999999828287e+00 4.208128593340102475e-01
4.044699999999920692e+00 4.018799999999828287e+00 4.551657258102045356e-01
4.474399999999604916e+00 4.018799999999828287e+00 3.017577574606629121e-01
4.864999999999781721e+00 4.018799999999828287e+00 1.970229946621121497e-01
5.255599999999958527e+00 4.018799999999828287e+00 1.403659583225899676e-01
5.646199999999680585e+00 4.018799999999828287e+00 1.815261178372419570e-01
6.075899999999819556e+00 4.018799999999828287e+00 1.592898088390949651e-01
6.466599999999743886e+00 4.018799999999828287e+00 9.727346067191228185e-02
6.857199999999920692e+00 4.018799999999828287e+00 6.603540790752067402e-02
7.286899999999604916e+00 4.018799999999828287e+00 3.707493543076259557e-02
7.677499999999781721e+00 4.018799999999828287e+00 3.616135853326490901e-02
8.068099999999958527e+00 4.018799999999828287e+00 2.848459815967712208e-02
8.497799999999642750e+00 4.018799999999828287e+00 3.266822049807877743e-02
8.888399999999819556e+00 4.018799999999828287e+00 5.352780219386853167e-02
9.279099999999743886e+00 4.018799999999828287e+00 6.031728175521623020e-02
9.708799999999882857e+00 4.018799999999828287e+00 5.531254294812585487e-02
1.009939999999960492e+01 4.018799999999828287e+00 3.988861655332510275e-02
-4.822500000000218279e+00 4.487499999999727152e+00 2.309814198594425504e-03
-4.392800000000079308e+00 4.487499999999727152e+00 5.540839642019385232e-03
-4.002200000000357250e+00 4.487499999999727152e+00 3.231025443424959728e-03
-3.611600000000180444e+00 4.487499999999727152e+00 4.613690571485523119e-03
-3.181900000000041473e+00 4.487499999999727152e+00 3.689934544210704895e-03
-2.791300000000319415e+00 4.487499999999727152e+00 5.533205294686534964e-03
-2.400600000000395084e+00 4.487499999999727152e+00 4.147995384181688873e-03
-1.970900000000256114e+00 4.487499999999727152e+00 4.147147123366928118e-03
-1.580300000000079308e+00 4.487499999999727152e+00 5.067510107382701585e-03
-1.189700000000357250e+00 4.487499999999727152e+00 1.059308105473638802e-02
-7.600000000002182787e-01 4.487499999999727152e+00 5.982783526509908786e-03
-3.694000000000414730e-01 4.487499999999727152e+00 1.104265928655976010e-02
2.129999999988285708e-02 4.487499999999727152e+00 1.103841798248595546e-02
4.508999999998195563e-01 4.487499999999727152e+00 1.287235786399941288e-02
8.415999999997438863e-01 4.487499999999727152e+00 1.379696215208899186e-02
1.232199999999920692e+00 4.487499999999727152e+00 1.655465806087726838e-02
1.622799999999642750e+00 4.487499999999727152e+00 2.620023178552552748e-02
2.052499999999781721e+00 4.487499999999727152e+00 2.711126390057893090e-02
2.443099999999958527e+00 4.487499999999727152e+00 3.306775134183124326e-02
2.833799999999882857e+00 4.487499999999727152e+00 5.095417888188340932e-02
3.263399999999819556e+00 4.487499999999727152e+00 8.442655063235569857e-02
3.654099999999743886e+00 4.487499999999727152e+00 1.655796627805483645e-01
4.044699999999920692e+00 4.487499999999727152e+00 3.347271105479818765e-01
4.474399999999604916e+00 4.487499999999727152e+00 4.056196598808245457e-01
4.864999999999781721e+00 4.487499999999727152e+00 2.817549191877818382e-01
5.255599999999958527e+00 4.487499999999727152e+00 1.910062807030117882e-01
5.646199999999680585e+00 4.487499999999727152e+00 1.263840753128830652e-01
6.075899999999819556e+00 4.487499999999727152e+00 1.345689439145127675e-01
6.466599999999743886e+00 4.487499999999727152e+00 1.592253410171731165e-01
6.857199999999920692e+00 4.487499999999727152e+00 1.015317299620129010e-01
7.286899999999604916e+00 4.487499999999727152e+00 6.309788070600305665e-02
7.677499999999781721e+00 4.487499999999727152e+00 3.930416485195471765e-02
8.068099999999958527e+00 4.487499999999727152e+00 2.650136437476571100e-02
8.497799999999642750e+00 4.487499999999727152e+00 2.877470335832541318e-02
8.888399999999819556e+00 4.487499999999727152e+00 3.561507856855877785e-02
9.279099999999743886e+00 4.487499999999727152e+00 3.514514207718113376e-02
9.708799999999882857e+00 4.487499999999727152e+00 4.015242566671579916e-02
1.009939999999960492e+01 4.487499999999727152e+00 4.241134421642455549e-02
-4.822500000000218279e+00 4.956299999999828287e+00 1.859387705956290927e-03
-4.392800000000079308e+00 4.956299999999828287e+00 6.040465261913661836e-03
-4.002200000000357250e+00 4.956299999999828287e+00 1.857691184326768765e-03
-3.611600000000180444e+00 4.956299999999828287e+00 2.320841589186319227e-03
-3.181900000000041473e+00 4.956299999999828287e+00 2.319145067556797283e-03
-2.791300000000319415e+00 4.956299999999828287e+00 4.637441874298833810e-03
-2.400600000000395084e+00 4.956299999999828287e+00 4.634897091854549810e-03
-1.970900000000256114e+00 4.956299999999828287e+00 6.948952594522781259e-03
-1.580300000000079308e+00 4.956299999999828287e+00 6.020955263174157523e-03
-1.189700000000357250e+00 4.956299999999828287e+00 5.092109671010773032e-03
-7.600000000002182787e-01 4.956299999999828287e+00 8.795616388257656085e-03
-3.694000000000414730e-01 4.956299999999828287e+00 8.333314244212864860e-03
2.129999999988285708e-02 4.956299999999828287e+00 9.718524154717713553e-03
4.508999999998195563e-01 4.956299999999828287e+00 9.714282850643907175e-03
8.415999999997438863e-01 4.956299999999828287e+00 1.433051820457371429e-02
1.232199999999920692e+00 4.956299999999828287e+00 1.293767394673601620e-02
1.622799999999642750e+00 4.956299999999828287e+00 1.570385246367190374e-02
2.052499999999781721e+00 4.956299999999828287e+00 1.939039396462356388e-02
2.443099999999958527e+00 4.956299999999828287e+00 1.891451964754260057e-02
2.833799999999882857e+00 4.956299999999828287e+00 3.920152529336862895e-02
3.263399999999819556e+00 4.956299999999828287e+00 3.641922982095227579e-02
3.654099999999743886e+00 4.956299999999828287e+00 6.173896688075580091e-02
4.044699999999920692e+00 4.956299999999828287e+00 1.304446998331443841e-01
4.474399999999604916e+00 4.956299999999828287e+00 2.677772774821487456e-01
4.864999999999781721e+00 4.956299999999828287e+00 3.717689638069687774e-01
5.255599999999958527e+00 4.956299999999828287e+00 2.790540567535825245e-01
5.646199999999680585e+00 4.956299999999828287e+00 1.878439643855824848e-01
6.075899999999819556e+00 4.956299999999828287e+00 1.159784598982088882e-01
6.466599999999743886e+00 4.956299999999828287e+00 1.145542299902250344e-01
6.857199999999920692e+00 4.956299999999828287e+00 1.292435625194426896e-01
7.286899999999604916e+00 4.956299999999828287e+00 9.012601504673541097e-02
7.677499999999781721e+00 4.956299999999828287e+00 5.561113075492175178e-02
8.068099999999958527e+00 4.956299999999828287e+00 3.860180489733253811e-02
8.497799999999642750e+00 4.956299999999828287e+00 2.481078057094688108e-02
8.888399999999819556e+00 4.956299999999828287e+00 2.434084407956923699e-02
9.279099999999743886e+00 4.956299999999828287e+00 2.616545309212032697e-02
9.708799999999882857e+00 4.956299999999828287e+00 3.212618183744644917e-02
1.009939999999960492e+01 4.956299999999828287e+00 3.624024678903769309e-02
-4.822500000000218279e+00 5.503099999999903957e+00 4.209070162844486679e-03
-4.392800000000079308e+00 5.503099999999903957e+00 3.272590223348253221e-03
-4.002200000000357250e+00 5.503099999999903957e+00 2.336958544666780085e-03
-3.611600000000180444e+00 5.503099999999903957e+00 5.138764015822632793e-03
-3.181900000000041473e+00 5.503099999999903957e+00 5.136219233378349659e-03
-2.791300000000319415e+00 5.503099999999903957e+00 3.266652397644925765e-03
-2.400600000000395084e+00 5.503099999999903957e+00 3.732347584948759144e-03
-1.970900000000256114e+00 5.503099999999903957e+00 3.730651063319236765e-03
-1.580300000000079308e+00 5.503099999999903957e+00 2.796715906267286007e-03
-1.189700000000357250e+00 5.503099999999903957e+00 4.660344916297382879e-03
-7.600000000002182787e-01 5.503099999999903957e+00 4.657800133853099746e-03
-3.694000000000414730e-01 5.503099999999903957e+00 7.915121662535653732e-03
2.129999999988285708e-02 5.503099999999903957e+00 9.308814181188109979e-03
4.508999999998195563e-01 5.503099999999903957e+00 1.348989173714548219e-02
8.415999999997438863e-01 5.503099999999903957e+00 1.069317583087819531e-02
1.232199999999920692e+00 5.503099999999903957e+00 1.115378145329346156e-02
1.622799999999642750e+00 5.503099999999903957e+00 1.346953347759121365e-02
2.052499999999781721e+00 5.503099999999903957e+00 1.346529217351740901e-02
2.443099999999958527e+00 5.503099999999903957e+00 1.902818659672058169e-02
2.833799999999882857e+00 5.503099999999903957e+00 1.948285439343252351e-02
3.263399999999819556e+00 5.503099999999903957e+00 2.503048012196999739e-02
3.654099999999743886e+00 5.503099999999903957e+00 4.356413066368487047e-02
4.044699999999920692e+00 5.503099999999903957e+00 5.974979527014107061e-02
4.474399999999604916e+00 5.503099999999903957e+00 9.863576754041858408e-02
4.864999999999781721e+00 5.503099999999903957e+00 1.990791788770930049e-01
5.255599999999958527e+00 5.503099999999903957e+00 2.990178750289845810e-01
5.646199999999680585e+00 5.503099999999903957e+00 2.512497637673438144e-01
6.075899999999819556e+00 5.503099999999903957e+00 1.522119206007284953e-01
6.466599999999743886e+00 5.503099999999903957e+00 1.170455720031783192e-01
6.857199999999920692e+00 5.503099999999903957e+00 1.026768820619403666e-01
7.286899999999604916e+00 5.503099999999903957e+00 1.216109117082224828e-01
7.677499999999781721e+00 5.503099999999903957e+00 9.521473167448714359e-02
8.068099999999958527e+00 5.503099999999903957e+00 5.961746658303834073e-02
8.497799999999642750e+00 5.503099999999903957e+00 3.742187410399987896e-02
8.888399999999819556e+00 5.503099999999903957e+00 2.632153308203636494e-02
9.279099999999743886e+00 5.503099999999903957e+00 1.661827762198435018e-02
9.708799999999882857e+00 5.503099999999903957e+00 1.753439930192631988e-02
1.009939999999960492e+01 5.503099999999903957e+00 2.398796758062862744e-02
-4.822500000000218279e+00 5.971900000000005093e+00 3.292100222087757534e-03
-4.392800000000079308e+00 5.971900000000005093e+00 4.701061435405913883e-03
-4.002200000000357250e+00 5.971900000000005093e+00 3.289555439643474834e-03
-3.611600000000180444e+00 5.971900000000005093e+00 3.288707178828713645e-03
-3.181900000000041473e+00 5.971900000000005093e+00 4.695123609702586860e-03
-2.791300000000319415e+00 5.971900000000005093e+00 3.286162396384430077e-03
-2.400600000000395084e+00 5.971900000000005093e+00 1.876352922251512756e-03
-1.970900000000256114e+00 5.971900000000005093e+00 2.813681122562507620e-03
-1.580300000000079308e+00 5.971900000000005093e+00 3.281921092310625000e-03
-1.189700000000357250e+00 5.971900000000005093e+00 6.093057432428849486e-03
-7.600000000002182787e-01 5.971900000000005093e+00 7.495232559228916756e-03
-3.694000000000414730e-01 5.971900000000005093e+00 6.555359576473638976e-03
2.129999999988285708e-02 5.971900000000005093e+00 8.421533368948018114e-03
4.508999999998195563e-01 5.971900000000005093e+00 5.612093550459315572e-03
8.415999999997438863e-01 5.971900000000005093e+00 7.947355573496572845e-03
1.232199999999920692e+00 5.971900000000005093e+00 9.811832844341431339e-03
1.622799999999642750e+00 5.971900000000005093e+00 7.005786069111772686e-03
2.052499999999781721e+00 5.971900000000005093e+00 1.493956946957216911e-02
2.443099999999958527e+00 5.971900000000005093e+00 1.586671854010603122e-02
2.833799999999882857e+00 5.971900000000005093e+00 1.725532149386992120e-02
3.263399999999819556e+00 5.971900000000005093e+00 1.818162230358902343e-02
3.654099999999743886e+00 5.971900000000005093e+00 2.423057017365029889e-02
4.044699999999920692e+00 5.971900000000005093e+00 3.633440373947616903e-02
4.474399999999604916e+00 5.971900000000005093e+00 4.144178210515263999e-02
4.864999999999781721e+00 5.971900000000005093e+00 7.214203751298570166e-02
5.255599999999958527e+00 5.971900000000005093e+00 1.433187542187732977e-01
5.646199999999680585e+00 5.971900000000005093e+00 2.553621321973055247e-01
6.075899999999819556e+00 5.971900000000005093e+00 2.501894377488924626e-01
6.466599999999743886e+00 5.971900000000005093e+00 1.603967892023581698e-01
6.857199999999920692e+00 5.971900000000005093e+00 9.949166270251250110e-02
7.286899999999604916e+00 5.971900000000005093e+00 8.923449293042151620e-02
7.677499999999781721e+00 5.971900000000005093e+00 1.119704275484627864e-01
8.068099999999958527e+00 5.971900000000005093e+00 9.711313937792243056e-02
8.497799999999642750e+00 5.971900000000005093e+00 5.528115729797968697e-02
8.888399999999819556e+00 5.971900000000005093e+00 3.576097942869767982e-02
9.279099999999743886e+00 5.971900000000005093e+00 2.368429020894416079e-02
9.708799999999882857e+00 5.971900000000005093e+00 1.670819326834902668e-02
1.009939999999960492e+01 5.971900000000005093e+00 2.458938449829423806e-02
-4.822500000000218279e+00 6.440599999999903957e+00 2.838280686190579067e-03
-4.392800000000079308e+00 6.440599999999903957e+00 4.728205781478269330e-03
-4.002200000000357250e+00 6.440599999999903957e+00 1.889925095287690046e-03
-3.611600000000180444e+00 6.440599999999903957e+00 2.834039382116773989e-03
-3.181900000000041473e+00 6.440599999999903957e+00 2.360709847480090343e-03
-2.791300000000319415e+00 6.440599999999903957e+00 4.716330130071613551e-03
-2.400600000000395084e+00 6.440599999999903957e+00 2.828101556413446533e-03
-1.970900000000256114e+00 6.440599999999903957e+00 2.827253295598684910e-03
-1.580300000000079308e+00 6.440599999999903957e+00 6.595227834767410091e-03
-1.189700000000357250e+00 6.440599999999903957e+00 3.296341526161563045e-03
-7.600000000002182787e-01 6.440599999999903957e+00 4.707847521924003395e-03
-3.694000000000414730e-01 6.440599999999903957e+00 7.058378239626961204e-03
2.129999999988285708e-02 6.440599999999903957e+00 3.760340191835874913e-03
4.508999999998195563e-01 6.440599999999903957e+00 7.986375570975583205e-03
8.415999999997438863e-01 6.440599999999903957e+00 6.574021314398382533e-03
1.232199999999920692e+00 6.440599999999903957e+00 1.173399185059004375e-02
1.622799999999642750e+00 6.440599999999903957e+00 7.975348180383690783e-03
2.052499999999781721e+00 6.440599999999903957e+00 8.440195106872763406e-03
2.443099999999958527e+00 6.440599999999903957e+00 1.312259480435393373e-02
2.833799999999882857e+00 6.440599999999903957e+00 7.028689111110322622e-03
3.263399999999819556e+00 6.440599999999903957e+00 1.217763225671008795e-02
3.654099999999743886e+00 6.440599999999903957e+00 1.404380604918446795e-02
4.044699999999920692e+00 6.440599999999903957e+00 2.667610610260649426e-02
4.474399999999604916e+00 6.440599999999903957e+00 2.620023178552552748e-02
4.864999999999781721e+00 6.440599999999903957e+00 3.087330061404432863e-02
5.255599999999958527e+00 6.440599999999903957e+00 5.329113742655019331e-02
5.646199999999680585e+00 6.440599999999903957e+00 1.112163236841401809e-01
6.075899999999819556e+00 6.440599999999903957e+00 1.845586502500128345e-01
6.466599999999743886e+00 6.440599999999903957e+00 2.358945464985387208e-01
6.857199999999920692e+00 6.440599999999903957e+00 1.671548831135597213e-01
7.286899999999604916e+00 6.440599999999903957e+00 1.026726407578665706e-01
7.677499999999781721e+00 6.440599999999903957e+00 6.811873646857390108e-02
8.068099999999958527e+00 6.440599999999903957e+00 8.630290355460720764e-02
8.497799999999642750e+00 6.440599999999903957e+00 7.928524183408877657e-02
8.888399999999819556e+00 6.440599999999903957e+00 6.061417304038261428e-02
9.279099999999743886e+00 6.440599999999903957e+00 3.543015771094085858e-02
9.708799999999882857e+00 6.440599999999903957e+00 2.236948594606448515e-02
1.009939999999960492e+01 6.440599999999903957e+00 1.816889839136760776e-02
-4.822500000000218279e+00 6.987499999999727152e+00 4.275234506395851619e-03
-4.392800000000079308e+00 6.987499999999727152e+00 3.324334133048679248e-03
-4.002200000000357250e+00 6.987499999999727152e+00 3.322637611419157304e-03
-3.611600000000180444e+00 6.987499999999727152e+00 2.846763294338190090e-03
-3.181900000000041473e+00 6.987499999999727152e+00 3.794270624426318139e-03
-2.791300000000319415e+00 6.987499999999727152e+00 4.262510594174435084e-03
-2.400600000000395084e+00 6.987499999999727152e+00 3.785788016278707549e-03
-1.970900000000256114e+00 6.987499999999727152e+00 6.149042646203081025e-03
-1.580300000000079308e+00 6.987499999999727152e+00 3.782394973019662793e-03
-1.189700000000357250e+00 6.987499999999727152e+00 5.672320068307352622e-03
-7.600000000002182787e-01 6.987499999999727152e+00 6.141408298870231625e-03
-3.694000000000414730e-01 6.987499999999727152e+00 1.039119498082325017e-02
2.129999999988285708e-02 6.987499999999727152e+00 6.611344790247869647e-03
4.508999999998195563e-01 6.987499999999727152e+00 5.662140938530220088e-03
8.415999999997438863e-01 6.987499999999727152e+00 1.084840755997947340e-02
1.232199999999920692e+00 6.987499999999727152e+00 8.484304669240338298e-03
1.622799999999642750e+00 6.987499999999727152e+00 1.178064619540190178e-02
2.052499999999781721e+00 6.987499999999727152e+00 8.007582091344609895e-03
2.443099999999958527e+00 6.987499999999727152e+00 1.035641628741804619e-02
2.833799999999882857e+00 6.987499999999727152e+00 1.176537750073620124e-02
3.263399999999819556e+00 6.987499999999727152e+00 9.405515914070874256e-03
3.654099999999743886e+00 6.987499999999727152e+00 1.314804262879676507e-02
4.044699999999920692e+00 6.987499999999727152e+00 1.077885017316906370e-02
4.474399999999604916e+00 6.987499999999727152e+00 1.499300990090211665e-02
4.864999999999781721e+00 6.987499999999727152e+00 2.201236814305006922e-02
5.255599999999958527e+00 6.987499999999727152e+00 2.247212550465057385e-02
5.646199999999680585e+00 6.987499999999727152e+00 4.726254781604319333e-02
6.075899999999819556e+00 6.987499999999727152e+00 6.922910987509615921e-02
6.466599999999743886e+00 6.987499999999727152e+00 1.571343781087870539e-01
6.857199999999920692e+00 6.987499999999727152e+00 2.202237762066424909e-01
7.286899999999604916e+00 6.987499999999727152e+00 1.589114845157115208e-01
7.677499999999781721e+00 6.987499999999727152e+00 9.437919477194746387e-02
8.068099999999958527e+00 6.987499999999727152e+00 6.772429518971000151e-02
8.497799999999642750e+00 6.987499999999727152e+00 8.777887737229149445e-02
8.888399999999819556e+00 6.987499999999727152e+00 7.655893157544665928e-02
9.279099999999743886e+00 6.987499999999727152e+00 4.992693503520774512e-02
9.708799999999882857e+00 6.987499999999727152e+00 3.032193108444962426e-02
1.009939999999960492e+01 6.987499999999727152e+00 1.585569114951413880e-02
-4.822500000000218279e+00 7.456299999999828287e+00 2.852701120041517546e-03
-4.392800000000079308e+00 7.456299999999828287e+00 1.900104225064822797e-03
-4.002200000000357250e+00 7.456299999999828287e+00 5.223590097298741290e-03
-3.611600000000180444e+00 7.456299999999828287e+00 3.321789350604395681e-03
-3.181900000000041473e+00 7.456299999999828287e+00 3.320941089789634492e-03
-2.791300000000319415e+00 7.456299999999828287e+00 5.690981806232096180e-03
-2.400600000000395084e+00 7.456299999999828287e+00 2.843370251079145768e-03
-1.970900000000256114e+00 7.456299999999828287e+00 6.160070036794975182e-03
-1.580300000000079308e+00 7.456299999999828287e+00 6.156676993535931293e-03
-1.189700000000357250e+00 7.456299999999828287e+00 5.681650937269724401e-03
-7.600000000002182787e-01 7.456299999999828287e+00 4.734143607181596353e-03
-3.694000000000414730e-01 7.456299999999828287e+00 2.838280686190579067e-03
2.129999999988285708e-02 7.456299999999828287e+00 4.255724507656346439e-03
4.508999999998195563e-01 7.456299999999828287e+00 7.561396902780281697e-03
8.415999999997438863e-01 7.456299999999828287e+00 8.974599420172243991e-03
1.232199999999920692e+00 7.456299999999828287e+00 8.967813333654154478e-03
1.622799999999642750e+00 7.456299999999828287e+00 8.020306003566027298e-03
2.052499999999781721e+00 7.456299999999828287e+00 7.072798673477898382e-03
2.443099999999958527e+00 7.456299999999828287e+00 8.956785943062262056e-03
2.833799999999882857e+00 7.456299999999828287e+00 1.271967091734241967e-02
3.263399999999819556e+00 7.456299999999828287e+00 8.945758552470366165e-03
3.654099999999743886e+00 7.456299999999828287e+00 1.270525048349148076e-02
4.044699999999920692e+00 7.456299999999828287e+00 1.223022442722527560e-02
4.474399999999604916e+00 7.456299999999828287e+00 1.316246306264770398e-02
4.864999999999781721e+00 7.456299999999828287e+00 1.128017231469286182e-02
5.255599999999958527e+00 7.456299999999828287e+00 2.020217956434992163e-02
5.646199999999680585e+00 7.456299999999828287e+00 1.831564751232127655e-02
6.075899999999819556e+00 7.456299999999828287e+00 2.769826038439359914e-02
6.466599999999743886e+00 7.456299999999828287e+00 6.570882749383767651e-02
6.857199999999920692e+00 7.456299999999828287e+00 1.224320281769111923e-01
7.286899999999604916e+00 7.456299999999828287e+00 1.796226205689180899e-01
7.677499999999781721e+00 7.456299999999828287e+00 1.472207539666742782e-01
8.068099999999958527e+00 7.456299999999828287e+00 8.530110753237436783e-02
8.497799999999642750e+00 7.456299999999828287e+00 7.544601338648011801e-02
8.888399999999819556e+00 7.456299999999828287e+00 5.902113923026130332e-02
9.279099999999743886e+00 7.456299999999828287e+00 7.022072676755186649e-02
9.708799999999882857e+00 7.456299999999828287e+00 5.755873758561319553e-02
1.009939999999960492e+01 7.456299999999828287e+00 3.321110741952586903e-02
-4.822500000000218279e+00 7.924999999999727152e+00 2.861183728189128569e-03
-4.392800000000079308e+00 7.924999999999727152e+00 1.430167733687183690e-03
-4.002200000000357250e+00 7.924999999999727152e+00 5.240555313593962469e-03
-3.611600000000180444e+00 7.924999999999727152e+00 1.905193789953389498e-03
-3.181900000000041473e+00 7.924999999999727152e+00 5.712188326601123738e-03
-2.791300000000319415e+00 7.924999999999727152e+00 2.855245902485801113e-03
-2.400600000000395084e+00 7.924999999999727152e+00 5.232072705446351446e-03
-1.970900000000256114e+00 7.924999999999727152e+00 3.804449754203451106e-03
-1.580300000000079308e+00 7.924999999999727152e+00 4.277779288840134753e-03
-1.189700000000357250e+00 7.924999999999727152e+00 4.751108823476818399e-03
-7.600000000002182787e-01 7.924999999999727152e+00 6.172793949016390849e-03
-3.694000000000414730e-01 7.924999999999727152e+00 4.272689723951568486e-03
2.129999999988285708e-02 7.924999999999727152e+00 4.745170997773490509e-03
4.508999999998195563e-01 7.924999999999727152e+00 6.165159601683540581e-03
8.415999999997438863e-01 7.924999999999727152e+00 5.688437023787813046e-03
1.232199999999920692e+00 7.924999999999727152e+00 6.632551310616897206e-03
1.622799999999642750e+00 7.924999999999727152e+00 7.574969075816459854e-03
2.052499999999781721e+00 7.924999999999727152e+00 8.990716375652704415e-03
2.443099999999958527e+00 7.924999999999727152e+00 6.621523920025003916e-03
2.833799999999882857e+00 7.924999999999727152e+00 8.034726437416964476e-03
3.263399999999819556e+00 7.924999999999727152e+00 5.197294012041147465e-03
3.654099999999743886e+00 7.924999999999727152e+00 9.917865446186566528e-03
4.044699999999920692e+00 7.924999999999727152e+00 9.914472402927521771e-03
4.474399999999604916e+00 7.924999999999727152e+00 8.965268551209873080e-03
4.864999999999781721e+00 7.924999999999727152e+00 1.273833265526716323e-02
5.255599999999958527e+00 7.924999999999727152e+00 1.367820563802244274e-02
5.646199999999680585e+00 7.924999999999727152e+00 1.414644560777055839e-02
6.075899999999819556e+00 7.924999999999727152e+00 1.743939409067307711e-02
6.466599999999743886e+00 7.924999999999727152e+00 3.156887448214841518e-02
6.857199999999920692e+00 7.924999999999727152e+00 4.945445376138582483e-02
7.286899999999604916e+00 7.924999999999727152e+00 1.064083813860743633e-01
7.677499999999781721e+00 7.924999999999727152e+00 1.727050536245414714e-01
8.068099999999958527e+00 7.924999999999727152e+00 1.538592431029945085e-01
8.497799999999642750e+00 7.924999999999727152e+00 1.025343742450605111e-01
8.888399999999819556e+00 7.924999999999727152e+00 6.347450850775697428e-02
9.279099999999743886e+00 7.924999999999727152e+00 5.686994980402719502e-02
9.708799999999882857e+00 7.924999999999727152e+00 6.765813084615864004e-02
1.009939999999960492e+01 7.924999999999727152e+00 4.649826482194344829e-02
-4.822500000000218279e+00 8.471900000000005093e+00 2.872211118781022726e-03
-4.392800000000079308e+00 8.471900000000005093e+00 4.785887516882022380e-03
-4.002200000000357250e+00 8.471900000000005093e+00 3.348933696676750262e-03
-3.611600000000180444e+00 8.471900000000005093e+00 3.824808013757717041e-03
-3.181900000000041473e+00 8.471900000000005093e+00 3.823959752942956286e-03
-2.791300000000319415e+00 8.471900000000005093e+00 3.821414970498672719e-03
-2.400600000000395084e+00 8.471900000000005093e+00 3.819718448869150774e-03
-1.970900000000256114e+00 8.471900000000005093e+00 3.341299349343900861e-03
-1.580300000000079308e+00 8.471900000000005093e+00 5.249037921741572625e-03
-1.189700000000357250e+00 8.471900000000005093e+00 4.293047983505834421e-03
-7.600000000002182787e-01 8.471900000000005093e+00 1.430167733687183690e-03
-3.694000000000414730e-01 8.471900000000005093e+00 2.858638945744845002e-03
2.129999999988285708e-02 8.471900000000005093e+00 2.381068107034356278e-03
4.508999999998195563e-01 8.471900000000005093e+00 2.855245902485801113e-03
8.415999999997438863e-01 8.471900000000005093e+00 5.707098761712557471e-03
1.232199999999920692e+00 8.471900000000005093e+00 4.754501866735863155e-03
1.622799999999642750e+00 8.471900000000005093e+00 6.652061309356402385e-03
2.052499999999781721e+00 8.471900000000005093e+00 5.699464414379707203e-03
2.443099999999958527e+00 8.471900000000005093e+00 7.120301279104519765e-03
2.833799999999882857e+00 8.471900000000005093e+00 7.116059975030714253e-03
3.263399999999819556e+00 8.471900000000005093e+00 5.691830067046858670e-03
3.654099999999743886e+00 8.471900000000005093e+00 8.532655535681719569e-03
4.044699999999920692e+00 8.471900000000005093e+00 7.580906901519786877e-03
4.474399999999604916e+00 8.471900000000005093e+00 7.577513858260742988e-03
4.864999999999781721e+00 8.471900000000005093e+00 6.155828732721168803e-03
5.255599999999958527e+00 8.471900000000005093e+00 1.372570824364906239e-02
5.646199999999680585e+00 8.471900000000005093e+00 1.182814880102852316e-02
6.075899999999819556e+00 8.471900000000005093e+00 1.324135131842048285e-02
6.466599999999743886e+00 8.471900000000005093e+00 1.938021483484643134e-02
6.857199999999920692e+00 8.471900000000005093e+00 2.788572602445579460e-02
7.286899999999604916e+00 8.471900000000005093e+00 4.062914824461152929e-02
7.677499999999781721e+00 8.471900000000005093e+00 8.877388730800624128e-02
8.068099999999958527e+00 8.471900000000005093e+00 1.355003342891204221e-01
8.497799999999642750e+00 8.471900000000005093e+00 1.538880839706963932e-01
8.888399999999819556e+00 8.471900000000005093e+00 1.071200722096589120e-01
9.279099999999743886e+00 8.471900000000005093e+00 6.651637178949021401e-02
9.708799999999882857e+00 8.471900000000005093e+00 4.950959071434529041e-02
1.009939999999960492e+01 8.471900000000005093e+00 5.183721839004969828e-02
-4.822500000000218279e+00 8.940599999999903957e+00 1.921310745433849922e-03
-4.392800000000079308e+00 8.940599999999903957e+00 1.440346863464316441e-03
-4.002200000000357250e+00 8.940599999999903957e+00 4.319344068763427379e-03
-3.611600000000180444e+00 8.940599999999903957e+00 3.357416304824360851e-03
-3.181900000000041473e+00 8.940599999999903957e+00 1.917917702174805816e-03
-2.791300000000319415e+00 8.940599999999903957e+00 2.395488540885294757e-03
-2.400600000000395084e+00 8.940599999999903957e+00 1.916221180545283438e-03
-1.970900000000256114e+00 8.940599999999903957e+00 1.436105559390511363e-03
-1.580300000000079308e+00 8.940599999999903957e+00 1.914524658915761277e-03
-1.189700000000357250e+00 8.940599999999903957e+00 2.870514597151500348e-03
-7.600000000002182787e-01 8.940599999999903957e+00 3.825656274572478231e-03
-3.694000000000414730e-01 8.940599999999903957e+00 4.779949691178694490e-03
2.129999999988285708e-02 8.940599999999903957e+00 5.734243107784911184e-03
4.508999999998195563e-01 8.940599999999903957e+00 5.732546586155389673e-03
8.415999999997438863e-01 8.940599999999903957e+00 4.774011865475367468e-03
1.232199999999920692e+00 8.940599999999903957e+00 5.725760499637301895e-03
1.622799999999642750e+00 8.940599999999903957e+00 6.678357394613995343e-03
2.052499999999781721e+00 8.940599999999903957e+00 9.056032458389307732e-03
2.443099999999958527e+00 8.940599999999903957e+00 5.717277891489690005e-03
2.833799999999882857e+00 8.940599999999903957e+00 7.617382116554513236e-03
3.263399999999819556e+00 8.940599999999903957e+00 4.283717114543462642e-03
3.654099999999743886e+00 8.940599999999903957e+00 6.658847395874491031e-03
4.044699999999920692e+00 8.940599999999903957e+00 6.655454352615447142e-03
4.474399999999604916e+00 8.940599999999903957e+00 8.075442956525498081e-03
4.864999999999781721e+00 8.940599999999903957e+00 5.696071371120663314e-03
5.255599999999958527e+00 8.940599999999903957e+00 7.117756496660235764e-03
5.646199999999680585e+00 8.940599999999903957e+00 7.116059975030714253e-03
6.075899999999819556e+00 8.940599999999903957e+00 7.586844727223114766e-03
6.466599999999743886e+00 8.940599999999903957e+00 1.280025569474472179e-02
6.857199999999920692e+00 8.940599999999903957e+00 1.374436998157380595e-02
7.286899999999604916e+00 8.940599999999903957e+00 1.989171610614736199e-02
7.677499999999781721e+00 8.940599999999903957e+00 3.030242108571011908e-02
8.068099999999958527e+00 8.940599999999903957e+00 6.153199124195409681e-02
8.497799999999642750e+00 8.940599999999903957e+00 1.092839855481144290e-01
8.888399999999819556e+00 8.940599999999903957e+00 1.475176452518406622e-01
9.279099999999743886e+00 8.940599999999903957e+00 8.839216994136375738e-02
9.708799999999882857e+00 8.940599999999903957e+00 6.851741905151161049e-02
1.009939999999960492e+01 8.940599999999903957e+00 4.109484343191536354e-02
-4.822500000000218279e+00 9.487499999999727152e+00 4.814728384583899339e-03
-4.392800000000079308e+00 9.487499999999727152e+00 2.887479813446721961e-03
-4.002200000000357250e+00 9.487499999999727152e+00 3.847711055756266110e-03
-3.611600000000180444e+00 9.487499999999727152e+00 9.610795031243054469e-04
-3.181900000000041473e+00 9.487499999999727152e+00 2.883238509372916449e-03
-2.791300000000319415e+00 9.487499999999727152e+00 3.842621490867699843e-03
-2.400600000000395084e+00 9.487499999999727152e+00 2.880693726928632882e-03
-1.970900000000256114e+00 9.487499999999727152e+00 2.398881584144338646e-03
-1.580300000000079308e+00 9.487499999999727152e+00 3.836683665164372387e-03
-1.189700000000357250e+00 9.487499999999727152e+00 6.230475684420144766e-03
-7.600000000002182787e-01 9.487499999999727152e+00 6.708046523130633057e-03
-3.694000000000414730e-01 9.487499999999727152e+00 3.831594100275806120e-03
2.129999999988285708e-02 9.487499999999727152e+00 6.702108697427306035e-03
4.508999999998195563e-01 9.487499999999727152e+00 3.348933696676750262e-03
8.415999999997438863e-01 9.487499999999727152e+00 5.260065312333467649e-03
1.232199999999920692e+00 9.487499999999727152e+00 2.867121553892455592e-03
1.622799999999642750e+00 9.487499999999727152e+00 5.730850064525867295e-03
2.052499999999781721e+00 9.487499999999727152e+00 6.205027859977312564e-03
2.443099999999958527e+00 9.487499999999727152e+00 7.155928233324485369e-03
2.833799999999882857e+00 9.487499999999727152e+00 6.199090034273985542e-03
3.263399999999819556e+00 9.487499999999727152e+00 8.100890780968329416e-03
3.654099999999743886e+00 9.487499999999727152e+00 5.714733109045406871e-03
4.044699999999920692e+00 9.487499999999727152e+00 8.553862056050747995e-03
4.474399999999604916e+00 9.487499999999727152e+00 8.542834665458852103e-03
4.864999999999781721e+00 9.487499999999727152e+00 5.692678327861619425e-03
5.255599999999958527e+00 9.487499999999727152e+00 3.794270624426318139e-03
5.646199999999680585e+00 9.487499999999727152e+00 1.042936671748749891e-02
6.075899999999819556e+00 9.487499999999727152e+00 1.137263274350182145e-02
6.466599999999743886e+00 9.487499999999727152e+00 5.685892241343530780e-03
6.857199999999920692e+00 9.487499999999727152e+00 1.373503911261143504e-02
7.286899999999604916e+00 9.487499999999727152e+00 1.230656790055377134e-02
7.677499999999781721e+00 9.487499999999727152e+00 1.514145554348530695e-02
8.068099999999958527e+00 9.487499999999727152e+00 2.317957502416131618e-02
8.497799999999642750e+00 9.487499999999727152e+00 5.626344332147302507e-02
8.888399999999819556e+00 9.487499999999727152e+00 1.086969890642997538e-01
9.279099999999743886e+00 9.487499999999727152e+00 1.266258296450899767e-01
9.708799999999882857e+00 9.487499999999727152e+00 9.066805370736773229e-02
1.009939999999960492e+01 9.487499999999727152e+00 6.514303753039202283e-02
-4.822500000000218279e+00 9.956199999999626016e+00 3.849407577385788055e-03
-4.392800000000079308e+00 9.956199999999626016e+00 3.847711055756266110e-03
-4.002200000000357250e+00 9.956199999999626016e+00 1.923007267063372083e-03
-3.611600000000180444e+00 9.956199999999626016e+00 3.843469751682461032e-03
-3.181900000000041473e+00 9.956199999999626016e+00 2.881541987743394505e-03
-2.791300000000319415e+00 9.956199999999626016e+00 1.919614223804327760e-03
-2.400600000000395084e+00 9.956199999999626016e+00 4.316799286319144245e-03
-1.970900000000256114e+00 9.956199999999626016e+00 2.876452422854828238e-03
-1.580300000000079308e+00 9.956199999999626016e+00 4.311709721430577978e-03
-1.189700000000357250e+00 9.956199999999626016e+00 4.306620156542011711e-03
-7.600000000002182787e-01 9.956199999999626016e+00 3.346388914232467128e-03
-3.694000000000414730e-01 9.956199999999626016e+00 2.389550715181966867e-03
2.129999999988285708e-02 9.956199999999626016e+00 4.776556647919650601e-03
4.508999999998195563e-01 9.956199999999626016e+00 4.775708387104889846e-03
8.415999999997438863e-01 9.956199999999626016e+00 3.818021927239628396e-03
1.232199999999920692e+00 9.956199999999626016e+00 6.200786555903507052e-03
1.622799999999642750e+00 9.956199999999626016e+00 5.720670934748734761e-03
2.052499999999781721e+00 9.956199999999626016e+00 5.718126152304450760e-03
2.443099999999958527e+00 9.956199999999626016e+00 7.145749103547351100e-03
2.833799999999882857e+00 9.956199999999626016e+00 6.189759165311612028e-03
3.263399999999819556e+00 9.956199999999626016e+00 7.138963017029263322e-03
3.654099999999743886e+00 9.956199999999626016e+00 4.281172332099179509e-03
4.044699999999920692e+00 9.956199999999626016e+00 6.179580035534479494e-03
4.474399999999604916e+00 9.956199999999626016e+00 6.652909570171163141e-03
4.864999999999781721e+00 9.956199999999626016e+00 5.701160936009230448e-03
5.255599999999958527e+00 9.956199999999626016e+00 7.123694322363563654e-03
5.646199999999680585e+00 9.956199999999626016e+00 3.799360189314884839e-03
6.075899999999819556e+00 9.956199999999626016e+00 9.492886777991264152e-03
6.466599999999743886e+00 9.956199999999626016e+00 8.066960348377887058e-03
6.857199999999920692e+00 9.956199999999626016e+00 6.642730440394030607e-03
7.286899999999604916e+00 9.956199999999626016e+00 4.268448419877762974e-03
7.677499999999781721e+00 9.956199999999626016e+00 1.279940743392996017e-02
8.068099999999958527e+00 9.956199999999626016e+00 1.659028501509723572e-02
8.497799999999642750e+00 9.956199999999626016e+00 2.511021663855753788e-02
8.888399999999819556e+00 9.956199999999626016e+00 4.168692948061859804e-02
9.279099999999743886e+00 9.956199999999626016e+00 6.912562205569530716e-02
9.708799999999882857e+00 9.956199999999626016e+00 1.183434110497627867e-01
1.009939999999960492e+01 9.956199999999626016e+00 1.004171152514168469e-01
-4.822500000000218279e+00 1.042499999999972715e+01 9.653208071981108501e-04
-4.392800000000079308e+00 1.042499999999972715e+01 2.412453757180516370e-03
-4.002200000000357250e+00 1.042499999999972715e+01 2.893417639150049417e-03
-3.611600000000180444e+00 1.042499999999972715e+01 2.891721117520527472e-03
-3.181900000000041473e+00 1.042499999999972715e+01 2.409060713921472047e-03
-2.791300000000319415e+00 1.042499999999972715e+01 3.370140217045777386e-03
-2.400600000000395084e+00 1.042499999999972715e+01 3.369291956231016197e-03
-1.970900000000256114e+00 1.042499999999972715e+01 5.292299223294388497e-03
-1.580300000000079308e+00 1.042499999999972715e+01 2.885783291817200016e-03
-1.189700000000357250e+00 1.042499999999972715e+01 3.846014534126744166e-03
-7.600000000002182787e-01 1.042499999999972715e+01 1.922159006248610894e-03
-3.694000000000414730e-01 1.042499999999972715e+01 4.802004472362483671e-03
2.129999999988285708e-02 1.042499999999972715e+01 8.160269038001604844e-03
4.508999999998195563e-01 1.042499999999972715e+01 4.318495807948666623e-03
8.415999999997438863e-01 1.042499999999972715e+01 1.917917702174805816e-03
1.232199999999920692e+00 1.042499999999972715e+01 7.665732982995895374e-03
1.622799999999642750e+00 1.042499999999972715e+01 6.704653479871589168e-03
2.052499999999781721e+00 1.042499999999972715e+01 6.215206989754445098e-03
2.443099999999958527e+00 1.042499999999972715e+01 2.854397641671039491e-03
2.833799999999882857e+00 1.042499999999972715e+01 3.327727176307723571e-03
3.263399999999819556e+00 1.042499999999972715e+01 3.801056710944407217e-03
3.654099999999743886e+00 1.042499999999972715e+01 7.122846061548802898e-03
4.044699999999920692e+00 1.042499999999972715e+01 5.221893575669218045e-03
4.474399999999604916e+00 1.042499999999972715e+01 4.746019258588252132e-03
4.864999999999781721e+00 1.042499999999972715e+01 7.590237770482158655e-03
5.255599999999958527e+00 1.042499999999972715e+01 4.267600159063002219e-03
5.646199999999680585e+00 1.042499999999972715e+01 2.370040716442462121e-03
6.075899999999819556e+00 1.042499999999972715e+01 6.634247832246419584e-03
6.466599999999743886e+00 1.042499999999972715e+01 8.524172927534108546e-03
6.857199999999920692e+00 1.042499999999972715e+01 7.099943019550252962e-03
7.286899999999604916e+00 1.042499999999972715e+01 9.464894171104149684e-03
7.677499999999781721e+00 1.042499999999972715e+01 1.229808529240616205e-02
8.068099999999958527e+00 1.042499999999972715e+01 9.929741097593222307e-03
8.497799999999642750e+00 1.042499999999972715e+01 1.181627314962186738e-02
8.888399999999819556e+00 1.042499999999972715e+01 1.984166871807646268e-02
9.279099999999743886e+00 1.042499999999972715e+01 2.550380965660667756e-02
9.708799999999882857e+00 1.042499999999972715e+01 6.138354559937090477e-02
1.009939999999960492e+01 1.042499999999972715e+01 1.024232520783267958e-01
-4.822500000000218279e+00 1.097190000000000509e+01 3.848559316571027299e-03
-4.392800000000079308e+00 1.097190000000000509e+01 2.885783291817200016e-03
-4.002200000000357250e+00 1.097190000000000509e+01 3.846014534126744166e-03
-3.611600000000180444e+00 1.097190000000000509e+01 2.402274627403383402e-03
-3.181900000000041473e+00 1.097190000000000509e+01 2.400578105773861024e-03
-2.791300000000319415e+00 1.097190000000000509e+01 2.398881584144338646e-03
-2.400600000000395084e+00 1.097190000000000509e+01 3.834987143534850009e-03
-1.970900000000256114e+00 1.097190000000000509e+01 2.392095497626250001e-03
-1.580300000000079308e+00 1.097190000000000509e+01 1.438650341834794497e-03
-1.189700000000357250e+00 1.097190000000000509e+01 3.835835404349611632e-03
-7.600000000002182787e-01 1.097190000000000509e+01 3.354871522380078151e-03
-3.694000000000414730e-01 1.097190000000000509e+01 4.790977081770589514e-03
2.129999999988285708e-02 1.097190000000000509e+01 5.746118759191566963e-03
4.508999999998195563e-01 1.097190000000000509e+01 2.393792019255772379e-03
8.415999999997438863e-01 1.097190000000000509e+01 2.392095497626250001e-03
1.232199999999920692e+00 1.097190000000000509e+01 4.781646212808217736e-03
1.622799999999642750e+00 1.097190000000000509e+01 4.299834070023923066e-03
2.052499999999781721e+00 1.097190000000000509e+01 2.864576771448172892e-03
2.443099999999958527e+00 1.097190000000000509e+01 4.771467083031084334e-03
2.833799999999882857e+00 1.097190000000000509e+01 2.384461150293400600e-03
3.263399999999819556e+00 1.097190000000000509e+01 4.288806679432028909e-03
3.654099999999743886e+00 1.097190000000000509e+01 5.716429630674929249e-03
4.044699999999920692e+00 1.097190000000000509e+01 4.762136214068712556e-03
4.474399999999604916e+00 1.097190000000000509e+01 8.090711651191196882e-03
4.864999999999781721e+00 1.097190000000000509e+01 2.854397641671039491e-03
5.255599999999958527e+00 1.097190000000000509e+01 2.377675063775311955e-03
5.646199999999680585e+00 1.097190000000000509e+01 5.704553979268274337e-03
6.075899999999819556e+00 1.097190000000000509e+01 3.801904971759167973e-03
6.466599999999743886e+00 1.097190000000000509e+01 8.549620751976941616e-03
6.857199999999920692e+00 1.097190000000000509e+01 4.752805345106340777e-03
7.286899999999604916e+00 1.097190000000000509e+01 4.279475810469657131e-03
7.677499999999781721e+00 1.097190000000000509e+01 6.179580035534479494e-03
8.068099999999958527e+00 1.097190000000000509e+01 6.653757830985923896e-03
8.497799999999642750e+00 1.097190000000000509e+01 8.076291217340257969e-03
8.888399999999819556e+00 1.097190000000000509e+01 1.377236258846092215e-02
9.279099999999743886e+00 1.097190000000000509e+01 1.803996274752392437e-02
9.708799999999882857e+00 1.097190000000000509e+01 2.847272250827046630e-02
1.009939999999960492e+01 1.097190000000000509e+01 5.075738237285883775e-02
-4.822500000000218279e+00 1.144059999999990396e+01 4.835086644138165274e-03
-4.392800000000079308e+00 1.144059999999990396e+01 3.383712390081954676e-03
-4.002200000000357250e+00 1.144059999999990396e+01 2.415846800439560259e-03
-3.611600000000180444e+00 1.144059999999990396e+01 3.863828011236726968e-03
-3.181900000000041473e+00 1.144059999999990396e+01 2.896810682409093739e-03
-2.791300000000319415e+00 1.144059999999990396e+01 5.790228321559143590e-03
-2.400600000000395084e+00 1.144059999999990396e+01 4.341398849947216559e-03
-1.970900000000256114e+00 1.144059999999990396e+01 2.893417639150049417e-03
-1.580300000000079308e+00 1.144059999999990396e+01 3.374381521119582897e-03
-1.189700000000357250e+00 1.144059999999990396e+01 1.927248571137177595e-03
-7.600000000002182787e-01 1.144059999999990396e+01 2.408212453106710858e-03
-3.694000000000414730e-01 1.144059999999990396e+01 3.850255838200549677e-03
2.129999999988285708e-02 1.144059999999990396e+01 3.848559316571027299e-03
4.508999999998195563e-01 1.144059999999990396e+01 3.367595434601494252e-03
8.415999999997438863e-01 1.144059999999990396e+01 3.365050652157210685e-03
1.232199999999920692e+00 1.144059999999990396e+01 5.286361397591060607e-03
1.622799999999642750e+00 1.144059999999990396e+01 4.802852733177243559e-03
2.052499999999781721e+00 1.144059999999990396e+01 5.280423571887733585e-03
2.443099999999958527e+00 1.144059999999990396e+01 5.757994410598221875e-03
2.833799999999882857e+00 1.144059999999990396e+01 5.274485746184405695e-03
3.263399999999819556e+00 1.144059999999990396e+01 5.750360063265372475e-03
3.654099999999743886e+00 1.144059999999990396e+01 5.268547920481077805e-03
4.044699999999920692e+00 1.144059999999990396e+01 2.873059379595783482e-03
4.474399999999604916e+00 1.144059999999990396e+01 4.785887516882022380e-03
4.864999999999781721e+00 1.144059999999990396e+01 2.870514597151500348e-03
5.255599999999958527e+00 1.144059999999990396e+01 3.348085435861989072e-03
5.646199999999680585e+00 1.144059999999990396e+01 6.693626089279695011e-03
6.075899999999819556e+00 1.144059999999990396e+01 7.169500406360661791e-03
6.466599999999743886e+00 1.144059999999990396e+01 2.388702454367206112e-03
6.857199999999920692e+00 1.144059999999990396e+01 7.641133419367823060e-03
7.286899999999604916e+00 1.144059999999990396e+01 5.251582704185856626e-03
7.677499999999781721e+00 1.144059999999990396e+01 4.294744505135356799e-03
8.068099999999958527e+00 1.144059999999990396e+01 5.248189660926811870e-03
8.497799999999642750e+00 1.144059999999990396e+01 9.536996340358840779e-03
8.888399999999819556e+00 1.144059999999990396e+01 6.674116090540190699e-03
9.279099999999743886e+00 1.144059999999990396e+01 9.052639415130262976e-03
9.708799999999882857e+00 1.144059999999990396e+01 1.333890131211800875e-02
1.009939999999960492e+01 1.144059999999990396e+01 1.856842923512007706e-02
-4.822500000000218279e+00 1.190940000000000509e+01 4.853748382062908831e-03
-4.392800000000079308e+00 1.190940000000000509e+01 1.455615558130016326e-03
-4.002200000000357250e+00 1.190940000000000509e+01 2.424329408587171282e-03
-3.611600000000180444e+00 1.190940000000000509e+01 1.453919036500493948e-03
-3.181900000000041473e+00 1.190940000000000509e+01 2.906989812186227141e-03
-2.791300000000319415e+00 1.190940000000000509e+01 1.453070775685732759e-03
-2.400600000000395084e+00 1.190940000000000509e+01 2.903596768927182385e-03
-1.970900000000256114e+00 1.190940000000000509e+01 5.300781831441998652e-03
-1.580300000000079308e+00 1.190940000000000509e+01 2.407364192291949669e-03
-1.189700000000357250e+00 1.190940000000000509e+01 3.369291956231016197e-03
-7.600000000002182787e-01 1.190940000000000509e+01 4.811335341324855450e-03
-3.694000000000414730e-01 1.190940000000000509e+01 1.442891645908600008e-03
2.129999999988285708e-02 1.190940000000000509e+01 1.922159006248610894e-03
4.508999999998195563e-01 1.190940000000000509e+01 1.921310745433849922e-03
8.415999999997438863e-01 1.190940000000000509e+01 3.840924969238177899e-03
1.232199999999920692e+00 1.190940000000000509e+01 5.278727050258211206e-03
1.622799999999642750e+00 1.190940000000000509e+01 3.358264565639122040e-03
2.052499999999781721e+00 1.190940000000000509e+01 2.877300683669588993e-03
2.443099999999958527e+00 1.190940000000000509e+01 4.792673603400111025e-03
2.833799999999882857e+00 1.190940000000000509e+01 4.790977081770589514e-03
3.263399999999819556e+00 1.190940000000000509e+01 3.353175000750555773e-03
3.654099999999743886e+00 1.190940000000000509e+01 3.830745839461044498e-03
4.044699999999920692e+00 1.190940000000000509e+01 6.700412175797784524e-03
4.474399999999604916e+00 1.190940000000000509e+01 8.608150748195457155e-03
4.864999999999781721e+00 1.190940000000000509e+01 4.780797951993456113e-03
5.255599999999958527e+00 1.190940000000000509e+01 5.735091368599673674e-03
5.646199999999680585e+00 1.190940000000000509e+01 5.732546586155389673e-03
6.075899999999819556e+00 1.190940000000000509e+01 5.252430965000617381e-03
6.466599999999743886e+00 1.190940000000000509e+01 5.728305282081585029e-03
6.857199999999920692e+00 1.190940000000000509e+01 3.817173666424867207e-03
7.286899999999604916e+00 1.190940000000000509e+01 7.155079972509722878e-03
7.677499999999781721e+00 1.190940000000000509e+01 1.907738572397672631e-03
8.068099999999958527e+00 1.190940000000000509e+01 5.243948356853006358e-03
8.497799999999642750e+00 1.190940000000000509e+01 7.624168203072601881e-03
8.888399999999819556e+00 1.190940000000000509e+01 9.049246371871218220e-03
9.279099999999743886e+00 1.190940000000000509e+01 5.713884848230646116e-03
9.708799999999882857e+00 1.190940000000000509e+01 1.047008323659603078e-02
1.009939999999960492e+01 1.190940000000000509e+01 1.474531774299188240e-02
-4.822500000000218279e+00 1.245619999999962602e+01 2.424329408587171282e-03
-4.392800000000079308e+00 1.245619999999962602e+01 4.361757109501481627e-03
-4.002200000000357250e+00 1.245619999999962602e+01 1.453070775685732759e-03
-3.611600000000180444e+00 1.245619999999962602e+01 1.452222514870971787e-03
-3.181900000000041473e+00 1.245619999999962602e+01 4.358364066242437738e-03
-2.791300000000319415e+00 1.245619999999962602e+01 3.872310619384337991e-03
-2.400600000000395084e+00 1.245619999999962602e+01 9.678655896423942005e-04
-1.970900000000256114e+00 1.245619999999962602e+01 5.321140090996264588e-03
-1.580300000000079308e+00 1.245619999999962602e+01 2.901051986482899251e-03
-1.189700000000357250e+00 1.245619999999962602e+01 3.382864129267193487e-03
-7.600000000002182787e-01 1.245619999999962602e+01 3.382015868452432732e-03
-3.694000000000414730e-01 1.245619999999962602e+01 1.932338136025744078e-03
2.129999999988285708e-02 1.245619999999962602e+01 4.345640154021021204e-03
4.508999999998195563e-01 1.245619999999962602e+01 3.859586707162921456e-03
8.415999999997438863e-01 1.245619999999962602e+01 3.858738446348160701e-03
1.232199999999920692e+00 1.245619999999962602e+01 9.161216799419681298e-03
1.622799999999642750e+00 1.245619999999962602e+01 4.818121427842944095e-03
2.052499999999781721e+00 1.245619999999962602e+01 4.333764502614366292e-03
2.443099999999958527e+00 1.245619999999962602e+01 2.887479813446721961e-03
2.833799999999882857e+00 1.245619999999962602e+01 3.848559316571027299e-03
3.263399999999819556e+00 1.245619999999962602e+01 2.884086770187677638e-03
3.654099999999743886e+00 1.245619999999962602e+01 6.727556521870139104e-03
4.044699999999920692e+00 1.245619999999962602e+01 5.282968354332016718e-03
4.474399999999604916e+00 1.245619999999962602e+01 3.361657608898166363e-03
4.864999999999781721e+00 1.245619999999962602e+01 4.320192329578189001e-03
5.255599999999958527e+00 1.245619999999962602e+01 6.237261770938233411e-03
5.646199999999680585e+00 1.245619999999962602e+01 1.918765962989566788e-03
6.075899999999819556e+00 1.245619999999962602e+01 3.836683665164372387e-03
6.466599999999743886e+00 1.245619999999962602e+01 7.191555187544450105e-03
6.857199999999920692e+00 1.245619999999962602e+01 4.792673603400111025e-03
7.286899999999604916e+00 1.245619999999962602e+01 1.917069441360044410e-03
7.677499999999781721e+00 1.245619999999962602e+01 3.352326739935794584e-03
8.068099999999958527e+00 1.245619999999962602e+01 5.266851398851556294e-03
8.497799999999642750e+00 1.245619999999962602e+01 5.743573976747284697e-03
8.888399999999819556e+00 1.245619999999962602e+01 6.221144815457772988e-03
9.279099999999743886e+00 1.245619999999962602e+01 6.216903511383966609e-03
9.708799999999882857e+00 1.245619999999962602e+01 8.127186866225924108e-03
1.009939999999960492e+01 1.245619999999962602e+01 7.646222984256390194e-03
-4.822500000000218279e+00 1.292499999999972715e+01 1.948455091506204502e-03
-4.392800000000079308e+00 1.292499999999972715e+01 3.894365400568125871e-03
-4.002200000000357250e+00 1.292499999999972715e+01 3.405767171265742556e-03
-3.611600000000180444e+00 1.292499999999972715e+01 1.459008601389060432e-03
-3.181900000000041473e+00 1.292499999999972715e+01 3.403222388821459856e-03
-2.791300000000319415e+00 1.292499999999972715e+01 4.859686207766236721e-03
-2.400600000000395084e+00 1.292499999999972715e+01 3.885882792420514847e-03
-1.970900000000256114e+00 1.292499999999972715e+01 2.427722451846215605e-03
-1.580300000000079308e+00 1.292499999999972715e+01 4.852900121248148076e-03
-1.189700000000357250e+00 1.292499999999972715e+01 4.365150152760526384e-03
-7.600000000002182787e-01 1.292499999999972715e+01 2.908686333815749085e-03
-3.694000000000414730e-01 1.292499999999972715e+01 1.453919036500493948e-03
2.129999999988285708e-02 1.292499999999972715e+01 1.937427700914310345e-03
4.508999999998195563e-01 1.292499999999972715e+01 2.904445029741943574e-03
8.415999999997438863e-01 1.292499999999972715e+01 3.386257172526237810e-03
1.232199999999920692e+00 1.292499999999972715e+01 1.450525993241449626e-03
1.622799999999642750e+00 1.292499999999972715e+01 2.898507204038615684e-03
2.052499999999781721e+00 1.292499999999972715e+01 2.897658943223854928e-03
2.443099999999958527e+00 1.292499999999972715e+01 3.861283228792443400e-03
2.833799999999882857e+00 1.292499999999972715e+01 4.824907514361032740e-03
3.263399999999819556e+00 1.292499999999972715e+01 4.821514471101987984e-03
3.654099999999743886e+00 1.292499999999972715e+01 3.854497142274355189e-03
4.044699999999920692e+00 1.292499999999972715e+01 3.371836738675299764e-03
4.474399999999604916e+00 1.292499999999972715e+01 5.777504409337727055e-03
4.864999999999781721e+00 1.292499999999972715e+01 3.850255838200549677e-03
5.255599999999958527e+00 1.292499999999972715e+01 4.329523198540560780e-03
5.646199999999680585e+00 1.292499999999972715e+01 2.885783291817200016e-03
6.075899999999819556e+00 1.292499999999972715e+01 5.288057919220582985e-03
6.466599999999743886e+00 1.292499999999972715e+01 2.403122888218144591e-03
6.857199999999920692e+00 1.292499999999972715e+01 5.764780497116311388e-03
7.286899999999604916e+00 1.292499999999972715e+01 3.361657608898166363e-03
7.677499999999781721e+00 1.292499999999972715e+01 1.440346863464316441e-03
8.068099999999958527e+00 1.292499999999972715e+01 4.318495807948666623e-03
8.497799999999642750e+00 1.292499999999972715e+01 6.237261770938233411e-03
8.888399999999819556e+00 1.292499999999972715e+01 7.194099969988733238e-03
9.279099999999743886e+00 1.292499999999972715e+01 8.148393386594950799e-03
9.708799999999882857e+00 1.292499999999972715e+01 7.188162144285405349e-03
1.009939999999960492e+01 1.292499999999972715e+01 8.143303821706384532e-03
-4.822500000000218279e+00 1.339369999999962602e+01 1.464946427092388105e-03
-4.392800000000079308e+00 1.339369999999962602e+01 2.929044593370014587e-03
-4.002200000000357250e+00 1.339369999999962602e+01 3.414249779413353579e-03
-3.611600000000180444e+00 1.339369999999962602e+01 3.412553257783831635e-03
-3.181900000000041473e+00 1.339369999999962602e+01 2.923955028481448320e-03
-2.791300000000319415e+00 1.339369999999962602e+01 4.871561859172891633e-03
-2.400600000000395084e+00 1.339369999999962602e+01 1.946758569876682558e-03
-1.970900000000256114e+00 1.339369999999962602e+01 1.459856862203821404e-03
-1.580300000000079308e+00 1.339369999999962602e+01 4.375329282537658918e-03
-1.189700000000357250e+00 1.339369999999962602e+01 3.400677606377176289e-03
-7.600000000002182787e-01 1.339369999999962602e+01 2.427722451846215605e-03
-3.694000000000414730e-01 1.339369999999962602e+01 6.308515679378164619e-03
2.129999999988285708e-02 1.339369999999962602e+01 3.395588041488610022e-03
4.508999999998195563e-01 1.339369999999962602e+01 2.424329408587171282e-03
8.415999999997438863e-01 1.339369999999962602e+01 5.328774438329114856e-03
1.232199999999920692e+00 1.339369999999962602e+01 9.687138504571551727e-04
1.622799999999642750e+00 1.339369999999962602e+01 4.839327948211970785e-03
2.052499999999781721e+00 1.339369999999962602e+01 4.836783165767687652e-03
2.443099999999958527e+00 1.339369999999962602e+01 1.450525993241449626e-03
2.833799999999882857e+00 1.339369999999962602e+01 3.864676272051488157e-03
3.263399999999819556e+00 1.339369999999962602e+01 2.414998539624799503e-03
3.654099999999743886e+00 1.339369999999962602e+01 3.863828011236726968e-03
4.044699999999920692e+00 1.339369999999962602e+01 3.379471086008149164e-03
4.474399999999604916e+00 1.339369999999962602e+01 3.860434967977682645e-03
4.864999999999781721e+00 1.339369999999962602e+01 4.341398849947216559e-03
5.255599999999958527e+00 1.339369999999962602e+01 4.823210992731510362e-03
5.646199999999680585e+00 1.339369999999962602e+01 3.857041924718637889e-03
6.075899999999819556e+00 1.339369999999962602e+01 4.337157545873410180e-03
6.466599999999743886e+00 1.339369999999962602e+01 1.445436428352883142e-03
6.857199999999920692e+00 1.339369999999962602e+01 2.407364192291949669e-03
7.286899999999604916e+00 1.339369999999962602e+01 2.404819409847666536e-03
7.677499999999781721e+00 1.339369999999962602e+01 3.364202391342449930e-03
8.068099999999958527e+00 1.339369999999962602e+01 3.363354130527688741e-03
8.497799999999642750e+00 1.339369999999962602e+01 1.441195124279077847e-03
8.888399999999819556e+00 1.339369999999962602e+01 4.320192329578189001e-03
9.279099999999743886e+00 1.339369999999962602e+01 4.319344068763427379e-03
9.708799999999882857e+00 1.339369999999962602e+01 3.838380186793894332e-03
1.009939999999960492e+01 1.339369999999962602e+01 7.675063851958267153e-03
-4.822500000000218279e+00 1.394059999999990396e+01 3.422732387560964169e-03
-4.392800000000079308e+00 1.394059999999990396e+01 2.932437636629058909e-03
-4.002200000000357250e+00 1.394059999999990396e+01 3.908785834419064784e-03
-3.611600000000180444e+00 1.394059999999990396e+01 3.418491083487159091e-03
-3.181900000000041473e+00 1.394059999999990396e+01 2.928196332555253831e-03
-2.791300000000319415e+00 1.394059999999990396e+01 1.462401644648104538e-03
-2.400600000000395084e+00 1.394059999999990396e+01 9.746516761604828456e-04
-1.970900000000256114e+00 1.394059999999990396e+01 2.435356799179065439e-03
-1.580300000000079308e+00 1.394059999999990396e+01 1.947606830691443530e-03
-1.189700000000357250e+00 1.394059999999990396e+01 3.895213661382887060e-03
-7.600000000002182787e-01 1.394059999999990396e+01 3.892668878938603493e-03
-3.694000000000414730e-01 1.394059999999990396e+01 2.431963755920021116e-03
2.129999999988285708e-02 1.394059999999990396e+01 4.376177543352419673e-03
4.508999999998195563e-01 1.394059999999990396e+01 3.887579314050037226e-03
8.415999999997438863e-01 1.394059999999990396e+01 3.400677606377176289e-03
1.232199999999920692e+00 1.394059999999990396e+01 3.884186270790992469e-03
1.622799999999642750e+00 1.394059999999990396e+01 3.397284563118131966e-03
2.052499999999781721e+00 1.394059999999990396e+01 1.940820744173354885e-03
2.443099999999958527e+00 1.394059999999990396e+01 3.393891519859087210e-03
2.833799999999882857e+00 1.394059999999990396e+01 2.423481147772410527e-03
3.263399999999819556e+00 1.394059999999990396e+01 2.421784626142888149e-03
3.654099999999743886e+00 1.394059999999990396e+01 3.873158880199098746e-03
4.044699999999920692e+00 1.394059999999990396e+01 4.839327948211970785e-03
4.474399999999604916e+00 1.394059999999990396e+01 2.418391582883843826e-03
4.864999999999781721e+00 1.394059999999990396e+01 2.418391582883843826e-03
5.255599999999958527e+00 1.394059999999990396e+01 3.382864129267193487e-03
5.646199999999680585e+00 1.394059999999990396e+01 2.898507204038615684e-03
6.075899999999819556e+00 1.394059999999990396e+01 3.862979750421965779e-03
6.466599999999743886e+00 1.394059999999990396e+01 2.895962421594332550e-03
6.857199999999920692e+00 1.394059999999990396e+01 5.306719657145327410e-03
7.286899999999604916e+00 1.394059999999990396e+01 3.857890185533399078e-03
7.677499999999781721e+00 1.394059999999990396e+01 2.893417639150049417e-03
8.068099999999958527e+00 1.394059999999990396e+01 3.373533260304821708e-03
8.497799999999642750e+00 1.394059999999990396e+01 5.300781831441998652e-03
8.888399999999819556e+00 1.394059999999990396e+01 3.854497142274355189e-03
9.279099999999743886e+00 1.394059999999990396e+01 3.852800620644832811e-03
9.708799999999882857e+00 1.394059999999990396e+01 5.295692266553432385e-03
1.009939999999960492e+01 1.394059999999990396e+01 5.774959626893443922e-03
-4.822500000000218279e+00 1.440940000000000509e+01 3.922358007455242074e-03
-4.392800000000079308e+00 1.440940000000000509e+01 4.405018411054296631e-03
-4.002200000000357250e+00 1.440940000000000509e+01 7.338304308498118031e-03
-3.611600000000180444e+00 1.440940000000000509e+01 2.445535928956198406e-03
-3.181900000000041473e+00 1.440940000000000509e+01 3.910482356048586294e-03
-2.791300000000319415e+00 1.440940000000000509e+01 2.442142885697154084e-03
-2.400600000000395084e+00 1.440940000000000509e+01 2.441294624882392895e-03
-1.970900000000256114e+00 1.440940000000000509e+01 2.929044593370014587e-03
-1.580300000000079308e+00 1.440940000000000509e+01 3.903696269530497649e-03
-1.189700000000357250e+00 1.440940000000000509e+01 4.877499684876219631e-04
-7.600000000002182787e-01 1.440940000000000509e+01 3.899454965456692138e-03
-3.694000000000414730e-01 1.440940000000000509e+01 1.949303352320965691e-03
2.129999999988285708e-02 1.440940000000000509e+01 4.870713598358130877e-03
4.508999999998195563e-01 1.440940000000000509e+01 4.382115369055747563e-03
8.415999999997438863e-01 1.440940000000000509e+01 1.459856862203821404e-03
1.232199999999920692e+00 1.440940000000000509e+01 3.890124096494320359e-03
1.622799999999642750e+00 1.440940000000000509e+01 3.402374128006698667e-03
2.052499999999781721e+00 1.440940000000000509e+01 1.943365526617638018e-03
2.443099999999958527e+00 1.440940000000000509e+01 2.913775898704315352e-03
2.833799999999882857e+00 1.440940000000000509e+01 3.873158880199098746e-03
3.263399999999819556e+00 1.440940000000000509e+01 3.388801954970520943e-03
3.654099999999743886e+00 1.440940000000000509e+01 3.386257172526237810e-03
4.044699999999920692e+00 1.440940000000000509e+01 2.417543322069082637e-03
4.474399999999604916e+00 1.440940000000000509e+01 5.799559190521515369e-03
4.864999999999781721e+00 1.440940000000000509e+01 6.280523072491048416e-03
5.255599999999958527e+00 1.440940000000000509e+01 3.380319346822909920e-03
5.646199999999680585e+00 1.440940000000000509e+01 3.378622825193387975e-03
6.075899999999819556e+00 1.440940000000000509e+01 4.824059253546271117e-03
6.466599999999743886e+00 1.440940000000000509e+01 4.340550589132454937e-03
6.857199999999920692e+00 1.440940000000000509e+01 2.892569378335288228e-03
7.286899999999604916e+00 1.440940000000000509e+01 5.783442235041054945e-03
7.677499999999781721e+00 1.440940000000000509e+01 3.853648881459593566e-03
8.068099999999958527e+00 1.440940000000000509e+01 5.298237048997716386e-03
8.497799999999642750e+00 1.440940000000000509e+01 3.851952359830071622e-03
8.888399999999819556e+00 1.440940000000000509e+01 4.812183602139616205e-03
9.279099999999743886e+00 1.440940000000000509e+01 5.774111366078683166e-03
9.708799999999882857e+00 1.440940000000000509e+01 4.329523198540560780e-03
1.009939999999960492e+01 1.440940000000000509e+01 3.846862794941505355e-03
-4.822500000000218279e+00 1.487809999999990396e+01 4.410956236757624521e-03
-4.392800000000079308e+00 1.487809999999990396e+01 2.448928972215242729e-03
-4.002200000000357250e+00 1.487809999999990396e+01 1.469187731166193183e-03
-3.611600000000180444e+00 1.487809999999990396e+01 5.874206142220490465e-03
-3.181900000000041473e+00 1.487809999999990396e+01 1.956937699653815525e-03
-2.791300000000319415e+00 1.487809999999990396e+01 5.377973565585257749e-03
-2.400600000000395084e+00 1.487809999999990396e+01 9.771964586047661959e-04
-1.970900000000256114e+00 1.487809999999990396e+01 2.442142885697154084e-03
-1.580300000000079308e+00 1.487809999999990396e+01 3.904544530345258838e-03
-1.189700000000357250e+00 1.487809999999990396e+01 1.952696395580009797e-03
-7.600000000002182787e-01 1.487809999999990396e+01 2.438749842438109761e-03
-3.694000000000414730e-01 1.487809999999990396e+01 3.901151487086214949e-03
2.129999999988285708e-02 1.487809999999990396e+01 1.461553383833343565e-03
4.508999999998195563e-01 1.487809999999990396e+01 2.921410246037165186e-03
8.415999999997438863e-01 1.487809999999990396e+01 2.433660277549543061e-03
1.232199999999920692e+00 1.487809999999990396e+01 1.945910309061921152e-03
1.622799999999642750e+00 1.487809999999990396e+01 4.861382729395759099e-03
2.052499999999781721e+00 1.487809999999990396e+01 4.858837946951475098e-03
2.443099999999958527e+00 1.487809999999990396e+01 3.885034531605754092e-03
2.833799999999882857e+00 1.487809999999990396e+01 2.912079377074793408e-03
3.263399999999819556e+00 1.487809999999990396e+01 4.365150152760526384e-03
3.654099999999743886e+00 1.487809999999990396e+01 3.879096705902426202e-03
4.044699999999920692e+00 1.487809999999990396e+01 1.938275961729071534e-03
4.474399999999604916e+00 1.487809999999990396e+01 1.938275961729071534e-03
4.864999999999781721e+00 1.487809999999990396e+01 5.327926177514354100e-03
5.255599999999958527e+00 1.487809999999990396e+01 4.357515805427676116e-03
5.646199999999680585e+00 1.487809999999990396e+01 4.840176209026731541e-03
6.075899999999819556e+00 1.487809999999990396e+01 2.418391582883843826e-03
6.466599999999743886e+00 1.487809999999990396e+01 2.901051986482899251e-03
6.857199999999920692e+00 1.487809999999990396e+01 5.800407451336276124e-03
7.286899999999604916e+00 1.487809999999990396e+01 3.382015868452432732e-03
7.677499999999781721e+00 1.487809999999990396e+01 5.311809222033892809e-03
8.068099999999958527e+00 1.487809999999990396e+01 2.896810682409093739e-03
8.497799999999642750e+00 1.487809999999990396e+01 3.378622825193387975e-03
8.888399999999819556e+00 1.487809999999990396e+01 2.895114160779571795e-03
9.279099999999743886e+00 1.487809999999990396e+01 2.412453757180516370e-03
9.708799999999882857e+00 1.487809999999990396e+01 2.410757235550993992e-03
1.009939999999960492e+01 1.487809999999990396e+01 5.302478353071521031e-03
