# Supplementary material for: Resonant inelastic X-ray scattering tools to count 5 f electrons of actinides and probe bond covalency
Source: Nat Commun. 2025 Feb 10;16:1221. doi: 10.1038/s41467-024-54574-7 (PMC11811144; doi:10.1038/s41467-024-54574-7)
Supplement: Supplementary file 3 — Source Data [file 41467_2024_54574_MOESM3_ESM.zip › Data_figures/Data_SI_figures/FigSI6/SI6_[U$^/mathrm{V}$O$_2$]$^{+}$-Fe $/mathrm{(5f^1)}$_WLMap.txt]

# Ein | Eout | Intensity
-4.432800000000042928e+00 -3.755599999999958527e+00 2.401476475877993011e-01
-4.276499999999941792e+00 -3.755599999999958527e+00 2.742660579372403484e-01
-4.120300000000042928e+00 -3.755599999999958527e+00 2.864331731473261367e-01
-3.963999999999941792e+00 -3.755599999999958527e+00 3.178857426574977496e-01
-3.846799999999802822e+00 -3.755599999999958527e+00 3.128794023711800598e-01
-3.690599999999903957e+00 -3.755599999999958527e+00 3.067991090610423521e-01
-3.534299999999802822e+00 -3.755599999999958527e+00 2.938496511720036786e-01
-3.378099999999903957e+00 -3.755599999999958527e+00 3.050810018425907932e-01
-3.221799999999802822e+00 -3.755599999999958527e+00 2.974784590083152658e-01
-3.065599999999903957e+00 -3.755599999999958527e+00 2.765847954182538149e-01
-2.948399999999764987e+00 -3.755599999999958527e+00 3.075694826586761743e-01
-2.792199999999866122e+00 -3.755599999999958527e+00 2.764379021475185660e-01
-2.635899999999764987e+00 -3.755599999999958527e+00 2.391672710179292283e-01
-2.479699999999866122e+00 -3.755599999999958527e+00 2.305495324681277880e-01
-2.323399999999764987e+00 -3.755599999999958527e+00 2.085884444440568586e-01
-2.167100000000118598e+00 -3.755599999999958527e+00 1.982928583129683620e-01
-2.049999999999727152e+00 -3.755599999999958527e+00 1.770281532020126780e-01
-1.893700000000080763e+00 -3.755599999999958527e+00 1.428988618695542223e-01
-1.737499999999727152e+00 -3.755599999999958527e+00 1.556187310169252491e-01
-1.581200000000080763e+00 -3.755599999999958527e+00 1.307143370866405696e-01
-1.424999999999727152e+00 -3.755599999999958527e+00 1.281137821454757519e-01
-1.268700000000080763e+00 -3.755599999999958527e+00 1.158966144135097909e-01
-1.151499999999941792e+00 -3.755599999999958527e+00 9.556332144884578661e-02
-9.953000000000429281e-01 -3.755599999999958527e+00 1.056956928346729080e-01
-8.389999999999417923e-01 -3.755599999999958527e+00 7.879028612748358029e-02
-6.828000000000429281e-01 -3.755599999999958527e+00 7.975651741943100281e-02
-5.264999999999417923e-01 -3.755599999999958527e+00 8.534499029718101148e-02
-3.703000000000429281e-01 -3.755599999999958527e+00 6.601492396672367646e-02
-2.139999999999417923e-01 -3.755599999999958527e+00 6.495729241742986826e-02
-9.679999999980282155e-02 -3.755599999999958527e+00 8.172053485407640427e-02
5.940000000009604264e-02 -3.755599999999958527e+00 5.226789002250764593e-02
2.157000000001971785e-01 -3.755599999999958527e+00 6.445132670711956058e-02
3.719000000000960426e-01 -3.755599999999958527e+00 6.189320759972270075e-02
5.282000000001971785e-01 -3.755599999999958527e+00 5.426563850450705911e-02
6.453999999998814019e-01 -3.755599999999958527e+00 5.580964999467981358e-02
8.016000000002350134e-01 -3.755599999999958527e+00 4.919074802517955924e-02
9.578000000001338776e-01 -3.755599999999958527e+00 4.207349703348120529e-02
1.114100000000235013e+00 -3.755599999999958527e+00 5.424061224356697963e-02
1.270399999999881402e+00 -3.755599999999958527e+00 4.661630744325656606e-02
1.426600000000235013e+00 -3.755599999999958527e+00 4.612339891256716368e-02
1.543799999999919237e+00 -3.755599999999958527e+00 4.861405592525598618e-02
1.700000000000272848e+00 -3.755599999999958527e+00 3.899417883954964248e-02
1.856299999999919237e+00 -3.755599999999958527e+00 4.610054884823057419e-02
2.012500000000272848e+00 -3.755599999999958527e+00 4.505815067516116129e-02
2.168799999999919237e+00 -3.755599999999958527e+00 4.760212450463536388e-02
2.325000000000272848e+00 -3.755599999999958527e+00 4.201256352858361715e-02
2.442199999999957072e+00 -3.755599999999958527e+00 5.669318581569480348e-02
2.598500000000058208e+00 -3.755599999999958527e+00 3.492142689612708073e-02
2.754699999999957072e+00 -3.755599999999958527e+00 4.299402819675544191e-02
2.911000000000058208e+00 -3.755599999999958527e+00 4.095602007759155394e-02
3.067199999999957072e+00 -3.755599999999958527e+00 3.942506576703970478e-02
3.184400000000096043e+00 -3.755599999999958527e+00 3.538278057606594057e-02
3.340700000000197178e+00 -3.755599999999958527e+00 4.095166768438457394e-02
3.496900000000096043e+00 -3.755599999999958527e+00 3.384747387230713223e-02
3.653200000000197178e+00 -3.755599999999958527e+00 3.131111673094512382e-02
3.809400000000096043e+00 -3.755599999999958527e+00 2.676721822286801458e-02
3.965700000000197178e+00 -3.755599999999958527e+00 4.090161516250442192e-02
4.121900000000096043e+00 -3.755599999999958527e+00 2.725468626204869890e-02
4.239100000000235013e+00 -3.755599999999958527e+00 3.030136150692798805e-02
4.395300000000133878e+00 -3.755599999999958527e+00 3.381591902155659662e-02
4.551600000000235013e+00 -3.755599999999958527e+00 3.280289950263422932e-02
4.707899999999881402e+00 -3.755599999999958527e+00 2.169668013674748777e-02
4.864100000000235013e+00 -3.755599999999958527e+00 2.572482004979860168e-02
5.020300000000133878e+00 -3.755599999999958527e+00 2.925569903895334709e-02
5.137500000000272848e+00 -3.755599999999958527e+00 2.874429283713432481e-02
5.293799999999919237e+00 -3.755599999999958527e+00 3.228061231779778134e-02
5.450000000000272848e+00 -3.755599999999958527e+00 2.773780190802241363e-02
5.606299999999919237e+00 -3.755599999999958527e+00 3.175614893635785030e-02
5.762500000000272848e+00 -3.755599999999958527e+00 3.125888801246147486e-02
5.918799999999919237e+00 -3.755599999999958527e+00 2.570741047697071985e-02
6.036000000000058208e+00 -3.755599999999958527e+00 2.418624905113456527e-02
6.192199999999957072e+00 -3.755599999999958527e+00 2.619814281105663570e-02
6.348500000000058208e+00 -3.755599999999958527e+00 2.569108900244457955e-02
6.504699999999957072e+00 -3.755599999999958527e+00 2.518729948873775493e-02
6.661000000000058208e+00 -3.755599999999958527e+00 2.064557717726413569e-02
6.817199999999957072e+00 -3.755599999999958527e+00 2.013417097544511342e-02
6.934400000000096043e+00 -3.755599999999958527e+00 2.164989190977255687e-02
7.090700000000197178e+00 -3.755599999999958527e+00 1.509627583837686374e-02
7.246900000000096043e+00 -3.755599999999958527e+00 2.315037946787560502e-02
7.403200000000197178e+00 -3.755599999999958527e+00 1.811574862571258687e-02
7.559400000000096043e+00 -3.755599999999958527e+00 1.810269144609167463e-02
7.715700000000197178e+00 -3.755599999999958527e+00 1.760107812898833307e-02
7.832800000000133878e+00 -3.755599999999958527e+00 1.961623618381563502e-02
7.989100000000235013e+00 -3.755599999999958527e+00 2.011349710771200006e-02
8.145399999999881402e+00 -3.755599999999958527e+00 1.709293622207453886e-02
8.301600000000235013e+00 -3.755599999999958527e+00 1.607556430994520544e-02
8.457899999999881402e+00 -3.755599999999958527e+00 2.210580509820270906e-02
8.575000000000272848e+00 -3.755599999999958527e+00 2.009282323997889363e-02
8.731299999999919237e+00 -3.755599999999958527e+00 1.707661474754839856e-02
8.887500000000272848e+00 -3.755599999999958527e+00 1.908089181935827133e-02
9.043799999999919237e+00 -3.755599999999958527e+00 2.108516889116814758e-02
9.200000000000272848e+00 -3.755599999999958527e+00 1.958468133306509942e-02
9.356299999999919237e+00 -3.755599999999958527e+00 1.506036859441935855e-02
9.473500000000058208e+00 -3.755599999999958527e+00 1.856513322433227947e-02
9.629699999999957072e+00 -3.755599999999958527e+00 1.505928049611761528e-02
9.786000000000058208e+00 -3.755599999999958527e+00 1.906239414822865144e-02
9.942199999999957072e+00 -3.755599999999958527e+00 2.356929731404650702e-02
1.009850000000005821e+01 -3.755599999999958527e+00 1.806243180892719985e-02
1.025469999999995707e+01 -3.755599999999958527e+00 2.006344458583184456e-02
1.037190000000009604e+01 -3.755599999999958527e+00 1.705050038830657755e-02
1.052820000000019718e+01 -3.755599999999958527e+00 2.206445736273648928e-02
1.068440000000009604e+01 -3.755599999999958527e+00 1.503643043178102233e-02
1.084070000000019718e+01 -3.755599999999958527e+00 2.005691599602138844e-02
1.099690000000009604e+01 -3.755599999999958527e+00 1.754014462409074840e-02
1.115320000000019718e+01 -3.755599999999958527e+00 1.553151515907390603e-02
1.127030000000013388e+01 -3.755599999999958527e+00 1.853684266848697193e-02
1.142660000000023501e+01 -3.755599999999958527e+00 2.303939344109786139e-02
1.158289999999988140e+01 -3.755599999999958527e+00 1.703091461887520919e-02
1.173910000000023501e+01 -3.755599999999958527e+00 2.003188973508130896e-02
1.189539999999988140e+01 -3.755599999999958527e+00 2.002971353847782243e-02
1.201250000000027285e+01 -3.755599999999958527e+00 1.602551178806504648e-02
1.216879999999991924e+01 -3.755599999999958527e+00 1.902213451106417319e-02
1.232500000000027285e+01 -3.755599999999958527e+00 1.551519368454776573e-02
1.248129999999991924e+01 -3.755599999999958527e+00 2.101117820664965066e-02
1.263750000000027285e+01 -3.755599999999958527e+00 1.400491324172903340e-02
1.279379999999991924e+01 -3.755599999999958527e+00 2.300675049204558079e-02
1.295000000000027285e+01 -3.755599999999958527e+00 2.050194820143411145e-02
1.306719999999995707e+01 -3.755599999999958527e+00 1.749226829881407250e-02
1.322350000000005821e+01 -3.755599999999958527e+00 1.649557025441785243e-02
1.337969999999995707e+01 -3.755599999999958527e+00 2.148450096790768121e-02
1.353600000000005821e+01 -3.755599999999958527e+00 1.797864823969301529e-02
1.369219999999995707e+01 -3.755599999999958527e+00 2.696198781887994278e-02
1.384850000000005821e+01 -3.755599999999958527e+00 1.797103155158081764e-02
1.396570000000019718e+01 -3.755599999999958527e+00 1.946825481477863773e-02
1.412190000000009604e+01 -3.755599999999958527e+00 2.195129513935525911e-02
1.427820000000019718e+01 -3.755599999999958527e+00 2.044863138464872443e-02
1.443440000000009604e+01 -3.755599999999958527e+00 2.193823795973434687e-02
1.459070000000019718e+01 -3.755599999999958527e+00 1.944431665214030325e-02
1.474690000000009604e+01 -3.755599999999958527e+00 1.745200866164959771e-02
1.486410000000023501e+01 -3.755599999999958527e+00 1.994266567433841328e-02
1.502039999999988140e+01 -3.755599999999958527e+00 2.043339800842432913e-02
1.517660000000023501e+01 -3.755599999999958527e+00 2.143227224942403919e-02
1.533289999999988140e+01 -3.755599999999958527e+00 2.192191648520821004e-02
1.548910000000023501e+01 -3.755599999999958527e+00 2.391422447569891210e-02
1.564530000000013388e+01 -3.755599999999958527e+00 2.042469322201038648e-02
1.576250000000027285e+01 -3.755599999999958527e+00 2.340499447048337636e-02
1.591879999999991924e+01 -3.755599999999958527e+00 2.042251702540689995e-02
1.607500000000027285e+01 -3.755599999999958527e+00 1.841715185529528565e-02
-4.432800000000042928e+00 -3.286900000000059663e+00 1.178236365058959456e-01
-4.276499999999941792e+00 -3.286900000000059663e+00 1.792826928832233491e-01
-4.120300000000042928e+00 -3.286900000000059663e+00 2.160974108243825520e-01
-3.963999999999941792e+00 -3.286900000000059663e+00 2.652838064563551312e-01
-3.846799999999802822e+00 -3.286900000000059663e+00 2.775281766458646548e-01
-3.690599999999903957e+00 -3.286900000000059663e+00 3.275752580345156484e-01
-3.534299999999802822e+00 -3.286900000000059663e+00 3.562379434990192717e-01
-3.378099999999903957e+00 -3.286900000000059663e+00 3.637969624012251102e-01
-3.221799999999802822e+00 -3.286900000000059663e+00 3.832358385618567231e-01
-3.065599999999903957e+00 -3.286900000000059663e+00 3.564838537152130726e-01
-2.948399999999764987e+00 -3.286900000000059663e+00 3.467899859449882771e-01
-2.792199999999866122e+00 -3.286900000000059663e+00 3.565088799761531591e-01
-2.635899999999764987e+00 -3.286900000000059663e+00 3.414365423004146471e-01
-2.479699999999866122e+00 -3.286900000000059663e+00 3.193133276293840805e-01
-2.323399999999764987e+00 -3.286900000000059663e+00 3.287362589224749887e-01
-2.167100000000118598e+00 -3.286900000000059663e+00 3.195004805372837486e-01
-2.049999999999727152e+00 -3.286900000000059663e+00 2.959921167281349130e-01
-1.893700000000080763e+00 -3.286900000000059663e+00 2.561296354437946343e-01
-1.737499999999727152e+00 -3.286900000000059663e+00 2.289641732424888276e-01
-1.581200000000080763e+00 -3.286900000000059663e+00 2.285071719557569270e-01
-1.424999999999727152e+00 -3.286900000000059663e+00 1.941885515187952438e-01
-1.268700000000080763e+00 -3.286900000000059663e+00 1.650340456219039909e-01
-1.151499999999941792e+00 -3.286900000000059663e+00 1.634367173149458285e-01
-9.953000000000429281e-01 -3.286900000000059663e+00 1.521781641868151236e-01
-8.389999999999417923e-01 -3.286900000000059663e+00 1.281910371248994596e-01
-6.828000000000429281e-01 -3.286900000000059663e+00 1.332343727534764100e-01
-5.264999999999417923e-01 -3.286900000000059663e+00 1.011006537064138983e-01
-3.703000000000429281e-01 -3.286900000000059663e+00 1.173514018429396566e-01
-2.139999999999417923e-01 -3.286900000000059663e+00 1.055792663163864359e-01
-9.679999999980282155e-02 -3.286900000000059663e+00 9.944021569795467863e-02
5.940000000009604264e-02 -3.286900000000059663e+00 9.435117994070453540e-02
2.157000000001971785e-01 -3.286900000000059663e+00 8.255728244811647021e-02
3.719000000000960426e-01 -3.286900000000059663e+00 7.494929912233219693e-02
5.282000000001971785e-01 -3.286900000000059663e+00 7.438239990712429417e-02
6.453999999998814019e-01 -3.286900000000059663e+00 8.406973908753868907e-02
8.016000000002350134e-01 -3.286900000000059663e+00 7.387534609851223455e-02
9.578000000001338776e-01 -3.286900000000059663e+00 6.414665918263162681e-02
1.114100000000235013e+00 -3.286900000000059663e+00 5.549627768377794063e-02
1.270399999999881402e+00 -3.286900000000059663e+00 5.494569994309619204e-02
1.426600000000235013e+00 -3.286900000000059663e+00 6.155807332278598332e-02
1.543799999999919237e+00 -3.286900000000059663e+00 5.749184996917387769e-02
1.700000000000272848e+00 -3.286900000000059663e+00 5.542772749076815830e-02
1.856299999999919237e+00 -3.286900000000059663e+00 6.051458705141483235e-02
2.012500000000272848e+00 -3.286900000000059663e+00 5.595110277390634435e-02
2.168799999999919237e+00 -3.286900000000059663e+00 4.980769976226762097e-02
2.325000000000272848e+00 -3.286900000000059663e+00 5.134735885923340237e-02
2.442199999999957072e+00 -3.286900000000059663e+00 4.828327404152623487e-02
2.598500000000058208e+00 -3.286900000000059663e+00 6.300415596580190292e-02
2.754699999999957072e+00 -3.286900000000059663e+00 5.335490022594850668e-02
2.911000000000058208e+00 -3.286900000000059663e+00 4.569686437828406750e-02
3.067199999999957072e+00 -3.286900000000059663e+00 4.622350395632748854e-02
3.184400000000096043e+00 -3.286900000000059663e+00 5.025817245918905857e-02
3.340700000000197178e+00 -3.286900000000059663e+00 5.074890479327497095e-02
3.496900000000096043e+00 -3.286900000000059663e+00 4.670444340569771674e-02
3.653200000000197178e+00 -3.286900000000059663e+00 4.720061623129234718e-02
3.809400000000096043e+00 -3.286900000000059663e+00 3.450359714825791679e-02
3.965700000000197178e+00 -3.286900000000059663e+00 5.072279043403314647e-02
4.121900000000096043e+00 -3.286900000000059663e+00 4.158385279769703097e-02
4.239100000000235013e+00 -3.286900000000059663e+00 3.601061329617142454e-02
4.395300000000133878e+00 -3.286900000000059663e+00 2.687493995474053363e-02
4.551600000000235013e+00 -3.286900000000059663e+00 3.801053797477432078e-02
4.707899999999881402e+00 -3.286900000000059663e+00 3.092048944061952589e-02
4.864100000000235013e+00 -3.286900000000059663e+00 3.342964412443796829e-02
5.020300000000133878e+00 -3.286900000000059663e+00 3.748063410182567862e-02
5.137500000000272848e+00 -3.286900000000059663e+00 2.886289555202426610e-02
5.293799999999919237e+00 -3.286900000000059663e+00 2.733520553637765541e-02
5.450000000000272848e+00 -3.286900000000059663e+00 3.189433742067915994e-02
5.606299999999919237e+00 -3.286900000000059663e+00 4.047399252991958074e-02
5.762500000000272848e+00 -3.286900000000059663e+00 2.833952026888607659e-02
5.918799999999919237e+00 -3.286900000000059663e+00 3.189433742067915994e-02
6.036000000000058208e+00 -3.286900000000059663e+00 2.884548597919638774e-02
6.192199999999957072e+00 -3.286900000000059663e+00 3.289321166167887001e-02
6.348500000000058208e+00 -3.286900000000059663e+00 3.389970259079077425e-02
6.504699999999957072e+00 -3.286900000000059663e+00 2.934057070648926971e-02
6.661000000000058208e+00 -3.286900000000059663e+00 2.427438501357571596e-02
6.817199999999957072e+00 -3.286900000000059663e+00 2.578140116148922023e-02
6.934400000000096043e+00 -3.286900000000059663e+00 2.982912684397169903e-02
7.090700000000197178e+00 -3.286900000000059663e+00 3.184972539030771210e-02
7.246900000000096043e+00 -3.286900000000059663e+00 3.384747387230713223e-02
7.403200000000197178e+00 -3.286900000000059663e+00 2.426241593225654525e-02
7.559400000000096043e+00 -3.286900000000059663e+00 3.183231581747982680e-02
7.715700000000197178e+00 -3.286900000000059663e+00 2.929269438121259728e-02
7.832800000000133878e+00 -3.286900000000059663e+00 2.020272116845489574e-02
7.989100000000235013e+00 -3.286900000000059663e+00 2.877911198279008848e-02
8.145399999999881402e+00 -3.286900000000059663e+00 3.028939242560882081e-02
8.301600000000235013e+00 -3.286900000000059663e+00 1.261867600530895868e-02
8.457899999999881402e+00 -3.286900000000059663e+00 2.775521148085029546e-02
8.575000000000272848e+00 -3.286900000000059663e+00 1.968043398361844776e-02
8.731299999999919237e+00 -3.286900000000059663e+00 2.976275284756539977e-02
8.887500000000272848e+00 -3.286900000000059663e+00 2.471832912068669744e-02
9.043799999999919237e+00 -3.286900000000059663e+00 2.471506482578146938e-02
9.200000000000272848e+00 -3.286900000000059663e+00 2.773236141651370251e-02
9.356299999999919237e+00 -3.286900000000059663e+00 2.168035866222135094e-02
9.473500000000058208e+00 -3.286900000000059663e+00 2.318846290843659674e-02
9.629699999999957072e+00 -3.286900000000059663e+00 2.620684759747057835e-02
9.786000000000058208e+00 -3.286900000000059663e+00 2.167056577750566676e-02
9.942199999999957072e+00 -3.286900000000059663e+00 2.720463374016854341e-02
1.009850000000005821e+01 -3.286900000000059663e+00 2.267379241171234641e-02
1.025469999999995707e+01 -3.286900000000059663e+00 2.368463573403122371e-02
1.037190000000009604e+01 -3.286900000000059663e+00 2.165533240128127146e-02
1.052820000000019718e+01 -3.286900000000059663e+00 2.417863236302236415e-02
1.068440000000009604e+01 -3.286900000000059663e+00 2.164771571316907034e-02
1.084070000000019718e+01 -3.286900000000059663e+00 2.315690805768606114e-02
1.099690000000009604e+01 -3.286900000000059663e+00 1.862606672922986414e-02
1.115320000000019718e+01 -3.286900000000059663e+00 2.113522141304830654e-02
1.127030000000013388e+01 -3.286900000000059663e+00 1.760216622729007807e-02
1.142660000000023501e+01 -3.286900000000059663e+00 2.011567330431549006e-02
1.158289999999988140e+01 -3.286900000000059663e+00 1.961950047872086308e-02
1.173910000000023501e+01 -3.286900000000059663e+00 2.413946082415963090e-02
1.189539999999988140e+01 -3.286900000000059663e+00 2.513289457365062637e-02
1.201250000000027285e+01 -3.286900000000059663e+00 2.412749174284046366e-02
1.216879999999991924e+01 -3.286900000000059663e+00 2.261938749662521786e-02
1.232500000000027285e+01 -3.286900000000059663e+00 1.909503709728092857e-02
1.248129999999991924e+01 -3.286900000000059663e+00 3.114246149417502357e-02
1.263750000000027285e+01 -3.286900000000059663e+00 2.311011983071113024e-02
1.279379999999991924e+01 -3.286900000000059663e+00 2.459972640579675268e-02
1.295000000000027285e+01 -3.286900000000059663e+00 2.863439490865832271e-02
1.306719999999995707e+01 -3.286900000000059663e+00 1.756408278672908635e-02
1.322350000000005821e+01 -3.286900000000059663e+00 2.559424825358949315e-02
1.337969999999995707e+01 -3.286900000000059663e+00 2.207098595254694540e-02
1.353600000000005821e+01 -3.286900000000059663e+00 2.056070550972821306e-02
1.369219999999995707e+01 -3.286900000000059663e+00 2.507413726535652823e-02
1.384850000000005821e+01 -3.286900000000059663e+00 2.106231882683155116e-02
1.396570000000019718e+01 -3.286900000000059663e+00 2.956580705494999198e-02
1.412190000000009604e+01 -3.286900000000059663e+00 2.356276872423605090e-02
1.427820000000019718e+01 -3.286900000000059663e+00 2.303939344109786139e-02
1.443440000000009604e+01 -3.286900000000059663e+00 2.554093143680410266e-02
1.459070000000019718e+01 -3.286900000000059663e+00 3.004674650432022018e-02
1.474690000000009604e+01 -3.286900000000059663e+00 2.253233963248580524e-02
1.486410000000023501e+01 -3.286900000000059663e+00 2.103185207438275708e-02
1.502039999999988140e+01 -3.286900000000059663e+00 2.503278952989030498e-02
1.517660000000023501e+01 -3.286900000000059663e+00 2.151605581865821681e-02
1.533289999999988140e+01 -3.286900000000059663e+00 2.850817550565618030e-02
1.548910000000023501e+01 -3.286900000000059663e+00 2.400562473304529085e-02
1.564530000000013388e+01 -3.286900000000059663e+00 2.701095224245835674e-02
1.576250000000027285e+01 -3.286900000000059663e+00 2.450288565694165935e-02
1.591879999999991924e+01 -3.286900000000059663e+00 2.500014658083802785e-02
1.607500000000027285e+01 -3.286900000000059663e+00 2.950704974665588690e-02
-4.432800000000042928e+00 -2.739999999999781721e+00 5.296536103392465028e-02
-4.276499999999941792e+00 -2.739999999999781721e+00 8.074124638250806951e-02
-4.120300000000042928e+00 -2.739999999999781721e+00 1.044226178216340478e-01
-3.963999999999941792e+00 -2.739999999999781721e+00 1.484993038286233913e-01
-3.846799999999802822e+00 -2.739999999999781721e+00 1.886762455221672463e-01
-3.690599999999903957e+00 -2.739999999999781721e+00 2.400170757915901509e-01
-3.534299999999802822e+00 -2.739999999999781721e+00 2.872808017243836387e-01
-3.378099999999903957e+00 -2.739999999999781721e+00 3.849125980448420692e-01
-3.221799999999802822e+00 -2.739999999999781721e+00 4.048857304716292904e-01
-3.065599999999903957e+00 -2.739999999999781721e+00 4.392859582812216335e-01
-2.948399999999764987e+00 -2.739999999999781721e+00 4.582286616162586368e-01
-2.792199999999866122e+00 -2.739999999999781721e+00 4.315212887999864133e-01
-2.635899999999764987e+00 -2.739999999999781721e+00 4.310066183032622011e-01
-2.479699999999866122e+00 -2.739999999999781721e+00 4.317846085890081342e-01
-2.323399999999764987e+00 -2.739999999999781721e+00 4.097060059483489947e-01
-2.167100000000118598e+00 -2.739999999999781721e+00 4.096135175927008709e-01
-2.049999999999727152e+00 -2.739999999999781721e+00 3.778758663274726648e-01
-1.893700000000080763e+00 -2.739999999999781721e+00 3.711775331819451851e-01
-1.737499999999727152e+00 -2.739999999999781721e+00 3.372680377064387613e-01
-1.581200000000080763e+00 -2.739999999999781721e+00 3.398881784170348919e-01
-1.424999999999727152e+00 -2.739999999999781721e+00 3.086205856181594709e-01
-1.268700000000080763e+00 -2.739999999999781721e+00 3.007199038492064935e-01
-1.151499999999941792e+00 -2.739999999999781721e+00 2.551253207112861854e-01
-9.953000000000429281e-01 -2.739999999999781721e+00 2.151311795324351295e-01
-8.389999999999417923e-01 -2.739999999999781721e+00 2.099268053552002522e-01
-6.828000000000429281e-01 -2.739999999999781721e+00 1.849418921505866231e-01
-5.264999999999417923e-01 -2.739999999999781721e+00 1.689609923928930280e-01
-3.703000000000429281e-01 -2.739999999999781721e+00 1.848276418289036549e-01
-2.139999999999417923e-01 -2.739999999999781721e+00 1.694212579745301428e-01
-9.679999999980282155e-02 -2.739999999999781721e+00 1.585707417095529037e-01
5.940000000009604264e-02 -2.739999999999781721e+00 1.473437434321727413e-01
2.157000000001971785e-01 -2.739999999999781721e+00 1.278972505834289342e-01
3.719000000000960426e-01 -2.739999999999781721e+00 1.150957740634272475e-01
5.282000000001971785e-01 -2.739999999999781721e+00 1.099218666386411608e-01
6.453999999998814019e-01 -2.739999999999781721e+00 1.078229250145796847e-01
8.016000000002350134e-01 -2.739999999999781721e+00 1.017078125587862619e-01
9.578000000001338776e-01 -2.739999999999781721e+00 9.911378620743190038e-02
1.114100000000235013e+00 -2.739999999999781721e+00 9.241545306190444842e-02
1.270399999999881402e+00 -2.739999999999781721e+00 8.782476632685239093e-02
1.426600000000235013e+00 -2.739999999999781721e+00 8.729486245390376264e-02
1.543799999999919237e+00 -2.739999999999781721e+00 7.551075784603136776e-02
1.700000000000272848e+00 -2.739999999999781721e+00 6.991902067337614490e-02
1.856299999999919237e+00 -2.739999999999781721e+00 5.917622614027141792e-02
2.012500000000272848e+00 -2.739999999999781721e+00 6.632285578611683829e-02
2.168799999999919237e+00 -2.739999999999781721e+00 7.243905634021199913e-02
2.325000000000272848e+00 -2.739999999999781721e+00 7.493188954950430469e-02
2.442199999999957072e+00 -2.739999999999781721e+00 6.527828141644392845e-02
2.598500000000058208e+00 -2.739999999999781721e+00 5.913052601159823202e-02
2.754699999999957072e+00 -2.739999999999781721e+00 6.267881457358086272e-02
2.911000000000058208e+00 -2.739999999999781721e+00 6.113153878850288020e-02
3.067199999999957072e+00 -2.739999999999781721e+00 6.367333642137359973e-02
3.184400000000096043e+00 -2.739999999999781721e+00 6.113915547661508132e-02
3.340700000000197178e+00 -2.739999999999781721e+00 5.346697435102799184e-02
3.496900000000096043e+00 -2.739999999999781721e+00 6.007281914090732700e-02
3.653200000000197178e+00 -2.739999999999781721e+00 6.059075393253680192e-02
3.809400000000096043e+00 -2.739999999999781721e+00 5.700438192999318643e-02
3.965700000000197178e+00 -2.739999999999781721e+00 5.393920901398428086e-02
4.121900000000096043e+00 -2.739999999999781721e+00 5.238975703230281528e-02
4.239100000000235013e+00 -2.739999999999781721e+00 5.747117610144076433e-02
4.395300000000133878e+00 -2.739999999999781721e+00 4.628987795273378780e-02
4.551600000000235013e+00 -2.739999999999781721e+00 5.441797226675102600e-02
4.707899999999881402e+00 -2.739999999999781721e+00 3.915195309330231355e-02
4.864100000000235013e+00 -2.739999999999781721e+00 3.914977689669883049e-02
5.020300000000133878e+00 -2.739999999999781721e+00 4.879576834164699867e-02
5.137500000000272848e+00 -2.739999999999781721e+00 4.318553349786214551e-02
5.293799999999919237e+00 -2.739999999999781721e+00 4.418331964056010364e-02
5.450000000000272848e+00 -2.739999999999781721e+00 3.556884538566392612e-02
5.606299999999919237e+00 -2.739999999999781721e+00 4.114861347699998867e-02
5.762500000000272848e+00 -2.739999999999781721e+00 4.113773249398256643e-02
5.918799999999919237e+00 -2.739999999999781721e+00 3.758182724388773460e-02
6.036000000000058208e+00 -2.739999999999781721e+00 2.945373292987049987e-02
6.192199999999957072e+00 -2.739999999999781721e+00 3.501935574328391559e-02
6.348500000000058208e+00 -2.739999999999781721e+00 3.654704575893052976e-02
6.504699999999957072e+00 -2.739999999999781721e+00 4.112576341266339919e-02
6.661000000000058208e+00 -2.739999999999781721e+00 4.059368334311126703e-02
6.817199999999957072e+00 -2.739999999999781721e+00 3.907469811387859204e-02
6.934400000000096043e+00 -2.739999999999781721e+00 3.957304713607670554e-02
7.090700000000197178e+00 -2.739999999999781721e+00 4.617671572935255070e-02
7.246900000000096043e+00 -2.739999999999781721e+00 3.601822998428361872e-02
7.403200000000197178e+00 -2.739999999999781721e+00 3.347860854801638919e-02
7.559400000000096043e+00 -2.739999999999781721e+00 2.688146854455098975e-02
7.715700000000197178e+00 -2.739999999999781721e+00 3.347207995820593307e-02
7.832800000000133878e+00 -2.739999999999781721e+00 2.991726280641285318e-02
7.989100000000235013e+00 -2.739999999999781721e+00 2.840807046189585891e-02
8.145399999999881402e+00 -2.739999999999781721e+00 3.497365561461072275e-02
8.301600000000235013e+00 -2.739999999999781721e+00 2.584342276468854643e-02
8.457899999999881402e+00 -2.739999999999781721e+00 2.736784848542993601e-02
8.575000000000272848e+00 -2.739999999999781721e+00 2.836781082473138413e-02
8.731299999999919237e+00 -2.739999999999781721e+00 3.292585461073114367e-02
8.887500000000272848e+00 -2.739999999999781721e+00 1.975224847153345814e-02
9.043799999999919237e+00 -2.739999999999781721e+00 2.937647795044677490e-02
9.200000000000272848e+00 -2.739999999999781721e+00 3.392690504833434373e-02
9.356299999999919237e+00 -2.739999999999781721e+00 2.985959359642048963e-02
9.473500000000058208e+00 -2.739999999999781721e+00 3.239268644287727344e-02
9.629699999999957072e+00 -2.739999999999781721e+00 2.631456932934309392e-02
9.786000000000058208e+00 -2.739999999999781721e+00 2.579772263601535706e-02
9.942199999999957072e+00 -2.739999999999781721e+00 2.427764930848094402e-02
1.009850000000005821e+01 -2.739999999999781721e+00 3.489857683179048431e-02
1.025469999999995707e+01 -2.739999999999781721e+00 3.135137636810959860e-02
1.037190000000009604e+01 -2.739999999999781721e+00 2.680312546682551977e-02
1.052820000000019718e+01 -2.739999999999781721e+00 2.678353969739415488e-02
1.068440000000009604e+01 -2.739999999999781721e+00 3.335565343991947485e-02
1.084070000000019718e+01 -2.739999999999781721e+00 2.527108305797193949e-02
1.099690000000009604e+01 -2.739999999999781721e+00 2.829055584530765916e-02
1.115320000000019718e+01 -2.739999999999781721e+00 2.475314826634245763e-02
1.127030000000013388e+01 -2.739999999999781721e+00 3.382571190627227387e-02
1.142660000000023501e+01 -2.739999999999781721e+00 2.828293915719546150e-02
1.158289999999988140e+01 -2.739999999999781721e+00 2.323198684050630305e-02
1.173910000000023501e+01 -2.739999999999781721e+00 2.977036953567760089e-02
1.189539999999988140e+01 -2.739999999999781721e+00 2.422433249169555353e-02
1.201250000000027285e+01 -2.739999999999781721e+00 2.118962632813543509e-02
1.216879999999991924e+01 -2.739999999999781721e+00 2.572482004979860168e-02
1.232500000000027285e+01 -2.739999999999781721e+00 2.471180053087624132e-02
1.248129999999991924e+01 -2.739999999999781721e+00 3.478106221520228108e-02
1.263750000000027285e+01 -2.739999999999781721e+00 3.629243075632275495e-02
1.279379999999991924e+01 -2.739999999999781721e+00 2.721551472318596912e-02
1.295000000000027285e+01 -2.739999999999781721e+00 2.569217710074632455e-02
1.306719999999995707e+01 -2.739999999999781721e+00 2.569326519904806955e-02
1.322350000000005821e+01 -2.739999999999781721e+00 3.021648983939206543e-02
1.337969999999995707e+01 -2.739999999999781721e+00 2.819262699815082429e-02
1.353600000000005821e+01 -2.739999999999781721e+00 2.366940235780682841e-02
1.369219999999995707e+01 -2.739999999999781721e+00 2.717416698771974934e-02
1.384850000000005821e+01 -2.739999999999781721e+00 3.068654830574486791e-02
1.396570000000019718e+01 -2.739999999999781721e+00 3.572335534451137606e-02
1.412190000000009604e+01 -2.739999999999781721e+00 2.464869082937517011e-02
1.427820000000019718e+01 -2.739999999999781721e+00 2.614482599427124521e-02
1.443440000000009604e+01 -2.739999999999781721e+00 3.065825774989956384e-02
1.459070000000019718e+01 -2.739999999999781721e+00 2.763660876596035418e-02
1.474690000000009604e+01 -2.739999999999781721e+00 3.516189662081219136e-02
1.486410000000023501e+01 -2.739999999999781721e+00 2.763225637275338459e-02
1.502039999999988140e+01 -2.739999999999781721e+00 2.511222070591751648e-02
1.517660000000023501e+01 -2.739999999999781721e+00 2.510025162459834924e-02
1.533289999999988140e+01 -2.739999999999781721e+00 2.860936864771823976e-02
1.548910000000023501e+01 -2.739999999999781721e+00 2.409702499039166959e-02
1.564530000000013388e+01 -2.739999999999781721e+00 2.809796244589922096e-02
1.576250000000027285e+01 -2.739999999999781721e+00 2.909683668689892408e-02
1.591879999999991924e+01 -2.739999999999781721e+00 3.210542849121722497e-02
1.607500000000027285e+01 -2.739999999999781721e+00 3.912801493066397213e-02
-4.432800000000042928e+00 -2.271200000000135333e+00 3.096074907778400762e-02
-4.276499999999941792e+00 -2.271200000000135333e+00 3.456344255485375994e-02
-4.120300000000042928e+00 -2.271200000000135333e+00 5.107315808719426614e-02
-3.963999999999941792e+00 -2.271200000000135333e+00 5.878342265334235428e-02
-3.846799999999802822e+00 -2.271200000000135333e+00 9.180502991462684281e-02
-3.690599999999903957e+00 -2.271200000000135333e+00 1.180989253762368130e-01
-3.534299999999802822e+00 -2.271200000000135333e+00 1.660503294357315585e-01
-3.378099999999903957e+00 -2.271200000000135333e+00 2.391825043941536166e-01
-3.221799999999802822e+00 -2.271200000000135333e+00 2.911500792853802810e-01
-3.065599999999903957e+00 -2.271200000000135333e+00 3.518888145869540907e-01
-2.948399999999764987e+00 -2.271200000000135333e+00 4.250579848876353539e-01
-2.792199999999866122e+00 -2.271200000000135333e+00 4.797751841873656442e-01
-2.635899999999764987e+00 -2.271200000000135333e+00 5.378241404870316433e-01
-2.479699999999866122e+00 -2.271200000000135333e+00 5.779738797230319358e-01
-2.323399999999764987e+00 -2.271200000000135333e+00 5.485614945286277910e-01
-2.167100000000118598e+00 -2.271200000000135333e+00 5.300366209414598684e-01
-2.049999999999727152e+00 -2.271200000000135333e+00 5.258137114323968575e-01
-1.893700000000080763e+00 -2.271200000000135333e+00 4.948692838291390284e-01
-1.737499999999727152e+00 -2.271200000000135333e+00 4.769374238164209023e-01
-1.581200000000080763e+00 -2.271200000000135333e+00 4.596693037677658245e-01
-1.424999999999727152e+00 -2.271200000000135333e+00 4.776533924989675439e-01
-1.268700000000080763e+00 -2.271200000000135333e+00 4.355407239266236297e-01
-1.151499999999941792e+00 -2.271200000000135333e+00 4.332306912320240677e-01
-9.953000000000429281e-01 -2.271200000000135333e+00 3.603357217033819060e-01
-8.389999999999417923e-01 -2.271200000000135333e+00 3.462720511533587953e-01
-6.828000000000429281e-01 -2.271200000000135333e+00 3.395671894180208872e-01
-5.264999999999417923e-01 -2.271200000000135333e+00 3.245546971488781907e-01
-3.703000000000429281e-01 -2.271200000000135333e+00 2.464042128228192685e-01
-2.139999999999417923e-01 -2.271200000000135333e+00 2.524170440382488834e-01
-9.679999999980282155e-02 -2.271200000000135333e+00 2.267564217882530597e-01
5.940000000009604264e-02 -2.271200000000135333e+00 2.086863732912136726e-01
2.157000000001971785e-01 -2.271200000000135333e+00 1.896294196344937566e-01
3.719000000000960426e-01 -2.271200000000135333e+00 2.013645598187877306e-01
5.282000000001971785e-01 -2.271200000000135333e+00 1.997541743322086560e-01
6.453999999998814019e-01 -2.271200000000135333e+00 1.736931319071716162e-01
8.016000000002350134e-01 -2.271200000000135333e+00 1.585348344655954089e-01
9.578000000001338776e-01 -2.271200000000135333e+00 1.435898042911607497e-01
1.114100000000235013e+00 -2.271200000000135333e+00 1.302148999661406903e-01
1.270399999999881402e+00 -2.271200000000135333e+00 1.347631508674247969e-01
1.426600000000235013e+00 -2.271200000000135333e+00 1.127411293384562446e-01
1.543799999999919237e+00 -2.271200000000135333e+00 1.116617358231275919e-01
1.700000000000272848e+00 -2.271200000000135333e+00 9.937819409475535937e-02
1.856299999999919237e+00 -2.271200000000135333e+00 9.632063786685864104e-02
2.012500000000272848e+00 -2.271200000000135333e+00 8.706092131902909426e-02
2.168799999999919237e+00 -2.271200000000135333e+00 1.050014861181611109e-01
2.325000000000272848e+00 -2.271200000000135333e+00 8.088705155494156640e-02
2.442199999999957072e+00 -2.271200000000135333e+00 8.444948539484685435e-02
2.598500000000058208e+00 -2.271200000000135333e+00 7.828432041717325873e-02
2.754699999999957072e+00 -2.271200000000135333e+00 7.727565329145787143e-02
2.911000000000058208e+00 -2.271200000000135333e+00 6.600186678710276422e-02
3.067199999999957072e+00 -2.271200000000135333e+00 7.617885020330132650e-02
3.184400000000096043e+00 -2.271200000000135333e+00 6.697680286546413286e-02
3.340700000000197178e+00 -2.271200000000135333e+00 8.023310447559425795e-02
3.496900000000096043e+00 -2.271200000000135333e+00 6.846749753885150724e-02
3.653200000000197178e+00 -2.271200000000135333e+00 7.101147136832570983e-02
3.809400000000096043e+00 -2.271200000000135333e+00 7.049897706820494603e-02
3.965700000000197178e+00 -2.271200000000135333e+00 7.101147136832570983e-02
4.121900000000096043e+00 -2.271200000000135333e+00 7.456520042181705166e-02
4.239100000000235013e+00 -2.271200000000135333e+00 6.330773539198808475e-02
4.395300000000133878e+00 -2.271200000000135333e+00 7.350974506912671957e-02
4.551600000000235013e+00 -2.271200000000135333e+00 6.994187073771272745e-02
4.707899999999881402e+00 -2.271200000000135333e+00 7.146303216354889243e-02
4.864100000000235013e+00 -2.271200000000135333e+00 5.816864711285777562e-02
5.020300000000133878e+00 -2.271200000000135333e+00 6.224031095797859237e-02
5.137500000000272848e+00 -2.271200000000135333e+00 5.814253275361595114e-02
5.293799999999919237e+00 -2.271200000000135333e+00 5.561270420206439885e-02
5.450000000000272848e+00 -2.271200000000135333e+00 5.304370411165011678e-02
5.606299999999919237e+00 -2.271200000000135333e+00 5.506103836308089833e-02
5.762500000000272848e+00 -2.271200000000135333e+00 6.170170229861600408e-02
5.918799999999919237e+00 -2.271200000000135333e+00 4.486120488254574656e-02
6.036000000000058208e+00 -2.271200000000135333e+00 5.658655218212402943e-02
6.192199999999957072e+00 -2.271200000000135333e+00 4.382098290607981672e-02
6.348500000000058208e+00 -2.271200000000135333e+00 5.247789299474396596e-02
6.504699999999957072e+00 -2.271200000000135333e+00 4.074492900705348891e-02
6.661000000000058208e+00 -2.271200000000135333e+00 4.940401529232111427e-02
6.817199999999957072e+00 -2.271200000000135333e+00 4.480135947594990342e-02
6.934400000000096043e+00 -2.271200000000135333e+00 5.042465149935567575e-02
7.090700000000197178e+00 -2.271200000000135333e+00 4.786544429365707787e-02
7.246900000000096043e+00 -2.271200000000135333e+00 4.430518665035527992e-02
7.403200000000197178e+00 -2.271200000000135333e+00 4.734750950202759601e-02
7.559400000000096043e+00 -2.271200000000135333e+00 3.613574460087182194e-02
7.715700000000197178e+00 -2.271200000000135333e+00 4.378616376042406000e-02
7.832800000000133878e+00 -2.271200000000135333e+00 4.427580799620822738e-02
7.989100000000235013e+00 -2.271200000000135333e+00 3.358088978838019018e-02
8.145399999999881402e+00 -2.271200000000135333e+00 3.968838555606141877e-02
8.301600000000235013e+00 -2.271200000000135333e+00 3.813458118117298012e-02
8.457899999999881402e+00 -2.271200000000135333e+00 3.815090265569912042e-02
8.575000000000272848e+00 -2.271200000000135333e+00 3.609983735691431328e-02
8.731299999999919237e+00 -2.271200000000135333e+00 4.523115830513823460e-02
8.887500000000272848e+00 -2.271200000000135333e+00 3.556775728736218112e-02
9.043799999999919237e+00 -2.271200000000135333e+00 3.100100871494848240e-02
9.200000000000272848e+00 -2.271200000000135333e+00 3.455473776843982076e-02
9.356299999999919237e+00 -2.271200000000135333e+00 3.099230392853454322e-02
9.473500000000058208e+00 -2.271200000000135333e+00 3.859702295941358496e-02
9.629699999999957072e+00 -2.271200000000135333e+00 3.708021392678439998e-02
9.786000000000058208e+00 -2.271200000000135333e+00 4.112902770756862031e-02
9.942199999999957072e+00 -2.271200000000135333e+00 4.265454152661175141e-02
1.009850000000005821e+01 -2.271200000000135333e+00 2.386199575721526661e-02
1.025469999999995707e+01 -2.271200000000135333e+00 2.893471003993927995e-02
1.037190000000009604e+01 -2.271200000000135333e+00 3.754809619653371594e-02
1.052820000000019718e+01 -2.271200000000135333e+00 3.449380426354223955e-02
1.068440000000009604e+01 -2.271200000000135333e+00 3.194874233576628503e-02
1.084070000000019718e+01 -2.271200000000135333e+00 3.653834097251658364e-02
1.099690000000009604e+01 -2.271200000000135333e+00 3.752851042710234758e-02
1.115320000000019718e+01 -2.271200000000135333e+00 2.738090566505084131e-02
1.127030000000013388e+01 -2.271200000000135333e+00 3.244273896475742547e-02
1.142660000000023501e+01 -2.271200000000135333e+00 3.040473084559353750e-02
1.158289999999988140e+01 -2.271200000000135333e+00 3.446660180599867007e-02
1.173910000000023501e+01 -2.271200000000135333e+00 3.192262797652446055e-02
1.189539999999988140e+01 -2.271200000000135333e+00 3.190957079690355525e-02
1.201250000000027285e+01 -2.271200000000135333e+00 3.747845790522219556e-02
1.216879999999991924e+01 -2.271200000000135333e+00 3.493774837065321409e-02
1.232500000000027285e+01 -2.271200000000135333e+00 3.442198977562722223e-02
1.248129999999991924e+01 -2.271200000000135333e+00 3.440349210449759887e-02
1.263750000000027285e+01 -2.271200000000135333e+00 3.339700117538568769e-02
1.279379999999991924e+01 -2.271200000000135333e+00 2.934709929629972583e-02
1.295000000000027285e+01 -2.271200000000135333e+00 3.388229301796288895e-02
1.306719999999995707e+01 -2.271200000000135333e+00 3.286927349904052859e-02
1.322350000000005821e+01 -2.271200000000135333e+00 2.476946974086859793e-02
1.337969999999995707e+01 -2.271200000000135333e+00 2.878999296580751419e-02
1.353600000000005821e+01 -2.271200000000135333e+00 3.638709530857436175e-02
1.369219999999995707e+01 -2.271200000000135333e+00 3.537842818285896751e-02
1.384850000000005821e+01 -2.271200000000135333e+00 2.726556724506613155e-02
1.396570000000019718e+01 -2.271200000000135333e+00 3.587460100845359795e-02
1.412190000000009604e+01 -2.271200000000135333e+00 3.484308381840160729e-02
1.427820000000019718e+01 -2.271200000000135333e+00 2.776391626726423811e-02
1.443440000000009604e+01 -2.271200000000135333e+00 3.836416992284066851e-02
1.459070000000019718e+01 -2.271200000000135333e+00 4.439876310430514172e-02
1.474690000000009604e+01 -2.271200000000135333e+00 3.582563658487517705e-02
1.486410000000023501e+01 -2.271200000000135333e+00 3.884402127390915865e-02
1.502039999999988140e+01 -2.271200000000135333e+00 4.084721024741728990e-02
1.517660000000023501e+01 -2.271200000000135333e+00 3.578972934091767533e-02
1.533289999999988140e+01 -2.271200000000135333e+00 4.331066480256254292e-02
1.548910000000023501e+01 -2.271200000000135333e+00 3.174635605164216612e-02
1.564530000000013388e+01 -2.271200000000135333e+00 3.929558206913234125e-02
1.576250000000027285e+01 -2.271200000000135333e+00 4.179929626144206212e-02
1.591879999999991924e+01 -2.271200000000135333e+00 3.574402921224448942e-02
1.607500000000027285e+01 -2.271200000000135333e+00 4.632904949159651758e-02
-4.432800000000042928e+00 -1.802499999999781721e+00 1.501793276065139723e-02
-4.276499999999941792e+00 -1.802499999999781721e+00 2.330924181993002456e-02
-4.120300000000042928e+00 -1.802499999999781721e+00 2.381738372684382224e-02
-3.963999999999941792e+00 -1.802499999999781721e+00 3.574076491733925443e-02
-3.846799999999802822e+00 -1.802499999999781721e+00 4.296900193581536243e-02
-3.690599999999903957e+00 -1.802499999999781721e+00 5.384889685493964018e-02
-3.534299999999802822e+00 -1.802499999999781721e+00 7.454887894729091136e-02
-3.378099999999903957e+00 -1.802499999999781721e+00 1.102635295053883552e-01
-3.221799999999802822e+00 -1.802499999999781721e+00 1.423363150475532857e-01
-3.065599999999903957e+00 -1.802499999999781721e+00 1.982515105775021491e-01
-2.948399999999764987e+00 -1.802499999999781721e+00 2.680051403090134010e-01
-2.792199999999866122e+00 -1.802499999999781721e+00 3.434299383892071011e-01
-2.635899999999764987e+00 -1.802499999999781721e+00 4.150910044436731394e-01
-2.479699999999866122e+00 -1.802499999999781721e+00 5.050527958351480606e-01
-2.323399999999764987e+00 -1.802499999999781721e+00 5.736758914311487212e-01
-2.167100000000118598e+00 -1.802499999999781721e+00 5.988631909198864900e-01
-2.049999999999727152e+00 -1.802499999999781721e+00 6.605551003337868377e-01
-1.893700000000080763e+00 -1.802499999999781721e+00 6.443478761293307544e-01
-1.737499999999727152e+00 -1.802499999999781721e+00 6.458026635587605924e-01
-1.581200000000080763e+00 -1.802499999999781721e+00 6.418017261032530341e-01
-1.424999999999727152e+00 -1.802499999999781721e+00 6.260068911551573967e-01
-1.268700000000080763e+00 -1.802499999999781721e+00 6.062339688158908668e-01
-1.151499999999941792e+00 -1.802499999999781721e+00 6.501343828979979644e-01
-9.953000000000429281e-01 -1.802499999999781721e+00 5.711003627509240177e-01
-8.389999999999417923e-01 -1.802499999999781721e+00 5.399829275176890597e-01
-6.828000000000429281e-01 -1.802499999999781721e+00 5.037895137068247875e-01
-5.264999999999417923e-01 -1.802499999999781721e+00 5.020126491800791513e-01
-3.703000000000429281e-01 -1.802499999999781721e+00 4.695503244458903991e-01
-2.139999999999417923e-01 -1.802499999999781721e+00 4.157177490654769270e-01
-9.679999999980282155e-02 -1.802499999999781721e+00 4.069357076721123456e-01
5.940000000009604264e-02 -1.802499999999781721e+00 3.672973746379310511e-01
2.157000000001971785e-01 -1.802499999999781721e+00 3.041637349742218333e-01
3.719000000000960426e-01 -1.802499999999781721e+00 3.066957397223768478e-01
5.282000000001971785e-01 -1.802499999999781721e+00 2.626941324982077774e-01
6.453999999998814019e-01 -1.802499999999781721e+00 2.531145150496659224e-01
8.016000000002350134e-01 -1.802499999999781721e+00 2.370128363804788751e-01
9.578000000001338776e-01 -1.802499999999781721e+00 2.343056478057432834e-01
1.114100000000235013e+00 -1.802499999999781721e+00 2.291611190351042215e-01
1.270399999999881402e+00 -1.802499999999781721e+00 2.080498357846942703e-01
1.426600000000235013e+00 -1.802499999999781721e+00 2.012002569752245895e-01
1.543799999999919237e+00 -1.802499999999781721e+00 1.754656440407103002e-01
1.700000000000272848e+00 -1.802499999999781721e+00 1.559049008702835248e-01
1.856299999999919237e+00 -1.802499999999781721e+00 1.461054875647896656e-01
2.012500000000272848e+00 -1.802499999999781721e+00 1.312192146986491392e-01
2.168799999999919237e+00 -1.802499999999781721e+00 1.322115603498383862e-01
2.325000000000272848e+00 -1.802499999999781721e+00 1.023584953432283423e-01
2.442199999999957072e+00 -1.802499999999781721e+00 1.115583664844620460e-01
2.598500000000058208e+00 -1.802499999999781721e+00 1.192283714134456385e-01
2.754699999999957072e+00 -1.802499999999781721e+00 1.105029111317717139e-01
2.911000000000058208e+00 -1.802499999999781721e+00 9.143834078693958978e-02
3.067199999999957072e+00 -1.802499999999781721e+00 9.340562251649020542e-02
3.184400000000096043e+00 -1.802499999999781721e+00 9.490937436949847816e-02
3.340700000000197178e+00 -1.802499999999781721e+00 1.051440269956894075e-01
3.496900000000096043e+00 -1.802499999999781721e+00 9.385718331171338802e-02
3.653200000000197178e+00 -1.802499999999781721e+00 9.690277045829093217e-02
3.809400000000096043e+00 -1.802499999999781721e+00 8.922514884119513157e-02
3.965700000000197178e+00 -1.802499999999781721e+00 9.536419945962690270e-02
4.121900000000096043e+00 -1.802499999999781721e+00 8.812834575303858664e-02
4.239100000000235013e+00 -1.802499999999781721e+00 8.864736864296980656e-02
4.395300000000133878e+00 -1.802499999999781721e+00 9.378428072549663264e-02
4.551600000000235013e+00 -1.802499999999781721e+00 8.197079746347719909e-02
4.707899999999881402e+00 -1.802499999999781721e+00 8.402512705716723429e-02
4.864100000000235013e+00 -1.802499999999781721e+00 7.833219674244994157e-02
5.020300000000133878e+00 -1.802499999999781721e+00 8.550602884583892449e-02
5.137500000000272848e+00 -1.802499999999781721e+00 6.655244452778452668e-02
5.293799999999919237e+00 -1.802499999999781721e+00 6.601601206502541452e-02
5.450000000000272848e+00 -1.802499999999781721e+00 8.241256537398469750e-02
5.606299999999919237e+00 -1.802499999999781721e+00 7.110722401887906163e-02
5.762500000000272848e+00 -1.802499999999781721e+00 6.752738060614589533e-02
5.918799999999919237e+00 -1.802499999999781721e+00 6.597031193635223556e-02
6.036000000000058208e+00 -1.802499999999781721e+00 6.846205704734278918e-02
6.192199999999957072e+00 -1.802499999999781721e+00 5.777366742932520810e-02
6.348500000000058208e+00 -1.802499999999781721e+00 6.849252379979157979e-02
6.504699999999957072e+00 -1.802499999999781721e+00 5.927850738063522584e-02
6.661000000000058208e+00 -1.802499999999781721e+00 7.304295089767914861e-02
6.817199999999957072e+00 -1.802499999999781721e+00 6.184315507784254179e-02
6.934400000000096043e+00 -1.802499999999781721e+00 6.284202931884225185e-02
7.090700000000197178e+00 -1.802499999999781721e+00 6.488112553630789869e-02
7.246900000000096043e+00 -1.802499999999781721e+00 5.309375663353027575e-02
7.403200000000197178e+00 -1.802499999999781721e+00 6.486045166857477839e-02
7.559400000000096043e+00 -1.802499999999781721e+00 5.617525102406532855e-02
7.715700000000197178e+00 -1.802499999999781721e+00 5.614913666482350407e-02
7.832800000000133878e+00 -1.802499999999781721e+00 4.949759174627098302e-02
7.989100000000235013e+00 -1.802499999999781721e+00 5.766485759915095100e-02
8.145399999999881402e+00 -1.802499999999781721e+00 6.225119194099602155e-02
8.301600000000235013e+00 -1.802499999999781721e+00 5.918928331989233016e-02
8.457899999999881402e+00 -1.802499999999781721e+00 5.912508552008952090e-02
8.575000000000272848e+00 -1.802499999999781721e+00 5.663878090060767839e-02
8.731299999999919237e+00 -1.802499999999781721e+00 5.508280032911574975e-02
8.887500000000272848e+00 -1.802499999999781721e+00 4.892960443276134219e-02
9.043799999999919237e+00 -1.802499999999781721e+00 5.963540362360679470e-02
9.200000000000272848e+00 -1.802499999999781721e+00 4.179603196653684100e-02
9.356299999999919237e+00 -1.802499999999781721e+00 5.658219978891705637e-02
9.473500000000058208e+00 -1.802499999999781721e+00 4.687527483907130699e-02
9.629699999999957072e+00 -1.802499999999781721e+00 4.939095811270020203e-02
9.786000000000058208e+00 -1.802499999999781721e+00 4.889587338540731659e-02
9.942199999999957072e+00 -1.802499999999781721e+00 4.836161711925170137e-02
1.009850000000005821e+01 -1.802499999999781721e+00 4.785456331063964869e-02
1.025469999999995707e+01 -1.802499999999781721e+00 4.683066280869985915e-02
1.037190000000009604e+01 -1.802499999999781721e+00 5.495331663120839316e-02
1.052820000000019718e+01 -1.802499999999781721e+00 4.020958464259612175e-02
1.068440000000009604e+01 -1.802499999999781721e+00 4.323558601974229754e-02
1.084070000000019718e+01 -1.802499999999781721e+00 4.171007220069917337e-02
1.099690000000009604e+01 -1.802499999999781721e+00 4.017802979184559309e-02
1.115320000000019718e+01 -1.802499999999781721e+00 4.069161219026810189e-02
1.127030000000013388e+01 -1.802499999999781721e+00 4.170027931598348919e-02
1.142660000000023501e+01 -1.802499999999781721e+00 3.863945879318154975e-02
1.158289999999988140e+01 -1.802499999999781721e+00 3.812152400155206788e-02
1.173910000000023501e+01 -1.802499999999781721e+00 4.929846975705207829e-02
1.189539999999988140e+01 -1.802499999999781721e+00 3.707803773018091692e-02
1.201250000000027285e+01 -1.802499999999781721e+00 4.215075201290492679e-02
1.216879999999991924e+01 -1.802499999999781721e+00 3.911060535783609377e-02
1.232500000000027285e+01 -1.802499999999781721e+00 3.857308479677525048e-02
1.248129999999991924e+01 -1.802499999999781721e+00 4.770984623650788292e-02
1.263750000000027285e+01 -1.802499999999781721e+00 4.212137335875788119e-02
1.279379999999991924e+01 -1.802499999999781721e+00 4.364906337440448841e-02
1.295000000000027285e+01 -1.802499999999781721e+00 4.312895238617152349e-02
1.306719999999995707e+01 -1.802499999999781721e+00 3.955019707174010912e-02
1.322350000000005821e+01 -1.802499999999781721e+00 4.361750852365395281e-02
1.337969999999995707e+01 -1.802499999999781721e+00 3.548832611133496961e-02
1.353600000000005821e+01 -1.802499999999781721e+00 4.255987697436014461e-02
1.369219999999995707e+01 -1.802499999999781721e+00 4.103762745022224157e-02
1.384850000000005821e+01 -1.802499999999781721e+00 4.051316406878231052e-02
1.396570000000019718e+01 -1.802499999999781721e+00 4.608640357030791695e-02
1.412190000000009604e+01 -1.802499999999781721e+00 4.503530061082456487e-02
1.427820000000019718e+01 -1.802499999999781721e+00 4.048160921803177492e-02
1.443440000000009604e+01 -1.802499999999781721e+00 4.856509150167756528e-02
1.459070000000019718e+01 -1.802499999999781721e+00 4.552168055170351113e-02
1.474690000000009604e+01 -1.802499999999781721e+00 4.348476053084135429e-02
1.486410000000023501e+01 -1.802499999999781721e+00 3.690503010020384361e-02
1.502039999999988140e+01 -1.802499999999781721e+00 5.359319375403012731e-02
1.517660000000023501e+01 -1.802499999999781721e+00 4.398093335643598473e-02
1.533289999999988140e+01 -1.802499999999781721e+00 3.890386668050500180e-02
1.548910000000023501e+01 -1.802499999999781721e+00 5.657131880589963413e-02
1.564530000000013388e+01 -1.802499999999781721e+00 5.555285879546855571e-02
1.576250000000027285e+01 -1.802499999999781721e+00 3.990165282320296686e-02
1.591879999999991924e+01 -1.802499999999781721e+00 4.394067371927150994e-02
1.607500000000027285e+01 -1.802499999999781721e+00 4.899380223256415146e-02
-4.432800000000042928e+00 -1.333700000000135333e+00 1.402449901116040176e-02
-4.276499999999941792e+00 -1.333700000000135333e+00 1.090383308176261744e-02
-4.120300000000042928e+00 -1.333700000000135333e+00 1.713428395754075864e-02
-3.963999999999941792e+00 -1.333700000000135333e+00 1.869026452903268035e-02
-3.846799999999802822e+00 -1.333700000000135333e+00 2.024624510052460205e-02
-3.690599999999903957e+00 -1.333700000000135333e+00 2.439298772846565724e-02
-3.534299999999802822e+00 -1.333700000000135333e+00 4.463923282899025929e-02
-3.378099999999903957e+00 -1.333700000000135333e+00 4.463161614087805817e-02
-3.221799999999802822e+00 -1.333700000000135333e+00 6.281156256639346125e-02
-3.065599999999903957e+00 -1.333700000000135333e+00 9.241218876699922036e-02
-2.948399999999764987e+00 -1.333700000000135333e+00 1.313389055118407978e-01
-2.792199999999866122e+00 -1.333700000000135333e+00 1.691829644464485083e-01
-2.635899999999764987e+00 -1.333700000000135333e+00 2.221102420398121668e-01
-2.479699999999866122e+00 -1.333700000000135333e+00 3.019070190964076583e-01
-2.323399999999764987e+00 -1.333700000000135333e+00 4.134414474182313559e-01
-2.167100000000118598e+00 -1.333700000000135333e+00 4.934971918706415606e-01
-2.049999999999727152e+00 -1.333700000000135333e+00 6.038912931722389965e-01
-1.893700000000080763e+00 -1.333700000000135333e+00 6.926257096793482226e-01
-1.737499999999727152e+00 -1.333700000000135333e+00 7.287745114598409568e-01
-1.581200000000080763e+00 -1.333700000000135333e+00 7.906307237173043623e-01
-1.424999999999727152e+00 -1.333700000000135333e+00 7.688176170622704753e-01
-1.268700000000080763e+00 -1.333700000000135333e+00 7.945206751460341943e-01
-1.151499999999941792e+00 -1.333700000000135333e+00 7.627264427691153870e-01
-9.953000000000429281e-01 -1.333700000000135333e+00 7.471329060068422345e-01
-8.389999999999417923e-01 -1.333700000000135333e+00 6.983752211057561166e-01
-6.828000000000429281e-01 -1.333700000000135333e+00 7.396729040500948926e-01
-5.264999999999417923e-01 -1.333700000000135333e+00 6.893614147741203846e-01
-3.703000000000429281e-01 -1.333700000000135333e+00 6.861308509162467040e-01
-2.139999999999417923e-01 -1.333700000000135333e+00 6.298946663872837526e-01
-9.679999999980282155e-02 -1.333700000000135333e+00 6.169169179423996674e-01
5.940000000009604264e-02 -1.333700000000135333e+00 5.156508732941209594e-01
2.157000000001971785e-01 -1.333700000000135333e+00 4.892177012498879485e-01
3.719000000000960426e-01 -1.333700000000135333e+00 4.534105623361423532e-01
5.282000000001971785e-01 -1.333700000000135333e+00 4.036909985363159037e-01
6.453999999998814019e-01 -1.333700000000135333e+00 3.796929904913828313e-01
8.016000000002350134e-01 -1.333700000000135333e+00 3.864261427825660400e-01
9.578000000001338776e-01 -1.333700000000135333e+00 3.455158228336476789e-01
1.114100000000235013e+00 -1.333700000000135333e+00 3.200771726372073633e-01
1.270399999999881402e+00 -1.333700000000135333e+00 3.065749608108834234e-01
1.426600000000235013e+00 -1.333700000000135333e+00 2.952565622761568753e-01
1.543799999999919237e+00 -1.333700000000135333e+00 2.688854118351231559e-01
1.700000000000272848e+00 -1.333700000000135333e+00 2.596050214195604888e-01
1.856299999999919237e+00 -1.333700000000135333e+00 2.367963048184320851e-01
2.012500000000272848e+00 -1.333700000000135333e+00 2.311294888629565891e-01
2.168799999999919237e+00 -1.333700000000135333e+00 2.063164951900182953e-01
2.325000000000272848e+00 -1.333700000000135333e+00 1.871953437334955561e-01
2.442199999999957072e+00 -1.333700000000135333e+00 1.789725848672266972e-01
2.598500000000058208e+00 -1.333700000000135333e+00 1.536492730907711435e-01
2.754699999999957072e+00 -1.333700000000135333e+00 1.427443519107067793e-01
2.911000000000058208e+00 -1.333700000000135333e+00 1.509388202211303098e-01
3.067199999999957072e+00 -1.333700000000135333e+00 1.148803305996822094e-01
3.184400000000096043e+00 -1.333700000000135333e+00 1.014064093292035562e-01
3.340700000000197178e+00 -1.333700000000135333e+00 9.575917914315945634e-02
3.496900000000096043e+00 -1.333700000000135333e+00 1.013824711665652217e-01
3.653200000000197178e+00 -1.333700000000135333e+00 9.830206487433190699e-02
3.809400000000096043e+00 -1.333700000000135333e+00 1.008482149004096134e-01
3.965700000000197178e+00 -1.333700000000135333e+00 1.101209886278600586e-01
4.121900000000096043e+00 -1.333700000000135333e+00 1.075334908663161532e-01
4.239100000000235013e+00 -1.333700000000135333e+00 1.115812165487986424e-01
4.395300000000133878e+00 -1.333700000000135333e+00 1.090122164583843534e-01
4.551600000000235013e+00 -1.333700000000135333e+00 1.177050337910059974e-01
4.707899999999881402e+00 -1.333700000000135333e+00 1.058774052510639135e-01
4.864100000000235013e+00 -1.333700000000135333e+00 1.130262110935128239e-01
5.020300000000133878e+00 -1.333700000000135333e+00 1.053431489849082914e-01
5.137500000000272848e+00 -1.333700000000135333e+00 1.109675291066158087e-01
5.293799999999919237e+00 -1.333700000000135333e+00 9.865243252749303360e-02
5.450000000000272848e+00 -1.333700000000135333e+00 1.098870474929854041e-01
5.606299999999919237e+00 -1.333700000000135333e+00 1.083680622637527430e-01
5.762500000000272848e+00 -1.333700000000135333e+00 9.351769664156969752e-02
5.918799999999919237e+00 -1.333700000000135333e+00 9.600400126105154697e-02
6.036000000000058208e+00 -1.333700000000135333e+00 8.315573651407488776e-02
6.192199999999957072e+00 -1.333700000000135333e+00 8.468669082462673692e-02
6.348500000000058208e+00 -1.333700000000135333e+00 8.262800883772973559e-02
6.504699999999957072e+00 -1.333700000000135333e+00 8.563877683865150914e-02
6.661000000000058208e+00 -1.333700000000135333e+00 8.002636579826316598e-02
6.817199999999957072e+00 -1.333700000000135333e+00 7.542806237509892819e-02
6.934400000000096043e+00 -1.333700000000135333e+00 6.769712394121775445e-02
7.090700000000197178e+00 -1.333700000000135333e+00 7.181231171840826710e-02
7.246900000000096043e+00 -1.333700000000135333e+00 8.411108682300490191e-02
7.403200000000197178e+00 -1.333700000000135333e+00 7.432146640222669909e-02
7.559400000000096043e+00 -1.333700000000135333e+00 8.560722198790098048e-02
7.715700000000197178e+00 -1.333700000000135333e+00 6.818459198039843183e-02
7.832800000000133878e+00 -1.333700000000135333e+00 8.198494274139984939e-02
7.989100000000235013e+00 -1.333700000000135333e+00 7.894806038123625136e-02
8.145399999999881402e+00 -1.333700000000135333e+00 6.609326704444914991e-02
8.301600000000235013e+00 -1.333700000000135333e+00 6.406396371169920112e-02
8.457899999999881402e+00 -1.333700000000135333e+00 5.430045765016282278e-02
8.575000000000272848e+00 -1.333700000000135333e+00 5.939493389892169101e-02
8.731299999999919237e+00 -1.333700000000135333e+00 5.788900584930992826e-02
8.887500000000272848e+00 -1.333700000000135333e+00 6.961870554209519113e-02
9.043799999999919237e+00 -1.333700000000135333e+00 6.759919509406091265e-02
9.200000000000272848e+00 -1.333700000000135333e+00 6.041883440086148055e-02
9.356299999999919237e+00 -1.333700000000135333e+00 6.394971339001621902e-02
9.473500000000058208e+00 -1.333700000000135333e+00 5.832533326830870862e-02
9.629699999999957072e+00 -1.333700000000135333e+00 7.315828931766386878e-02
9.786000000000058208e+00 -1.333700000000135333e+00 5.421014549111818903e-02
9.942199999999957072e+00 -1.333700000000135333e+00 6.340457614084317461e-02
1.009850000000005821e+01 -1.333700000000135333e+00 5.722961827845390870e-02
1.025469999999995707e+01 -1.333700000000135333e+00 5.982364462980827025e-02
1.037190000000009604e+01 -1.333700000000135333e+00 5.110797723285002980e-02
1.052820000000019718e+01 -1.333700000000135333e+00 6.128278445244510209e-02
1.068440000000009604e+01 -1.333700000000135333e+00 5.361930811327195179e-02
1.084070000000019718e+01 -1.333700000000135333e+00 5.158021189580631882e-02
1.099690000000009604e+01 -1.333700000000135333e+00 5.973768486397060956e-02
1.115320000000019718e+01 -1.333700000000135333e+00 4.442705366015044927e-02
1.127030000000013388e+01 -1.333700000000135333e+00 5.511979567137499647e-02
1.142660000000023501e+01 -1.333700000000135333e+00 5.052040414990902062e-02
1.158289999999988140e+01 -1.333700000000135333e+00 4.337921499557232524e-02
1.173910000000023501e+01 -1.333700000000135333e+00 4.694273693377935125e-02
1.189539999999988140e+01 -1.333700000000135333e+00 6.169517370880554102e-02
1.201250000000027285e+01 -1.333700000000135333e+00 4.690356539491661453e-02
1.216879999999991924e+01 -1.333700000000135333e+00 4.689050821529570229e-02
1.232500000000027285e+01 -1.333700000000135333e+00 5.044858966199401024e-02
1.248129999999991924e+01 -1.333700000000135333e+00 4.583396476430363214e-02
1.263750000000027285e+01 -1.333700000000135333e+00 4.228132380911403532e-02
1.279379999999991924e+01 -1.333700000000135333e+00 5.244742624229516842e-02
1.295000000000027285e+01 -1.333700000000135333e+00 5.092300052155378925e-02
1.306719999999995707e+01 -1.333700000000135333e+00 4.988386664338960441e-02
1.322350000000005821e+01 -1.333700000000135333e+00 4.885343755163935875e-02
1.337969999999995707e+01 -1.333700000000135333e+00 5.444408662599285048e-02
1.353600000000005821e+01 -1.333700000000135333e+00 4.474913075746626140e-02
1.369219999999995707e+01 -1.333700000000135333e+00 4.016932500543164697e-02
1.384850000000005821e+01 -1.333700000000135333e+00 4.932676031289739277e-02
1.396570000000019718e+01 -1.333700000000135333e+00 5.337883838858684116e-02
1.412190000000009604e+01 -1.333700000000135333e+00 5.385651354305184130e-02
1.427820000000019718e+01 -1.333700000000135333e+00 6.705405784488786824e-02
1.443440000000009604e+01 -1.333700000000135333e+00 5.179674345785309497e-02
1.459070000000019718e+01 -1.333700000000135333e+00 4.668921002947332144e-02
1.474690000000009604e+01 -1.333700000000135333e+00 5.175648382068862019e-02
1.486410000000023501e+01 -1.333700000000135333e+00 5.581726668279200776e-02
1.502039999999988140e+01 -1.333700000000135333e+00 5.533523913512003456e-02
1.517660000000023501e+01 -1.333700000000135333e+00 4.820710716040425142e-02
1.533289999999988140e+01 -1.333700000000135333e+00 4.512452467156746055e-02
1.548910000000023501e+01 -1.333700000000135333e+00 6.289425803732590081e-02
1.564530000000013388e+01 -1.333700000000135333e+00 5.676391220530807580e-02
1.576250000000027285e+01 -1.333700000000135333e+00 5.627426796952390148e-02
1.591879999999991924e+01 -1.333700000000135333e+00 5.218737074817868943e-02
1.607500000000027285e+01 -1.333700000000135333e+00 5.117652742585981906e-02
-4.432800000000042928e+00 -8.649999999997817213e-01 8.865824962598722533e-03
-4.276499999999941792e+00 -8.649999999997817213e-01 1.250877807683295657e-02
-4.120300000000042928e+00 -8.649999999997817213e-01 1.407128723813533093e-02
-3.963999999999941792e+00 -8.649999999997817213e-01 1.302997716336766129e-02
-3.846799999999802822e+00 -8.649999999997817213e-01 1.719848175734357137e-02
-3.690599999999903957e+00 -8.649999999997817213e-01 2.397733417719998331e-02
-3.534299999999802822e+00 -8.649999999997817213e-01 1.772076894218002283e-02
-3.378099999999903957e+00 -8.649999999997817213e-01 2.500993946555371203e-02
-3.221799999999802822e+00 -8.649999999997817213e-01 3.283010196017779186e-02
-3.065599999999903957e+00 -8.649999999997817213e-01 4.843125541056322869e-02
-2.948399999999764987e+00 -8.649999999997817213e-01 5.208073711460791538e-02
-2.792199999999866122e+00 -8.649999999997817213e-01 7.600801876992774320e-02
-2.635899999999764987e+00 -8.649999999997817213e-01 1.114560852440982242e-01
-2.479699999999866122e+00 -8.649999999997817213e-01 1.270409172199575276e-01
-2.323399999999764987e+00 -8.649999999997817213e-01 2.034395632802108722e-01
-2.167100000000118598e+00 -8.649999999997817213e-01 2.507936013720488688e-01
-2.049999999999727152e+00 -8.649999999997817213e-01 3.626163757438344293e-01
-1.893700000000080763e+00 -8.649999999997817213e-01 4.711922647832200162e-01
-1.737499999999727152e+00 -8.649999999997817213e-01 6.116069982298958374e-01
-1.581200000000080763e+00 -8.649999999997817213e-01 6.909326287218368057e-01
-1.424999999999727152e+00 -8.649999999997817213e-01 8.293365565068921974e-01
-1.268700000000080763e+00 -8.649999999997817213e-01 8.923951173877814336e-01
-1.151499999999941792e+00 -8.649999999997817213e-01 8.919348518061442910e-01
-9.953000000000429281e-01 -8.649999999997817213e-01 9.168947387498177504e-01
-8.389999999999417923e-01 -8.649999999997817213e-01 9.096697660262468288e-01
-6.828000000000429281e-01 -8.649999999997817213e-01 9.100647457097795767e-01
-5.264999999999417923e-01 -8.649999999997817213e-01 8.608837905693155212e-01
-3.703000000000429281e-01 -8.649999999997817213e-01 8.298882223458757812e-01
-2.139999999999417923e-01 -8.649999999997817213e-01 8.364951552340569307e-01
-9.679999999980282155e-02 -8.649999999997817213e-01 8.399183124913390808e-01
5.940000000009604264e-02 -8.649999999997817213e-01 7.335262367435509967e-01
2.157000000001971785e-01 -8.649999999997817213e-01 7.832642982145070487e-01
3.719000000000960426e-01 -8.649999999997817213e-01 6.564627626209328382e-01
5.282000000001971785e-01 -8.649999999997817213e-01 6.692979701882886268e-01
6.453999999998814019e-01 -8.649999999997817213e-01 6.060076443691283510e-01
8.016000000002350134e-01 -8.649999999997817213e-01 5.306535726785479579e-01
9.578000000001338776e-01 -8.649999999997817213e-01 4.796326433098373476e-01
1.114100000000235013e+00 -8.649999999997817213e-01 4.452879085136338122e-01
1.270399999999881402e+00 -8.649999999997817213e-01 4.560742269788082837e-01
1.426600000000235013e+00 -8.649999999997817213e-01 3.824937555200682571e-01
1.543799999999919237e+00 -8.649999999997817213e-01 3.855197568972144606e-01
1.700000000000272848e+00 -8.649999999997817213e-01 3.710360804027186266e-01
1.856299999999919237e+00 -8.649999999997817213e-01 3.637436455844397232e-01
2.012500000000272848e+00 -8.649999999997817213e-01 3.501043333720962325e-01
2.168799999999919237e+00 -8.649999999997817213e-01 3.306469595403350170e-01
2.325000000000272848e+00 -8.649999999997817213e-01 2.937223436706997703e-01
2.442199999999957072e+00 -8.649999999997817213e-01 2.579141166586524925e-01
2.598500000000058208e+00 -8.649999999997817213e-01 2.572634338742104121e-01
2.754699999999957072e+00 -8.649999999997817213e-01 2.271840444208379217e-01
2.911000000000058208e+00 -8.649999999997817213e-01 2.012677190699326268e-01
3.067199999999957072e+00 -8.649999999997817213e-01 1.733101213049582090e-01
3.184400000000096043e+00 -8.649999999997817213e-01 1.753111340818628572e-01
3.340700000000197178e+00 -8.649999999997817213e-01 1.453568759331907434e-01
3.496900000000096043e+00 -8.649999999997817213e-01 1.292356114945723555e-01
3.653200000000197178e+00 -8.649999999997817213e-01 1.317741448325378539e-01
3.809400000000096043e+00 -8.649999999997817213e-01 1.291888232675974246e-01
3.965700000000197178e+00 -8.649999999997817213e-01 1.178323412923098917e-01
4.121900000000096043e+00 -8.649999999997817213e-01 1.136768938779548765e-01
4.239100000000235013e+00 -8.649999999997817213e-01 1.208844570286978920e-01
4.395300000000133878e+00 -8.649999999997817213e-01 1.079317348447539487e-01
4.551600000000235013e+00 -8.649999999997817213e-01 1.063931638460899193e-01
4.707899999999881402e+00 -8.649999999997817213e-01 1.301137068240786343e-01
4.864100000000235013e+00 -8.649999999997817213e-01 1.176995932994972932e-01
5.020300000000133878e+00 -8.649999999997817213e-01 1.264489917438095523e-01
5.137500000000272848e+00 -8.649999999997817213e-01 1.062495348702598846e-01
5.293799999999919237e+00 -8.649999999997817213e-01 1.212076222243154283e-01
5.450000000000272848e+00 -8.649999999997817213e-01 1.176277788115822759e-01
5.606299999999919237e+00 -8.649999999997817213e-01 1.258298638101180145e-01
5.762500000000272848e+00 -8.649999999997817213e-01 1.144918795059600841e-01
5.918799999999919237e+00 -8.649999999997817213e-01 1.020897350626979172e-01
6.036000000000058208e+00 -8.649999999997817213e-01 1.041223026903530940e-01
6.192199999999957072e+00 -8.649999999997817213e-01 8.301210753824486699e-02
6.348500000000058208e+00 -8.649999999997817213e-01 1.169640388475192833e-01
6.504699999999957072e+00 -8.649999999997817213e-01 1.128575558567427028e-01
6.661000000000058208e+00 -8.649999999997817213e-01 1.061233154672577422e-01
6.817199999999957072e+00 -8.649999999997817213e-01 1.020190086730846518e-01
6.934400000000096043e+00 -8.649999999997817213e-01 9.889072605557466811e-02
7.090700000000197178e+00 -8.649999999997817213e-01 8.806632414983925350e-02
7.246900000000096043e+00 -8.649999999997817213e-01 8.650599118514036567e-02
7.403200000000197178e+00 -8.649999999997817213e-01 9.524886103964216866e-02
7.559400000000096043e+00 -8.649999999997817213e-01 9.366350181400320829e-02
7.715700000000197178e+00 -8.649999999997817213e-01 8.696408057017400439e-02
7.832800000000133878e+00 -8.649999999997817213e-01 7.358047145873999884e-02
7.989100000000235013e+00 -8.649999999997817213e-01 6.997668988336848417e-02
8.145399999999881402e+00 -8.649999999997817213e-01 7.514842111155108084e-02
8.301600000000235013e+00 -8.649999999997817213e-01 8.486622704441426635e-02
8.457899999999881402e+00 -8.649999999997817213e-01 9.306831204295000493e-02
8.575000000000272848e+00 -8.649999999997817213e-01 7.868909298542151043e-02
8.731299999999919237e+00 -8.649999999997817213e-01 8.638412417534520327e-02
8.887500000000272848e+00 -8.649999999997817213e-01 7.505593275590295710e-02
9.043799999999919237e+00 -8.649999999997817213e-01 6.937170722759959662e-02
9.200000000000272848e+00 -8.649999999997817213e-01 6.372338894325375869e-02
9.356299999999919237e+00 -8.649999999997817213e-01 7.346839733366050673e-02
9.473500000000058208e+00 -8.649999999997817213e-01 7.447271206616892791e-02
9.629699999999957072e+00 -8.649999999997817213e-01 6.780810996799548074e-02
9.786000000000058208e+00 -8.649999999997817213e-01 6.827816843434829364e-02
9.942199999999957072e+00 -8.649999999997817213e-01 6.876019598202026684e-02
1.009850000000005821e+01 -8.649999999997817213e-01 7.032052894671915466e-02
1.025469999999995707e+01 -8.649999999997817213e-01 6.567543729657998597e-02
1.037190000000009604e+01 -8.649999999997817213e-01 6.159180437014000892e-02
1.052820000000019718e+01 -8.649999999997817213e-01 6.615746484425197305e-02
1.068440000000009604e+01 -8.649999999997817213e-01 5.844284788489690491e-02
1.084070000000019718e+01 -8.649999999997817213e-01 6.307597045371692024e-02
1.099690000000009604e+01 -8.649999999997817213e-01 5.944825071570707803e-02
1.115320000000019718e+01 -8.649999999997817213e-01 6.500952113591351722e-02
1.127030000000013388e+01 -8.649999999997817213e-01 5.271292222792036547e-02
1.142660000000023501e+01 -8.649999999997817213e-01 6.242311147267135679e-02
1.158289999999988140e+01 -8.649999999997817213e-01 6.806925356041371167e-02
1.173910000000023501e+01 -8.649999999997817213e-01 6.656006121589672087e-02
1.189539999999988140e+01 -8.649999999997817213e-01 5.165855497353178533e-02
1.201250000000027285e+01 -8.649999999997817213e-01 5.776931503611823504e-02
1.216879999999991924e+01 -8.649999999997817213e-01 5.316339492484181001e-02
1.232500000000027285e+01 -8.649999999997817213e-01 4.854768192884968692e-02
1.248129999999991924e+01 -8.649999999997817213e-01 5.771491012103110996e-02
1.263750000000027285e+01 -8.649999999997817213e-01 5.771599821933284802e-02
1.279379999999991924e+01 -8.649999999997817213e-01 5.925239302139340136e-02
1.295000000000027285e+01 -8.649999999997817213e-01 4.952370610551280056e-02
1.306719999999995707e+01 -8.649999999997817213e-01 6.481475153990159943e-02
1.322350000000005821e+01 -8.649999999997817213e-01 6.838262587131557768e-02
1.337969999999995707e+01 -8.649999999997817213e-01 5.663551660570244339e-02
1.353600000000005821e+01 -8.649999999997817213e-01 5.558223744961561519e-02
1.369219999999995707e+01 -8.649999999997817213e-01 5.250944784549450156e-02
1.384850000000005821e+01 -8.649999999997817213e-01 5.914575938782263426e-02
1.396570000000019718e+01 -8.649999999997817213e-01 5.405563553227073909e-02
1.412190000000009604e+01 -8.649999999997817213e-01 5.705987494338206345e-02
1.427820000000019718e+01 -8.649999999997817213e-01 6.110651252756280766e-02
1.443440000000009604e+01 -8.649999999997817213e-01 4.835400043113950025e-02
1.459070000000019718e+01 -8.649999999997817213e-01 6.003691189694982527e-02
1.474690000000009604e+01 -8.649999999997817213e-01 6.562429667639808895e-02
1.486410000000023501e+01 -8.649999999997817213e-01 6.564714674073467149e-02
1.502039999999988140e+01 -8.649999999997817213e-01 6.971119389774330100e-02
1.517660000000023501e+01 -8.649999999997817213e-01 6.049173698707822899e-02
1.533289999999988140e+01 -8.649999999997817213e-01 5.030278448956049947e-02
1.548910000000023501e+01 -8.649999999997817213e-01 5.947327697664715057e-02
1.564530000000013388e+01 -8.649999999997817213e-01 5.945042691231056109e-02
1.576250000000027285e+01 -8.649999999997817213e-01 6.198025546386211337e-02
1.591879999999991924e+01 -8.649999999997817213e-01 6.247860448606022687e-02
1.607500000000027285e+01 -8.649999999997817213e-01 5.588690497410353508e-02
-4.432800000000042928e+00 -3.962999999998828571e-01 5.750599524709652799e-03
-4.276499999999941792e+00 -3.962999999998828571e-01 1.045227228653943831e-02
-4.120300000000042928e+00 -3.962999999998828571e-01 7.838660165753706666e-03
-3.963999999999941792e+00 -3.962999999998828571e-01 1.253271623947129279e-02
-3.846799999999802822e+00 -3.962999999998828571e-01 1.044683179503072372e-02
-3.690599999999903957e+00 -3.962999999998828571e-01 1.149140616470362142e-02
-3.534299999999802822e+00 -3.962999999998828571e-01 1.514741645855876596e-02
-3.378099999999903957e+00 -3.962999999998828571e-01 1.775123569462881343e-02
-3.221799999999802822e+00 -3.962999999998828571e-01 2.348986613801929552e-02
-3.065599999999903957e+00 -3.962999999998828571e-01 2.767033981331437978e-02
-2.948399999999764987e+00 -3.962999999998828571e-01 3.442743026713594029e-02
-2.792199999999866122e+00 -3.962999999998828571e-01 4.175794852597584927e-02
-2.635899999999764987e+00 -3.962999999998828571e-01 4.956178954607379228e-02
-2.479699999999866122e+00 -3.962999999998828571e-01 6.624124841348613679e-02
-2.323399999999764987e+00 -3.962999999998828571e-01 8.296423121296819803e-02
-2.167100000000118598e+00 -3.962999999998828571e-01 1.027306249624243134e-01
-2.049999999999727152e+00 -3.962999999998828571e-01 1.554206971260080616e-01
-1.893700000000080763e+00 -3.962999999998828571e-01 2.284473265491610838e-01
-1.737499999999727152e+00 -3.962999999998828571e-01 2.983206470938640220e-01
-1.581200000000080763e+00 -3.962999999998828571e-01 3.910734106293086709e-01
-1.424999999999727152e+00 -3.962999999998828571e-01 5.305425866517702316e-01
-1.268700000000080763e+00 -3.962999999998828571e-01 6.480941985822304963e-01
-1.151499999999941792e+00 -3.962999999998828571e-01 7.601911737260551583e-01
-9.953000000000429281e-01 -3.962999999998828571e-01 8.582832356281507868e-01
-8.389999999999417923e-01 -3.962999999998828571e-01 9.076654889544371052e-01
-6.828000000000429281e-01 -3.962999999998828571e-01 9.927634809371224112e-01
-5.264999999999417923e-01 -3.962999999998828571e-01 1.006851089649783981e+00
-3.703000000000429281e-01 -3.962999999998828571e-01 1.022738412953527520e+00
-2.139999999999417923e-01 -3.962999999998828571e-01 9.786704317329522063e-01
-9.679999999980282155e-02 -3.962999999998828571e-01 9.524668484303869809e-01
5.940000000009604264e-02 -3.962999999998828571e-01 9.285983240833612928e-01
2.157000000001971785e-01 -3.962999999998828571e-01 8.912036497473730945e-01
3.719000000000960426e-01 -3.962999999998828571e-01 9.576973369668635439e-01
5.282000000001971785e-01 -3.962999999998828571e-01 8.994699325457116146e-01
6.453999999998814019e-01 -3.962999999998828571e-01 8.303484879275129238e-01
8.016000000002350134e-01 -3.962999999998828571e-01 7.973540831237719839e-01
9.578000000001338776e-01 -3.962999999998828571e-01 6.906791018175306718e-01
1.114100000000235013e+00 -3.962999999998828571e-01 6.743206319491323875e-01
1.270399999999881402e+00 -3.962999999998828571e-01 6.179658447052795989e-01
1.426600000000235013e+00 -3.962999999998828571e-01 4.911893353726454747e-01
1.543799999999919237e+00 -3.962999999998828571e-01 4.860415423071012819e-01
1.700000000000272848e+00 -3.962999999998828571e-01 4.856585317048878747e-01
1.856299999999919237e+00 -3.962999999998828571e-01 4.468449771834274720e-01
2.012500000000272848e+00 -3.962999999998828571e-01 4.218328615212703081e-01
2.168799999999919237e+00 -3.962999999998828571e-01 4.253920310662703819e-01
2.325000000000272848e+00 -3.962999999998828571e-01 3.948208211805102064e-01
2.442199999999957072e+00 -3.962999999998828571e-01 3.764809243046386422e-01
2.598500000000058208e+00 -3.962999999998828571e-01 3.379600682263470546e-01
2.754699999999957072e+00 -3.962999999998828571e-01 3.139653244763191964e-01
2.911000000000058208e+00 -3.962999999998828571e-01 2.958963640775815196e-01
3.067199999999957072e+00 -3.962999999998828571e-01 2.642316153985700966e-01
3.184400000000096043e+00 -3.962999999998828571e-01 2.341043496199208818e-01
3.340700000000197178e+00 -3.962999999998828571e-01 1.895293145907334387e-01
3.496900000000096043e+00 -3.962999999998828571e-01 1.894705572824393336e-01
3.653200000000197178e+00 -3.962999999998828571e-01 1.729075249333134612e-01
3.809400000000096043e+00 -3.962999999998828571e-01 1.770564437578579786e-01
3.965700000000197178e+00 -3.962999999998828571e-01 1.506123907306075316e-01
4.121900000000096043e+00 -3.962999999998828571e-01 1.464504147264420741e-01
4.239100000000235013e+00 -3.962999999998828571e-01 1.495308210186753750e-01
4.395300000000133878e+00 -3.962999999998828571e-01 1.262379006732714803e-01
4.551600000000235013e+00 -3.962999999998828571e-01 1.339971296629979824e-01
4.707899999999881402e+00 -3.962999999998828571e-01 1.480009548064252778e-01
4.864100000000235013e+00 -3.962999999998828571e-01 1.231237633336841608e-01
5.020300000000133878e+00 -3.962999999998828571e-01 1.158150070408791171e-01
5.137500000000272848e+00 -3.962999999998828571e-01 1.504752903445879531e-01
5.293799999999919237e+00 -3.962999999998828571e-01 1.458193177114313621e-01
5.450000000000272848e+00 -3.962999999998828571e-01 1.323149296885039461e-01
5.606299999999919237e+00 -3.962999999998828571e-01 1.400230180580485095e-01
5.762500000000272848e+00 -3.962999999998828571e-01 1.307415395441841044e-01
5.918799999999919237e+00 -3.962999999998828571e-01 1.218757145815853871e-01
6.036000000000058208e+00 -3.962999999998828571e-01 1.177420291332652441e-01
6.192199999999957072e+00 -3.962999999998828571e-01 1.120665083913758436e-01
6.348500000000058208e+00 -3.962999999998828571e-01 1.213262249392053765e-01
6.504699999999957072e+00 -3.962999999998828571e-01 1.104528586098915410e-01
6.661000000000058208e+00 -3.962999999998828571e-01 1.156322065261863458e-01
6.817199999999957072e+00 -3.962999999998828571e-01 9.704748753242270487e-02
6.934400000000096043e+00 -3.962999999998828571e-01 1.012029349467776923e-01
7.090700000000197178e+00 -3.962999999998828571e-01 1.068327555599939138e-01
7.246900000000096043e+00 -3.962999999998828571e-01 1.031462785136899735e-01
7.403200000000197178e+00 -3.962999999998828571e-01 1.031756571678370260e-01
7.559400000000096043e+00 -3.962999999998828571e-01 9.492025535251590040e-02
7.715700000000197178e+00 -3.962999999998828571e-01 8.818166256982397366e-02
7.832800000000133878e+00 -3.962999999998828571e-01 8.612080438632348234e-02
7.989100000000235013e+00 -3.962999999998828571e-01 9.176585837576410609e-02
8.145399999999881402e+00 -3.962999999998828571e-01 9.333924852008390616e-02
8.301600000000235013e+00 -3.962999999998828571e-01 8.762999673084047314e-02
8.457899999999881402e+00 -3.962999999998828571e-01 8.090010873456247864e-02
8.575000000000272848e+00 -3.962999999998828571e-01 1.061668393993274451e-01
8.731299999999919237e+00 -3.962999999998828571e-01 9.837605555885041431e-02
8.887500000000272848e+00 -3.962999999998828571e-01 8.602831603067537247e-02
9.043799999999919237e+00 -3.962999999998828571e-01 9.063097184704656251e-02
9.200000000000272848e+00 -3.962999999998828571e-01 8.958530937907194236e-02
9.356299999999919237e+00 -3.962999999998828571e-01 9.319126715104691927e-02
9.473500000000058208e+00 -3.962999999998828571e-01 8.439508047975971539e-02
9.629699999999957072e+00 -3.962999999998828571e-01 1.059905674744451437e-01
9.786000000000058208e+00 -3.962999999998828571e-01 8.181084701312103802e-02
9.942199999999957072e+00 -3.962999999998828571e-01 8.023092827899076795e-02
1.009850000000005821e+01 -3.962999999998828571e-01 7.507116613212735934e-02
1.025469999999995707e+01 -3.962999999998828571e-01 7.304512709428262474e-02
1.037190000000009604e+01 -3.962999999998828571e-01 7.970972919245607191e-02
1.052820000000019718e+01 -3.962999999998828571e-01 7.300704365372163995e-02
1.068440000000009604e+01 -3.962999999998828571e-01 8.170747767445549203e-02
1.084070000000019718e+01 -3.962999999998828571e-01 6.168102843088289072e-02
1.099690000000009604e+01 -3.962999999998828571e-01 6.890491305615203954e-02
1.115320000000019718e+01 -3.962999999998828571e-01 7.040322441765159422e-02
1.127030000000013388e+01 -3.962999999998828571e-01 7.398306783038476053e-02
1.142660000000023501e+01 -3.962999999998828571e-01 5.648971143326893263e-02
1.158289999999988140e+01 -3.962999999998828571e-01 7.139774626544433123e-02
1.173910000000023501e+01 -3.962999999998828571e-01 6.781790285271116492e-02
1.189539999999988140e+01 -3.962999999998828571e-01 6.673415694417554611e-02
1.201250000000027285e+01 -3.962999999998828571e-01 6.675156651700341059e-02
1.216879999999991924e+01 -3.962999999998828571e-01 7.134769374356417226e-02
1.232500000000027285e+01 -3.962999999998828571e-01 6.514226912872611575e-02
1.248129999999991924e+01 -3.962999999998828571e-01 6.926942598723580258e-02
1.263750000000027285e+01 -3.962999999998828571e-01 5.950047943419072699e-02
1.279379999999991924e+01 -3.962999999998828571e-01 6.105101951417393064e-02
1.295000000000027285e+01 -3.962999999998828571e-01 5.896622316803509789e-02
1.306719999999995707e+01 -3.962999999998828571e-01 6.096723594493974607e-02
1.322350000000005821e+01 -3.962999999998828571e-01 5.483253771971495494e-02
1.337969999999995707e+01 -3.962999999998828571e-01 6.251668792662121166e-02
1.353600000000005821e+01 -3.962999999998828571e-01 6.502584261043965752e-02
1.369219999999995707e+01 -3.962999999998828571e-01 6.450790781881017566e-02
1.384850000000005821e+01 -3.962999999998828571e-01 6.501822592232744946e-02
1.396570000000019718e+01 -3.962999999998828571e-01 5.323085701954984039e-02
1.412190000000009604e+01 -3.962999999998828571e-01 6.600621918030974422e-02
1.427820000000019718e+01 -3.962999999998828571e-01 6.085951421306723397e-02
1.443440000000009604e+01 -3.962999999998828571e-01 5.625903459329951312e-02
1.459070000000019718e+01 -3.962999999998828571e-01 5.572804262204911208e-02
1.474690000000009604e+01 -3.962999999998828571e-01 7.103105713775707819e-02
1.486410000000023501e+01 -3.962999999998828571e-01 6.595725475673132332e-02
1.502039999999988140e+01 -3.962999999998828571e-01 5.724376355637655900e-02
1.517660000000023501e+01 -3.962999999998828571e-01 5.719806342770337310e-02
1.533289999999988140e+01 -3.962999999998828571e-01 6.434469307354878653e-02
1.548910000000023501e+01 -3.962999999998828571e-01 7.148261793298026079e-02
1.564530000000013388e+01 -3.962999999998828571e-01 6.892341072728165596e-02
1.576250000000027285e+01 -3.962999999998828571e-01 6.993534214790228520e-02
1.591879999999991924e+01 -3.962999999998828571e-01 6.785925058817739164e-02
1.607500000000027285e+01 -3.962999999998828571e-01 6.889947256464332148e-02
-4.432800000000042928e+00 7.250000000021827873e-02 4.724522826166379329e-03
-4.276499999999941792e+00 7.250000000021827873e-02 7.350104028271278213e-03
-4.120300000000042928e+00 7.250000000021827873e-02 6.297912970486181997e-03
-3.963999999999941792e+00 7.250000000021827873e-02 8.921317975987596086e-03
-3.846799999999802822e+00 7.250000000021827873e-02 7.872391213107727062e-03
-3.690599999999903957e+00 7.250000000021827873e-02 1.049688431691088442e-02
-3.534299999999802822e+00 7.250000000021827873e-02 1.049579621860914115e-02
-3.378099999999903957e+00 7.250000000021827873e-02 1.049035572710042830e-02
-3.221799999999802822e+00 7.250000000021827873e-02 1.835730644869944250e-02
-3.065599999999903957e+00 7.250000000021827873e-02 1.573498954149976994e-02
-2.948399999999764987e+00 7.250000000021827873e-02 2.044645518804523790e-02
-2.792199999999866122e+00 7.250000000021827873e-02 2.933839450988578318e-02
-2.635899999999764987e+00 7.250000000021827873e-02 2.881175493184236908e-02
-2.479699999999866122e+00 7.250000000021827873e-02 3.614118509238053306e-02
-2.323399999999764987e+00 7.250000000021827873e-02 5.448761055806254638e-02
-2.167100000000118598e+00 7.250000000021827873e-02 5.604467922785622003e-02
-2.049999999999727152e+00 7.250000000021827873e-02 7.539324322944317147e-02
-1.893700000000080763e+00 7.250000000021827873e-02 1.084551101278921348e-01
-1.737499999999727152e+00 7.250000000021827873e-02 1.314357462606959015e-01
-1.581200000000080763e+00 7.250000000021827873e-02 1.701481076400941927e-01
-1.424999999999727152e+00 7.250000000021827873e-02 2.386700100940328251e-01
-1.268700000000080763e+00 7.250000000021827873e-02 3.209476512786014202e-01
-1.151499999999941792e+00 7.250000000021827873e-02 4.170387004037924283e-01
-9.953000000000429281e-01 7.250000000021827873e-02 5.086859560646664891e-01
-8.389999999999417923e-01 7.250000000021827873e-02 6.847435255815248478e-01
-6.828000000000429281e-01 7.250000000021827873e-02 7.896557876389430630e-01
-5.264999999999417923e-01 7.250000000021827873e-02 8.853496808839980137e-01
-3.703000000000429281e-01 7.250000000021827873e-02 9.843231024105050242e-01
-2.139999999999417923e-01 7.250000000021827873e-02 9.931758701934828570e-01
-9.679999999980282155e-02 7.250000000021827873e-02 9.926992831373196990e-01
5.940000000009604264e-02 7.250000000021827873e-02 1.018207571625071362e+00
2.157000000001971785e-01 7.250000000021827873e-02 9.755095061663899836e-01
3.719000000000960426e-01 7.250000000021827873e-02 9.879704079179462139e-01
5.282000000001971785e-01 7.250000000021827873e-02 9.954913433795912203e-01
6.453999999998814019e-01 7.250000000021827873e-02 1.001484588825589217e+00
8.016000000002350134e-01 7.250000000021827873e-02 9.347547842746207758e-01
9.578000000001338776e-01 7.250000000021827873e-02 8.974765364569192716e-01
1.114100000000235013e+00 7.250000000021827873e-02 8.351546181263099777e-01
1.270399999999881402e+00 7.250000000021827873e-02 7.326122341700871399e-01
1.426600000000235013e+00 7.250000000021827873e-02 7.247518120382986373e-01
1.543799999999919237e+00 7.250000000021827873e-02 6.625833155682350206e-01
1.700000000000272848e+00 7.250000000021827873e-02 5.659482172921728171e-01
1.856299999999919237e+00 7.250000000021827873e-02 5.615490358582273522e-01
2.012500000000272848e+00 7.250000000021827873e-02 4.817413778186144802e-01
2.168799999999919237e+00 7.250000000021827873e-02 4.739484177815339594e-01
2.325000000000272848e+00 7.250000000021827873e-02 4.936767280904291177e-01
2.442199999999957072e+00 7.250000000021827873e-02 4.606377112563166953e-01
2.598500000000058208e+00 7.250000000021827873e-02 4.332927128352234147e-01
2.754699999999957072e+00 7.250000000021827873e-02 4.203312858648655115e-01
2.911000000000058208e+00 7.250000000021827873e-02 3.635282021206946990e-01
3.067199999999957072e+00 7.250000000021827873e-02 3.591562231442929076e-01
3.184400000000096043e+00 7.250000000021827873e-02 3.149413486529822892e-01
3.340700000000197178e+00 7.250000000021827873e-02 2.841296690425370031e-01
3.496900000000096043e+00 7.250000000021827873e-02 2.414305154855538316e-01
3.653200000000197178e+00 7.250000000021827873e-02 2.211298654699420940e-01
3.809400000000096043e+00 7.250000000021827873e-02 2.100475842666936765e-01
3.965700000000197178e+00 7.250000000021827873e-02 1.799333756676654295e-01
4.121900000000096043e+00 7.250000000021827873e-02 1.663658779432369283e-01
4.239100000000235013e+00 7.250000000021827873e-02 1.480956193586769054e-01
4.395300000000133878e+00 7.250000000021827873e-02 1.403472713519678117e-01
4.551600000000235013e+00 7.250000000021827873e-02 1.319776192149637040e-01
4.707899999999881402e+00 7.250000000021827873e-02 1.251650357477532838e-01
4.864100000000235013e+00 7.250000000021827873e-02 1.147769612610166634e-01
5.020300000000133878e+00 7.250000000021827873e-02 1.235361525900446067e-01
5.137500000000272848e+00 7.250000000021827873e-02 1.230388916661482451e-01
5.293799999999919237e+00 7.250000000021827873e-02 1.375421539300753782e-01
5.450000000000272848e+00 7.250000000021827873e-02 1.312638267290205663e-01
5.606299999999919237e+00 7.250000000021827873e-02 1.457333579455936945e-01
5.762500000000272848e+00 7.250000000021827873e-02 1.369632856335483151e-01
5.918799999999919237e+00 7.250000000021827873e-02 1.286251883472947499e-01
6.036000000000058208e+00 7.250000000021827873e-02 1.244349217872839919e-01
6.192199999999957072e+00 7.250000000021827873e-02 1.244164241161543616e-01
6.348500000000058208e+00 7.250000000021827873e-02 1.109076837000199656e-01
6.504699999999957072e+00 7.250000000021827873e-02 1.222783109532301626e-01
6.661000000000058208e+00 7.250000000021827873e-02 1.067239457298196637e-01
6.817199999999957072e+00 7.250000000021827873e-02 1.202218051629366513e-01
6.934400000000096043e+00 7.250000000021827873e-02 1.041190383954478660e-01
7.090700000000197178e+00 7.250000000021827873e-02 1.072647305857857281e-01
7.246900000000096043e+00 7.250000000021827873e-02 1.009755224017134939e-01
7.403200000000197178e+00 7.250000000021827873e-02 1.061788084806466193e-01
7.559400000000096043e+00 7.250000000021827873e-02 9.786356125872965050e-02
7.715700000000197178e+00 7.250000000021827873e-02 9.418687709714139433e-02
7.832800000000133878e+00 7.250000000021827873e-02 8.899664819782918124e-02
7.989100000000235013e+00 7.250000000021827873e-02 1.075987767644207144e-01
8.145399999999881402e+00 7.250000000021827873e-02 1.169401006848809349e-01
8.301600000000235013e+00 7.250000000021827873e-02 8.952219967757085728e-02
8.457899999999881402e+00 7.250000000021827873e-02 9.360909689891606933e-02
8.575000000000272848e+00 7.250000000021827873e-02 9.362977076664917575e-02
8.731299999999919237e+00 7.250000000021827873e-02 9.202264957497535702e-02
8.887500000000272848e+00 7.250000000021827873e-02 9.715520926429521698e-02
9.043799999999919237e+00 7.250000000021827873e-02 9.975902850036526270e-02
9.200000000000272848e+00 7.250000000021827873e-02 9.094978464945716046e-02
9.356299999999919237e+00 7.250000000021827873e-02 9.147315993259534650e-02
9.473500000000058208e+00 7.250000000021827873e-02 7.647046054816834804e-02
9.629699999999957072e+00 7.250000000021827873e-02 9.609648961669965683e-02
9.786000000000058208e+00 7.250000000021827873e-02 8.160954882729866411e-02
9.942199999999957072e+00 7.250000000021827873e-02 8.936116112891295815e-02
1.009850000000005821e+01 7.250000000021827873e-02 7.590138513635695527e-02
1.025469999999995707e+01 7.250000000021827873e-02 8.265194700036807007e-02
1.037190000000009604e+01 7.250000000021827873e-02 7.795897902495223242e-02
1.052820000000019718e+01 7.250000000021827873e-02 8.459311437067687511e-02
1.068440000000009604e+01 7.250000000021827873e-02 7.222470097476871298e-02
1.084070000000019718e+01 7.250000000021827873e-02 7.842903749130503144e-02
1.099690000000009604e+01 7.250000000021827873e-02 7.482525591593353065e-02
1.115320000000019718e+01 7.250000000021827873e-02 7.119753617792369538e-02
1.127030000000013388e+01 7.250000000021827873e-02 6.241114239135217567e-02
1.142660000000023501e+01 7.250000000021827873e-02 7.168718041370786276e-02
1.158289999999988140e+01 7.250000000021827873e-02 7.271760950545810842e-02
1.173910000000023501e+01 7.250000000021827873e-02 6.757199263651733623e-02
1.189539999999988140e+01 7.250000000021827873e-02 6.753499729425810338e-02
1.201250000000027285e+01 7.250000000021827873e-02 6.542843898208441922e-02
1.216879999999991924e+01 7.250000000021827873e-02 7.211480304629271088e-02
1.232500000000027285e+01 7.250000000021827873e-02 6.490506369894623317e-02
1.248129999999991924e+01 7.250000000021827873e-02 6.283441263073005767e-02
1.263750000000027285e+01 7.250000000021827873e-02 5.508715272232272281e-02
1.279379999999991924e+01 7.250000000021827873e-02 6.227730630023784603e-02
1.295000000000027285e+01 7.250000000021827873e-02 6.327400434463406609e-02
1.306719999999995707e+01 7.250000000021827873e-02 6.687343352679858688e-02
1.322350000000005821e+01 7.250000000021827873e-02 6.842614980338528052e-02
1.337969999999995707e+01 7.250000000021827873e-02 5.194363672858835074e-02
1.353600000000005821e+01 7.250000000021827873e-02 5.140502806922576245e-02
1.369219999999995707e+01 7.250000000021827873e-02 6.575704466921068747e-02
1.384850000000005821e+01 7.250000000021827873e-02 6.472552747915868987e-02
1.396570000000019718e+01 7.250000000021827873e-02 6.108910295473491542e-02
1.412190000000009604e+01 7.250000000021827873e-02 7.545417673434075267e-02
1.427820000000019718e+01 7.250000000021827873e-02 6.366136734005442555e-02
1.443440000000009604e+01 7.250000000021827873e-02 5.801196095740684261e-02
1.459070000000019718e+01 7.250000000021827873e-02 6.514118103042437768e-02
1.474690000000009604e+01 7.250000000021827873e-02 6.103143374474255534e-02
1.486410000000023501e+01 7.250000000021827873e-02 6.615528864764848305e-02
1.502039999999988140e+01 7.250000000021827873e-02 6.306073707749251800e-02
1.517660000000023501e+01 7.250000000021827873e-02 6.610632422407006215e-02
1.533289999999988140e+01 7.250000000021827873e-02 6.351229787271570060e-02
1.548910000000023501e+01 7.250000000021827873e-02 7.022368819786406480e-02
1.564530000000013388e+01 7.250000000021827873e-02 7.120297666943239956e-02
1.576250000000027285e+01 7.250000000021827873e-02 7.069048236931163576e-02
1.591879999999991924e+01 7.250000000021827873e-02 7.628221954196687249e-02
1.607500000000027285e+01 7.250000000021827873e-02 6.912579701140578181e-02
-4.432800000000042928e+00 5.412000000001171429e-01 6.847402612866195989e-03
-4.276499999999941792e+00 5.412000000001171429e-01 8.952872826738131687e-03
-4.120300000000042928e+00 5.412000000001171429e-01 7.371865994306130501e-03
-3.963999999999941792e+00 5.412000000001171429e-01 3.685388948002193618e-03
-3.846799999999802822e+00 5.412000000001171429e-01 6.846314514564453592e-03
-3.690599999999903957e+00 5.412000000001171429e-01 7.897417474047808278e-03
-3.534299999999802822e+00 5.412000000001171429e-01 8.947432335229418832e-03
-3.378099999999903957e+00 5.412000000001171429e-01 8.948520433531160362e-03
-3.221799999999802822e+00 5.412000000001171429e-01 1.000179958961800071e-02
-3.065599999999903957e+00 5.412000000001171429e-01 1.579265875149213003e-02
-2.948399999999764987e+00 5.412000000001171429e-01 1.526166678024173939e-02
-2.792199999999866122e+00 5.412000000001171429e-01 2.105470213871935350e-02
-2.635899999999764987e+00 5.412000000001171429e-01 2.368137143912599565e-02
-2.479699999999866122e+00 5.412000000001171429e-01 2.893144574503405189e-02
-2.323399999999764987e+00 5.412000000001171429e-01 3.103582786060424259e-02
-2.167100000000118598e+00 5.412000000001171429e-01 3.681145364625397487e-02
-2.049999999999727152e+00 5.412000000001171429e-01 3.470707153068378070e-02
-1.893700000000080763e+00 5.412000000001171429e-01 5.103833894153850248e-02
-1.737499999999727152e+00 5.412000000001171429e-01 6.471899888934824763e-02
-1.581200000000080763e+00 5.412000000001171429e-01 8.408170816885784937e-02
-1.424999999999727152e+00 5.412000000001171429e-01 1.151120955379533739e-01
-1.268700000000080763e+00 5.412000000001171429e-01 1.282073585994255860e-01
-1.151499999999941792e+00 5.412000000001171429e-01 1.970078142186103554e-01
-9.953000000000429281e-01 5.412000000001171429e-01 2.389692371270120685e-01
-8.389999999999417923e-01 5.412000000001171429e-01 3.030027340862624374e-01
-6.828000000000429281e-01 5.412000000001171429e-01 4.309902968287360192e-01
-5.264999999999417923e-01 5.412000000001171429e-01 5.050963197672176941e-01
-3.703000000000429281e-01 5.412000000001171429e-01 6.330327418895093095e-01
-2.139999999999417923e-01 5.412000000001171429e-01 7.950712528867159845e-01
-9.679999999980282155e-02 5.412000000001171429e-01 8.414372977205718529e-01
5.940000000009604264e-02 5.412000000001171429e-01 8.946964452959668135e-01
2.157000000001971785e-01 5.412000000001171429e-01 9.419623474253637774e-01
3.719000000000960426e-01 5.412000000001171429e-01 1.028763213250276420e+00
5.282000000001971785e-01 5.412000000001171429e-01 9.598082476722443745e-01
6.453999999998814019e-01 5.412000000001171429e-01 9.647710640264923754e-01
8.016000000002350134e-01 5.412000000001171429e-01 9.746716704740482351e-01
9.578000000001338776e-01 5.412000000001171429e-01 9.473027338903164951e-01
1.114100000000235013e+00 5.412000000001171429e-01 9.405478196330984142e-01
1.270399999999881402e+00 5.412000000001171429e-01 8.634451739716176855e-01
1.426600000000235013e+00 5.412000000001171429e-01 8.907444722640377455e-01
1.543799999999919237e+00 5.412000000001171429e-01 7.918863891575154135e-01
1.700000000000272848e+00 5.412000000001171429e-01 7.439317208031154260e-01
1.856299999999919237e+00 5.412000000001171429e-01 6.442009828585953946e-01
2.012500000000272848e+00 5.412000000001171429e-01 6.175436625642034549e-01
2.168799999999919237e+00 5.412000000001171429e-01 5.514090477842881199e-01
2.325000000000272848e+00 5.412000000001171429e-01 4.796750791436052985e-01
2.442199999999957072e+00 5.412000000001171429e-01 4.721780818445987515e-01
2.598500000000058208e+00 5.412000000001171429e-01 4.656560206239536148e-01
2.754699999999957072e+00 5.412000000001171429e-01 4.377604444621785440e-01
2.911000000000058208e+00 5.412000000001171429e-01 3.850039983021884549e-01
3.067199999999957072e+00 5.412000000001171429e-01 3.859811105771532858e-01
3.184400000000096043e+00 5.412000000001171429e-01 3.539746990313946684e-01
3.340700000000197178e+00 5.412000000001171429e-01 3.377859724980681877e-01
3.496900000000096043e+00 5.412000000001171429e-01 3.111558546612198106e-01
3.653200000000197178e+00 5.412000000001171429e-01 2.848880735588515956e-01
3.809400000000096043e+00 5.412000000001171429e-01 2.316332783766634207e-01
3.965700000000197178e+00 5.412000000001171429e-01 2.341903093857585216e-01
4.121900000000096043e+00 5.412000000001171429e-01 1.897534628408924229e-01
4.239100000000235013e+00 5.412000000001171429e-01 1.777691481454994060e-01
4.395300000000133878e+00 5.412000000001171429e-01 1.542368461737121110e-01
4.551600000000235013e+00 5.412000000001171429e-01 1.485482682522017983e-01
4.707899999999881402e+00 5.412000000001171429e-01 1.333801779259099485e-01
4.864100000000235013e+00 5.412000000001171429e-01 1.307796229847451031e-01
5.020300000000133878e+00 5.412000000001171429e-01 1.187920439944468581e-01
5.137500000000272848e+00 5.412000000001171429e-01 1.067598529737771723e-01
5.293799999999919237e+00 5.412000000001171429e-01 1.114506447525895200e-01
5.450000000000272848e+00 5.412000000001171429e-01 1.171294297893841624e-01
5.606299999999919237e+00 5.412000000001171429e-01 1.114397637695720977e-01
5.762500000000272848e+00 5.412000000001171429e-01 1.155854182992114149e-01
5.918799999999919237e+00 5.412000000001171429e-01 1.186658245914447296e-01
6.036000000000058208e+00 5.412000000001171429e-01 1.275055351948016225e-01
6.192199999999957072e+00 5.412000000001171429e-01 1.290386657019569616e-01
6.348500000000058208e+00 5.412000000001171429e-01 1.107988738698457154e-01
6.504699999999957072e+00 5.412000000001171429e-01 1.128782297244758231e-01
6.661000000000058208e+00 5.412000000001171429e-01 1.201728407393582304e-01
6.817199999999957072e+00 5.412000000001171429e-01 1.150011095111756337e-01
6.934400000000096043e+00 5.412000000001171429e-01 9.677111056378008558e-02
7.090700000000197178e+00 5.412000000001171429e-01 1.107694952156986629e-01
7.246900000000096043e+00 5.412000000001171429e-01 1.076009529610242044e-01
7.403200000000197178e+00 5.412000000001171429e-01 9.877647573389168600e-02
7.559400000000096043e+00 5.412000000001171429e-01 9.045578802046601308e-02
7.715700000000197178e+00 5.412000000001171429e-01 1.008329815241852112e-01
7.832800000000133878e+00 5.412000000001171429e-01 9.765247018819159242e-02
7.989100000000235013e+00 5.412000000001171429e-01 9.767858454743341690e-02
8.145399999999881402e+00 5.412000000001171429e-01 9.714432828127778086e-02
8.301600000000235013e+00 5.412000000001171429e-01 9.345132264516339826e-02
8.457899999999881402e+00 5.412000000001171429e-01 9.706272090864709323e-02
8.575000000000272848e+00 5.412000000001171429e-01 9.191710403970632104e-02
8.731299999999919237e+00 5.412000000001171429e-01 7.270999281734591424e-02
8.887500000000272848e+00 5.412000000001171429e-01 8.303713379918495341e-02
9.043799999999919237e+00 5.412000000001171429e-01 8.820342453585883202e-02
9.200000000000272848e+00 5.412000000001171429e-01 7.108655015114594133e-02
9.356299999999919237e+00 5.412000000001171429e-01 8.301537183315009505e-02
9.473500000000058208e+00 5.412000000001171429e-01 8.505446805061574189e-02
9.629699999999957072e+00 5.412000000001171429e-01 8.192836162970923430e-02
9.786000000000058208e+00 5.412000000001171429e-01 7.673813273039703509e-02
9.942199999999957072e+00 5.412000000001171429e-01 7.051529854273108633e-02
1.009850000000005821e+01 5.412000000001171429e-01 7.775441654422461657e-02
1.025469999999995707e+01 5.412000000001171429e-01 7.569247026242238718e-02
1.037190000000009604e+01 5.412000000001171429e-01 6.423588324337453637e-02
1.052820000000019718e+01 5.412000000001171429e-01 8.024180926200820407e-02
1.068440000000009604e+01 5.412000000001171429e-01 7.818530347171469275e-02
1.084070000000019718e+01 5.412000000001171429e-01 6.110977682246802878e-02
1.099690000000009604e+01 5.412000000001171429e-01 6.729452756957297888e-02
1.115320000000019718e+01 5.412000000001171429e-01 6.728038229165032857e-02
1.127030000000013388e+01 5.412000000001171429e-01 6.518796925739929471e-02
1.142660000000023501e+01 5.412000000001171429e-01 7.448903354069506821e-02
1.158289999999988140e+01 5.412000000001171429e-01 5.950265563079420311e-02
1.173910000000023501e+01 5.412000000001171429e-01 6.730105615938343500e-02
1.189539999999988140e+01 5.412000000001171429e-01 6.361022671987252852e-02
1.201250000000027285e+01 5.412000000001171429e-01 6.255041897397524420e-02
1.216879999999991924e+01 5.412000000001171429e-01 6.562864906960505507e-02
1.232500000000027285e+01 5.412000000001171429e-01 4.391782365493491352e-02
1.248129999999991924e+01 5.412000000001171429e-01 6.198243166046559643e-02
1.263750000000027285e+01 5.412000000001171429e-01 6.095635496192232383e-02
1.279379999999991924e+01 5.412000000001171429e-01 5.938514101420599989e-02
1.295000000000027285e+01 5.412000000001171429e-01 6.192149815556801523e-02
1.306719999999995707e+01 5.412000000001171429e-01 6.451008401541366566e-02
1.322350000000005821e+01 5.412000000001171429e-01 5.884979664974864660e-02
1.337969999999995707e+01 5.412000000001171429e-01 5.724267545807482094e-02
1.353600000000005821e+01 5.412000000001171429e-01 5.258996711982345806e-02
1.369219999999995707e+01 5.412000000001171429e-01 4.536934678945954424e-02
1.384850000000005821e+01 5.412000000001171429e-01 6.135786323526534053e-02
1.396570000000019718e+01 5.412000000001171429e-01 6.287902466110149857e-02
1.412190000000009604e+01 5.412000000001171429e-01 5.665945476834078481e-02
1.427820000000019718e+01 5.412000000001171429e-01 6.078117113534176053e-02
1.443440000000009604e+01 5.412000000001171429e-01 5.511544327816803729e-02
1.459070000000019718e+01 5.412000000001171429e-01 6.230124446287618051e-02
1.474690000000009604e+01 5.412000000001171429e-01 4.889478528710557159e-02
1.486410000000023501e+01 5.412000000001171429e-01 6.740768979295422292e-02
1.502039999999988140e+01 5.412000000001171429e-01 5.765941710764223294e-02
1.517660000000023501e+01 5.412000000001171429e-01 5.558876603942606437e-02
1.533289999999988140e+01 5.412000000001171429e-01 6.223051807326290819e-02
1.548910000000023501e+01 5.412000000001171429e-01 5.401102350189929124e-02
1.564530000000013388e+01 5.412000000001171429e-01 4.681978182568243690e-02
1.576250000000027285e+01 5.412000000001171429e-01 5.297297772203685140e-02
1.591879999999991924e+01 5.412000000001171429e-01 4.832462177699245465e-02
1.607500000000027285e+01 5.412000000001171429e-01 5.087621229457885141e-02
-4.432800000000042928e+00 1.088099999999940337e+00 7.935500914608798265e-03
-4.276499999999941792e+00 1.088099999999940337e+00 4.232702393778722816e-03
-4.120300000000042928e+00 1.088099999999940337e+00 4.759341971822142123e-03
-3.963999999999941792e+00 1.088099999999940337e+00 3.699534225924847822e-03
-3.846799999999802822e+00 1.088099999999940337e+00 7.400156550151438042e-03
-3.690599999999903957e+00 1.088099999999940337e+00 1.004532352168770355e-02
-3.534299999999802822e+00 1.088099999999940337e+00 1.109642648117105737e-02
-3.378099999999903957e+00 1.088099999999940337e+00 8.981163382583439228e-03
-3.221799999999802822e+00 1.088099999999940337e+00 8.984427677488667288e-03
-3.065599999999903957e+00 1.088099999999940337e+00 7.396892255246209982e-03
-2.948399999999764987e+00 1.088099999999940337e+00 1.479378451049241996e-02
-2.792199999999866122e+00 1.088099999999940337e+00 1.954333359759887964e-02
-2.635899999999764987e+00 1.088099999999940337e+00 1.108663359645537319e-02
-2.479699999999866122e+00 1.088099999999940337e+00 1.636608655651047850e-02
-2.323399999999764987e+00 1.088099999999940337e+00 2.481516986954178730e-02
-2.167100000000118598e+00 1.088099999999940337e+00 2.690758290379281423e-02
-2.049999999999727152e+00 1.088099999999940337e+00 3.115007818228721428e-02
-1.893700000000080763e+00 1.088099999999940337e+00 3.800292128666212660e-02
-1.737499999999727152e+00 1.088099999999940337e+00 3.799965699175689854e-02
-1.581200000000080763e+00 1.088099999999940337e+00 4.483073813009695596e-02
-1.424999999999727152e+00 1.088099999999940337e+00 4.695905840830548461e-02
-1.268700000000080763e+00 1.088099999999940337e+00 6.593005229918776078e-02
-1.151499999999941792e+00 1.088099999999940337e+00 8.964841908057299968e-02
-9.953000000000429281e-01 1.088099999999940337e+00 1.191478521391167028e-01
-8.389999999999417923e-01 1.088099999999940337e+00 1.475950941398752880e-01
-6.828000000000429281e-01 1.088099999999940337e+00 1.802282503074376652e-01
-5.264999999999417923e-01 1.088099999999940337e+00 2.207979954879105977e-01
-3.703000000000429281e-01 1.088099999999940337e+00 3.087402764313512127e-01
-2.139999999999417923e-01 1.088099999999940337e+00 3.972766590475432791e-01
-9.679999999980282155e-02 1.088099999999940337e+00 4.882525580562422363e-01
5.940000000009604264e-02 1.088099999999940337e+00 5.561770945425241752e-01
2.157000000001971785e-01 1.088099999999940337e+00 6.760180652998508677e-01
3.719000000000960426e-01 1.088099999999940337e+00 7.626285139219586284e-01
5.282000000001971785e-01 1.088099999999940337e+00 7.834133676818457737e-01
6.453999999998814019e-01 1.088099999999940337e+00 8.569426985204038338e-01
8.016000000002350134e-01 1.088099999999940337e+00 8.676115023689900951e-01
9.578000000001338776e-01 1.088099999999940337e+00 8.581537519302433470e-01
1.114100000000235013e+00 1.088099999999940337e+00 9.209925169541803847e-01
1.270399999999881402e+00 1.088099999999940337e+00 8.682306303026815497e-01
1.426600000000235013e+00 1.088099999999940337e+00 8.808743325689306625e-01
1.543799999999919237e+00 1.088099999999940337e+00 8.621383679112247789e-01
1.700000000000272848e+00 1.088099999999940337e+00 7.616644588266145988e-01
1.856299999999919237e+00 1.088099999999940337e+00 8.126647143275921303e-01
2.012500000000272848e+00 1.088099999999940337e+00 7.133300441649064183e-01
2.168799999999919237e+00 1.088099999999940337e+00 6.330501514623372294e-01
2.325000000000272848e+00 1.088099999999940337e+00 5.725943217192165369e-01
2.442199999999957072e+00 1.088099999999940337e+00 5.733266118762893049e-01
2.598500000000058208e+00 1.088099999999940337e+00 4.872221289644919628e-01
2.754699999999957072e+00 1.088099999999940337e+00 4.738058769040057183e-01
2.911000000000058208e+00 1.088099999999940337e+00 4.140475181723020093e-01
3.067199999999957072e+00 1.088099999999940337e+00 4.055755847949341075e-01
3.184400000000096043e+00 1.088099999999940337e+00 3.603248407203645254e-01
3.340700000000197178e+00 1.088099999999940337e+00 3.648926773910798893e-01
3.496900000000096043e+00 1.088099999999940337e+00 3.411982487723330126e-01
3.653200000000197178e+00 1.088099999999940337e+00 3.328427419132515830e-01
3.809400000000096043e+00 1.088099999999940337e+00 2.682749886878455503e-01
3.965700000000197178e+00 1.088099999999940337e+00 2.652935993410708293e-01
4.121900000000096043e+00 1.088099999999940337e+00 2.358126639536567426e-01
4.239100000000235013e+00 1.088099999999940337e+00 2.047605146185263736e-01
4.395300000000133878e+00 1.088099999999940337e+00 1.906359105636056817e-01
4.551600000000235013e+00 1.088099999999940337e+00 1.712372940401385435e-01
4.707899999999881402e+00 1.088099999999940337e+00 1.633344360745820345e-01
4.864100000000235013e+00 1.088099999999940337e+00 1.470466925957970017e-01
5.020300000000133878e+00 1.088099999999940337e+00 1.041397122631809863e-01
5.137500000000272848e+00 1.088099999999940337e+00 1.041701790156297769e-01
5.293799999999919237e+00 1.088099999999940337e+00 1.118891483681917903e-01
5.450000000000272848e+00 1.088099999999940337e+00 9.621835662649483312e-02
5.606299999999919237e+00 1.088099999999940337e+00 1.155233966960120956e-01
5.762500000000272848e+00 1.088099999999940337e+00 8.523835666361023744e-02
5.918799999999919237e+00 1.088099999999940337e+00 1.040330786296101984e-01
6.036000000000058208e+00 1.088099999999940337e+00 9.038179733594751963e-02
6.192199999999957072e+00 1.088099999999940337e+00 9.561010967582071751e-02
6.348500000000058208e+00 1.088099999999940337e+00 9.406065769413926581e-02
6.504699999999957072e+00 1.088099999999940337e+00 1.033932768281855541e-01
6.661000000000058208e+00 1.088099999999940337e+00 1.044443797876689062e-01
6.817199999999957072e+00 1.088099999999940337e+00 1.091482287461021661e-01
6.934400000000096043e+00 1.088099999999940337e+00 9.349049418402613498e-02
7.090700000000197178e+00 1.088099999999940337e+00 9.549803555074122541e-02
7.246900000000096043e+00 1.088099999999940337e+00 9.130885708903221931e-02
7.403200000000197178e+00 1.088099999999940337e+00 8.089358014475202252e-02
7.559400000000096043e+00 1.088099999999940337e+00 8.714361678996153382e-02
7.715700000000197178e+00 1.088099999999940337e+00 9.656001949324201361e-02
7.832800000000133878e+00 1.088099999999940337e+00 9.907570276687091559e-02
7.989100000000235013e+00 1.088099999999940337e+00 8.343646587592448705e-02
8.145399999999881402e+00 1.088099999999940337e+00 7.457281710992924584e-02
8.301600000000235013e+00 1.088099999999940337e+00 7.509075190155872770e-02
8.457899999999881402e+00 1.088099999999940337e+00 7.502873029835940843e-02
8.575000000000272848e+00 1.088099999999940337e+00 6.567434919827824791e-02
8.731299999999919237e+00 1.088099999999940337e+00 7.611030001029153724e-02
8.887500000000272848e+00 1.088099999999940337e+00 7.404400133528234174e-02
9.043799999999919237e+00 1.088099999999940337e+00 8.231790082173309764e-02
9.200000000000272848e+00 1.088099999999940337e+00 8.384885513228493292e-02
9.356299999999919237e+00 1.088099999999940337e+00 7.344989966253089031e-02
9.473500000000058208e+00 1.088099999999940337e+00 7.810696039398921930e-02
9.629699999999957072e+00 1.088099999999940337e+00 6.403023266434516858e-02
9.786000000000058208e+00 1.088099999999940337e+00 6.978192028735656638e-02
9.942199999999957072e+00 1.088099999999940337e+00 7.439654518504694447e-02
1.009850000000005821e+01 1.088099999999940337e+00 6.609217894614741184e-02
1.025469999999995707e+01 1.088099999999940337e+00 7.701233350243616438e-02
1.037190000000009604e+01 1.088099999999940337e+00 7.024109777069194316e-02
1.052820000000019718e+01 1.088099999999940337e+00 7.488292512592589767e-02
1.068440000000009604e+01 1.088099999999940337e+00 7.070898004044126606e-02
1.084070000000019718e+01 1.088099999999940337e+00 6.135677513696360247e-02
1.099690000000009604e+01 1.088099999999940337e+00 6.294539865750779783e-02
1.115320000000019718e+01 1.088099999999940337e+00 5.977685640283334628e-02
1.127030000000013388e+01 1.088099999999940337e+00 7.641061514157250489e-02
1.142660000000023501e+01 1.088099999999940337e+00 6.340131184593794655e-02
1.158289999999988140e+01 1.088099999999940337e+00 6.913014940461274793e-02
1.173910000000023501e+01 1.088099999999940337e+00 6.391598234266220036e-02
1.189539999999988140e+01 1.088099999999940337e+00 6.126211058471198873e-02
1.201250000000027285e+01 1.088099999999940337e+00 6.178657396615192671e-02
1.216879999999991924e+01 1.088099999999940337e+00 5.193928433538137768e-02
1.232500000000027285e+01 1.088099999999940337e+00 6.642731322308412234e-02
1.248129999999991924e+01 1.088099999999940337e+00 4.927779588931897187e-02
1.263750000000027285e+01 1.088099999999940337e+00 5.344085999178616736e-02
1.279379999999991924e+01 1.088099999999940337e+00 5.134627076093165737e-02
1.295000000000027285e+01 1.088099999999940337e+00 5.028755111333611111e-02
1.306719999999995707e+01 1.088099999999940337e+00 5.236473077136273580e-02
1.322350000000005821e+01 1.088099999999940337e+00 4.719191144487840106e-02
1.337969999999995707e+01 1.088099999999940337e+00 3.888428091107363344e-02
1.353600000000005821e+01 1.088099999999940337e+00 4.041088282841850260e-02
1.369219999999995707e+01 1.088099999999940337e+00 4.195707051519474012e-02
1.384850000000005821e+01 1.088099999999940337e+00 5.073802381025754177e-02
1.396570000000019718e+01 1.088099999999940337e+00 4.553147343641918837e-02
1.412190000000009604e+01 1.088099999999940337e+00 4.397331666832378361e-02
1.427820000000019718e+01 1.088099999999940337e+00 3.930972734705499155e-02
1.443440000000009604e+01 1.088099999999940337e+00 4.395264280059067719e-02
1.459070000000019718e+01 1.088099999999940337e+00 4.085373883722774602e-02
1.474690000000009604e+01 1.088099999999940337e+00 5.118632031057549631e-02
1.486410000000023501e+01 1.088099999999940337e+00 5.949177464777677393e-02
1.502039999999988140e+01 1.088099999999940337e+00 4.395373089889241525e-02
1.517660000000023501e+01 1.088099999999940337e+00 4.806456628287596872e-02
1.533289999999988140e+01 1.088099999999940337e+00 4.701890381490132775e-02
1.548910000000023501e+01 1.088099999999940337e+00 4.442705366015044927e-02
1.564530000000013388e+01 1.088099999999940337e+00 4.336724591425315800e-02
1.576250000000027285e+01 1.088099999999940337e+00 5.267810308226460181e-02
1.591879999999991924e+01 1.088099999999940337e+00 4.387865211607217680e-02
1.607500000000027285e+01 1.088099999999940337e+00 4.955852525116855728e-02
-4.432800000000042928e+00 1.556900000000041473e+00 4.250111966606604647e-03
-4.276499999999941792e+00 1.556900000000041473e+00 5.845264076961258735e-03
-4.120300000000042928e+00 1.556900000000041473e+00 9.027951609558371865e-03
-3.963999999999941792e+00 1.556900000000041473e+00 6.903983724556811939e-03
-3.846799999999802822e+00 1.556900000000041473e+00 6.372991753306421307e-03
-3.690599999999903957e+00 1.556900000000041473e+00 8.494783441704496438e-03
-3.534299999999802822e+00 1.556900000000041473e+00 1.008884745375740813e-02
-3.378099999999903957e+00 1.556900000000041473e+00 6.898543233048098217e-03
-3.221799999999802822e+00 1.556900000000041473e+00 8.490431048497525113e-03
-3.065599999999903957e+00 1.556900000000041473e+00 6.897455134746355819e-03
-2.948399999999764987e+00 1.556900000000041473e+00 9.019246823144430950e-03
-2.792199999999866122e+00 1.556900000000041473e+00 1.697324540888285258e-02
-2.635899999999764987e+00 1.556900000000041473e+00 1.591017336808032978e-02
-2.479699999999866122e+00 1.556900000000041473e+00 1.802217217176272160e-02
-2.323399999999764987e+00 1.556900000000041473e+00 1.272748583548321925e-02
-2.167100000000118598e+00 1.556900000000041473e+00 1.908306801596175786e-02
-2.049999999999727152e+00 1.556900000000041473e+00 2.544409068794900933e-02
-1.893700000000080763e+00 1.556900000000041473e+00 2.278913083169705964e-02
-1.737499999999727152e+00 1.556900000000041473e+00 2.702183322547578592e-02
-1.581200000000080763e+00 1.556900000000041473e+00 3.443939934845510753e-02
-1.424999999999727152e+00 1.556900000000041473e+00 4.025854906617454265e-02
-1.268700000000080763e+00 1.556900000000041473e+00 5.667795243947040817e-02
-1.151499999999941792e+00 1.556900000000041473e+00 4.924841723517192627e-02
-9.953000000000429281e-01 1.556900000000041473e+00 7.252066371284270063e-02
-8.389999999999417923e-01 1.556900000000041473e+00 7.092768779909153221e-02
-6.828000000000429281e-01 1.556900000000041473e+00 1.026620747694145241e-01
-5.264999999999417923e-01 1.556900000000041473e+00 1.174710926561313290e-01
-3.703000000000429281e-01 1.556900000000041473e+00 1.301779046238814574e-01
-2.139999999999417923e-01 1.556900000000041473e+00 1.771380511304886940e-01
-9.679999999980282155e-02 1.556900000000041473e+00 2.168144676052309316e-01
5.940000000009604264e-02 1.556900000000041473e+00 2.854266822182142116e-01
2.157000000001971785e-01 1.556900000000041473e+00 3.431285351596243816e-01
3.719000000000960426e-01 1.556900000000041473e+00 4.463618615374537746e-01
5.282000000001971785e-01 1.556900000000041473e+00 5.291095611883752658e-01
6.453999999998814019e-01 1.556900000000041473e+00 5.950635516502013056e-01
8.016000000002350134e-01 1.556900000000041473e+00 6.931501730607881884e-01
9.578000000001338776e-01 1.556900000000041473e+00 7.423528901672868940e-01
1.114100000000235013e+00 1.556900000000041473e+00 7.682790084029078592e-01
1.270399999999881402e+00 1.556900000000041473e+00 7.982648214023305711e-01
1.426600000000235013e+00 1.556900000000041473e+00 7.826255845113840870e-01
1.543799999999919237e+00 1.556900000000041473e+00 8.096343605572390301e-01
1.700000000000272848e+00 1.556900000000041473e+00 8.088052296513111861e-01
1.856299999999919237e+00 1.556900000000041473e+00 7.164180671452520244e-01
2.012500000000272848e+00 1.556900000000041473e+00 7.374085714841686068e-01
2.168799999999919237e+00 1.556900000000041473e+00 7.211741448221689055e-01
2.325000000000272848e+00 1.556900000000041473e+00 6.164370665913312397e-01
2.442199999999957072e+00 1.556900000000041473e+00 6.436112335790509231e-01
2.598500000000058208e+00 1.556900000000041473e+00 5.807964067177523448e-01
2.754699999999957072e+00 1.556900000000041473e+00 5.536537945807830097e-01
2.911000000000058208e+00 1.556900000000041473e+00 4.683740901817066704e-01
3.067199999999957072e+00 1.556900000000041473e+00 4.265737058219628564e-01
3.184400000000096043e+00 1.556900000000041473e+00 3.927414653258801125e-01
3.340700000000197178e+00 1.556900000000041473e+00 3.685802425356856094e-01
3.496900000000096043e+00 1.556900000000041473e+00 3.200380010983446821e-01
3.653200000000197178e+00 1.556900000000041473e+00 3.236624565414492616e-01
3.809400000000096043e+00 1.556900000000041473e+00 2.934938430273338339e-01
3.965700000000197178e+00 1.556900000000041473e+00 2.613884145361166089e-01
4.121900000000096043e+00 1.556900000000041473e+00 2.607866961752530188e-01
4.239100000000235013e+00 1.556900000000041473e+00 2.234921268830252772e-01
4.395300000000133878e+00 1.556900000000041473e+00 1.992307990490704839e-01
4.551600000000235013e+00 1.556900000000041473e+00 1.992699705879332206e-01
4.707899999999881402e+00 1.556900000000041473e+00 1.724711975143146669e-01
4.864100000000235013e+00 1.556900000000041473e+00 1.581659691413046798e-01
5.020300000000133878e+00 1.556900000000041473e+00 1.370525096942912247e-01
5.137500000000272848e+00 1.556900000000041473e+00 1.260463953721647767e-01
5.293799999999919237e+00 1.556900000000041473e+00 1.145147295702966944e-01
5.450000000000272848e+00 1.556900000000041473e+00 1.123657354243550593e-01
5.606299999999919237e+00 1.556900000000041473e+00 9.293991644334437252e-02
5.762500000000272848e+00 1.556900000000041473e+00 8.295987881976123191e-02
5.918799999999919237e+00 1.556900000000041473e+00 9.499315793873266967e-02
6.036000000000058208e+00 1.556900000000041473e+00 8.289241672505318070e-02
6.192199999999957072e+00 1.556900000000041473e+00 7.765104720555907059e-02
6.348500000000058208e+00 1.556900000000041473e+00 7.917003243479174557e-02
6.504699999999957072e+00 1.556900000000041473e+00 8.020916631295592347e-02
6.661000000000058208e+00 1.556900000000041473e+00 8.390217194907031995e-02
6.817199999999957072e+00 1.556900000000041473e+00 8.705439272921863814e-02
6.934400000000096043e+00 1.556900000000041473e+00 8.754403696500281939e-02
7.090700000000197178e+00 1.556900000000041473e+00 8.330698217801711658e-02
7.246900000000096043e+00 1.556900000000041473e+00 8.641676712439746999e-02
7.403200000000197178e+00 1.556900000000041473e+00 7.436063794108943581e-02
7.559400000000096043e+00 1.556900000000041473e+00 7.175681870501939008e-02
7.715700000000197178e+00 1.556900000000041473e+00 6.917040904177723659e-02
7.832800000000133878e+00 1.556900000000041473e+00 7.594273287182318199e-02
7.989100000000235013e+00 1.556900000000041473e+00 7.224863913740704746e-02
8.145399999999881402e+00 1.556900000000041473e+00 6.964590799963875367e-02
8.301600000000235013e+00 1.556900000000041473e+00 6.759484270085393265e-02
8.457899999999881402e+00 1.556900000000041473e+00 7.642040802628818907e-02
8.575000000000272848e+00 1.556900000000041473e+00 6.017727657787462492e-02
8.731299999999919237e+00 1.556900000000041473e+00 6.696483378414497256e-02
8.887500000000272848e+00 1.556900000000041473e+00 7.482090352272655065e-02
9.043799999999919237e+00 1.556900000000041473e+00 6.013919313731362626e-02
9.200000000000272848e+00 1.556900000000041473e+00 6.429028815846164757e-02
9.356299999999919237e+00 1.556900000000041473e+00 7.424529952110471565e-02
9.473500000000058208e+00 1.556900000000041473e+00 5.801631335061381567e-02
9.629699999999957072e+00 1.556900000000041473e+00 6.532724584002236323e-02
9.786000000000058208e+00 1.556900000000041473e+00 6.061795639008037834e-02
9.942199999999957072e+00 1.556900000000041473e+00 6.633591296573775054e-02
1.009850000000005821e+01 1.556900000000041473e+00 5.693256744207817605e-02
1.025469999999995707e+01 1.556900000000041473e+00 5.380428482456819234e-02
1.037190000000009604e+01 1.556900000000041473e+00 6.109127915133840542e-02
1.052820000000019718e+01 1.556900000000041473e+00 6.993643024620400939e-02
1.068440000000009604e+01 1.556900000000041473e+00 6.837936157641036350e-02
1.084070000000019718e+01 1.556900000000041473e+00 6.000318084959579967e-02
1.099690000000009604e+01 1.556900000000041473e+00 6.310317291126048278e-02
1.115320000000019718e+01 1.556900000000041473e+00 4.954002758003893392e-02
1.127030000000013388e+01 1.556900000000041473e+00 5.057589716329789764e-02
1.142660000000023501e+01 1.556900000000041473e+00 5.318298069427317143e-02
1.158289999999988140e+01 1.556900000000041473e+00 6.051349895311308041e-02
1.173910000000023501e+01 1.556900000000041473e+00 5.733734001032642774e-02
1.189539999999988140e+01 1.556900000000041473e+00 4.530406089135498998e-02
1.201250000000027285e+01 1.556900000000041473e+00 4.687962723227827311e-02
1.216879999999991924e+01 1.556900000000041473e+00 4.895354259539967667e-02
1.232500000000027285e+01 1.556900000000041473e+00 5.207094422989223120e-02
1.248129999999991924e+01 1.556900000000041473e+00 5.569539967299683841e-02
1.263750000000027285e+01 1.556900000000041473e+00 4.372523025552647186e-02
1.279379999999991924e+01 1.556900000000041473e+00 5.361169142515975761e-02
1.295000000000027285e+01 1.556900000000041473e+00 4.266759870623266365e-02
1.306719999999995707e+01 1.556900000000041473e+00 4.369476350307767432e-02
1.322350000000005821e+01 1.556900000000041473e+00 4.477742131331156894e-02
1.337969999999995707e+01 1.556900000000041473e+00 4.263386765887864499e-02
1.353600000000005821e+01 1.556900000000041473e+00 3.847080355641144256e-02
1.369219999999995707e+01 1.556900000000041473e+00 4.104089174512747656e-02
1.384850000000005821e+01 1.556900000000041473e+00 4.259469612001590827e-02
1.396570000000019718e+01 1.556900000000041473e+00 4.206805654197249417e-02
1.412190000000009604e+01 1.556900000000041473e+00 3.375280932005551848e-02
1.427820000000019718e+01 1.556900000000041473e+00 3.530661369494395713e-02
1.443440000000009604e+01 1.556900000000041473e+00 3.633269039348722973e-02
1.459070000000019718e+01 1.556900000000041473e+00 4.513975804779185586e-02
1.474690000000009604e+01 1.556900000000041473e+00 3.371472587949453370e-02
1.486410000000023501e+01 1.556900000000041473e+00 4.723978777015507696e-02
1.502039999999988140e+01 1.556900000000041473e+00 4.045875915369517850e-02
1.517660000000023501e+01 1.556900000000041473e+00 3.577449596469328003e-02
1.533289999999988140e+01 1.556900000000041473e+00 3.420981060678741914e-02
1.548910000000023501e+01 1.556900000000041473e+00 3.317176482692497236e-02
1.564530000000013388e+01 1.556900000000041473e+00 4.403860256642833787e-02
1.576250000000027285e+01 1.556900000000041473e+00 3.731197886505557143e-02
1.591879999999991924e+01 1.556900000000041473e+00 4.195054192538428400e-02
1.607500000000027285e+01 1.556900000000041473e+00 4.092337712853927334e-02
-4.432800000000042928e+00 2.025599999999940337e+00 5.331681678538751669e-03
-4.276499999999941792e+00 2.025599999999940337e+00 6.395841817643015993e-03
-4.120300000000042928e+00 2.025599999999940337e+00 7.994258222902898142e-03
-3.963999999999941792e+00 2.025599999999940337e+00 4.262081047925773622e-03
-3.846799999999802822e+00 2.025599999999940337e+00 3.197920908821507997e-03
-3.690599999999903957e+00 2.025599999999940337e+00 3.197920908821507997e-03
-3.534299999999802822e+00 2.025599999999940337e+00 5.326241187030037946e-03
-3.378099999999903957e+00 2.025599999999940337e+00 7.457825760143796390e-03
-3.221799999999802822e+00 2.025599999999940337e+00 9.051889772196708081e-03
-3.065599999999903957e+00 2.025599999999940337e+00 8.520897800946319184e-03
-2.948399999999764987e+00 2.025599999999940337e+00 9.052977870498451346e-03
-2.792199999999866122e+00 2.025599999999940337e+00 6.920305199082950505e-03
-2.635899999999764987e+00 2.025599999999940337e+00 1.224110589460427646e-02
-2.479699999999866122e+00 2.025599999999940337e+00 1.064704188255136477e-02
-2.323399999999764987e+00 2.025599999999940337e+00 7.983377239885474166e-03
-2.167100000000118598e+00 2.025599999999940337e+00 1.383190561175196183e-02
-2.049999999999727152e+00 2.025599999999940337e+00 1.755864229522037523e-02
-1.893700000000080763e+00 2.025599999999940337e+00 1.808310567666030627e-02
-1.737499999999727152e+00 2.025599999999940337e+00 2.235389151100002081e-02
-1.581200000000080763e+00 2.025599999999940337e+00 2.127667419227484424e-02
-1.424999999999727152e+00 2.025599999999940337e+00 2.340064207727640330e-02
-1.268700000000080763e+00 2.025599999999940337e+00 3.989077184018553768e-02
-1.151499999999941792e+00 2.025599999999940337e+00 3.135246446641134360e-02
-9.953000000000429281e-01 2.025599999999940337e+00 4.038585656747842312e-02
-8.389999999999417923e-01 2.025599999999940337e+00 5.417641444376417037e-02
-6.828000000000429281e-01 2.025599999999940337e+00 5.207420852479745926e-02
-5.264999999999417923e-01 2.025599999999940337e+00 6.587891167900586376e-02
-3.703000000000429281e-01 2.025599999999940337e+00 7.277854301035570350e-02
-2.139999999999417923e-01 2.025599999999940337e+00 9.612478017254497131e-02
-9.679999999980282155e-02 2.025599999999940337e+00 1.034933818719458720e-01
5.940000000009604264e-02 2.025599999999940337e+00 1.337914790839686285e-01
2.157000000001971785e-01 2.025599999999940337e+00 1.400698062850234404e-01
3.719000000000960426e-01 2.025599999999940337e+00 1.953147332610988551e-01
5.282000000001971785e-01 2.025599999999940337e+00 2.223148045205397549e-01
6.453999999998814019e-01 2.025599999999940337e+00 2.948876969518661184e-01
8.016000000002350134e-01 2.025599999999940337e+00 3.648807083097607706e-01
9.578000000001338776e-01 2.025599999999940337e+00 4.629673297203476534e-01
1.114100000000235013e+00 2.025599999999940337e+00 5.259094640829502509e-01
1.270399999999881402e+00 2.025599999999940337e+00 5.538322427022688288e-01
1.426600000000235013e+00 2.025599999999940337e+00 6.561428617202205160e-01
1.543799999999919237e+00 2.025599999999940337e+00 6.972294535940212201e-01
1.700000000000272848e+00 2.025599999999940337e+00 7.393040387258041912e-01
1.856299999999919237e+00 2.025599999999940337e+00 7.031769989113462183e-01
2.012500000000272848e+00 2.025599999999940337e+00 7.025731043538790965e-01
2.168799999999919237e+00 2.025599999999940337e+00 6.916213949468398292e-01
2.325000000000272848e+00 2.025599999999940337e+00 6.905702919873565326e-01
2.442199999999957072e+00 2.025599999999940337e+00 6.275922503807963571e-01
2.598500000000058208e+00 2.025599999999940337e+00 6.163717806932267340e-01
2.754699999999957072e+00 2.025599999999940337e+00 6.129899711714106303e-01
2.911000000000058208e+00 2.025599999999940337e+00 5.286917314405060742e-01
3.067199999999957072e+00 2.025599999999940337e+00 4.862548095742427745e-01
3.184400000000096043e+00 2.025599999999940337e+00 4.524813263864541635e-01
3.340700000000197178e+00 2.025599999999940337e+00 3.953507250534588624e-01
3.496900000000096043e+00 2.025599999999940337e+00 3.498878018100494702e-01
3.653200000000197178e+00 2.025599999999940337e+00 3.043345664075954304e-01
3.809400000000096043e+00 2.025599999999940337e+00 3.045793885254874933e-01
3.965700000000197178e+00 2.025599999999940337e+00 2.888977158007730583e-01
4.121900000000096043e+00 2.025599999999940337e+00 2.520481787139581265e-01
4.239100000000235013e+00 2.025599999999940337e+00 2.413358509333022317e-01
4.395300000000133878e+00 2.025599999999940337e+00 2.364731396228145210e-01
4.551600000000235013e+00 2.025599999999940337e+00 2.069595612863481815e-01
4.707899999999881402e+00 2.025599999999940337e+00 2.179460898390432610e-01
4.864100000000235013e+00 2.025599999999940337e+00 1.751315978620753278e-01
5.020300000000133878e+00 2.025599999999940337e+00 1.529572425708628225e-01
5.137500000000272848e+00 2.025599999999940337e+00 1.439771672865811369e-01
5.293799999999919237e+00 2.025599999999940337e+00 1.169879770101576177e-01
5.450000000000272848e+00 2.025599999999940337e+00 1.080416327732299508e-01
5.606299999999919237e+00 2.025599999999940337e+00 9.540337099848962554e-02
5.762500000000272848e+00 2.025599999999940337e+00 7.956065972511733309e-02
5.918799999999919237e+00 2.025599999999940337e+00 9.271250389828017413e-02
6.036000000000058208e+00 2.025599999999940337e+00 7.792851227250342794e-02
6.192199999999957072e+00 2.025599999999940337e+00 8.901623396726054960e-02
6.348500000000058208e+00 2.025599999999940337e+00 6.579621620807341031e-02
6.504699999999957072e+00 2.025599999999940337e+00 5.737433535258568140e-02
6.661000000000058208e+00 2.025599999999940337e+00 7.529422628398459161e-02
6.817199999999957072e+00 2.025599999999940337e+00 7.898179142859027002e-02
6.934400000000096043e+00 2.025599999999940337e+00 6.630979860649592605e-02
7.090700000000197178e+00 2.025599999999940337e+00 6.681358812020275761e-02
7.246900000000096043e+00 2.025599999999940337e+00 7.150437989901510527e-02
7.403200000000197178e+00 2.025599999999940337e+00 7.679471384208763629e-02
7.559400000000096043e+00 2.025599999999940337e+00 7.154246333957609005e-02
7.715700000000197178e+00 2.025599999999940337e+00 6.941087876646233334e-02
7.832800000000133878e+00 2.025599999999940337e+00 5.624488931537684894e-02
7.989100000000235013e+00 2.025599999999940337e+00 6.832278046471973454e-02
8.145399999999881402e+00 2.025599999999940337e+00 5.048558500425326390e-02
8.301600000000235013e+00 2.025599999999940337e+00 6.256347615359615644e-02
8.457899999999881402e+00 2.025599999999940337e+00 5.938078862099904071e-02
8.575000000000272848e+00 2.025599999999940337e+00 5.833403805472264780e-02
8.731299999999919237e+00 2.025599999999940337e+00 5.464320861521174827e-02
8.887500000000272848e+00 2.025599999999940337e+00 4.834094325151858801e-02
9.043799999999919237e+00 2.025599999999940337e+00 6.250363074700029942e-02
9.200000000000272848e+00 2.025599999999940337e+00 5.720785631241905728e-02
9.356299999999919237e+00 2.025599999999940337e+00 5.249747876417533432e-02
9.473500000000058208e+00 2.025599999999940337e+00 5.248115728964919402e-02
9.629699999999957072e+00 2.025599999999940337e+00 5.141046856073447358e-02
9.786000000000058208e+00 2.025599999999940337e+00 5.089362186740673671e-02
9.942199999999957072e+00 2.025599999999940337e+00 4.878053496542260337e-02
1.009850000000005821e+01 2.025599999999940337e+00 5.559311843263303743e-02
1.025469999999995707e+01 2.025599999999940337e+00 5.194363672858835074e-02
1.037190000000009604e+01 2.025599999999940337e+00 5.663225231079722227e-02
1.052820000000019718e+01 2.025599999999940337e+00 5.188596751859599066e-02
1.068440000000009604e+01 2.025599999999940337e+00 6.237632324569641895e-02
1.084070000000019718e+01 2.025599999999940337e+00 5.292618949506192050e-02
1.099690000000009604e+01 2.025599999999940337e+00 4.610816553634277531e-02
1.115320000000019718e+01 2.025599999999940337e+00 4.869783949449016380e-02
1.127030000000013388e+01 2.025599999999940337e+00 4.555976399226450285e-02
1.142660000000023501e+01 2.025599999999940337e+00 4.817772850625719888e-02
1.158289999999988140e+01 2.025599999999940337e+00 4.187546314256405250e-02
1.173910000000023501e+01 2.025599999999940337e+00 5.180871253917226221e-02
1.189539999999988140e+01 2.025599999999940337e+00 4.867607752845531238e-02
1.201250000000027285e+01 2.025599999999940337e+00 3.819986707927753439e-02
1.216879999999991924e+01 2.025599999999940337e+00 4.028139913051113213e-02
1.232500000000027285e+01 2.025599999999940337e+00 4.549774238906516971e-02
1.248129999999991924e+01 2.025599999999940337e+00 4.391673555663317546e-02
1.263750000000027285e+01 2.025599999999940337e+00 4.079498152893364094e-02
1.279379999999991924e+01 2.025599999999940337e+00 3.607807539087946186e-02
1.295000000000027285e+01 2.025599999999940337e+00 3.972211660341543743e-02
1.306719999999995707e+01 2.025599999999940337e+00 3.240465552419644069e-02
1.322350000000005821e+01 2.025599999999940337e+00 4.389279739399483404e-02
1.337969999999995707e+01 2.025599999999940337e+00 4.230852626665760480e-02
1.353600000000005821e+01 2.025599999999940337e+00 2.870838559317681962e-02
1.369219999999995707e+01 2.025599999999940337e+00 4.488840734008931604e-02
1.384850000000005821e+01 2.025599999999940337e+00 3.394431462116222209e-02
1.396570000000019718e+01 2.025599999999940337e+00 4.435088677902847276e-02
1.412190000000009604e+01 2.025599999999940337e+00 3.129370715811724546e-02
1.427820000000019718e+01 2.025599999999940337e+00 3.388882160777334507e-02
1.443440000000009604e+01 2.025599999999940337e+00 3.649046464723990774e-02
1.459070000000019718e+01 2.025599999999940337e+00 3.753612711521454870e-02
1.474690000000009604e+01 2.025599999999940337e+00 3.335782963652295791e-02
1.486410000000023501e+01 2.025599999999940337e+00 4.016606071052642585e-02
1.502039999999988140e+01 2.025599999999940337e+00 3.491489830631662461e-02
1.517660000000023501e+01 2.025599999999940337e+00 3.543065690134261647e-02
1.533289999999988140e+01 2.025599999999940337e+00 3.541542352511822117e-02
1.548910000000023501e+01 2.025599999999940337e+00 2.969855504776258703e-02
1.564530000000013388e+01 2.025599999999940337e+00 3.958284002079238278e-02
1.576250000000027285e+01 2.025599999999940337e+00 3.490945781480790655e-02
1.591879999999991924e+01 2.025599999999940337e+00 2.915777019179651222e-02
1.607500000000027285e+01 2.025599999999940337e+00 3.121427598209003396e-02
-4.432800000000042928e+00 2.494400000000041473e+00 2.676721822286801545e-03
-4.276499999999941792e+00 2.494400000000041473e+00 4.286019210564110705e-03
-4.120300000000042928e+00 2.494400000000041473e+00 2.677809920588544376e-03
-3.963999999999941792e+00 2.494400000000041473e+00 3.212066186744162201e-03
-3.846799999999802822e+00 2.494400000000041473e+00 7.496997299006529641e-03
-3.690599999999903957e+00 2.494400000000041473e+00 6.960564836247427022e-03
-3.534299999999802822e+00 2.494400000000041473e+00 6.419779980281353077e-03
-3.378099999999903957e+00 2.494400000000041473e+00 5.350179349668375030e-03
-3.221799999999802822e+00 2.494400000000041473e+00 6.418691881979610679e-03
-3.065599999999903957e+00 2.494400000000041473e+00 6.419779980281353077e-03
-2.948399999999764987e+00 2.494400000000041473e+00 4.813746886909272410e-03
-2.792199999999866122e+00 2.494400000000041473e+00 1.016175003997416351e-02
-2.635899999999764987e+00 2.494400000000041473e+00 5.345826956461404572e-03
-2.479699999999866122e+00 2.494400000000041473e+00 6.944243361721287588e-03
-2.323399999999764987e+00 2.494400000000041473e+00 1.389392721495128803e-02
-2.167100000000118598e+00 2.494400000000041473e+00 1.175799024863056000e-02
-2.049999999999727152e+00 2.494400000000041473e+00 1.548907932530594472e-02
-1.893700000000080763e+00 2.494400000000041473e+00 1.549560791511639911e-02
-1.737499999999727152e+00 2.494400000000041473e+00 1.121720539266448692e-02
-1.581200000000080763e+00 2.494400000000041473e+00 1.814730347646312247e-02
-1.424999999999727152e+00 2.494400000000041473e+00 2.562580310434002528e-02
-1.268700000000080763e+00 2.494400000000041473e+00 2.402194620757143115e-02
-1.151499999999941792e+00 2.494400000000041473e+00 2.775847577575552699e-02
-9.953000000000429281e-01 2.494400000000041473e+00 2.986829838283443575e-02
-8.389999999999417923e-01 2.494400000000041473e+00 3.413473182396717376e-02
-6.828000000000429281e-01 2.494400000000041473e+00 4.003004842280859232e-02
-5.264999999999417923e-01 2.494400000000041473e+00 3.733374083109042979e-02
-3.703000000000429281e-01 2.494400000000041473e+00 4.532147046418286834e-02
-2.139999999999417923e-01 2.494400000000041473e+00 4.851177468489217826e-02
-9.679999999980282155e-02 2.494400000000041473e+00 5.699132475037227419e-02
5.940000000009604264e-02 2.494400000000041473e+00 7.726586040674218725e-02
2.157000000001971785e-01 2.494400000000041473e+00 8.790093320797438825e-02
3.719000000000960426e-01 2.494400000000041473e+00 9.853382981260309925e-02
5.282000000001971785e-01 2.494400000000041473e+00 1.229855748493628442e-01
6.453999999998814019e-01 2.494400000000041473e+00 1.469433232571314696e-01
8.016000000002350134e-01 2.494400000000041473e+00 1.740674377229710634e-01
9.578000000001338776e-01 2.494400000000041473e+00 2.118026868274044960e-01
1.114100000000235013e+00 2.494400000000041473e+00 2.590827342347240547e-01
1.270399999999881402e+00 2.494400000000041473e+00 2.995219076189878926e-01
1.426600000000235013e+00 2.494400000000041473e+00 3.866579077208371906e-01
1.543799999999919237e+00 2.494400000000041473e+00 4.317193226909035730e-01
1.700000000000272848e+00 2.494400000000041473e+00 5.078622656502475019e-01
1.856299999999919237e+00 2.494400000000041473e+00 5.375477635183890657e-01
2.012500000000272848e+00 2.494400000000041473e+00 5.789520800962986158e-01
2.168799999999919237e+00 2.494400000000041473e+00 6.410857574207063925e-01
2.325000000000272848e+00 2.494400000000041473e+00 6.183510315040964267e-01
2.442199999999957072e+00 2.494400000000041473e+00 5.762263938504333938e-01
2.598500000000058208e+00 2.494400000000041473e+00 6.389215298985403413e-01
2.754699999999957072e+00 2.494400000000041473e+00 5.661995679998752529e-01
2.911000000000058208e+00 2.494400000000041473e+00 5.628678109999394330e-01
3.067199999999957072e+00 2.494400000000041473e+00 5.263218533393106968e-01
3.184400000000096043e+00 2.494400000000041473e+00 4.955896049048926222e-01
3.340700000000197178e+00 2.494400000000041473e+00 4.812854646301844008e-01
3.496900000000096043e+00 2.494400000000041473e+00 4.495216990057143147e-01
3.653200000000197178e+00 2.494400000000041473e+00 3.839822739968521415e-01
3.809400000000096043e+00 2.494400000000041473e+00 3.372549805268177936e-01
3.965700000000197178e+00 2.494400000000041473e+00 2.990649063322559642e-01
4.121900000000096043e+00 2.494400000000041473e+00 2.867215191972878885e-01
4.239100000000235013e+00 2.494400000000041473e+00 2.511624666963396257e-01
4.395300000000133878e+00 2.494400000000041473e+00 2.468829760755860137e-01
4.551600000000235013e+00 2.494400000000041473e+00 2.076733537722913192e-01
4.707899999999881402e+00 2.494400000000041473e+00 2.235378270116984978e-01
4.864100000000235013e+00 2.494400000000041473e+00 1.922375912637707684e-01
5.020300000000133878e+00 2.494400000000041473e+00 1.767887715756293054e-01
5.137500000000272848e+00 2.494400000000041473e+00 1.556328762948478994e-01
5.293799999999919237e+00 2.494400000000041473e+00 1.476734372176007615e-01
5.450000000000272848e+00 2.494400000000041473e+00 1.355552864310933803e-01
5.606299999999919237e+00 2.494400000000041473e+00 1.365389272958686950e-01
5.762500000000272848e+00 2.494400000000041473e+00 1.005685736368617522e-01
5.918799999999919237e+00 2.494400000000041473e+00 9.259716547829545397e-02
6.036000000000058208e+00 2.494400000000041473e+00 8.197732605328765521e-02
6.192199999999957072e+00 2.494400000000041473e+00 7.774788795441416045e-02
6.348500000000058208e+00 2.494400000000041473e+00 6.132630838451481187e-02
6.504699999999957072e+00 2.494400000000041473e+00 7.663585149003321328e-02
6.661000000000058208e+00 2.494400000000041473e+00 5.232664733080174407e-02
6.817199999999957072e+00 2.494400000000041473e+00 6.341436902555885879e-02
6.934400000000096043e+00 2.494400000000041473e+00 5.915881656744354650e-02
7.090700000000197178e+00 2.494400000000041473e+00 4.699605375056473827e-02
7.246900000000096043e+00 2.494400000000041473e+00 5.650820910439855599e-02
7.403200000000197178e+00 2.494400000000041473e+00 5.967783945737475948e-02
7.559400000000096043e+00 2.494400000000041473e+00 5.439947459562140264e-02
7.715700000000197178e+00 2.494400000000041473e+00 5.542881558906990330e-02
7.832800000000133878e+00 2.494400000000041473e+00 6.020012664221120746e-02
7.989100000000235013e+00 2.494400000000041473e+00 5.332008108029274301e-02
8.145399999999881402e+00 2.494400000000041473e+00 4.963142783738531266e-02
8.301600000000235013e+00 2.494400000000041473e+00 5.172819326484331265e-02
8.457899999999881402e+00 2.494400000000041473e+00 5.433854109072381450e-02
8.575000000000272848e+00 2.494400000000041473e+00 4.644982840308994887e-02
8.731299999999919237e+00 2.494400000000041473e+00 5.538855595190542852e-02
8.887500000000272848e+00 2.494400000000041473e+00 4.749549087106458983e-02
9.043799999999919237e+00 2.494400000000041473e+00 4.165784348221553135e-02
9.200000000000272848e+00 2.494400000000041473e+00 4.270894644169888343e-02
9.356299999999919237e+00 2.494400000000041473e+00 5.218737074817868943e-02
9.473500000000058208e+00 2.494400000000041473e+00 5.168140503786838175e-02
9.629699999999957072e+00 2.494400000000041473e+00 4.742911687465829057e-02
9.786000000000058208e+00 2.494400000000041473e+00 4.741279540013215027e-02
9.942199999999957072e+00 2.494400000000041473e+00 3.794089968346280040e-02
1.009850000000005821e+01 2.494400000000041473e+00 4.898292124954672921e-02
1.025469999999995707e+01 2.494400000000041473e+00 3.844904159037659808e-02
1.037190000000009604e+01 2.494400000000041473e+00 5.580529760147284746e-02
1.052820000000019718e+01 2.494400000000041473e+00 4.367953012685328595e-02
1.068440000000009604e+01 2.494400000000041473e+00 4.788176576818321123e-02
1.084070000000019718e+01 2.494400000000041473e+00 4.527468223720793744e-02
1.099690000000009604e+01 2.494400000000041473e+00 4.103001076211004738e-02
1.115320000000019718e+01 2.494400000000041473e+00 4.261319379114553163e-02
1.127030000000013388e+01 2.494400000000041473e+00 3.838484379057377494e-02
1.142660000000023501e+01 2.494400000000041473e+00 4.524095118985391878e-02
1.158289999999988140e+01 2.494400000000041473e+00 4.261101759454204857e-02
1.173910000000023501e+01 2.494400000000041473e+00 4.204194218273066969e-02
1.189539999999988140e+01 2.494400000000041473e+00 3.574294111394274442e-02
1.201250000000027285e+01 2.494400000000041473e+00 4.469363774407739132e-02
1.216879999999991924e+01 2.494400000000041473e+00 2.942761857062868233e-02
1.232500000000027285e+01 2.494400000000041473e+00 3.625325921746001823e-02
1.248129999999991924e+01 2.494400000000041473e+00 4.411803374245554937e-02
1.263750000000027285e+01 2.494400000000041473e+00 3.465919520540710480e-02
1.279379999999991924e+01 2.494400000000041473e+00 4.252070543549741483e-02
1.295000000000027285e+01 2.494400000000041473e+00 4.197230389141914236e-02
1.306719999999995707e+01 2.494400000000041473e+00 2.674980865004013622e-02
1.322350000000005821e+01 2.494400000000041473e+00 3.669720332457100664e-02
1.337969999999995707e+01 2.494400000000041473e+00 3.619014951595895396e-02
1.353600000000005821e+01 2.494400000000041473e+00 3.301181437656881129e-02
1.369219999999995707e+01 2.494400000000041473e+00 3.823795051983853305e-02
1.384850000000005821e+01 2.494400000000041473e+00 3.510422741081983822e-02
1.396570000000019718e+01 2.494400000000041473e+00 2.408614400737424388e-02
1.412190000000009604e+01 2.494400000000041473e+00 3.401721720737897747e-02
1.427820000000019718e+01 2.494400000000041473e+00 2.932316113366138788e-02
1.443440000000009604e+01 2.494400000000041473e+00 3.033835684918723824e-02
1.459070000000019718e+01 2.494400000000041473e+00 3.138728361206710726e-02
1.474690000000009604e+01 2.494400000000041473e+00 2.928725388970388269e-02
1.486410000000023501e+01 2.494400000000041473e+00 2.616441176370261357e-02
1.502039999999988140e+01 2.494400000000041473e+00 2.979866009152290496e-02
1.517660000000023501e+01 2.494400000000041473e+00 2.194694274614828605e-02
1.533289999999988140e+01 2.494400000000041473e+00 2.822635804550484295e-02
1.548910000000023501e+01 2.494400000000041473e+00 3.083235347817837868e-02
1.564530000000013388e+01 2.494400000000041473e+00 3.240247932759295069e-02
1.576250000000027285e+01 2.494400000000041473e+00 2.560512923660691539e-02
1.591879999999991924e+01 2.494400000000041473e+00 3.082038439685920797e-02
1.607500000000027285e+01 2.494400000000041473e+00 2.821221276758219265e-02
-4.432800000000042928e+00 2.963099999999940337e+00 3.763732025727661423e-03
-4.276499999999941792e+00 2.963099999999940337e+00 3.226211464666815538e-03
-4.120300000000042928e+00 2.963099999999940337e+00 3.225123366365073140e-03
-3.963999999999941792e+00 2.963099999999940337e+00 4.299076390185022079e-03
-3.846799999999802822e+00 2.963099999999940337e+00 4.299076390185022079e-03
-3.690599999999903957e+00 2.963099999999940337e+00 4.297988291883278814e-03
-3.534299999999802822e+00 2.963099999999940337e+00 6.445894339523175823e-03
-3.378099999999903957e+00 2.963099999999940337e+00 5.906197581858845143e-03
-3.221799999999802822e+00 2.963099999999940337e+00 1.074279453310471137e-02
-3.065599999999903957e+00 2.963099999999940337e+00 6.982326802282279310e-03
-2.948399999999764987e+00 2.963099999999940337e+00 8.056279826102226080e-03
-2.792199999999866122e+00 2.963099999999940337e+00 9.664489116077793276e-03
-2.635899999999764987e+00 2.963099999999940337e+00 7.515494970136154737e-03
-2.479699999999866122e+00 2.963099999999940337e+00 9.662312919474308481e-03
-2.323399999999764987e+00 2.963099999999940337e+00 9.122616161809976934e-03
-2.167100000000118598e+00 2.963099999999940337e+00 1.073082545178554413e-02
-2.049999999999727152e+00 2.963099999999940337e+00 1.180695467220897743e-02
-1.893700000000080763e+00 2.963099999999940337e+00 1.180695467220897743e-02
-1.737499999999727152e+00 2.963099999999940337e+00 1.180151418070026458e-02
-1.581200000000080763e+00 2.963099999999940337e+00 1.125746502982896344e-02
-1.424999999999727152e+00 2.963099999999940337e+00 1.340428297916711718e-02
-1.268700000000080763e+00 2.963099999999940337e+00 1.876207901694769073e-02
-1.151499999999941792e+00 2.963099999999940337e+00 1.982732725435369658e-02
-9.953000000000429281e-01 2.963099999999940337e+00 2.304918632581354210e-02
-8.389999999999417923e-01 2.963099999999940337e+00 3.213698334196776057e-02
-6.828000000000429281e-01 2.963099999999940337e+00 3.215221671819214894e-02
-5.264999999999417923e-01 2.963099999999940337e+00 2.893471003993927995e-02
-3.703000000000429281e-01 2.963099999999940337e+00 2.998690109772437704e-02
-2.139999999999417923e-01 2.963099999999940337e+00 3.266362292001118162e-02
-9.679999999980282155e-02 2.963099999999940337e+00 4.657713590439382934e-02
5.940000000009604264e-02 2.963099999999940337e+00 4.817881660455894388e-02
2.157000000001971785e-01 2.963099999999940337e+00 5.833186185811915780e-02
3.719000000000960426e-01 2.963099999999940337e+00 6.422826655526232831e-02
5.282000000001971785e-01 2.963099999999940337e+00 6.418365452489088741e-02
6.453999999998814019e-01 2.963099999999940337e+00 7.700471681432395632e-02
8.016000000002350134e-01 2.963099999999940337e+00 9.301825952106984596e-02
9.578000000001338776e-01 2.963099999999940337e+00 1.004934948540415207e-01
1.114100000000235013e+00 2.963099999999940337e+00 1.303541765487637449e-01
1.270399999999881402e+00 2.963099999999940337e+00 1.501358036744442626e-01
1.426600000000235013e+00 2.963099999999940337e+00 1.832194325389280842e-01
1.543799999999919237e+00 2.963099999999940337e+00 2.226717007635113654e-01
1.700000000000272848e+00 2.963099999999940337e+00 2.840099782293453168e-01
1.856299999999919237e+00 2.963099999999940337e+00 3.154516667564995491e-01
2.012500000000272848e+00 2.963099999999940337e+00 3.929427635117024309e-01
2.168799999999919237e+00 2.963099999999940337e+00 4.653774674587075055e-01
2.325000000000272848e+00 2.963099999999940337e+00 4.769330714232139501e-01
2.442199999999957072e+00 2.963099999999940337e+00 5.280356081645553035e-01
2.598500000000058208e+00 2.963099999999940337e+00 5.272848203363528219e-01
2.754699999999957072e+00 2.963099999999940337e+00 5.303837242997158086e-01
2.911000000000058208e+00 2.963099999999940337e+00 5.411080211616908775e-01
3.067199999999957072e+00 2.963099999999940337e+00 5.199749759452459985e-01
3.184400000000096043e+00 2.963099999999940337e+00 4.900707703184541408e-01
3.340700000000197178e+00 2.963099999999940337e+00 4.905408287848069260e-01
3.496900000000096043e+00 2.963099999999940337e+00 4.483998696566176556e-01
3.653200000000197178e+00 2.963099999999940337e+00 4.185185140941623527e-01
3.809400000000096043e+00 2.963099999999940337e+00 3.986346057281180411e-01
3.965700000000197178e+00 2.963099999999940337e+00 3.816842103835717537e-01
4.121900000000096043e+00 2.963099999999940337e+00 3.426791505610047306e-01
4.239100000000235013e+00 2.963099999999940337e+00 3.048601178873370787e-01
4.395300000000133878e+00 2.963099999999940337e+00 2.725403340306765676e-01
4.551600000000235013e+00 2.963099999999940337e+00 2.213170183778418176e-01
4.707899999999881402e+00 2.963099999999940337e+00 1.989435410974104146e-01
4.864100000000235013e+00 2.963099999999940337e+00 1.987922954334682135e-01
5.020300000000133878e+00 2.963099999999940337e+00 1.976944042470099305e-01
5.137500000000272848e+00 2.963099999999940337e+00 1.705474397168337541e-01
5.293799999999919237e+00 2.963099999999940337e+00 1.529996784046308012e-01
5.450000000000272848e+00 2.963099999999940337e+00 1.418259969440360257e-01
5.606299999999919237e+00 2.963099999999940337e+00 1.429097428525716584e-01
5.762500000000272848e+00 2.963099999999940337e+00 1.178932747972074729e-01
5.918799999999919237e+00 2.963099999999940337e+00 1.051320579143702194e-01
6.036000000000058208e+00 2.963099999999940337e+00 1.083245383316830263e-01
6.192199999999957072e+00 2.963099999999940337e+00 1.025119172037740473e-01
6.348500000000058208e+00 2.963099999999940337e+00 7.960091936228180787e-02
6.504699999999957072e+00 2.963099999999940337e+00 7.056426296630950723e-02
6.661000000000058208e+00 2.963099999999940337e+00 7.478064388556207587e-02
6.817199999999957072e+00 2.963099999999940337e+00 6.579295191316818225e-02
6.934400000000096043e+00 2.963099999999940337e+00 5.942757684797396467e-02
7.090700000000197178e+00 2.963099999999940337e+00 5.300235637618389700e-02
7.246900000000096043e+00 2.963099999999940337e+00 5.618939630198797885e-02
7.403200000000197178e+00 2.963099999999940337e+00 5.141482095394143970e-02
7.559400000000096043e+00 2.963099999999940337e+00 4.029554440843378937e-02
7.715700000000197178e+00 2.963099999999940337e+00 3.815851934381132154e-02
7.832800000000133878e+00 2.963099999999940337e+00 5.298168250845079058e-02
7.989100000000235013e+00 2.963099999999940337e+00 4.823866201115478702e-02
8.145399999999881402e+00 2.963099999999940337e+00 4.080586251195107012e-02
8.301600000000235013e+00 2.963099999999940337e+00 4.134447117131365840e-02
8.457899999999881402e+00 2.963099999999940337e+00 4.605920111276435441e-02
8.575000000000272848e+00 2.963099999999940337e+00 4.396461188190984443e-02
8.731299999999919237e+00 2.963099999999940337e+00 4.182976301389085966e-02
8.887500000000272848e+00 2.963099999999940337e+00 4.397005237341856249e-02
9.043799999999919237e+00 2.963099999999940337e+00 5.554197781245112653e-02
9.200000000000272848e+00 2.963099999999940337e+00 3.915086499500057549e-02
9.356299999999919237e+00 2.963099999999940337e+00 3.649590513874861886e-02
9.473500000000058208e+00 2.963099999999940337e+00 3.546547604699838013e-02
9.629699999999957072e+00 2.963099999999940337e+00 3.808888105249978728e-02
9.786000000000058208e+00 2.963099999999940337e+00 4.177862239370896263e-02
9.942199999999957072e+00 2.963099999999940337e+00 3.804753331703357444e-02
1.009850000000005821e+01 2.963099999999940337e+00 5.178586247483567273e-02
1.025469999999995707e+01 2.963099999999940337e+00 3.591594874391981079e-02
1.037190000000009604e+01 2.963099999999940337e+00 4.804933290665157342e-02
1.052820000000019718e+01 2.963099999999940337e+00 3.906490522916290786e-02
1.068440000000009604e+01 2.963099999999940337e+00 4.065026445480187517e-02
1.084070000000019718e+01 2.963099999999940337e+00 3.591377254731633467e-02
1.099690000000009604e+01 2.963099999999940337e+00 4.276770374999298158e-02
1.115320000000019718e+01 2.963099999999940337e+00 3.325119600295217692e-02
1.127030000000013388e+01 2.963099999999940337e+00 4.485250009613180738e-02
1.142660000000023501e+01 2.963099999999940337e+00 3.852520847149857458e-02
1.158289999999988140e+01 2.963099999999940337e+00 3.008156564997598037e-02
1.173910000000023501e+01 2.963099999999940337e+00 3.163101763165745289e-02
1.189539999999988140e+01 2.963099999999940337e+00 4.112032292115468807e-02
1.201250000000027285e+01 2.963099999999940337e+00 3.058426706538106346e-02
1.216879999999991924e+01 2.963099999999940337e+00 3.742840538334203659e-02
1.232500000000027285e+01 2.963099999999940337e+00 3.109240897229486114e-02
1.248129999999991924e+01 2.963099999999940337e+00 2.425479924414434760e-02
1.263750000000027285e+01 2.963099999999940337e+00 3.687347524945330801e-02
1.279379999999991924e+01 2.963099999999940337e+00 2.579554643941187400e-02
1.295000000000027285e+01 2.963099999999940337e+00 3.685280138172019465e-02
1.306719999999995707e+01 2.963099999999940337e+00 2.841895144491328809e-02
1.322350000000005821e+01 2.963099999999940337e+00 3.156355553694940863e-02
1.337969999999995707e+01 2.963099999999940337e+00 3.524023969853765786e-02
1.353600000000005821e+01 2.963099999999940337e+00 2.418951334603979333e-02
1.369219999999995707e+01 2.963099999999940337e+00 3.944791583137630120e-02
1.384850000000005821e+01 2.963099999999940337e+00 2.683141602267083078e-02
1.396570000000019718e+01 2.963099999999940337e+00 2.783899505008448003e-02
1.412190000000009604e+01 2.963099999999940337e+00 2.730800307883409286e-02
1.427820000000019718e+01 2.963099999999940337e+00 2.363567131045280628e-02
1.443440000000009604e+01 2.963099999999940337e+00 1.680567827041449386e-02
1.459070000000019718e+01 2.963099999999940337e+00 2.623513815331588242e-02
1.474690000000009604e+01 2.963099999999940337e+00 2.571067477187594791e-02
1.486410000000023501e+01 2.963099999999940337e+00 2.364111180196151740e-02
1.502039999999988140e+01 2.963099999999940337e+00 2.363349511384932322e-02
1.517660000000023501e+01 2.963099999999940337e+00 2.255845399172762972e-02
1.533289999999988140e+01 2.963099999999940337e+00 2.045080758125221096e-02
1.548910000000023501e+01 2.963099999999940337e+00 2.674545625683316316e-02
1.564530000000013388e+01 2.963099999999940337e+00 2.149538195092510692e-02
1.576250000000027285e+01 2.963099999999940337e+00 2.150299863903730457e-02
1.591879999999991924e+01 2.963099999999940337e+00 2.252581104267535259e-02
1.607500000000027285e+01 2.963099999999940337e+00 2.305245062071877016e-02
-4.432800000000042928e+00 3.431900000000041473e+00 1.616914076389507028e-03
-4.276499999999941792e+00 3.431900000000041473e+00 6.468744403859770509e-03
-4.120300000000042928e+00 3.431900000000041473e+00 3.233828152779014056e-03
-3.963999999999941792e+00 3.431900000000041473e+00 5.387174691927623486e-03
-3.846799999999802822e+00 3.431900000000041473e+00 6.464392010652800051e-03
-3.690599999999903957e+00 3.431900000000041473e+00 3.771348713839859940e-03
-3.534299999999802822e+00 3.431900000000041473e+00 7.541609329377975748e-03
-3.378099999999903957e+00 3.431900000000041473e+00 6.461127715747572858e-03
-3.221799999999802822e+00 3.431900000000041473e+00 3.769172517236373844e-03
-3.065599999999903957e+00 3.431900000000041473e+00 3.770260615538117109e-03
-2.948399999999764987e+00 3.431900000000041473e+00 6.461127715747572858e-03
-2.792199999999866122e+00 3.431900000000041473e+00 7.536168837869263760e-03
-2.635899999999764987e+00 3.431900000000041473e+00 1.130425325680389434e-02
-2.479699999999866122e+00 3.431900000000041473e+00 8.610121861689213132e-03
-2.323399999999764987e+00 3.431900000000041473e+00 4.845301737659808011e-03
-2.167100000000118598e+00 3.431900000000041473e+00 6.993207785299704153e-03
-2.049999999999727152e+00 3.431900000000041473e+00 1.237058959251164519e-02
-1.893700000000080763e+00 3.431900000000041473e+00 1.075585171272562361e-02
-1.737499999999727152e+00 3.431900000000041473e+00 9.678634394000447047e-03
-1.581200000000080763e+00 3.431900000000041473e+00 1.665443260647227197e-02
-1.424999999999727152e+00 3.431900000000041473e+00 1.932244964234513043e-02
-1.268700000000080763e+00 3.431900000000041473e+00 1.878601717958602868e-02
-1.151499999999941792e+00 3.431900000000041473e+00 1.448694078940100834e-02
-9.953000000000429281e-01 3.431900000000041473e+00 1.717019120149826383e-02
-8.389999999999417923e-01 3.431900000000041473e+00 2.092195414590675845e-02
-6.828000000000429281e-01 3.431900000000041473e+00 1.770879986086085212e-02
-5.264999999999417923e-01 3.431900000000041473e+00 2.951575453306982955e-02
-3.703000000000429281e-01 3.431900000000041473e+00 2.896952918559504014e-02
-2.139999999999417923e-01 3.431900000000041473e+00 2.734064602788636653e-02
-9.679999999980282155e-02 3.431900000000041473e+00 3.055924080444098398e-02
5.940000000009604264e-02 3.431900000000041473e+00 3.001301545696620152e-02
2.157000000001971785e-01 3.431900000000041473e+00 3.859375866450836384e-02
3.719000000000960426e-01 3.431900000000041473e+00 4.232593583948548316e-02
5.282000000001971785e-01 3.431900000000041473e+00 5.140502806922576245e-02
6.453999999998814019e-01 3.431900000000041473e+00 4.498198379403917785e-02
8.016000000002350134e-01 3.431900000000041473e+00 5.249421446927009932e-02
9.578000000001338776e-01 3.431900000000041473e+00 6.372230084495202063e-02
1.114100000000235013e+00 3.431900000000041473e+00 7.386772941040004037e-02
1.270399999999881402e+00 3.431900000000041473e+00 7.761513996160156192e-02
1.426600000000235013e+00 3.431900000000041473e+00 9.631302117874643298e-02
1.543799999999919237e+00 3.431900000000041473e+00 1.064595378424962185e-01
1.700000000000272848e+00 3.431900000000041473e+00 1.256982039156071540e-01
1.856299999999919237e+00 3.431900000000041473e+00 1.455266192682626025e-01
2.012500000000272848e+00 3.431900000000041473e+00 1.786472434750056570e-01
2.168799999999919237e+00 3.431900000000041473e+00 2.240905809489837364e-01
2.325000000000272848e+00 3.431900000000041473e+00 2.736773967559975596e-01
2.442199999999957072e+00 3.431900000000041473e+00 3.408990217393537692e-01
2.598500000000058208e+00 3.431900000000041473e+00 3.708521917897241726e-01
2.754699999999957072e+00 3.431900000000041473e+00 4.178221311810470517e-01
2.911000000000058208e+00 3.431900000000041473e+00 4.155382128456893698e-01
3.067199999999957072e+00 3.431900000000041473e+00 4.425850723321052560e-01
3.184400000000096043e+00 3.431900000000041473e+00 4.207055916806649587e-01
3.340700000000197178e+00 3.431900000000041473e+00 4.749168252700849413e-01
3.496900000000096043e+00 3.431900000000041473e+00 4.802408902605114216e-01
3.653200000000197178e+00 3.431900000000041473e+00 4.004560822852351598e-01
3.809400000000096043e+00 3.431900000000041473e+00 4.411846898177624876e-01
3.965700000000197178e+00 3.431900000000041473e+00 4.056310778083229707e-01
4.121900000000096043e+00 3.431900000000041473e+00 3.592628567778637372e-01
4.239100000000235013e+00 3.431900000000041473e+00 3.704865907603386299e-01
4.395300000000133878e+00 3.431900000000041473e+00 3.261683469303624516e-01
4.551600000000235013e+00 3.431900000000041473e+00 2.935721861050593628e-01
4.707899999999881402e+00 3.431900000000041473e+00 2.590675008584996664e-01
4.864100000000235013e+00 3.431900000000041473e+00 2.360106978445739301e-01
5.020300000000133878e+00 3.431900000000041473e+00 1.933605087111691379e-01
5.137500000000272848e+00 3.431900000000041473e+00 1.709815909392290445e-01
5.293799999999919237e+00 3.431900000000041473e+00 1.650819219471806598e-01
5.450000000000272848e+00 3.431900000000041473e+00 1.432383485396979128e-01
5.606299999999919237e+00 3.431900000000041473e+00 1.479759285454851914e-01
5.762500000000272848e+00 3.431900000000041473e+00 1.400045203869188792e-01
5.918799999999919237e+00 3.431900000000041473e+00 1.293542142094623038e-01
6.036000000000058208e+00 3.431900000000041473e+00 1.096041419345323426e-01
6.192199999999957072e+00 3.431900000000041473e+00 1.085573913682559427e-01
6.348500000000058208e+00 3.431900000000041473e+00 8.829482479320520383e-02
6.504699999999957072e+00 3.431900000000041473e+00 8.031144755331973140e-02
6.661000000000058208e+00 3.431900000000041473e+00 6.647518954836079130e-02
6.817199999999957072e+00 3.431900000000041473e+00 6.915299946894934435e-02
6.934400000000096043e+00 3.431900000000041473e+00 7.071877292515695024e-02
7.090700000000197178e+00 3.431900000000041473e+00 6.163532830220970482e-02
7.246900000000096043e+00 3.431900000000041473e+00 5.790750352043955856e-02
7.403200000000197178e+00 3.431900000000041473e+00 4.198100867783308154e-02
7.559400000000096043e+00 3.431900000000041473e+00 4.568924769017186638e-02
7.715700000000197178e+00 3.431900000000041473e+00 4.300273298316938803e-02
7.832800000000133878e+00 3.431900000000041473e+00 3.611507073313870858e-02
7.989100000000235013e+00 3.431900000000041473e+00 4.143913572356526520e-02
8.145399999999881402e+00 3.431900000000041473e+00 3.982766213868447341e-02
8.301600000000235013e+00 3.431900000000041473e+00 3.451012573806837291e-02
8.457899999999881402e+00 3.431900000000041473e+00 3.448509947712829343e-02
8.575000000000272848e+00 3.431900000000041473e+00 3.768628468085502559e-02
8.731299999999919237e+00 3.431900000000041473e+00 3.449053996863700455e-02
8.887500000000272848e+00 3.431900000000041473e+00 4.192769186104769452e-02
9.043799999999919237e+00 3.431900000000041473e+00 4.564354756149868048e-02
9.200000000000272848e+00 3.431900000000041473e+00 3.765146553519926886e-02
9.356299999999919237e+00 3.431900000000041473e+00 3.447965898561958231e-02
9.473500000000058208e+00 3.431900000000041473e+00 3.764820124029403386e-02
9.629699999999957072e+00 3.431900000000041473e+00 3.339482497878221157e-02
9.786000000000058208e+00 3.431900000000041473e+00 3.285948061432484441e-02
9.942199999999957072e+00 3.431900000000041473e+00 2.754412041031223043e-02
1.009850000000005821e+01 3.431900000000041473e+00 3.391493596701516955e-02
1.025469999999995707e+01 3.431900000000041473e+00 3.499759377724905723e-02
1.037190000000009604e+01 3.431900000000041473e+00 3.335238914501424679e-02
1.052820000000019718e+01 3.431900000000041473e+00 3.917371505933716497e-02
1.068440000000009604e+01 3.431900000000041473e+00 3.069960548536578016e-02
1.084070000000019718e+01 3.431900000000041473e+00 2.752235844427738248e-02
1.099690000000009604e+01 3.431900000000041473e+00 3.280289950263422932e-02
1.115320000000019718e+01 3.431900000000041473e+00 2.697722119510433808e-02
1.127030000000013388e+01 3.431900000000041473e+00 3.490184112669571237e-02
1.142660000000023501e+01 3.431900000000041473e+00 3.596273697089474863e-02
1.158289999999988140e+01 3.431900000000041473e+00 3.119251401605517560e-02
1.173910000000023501e+01 3.431900000000041473e+00 2.906963422935536501e-02
1.189539999999988140e+01 3.431900000000041473e+00 2.906636993445013348e-02
1.201250000000027285e+01 3.431900000000041473e+00 2.271949254038553578e-02
1.216879999999991924e+01 3.431900000000041473e+00 3.063976007876993701e-02
1.232500000000027285e+01 3.431900000000041473e+00 3.220335733837405984e-02
1.248129999999991924e+01 3.431900000000041473e+00 2.693152106643114871e-02
1.263750000000027285e+01 3.431900000000041473e+00 2.852449698018231714e-02
1.279379999999991924e+01 3.431900000000041473e+00 1.793838860252854051e-02
1.295000000000027285e+01 3.431900000000041473e+00 3.588657008977276519e-02
1.306719999999995707e+01 3.431900000000041473e+00 2.532222367815383998e-02
1.322350000000005821e+01 3.431900000000041473e+00 3.059188375349326458e-02
1.337969999999995707e+01 3.431900000000041473e+00 2.794236438875002254e-02
1.353600000000005821e+01 3.431900000000041473e+00 2.528740453249807632e-02
1.369219999999995707e+01 3.431900000000041473e+00 2.002209685036562478e-02
1.384850000000005821e+01 3.431900000000041473e+00 1.896881769427878617e-02
1.396570000000019718e+01 3.431900000000041473e+00 2.684882559549870915e-02
1.412190000000009604e+01 3.431900000000041473e+00 2.420148242735896058e-02
1.427820000000019718e+01 3.431900000000041473e+00 1.684049741607025405e-02
1.443440000000009604e+01 3.431900000000041473e+00 2.633524319707620381e-02
1.459070000000019718e+01 3.431900000000041473e+00 2.262482798813392898e-02
1.474690000000009604e+01 3.431900000000041473e+00 2.471180053087624132e-02
1.486410000000023501e+01 3.431900000000041473e+00 2.524605679703186001e-02
1.502039999999988140e+01 3.431900000000041473e+00 2.997710821300869632e-02
1.517660000000023501e+01 3.431900000000041473e+00 2.682053503965340160e-02
1.533289999999988140e+01 3.431900000000041473e+00 1.891876517239862374e-02
1.548910000000023501e+01 3.431900000000041473e+00 2.680856595833423436e-02
1.564530000000013388e+01 3.431900000000041473e+00 2.102423538627056290e-02
1.576250000000027285e+01 3.431900000000041473e+00 2.471615292408321091e-02
1.591879999999991924e+01 3.431900000000041473e+00 1.945193334025250090e-02
1.607500000000027285e+01 3.431900000000041473e+00 1.839321369265694769e-02
-4.432800000000042928e+00 3.900599999999940337e+00 1.621266469596477485e-03
-4.276499999999941792e+00 3.900599999999940337e+00 3.243621037494697368e-03
-4.120300000000042928e+00 3.900599999999940337e+00 3.242532939192954971e-03
-3.963999999999941792e+00 3.900599999999940337e+00 2.160963227260807949e-03
-3.846799999999802822e+00 3.900599999999940337e+00 5.402408068152020522e-03
-3.690599999999903957e+00 3.900599999999940337e+00 9.721070227768408359e-03
-3.534299999999802822e+00 3.900599999999940337e+00 3.781141598555543253e-03
-3.378099999999903957e+00 3.900599999999940337e+00 4.319750257918131102e-03
-3.221799999999802822e+00 3.900599999999940337e+00 4.857270818978976119e-03
-3.065599999999903957e+00 3.900599999999940337e+00 5.939928629212865539e-03
-2.948399999999764987e+00 3.900599999999940337e+00 5.396967576643306799e-03
-2.792199999999866122e+00 3.900599999999940337e+00 9.711277343052724179e-03
-2.635899999999764987e+00 3.900599999999940337e+00 8.090010873456248211e-03
-2.479699999999866122e+00 3.900599999999940337e+00 9.171580585388394366e-03
-2.323399999999764987e+00 3.900599999999940337e+00 1.294510549583174040e-02
-2.167100000000118598e+00 3.900599999999940337e+00 9.165051995577938246e-03
-2.049999999999727152e+00 3.900599999999940337e+00 7.545961722584946206e-03
-1.893700000000080763e+00 3.900599999999940337e+00 7.545961722584946206e-03
-1.737499999999727152e+00 3.900599999999940337e+00 8.084570381947535356e-03
-1.581200000000080763e+00 3.900599999999940337e+00 1.778170244707760750e-02
-1.424999999999727152e+00 3.900599999999940337e+00 1.238799916533952702e-02
-1.268700000000080763e+00 3.900599999999940337e+00 1.508104246215246844e-02
-1.151499999999941792e+00 3.900599999999940337e+00 1.669251604703326022e-02
-9.953000000000429281e-01 3.900599999999940337e+00 1.400491324172903340e-02
-8.389999999999417923e-01 3.900599999999940337e+00 9.687339180414387962e-03
-6.828000000000429281e-01 3.900599999999940337e+00 1.723003660809410698e-02
-5.264999999999417923e-01 3.900599999999940337e+00 2.153128919488261558e-02
-3.703000000000429281e-01 3.900599999999940337e+00 2.583254178167112072e-02
-2.139999999999417923e-01 3.900599999999940337e+00 2.420801101716941670e-02
-9.679999999980282155e-02 3.900599999999940337e+00 2.044319089314000984e-02
5.940000000009604264e-02 3.900599999999940337e+00 2.259109694077990685e-02
2.157000000001971785e-01 3.900599999999940337e+00 2.904243177181179553e-02
3.719000000000960426e-01 3.900599999999940337e+00 3.281704478055687962e-02
5.282000000001971785e-01 3.900599999999940337e+00 3.011420859902826097e-02
6.453999999998814019e-01 3.900599999999940337e+00 3.170936070938291940e-02
8.016000000002350134e-01 3.900599999999940337e+00 4.515825571892147922e-02
9.578000000001338776e-01 3.900599999999940337e+00 4.352393206970409101e-02
1.114100000000235013e+00 3.900599999999940337e+00 3.866774934902685729e-02
1.270399999999881402e+00 3.900599999999940337e+00 4.349237721895355541e-02
1.426600000000235013e+00 3.900599999999940337e+00 5.262261006887573173e-02
1.543799999999919237e+00 3.900599999999940337e+00 5.206876803328874814e-02
1.700000000000272848e+00 3.900599999999940337e+00 6.117941511377955610e-02
1.856299999999919237e+00 3.900599999999940337e+00 6.869382198561396757e-02
2.012500000000272848e+00 3.900599999999940337e+00 8.532431642944789119e-02
2.168799999999919237e+00 3.900599999999940337e+00 1.057054857193885783e-01
2.325000000000272848e+00 3.900599999999940337e+00 1.550431270153034002e-01
2.442199999999957072e+00 3.900599999999940337e+00 1.550355103271912061e-01
2.598500000000058208e+00 3.900599999999940337e+00 1.919263951494724063e-01
2.754699999999957072e+00 3.900599999999940337e+00 2.278097009443399157e-01
2.911000000000058208e+00 3.900599999999940337e+00 2.867628669327541013e-01
3.067199999999957072e+00 3.900599999999940337e+00 3.347175352871540888e-01
3.184400000000096043e+00 3.900599999999940337e+00 3.610027259623501683e-01
3.340700000000197178e+00 3.900599999999940337e+00 4.132434135273141962e-01
3.496900000000096043e+00 3.900599999999940337e+00 3.724299343272509111e-01
3.653200000000197178e+00 3.900599999999940337e+00 4.048563518174821962e-01
3.809400000000096043e+00 3.900599999999940337e+00 3.875088005927999069e-01
3.965700000000197178e+00 3.900599999999940337e+00 3.498562469592988999e-01
4.121900000000096043e+00 3.900599999999940337e+00 3.643856235824678991e-01
4.239100000000235013e+00 3.900599999999940337e+00 3.320854254952387286e-01
4.395300000000133878e+00 3.900599999999940337e+00 3.386705964173849503e-01
4.551600000000235013e+00 3.900599999999940337e+00 3.359079148292604677e-01
4.707899999999881402e+00 3.900599999999940337e+00 3.033944494748898046e-01
4.864100000000235013e+00 3.900599999999940337e+00 2.422378844254468033e-01
5.020300000000133878e+00 3.900599999999940337e+00 2.570860738510263865e-01
5.137500000000272848e+00 3.900599999999940337e+00 2.373240324947772650e-01
5.293799999999919237e+00 3.900599999999940337e+00 1.966683275484666371e-01
5.450000000000272848e+00 3.900599999999940337e+00 1.592061911177705957e-01
5.606299999999919237e+00 3.900599999999940337e+00 1.500335224340804408e-01
5.762500000000272848e+00 3.900599999999940337e+00 1.324650872541444091e-01
5.918799999999919237e+00 3.900599999999940337e+00 1.378022094241918849e-01
6.036000000000058208e+00 3.900599999999940337e+00 1.116334452672822775e-01
6.192199999999957072e+00 3.900599999999940337e+00 1.137171535151193513e-01
6.348500000000058208e+00 3.900599999999940337e+00 1.116095071046439430e-01
6.504699999999957072e+00 3.900599999999940337e+00 9.342520828592157378e-02
6.661000000000058208e+00 3.900599999999940337e+00 9.710080434920809189e-02
6.817199999999957072e+00 3.900599999999940337e+00 6.831733997321103036e-02
6.934400000000096043e+00 3.900599999999940337e+00 7.577951812656179287e-02
7.090700000000197178e+00 3.900599999999940337e+00 5.977794450113508434e-02
7.246900000000096043e+00 3.900599999999940337e+00 6.827925653265003170e-02
7.403200000000197178e+00 3.900599999999940337e+00 6.508242372213027260e-02
7.559400000000096043e+00 3.900599999999940337e+00 4.746720031521928229e-02
7.715700000000197178e+00 3.900599999999940337e+00 4.211593286724916313e-02
7.832800000000133878e+00 3.900599999999940337e+00 4.105721321965360993e-02
7.989100000000235013e+00 3.900599999999940337e+00 3.465157851729491756e-02
8.145399999999881402e+00 3.900599999999940337e+00 3.037970458465345455e-02
8.301600000000235013e+00 3.900599999999940337e+00 3.357653739517322405e-02
8.457899999999881402e+00 3.900599999999940337e+00 2.663773452496064759e-02
8.575000000000272848e+00 3.900599999999940337e+00 2.876823099977266276e-02
8.731299999999919237e+00 3.900599999999940337e+00 2.928834198800562769e-02
8.887500000000272848e+00 3.900599999999940337e+00 2.822091755399613183e-02
9.043799999999919237e+00 3.900599999999940337e+00 3.352974916819828621e-02
9.200000000000272848e+00 3.900599999999940337e+00 3.459282120900081248e-02
9.356299999999919237e+00 3.900599999999940337e+00 3.724125247544230605e-02
9.473500000000058208e+00 3.900599999999940337e+00 2.448221178920855293e-02
9.629699999999957072e+00 3.900599999999940337e+00 2.500885136725197050e-02
9.786000000000058208e+00 3.900599999999940337e+00 2.606104242503706758e-02
9.942199999999957072e+00 3.900599999999940337e+00 2.977689812548805701e-02
1.009850000000005821e+01 3.900599999999940337e+00 2.658006531496828750e-02
1.025469999999995707e+01 3.900599999999940337e+00 3.190630650199832719e-02
1.037190000000009604e+01 3.900599999999940337e+00 3.029374481881579040e-02
1.052820000000019718e+01 3.900599999999940337e+00 3.294435228186076703e-02
1.068440000000009604e+01 3.900599999999940337e+00 3.028939242560882081e-02
1.084070000000019718e+01 3.900599999999940337e+00 2.656700813534737526e-02
1.099690000000009604e+01 3.900599999999940337e+00 3.029374481881579040e-02
1.115320000000019718e+01 3.900599999999940337e+00 3.081929629855746644e-02
1.127030000000013388e+01 3.900599999999940337e+00 2.177611131277469927e-02
1.142660000000023501e+01 3.900599999999940337e+00 2.921652750009061730e-02
1.158289999999988140e+01 3.900599999999940337e+00 3.238942214797203845e-02
1.173910000000023501e+01 3.900599999999940337e+00 3.290191644809280225e-02
1.189539999999988140e+01 3.900599999999940337e+00 3.290735693960152031e-02
1.201250000000027285e+01 3.900599999999940337e+00 2.122770976869643028e-02
1.216879999999991924e+01 3.900599999999940337e+00 2.864854018658097648e-02
1.232500000000027285e+01 3.900599999999940337e+00 2.757458716276102451e-02
1.248129999999991924e+01 3.900599999999940337e+00 2.703706660170018122e-02
1.263750000000027285e+01 3.900599999999940337e+00 2.757785145766625604e-02
1.279379999999991924e+01 3.900599999999940337e+00 1.854881174980614264e-02
1.295000000000027285e+01 3.900599999999940337e+00 1.642157956989935205e-02
1.306719999999995707e+01 3.900599999999940337e+00 2.278151414358486546e-02
1.322350000000005821e+01 3.900599999999940337e+00 2.276736886566221169e-02
1.337969999999995707e+01 3.900599999999940337e+00 2.170103252995446083e-02
1.353600000000005821e+01 3.900599999999940337e+00 2.699027837472525032e-02
1.369219999999995707e+01 3.900599999999940337e+00 2.223528879611007952e-02
1.384850000000005821e+01 3.900599999999940337e+00 1.958794562797032748e-02
1.396570000000019718e+01 3.900599999999940337e+00 2.433640661677504216e-02
1.412190000000009604e+01 3.900599999999940337e+00 1.902757500257288431e-02
1.427820000000019718e+01 3.900599999999940337e+00 2.220373394535954045e-02
1.443440000000009604e+01 3.900599999999940337e+00 1.215949852197358017e-02
1.459070000000019718e+01 3.900599999999940337e+00 1.742807049901125976e-02
1.474690000000009604e+01 3.900599999999940337e+00 1.954224549929713811e-02
1.486410000000023501e+01 3.900599999999940337e+00 2.167165387580741176e-02
1.502039999999988140e+01 3.900599999999940337e+00 2.218306007762643056e-02
1.517660000000023501e+01 3.900599999999940337e+00 1.954659789250410770e-02
1.533289999999988140e+01 3.900599999999940337e+00 1.848352585170158491e-02
1.548910000000023501e+01 3.900599999999940337e+00 1.795144578214944928e-02
1.564530000000013388e+01 3.900599999999940337e+00 1.477855113426802293e-02
1.576250000000027285e+01 3.900599999999940337e+00 1.425626394943157495e-02
1.591879999999991924e+01 3.900599999999940337e+00 1.742154190920080364e-02
1.607500000000027285e+01 3.900599999999940337e+00 1.634976508198434167e-02
-4.432800000000042928e+00 4.369400000000041473e+00 4.343688420556468185e-03
-4.276499999999941792e+00 4.369400000000041473e+00 4.341512223952982523e-03
-4.120300000000042928e+00 4.369400000000041473e+00 2.712629066244307604e-03
-3.963999999999941792e+00 4.369400000000041473e+00 3.797463073081681819e-03
-3.846799999999802822e+00 4.369400000000041473e+00 3.797463073081681819e-03
-3.690599999999903957e+00 4.369400000000041473e+00 7.050876995292062500e-03
-3.534299999999802822e+00 4.369400000000041473e+00 5.962778693549460225e-03
-3.378099999999903957e+00 4.369400000000041473e+00 4.877944686712086010e-03
-3.221799999999802822e+00 4.369400000000041473e+00 5.419817640979902353e-03
-3.065599999999903957e+00 4.369400000000041473e+00 2.710452869640822375e-03
-2.948399999999764987e+00 4.369400000000041473e+00 5.960602496945975430e-03
-2.792199999999866122e+00 4.369400000000041473e+00 4.330631240935557680e-03
-2.635899999999764987e+00 4.369400000000041473e+00 3.792022581572968964e-03
-2.479699999999866122e+00 4.369400000000041473e+00 6.499211156308562845e-03
-2.323399999999764987e+00 4.369400000000041473e+00 5.414377149471188630e-03
-2.167100000000118598e+00 4.369400000000041473e+00 1.028361704976933459e-02
-2.049999999999727152e+00 4.369400000000041473e+00 1.244893267023711170e-02
-1.893700000000080763e+00 4.369400000000041473e+00 1.299624611601364263e-02
-1.737499999999727152e+00 4.369400000000041473e+00 7.577516573335481807e-03
-1.581200000000080763e+00 4.369400000000041473e+00 1.244349217872840058e-02
-1.424999999999727152e+00 4.369400000000041473e+00 1.244240408042665558e-02
-1.268700000000080763e+00 4.369400000000041473e+00 1.028035275486410653e-02
-1.151499999999941792e+00 4.369400000000041473e+00 1.351418090764312102e-02
-9.953000000000429281e-01 4.369400000000041473e+00 1.892529376220907986e-02
-8.389999999999417923e-01 4.369400000000041473e+00 1.135104148377882698e-02
-6.828000000000429281e-01 4.369400000000041473e+00 1.566426315188650456e-02
-5.264999999999417923e-01 4.369400000000041473e+00 2.053350305218464705e-02
-3.703000000000429281e-01 4.369400000000041473e+00 1.998618960640811959e-02
-2.139999999999417923e-01 4.369400000000041473e+00 1.512239019761868475e-02
-9.679999999980282155e-02 4.369400000000041473e+00 1.998292531150289153e-02
5.940000000009604264e-02 4.369400000000041473e+00 1.728117722827600747e-02
2.157000000001971785e-01 4.369400000000041473e+00 2.538315718305142465e-02
3.719000000000960426e-01 4.369400000000041473e+00 1.944214045553681672e-02
5.282000000001971785e-01 4.369400000000041473e+00 2.213735994895324119e-02
6.453999999998814019e-01 4.369400000000041473e+00 2.537118810173225741e-02
8.016000000002350134e-01 4.369400000000041473e+00 3.237854116495461620e-02
9.578000000001338776e-01 4.369400000000041473e+00 1.942146658780371030e-02
1.114100000000235013e+00 4.369400000000041473e+00 3.451883052448231903e-02
1.270399999999881402e+00 4.369400000000041473e+00 3.451012573806837291e-02
1.426600000000235013e+00 4.369400000000041473e+00 3.990165282320296686e-02
1.543799999999919237e+00 4.369400000000041473e+00 3.880593783334816693e-02
1.700000000000272848e+00 4.369400000000041473e+00 4.689486060850266841e-02
1.856299999999919237e+00 4.369400000000041473e+00 4.257619844888628491e-02
2.012500000000272848e+00 4.369400000000041473e+00 4.417352675584442639e-02
2.168799999999919237e+00 4.369400000000041473e+00 5.926762639761780360e-02
2.325000000000272848e+00 4.369400000000041473e+00 6.194543631820634971e-02
2.442199999999957072e+00 4.369400000000041473e+00 6.359172904874291210e-02
2.598500000000058208e+00 4.369400000000041473e+00 9.474615962423708904e-02
2.754699999999957072e+00 4.369400000000041473e+00 1.135539387698579761e-01
2.911000000000058208e+00 4.369400000000041473e+00 1.302138118678389522e-01
3.067199999999957072e+00 4.369400000000041473e+00 1.652037889569758222e-01
3.184400000000096043e+00 4.369400000000041473e+00 1.854652674337248230e-01
3.340700000000197178e+00 4.369400000000041473e+00 2.199362216329304454e-01
3.496900000000096043e+00 4.369400000000041473e+00 2.569239472040666938e-01
3.653200000000197178e+00 4.369400000000041473e+00 2.923850708578581425e-01
3.809400000000096043e+00 4.369400000000041473e+00 3.090362391694251865e-01
3.965700000000197178e+00 4.369400000000041473e+00 3.385313198347618679e-01
4.121900000000096043e+00 4.369400000000041473e+00 3.754929310466563752e-01
4.239100000000235013e+00 4.369400000000041473e+00 3.260606251984899395e-01
4.395300000000133878e+00 4.369400000000041473e+00 3.206582171303378748e-01
4.551600000000235013e+00 4.369400000000041473e+00 3.116672608630387531e-01
4.707899999999881402e+00 4.369400000000041473e+00 2.895908344189831451e-01
4.864100000000235013e+00 4.369400000000041473e+00 2.683576841587779760e-01
5.020300000000133878e+00 4.369400000000041473e+00 2.925548141929300017e-01
5.137500000000272848e+00 4.369400000000041473e+00 2.533353990049196369e-01
5.293799999999919237e+00 4.369400000000041473e+00 2.532189724866332203e-01
5.450000000000272848e+00 4.369400000000041473e+00 1.968815948156081852e-01
5.606299999999919237e+00 4.369400000000041473e+00 2.039498813837281599e-01
5.762500000000272848e+00 4.369400000000041473e+00 1.614944618463352854e-01
5.918799999999919237e+00 4.369400000000041473e+00 1.630069184857574904e-01
6.036000000000058208e+00 4.369400000000041473e+00 1.216994426567030996e-01
6.192199999999957072e+00 4.369400000000041473e+00 1.067370029094405620e-01
6.348500000000058208e+00 4.369400000000041473e+00 1.087924206014323353e-01
6.504699999999957072e+00 4.369400000000041473e+00 1.088435612216142462e-01
6.661000000000058208e+00 4.369400000000041473e+00 8.950696630134646892e-02
6.817199999999957072e+00 4.369400000000041473e+00 9.004122256750207720e-02
6.934400000000096043e+00 4.369400000000041473e+00 8.631883827724064207e-02
7.090700000000197178e+00 4.369400000000041473e+00 7.389166757303837485e-02
7.246900000000096043e+00 4.369400000000041473e+00 7.767607346649914313e-02
7.403200000000197178e+00 4.369400000000041473e+00 6.856542638600834905e-02
7.559400000000096043e+00 4.369400000000041473e+00 6.533486252813455741e-02
7.715700000000197178e+00 4.369400000000041473e+00 4.548794950434948553e-02
7.832800000000133878e+00 4.369400000000041473e+00 4.013777015468111137e-02
7.989100000000235013e+00 4.369400000000041473e+00 4.496675041781478255e-02
8.145399999999881402e+00 4.369400000000041473e+00 2.836019413661918301e-02
8.301600000000235013e+00 4.369400000000041473e+00 2.944829243836178875e-02
8.457899999999881402e+00 4.369400000000041473e+00 3.315979574560580512e-02
8.575000000000272848e+00 4.369400000000041473e+00 3.101406589456939464e-02
8.731299999999919237e+00 4.369400000000041473e+00 2.513833506515934096e-02
8.887500000000272848e+00 4.369400000000041473e+00 2.781832118235137014e-02
9.043799999999919237e+00 4.369400000000041473e+00 2.244964416155336914e-02
9.200000000000272848e+00 4.369400000000041473e+00 2.512310168893494566e-02
9.356299999999919237e+00 4.369400000000041473e+00 1.602986418127201607e-02
9.473500000000058208e+00 4.369400000000041473e+00 2.457687634146015626e-02
9.629699999999957072e+00 4.369400000000041473e+00 2.830687731983379599e-02
9.786000000000058208e+00 4.369400000000041473e+00 2.776609246386772811e-02
9.942199999999957072e+00 4.369400000000041473e+00 2.830361302492857140e-02
1.009850000000005821e+01 4.369400000000041473e+00 2.882372401316153632e-02
1.025469999999995707e+01 4.369400000000041473e+00 2.615353078068518786e-02
1.037190000000009604e+01 4.369400000000041473e+00 3.043410949974058657e-02
1.052820000000019718e+01 4.369400000000041473e+00 2.080335143101681369e-02
1.068440000000009604e+01 4.369400000000041473e+00 2.505890388913212946e-02
1.084070000000019718e+01 4.369400000000041473e+00 1.653474179328058569e-02
1.099690000000009604e+01 4.369400000000041473e+00 1.866197397318737281e-02
1.115320000000019718e+01 4.369400000000041473e+00 2.559642445019297621e-02
1.127030000000013388e+01 4.369400000000041473e+00 2.558663156547729203e-02
1.142660000000023501e+01 4.369400000000041473e+00 2.557792677906335285e-02
1.158289999999988140e+01 4.369400000000041473e+00 2.984762451510132239e-02
1.173910000000023501e+01 4.369400000000041473e+00 2.183595671937054242e-02
1.189539999999988140e+01 4.369400000000041473e+00 1.970546024455852724e-02
1.201250000000027285e+01 4.369400000000041473e+00 2.716872649621103475e-02
1.216879999999991924e+01 4.369400000000041473e+00 2.236803678892267458e-02
1.232500000000027285e+01 4.369400000000041473e+00 1.703635511038392378e-02
1.248129999999991924e+01 4.369400000000041473e+00 1.703091461887520919e-02
1.263750000000027285e+01 4.369400000000041473e+00 2.500993946555371203e-02
1.279379999999991924e+01 4.369400000000041473e+00 2.180875426182697641e-02
1.295000000000027285e+01 4.369400000000041473e+00 1.967064109890276358e-02
1.306719999999995707e+01 4.369400000000041473e+00 1.541400054248570455e-02
1.322350000000005821e+01 4.369400000000041473e+00 2.286856200772427114e-02
1.337969999999995707e+01 4.369400000000041473e+00 1.805916751402197179e-02
1.353600000000005821e+01 4.369400000000041473e+00 2.230710328402508991e-02
1.369219999999995707e+01 4.369400000000041473e+00 1.964887913286791216e-02
1.384850000000005821e+01 4.369400000000041473e+00 1.700697645623687124e-02
1.396570000000019718e+01 4.369400000000041473e+00 1.751076596994369586e-02
1.412190000000009604e+01 4.369400000000041473e+00 1.697542160548633910e-02
1.427820000000019718e+01 4.369400000000041473e+00 1.804284603949583149e-02
1.443440000000009604e+01 4.369400000000041473e+00 2.017443061260958820e-02
1.459070000000019718e+01 4.369400000000041473e+00 1.378294118817354440e-02
1.474690000000009604e+01 4.369400000000041473e+00 2.067277963480769823e-02
1.486410000000023501e+01 4.369400000000041473e+00 1.591779005619252743e-02
1.502039999999988140e+01 4.369400000000041473e+00 1.484383703237258240e-02
1.517660000000023501e+01 4.369400000000041473e+00 1.643572484782200582e-02
1.533289999999988140e+01 4.369400000000041473e+00 1.536285992230380232e-02
1.548910000000023501e+01 4.369400000000041473e+00 2.383696949627518713e-02
1.564530000000013388e+01 4.369400000000041473e+00 1.430087597980302105e-02
1.576250000000027285e+01 4.369400000000041473e+00 1.747921111919316373e-02
1.591879999999991924e+01 4.369400000000041473e+00 1.323889203730224152e-02
1.607500000000027285e+01 4.369400000000041473e+00 1.218561288121540291e-02
-4.432800000000042928e+00 4.916200000000117143e+00 2.180548996692175008e-03
-4.276499999999941792e+00 4.916200000000117143e+00 2.723510049261733314e-03
-4.120300000000042928e+00 4.916200000000117143e+00 3.267559200133034886e-03
-3.963999999999941792e+00 4.916200000000117143e+00 3.811608351004335590e-03
-3.846799999999802822e+00 4.916200000000117143e+00 2.178372800088689779e-03
-3.690599999999903957e+00 4.916200000000117143e+00 3.268647298434777283e-03
-3.534299999999802822e+00 4.916200000000117143e+00 3.811608351004335590e-03
-3.378099999999903957e+00 4.916200000000117143e+00 4.896442357841710238e-03
-3.221799999999802822e+00 4.916200000000117143e+00 3.809432154400850361e-03
-3.065599999999903957e+00 4.916200000000117143e+00 5.445932000221724231e-03
-2.948399999999764987e+00 4.916200000000117143e+00 3.265383003529549223e-03
-2.792199999999866122e+00 4.916200000000117143e+00 2.721333852658248519e-03
-2.635899999999764987e+00 4.916200000000117143e+00 3.263206806926063994e-03
-2.479699999999866122e+00 4.916200000000117143e+00 8.701522119035590142e-03
-2.323399999999764987e+00 4.916200000000117143e+00 4.895354259539967841e-03
-2.167100000000118598e+00 4.916200000000117143e+00 8.153120574957317679e-03
-2.049999999999727152e+00 4.916200000000117143e+00 9.787444224174707622e-03
-1.893700000000080763e+00 4.916200000000117143e+00 1.032714098183903743e-02
-1.737499999999727152e+00 4.916200000000117143e+00 9.782003732665993032e-03
-1.581200000000080763e+00 4.916200000000117143e+00 9.784179929269479561e-03
-1.424999999999727152e+00 4.916200000000117143e+00 8.696081627526877286e-03
-1.268700000000080763e+00 4.916200000000117143e+00 1.303324145827288935e-02
-1.151499999999941792e+00 4.916200000000117143e+00 9.777651339459023441e-03
-9.953000000000429281e-01 4.916200000000117143e+00 1.194623125483203034e-02
-8.389999999999417923e-01 4.916200000000117143e+00 1.738128227203632886e-02
-6.828000000000429281e-01 4.916200000000117143e+00 1.575239911432765524e-02
-5.264999999999417923e-01 4.916200000000117143e+00 1.682961643305282834e-02
-3.703000000000429281e-01 4.916200000000117143e+00 1.736931319071715815e-02
-2.139999999999417923e-01 4.916200000000117143e+00 1.627359820086235823e-02
-9.679999999980282155e-02 4.916200000000117143e+00 1.682308784324237222e-02
5.940000000009604264e-02 4.916200000000117143e+00 1.953027641797797087e-02
2.157000000001971785e-01 4.916200000000117143e+00 2.224290548422227370e-02
3.719000000000960426e-01 4.916200000000117143e+00 1.953680500778842352e-02
5.282000000001971785e-01 4.916200000000117143e+00 2.222223161648916728e-02
6.453999999998814019e-01 4.916200000000117143e+00 1.951177874684834404e-02
8.016000000002350134e-01 4.916200000000117143e+00 2.493486068273347359e-02
9.578000000001338776e-01 4.916200000000117143e+00 2.762246348803769694e-02
1.114100000000235013e+00 4.916200000000117143e+00 2.708059053376988407e-02
1.270399999999881402e+00 4.916200000000117143e+00 2.382173612005079183e-02
1.426600000000235013e+00 4.916200000000117143e+00 2.599466842863076832e-02
1.543799999999919237e+00 4.916200000000117143e+00 3.139598839848104644e-02
1.700000000000272848e+00 4.916200000000117143e+00 2.922958467971152260e-02
1.856299999999919237e+00 4.916200000000117143e+00 2.814475067287415186e-02
2.012500000000272848e+00 4.916200000000117143e+00 3.463416894446703226e-02
2.168799999999919237e+00 4.916200000000117143e+00 3.733265273278868479e-02
2.325000000000272848e+00 4.916200000000117143e+00 4.005181038884344374e-02
2.442199999999957072e+00 4.916200000000117143e+00 5.249203827266662320e-02
2.598500000000058208e+00 4.916200000000117143e+00 5.573348311355783707e-02
2.754699999999957072e+00 4.916200000000117143e+00 5.353334834743428416e-02
2.911000000000058208e+00 4.916200000000117143e+00 6.865029805354426473e-02
3.067199999999957072e+00 4.916200000000117143e+00 8.001222052034051568e-02
3.184400000000096043e+00 4.916200000000117143e+00 8.811855286832290246e-02
3.340700000000197178e+00 4.916200000000117143e+00 1.215895447282270975e-01
3.496900000000096043e+00 4.916200000000117143e+00 1.447845362264741365e-01
3.653200000000197178e+00 4.916200000000117143e+00 1.615292809919910422e-01
3.809400000000096043e+00 4.916200000000117143e+00 1.905891223366307230e-01
3.965700000000197178e+00 4.916200000000117143e+00 2.294973414103427256e-01
4.121900000000096043e+00 4.916200000000117143e+00 2.524203083331540975e-01
4.239100000000235013e+00 4.916200000000117143e+00 3.015087751179698627e-01
4.395300000000133878e+00 4.916200000000117143e+00 2.788980924077585910e-01
4.551600000000235013e+00 4.916200000000117143e+00 2.910423575535077689e-01
4.707899999999881402e+00 4.916200000000117143e+00 2.883754286159366242e-01
4.864100000000235013e+00 4.916200000000117143e+00 2.877747983533747722e-01
5.020300000000133878e+00 4.916200000000117143e+00 2.871948419585459433e-01
5.137500000000272848e+00 4.916200000000117143e+00 2.683457150774588573e-01
5.293799999999919237e+00 4.916200000000117143e+00 2.503072214311699573e-01
5.450000000000272848e+00 4.916200000000117143e+00 2.281720376788201887e-01
5.606299999999919237e+00 4.916200000000117143e+00 2.271067894414142141e-01
5.762500000000272848e+00 4.916200000000117143e+00 2.153542396842923479e-01
5.918799999999919237e+00 4.916200000000117143e+00 1.888449007589373396e-01
6.036000000000058208e+00 4.916200000000117143e+00 1.635792581924740974e-01
6.192199999999957072e+00 4.916200000000117143e+00 1.431882960178177400e-01
6.348500000000058208e+00 4.916200000000117143e+00 1.334541686104284419e-01
6.504699999999957072e+00 4.916200000000117143e+00 1.269223145050675794e-01
6.661000000000058208e+00 4.916200000000117143e+00 1.102689699968970455e-01
6.817199999999957072e+00 4.916200000000117143e+00 9.140352164128381918e-02
6.934400000000096043e+00 4.916200000000117143e+00 8.441357815088934569e-02
7.090700000000197178e+00 4.916200000000117143e+00 8.120804055395564047e-02
7.246900000000096043e+00 4.916200000000117143e+00 7.045654123443698125e-02
7.403200000000197178e+00 4.916200000000117143e+00 6.771779780895084699e-02
7.559400000000096043e+00 4.916200000000117143e+00 5.910985214386511866e-02
7.715700000000197178e+00 4.916200000000117143e+00 6.504216408496578394e-02
7.832800000000133878e+00 4.916200000000117143e+00 6.393992050530053484e-02
7.989100000000235013e+00 4.916200000000117143e+00 5.265634111622975733e-02
8.145399999999881402e+00 4.916200000000117143e+00 4.995676922960635286e-02
8.301600000000235013e+00 4.916200000000117143e+00 4.137384982546071094e-02
8.457899999999881402e+00 4.916200000000117143e+00 4.079715772553713093e-02
8.575000000000272848e+00 4.916200000000117143e+00 3.436214436903138603e-02
8.731299999999919237e+00 4.916200000000117143e+00 2.897605777540549626e-02
8.887500000000272848e+00 4.916200000000117143e+00 2.575855109715262381e-02
9.043799999999919237e+00 4.916200000000117143e+00 2.735805560071424836e-02
9.200000000000272848e+00 4.916200000000117143e+00 3.056032890274272898e-02
9.356299999999919237e+00 4.916200000000117143e+00 2.788578327705941093e-02
9.473500000000058208e+00 4.916200000000117143e+00 1.984908922038855147e-02
9.629699999999957072e+00 4.916200000000117143e+00 2.144097703583797837e-02
9.786000000000058208e+00 4.916200000000117143e+00 2.518512329213427187e-02
9.942199999999957072e+00 4.916200000000117143e+00 2.625254772614376772e-02
1.009850000000005821e+01 4.916200000000117143e+00 2.678680399229938294e-02
1.025469999999995707e+01 4.916200000000117143e+00 2.411117026831432336e-02
1.037190000000009604e+01 4.916200000000117143e+00 2.089366359006144744e-02
1.052820000000019718e+01 4.916200000000117143e+00 1.875881472204246267e-02
1.068440000000009604e+01 4.916200000000117143e+00 2.678789209060112447e-02
1.084070000000019718e+01 4.916200000000117143e+00 2.572046765659163209e-02
1.099690000000009604e+01 4.916200000000117143e+00 2.729929829242015021e-02
1.115320000000019718e+01 4.916200000000117143e+00 2.140615789018221471e-02
1.127030000000013388e+01 4.916200000000117143e+00 2.569108900244457955e-02
1.142660000000023501e+01 4.916200000000117143e+00 1.604944995070338443e-02
1.158289999999988140e+01 4.916200000000117143e+00 1.711687438471287681e-02
1.173910000000023501e+01 4.916200000000117143e+00 2.298825282091596089e-02
1.189539999999988140e+01 4.916200000000117143e+00 2.245073225985511414e-02
1.201250000000027285e+01 4.916200000000117143e+00 1.711361008980764875e-02
1.216879999999991924e+01 4.916200000000117143e+00 1.763372107804061367e-02
1.232500000000027285e+01 4.916200000000117143e+00 1.763045678313538561e-02
1.248129999999991924e+01 4.916200000000117143e+00 2.243441078532897384e-02
1.263750000000027285e+01 4.916200000000117143e+00 2.029738572070650254e-02
1.279379999999991924e+01 4.916200000000117143e+00 2.135828156490553881e-02
1.295000000000027285e+01 4.916200000000117143e+00 1.707552664924665703e-02
1.306719999999995707e+01 4.916200000000117143e+00 1.706682186283271438e-02
1.322350000000005821e+01 4.916200000000117143e+00 1.867285495620479852e-02
1.337969999999995707e+01 4.916200000000117143e+00 1.919949453424821609e-02
1.353600000000005821e+01 4.916200000000117143e+00 1.812336531382478452e-02
1.369219999999995707e+01 4.916200000000117143e+00 1.919840643594647456e-02
1.384850000000005821e+01 4.916200000000117143e+00 1.386890095401120682e-02
1.396570000000019718e+01 4.916200000000117143e+00 1.544990778644320974e-02
1.412190000000009604e+01 4.916200000000117143e+00 1.544337919663275362e-02
1.427820000000019718e+01 4.916200000000117143e+00 1.543576250852055770e-02
1.443440000000009604e+01 4.916200000000117143e+00 1.542814582040835832e-02
1.459070000000019718e+01 4.916200000000117143e+00 1.170032103863820165e-02
1.474690000000009604e+01 4.916200000000117143e+00 1.011387371469748934e-02
1.486410000000023501e+01 4.916200000000117143e+00 1.544120300002927056e-02
1.502039999999988140e+01 4.916200000000117143e+00 1.649339405781436591e-02
1.517660000000023501e+01 4.916200000000117143e+00 1.702982652057346766e-02
1.533289999999988140e+01 4.916200000000117143e+00 1.383190561175196183e-02
1.548910000000023501e+01 4.916200000000117143e+00 1.541617673908918934e-02
1.564530000000013388e+01 4.916200000000117143e+00 1.063289660462870927e-02
1.576250000000027285e+01 4.916200000000117143e+00 1.116280047757735663e-02
1.591879999999991924e+01 4.916200000000117143e+00 8.506752523023663679e-03
1.607500000000027285e+01 4.916200000000117143e+00 1.487974427633008759e-02
-4.432800000000042928e+00 5.385000000000218279e+00 4.920380520480048189e-03
-4.276499999999941792e+00 5.385000000000218279e+00 2.188165684804373092e-03
-4.120300000000042928e+00 5.385000000000218279e+00 2.733302933977417061e-03
-3.963999999999941792e+00 5.385000000000218279e+00 4.918204323876561659e-03
-3.846799999999802822e+00 5.385000000000218279e+00 4.373067074703518124e-03
-3.690599999999903957e+00 5.385000000000218279e+00 1.638676042424359099e-03
-3.534299999999802822e+00 5.385000000000218279e+00 3.823577432323504131e-03
-3.378099999999903957e+00 5.385000000000218279e+00 5.462253474747863664e-03
-3.221799999999802822e+00 5.385000000000218279e+00 4.366538484893062871e-03
-3.065599999999903957e+00 5.385000000000218279e+00 6.549263678188723542e-03
-2.948399999999764987e+00 5.385000000000218279e+00 4.912763832367849672e-03
-2.792199999999866122e+00 5.385000000000218279e+00 3.820313137418276939e-03
-2.635899999999764987e+00 5.385000000000218279e+00 4.364362288289578076e-03
-2.479699999999866122e+00 5.385000000000218279e+00 4.909499537462621611e-03
-2.323399999999764987e+00 5.385000000000218279e+00 5.456812983239150809e-03
-2.167100000000118598e+00 5.385000000000218279e+00 3.819225039116534107e-03
-2.049999999999727152e+00 5.385000000000218279e+00 8.175970639293914100e-03
-1.893700000000080763e+00 5.385000000000218279e+00 8.179234934199142160e-03
-1.737499999999727152e+00 5.385000000000218279e+00 7.087872337551311824e-03
-1.581200000000080763e+00 5.385000000000218279e+00 8.175970639293914100e-03
-1.424999999999727152e+00 5.385000000000218279e+00 7.631921488422612095e-03
-1.268700000000080763e+00 5.385000000000218279e+00 9.810294288511302307e-03
-1.151499999999941792e+00 5.385000000000218279e+00 1.144570603603043378e-02
-9.953000000000429281e-01 5.385000000000218279e+00 1.143917744621997766e-02
-8.389999999999417923e-01 5.385000000000218279e+00 1.252401145305735188e-02
-6.828000000000429281e-01 5.385000000000218279e+00 1.143482505301300807e-02
-5.264999999999417923e-01 5.385000000000218279e+00 1.252183525645386708e-02
-3.703000000000429281e-01 5.385000000000218279e+00 1.470020805654255643e-02
-2.139999999999417923e-01 5.385000000000218279e+00 1.851399260415037551e-02
-9.679999999980282155e-02 5.385000000000218279e+00 1.903627978898682696e-02
5.940000000009604264e-02 5.385000000000218279e+00 1.850528781773643633e-02
2.157000000001971785e-01 5.385000000000218279e+00 1.469585566333558857e-02
3.719000000000960426e-01 5.385000000000218279e+00 1.414963031586079917e-02
5.282000000001971785e-01 5.385000000000218279e+00 1.850093542452946674e-02
6.453999999998814019e-01 5.385000000000218279e+00 1.686443557870859200e-02
8.016000000002350134e-01 5.385000000000218279e+00 2.283591905867199401e-02
9.578000000001338776e-01 5.385000000000218279e+00 1.848570204830507144e-02
1.114100000000235013e+00 5.385000000000218279e+00 1.357946680574767528e-02
1.270399999999881402e+00 5.385000000000218279e+00 1.955965507212501994e-02
1.426600000000235013e+00 5.385000000000218279e+00 2.553005045378667695e-02
1.543799999999919237e+00 5.385000000000218279e+00 2.009064704337540710e-02
1.700000000000272848e+00 5.385000000000218279e+00 2.063143189934148192e-02
1.856299999999919237e+00 5.385000000000218279e+00 2.659965108439965586e-02
2.012500000000272848e+00 5.385000000000218279e+00 2.659203439628745821e-02
2.168799999999919237e+00 5.385000000000218279e+00 2.387831723174140691e-02
2.325000000000272848e+00 5.385000000000218279e+00 3.308580506108730473e-02
2.442199999999957072e+00 5.385000000000218279e+00 3.743275777654900272e-02
2.598500000000058208e+00 5.385000000000218279e+00 3.687891574096201913e-02
2.754699999999957072e+00 5.385000000000218279e+00 3.632398560707329055e-02
2.911000000000058208e+00 5.385000000000218279e+00 4.338900788028800942e-02
3.067199999999957072e+00 5.385000000000218279e+00 5.311225430465989911e-02
3.184400000000096043e+00 5.385000000000218279e+00 6.069738756610758984e-02
3.340700000000197178e+00 5.385000000000218279e+00 6.178113347464321559e-02
3.496900000000096043e+00 5.385000000000218279e+00 7.258703770924899989e-02
3.653200000000197178e+00 5.385000000000218279e+00 7.419959939243153668e-02
3.809400000000096043e+00 5.385000000000218279e+00 8.068031287761047443e-02
3.965700000000197178e+00 5.385000000000218279e+00 1.153405961813193242e-01
4.121900000000096043e+00 5.385000000000218279e+00 1.494405088596307274e-01
4.239100000000235013e+00 5.385000000000218279e+00 1.780694632767803320e-01
4.395300000000133878e+00 5.385000000000218279e+00 2.008999418439436357e-01
4.551600000000235013e+00 5.385000000000218279e+00 2.284353574678419374e-01
4.707899999999881402e+00 5.385000000000218279e+00 2.380541464552465569e-01
4.864100000000235013e+00 5.385000000000218279e+00 2.699267219098908099e-01
5.020300000000133878e+00 5.385000000000218279e+00 2.720354564186679980e-01
5.137500000000272848e+00 5.385000000000218279e+00 2.618497682160554896e-01
5.293799999999919237e+00 5.385000000000218279e+00 2.417319187151365234e-01
5.450000000000272848e+00 5.385000000000218279e+00 2.377614480120777418e-01
5.606299999999919237e+00 5.385000000000218279e+00 2.449646587696138189e-01
5.762500000000272848e+00 5.385000000000218279e+00 2.377505670290603612e-01
5.918799999999919237e+00 5.385000000000218279e+00 2.344721268459098729e-01
6.036000000000058208e+00 5.385000000000218279e+00 2.236618702180971363e-01
6.192199999999957072e+00 5.385000000000218279e+00 1.836612004494355965e-01
6.348500000000058208e+00 5.385000000000218279e+00 1.615434262699136925e-01
6.504699999999957072e+00 5.385000000000218279e+00 1.550300698356824880e-01
6.661000000000058208e+00 5.385000000000218279e+00 1.177387648383600299e-01
6.817199999999957072e+00 5.385000000000218279e+00 1.269081692271449291e-01
6.934400000000096043e+00 5.385000000000218279e+00 1.138901611450964246e-01
7.090700000000197178e+00 5.385000000000218279e+00 9.340562251649020542e-02
7.246900000000096043e+00 5.385000000000218279e+00 7.935500914608797918e-02
7.403200000000197178e+00 5.385000000000218279e+00 7.336176370008973269e-02
7.559400000000096043e+00 5.385000000000218279e+00 7.874785029371561551e-02
7.715700000000197178e+00 5.385000000000218279e+00 6.740660169465247098e-02
7.832800000000133878e+00 5.385000000000218279e+00 5.877145357202317316e-02
7.989100000000235013e+00 5.385000000000218279e+00 6.037313427218828077e-02
8.145399999999881402e+00 5.385000000000218279e+00 6.631088670479766412e-02
8.301600000000235013e+00 5.385000000000218279e+00 4.851939137300437244e-02
8.457899999999881402e+00 5.385000000000218279e+00 5.331681678538750802e-02
8.575000000000272848e+00 5.385000000000218279e+00 4.255443648285143349e-02
8.731299999999919237e+00 5.385000000000218279e+00 3.662430073835425126e-02
8.887500000000272848e+00 5.385000000000218279e+00 3.874718052505406879e-02
9.043799999999919237e+00 5.385000000000218279e+00 2.368681193063470677e-02
9.200000000000272848e+00 5.385000000000218279e+00 2.368463573403122371e-02
9.356299999999919237e+00 5.385000000000218279e+00 2.313841038655643778e-02
9.473500000000058208e+00 5.385000000000218279e+00 1.775994048104275608e-02
9.629699999999957072e+00 5.385000000000218279e+00 2.581295601223975236e-02
9.786000000000058208e+00 5.385000000000218279e+00 1.828875625568966018e-02
9.942199999999957072e+00 5.385000000000218279e+00 2.151279152375298875e-02
1.009850000000005821e+01 5.385000000000218279e+00 1.612344063522188134e-02
1.025469999999995707e+01 5.385000000000218279e+00 2.204051920009815133e-02
1.037190000000009604e+01 5.385000000000218279e+00 1.505166380800541763e-02
1.052820000000019718e+01 5.385000000000218279e+00 1.827787527267223100e-02
1.068440000000009604e+01 5.385000000000218279e+00 1.720609844545576902e-02
1.084070000000019718e+01 5.385000000000218279e+00 2.524279250212663195e-02
1.099690000000009604e+01 5.385000000000218279e+00 1.987085118642340290e-02
1.115320000000019718e+01 5.385000000000218279e+00 1.825720140493912458e-02
1.127030000000013388e+01 5.385000000000218279e+00 2.361608554102144139e-02
1.142660000000023501e+01 5.385000000000218279e+00 2.737546517354213019e-02
1.158289999999988140e+01 5.385000000000218279e+00 2.307965307826233617e-02
1.173910000000023501e+01 5.385000000000218279e+00 1.986541069491469177e-02
1.189539999999988140e+01 5.385000000000218279e+00 1.824196802871472581e-02
1.201250000000027285e+01 5.385000000000218279e+00 2.305245062071877016e-02
1.216879999999991924e+01 5.385000000000218279e+00 2.037464070013022752e-02
1.232500000000027285e+01 5.385000000000218279e+00 2.251166576475269882e-02
1.248129999999991924e+01 5.385000000000218279e+00 1.874575754242155043e-02
1.263750000000027285e+01 5.385000000000218279e+00 1.661308487100605219e-02
1.279379999999991924e+01 5.385000000000218279e+00 1.820823698136070368e-02
1.295000000000027285e+01 5.385000000000218279e+00 1.766418783048940774e-02
1.306719999999995707e+01 5.385000000000218279e+00 1.980882958322407322e-02
1.322350000000005821e+01 5.385000000000218279e+00 1.926151613744754576e-02
1.337969999999995707e+01 5.385000000000218279e+00 1.498746600820260316e-02
1.353600000000005821e+01 5.385000000000218279e+00 1.604618565579815637e-02
1.369219999999995707e+01 5.385000000000218279e+00 1.711687438471287681e-02
1.384850000000005821e+01 5.385000000000218279e+00 1.444885734884001488e-02
1.396570000000019718e+01 5.385000000000218279e+00 1.817885832721365461e-02
1.412190000000009604e+01 5.385000000000218279e+00 1.389719150985651609e-02
1.427820000000019718e+01 5.385000000000218279e+00 1.602877608297027454e-02
1.443440000000009604e+01 5.385000000000218279e+00 1.711034579490242069e-02
1.459070000000019718e+01 5.385000000000218279e+00 1.442383108789993713e-02
1.474690000000009604e+01 5.385000000000218279e+00 9.613348495895891049e-03
1.486410000000023501e+01 5.385000000000218279e+00 1.282650278094179565e-02
1.502039999999988140e+01 5.385000000000218279e+00 1.229007031818269216e-02
1.517660000000023501e+01 5.385000000000218279e+00 1.228354172837223778e-02
1.533289999999988140e+01 5.385000000000218279e+00 1.121067680285403080e-02
1.548910000000023501e+01 5.385000000000218279e+00 1.334226137596778924e-02
1.564530000000013388e+01 5.385000000000218279e+00 1.226830835214784074e-02
1.576250000000027285e+01 5.385000000000218279e+00 1.067859673330189864e-02
1.591879999999991924e+01 5.385000000000218279e+00 1.119979581983660509e-02
1.607500000000027285e+01 5.385000000000218279e+00 1.492544440500327349e-02
-4.432800000000042928e+00 5.853700000000117143e+00 1.646292730536557183e-03
-4.276499999999941792e+00 5.853700000000117143e+00 2.193606176313086381e-03
-4.120300000000042928e+00 5.853700000000117143e+00 6.035681279766214741e-03
-3.963999999999941792e+00 5.853700000000117143e+00 2.193606176313086381e-03
-3.846799999999802822e+00 5.853700000000117143e+00 2.193606176313086381e-03
-3.690599999999903957e+00 5.853700000000117143e+00 1.645204632234814569e-03
-3.534299999999802822e+00 5.853700000000117143e+00 4.385036156022687100e-03
-3.378099999999903957e+00 5.853700000000117143e+00 3.836634611944415504e-03
-3.221799999999802822e+00 5.853700000000117143e+00 3.288233067866143909e-03
-3.065599999999903957e+00 5.853700000000117143e+00 5.479663047575745495e-03
-2.948399999999764987e+00 5.853700000000117143e+00 6.575378037430545421e-03
-2.792199999999866122e+00 5.853700000000117143e+00 4.929085306893988237e-03
-2.635899999999764987e+00 5.853700000000117143e+00 3.286056871262659114e-03
-2.479699999999866122e+00 5.853700000000117143e+00 6.022624100145304235e-03
-2.323399999999764987e+00 5.853700000000117143e+00 6.021536001843560970e-03
-2.167100000000118598e+00 5.853700000000117143e+00 4.379595664513974244e-03
-2.049999999999727152e+00 5.853700000000117143e+00 2.736567228882644687e-03
-1.893700000000080763e+00 5.853700000000117143e+00 3.832282218737445480e-03
-1.737499999999727152e+00 5.853700000000117143e+00 8.757015132424461959e-03
-1.581200000000080763e+00 5.853700000000117143e+00 6.018271706938332910e-03
-1.424999999999727152e+00 5.853700000000117143e+00 1.039460307654707996e-02
-1.268700000000080763e+00 5.853700000000117143e+00 1.312899410882623942e-02
-1.151499999999941792e+00 5.853700000000117143e+00 1.476005346313839957e-02
-9.953000000000429281e-01 5.853700000000117143e+00 1.476549395464711069e-02
-8.389999999999417923e-01 5.853700000000117143e+00 1.256971158173054125e-02
-6.828000000000429281e-01 5.853700000000117143e+00 1.311920122411055524e-02
-5.264999999999417923e-01 5.853700000000117143e+00 1.639437711235578951e-02
-3.703000000000429281e-01 5.853700000000117143e+00 1.529430972929401653e-02
-2.139999999999417923e-01 5.853700000000117143e+00 1.748138731579664679e-02
-9.679999999980282155e-02 5.853700000000117143e+00 1.693407387002011932e-02
5.940000000009604264e-02 5.853700000000117143e+00 1.746724203787399649e-02
2.157000000001971785e-01 5.853700000000117143e+00 2.019836877524792615e-02
3.719000000000960426e-01 5.853700000000117143e+00 1.637914373613139074e-02
5.282000000001971785e-01 5.853700000000117143e+00 1.691666429719223749e-02
6.453999999998814019e-01 5.853700000000117143e+00 1.801346738534878242e-02
8.016000000002350134e-01 5.853700000000117143e+00 1.036848871730525722e-02
9.578000000001338776e-01 5.853700000000117143e+00 1.909721329388441163e-02
1.114100000000235013e+00 5.853700000000117143e+00 1.745418485825308424e-02
1.270399999999881402e+00 5.853700000000117143e+00 1.690034282266610066e-02
1.426600000000235013e+00 5.853700000000117143e+00 1.907436322954781868e-02
1.543799999999919237e+00 5.853700000000117143e+00 1.962276477362609114e-02
1.700000000000272848e+00 5.853700000000117143e+00 2.451920713146779965e-02
1.856299999999919237e+00 5.853700000000117143e+00 1.362407883611912139e-02
2.012500000000272848e+00 5.853700000000117143e+00 1.960861949570343737e-02
2.168799999999919237e+00 5.853700000000117143e+00 2.396101270267384301e-02
2.325000000000272848e+00 5.853700000000117143e+00 2.395992460437210148e-02
2.442199999999957072e+00 5.853700000000117143e+00 2.341043496199208748e-02
2.598500000000058208e+00 5.853700000000117143e+00 2.558336727057206397e-02
2.754699999999957072e+00 5.853700000000117143e+00 2.721007423167725800e-02
2.911000000000058208e+00 5.853700000000117143e+00 3.211304517932941915e-02
3.067199999999957072e+00 5.853700000000117143e+00 3.427292030828848340e-02
3.184400000000096043e+00 5.853700000000117143e+00 3.316850053201974430e-02
3.340700000000197178e+00 5.853700000000117143e+00 2.936233267252412113e-02
3.496900000000096043e+00 5.853700000000117143e+00 3.480500037784061557e-02
3.653200000000197178e+00 5.853700000000117143e+00 4.512343657326571555e-02
3.809400000000096043e+00 5.853700000000117143e+00 5.109274385662562756e-02
3.965700000000197178e+00 5.853700000000117143e+00 6.951316000682615515e-02
4.121900000000096043e+00 5.853700000000117143e+00 6.571569693374446075e-02
4.239100000000235013e+00 5.853700000000117143e+00 8.741999375860415311e-02
4.395300000000133878e+00 5.853700000000117143e+00 9.342520828592157378e-02
4.551600000000235013e+00 5.853700000000117143e+00 1.270659434808976140e-01
4.707899999999881402e+00 5.853700000000117143e+00 1.546873188706335556e-01
4.864100000000235013e+00 5.853700000000117143e+00 1.600516434982245939e-01
5.020300000000133878e+00 5.853700000000117143e+00 1.953310547356250093e-01
5.137500000000272848e+00 5.853700000000117143e+00 2.065939602569626665e-01
5.293799999999919237e+00 5.853700000000117143e+00 2.142324103351957165e-01
5.450000000000272848e+00 5.853700000000117143e+00 2.206587189052875431e-01
5.606299999999919237e+00 5.853700000000117143e+00 2.395742197827809283e-01
5.762500000000272848e+00 5.853700000000117143e+00 2.266117047141213148e-01
5.918799999999919237e+00 5.853700000000117143e+00 2.141497148642632908e-01
6.036000000000058208e+00 5.853700000000117143e+00 2.037420546080953021e-01
6.192199999999957072e+00 5.853700000000117143e+00 1.804676319338210377e-01
6.348500000000058208e+00 5.853700000000117143e+00 1.814752109612347009e-01
6.504699999999957072e+00 5.853700000000117143e+00 1.848211132390931988e-01
6.661000000000058208e+00 5.853700000000117143e+00 1.570169373346644859e-01
6.817199999999957072e+00 5.853700000000117143e+00 1.537374090532122872e-01
6.934400000000096043e+00 5.853700000000117143e+00 1.288471604008502580e-01
7.090700000000197178e+00 5.853700000000117143e+00 1.131078184661435115e-01
7.246900000000096043e+00 5.853700000000117143e+00 9.471242857688307037e-02
7.403200000000197178e+00 5.853700000000117143e+00 8.112208078811797285e-02
7.559400000000096043e+00 5.853700000000117143e+00 8.925996798685088829e-02
7.715700000000197178e+00 5.853700000000117143e+00 7.251957561454094869e-02
7.832800000000133878e+00 5.853700000000117143e+00 7.681212341491551465e-02
7.989100000000235013e+00 5.853700000000117143e+00 6.922699015346783780e-02
8.145399999999881402e+00 5.853700000000117143e+00 5.678785036794641722e-02
8.301600000000235013e+00 5.853700000000117143e+00 6.005976196128641476e-02
8.457899999999881402e+00 5.853700000000117143e+00 5.406434031868467827e-02
8.575000000000272848e+00 5.853700000000117143e+00 5.026361295069776969e-02
8.731299999999919237e+00 5.853700000000117143e+00 3.891692386012591404e-02
8.887500000000272848e+00 5.853700000000117143e+00 4.758471493180747858e-02
9.043799999999919237e+00 5.853700000000117143e+00 3.564610036508764762e-02
9.200000000000272848e+00 5.853700000000117143e+00 2.808055287307133913e-02
9.356299999999919237e+00 5.853700000000117143e+00 2.916429878160696834e-02
9.473500000000058208e+00 5.853700000000117143e+00 2.269120198454022824e-02
9.629699999999957072e+00 5.853700000000117143e+00 2.320696057956622010e-02
9.786000000000058208e+00 5.853700000000117143e+00 2.157263693034883190e-02
9.942199999999957072e+00 5.853700000000117143e+00 1.619199082823166366e-02
1.009850000000005821e+01 5.853700000000117143e+00 2.049977200483062839e-02
1.025469999999995707e+01 5.853700000000117143e+00 1.456201957222124678e-02
1.037190000000009604e+01 5.853700000000117143e+00 2.211450988461664824e-02
1.052820000000019718e+01 5.853700000000117143e+00 1.834533736738027526e-02
1.068440000000009604e+01 5.853700000000117143e+00 1.672189470118031276e-02
1.084070000000019718e+01 5.853700000000117143e+00 2.157698932355580496e-02
1.099690000000009604e+01 5.853700000000117143e+00 1.940188081837234194e-02
1.115320000000019718e+01 5.853700000000117143e+00 1.723547709960282157e-02
1.127030000000013388e+01 5.853700000000117143e+00 2.208948362367656876e-02
1.142660000000023501e+01 5.853700000000117143e+00 1.615173119106718541e-02
1.158289999999988140e+01 5.853700000000117143e+00 1.616370027238635612e-02
1.173910000000023501e+01 5.853700000000117143e+00 1.561856302321331345e-02
1.189539999999988140e+01 5.853700000000117143e+00 1.560006535208368836e-02
1.201250000000027285e+01 5.853700000000117143e+00 1.452720042656548138e-02
1.216879999999991924e+01 5.853700000000117143e+00 1.451414324694457261e-02
1.232500000000027285e+01 5.853700000000117143e+00 1.935400449309566603e-02
1.248129999999991924e+01 5.853700000000117143e+00 1.450543846053063170e-02
1.263750000000027285e+01 5.853700000000117143e+00 1.128466748737252771e-02
1.279379999999991924e+01 5.853700000000117143e+00 1.933985921517301226e-02
1.295000000000027285e+01 5.853700000000117143e+00 1.502772564536708141e-02
1.306719999999995707e+01 5.853700000000117143e+00 1.664572782005832932e-02
1.322350000000005821e+01 5.853700000000117143e+00 1.288743628583938206e-02
1.337969999999995707e+01 5.853700000000117143e+00 1.395703691645235923e-02
1.353600000000005821e+01 5.853700000000117143e+00 1.448585269109926334e-02
1.369219999999995707e+01 5.853700000000117143e+00 1.448694078940100834e-02
1.384850000000005821e+01 5.853700000000117143e+00 1.501684466234965397e-02
1.396570000000019718e+01 5.853700000000117143e+00 1.393745114702099434e-02
1.412190000000009604e+01 5.853700000000117143e+00 1.553477945397913410e-02
1.427820000000019718e+01 5.853700000000117143e+00 1.500378748272874346e-02
1.443440000000009604e+01 5.853700000000117143e+00 1.501140417084094111e-02
1.459070000000019718e+01 5.853700000000117143e+00 1.231509657912277338e-02
1.474690000000009604e+01 5.853700000000117143e+00 1.392004157419310904e-02
1.486410000000023501e+01 5.853700000000117143e+00 1.713101966263553058e-02
1.502039999999988140e+01 5.853700000000117143e+00 1.071232778065591904e-02
1.517660000000023501e+01 5.853700000000117143e+00 1.391895347589136925e-02
1.533289999999988140e+01 5.853700000000117143e+00 1.123570306379411202e-02
1.548910000000023501e+01 5.853700000000117143e+00 1.445538593865047100e-02
1.564530000000013388e+01 5.853700000000117143e+00 1.230856798931231726e-02
1.576250000000027285e+01 5.853700000000117143e+00 1.176669503504450091e-02
1.591879999999991924e+01 5.853700000000117143e+00 1.230203939950186114e-02
1.607500000000027285e+01 5.853700000000117143e+00 1.015957384337067698e-02
-4.432800000000042928e+00 6.322500000000218279e+00 5.503601210214082579e-03
-4.276499999999941792e+00 6.322500000000218279e+00 3.302378345788797680e-03
-4.120300000000042928e+00 6.322500000000218279e+00 3.300202149185312451e-03
-3.963999999999941792e+00 6.322500000000218279e+00 3.300202149185312451e-03
-3.846799999999802822e+00 6.322500000000218279e+00 3.298025952581827656e-03
-3.690599999999903957e+00 6.322500000000218279e+00 1.100067383061770817e-03
-3.534299999999802822e+00 6.322500000000218279e+00 2.750712506805298458e-03
-3.378099999999903957e+00 6.322500000000218279e+00 4.397005237341856075e-03
-3.221799999999802822e+00 6.322500000000218279e+00 4.395917139040112810e-03
-3.065599999999903957e+00 6.322500000000218279e+00 2.197958569520056405e-03
-2.948399999999764987e+00 6.322500000000218279e+00 2.747448211900070832e-03
-2.792199999999866122e+00 6.322500000000218279e+00 1.648468927140042412e-03
-2.635899999999764987e+00 6.322500000000218279e+00 4.942142486514899610e-03
-2.479699999999866122e+00 6.322500000000218279e+00 6.042209869576670861e-03
-2.323399999999764987e+00 6.322500000000218279e+00 6.044386066180155656e-03
-2.167100000000118598e+00 6.322500000000218279e+00 4.392652844134885617e-03
-2.049999999999727152e+00 6.322500000000218279e+00 6.587347118749713529e-03
-1.893700000000080763e+00 6.322500000000218279e+00 4.390476647531399955e-03
-1.737499999999727152e+00 6.322500000000218279e+00 4.391564745833143220e-03
-1.581200000000080763e+00 6.322500000000218279e+00 4.390476647531399955e-03
-1.424999999999727152e+00 6.322500000000218279e+00 3.839898906849643564e-03
-1.268700000000080763e+00 6.322500000000218279e+00 9.871227793408886980e-03
-1.151499999999941792e+00 6.322500000000218279e+00 9.867963498503660655e-03
-9.953000000000429281e-01 6.322500000000218279e+00 1.041527694428018812e-02
-8.389999999999417923e-01 6.322500000000218279e+00 8.224935062872331532e-03
-6.828000000000429281e-01 6.322500000000218279e+00 1.151425622904021784e-02
-5.264999999999417923e-01 6.322500000000218279e+00 1.205721728160977571e-02
-3.703000000000429281e-01 6.322500000000218279e+00 1.973048650549860672e-02
-2.139999999999417923e-01 6.322500000000218279e+00 1.588188281223502224e-02
-9.679999999980282155e-02 6.322500000000218279e+00 1.587644232072631112e-02
5.940000000009604264e-02 6.322500000000218279e+00 1.314205128844714993e-02
2.157000000001971785e-01 6.322500000000218279e+00 2.739613904127524008e-02
3.719000000000960426e-01 6.322500000000218279e+00 1.424320676981066271e-02
5.282000000001971785e-01 6.322500000000218279e+00 1.806025561232370985e-02
6.453999999998814019e-01 6.322500000000218279e+00 2.025059749373157164e-02
8.016000000002350134e-01 6.322500000000218279e+00 9.846201532468807499e-03
9.578000000001338776e-01 6.322500000000218279e+00 1.913964912765237295e-02
1.114100000000235013e+00 6.322500000000218279e+00 1.858145469885841977e-02
1.270399999999881402e+00 6.322500000000218279e+00 1.912985624293668876e-02
1.426600000000235013e+00 6.322500000000218279e+00 1.584706366657925858e-02
1.543799999999919237e+00 6.322500000000218279e+00 1.640743429197670175e-02
1.700000000000272848e+00 6.322500000000218279e+00 2.184574960408622660e-02
1.856299999999919237e+00 6.322500000000218279e+00 1.474808438181923059e-02
2.012500000000272848e+00 6.322500000000218279e+00 2.130061235491318219e-02
2.168799999999919237e+00 6.322500000000218279e+00 1.474264389031051774e-02
2.325000000000272848e+00 6.322500000000218279e+00 2.348877803971755746e-02
2.442199999999957072e+00 6.322500000000218279e+00 2.074568222102445361e-02
2.598500000000058208e+00 6.322500000000218279e+00 2.456055486693401943e-02
2.754699999999957072e+00 6.322500000000218279e+00 1.745636105485656731e-02
2.911000000000058208e+00 6.322500000000218279e+00 1.963255765834177533e-02
3.067199999999957072e+00 6.322500000000218279e+00 1.690904760908003984e-02
3.184400000000096043e+00 6.322500000000218279e+00 1.799170541931392753e-02
3.340700000000197178e+00 6.322500000000218279e+00 2.616332366540087204e-02
3.496900000000096043e+00 6.322500000000218279e+00 2.343654932123390849e-02
3.653200000000197178e+00 6.322500000000218279e+00 2.996622722999126368e-02
3.809400000000096043e+00 6.322500000000218279e+00 3.104344454871644371e-02
3.965700000000197178e+00 6.322500000000218279e+00 3.487681486575562595e-02
4.121900000000096043e+00 6.322500000000218279e+00 4.302449494920423251e-02
4.239100000000235013e+00 6.322500000000218279e+00 3.647631936931725050e-02
4.395300000000133878e+00 6.322500000000218279e+00 5.062377348857457354e-02
4.551600000000235013e+00 6.322500000000218279e+00 5.604141493295099197e-02
4.707899999999881402e+00 6.322500000000218279e+00 7.618864308801701068e-02
4.864100000000235013e+00 6.322500000000218279e+00 9.027407560407499365e-02
5.020300000000133878e+00 6.322500000000218279e+00 1.066020787200244874e-01
5.137500000000272848e+00 6.322500000000218279e+00 1.310581761499912123e-01
5.293799999999919237e+00 6.322500000000218279e+00 1.315086488469126569e-01
5.450000000000272848e+00 6.322500000000218279e+00 1.575860127464758509e-01
5.606299999999919237e+00 6.322500000000218279e+00 1.960851068587326218e-01
5.762500000000272848e+00 6.322500000000218279e+00 1.841813114376685545e-01
5.918799999999919237e+00 6.322500000000218279e+00 2.037431427063970679e-01
6.036000000000058208e+00 6.322500000000218279e+00 2.133282006464476410e-01
6.192199999999957072e+00 6.322500000000218279e+00 1.965595177182923869e-01
6.348500000000058208e+00 6.322500000000218279e+00 1.748171374528716959e-01
6.504699999999957072e+00 6.322500000000218279e+00 1.758867380834846783e-01
6.661000000000058208e+00 6.322500000000218279e+00 1.882888825267468591e-01
6.817199999999957072e+00 6.322500000000218279e+00 1.676346005630688085e-01
6.934400000000096043e+00 6.322500000000218279e+00 1.514067024908796188e-01
7.090700000000197178e+00 6.322500000000218279e+00 1.507897507537915571e-01
7.246900000000096043e+00 6.322500000000218279e+00 1.387412382585957171e-01
7.403200000000197178e+00 6.322500000000218279e+00 1.403886190874340245e-01
7.559400000000096043e+00 6.322500000000218279e+00 9.977426187658965107e-02
7.715700000000197178e+00 6.322500000000218279e+00 8.725786711164450205e-02
7.832800000000133878e+00 6.322500000000218279e+00 9.102377533397564002e-02
7.989100000000235013e+00 6.322500000000218279e+00 6.444479811730910446e-02
8.145399999999881402e+00 6.322500000000218279e+00 6.931621421421074736e-02
8.301600000000235013e+00 6.322500000000218279e+00 6.010437399165786260e-02
8.457899999999881402e+00 6.322500000000218279e+00 6.552963212414647520e-02
8.575000000000272848e+00 6.322500000000218279e+00 5.465953008973788163e-02
8.731299999999919237e+00 6.322500000000218279e+00 5.519161015929001379e-02
8.887500000000272848e+00 6.322500000000218279e+00 4.166654826862947053e-02
9.043799999999919237e+00 6.322500000000218279e+00 5.085009793533703387e-02
9.200000000000272848e+00 6.322500000000218279e+00 3.731633125826254449e-02
9.356299999999919237e+00 6.322500000000218279e+00 3.839572477359121105e-02
9.473500000000058208e+00 6.322500000000218279e+00 3.192153987822272249e-02
9.629699999999957072e+00 6.322500000000218279e+00 3.080188672572958461e-02
9.786000000000058208e+00 6.322500000000218279e+00 2.756479427804534379e-02
9.942199999999957072e+00 6.322500000000218279e+00 2.323198684050630305e-02
1.009850000000005821e+01 6.322500000000218279e+00 2.053241495388290552e-02
1.025469999999995707e+01 6.322500000000218279e+00 2.161616086241853821e-02
1.037190000000009604e+01 6.322500000000218279e+00 1.566535125018824262e-02
1.052820000000019718e+01 6.322500000000218279e+00 2.324722021673069836e-02
1.068440000000009604e+01 6.322500000000218279e+00 2.215259332517763996e-02
1.084070000000019718e+01 6.322500000000218279e+00 1.566317505358475956e-02
1.099690000000009604e+01 6.322500000000218279e+00 1.565664646377430344e-02
1.115320000000019718e+01 6.322500000000218279e+00 1.241193732797786498e-02
1.127030000000013388e+01 6.322500000000218279e+00 1.889373891145854426e-02
1.142660000000023501e+01 6.322500000000218279e+00 1.727029624525858176e-02
1.158289999999988140e+01 6.322500000000218279e+00 2.320152008805750898e-02
1.173910000000023501e+01 6.322500000000218279e+00 9.173756781991879161e-03
1.189539999999988140e+01 6.322500000000218279e+00 2.318955100673834174e-02
1.201250000000027285e+01 6.322500000000218279e+00 1.887415314202717936e-02
1.216879999999991924e+01 6.322500000000218279e+00 1.940949750648453959e-02
1.232500000000027285e+01 6.322500000000218279e+00 1.723874139450804616e-02
1.248129999999991924e+01 6.322500000000218279e+00 1.616261217408461459e-02
1.263750000000027285e+01 6.322500000000218279e+00 1.454569809769510648e-02
1.279379999999991924e+01 6.322500000000218279e+00 1.345868789425424747e-02
1.295000000000027285e+01 6.322500000000218279e+00 1.130098896189866628e-02
1.306719999999995707e+01 6.322500000000218279e+00 1.399294416040986443e-02
1.322350000000005821e+01 6.322500000000218279e+00 2.206880975594345887e-02
1.337969999999995707e+01 6.322500000000218279e+00 1.075911600763085167e-02
1.353600000000005821e+01 6.322500000000218279e+00 1.613214542163582052e-02
1.369219999999995707e+01 6.322500000000218279e+00 1.344998310784030655e-02
1.384850000000005821e+01 6.322500000000218279e+00 1.075149931951865229e-02
1.396570000000019718e+01 6.322500000000218279e+00 1.504731141479844631e-02
1.412190000000009604e+01 6.322500000000218279e+00 1.450543846053063170e-02
1.427820000000019718e+01 6.322500000000218279e+00 1.718651267602440413e-02
1.443440000000009604e+01 6.322500000000218279e+00 9.133497144827404379e-03
1.459070000000019718e+01 6.322500000000218279e+00 1.342930924010719666e-02
1.474690000000009604e+01 6.322500000000218279e+00 1.610167866918702992e-02
1.486410000000023501e+01 6.322500000000218279e+00 1.449890987072017558e-02
1.502039999999988140e+01 6.322500000000218279e+00 1.127052220944987568e-02
1.517660000000023501e+01 6.322500000000218279e+00 1.342278065029674054e-02
1.533289999999988140e+01 6.322500000000218279e+00 1.073408974669077219e-02
1.548910000000023501e+01 6.322500000000218279e+00 1.233577044685588153e-02
1.564530000000013388e+01 6.322500000000218279e+00 1.502119705555662529e-02
1.576250000000027285e+01 6.322500000000218279e+00 1.394180354022796220e-02
1.591879999999991924e+01 6.322500000000218279e+00 1.125746502982896344e-02
1.607500000000027285e+01 6.322500000000218279e+00 1.018786439921598626e-02
-4.432800000000042928e+00 6.791200000000117143e+00 2.757241096615754145e-03
-4.276499999999941792e+00 6.791200000000117143e+00 3.859484676281010624e-03
-4.120300000000042928e+00 6.791200000000117143e+00 5.512305996628022627e-03
-3.963999999999941792e+00 6.791200000000117143e+00 2.204487159330512092e-03
-3.846799999999802822e+00 6.791200000000117143e+00 2.756152998314011313e-03
-3.690599999999903957e+00 6.791200000000117143e+00 3.305642640694025740e-03
-3.534299999999802822e+00 6.791200000000117143e+00 3.305642640694025740e-03
-3.378099999999903957e+00 6.791200000000117143e+00 7.164039218673292665e-03
-3.221799999999802822e+00 6.791200000000117143e+00 3.855132283074040166e-03
-3.065599999999903957e+00 6.791200000000117143e+00 2.756152998314011313e-03
-2.948399999999764987e+00 6.791200000000117143e+00 4.958463961041038176e-03
-2.792199999999866122e+00 6.791200000000117143e+00 2.753976801710526084e-03
-2.635899999999764987e+00 6.791200000000117143e+00 3.304554542392283342e-03
-2.479699999999866122e+00 6.791200000000117143e+00 2.751800605107041289e-03
-2.323399999999764987e+00 6.791200000000117143e+00 3.852956086470554504e-03
-2.167100000000118598e+00 6.791200000000117143e+00 3.851867988168812106e-03
-2.049999999999727152e+00 6.791200000000117143e+00 8.257578011924608663e-03
-1.893700000000080763e+00 6.791200000000117143e+00 7.154246333957610220e-03
-1.737499999999727152e+00 6.791200000000117143e+00 4.402445728850568930e-03
-1.581200000000080763e+00 6.791200000000117143e+00 8.255401815321123868e-03
-1.424999999999727152e+00 6.791200000000117143e+00 7.155334432259352617e-03
-1.268700000000080763e+00 6.791200000000117143e+00 6.599316200068883372e-03
-1.151499999999941792e+00 6.791200000000117143e+00 7.697207386527168092e-03
-9.953000000000429281e-01 6.791200000000117143e+00 9.347852510270695733e-03
-8.389999999999417923e-01 6.791200000000117143e+00 8.242344635700211627e-03
-6.828000000000429281e-01 6.791200000000117143e+00 1.098979284760028333e-02
-5.264999999999417923e-01 6.791200000000117143e+00 1.098870474929854006e-02
-3.703000000000429281e-01 6.791200000000117143e+00 1.812554151042827105e-02
-2.139999999999417923e-01 6.791200000000117143e+00 1.098217615948808568e-02
-9.679999999980282155e-02 6.791200000000117143e+00 1.097782376628111435e-02
5.940000000009604264e-02 6.791200000000117143e+00 1.481772267313075792e-02
2.157000000001971785e-01 6.791200000000117143e+00 8.783129491666286440e-03
3.719000000000960426e-01 6.791200000000117143e+00 1.920928741896390027e-02
5.282000000001971785e-01 6.791200000000117143e+00 1.645422251895162918e-02
6.453999999998814019e-01 6.791200000000117143e+00 1.644987012574466306e-02
8.016000000002350134e-01 6.791200000000117143e+00 1.919187784613601844e-02
9.578000000001338776e-01 6.791200000000117143e+00 1.974789607832648855e-02
1.114100000000235013e+00 6.791200000000117143e+00 8.218406473061875411e-03
1.270399999999881402e+00 6.791200000000117143e+00 1.424103057320717791e-02
1.426600000000235013e+00 6.791200000000117143e+00 1.642919625801155317e-02
1.543799999999919237e+00 6.791200000000117143e+00 1.150011095111756407e-02
1.700000000000272848e+00 6.791200000000117143e+00 2.081532051233598093e-02
1.856299999999919237e+00 6.791200000000117143e+00 1.532695267834629713e-02
2.012500000000272848e+00 6.791200000000117143e+00 2.189797832256987209e-02
2.168799999999919237e+00 6.791200000000117143e+00 1.861736194281592496e-02
2.325000000000272848e+00 6.791200000000117143e+00 2.080661572592204175e-02
2.442199999999957072e+00 6.791200000000117143e+00 2.353447816839074683e-02
2.598500000000058208e+00 6.791200000000117143e+00 1.531280740042364162e-02
2.754699999999957072e+00 6.791200000000117143e+00 2.296975514978633406e-02
2.911000000000058208e+00 6.791200000000117143e+00 1.640852239027843981e-02
3.067199999999957072e+00 6.791200000000117143e+00 1.913203243954017529e-02
3.184400000000096043e+00 6.791200000000117143e+00 1.749009210221058944e-02
3.340700000000197178e+00 6.791200000000117143e+00 1.966628870569579399e-02
3.496900000000096043e+00 6.791200000000117143e+00 2.130714094472363832e-02
3.653200000000197178e+00 6.791200000000117143e+00 2.129952425661144066e-02
3.809400000000096043e+00 6.791200000000117143e+00 2.129081947019750148e-02
3.965700000000197178e+00 6.791200000000117143e+00 2.074785841762794014e-02
4.121900000000096043e+00 6.791200000000117143e+00 2.074459412272271208e-02
4.239100000000235013e+00 6.791200000000117143e+00 2.727644822808355379e-02
4.395300000000133878e+00 6.791200000000117143e+00 2.837651561114532678e-02
4.551600000000235013e+00 6.791200000000117143e+00 3.711176877753493558e-02
4.707899999999881402e+00 6.791200000000117143e+00 3.817919321154442797e-02
4.864100000000235013e+00 6.791200000000117143e+00 4.035647791333137752e-02
5.020300000000133878e+00 6.791200000000117143e+00 4.904929524595302848e-02
5.137500000000272848e+00 6.791200000000117143e+00 5.672365256814360795e-02
5.293799999999919237e+00 6.791200000000117143e+00 7.303098181635997443e-02
5.450000000000272848e+00 6.791200000000117143e+00 1.155081633197876934e-01
5.606299999999919237e+00 6.791200000000117143e+00 1.220432817200537562e-01
5.762500000000272848e+00 6.791200000000117143e+00 1.324063299458503040e-01
5.918799999999919237e+00 6.791200000000117143e+00 1.411274378343172486e-01
6.036000000000058208e+00 6.791200000000117143e+00 1.595543825743282462e-01
6.192199999999957072e+00 6.791200000000117143e+00 1.676400410545774988e-01
6.348500000000058208e+00 6.791200000000117143e+00 1.769465458293819904e-01
6.504699999999957072e+00 6.791200000000117143e+00 1.660176864866792779e-01
6.661000000000058208e+00 6.791200000000117143e+00 1.828385981333181809e-01
6.817199999999957072e+00 6.791200000000117143e+00 1.960557282045855554e-01
6.934400000000096043e+00 6.791200000000117143e+00 1.769487220259854665e-01
7.090700000000197178e+00 6.791200000000117143e+00 1.453383782620611131e-01
7.246900000000096043e+00 6.791200000000117143e+00 1.300168660752235583e-01
7.403200000000197178e+00 6.791200000000117143e+00 1.375791492723346388e-01
7.559400000000096043e+00 6.791200000000117143e+00 1.447333956062922256e-01
7.715700000000197178e+00 6.791200000000117143e+00 1.207593257239974877e-01
7.832800000000133878e+00 6.791200000000117143e+00 1.022159544657000596e-01
7.989100000000235013e+00 6.791200000000117143e+00 9.731080732144441192e-02
8.145399999999881402e+00 6.791200000000117143e+00 8.588033466163837171e-02
8.301600000000235013e+00 6.791200000000117143e+00 8.431020881222378582e-02
8.457899999999881402e+00 6.791200000000117143e+00 7.935065675288101306e-02
8.575000000000272848e+00 6.791200000000117143e+00 5.757780973501153837e-02
8.731299999999919237e+00 6.791200000000117143e+00 7.388622708152965679e-02
8.887500000000272848e+00 6.791200000000117143e+00 5.377599426872289173e-02
9.043799999999919237e+00 6.791200000000117143e+00 4.563810706998996936e-02
9.200000000000272848e+00 6.791200000000117143e+00 5.103072225342630830e-02
9.356299999999919237e+00 6.791200000000117143e+00 4.776098685668978688e-02
9.473500000000058208e+00 6.791200000000117143e+00 3.909646007991344346e-02
9.629699999999957072e+00 6.791200000000117143e+00 3.254610830342297839e-02
9.786000000000058208e+00 6.791200000000117143e+00 3.578102455450373615e-02
9.942199999999957072e+00 6.791200000000117143e+00 2.765619453539172254e-02
1.009850000000005821e+01 6.791200000000117143e+00 2.655830334893343608e-02
1.025469999999995707e+01 6.791200000000117143e+00 1.734102263487185408e-02
1.037190000000009604e+01 6.791200000000117143e+00 2.439842821997437183e-02
1.052820000000019718e+01 6.791200000000117143e+00 2.167709436731612288e-02
1.068440000000009604e+01 6.791200000000117143e+00 1.680459017211274886e-02
1.084070000000019718e+01 6.791200000000117143e+00 2.167165387580741176e-02
1.099690000000009604e+01 6.791200000000117143e+00 1.570125849414575128e-02
1.115320000000019718e+01 6.791200000000117143e+00 1.299515801771189763e-02
1.127030000000013388e+01 6.791200000000117143e+00 1.352506189066054500e-02
1.142660000000023501e+01 6.791200000000117143e+00 1.028035275486410653e-02
1.158289999999988140e+01 6.791200000000117143e+00 1.893291045032127751e-02
1.173910000000023501e+01 6.791200000000117143e+00 1.082222570913192287e-02
1.189539999999988140e+01 6.791200000000117143e+00 1.514524026195528117e-02
1.201250000000027285e+01 6.791200000000117143e+00 1.567732033150741333e-02
1.216879999999991924e+01 6.791200000000117143e+00 1.134886528717534218e-02
1.232500000000027285e+01 6.791200000000117143e+00 1.188856204483967199e-02
1.248129999999991924e+01 6.791200000000117143e+00 1.134668909057185565e-02
1.263750000000027285e+01 6.791200000000117143e+00 1.567623223320567180e-02
1.279379999999991924e+01 6.791200000000117143e+00 1.674474476551690572e-02
1.295000000000027285e+01 6.791200000000117143e+00 8.098715659870189126e-03
1.306719999999995707e+01 6.791200000000117143e+00 1.187659296352050302e-02
1.322350000000005821e+01 6.791200000000117143e+00 1.133580810755442994e-02
1.337969999999995707e+01 6.791200000000117143e+00 1.673277568419773847e-02
1.353600000000005821e+01 6.791200000000117143e+00 1.132927951774397556e-02
1.369219999999995707e+01 6.791200000000117143e+00 1.617458125540378183e-02
1.384850000000005821e+01 6.791200000000117143e+00 1.241084922967612171e-02
1.396570000000019718e+01 6.791200000000117143e+00 1.077870177706221830e-02
1.412190000000009604e+01 6.791200000000117143e+00 1.238908726364127029e-02
1.427820000000019718e+01 6.791200000000117143e+00 1.077326128555350544e-02
1.443440000000009604e+01 6.791200000000117143e+00 1.293422451281431296e-02
1.459070000000019718e+01 6.791200000000117143e+00 9.693867770224844083e-03
1.474690000000009604e+01 6.791200000000117143e+00 1.292334352979688725e-02
1.486410000000023501e+01 6.791200000000117143e+00 9.153082914258771005e-03
1.502039999999988140e+01 6.791200000000117143e+00 6.464392010652800051e-03
1.517660000000023501e+01 6.791200000000117143e+00 1.129990086359692475e-02
1.533289999999988140e+01 6.791200000000117143e+00 1.076020410593259494e-02
1.548910000000023501e+01 6.791200000000117143e+00 1.075693981102736688e-02
1.564530000000013388e+01 6.791200000000117143e+00 1.236950149420990366e-02
1.576250000000027285e+01 6.791200000000117143e+00 1.075585171272562361e-02
1.591879999999991924e+01 6.791200000000117143e+00 9.137849538034373970e-03
1.607500000000027285e+01 6.791200000000117143e+00 8.604681370180498542e-03
-4.432800000000042928e+00 7.260000000000218279e+00 3.319787918616679510e-03
-4.276499999999941792e+00 7.260000000000218279e+00 2.212103847442710609e-03
-4.120300000000042928e+00 7.260000000000218279e+00 2.765945883029695060e-03
-3.963999999999941792e+00 7.260000000000218279e+00 2.765945883029695060e-03
-3.846799999999802822e+00 7.260000000000218279e+00 2.763769686426209831e-03
-3.690599999999903957e+00 7.260000000000218279e+00 5.529715569455904457e-03
-3.534299999999802822e+00 7.260000000000218279e+00 4.422031498281935556e-03
-3.378099999999903957e+00 7.260000000000218279e+00 3.316523623711451884e-03
-3.221799999999802822e+00 7.260000000000218279e+00 2.763769686426209831e-03
-3.065599999999903957e+00 7.260000000000218279e+00 3.868189462694951106e-03
-2.948399999999764987e+00 7.260000000000218279e+00 6.080293310137661715e-03
-2.792199999999866122e+00 7.260000000000218279e+00 5.525363176248934000e-03
-2.635899999999764987e+00 7.260000000000218279e+00 4.417679105074965099e-03
-2.479699999999866122e+00 7.260000000000218279e+00 3.313259328806224258e-03
-2.323399999999764987e+00 7.260000000000218279e+00 6.074852818628947992e-03
-2.167100000000118598e+00 7.260000000000218279e+00 5.521010783041964409e-03
-2.049999999999727152e+00 7.260000000000218279e+00 3.866013266091465877e-03
-1.893700000000080763e+00 7.260000000000218279e+00 3.311083132202738595e-03
-1.737499999999727152e+00 7.260000000000218279e+00 7.173832103388976845e-03
-1.581200000000080763e+00 7.260000000000218279e+00 6.069412327120236005e-03
-1.424999999999727152e+00 7.260000000000218279e+00 6.622166264405477190e-03
-1.268700000000080763e+00 7.260000000000218279e+00 2.206663355933997320e-03
-1.151499999999941792e+00 7.260000000000218279e+00 7.718969352562021248e-03
-9.953000000000429281e-01 7.260000000000218279e+00 4.964992550851493429e-03
-8.389999999999417923e-01 7.260000000000218279e+00 8.271723289847262434e-03
-6.828000000000429281e-01 7.260000000000218279e+00 9.918016020383819617e-03
-5.264999999999417923e-01 7.260000000000218279e+00 7.715705057656793188e-03
-3.703000000000429281e-01 7.260000000000218279e+00 5.511217898326280229e-03
-2.139999999999417923e-01 7.260000000000218279e+00 8.816860539020306836e-03
-9.679999999980282155e-02 7.260000000000218279e+00 1.267525711699957376e-02
5.940000000009604264e-02 7.260000000000218279e+00 7.158598727164580677e-03
2.157000000001971785e-01 7.260000000000218279e+00 1.432372604413961747e-02
3.719000000000960426e-01 7.260000000000218279e+00 1.542052913229616067e-02
5.282000000001971785e-01 7.260000000000218279e+00 1.487103948991614667e-02
6.453999999998814019e-01 7.260000000000218279e+00 2.092630653911372457e-02
8.016000000002350134e-01 7.260000000000218279e+00 1.542052913229616067e-02
9.578000000001338776e-01 7.260000000000218279e+00 1.321168957975867725e-02
1.114100000000235013e+00 7.260000000000218279e+00 1.705920517472052020e-02
1.270399999999881402e+00 7.260000000000218279e+00 1.430958076621696197e-02
1.426600000000235013e+00 7.260000000000218279e+00 1.761739960351447337e-02
1.543799999999919237e+00 7.260000000000218279e+00 1.430087597980302105e-02
1.700000000000272848e+00 7.260000000000218279e+00 1.429978788150127952e-02
1.856299999999919237e+00 7.260000000000218279e+00 1.539876716626130751e-02
2.012500000000272848e+00 7.260000000000218279e+00 1.374050535440558135e-02
2.168799999999919237e+00 7.260000000000218279e+00 1.319210381032731062e-02
2.325000000000272848e+00 7.260000000000218279e+00 1.923322558160223822e-02
2.442199999999957072e+00 7.260000000000218279e+00 1.648795356630565132e-02
2.598500000000058208e+00 7.260000000000218279e+00 1.153928248998029732e-02
2.754699999999957072e+00 7.260000000000218279e+00 1.482207506633772924e-02
2.911000000000058208e+00 7.260000000000218279e+00 1.262955698832638612e-02
3.067199999999957072e+00 7.260000000000218279e+00 1.976312945455088732e-02
3.184400000000096043e+00 7.260000000000218279e+00 1.919731833764473303e-02
3.340700000000197178e+00 7.260000000000218279e+00 1.536285992230380232e-02
3.496900000000096043e+00 7.260000000000218279e+00 1.481119408332030180e-02
3.653200000000197178e+00 7.260000000000218279e+00 1.481010598501856027e-02
3.809400000000096043e+00 7.260000000000218279e+00 1.480248929690636088e-02
3.965700000000197178e+00 7.260000000000218279e+00 2.412531554623697713e-02
4.121900000000096043e+00 7.260000000000218279e+00 2.028215234448210724e-02
4.239100000000235013e+00 7.260000000000218279e+00 2.301436718015778191e-02
4.395300000000133878e+00 7.260000000000218279e+00 1.917664446991162314e-02
4.551600000000235013e+00 7.260000000000218279e+00 1.863368341734206526e-02
4.707899999999881402e+00 7.260000000000218279e+00 2.354971154461514213e-02
4.864100000000235013e+00 7.260000000000218279e+00 2.409376069548644153e-02
5.020300000000133878e+00 7.260000000000218279e+00 2.955166177702733474e-02
5.137500000000272848e+00 7.260000000000218279e+00 2.790972143969774888e-02
5.293799999999919237e+00 7.260000000000218279e+00 3.502806052969784784e-02
5.450000000000272848e+00 7.260000000000218279e+00 3.883858078240044059e-02
5.606299999999919237e+00 7.260000000000218279e+00 5.030931307937095559e-02
5.762500000000272848e+00 7.260000000000218279e+00 7.165888985786256216e-02
5.918799999999919237e+00 7.260000000000218279e+00 7.987729633092442716e-02
6.036000000000058208e+00 7.260000000000218279e+00 8.641676712439746999e-02
6.192199999999957072e+00 7.260000000000218279e+00 1.032931717844252362e-01
6.348500000000058208e+00 7.260000000000218279e+00 1.361156570564908408e-01
6.504699999999957072e+00 7.260000000000218279e+00 1.318361664357371732e-01
6.661000000000058208e+00 7.260000000000218279e+00 1.568014938709194339e-01
6.817199999999957072e+00 7.260000000000218279e+00 1.546459711351673427e-01
6.934400000000096043e+00 7.260000000000218279e+00 1.492076558230578109e-01
7.090700000000197178e+00 7.260000000000218279e+00 1.611723847490194872e-01
7.246900000000096043e+00 7.260000000000218279e+00 1.436801164502053973e-01
7.403200000000197178e+00 7.260000000000218279e+00 1.572628475508583146e-01
7.559400000000096043e+00 7.260000000000218279e+00 1.577775180475825545e-01
7.715700000000197178e+00 7.260000000000218279e+00 1.468464825082763658e-01
7.832800000000133878e+00 7.260000000000218279e+00 1.260725097314066012e-01
7.989100000000235013e+00 7.260000000000218279e+00 1.135669959494788883e-01
8.145399999999881402e+00 7.260000000000218279e+00 1.102820271765179716e-01
8.301600000000235013e+00 7.260000000000218279e+00 9.879497340502131630e-02
8.457899999999881402e+00 7.260000000000218279e+00 9.169622008445257877e-02
8.575000000000272848e+00 7.260000000000218279e+00 8.234727947588015018e-02
8.731299999999919237e+00 7.260000000000218279e+00 7.906122260461748152e-02
8.887500000000272848e+00 7.260000000000218279e+00 7.585024451617505825e-02
9.043799999999919237e+00 7.260000000000218279e+00 6.706820312281051855e-02
9.200000000000272848e+00 7.260000000000218279e+00 5.944063402759487691e-02
9.356299999999919237e+00 7.260000000000218279e+00 5.289137034940615684e-02
9.473500000000058208e+00 7.260000000000218279e+00 4.633122568820000758e-02
9.629699999999957072e+00 7.260000000000218279e+00 3.922811997442429699e-02
9.786000000000058208e+00 7.260000000000218279e+00 3.867210174223383035e-02
9.942199999999957072e+00 7.260000000000218279e+00 3.652745998949916140e-02
1.009850000000005821e+01 7.260000000000218279e+00 3.376804269627992072e-02
1.025469999999995707e+01 7.260000000000218279e+00 2.504693480781296222e-02
1.037190000000009604e+01 7.260000000000218279e+00 2.995208195206861337e-02
1.052820000000019718e+01 7.260000000000218279e+00 2.503823002139902304e-02
1.068440000000009604e+01 7.260000000000218279e+00 1.633453170575994637e-02
1.084070000000019718e+01 7.260000000000218279e+00 1.633126741085471831e-02
1.099690000000009604e+01 7.260000000000218279e+00 1.468715087692164419e-02
1.115320000000019718e+01 7.260000000000218279e+00 1.958141703815987136e-02
1.127030000000013388e+01 7.260000000000218279e+00 1.631385783802683648e-02
1.142660000000023501e+01 7.260000000000218279e+00 1.631059354312160842e-02
1.158289999999988140e+01 7.260000000000218279e+00 1.359252398536858752e-02
1.173910000000023501e+01 7.260000000000218279e+00 9.246659368208634544e-03
1.189539999999988140e+01 7.260000000000218279e+00 1.086683773950336898e-02
1.201250000000027285e+01 7.260000000000218279e+00 1.738237037033807039e-02
1.216879999999991924e+01 7.260000000000218279e+00 1.248375181589287536e-02
1.232500000000027285e+01 7.260000000000218279e+00 1.628447918387978394e-02
1.248129999999991924e+01 7.260000000000218279e+00 1.031843619542509652e-02
1.263750000000027285e+01 7.260000000000218279e+00 1.194949554973725840e-02
1.279379999999991924e+01 7.260000000000218279e+00 1.085813295308942807e-02
1.295000000000027285e+01 7.260000000000218279e+00 1.410284208888586827e-02
1.306719999999995707e+01 7.260000000000218279e+00 7.594926146163363638e-03
1.322350000000005821e+01 7.260000000000218279e+00 1.301691998374675079e-02
1.337969999999995707e+01 7.260000000000218279e+00 1.301147949223803793e-02
1.353600000000005821e+01 7.260000000000218279e+00 1.517461891610233198e-02
1.369219999999995707e+01 7.260000000000218279e+00 9.210752124251129352e-03
1.384850000000005821e+01 7.260000000000218279e+00 1.192446928879717892e-02
1.396570000000019718e+01 7.260000000000218279e+00 1.192011689559020760e-02
1.412190000000009604e+01 7.260000000000218279e+00 1.082657810233889246e-02
1.427820000000019718e+01 7.260000000000218279e+00 1.245328506344408302e-02
1.443440000000009604e+01 7.260000000000218279e+00 1.137497964641716319e-02
1.459070000000019718e+01 7.260000000000218279e+00 1.244458027703014211e-02
1.474690000000009604e+01 7.260000000000218279e+00 1.028361704976933459e-02
1.486410000000023501e+01 7.260000000000218279e+00 1.461968878221360513e-02
1.502039999999988140e+01 7.260000000000218279e+00 9.199871141233701907e-03
1.517660000000023501e+01 7.260000000000218279e+00 9.196606846328473847e-03
1.533289999999988140e+01 7.260000000000218279e+00 1.242934690080574507e-02
1.548910000000023501e+01 7.260000000000218279e+00 1.135430577868405504e-02
1.564530000000013388e+01 7.260000000000218279e+00 8.112860937792842897e-03
1.576250000000027285e+01 7.260000000000218279e+00 6.487242074989394737e-03
1.591879999999991924e+01 7.260000000000218279e+00 7.569899885223285024e-03
1.607500000000027285e+01 7.260000000000218279e+00 7.562283197111086507e-03
