# Supplementary material for: Resonant inelastic X-ray scattering tools to count 5 f electrons of actinides and probe bond covalency
Source: Nat Commun. 2025 Feb 10;16:1221. doi: 10.1038/s41467-024-54574-7 (PMC11811144; doi:10.1038/s41467-024-54574-7)
Supplement: Supplementary file 3 — Source Data [file 41467_2024_54574_MOESM3_ESM.zip › Data_figures/Data_SI_figures/FigSI6/SI6_[U$^/mathrm{V}$O$_2$]$^{+}$-K $/mathrm{(5f^1)}$_WLMap.txt]

# Ein | Eout | Intensity
-3.932800000000042928e+00 -3.655600000000049477e+00 2.798010945313724185e-01
-3.776499999999941792e+00 -3.655600000000049477e+00 3.379481149982445087e-01
-3.620300000000042928e+00 -3.655600000000049477e+00 3.308467900744960777e-01
-3.463999999999941792e+00 -3.655600000000049477e+00 3.627976707824026037e-01
-3.307800000000042928e+00 -3.655600000000049477e+00 3.284585090625735115e-01
-3.190599999999903957e+00 -3.655600000000049477e+00 3.196815763437580449e-01
-3.034299999999802822e+00 -3.655600000000049477e+00 3.131303182700960197e-01
-2.878099999999903957e+00 -3.655600000000049477e+00 2.788508635755649334e-01
-2.721799999999802822e+00 -3.655600000000049477e+00 2.826314616029487747e-01
-2.565599999999903957e+00 -3.655600000000049477e+00 3.054471674402515213e-01
-2.448399999999764987e+00 -3.655600000000049477e+00 2.700853641169130293e-01
-2.292199999999866122e+00 -3.655600000000049477e+00 2.933799965188406134e-01
-2.135899999999764987e+00 -3.655600000000049477e+00 2.629814984686837387e-01
-1.979699999999866122e+00 -3.655600000000049477e+00 2.780327502927574246e-01
-1.823399999999764987e+00 -3.655600000000049477e+00 2.497875162400519655e-01
-1.667100000000118598e+00 -3.655600000000049477e+00 2.410779127199769167e-01
-1.549999999999727152e+00 -3.655600000000049477e+00 2.046769530840039930e-01
-1.393700000000080763e+00 -3.655600000000049477e+00 1.791922161796537238e-01
-1.237499999999727152e+00 -3.655600000000049477e+00 1.611937239578883629e-01
-1.081200000000080763e+00 -3.655600000000049477e+00 1.448898949647957346e-01
-9.249999999997271516e-01 -3.655600000000049477e+00 1.231692413787042334e-01
-7.687000000000807631e-01 -3.655600000000049477e+00 9.655769316713304351e-02
-6.514999999999417923e-01 -3.655600000000049477e+00 1.057792526700829933e-01
-4.953000000000429281e-01 -3.655600000000049477e+00 9.274660644598001213e-02
-3.389999999999417923e-01 -3.655600000000049477e+00 7.538456570664722745e-02
-1.828000000000429281e-01 -3.655600000000049477e+00 8.731580786833696706e-02
-2.649999999994179234e-02 -3.655600000000049477e+00 9.108624299779768951e-02
1.296999999999570719e-01 -3.655600000000049477e+00 7.970252696171359341e-02
2.860000000000582077e-01 -3.655600000000049477e+00 7.750988173481022925e-02
4.032000000001971785e-01 -3.655600000000049477e+00 7.045428985171559022e-02
5.594000000000960426e-01 -3.655600000000049477e+00 7.043904550483097438e-02
7.157000000001971785e-01 -3.655600000000049477e+00 6.988389720578301600e-02
8.719000000000960426e-01 -3.655600000000049477e+00 7.802056735544474209e-02
1.028200000000197178e+00 -3.655600000000049477e+00 6.281814242476531363e-02
1.145399999999881402e+00 -3.655600000000049477e+00 6.173198270923670183e-02
1.301600000000235013e+00 -3.655600000000049477e+00 5.848239609833355557e-02
1.457800000000133878e+00 -3.655600000000049477e+00 6.008305252121782375e-02
1.614100000000235013e+00 -3.655600000000049477e+00 5.250407139508484616e-02
1.770399999999881402e+00 -3.655600000000049477e+00 4.978803692514312262e-02
1.926600000000235013e+00 -3.655600000000049477e+00 5.194130092259457987e-02
2.043799999999919237e+00 -3.655600000000049477e+00 3.300019991846404877e-02
2.200000000000272848e+00 -3.655600000000049477e+00 5.245452726770985508e-02
2.356299999999919237e+00 -3.655600000000049477e+00 4.217348565627937473e-02
2.512500000000272848e+00 -3.655600000000049477e+00 4.054996271306818972e-02
2.668799999999919237e+00 -3.655600000000049477e+00 4.594392078574010413e-02
2.825000000000272848e+00 -3.655600000000049477e+00 5.511847688579581822e-02
2.942199999999957072e+00 -3.655600000000049477e+00 3.945236973737611952e-02
3.098500000000058208e+00 -3.655600000000049477e+00 3.565652736310770399e-02
3.254699999999957072e+00 -3.655600000000049477e+00 4.213664515130823018e-02
3.411000000000058208e+00 -3.655600000000049477e+00 3.347912648308894179e-02
3.567199999999957072e+00 -3.655600000000049477e+00 3.024859530579155839e-02
3.684400000000096043e+00 -3.655600000000049477e+00 3.726226523495351772e-02
3.840700000000197178e+00 -3.655600000000049477e+00 4.101872637977001246e-02
3.996900000000096043e+00 -3.655600000000049477e+00 2.428170386270630740e-02
4.153200000000197178e+00 -3.655600000000049477e+00 4.046611880520282339e-02
4.309400000000096043e+00 -3.655600000000049477e+00 3.292143745956021411e-02
4.465700000000197178e+00 -3.655600000000049477e+00 3.884259586199163145e-02
4.621900000000096043e+00 -3.655600000000049477e+00 2.966168795073399755e-02
4.739100000000235013e+00 -3.655600000000049477e+00 3.990080760823178779e-02
4.895300000000133878e+00 -3.655600000000049477e+00 2.480255238126388706e-02
5.051600000000235013e+00 -3.655600000000049477e+00 2.749063888191715516e-02
5.207899999999881402e+00 -3.655600000000049477e+00 2.964390287936861587e-02
5.364100000000235013e+00 -3.655600000000049477e+00 3.502261660515591790e-02
5.520300000000133878e+00 -3.655600000000049477e+00 2.694946456751342451e-02
5.637500000000272848e+00 -3.655600000000049477e+00 2.640066807966738940e-02
5.793799999999919237e+00 -3.655600000000049477e+00 2.262769222572589417e-02
5.950000000000272848e+00 -3.655600000000049477e+00 3.017745502033003860e-02
6.106299999999919237e+00 -3.655600000000049477e+00 2.909383602928219612e-02
6.262500000000272848e+00 -3.655600000000049477e+00 2.692659804718650768e-02
6.418799999999919237e+00 -3.655600000000049477e+00 2.908367313135912235e-02
6.536000000000058208e+00 -3.655600000000049477e+00 2.799751341583050709e-02
6.692199999999957072e+00 -3.655600000000049477e+00 2.800259486479204224e-02
6.848500000000058208e+00 -3.655600000000049477e+00 3.014823668880119850e-02
7.004699999999957072e+00 -3.655600000000049477e+00 2.798735051790743333e-02
7.161000000000058208e+00 -3.655600000000049477e+00 2.852217302110924071e-02
7.317199999999957072e+00 -3.655600000000049477e+00 2.960198092543593271e-02
7.434400000000096043e+00 -3.655600000000049477e+00 3.013680342863774009e-02
7.590700000000197178e+00 -3.655600000000049477e+00 2.798226906894589472e-02
7.746900000000096043e+00 -3.655600000000049477e+00 2.958800694079170499e-02
7.903200000000197178e+00 -3.655600000000049477e+00 2.367065962508143814e-02
8.059400000000096043e+00 -3.655600000000049477e+00 2.580613855116751718e-02
8.215700000000197178e+00 -3.655600000000049477e+00 1.989895413338033103e-02
8.332800000000133878e+00 -3.655600000000049477e+00 2.366430781387951834e-02
8.489100000000235013e+00 -3.655600000000049477e+00 2.956768114494555746e-02
8.645399999999881402e+00 -3.655600000000049477e+00 2.795559146189782393e-02
8.801600000000235013e+00 -3.655600000000049477e+00 2.740171352509025368e-02
8.957899999999881402e+00 -3.655600000000049477e+00 2.471743811115813608e-02
9.075000000000272848e+00 -3.655600000000049477e+00 2.202935161050487145e-02
9.231299999999919237e+00 -3.655600000000049477e+00 2.095208443065894877e-02
9.387500000000272848e+00 -3.655600000000049477e+00 2.202681088602409867e-02
9.543799999999919237e+00 -3.655600000000049477e+00 3.061572999326263658e-02
9.700000000000272848e+00 -3.655600000000049477e+00 2.309010408122579711e-02
9.856299999999919237e+00 -3.655600000000049477e+00 2.362111549770645053e-02
9.973500000000058208e+00 -3.655600000000049477e+00 1.932856148744776029e-02
1.012969999999995707e+01 -3.655600000000049477e+00 2.039820649385137505e-02
1.028600000000005821e+01 -3.655600000000049477e+00 1.825002394536145642e-02
1.044219999999995707e+01 -3.655600000000049477e+00 1.985449145496687856e-02
1.059850000000005821e+01 -3.655600000000049477e+00 2.468567905514852667e-02
1.075469999999995707e+01 -3.655600000000049477e+00 2.039312504488983990e-02
1.087190000000009604e+01 -3.655600000000049477e+00 2.306469683641810750e-02
1.102820000000019718e+01 -3.655600000000049477e+00 2.411401604697557474e-02
1.118440000000009604e+01 -3.655600000000049477e+00 2.410512351129288564e-02
1.134070000000019718e+01 -3.655600000000049477e+00 2.625203569754242308e-02
1.149690000000009604e+01 -3.655600000000049477e+00 1.927774699783238455e-02
1.165320000000019718e+01 -3.655600000000049477e+00 2.784379958474400563e-02
1.180940000000009604e+01 -3.655600000000049477e+00 1.981002877655342609e-02
1.192660000000023501e+01 -3.655600000000049477e+00 1.927520627335161871e-02
1.208289999999988140e+01 -3.655600000000049477e+00 1.980367696535150282e-02
1.223910000000023501e+01 -3.655600000000049477e+00 1.338326620244903974e-02
1.239539999999988140e+01 -3.655600000000049477e+00 2.194677806487988631e-02
1.255160000000023501e+01 -3.655600000000049477e+00 2.247905984360092785e-02
1.266879999999991924e+01 -3.655600000000049477e+00 1.819666873126531137e-02
1.282500000000027285e+01 -3.655600000000049477e+00 1.711813118917900750e-02
1.298129999999991924e+01 -3.655600000000049477e+00 2.406701264408135643e-02
1.313750000000027285e+01 -3.655600000000049477e+00 2.086188871159166264e-02
1.329379999999991924e+01 -3.655600000000049477e+00 2.512649475256189396e-02
1.345000000000027285e+01 -3.655600000000049477e+00 2.352837905415839509e-02
1.356719999999995707e+01 -3.655600000000049477e+00 3.153801297978166968e-02
1.372350000000005821e+01 -3.655600000000049477e+00 2.993862691913778268e-02
1.387969999999995707e+01 -3.655600000000049477e+00 2.672079936424424582e-02
1.403600000000005821e+01 -3.655600000000049477e+00 2.351567543175454855e-02
1.419219999999995707e+01 -3.655600000000049477e+00 2.991576039881086585e-02
1.434850000000005821e+01 -3.655600000000049477e+00 2.563082856199448006e-02
1.446570000000019718e+01 -3.655600000000049477e+00 2.670682537960001809e-02
1.462190000000009604e+01 -3.655600000000049477e+00 2.403271286359097425e-02
1.477820000000019718e+01 -3.655600000000049477e+00 2.775995567687863583e-02
1.493440000000009604e+01 -3.655600000000049477e+00 2.348899782470648123e-02
1.509070000000019718e+01 -3.655600000000049477e+00 2.401619815446598069e-02
1.524690000000009604e+01 -3.655600000000049477e+00 2.453577631078317917e-02
1.536410000000023501e+01 -3.655600000000049477e+00 2.615167708055205625e-02
1.552039999999988140e+01 -3.655600000000049477e+00 2.721115918903260072e-02
1.567660000000023501e+01 -3.655600000000049477e+00 2.827445238423429222e-02
1.583289999999988140e+01 -3.655600000000049477e+00 2.026989990757255972e-02
1.598910000000023501e+01 -3.655600000000049477e+00 3.146433196983938058e-02
1.614530000000013388e+01 -3.655600000000049477e+00 2.292622735221621494e-02
1.626250000000027285e+01 -3.655600000000049477e+00 2.505027301813883556e-02
1.641879999999991924e+01 -3.655600000000049477e+00 2.291606445429314118e-02
1.657500000000027285e+01 -3.655600000000049477e+00 2.398316873621599010e-02
-3.932800000000042928e+00 -3.186900000000150612e+00 1.502228756499291717e-01
-3.776499999999941792e+00 -3.186900000000150612e+00 2.080459537455032759e-01
-3.620300000000042928e+00 -3.186900000000150612e+00 2.407514296241981544e-01
-3.463999999999941792e+00 -3.186900000000150612e+00 2.910742890525430671e-01
-3.307800000000042928e+00 -3.186900000000150612e+00 3.765290162387169848e-01
-3.190599999999903957e+00 -3.186900000000150612e+00 3.955742869465589950e-01
-3.034299999999802822e+00 -3.186900000000150612e+00 4.022373368973748975e-01
-2.878099999999903957e+00 -3.186900000000150612e+00 3.912017001151561479e-01
-2.721799999999802822e+00 -3.186900000000150612e+00 3.932076020927229854e-01
-2.565599999999903957e+00 -3.186900000000150612e+00 3.632054570615659839e-01
-2.448399999999764987e+00 -3.186900000000150612e+00 3.719430085509294881e-01
-2.292199999999866122e+00 -3.186900000000150612e+00 3.364795762483602237e-01
-2.135899999999764987e+00 -3.186900000000150612e+00 3.632130792350082849e-01
-1.979699999999866122e+00 -3.186900000000150612e+00 3.439378729616566766e-01
-1.823399999999764987e+00 -3.186900000000150612e+00 3.396237227933114333e-01
-1.667100000000118598e+00 -3.186900000000150612e+00 3.799615350122354518e-01
-1.549999999999727152e+00 -3.186900000000150612e+00 3.001929492140218425e-01
-1.393700000000080763e+00 -3.186900000000150612e+00 2.997241855473200545e-01
-1.237499999999727152e+00 -3.186900000000150612e+00 2.736042675227776111e-01
-1.081200000000080763e+00 -3.186900000000150612e+00 2.441445671682647145e-01
-9.249999999997271516e-01 -3.186900000000150612e+00 2.238390971179614053e-01
-7.687000000000807631e-01 -3.186900000000150612e+00 2.053908966630999811e-01
-6.514999999999417923e-01 -3.186900000000150612e+00 1.775686932364425319e-01
-4.953000000000429281e-01 -3.186900000000150612e+00 1.628337616102245311e-01
-3.389999999999417923e-01 -3.186900000000150612e+00 1.513039539164962588e-01
-1.828000000000429281e-01 -3.186900000000150612e+00 1.349861509387594027e-01
-2.649999999994179234e-02 -3.186900000000150612e+00 1.115568601393509690e-01
1.296999999999570719e-01 -3.186900000000150612e+00 1.185972076755609922e-01
2.860000000000582077e-01 -3.186900000000150612e+00 1.120802493823893214e-01
4.032000000001971785e-01 -3.186900000000150612e+00 1.109483566262068760e-01
5.594000000000960426e-01 -3.186900000000150612e+00 9.029988877099978661e-02
7.157000000001971785e-01 -3.186900000000150612e+00 8.483479041286633160e-02
8.719000000000960426e-01 -3.186900000000150612e+00 8.589808360806804044e-02
1.028200000000197178e+00 -3.186900000000150612e+00 9.293334969531652501e-02
1.145399999999881402e+00 -3.186900000000150612e+00 8.800942565158681452e-02
1.301600000000235013e+00 -3.186900000000150612e+00 7.443941619980126712e-02
1.457800000000133878e+00 -3.186900000000150612e+00 8.636303618804870574e-02
1.614100000000235013e+00 -3.186900000000150612e+00 6.462840861731300457e-02
1.770399999999881402e+00 -3.186900000000150612e+00 7.221247119240752077e-02
1.926600000000235013e+00 -3.186900000000150612e+00 6.181709697934244935e-02
2.043799999999919237e+00 -3.186900000000150612e+00 6.996520038916761997e-02
2.200000000000272848e+00 -3.186900000000150612e+00 5.531030158409385583e-02
2.356299999999919237e+00 -3.186900000000150612e+00 6.125178578237142069e-02
2.512500000000272848e+00 -3.186900000000150612e+00 6.017960005148703662e-02
2.668799999999919237e+00 -3.186900000000150612e+00 4.607349773425930411e-02
2.825000000000272848e+00 -3.186900000000150612e+00 4.877555821955680687e-02
2.942199999999957072e+00 -3.186900000000150612e+00 5.038510717812375722e-02
3.098500000000058208e+00 -3.186900000000150612e+00 5.037367391796030575e-02
3.254699999999957072e+00 -3.186900000000150612e+00 5.902102968825651691e-02
3.411000000000058208e+00 -3.186900000000150612e+00 4.820897666034538315e-02
3.567199999999957072e+00 -3.186900000000150612e+00 4.386052671150978549e-02
3.684400000000096043e+00 -3.186900000000150612e+00 3.789617599290530381e-02
3.840700000000197178e+00 -3.186900000000150612e+00 4.113432934364498472e-02
3.996900000000096043e+00 -3.186900000000150612e+00 4.708851716432639611e-02
4.153200000000197178e+00 -3.186900000000150612e+00 3.247299958870454584e-02
4.309400000000096043e+00 -3.186900000000150612e+00 3.679858301721322666e-02
4.465700000000197178e+00 -3.186900000000150612e+00 4.328378225437529842e-02
4.621900000000096043e+00 -3.186900000000150612e+00 4.328378225437529842e-02
4.739100000000235013e+00 -3.186900000000150612e+00 3.353248169718508337e-02
4.895300000000133878e+00 -3.186900000000150612e+00 3.730672791336696326e-02
5.051600000000235013e+00 -3.186900000000150612e+00 3.567939388343462082e-02
5.207899999999881402e+00 -3.186900000000150612e+00 3.947650661994342447e-02
5.364100000000235013e+00 -3.186900000000150612e+00 3.728640211752081574e-02
5.520300000000133878e+00 -3.186900000000150612e+00 3.891119542297238887e-02
5.637500000000272848e+00 -3.186900000000150612e+00 5.239863132913294419e-02
5.793799999999919237e+00 -3.186900000000150612e+00 3.240821111444494584e-02
5.950000000000272848e+00 -3.186900000000150612e+00 3.402792297093497342e-02
6.106299999999919237e+00 -3.186900000000150612e+00 3.726734668391504940e-02
6.262500000000272848e+00 -3.186900000000150612e+00 3.996559608249138779e-02
6.418799999999919237e+00 -3.186900000000150612e+00 4.373857193643288649e-02
6.536000000000058208e+00 -3.186900000000150612e+00 3.561968685813655250e-02
6.692199999999957072e+00 -3.186900000000150612e+00 3.670965766038632172e-02
6.848500000000058208e+00 -3.186900000000150612e+00 3.184671100419506767e-02
7.004699999999957072e+00 -3.186900000000150612e+00 3.398600101700229720e-02
7.161000000000058208e+00 -3.186900000000150612e+00 3.723812835238621277e-02
7.317199999999957072e+00 -3.186900000000150612e+00 3.291508564835829431e-02
7.434400000000096043e+00 -3.186900000000150612e+00 3.721780255654005831e-02
7.590700000000197178e+00 -3.186900000000150612e+00 2.319554414717769561e-02
7.746900000000096043e+00 -3.186900000000150612e+00 2.481398564142734894e-02
7.903200000000197178e+00 -3.186900000000150612e+00 3.721526183205928900e-02
8.059400000000096043e+00 -3.186900000000150612e+00 2.589252318351365281e-02
8.215700000000197178e+00 -3.186900000000150612e+00 2.911924327408988225e-02
8.332800000000133878e+00 -3.186900000000150612e+00 3.073514404385876281e-02
8.489100000000235013e+00 -3.186900000000150612e+00 2.641972351327315574e-02
8.645399999999881402e+00 -3.186900000000150612e+00 3.180732977474314688e-02
8.801600000000235013e+00 -3.186900000000150612e+00 3.448652373971372587e-02
8.957899999999881402e+00 -3.186900000000150612e+00 3.018253646929157374e-02
9.075000000000272848e+00 -3.186900000000150612e+00 2.910145820272450057e-02
9.231299999999919237e+00 -3.186900000000150612e+00 3.016983284688773415e-02
9.387500000000272848e+00 -3.186900000000150612e+00 2.800386522703243036e-02
9.543799999999919237e+00 -3.186900000000150612e+00 3.609607269828069009e-02
9.700000000000272848e+00 -3.186900000000150612e+00 2.477333404973504696e-02
9.856299999999919237e+00 -3.186900000000150612e+00 2.854122845471500705e-02
9.973500000000058208e+00 -3.186900000000150612e+00 2.584551978061943103e-02
1.012969999999995707e+01 -3.186900000000150612e+00 2.208143646236062838e-02
1.028600000000005821e+01 -3.186900000000150612e+00 2.423343009757170444e-02
1.044219999999995707e+01 -3.186900000000150612e+00 2.744998729022485665e-02
1.059850000000005821e+01 -3.186900000000150612e+00 2.529418256829263009e-02
1.075469999999995707e+01 -3.186900000000150612e+00 3.282997137825253986e-02
1.087190000000009604e+01 -3.186900000000150612e+00 2.583154579597520331e-02
1.102820000000019718e+01 -3.186900000000150612e+00 2.421310430172555345e-02
1.118440000000009604e+01 -3.186900000000150612e+00 3.120644843504135485e-02
1.134070000000019718e+01 -3.186900000000150612e+00 3.280964558240639234e-02
1.149690000000009604e+01 -3.186900000000150612e+00 2.474538608044659152e-02
1.165320000000019718e+01 -3.186900000000150612e+00 2.258831099627398031e-02
1.180940000000009604e+01 -3.186900000000150612e+00 2.957022186942632330e-02
1.192660000000023501e+01 -3.186900000000150612e+00 3.226466018128151120e-02
1.208289999999988140e+01 -3.186900000000150612e+00 2.150469200522613783e-02
1.223910000000023501e+01 -3.186900000000150612e+00 2.957911440510901241e-02
1.239539999999988140e+01 -3.186900000000150612e+00 2.580994963788867114e-02
1.255160000000023501e+01 -3.186900000000150612e+00 3.440267983184835954e-02
1.266879999999991924e+01 -3.186900000000150612e+00 3.547486556273274361e-02
1.282500000000027285e+01 -3.186900000000150612e+00 2.687832428205190125e-02
1.298129999999991924e+01 -3.186900000000150612e+00 2.310788915259117879e-02
1.313750000000027285e+01 -3.186900000000150612e+00 2.632444634524432753e-02
1.329379999999991924e+01 -3.186900000000150612e+00 2.525099025211956227e-02
1.345000000000027285e+01 -3.186900000000150612e+00 2.739536171388833041e-02
1.356719999999995707e+01 -3.186900000000150612e+00 3.060937818206071331e-02
1.372350000000005821e+01 -3.186900000000150612e+00 2.739155062716717645e-02
1.387969999999995707e+01 -3.186900000000150612e+00 2.577056840843675728e-02
1.403600000000005821e+01 -3.186900000000150612e+00 2.524336807867725435e-02
1.419219999999995707e+01 -3.186900000000150612e+00 2.952575919101287083e-02
1.434850000000005821e+01 -3.186900000000150612e+00 3.220241243150268051e-02
1.446570000000019718e+01 -3.186900000000150612e+00 2.575913514827329887e-02
1.462190000000009604e+01 -3.186900000000150612e+00 3.004660770957045396e-02
1.477820000000019718e+01 -3.186900000000150612e+00 3.433789135758875261e-02
1.493440000000009604e+01 -3.186900000000150612e+00 2.681480617003268591e-02
1.509070000000019718e+01 -3.186900000000150612e+00 2.627744294235010922e-02
1.524690000000009604e+01 -3.186900000000150612e+00 3.484222516702134564e-02
1.536410000000023501e+01 -3.186900000000150612e+00 2.733819541307103487e-02
1.552039999999988140e+01 -3.186900000000150612e+00 3.430613230157915361e-02
1.567660000000023501e+01 -3.186900000000150612e+00 3.429978049037722687e-02
1.583289999999988140e+01 -3.186900000000150612e+00 3.000595611787815198e-02
1.598910000000023501e+01 -3.186900000000150612e+00 3.749474152494385037e-02
1.614530000000013388e+01 -3.186900000000150612e+00 2.517603887993688505e-02
1.626250000000027285e+01 -3.186900000000150612e+00 3.588773329085764852e-02
1.641879999999991924e+01 -3.186900000000150612e+00 3.106289750187792367e-02
1.657500000000027285e+01 -3.186900000000150612e+00 3.641239289613638908e-02
-3.932800000000042928e+00 -2.639999999999872671e+00 7.137276175151348323e-02
-3.776499999999941792e+00 -2.639999999999872671e+00 9.939314168767089674e-02
-3.620300000000042928e+00 -2.639999999999872671e+00 1.405096859599505033e-01
-3.463999999999941792e+00 -2.639999999999872671e+00 1.761153988334428211e-01
-3.307800000000042928e+00 -2.639999999999872671e+00 2.403169657379867208e-01
-3.190599999999903957e+00 -2.639999999999872671e+00 2.983674386745895912e-01
-3.034299999999802822e+00 -2.639999999999872671e+00 3.615323899909798078e-01
-2.878099999999903957e+00 -2.639999999999872671e+00 4.402719823744821181e-01
-2.721799999999802822e+00 -2.639999999999872671e+00 4.731133870128980679e-01
-2.565599999999903957e+00 -2.639999999999872671e+00 4.938660245718167197e-01
-2.448399999999764987e+00 -2.639999999999872671e+00 4.834515949251458333e-01
-2.292199999999866122e+00 -2.639999999999872671e+00 4.658100744929284942e-01
-2.135899999999764987e+00 -2.639999999999872671e+00 4.454271123459617732e-01
-1.979699999999866122e+00 -2.639999999999872671e+00 4.596767655963528987e-01
-1.823399999999764987e+00 -2.639999999999872671e+00 3.797493845180913152e-01
-1.667100000000118598e+00 -2.639999999999872671e+00 4.326701347280221821e-01
-1.549999999999727152e+00 -2.639999999999872671e+00 4.305181410928111130e-01
-1.393700000000080763e+00 -2.639999999999872671e+00 4.206385339493420861e-01
-1.237499999999727152e+00 -2.639999999999872671e+00 3.969323041815298603e-01
-1.081200000000080763e+00 -2.639999999999872671e+00 3.870781042828685403e-01
-9.249999999997271516e-01 -2.639999999999872671e+00 3.700311133791510665e-01
-7.687000000000807631e-01 -2.639999999999872671e+00 3.065409493292224341e-01
-6.514999999999417923e-01 -2.639999999999872671e+00 2.731177187847103616e-01
-4.953000000000429281e-01 -2.639999999999872671e+00 2.735255050638737973e-01
-3.389999999999417923e-01 -2.639999999999872671e+00 2.532899049367915989e-01
-1.828000000000429281e-01 -2.639999999999872671e+00 1.914219934678337565e-01
-2.649999999994179234e-02 -2.639999999999872671e+00 1.870595695343539588e-01
1.296999999999570719e-01 -2.639999999999872671e+00 1.766171919183946448e-01
2.860000000000582077e-01 -2.639999999999872671e+00 1.448848135158341821e-01
4.032000000001971785e-01 -2.639999999999872671e+00 1.481051817952084848e-01
5.594000000000960426e-01 -2.639999999999872671e+00 1.317264014299331654e-01
7.157000000001971785e-01 -2.639999999999872671e+00 1.196465268861184594e-01
8.719000000000960426e-01 -2.639999999999872671e+00 1.261685666282516827e-01
1.028200000000197178e+00 -2.639999999999872671e+00 1.359922778331437987e-01
1.145399999999881402e+00 -2.639999999999872671e+00 1.096525871410148484e-01
1.301600000000235013e+00 -2.639999999999872671e+00 1.069022528905827357e-01
1.457800000000133878e+00 -2.639999999999872671e+00 1.041595408135929518e-01
1.614100000000235013e+00 -2.639999999999872671e+00 1.095623914219475553e-01
1.770399999999881402e+00 -2.639999999999872671e+00 9.978060217098812246e-02
1.926600000000235013e+00 -2.639999999999872671e+00 8.885421654144239068e-02
2.043799999999919237e+00 -2.639999999999872671e+00 9.157025101138412115e-02
2.200000000000272848e+00 -2.639999999999872671e+00 9.045995441328821829e-02
2.356299999999919237e+00 -2.639999999999872671e+00 8.553984145627965829e-02
2.512500000000272848e+00 -2.639999999999872671e+00 7.353491828464761570e-02
2.668799999999919237e+00 -2.639999999999872671e+00 7.352602574896492660e-02
2.825000000000272848e+00 -2.639999999999872671e+00 6.914327601963894676e-02
2.942199999999957072e+00 -2.639999999999872671e+00 7.349426669295532066e-02
3.098500000000058208e+00 -2.639999999999872671e+00 6.097738753844840487e-02
3.254699999999957072e+00 -2.639999999999872671e+00 6.315224769398640470e-02
3.411000000000058208e+00 -2.639999999999872671e+00 5.659463780912242503e-02
3.567199999999957072e+00 -2.639999999999872671e+00 6.094562848243879893e-02
3.684400000000096043e+00 -2.639999999999872671e+00 6.256661070116921464e-02
3.840700000000197178e+00 -2.639999999999872671e+00 6.091132870194842369e-02
3.996900000000096043e+00 -2.639999999999872671e+00 5.005100190890268003e-02
4.153200000000197178e+00 -2.639999999999872671e+00 4.514105184981719726e-02
4.309400000000096043e+00 -2.639999999999872671e+00 5.381381486492110150e-02
4.465700000000197178e+00 -2.639999999999872671e+00 4.566444109285554970e-02
4.621900000000096043e+00 -2.639999999999872671e+00 4.238817687490433611e-02
4.739100000000235013e+00 -2.639999999999872671e+00 4.238563615042355986e-02
4.895300000000133878e+00 -2.639999999999872671e+00 4.509531880916336360e-02
5.051600000000235013e+00 -2.639999999999872671e+00 4.998113198568154142e-02
5.207899999999881402e+00 -2.639999999999872671e+00 4.833474252214343264e-02
5.364100000000235013e+00 -2.639999999999872671e+00 6.025836251039086433e-02
5.520300000000133878e+00 -2.639999999999872671e+00 4.777578313637433072e-02
5.637500000000272848e+00 -2.639999999999872671e+00 4.722825701076867333e-02
5.793799999999919237e+00 -2.639999999999872671e+00 3.908269432542427202e-02
5.950000000000272848e+00 -2.639999999999872671e+00 4.883780596933563756e-02
6.106299999999919237e+00 -2.639999999999872671e+00 4.231957731392357175e-02
6.262500000000272848e+00 -2.639999999999872671e+00 4.448681529601926365e-02
6.418799999999919237e+00 -2.639999999999872671e+00 4.340573702945219048e-02
6.536000000000058208e+00 -2.639999999999872671e+00 4.394564098161553301e-02
6.692199999999957072e+00 -2.639999999999872671e+00 5.046005855030644138e-02
6.848500000000058208e+00 -2.639999999999872671e+00 4.718633505683599016e-02
7.004699999999957072e+00 -2.639999999999872671e+00 4.338668159584642414e-02
7.161000000000058208e+00 -2.639999999999872671e+00 4.336381507551950731e-02
7.317199999999957072e+00 -2.639999999999872671e+00 4.281628894991385686e-02
7.434400000000096043e+00 -2.639999999999872671e+00 4.119149564446227679e-02
7.590700000000197178e+00 -2.639999999999872671e+00 4.226622209982743711e-02
7.746900000000096043e+00 -2.639999999999872671e+00 4.334603000415412910e-02
7.903200000000197178e+00 -2.639999999999872671e+00 3.738040892330925929e-02
8.059400000000096043e+00 -2.639999999999872671e+00 3.141478784246438949e-02
8.215700000000197178e+00 -2.639999999999872671e+00 3.466437445336753576e-02
8.332800000000133878e+00 -2.639999999999872671e+00 3.574291199545383962e-02
8.489100000000235013e+00 -2.639999999999872671e+00 3.411303724104072788e-02
8.645399999999881402e+00 -2.639999999999872671e+00 3.573274909753076239e-02
8.801600000000235013e+00 -2.639999999999872671e+00 3.249459574679108148e-02
8.957899999999881402e+00 -2.639999999999872671e+00 3.302941824999288539e-02
9.075000000000272848e+00 -2.639999999999872671e+00 4.169074800493333122e-02
9.231299999999919237e+00 -2.639999999999872671e+00 3.897471353499160768e-02
9.387500000000272848e+00 -2.639999999999872671e+00 3.356042966647354575e-02
9.543799999999919237e+00 -2.639999999999872671e+00 2.706760825586916955e-02
9.700000000000272848e+00 -2.639999999999872671e+00 3.408508927175227243e-02
9.856299999999919237e+00 -2.639999999999872671e+00 2.705744535794609579e-02
9.973500000000058208e+00 -2.639999999999872671e+00 4.382495656877902213e-02
1.012969999999995707e+01 -2.639999999999872671e+00 3.948666951786649476e-02
1.028600000000005821e+01 -2.639999999999872671e+00 3.840178016457826415e-02
1.044219999999995707e+01 -2.639999999999872671e+00 3.622946073352104057e-02
1.059850000000005821e+01 -2.639999999999872671e+00 3.190895875397389836e-02
1.075469999999995707e+01 -2.639999999999872671e+00 4.325837500956760534e-02
1.087190000000009604e+01 -2.639999999999872671e+00 3.947650661994342447e-02
1.102820000000019718e+01 -2.639999999999872671e+00 2.919292428403217482e-02
1.118440000000009604e+01 -2.639999999999872671e+00 2.865174996962844417e-02
1.134070000000019718e+01 -2.639999999999872671e+00 3.782757643192453945e-02
1.149690000000009604e+01 -2.639999999999872671e+00 3.297098158693520520e-02
1.165320000000019718e+01 -2.639999999999872671e+00 3.079231034467605835e-02
1.180940000000009604e+01 -2.639999999999872671e+00 3.079993251811836627e-02
1.192660000000023501e+01 -2.639999999999872671e+00 3.566033844982886142e-02
1.208289999999988140e+01 -2.639999999999872671e+00 3.889595107608777996e-02
1.223910000000023501e+01 -2.639999999999872671e+00 2.700154941936918143e-02
1.239539999999988140e+01 -2.639999999999872671e+00 2.969852845570513863e-02
1.255160000000023501e+01 -2.639999999999872671e+00 2.698884579696534183e-02
1.266879999999991924e+01 -2.639999999999872671e+00 3.184798136643544192e-02
1.282500000000027285e+01 -2.639999999999872671e+00 3.238661495635841020e-02
1.298129999999991924e+01 -2.639999999999872671e+00 2.697360145008072599e-02
1.313750000000027285e+01 -2.639999999999872671e+00 3.237010024723341317e-02
1.329379999999991924e+01 -2.639999999999872671e+00 3.451955315796371992e-02
1.345000000000027285e+01 -2.639999999999872671e+00 2.965787686401284359e-02
1.356719999999995707e+01 -2.639999999999872671e+00 2.857806895968615160e-02
1.372350000000005821e+01 -2.639999999999872671e+00 2.911797291184949760e-02
1.387969999999995707e+01 -2.639999999999872671e+00 3.721399146981890782e-02
1.403600000000005821e+01 -2.639999999999872671e+00 4.258381265992352421e-02
1.419219999999995707e+01 -2.639999999999872671e+00 3.827728466502060278e-02
1.434850000000005821e+01 -2.639999999999872671e+00 4.149765294439490548e-02
1.446570000000019718e+01 -2.639999999999872671e+00 3.126107401137787761e-02
1.462190000000009604e+01 -2.639999999999872671e+00 4.526300662489409626e-02
1.477820000000019718e+01 -2.639999999999872671e+00 2.424359299549477820e-02
1.493440000000009604e+01 -2.639999999999872671e+00 3.662708411476134351e-02
1.509070000000019718e+01 -2.639999999999872671e+00 4.093234174742387682e-02
1.524690000000009604e+01 -2.639999999999872671e+00 3.069322208992607964e-02
1.536410000000023501e+01 -2.639999999999872671e+00 2.852852483231116051e-02
1.552039999999988140e+01 -2.639999999999872671e+00 3.444460178578104270e-02
1.567660000000023501e+01 -2.639999999999872671e+00 3.982204514932796702e-02
1.583289999999988140e+01 -2.639999999999872671e+00 3.119628553711828109e-02
1.598910000000023501e+01 -2.639999999999872671e+00 4.248599476741393016e-02
1.614530000000013388e+01 -2.639999999999872671e+00 3.280329377120447254e-02
1.626250000000027285e+01 -2.639999999999872671e+00 3.441665381649258726e-02
1.641879999999991924e+01 -2.639999999999872671e+00 4.732607490327826738e-02
1.657500000000027285e+01 -2.639999999999872671e+00 4.300303219925034892e-02
-3.932800000000042928e+00 -2.171200000000226282e+00 4.468245108103845176e-02
-3.776499999999941792e+00 -2.171200000000226282e+00 4.632757018233617241e-02
-3.620300000000042928e+00 -2.171200000000226282e+00 5.791454417688175760e-02
-3.463999999999941792e+00 -2.171200000000226282e+00 8.270947438470334367e-02
-3.307800000000042928e+00 -2.171200000000226282e+00 1.130304803381968065e-01
-3.190599999999903957e+00 -2.171200000000226282e+00 1.521436633573903241e-01
-3.034299999999802822e+00 -2.171200000000226282e+00 2.040150943567637654e-01
-2.878099999999903957e+00 -2.171200000000226282e+00 2.811082972767278698e-01
-2.721799999999802822e+00 -2.171200000000226282e+00 3.681001627737668924e-01
-2.565599999999903957e+00 -2.171200000000226282e+00 4.584445142231800552e-01
-2.448399999999764987e+00 -2.171200000000226282e+00 5.040022448878433980e-01
-2.292199999999866122e+00 -2.171200000000226282e+00 5.971985595669194735e-01
-2.135899999999764987e+00 -2.171200000000226282e+00 5.887697061019693257e-01
-1.979699999999866122e+00 -2.171200000000226282e+00 5.930508268520645609e-01
-1.823399999999764987e+00 -2.171200000000226282e+00 5.758310666836548020e-01
-1.667100000000118598e+00 -2.171200000000226282e+00 5.021678418127283328e-01
-1.549999999999727152e+00 -2.171200000000226282e+00 5.311600488627797878e-01
-1.393700000000080763e+00 -2.171200000000226282e+00 5.239837725668485824e-01
-1.237499999999727152e+00 -2.171200000000226282e+00 4.963533938384892541e-01
-1.081200000000080763e+00 -2.171200000000226282e+00 4.803519110586080276e-01
-9.249999999997271516e-01 -2.171200000000226282e+00 4.907523667206347140e-01
-7.687000000000807631e-01 -2.171200000000226282e+00 4.962492241347776778e-01
-6.514999999999417923e-01 -2.171200000000226282e+00 4.704062450786390404e-01
-4.953000000000429281e-01 -2.171200000000226282e+00 4.400572911558571776e-01
-3.389999999999417923e-01 -2.171200000000226282e+00 4.404892143175878072e-01
-1.828000000000429281e-01 -2.171200000000226282e+00 3.651567334627963124e-01
-2.649999999994179234e-02 -2.171200000000226282e+00 3.281993551655350561e-01
1.296999999999570719e-01 -2.171200000000226282e+00 3.122410647018269425e-01
2.860000000000582077e-01 -2.171200000000226282e+00 2.682636646642018174e-01
4.032000000001971785e-01 -2.171200000000226282e+00 2.428386347851496097e-01
5.594000000000960426e-01 -2.171200000000226282e+00 2.126395836067330458e-01
7.157000000001971785e-01 -2.171200000000226282e+00 1.961540928132654293e-01
8.719000000000960426e-01 -2.171200000000226282e+00 1.928168512077757801e-01
1.028200000000197178e+00 -2.171200000000226282e+00 1.817545368185089216e-01
1.145399999999881402e+00 -2.171200000000226282e+00 1.751003794033757499e-01
1.301600000000235013e+00 -2.171200000000226282e+00 1.438583608256036317e-01
1.457800000000133878e+00 -2.171200000000226282e+00 1.613842782939460263e-01
1.614100000000235013e+00 -2.171200000000226282e+00 1.629785829056283331e-01
1.770399999999881402e+00 -2.171200000000226282e+00 1.487187667573141026e-01
1.926600000000235013e+00 -2.171200000000226282e+00 1.239733806768675284e-01
2.043799999999919237e+00 -2.171200000000226282e+00 1.514081236202077796e-01
2.200000000000272848e+00 -2.171200000000226282e+00 1.381696787131625470e-01
2.356299999999919237e+00 -2.171200000000226282e+00 1.167882118452536894e-01
2.512500000000272848e+00 -2.171200000000226282e+00 1.058059302771310467e-01
2.668799999999919237e+00 -2.171200000000226282e+00 1.178476939537342338e-01
2.825000000000272848e+00 -2.171200000000226282e+00 1.145320485063310995e-01
2.942199999999957072e+00 -2.171200000000226282e+00 9.807450568215195230e-02
3.098500000000058208e+00 -2.171200000000226282e+00 9.801098757013272655e-02
3.254699999999957072e+00 -2.171200000000226282e+00 9.639762752484462571e-02
3.411000000000058208e+00 -2.171200000000226282e+00 7.611883508158936995e-02
3.567199999999957072e+00 -2.171200000000226282e+00 8.815424694699063035e-02
3.684400000000096043e+00 -2.171200000000226282e+00 8.206413036658809224e-02
3.840700000000197178e+00 -2.171200000000226282e+00 7.826574726783891434e-02
3.996900000000096043e+00 -2.171200000000226282e+00 7.825939545663698760e-02
4.153200000000197178e+00 -2.171200000000226282e+00 8.153438931234781306e-02
4.309400000000096043e+00 -2.171200000000226282e+00 6.453313144928418676e-02
4.465700000000197178e+00 -2.171200000000226282e+00 6.396909061455353929e-02
4.621900000000096043e+00 -2.171200000000226282e+00 6.888031103587939630e-02
4.739100000000235013e+00 -2.171200000000226282e+00 6.395765735439007393e-02
4.895300000000133878e+00 -2.171200000000226282e+00 5.575111728150721618e-02
5.051600000000235013e+00 -2.171200000000226282e+00 6.884982234211016461e-02
5.207899999999881402e+00 -2.171200000000226282e+00 5.846334066472779617e-02
5.364100000000235013e+00 -2.171200000000226282e+00 5.627196580006480625e-02
5.520300000000133878e+00 -2.171200000000226282e+00 5.952409313544871489e-02
5.637500000000272848e+00 -2.171200000000226282e+00 7.046572311187905557e-02
5.793799999999919237e+00 -2.171200000000226282e+00 5.407550948644027772e-02
5.950000000000272848e+00 -2.171200000000226282e+00 7.209178677957100989e-02
6.106299999999919237e+00 -2.171200000000226282e+00 5.624401783077635081e-02
6.262500000000272848e+00 -2.171200000000226282e+00 5.840236327718934667e-02
6.418799999999919237e+00 -2.171200000000226282e+00 5.945930466118912183e-02
6.536000000000058208e+00 -2.171200000000226282e+00 5.506893275842082713e-02
6.692199999999957072e+00 -2.171200000000226282e+00 5.016787523501804041e-02
6.848500000000058208e+00 -2.171200000000226282e+00 5.671024077299739730e-02
7.004699999999957072e+00 -2.171200000000226282e+00 5.016533451053727111e-02
7.161000000000058208e+00 -2.171200000000226282e+00 5.343143583056541440e-02
7.317199999999957072e+00 -2.171200000000226282e+00 4.852148577147993164e-02
7.434400000000096043e+00 -2.171200000000226282e+00 5.395736579808452921e-02
7.590700000000197178e+00 -2.171200000000226282e+00 4.686874449673990306e-02
7.746900000000096043e+00 -2.171200000000226282e+00 5.394339181344030149e-02
7.903200000000197178e+00 -2.171200000000226282e+00 5.667212990578587156e-02
8.059400000000096043e+00 -2.171200000000226282e+00 5.665307447218010523e-02
8.215700000000197178e+00 -2.171200000000226282e+00 4.902963066763367517e-02
8.332800000000133878e+00 -2.171200000000226282e+00 5.120322046093127299e-02
8.489100000000235013e+00 -2.171200000000226282e+00 4.792314515625890892e-02
8.645399999999881402e+00 -2.171200000000226282e+00 4.411586952182704191e-02
8.801600000000235013e+00 -2.171200000000226282e+00 5.118035394060436311e-02
8.957899999999881402e+00 -2.171200000000226282e+00 4.464434021382692602e-02
9.075000000000272848e+00 -2.171200000000226282e+00 5.117400212940244331e-02
9.231299999999919237e+00 -2.171200000000226282e+00 4.627040388151888034e-02
9.387500000000272848e+00 -2.171200000000226282e+00 5.170882463260424722e-02
9.543799999999919237e+00 -2.171200000000226282e+00 4.462528478022115275e-02
9.700000000000272848e+00 -2.171200000000226282e+00 4.680395602248030307e-02
9.856299999999919237e+00 -2.171200000000226282e+00 4.571652594471131009e-02
9.973500000000058208e+00 -2.171200000000226282e+00 5.330185888204621442e-02
1.012969999999995707e+01 -2.171200000000226282e+00 4.730828983191288917e-02
1.028600000000005821e+01 -2.171200000000226282e+00 3.862282319440514533e-02
1.044219999999995707e+01 -2.171200000000226282e+00 4.785454559527815149e-02
1.059850000000005821e+01 -2.171200000000226282e+00 3.914494207520310964e-02
1.075469999999995707e+01 -2.171200000000226282e+00 4.187368016754867278e-02
1.087190000000009604e+01 -2.171200000000226282e+00 4.839063846072034353e-02
1.102820000000019718e+01 -2.171200000000226282e+00 3.587375930621342079e-02
1.118440000000009604e+01 -2.171200000000226282e+00 4.346671441699063998e-02
1.134070000000019718e+01 -2.171200000000226282e+00 4.347687731491371027e-02
1.149690000000009604e+01 -2.171200000000226282e+00 4.728415294934558422e-02
1.165320000000019718e+01 -2.171200000000226282e+00 4.890132408135484943e-02
1.180940000000009604e+01 -2.171200000000226282e+00 4.564157457252862593e-02
1.192660000000023501e+01 -2.171200000000226282e+00 4.290267358225999250e-02
1.208289999999988140e+01 -2.171200000000226282e+00 3.802067149246296518e-02
1.223910000000023501e+01 -2.171200000000226282e+00 4.181778422897176190e-02
1.239539999999988140e+01 -2.171200000000226282e+00 3.800415678333796815e-02
1.255160000000023501e+01 -2.171200000000226282e+00 4.234117347201010739e-02
1.266879999999991924e+01 -2.171200000000226282e+00 4.826868368564345146e-02
1.282500000000027285e+01 -2.171200000000226282e+00 4.445632660225003890e-02
1.298129999999991924e+01 -2.171200000000226282e+00 3.849197588364555722e-02
1.313750000000027285e+01 -2.171200000000226282e+00 4.605571266289392590e-02
1.329379999999991924e+01 -2.171200000000226282e+00 3.414352593480995263e-02
1.345000000000027285e+01 -2.171200000000226282e+00 4.119657709342382235e-02
1.356719999999995707e+01 -2.171200000000226282e+00 4.497336403408646460e-02
1.372350000000005821e+01 -2.171200000000226282e+00 3.900139114203967500e-02
1.387969999999995707e+01 -2.171200000000226282e+00 4.115338477725075106e-02
1.403600000000005821e+01 -2.171200000000226282e+00 4.494541606479800916e-02
1.419219999999995707e+01 -2.171200000000226282e+00 3.680366446617476528e-02
1.434850000000005821e+01 -2.171200000000226282e+00 4.168820728045256191e-02
1.446570000000019718e+01 -2.171200000000226282e+00 4.274895975117348063e-02
1.462190000000009604e+01 -2.171200000000226282e+00 4.327743044317336474e-02
1.477820000000019718e+01 -2.171200000000226282e+00 4.869806612289336034e-02
1.493440000000009604e+01 -2.171200000000226282e+00 4.326218609628876277e-02
1.509070000000019718e+01 -2.171200000000226282e+00 4.218364855420245196e-02
1.524690000000009604e+01 -2.171200000000226282e+00 4.433691255165390921e-02
1.536410000000023501e+01 -2.171200000000226282e+00 4.215824130939476583e-02
1.552039999999988140e+01 -2.171200000000226282e+00 5.352290191187308172e-02
1.567660000000023501e+01 -2.171200000000226282e+00 4.648128401342267735e-02
1.583289999999988140e+01 -2.171200000000226282e+00 4.592867643885548828e-02
1.598910000000023501e+01 -2.171200000000226282e+00 4.051693329481819567e-02
1.614530000000013388e+01 -2.171200000000226282e+00 4.213029334010631038e-02
1.626250000000027285e+01 -2.171200000000226282e+00 4.158530793898142230e-02
1.641879999999991924e+01 -2.171200000000226282e+00 5.345176162641156886e-02
1.657500000000027285e+01 -2.171200000000226282e+00 4.428101661307699832e-02
-3.932800000000042928e+00 -1.702499999999872671e+00 2.439984755106205244e-02
-3.776499999999941792e+00 -1.702499999999872671e+00 3.048234195802227917e-02
-3.620300000000042928e+00 -1.702499999999872671e+00 3.270166479197372106e-02
-3.463999999999941792e+00 -1.702499999999872671e+00 3.546597302705005450e-02
-3.307800000000042928e+00 -1.702499999999872671e+00 5.264000015480597289e-02
-3.190599999999903957e+00 -1.702499999999872671e+00 6.704209687404324991e-02
-3.034299999999802822e+00 -1.702499999999872671e+00 1.091406311581399474e-01
-2.878099999999903957e+00 -1.702499999999872671e+00 1.395645364531045429e-01
-2.721799999999802822e+00 -1.702499999999872671e+00 1.954935044482655759e-01
-2.565599999999903957e+00 -1.702499999999872671e+00 2.398266059131983485e-01
-2.448399999999764987e+00 -1.702499999999872671e+00 3.155617915981916433e-01
-2.292199999999866122e+00 -1.702499999999872671e+00 4.510980093870374796e-01
-2.135899999999764987e+00 -1.702499999999872671e+00 5.203683216307147807e-01
-1.979699999999866122e+00 -1.702499999999872671e+00 6.563047035252818073e-01
-1.823399999999764987e+00 -1.702499999999872671e+00 6.800858846652766410e-01
-1.667100000000118598e+00 -1.702499999999872671e+00 7.357099657227453848e-01
-1.549999999999727152e+00 -1.702499999999872671e+00 7.086906312320108148e-01
-1.393700000000080763e+00 -1.702499999999872671e+00 7.554640985607218306e-01
-1.237499999999727152e+00 -1.702499999999872671e+00 7.052924122389826467e-01
-1.081200000000080763e+00 -1.702499999999872671e+00 6.297960546551816252e-01
-9.249999999997271516e-01 -1.702499999999872671e+00 6.174328893317612144e-01
-7.687000000000807631e-01 -1.702499999999872671e+00 6.108295464062434288e-01
-6.514999999999417923e-01 -1.702499999999872671e+00 6.148781908663483176e-01
-4.953000000000429281e-01 -1.702499999999872671e+00 5.720771462633190696e-01
-3.389999999999417923e-01 -1.702499999999872671e+00 5.869365733890947734e-01
-1.828000000000429281e-01 -1.702499999999872671e+00 5.598156099191294865e-01
-2.649999999994179234e-02 -1.702499999999872671e+00 5.630918741370806169e-01
1.296999999999570719e-01 -1.702499999999872671e+00 5.260785999012423941e-01
2.860000000000582077e-01 -1.702499999999872671e+00 4.635793183988136112e-01
4.032000000001971785e-01 -1.702499999999872671e+00 4.158594312010162053e-01
5.594000000000960426e-01 -1.702499999999872671e+00 3.666671941666133083e-01
7.157000000001971785e-01 -1.702499999999872671e+00 3.191416723915947440e-01
8.719000000000960426e-01 -1.702499999999872671e+00 3.003873146368006841e-01
1.028200000000197178e+00 -1.702499999999872671e+00 2.636751162519335723e-01
1.145399999999881402e+00 -1.702499999999872671e+00 2.372401483917758180e-01
1.301600000000235013e+00 -1.702499999999872671e+00 2.107657993021661569e-01
1.457800000000133878e+00 -1.702499999999872671e+00 2.162080311399726673e-01
1.614100000000235013e+00 -1.702499999999872671e+00 2.062140913948690424e-01
1.770399999999881402e+00 -1.702499999999872671e+00 2.050720357407635197e-01
1.926600000000235013e+00 -1.702499999999872671e+00 2.100162855803393847e-01
2.043799999999919237e+00 -1.702499999999872671e+00 2.083190816271859036e-01
2.200000000000272848e+00 -1.702499999999872671e+00 1.950615812865348908e-01
2.356299999999919237e+00 -1.702499999999872671e+00 1.883756648153921132e-01
2.512500000000272848e+00 -1.702499999999872671e+00 1.542016501868129497e-01
2.668799999999919237e+00 -1.702499999999872671e+00 1.767670946627599993e-01
2.825000000000272848e+00 -1.702499999999872671e+00 1.618784492054555213e-01
2.942199999999957072e+00 -1.702499999999872671e+00 1.590493524961195948e-01
3.098500000000058208e+00 -1.702499999999872671e+00 1.551887216475915932e-01
3.254699999999957072e+00 -1.702499999999872671e+00 1.375484715776146283e-01
3.411000000000058208e+00 -1.702499999999872671e+00 1.111312887888222245e-01
3.567199999999957072e+00 -1.702499999999872671e+00 1.237752041673675779e-01
3.684400000000096043e+00 -1.702499999999872671e+00 9.954685551875740168e-02
3.840700000000197178e+00 -1.702499999999872671e+00 1.093959739684572108e-01
3.996900000000096043e+00 -1.702499999999872671e+00 1.088535292918130920e-01
4.153200000000197178e+00 -1.702499999999872671e+00 8.630459952499103249e-02
4.309400000000096043e+00 -1.702499999999872671e+00 1.000207006344207700e-01
4.465700000000197178e+00 -1.702499999999872671e+00 8.518286966673165039e-02
4.621900000000096043e+00 -1.702499999999872671e+00 7.748066340328138568e-02
4.739100000000235013e+00 -1.702499999999872671e+00 8.185070951020352592e-02
4.895300000000133878e+00 -1.702499999999872671e+00 7.909783453529065089e-02
5.051600000000235013e+00 -1.702499999999872671e+00 7.798880829943512227e-02
5.207899999999881402e+00 -1.702499999999872671e+00 8.512824409039512763e-02
5.364100000000235013e+00 -1.702499999999872671e+00 7.029295384718678430e-02
5.520300000000133878e+00 -1.702499999999872671e+00 6.861988677660059432e-02
5.637500000000272848e+00 -1.702499999999872671e+00 7.849060138438693213e-02
5.793799999999919237e+00 -1.702499999999872671e+00 7.628652289732010261e-02
5.950000000000272848e+00 -1.702499999999872671e+00 6.856145011354292107e-02
6.106299999999919237e+00 -1.702499999999872671e+00 6.912549094827356855e-02
6.262500000000272848e+00 -1.702499999999872671e+00 7.406974078784943349e-02
6.418799999999919237e+00 -1.702499999999872671e+00 8.611531555117375725e-02
6.536000000000058208e+00 -1.702499999999872671e+00 6.580730477638967180e-02
6.692199999999957072e+00 -1.702499999999872671e+00 6.251706657379423049e-02
6.848500000000058208e+00 -1.702499999999872671e+00 6.799359819209112310e-02
7.004699999999957072e+00 -1.702499999999872671e+00 7.238015900813826731e-02
7.161000000000058208e+00 -1.702499999999872671e+00 6.739144649014894295e-02
7.317199999999957072e+00 -1.702499999999872671e+00 6.523056031925518472e-02
7.434400000000096043e+00 -1.702499999999872671e+00 8.111262904854021905e-02
7.590700000000197178e+00 -1.702499999999872671e+00 7.178054803067684952e-02
7.746900000000096043e+00 -1.702499999999872671e+00 6.684265000230291132e-02
7.903200000000197178e+00 -1.702499999999872671e+00 6.792245790662959637e-02
8.059400000000096043e+00 -1.702499999999872671e+00 6.902005088232167351e-02
8.215700000000197178e+00 -1.702499999999872671e+00 6.682105384421638261e-02
8.332800000000133878e+00 -1.702499999999872671e+00 6.461443463266877685e-02
8.489100000000235013e+00 -1.702499999999872671e+00 7.230520763595557621e-02
8.645399999999881402e+00 -1.702499999999872671e+00 6.679564659940868954e-02
8.801600000000235013e+00 -1.702499999999872671e+00 6.949897744694656654e-02
8.957899999999881402e+00 -1.702499999999872671e+00 6.621382069331266385e-02
9.075000000000272848e+00 -1.702499999999872671e+00 6.130387063422718108e-02
9.231299999999919237e+00 -1.702499999999872671e+00 5.254345262453676002e-02
9.387500000000272848e+00 -1.702499999999872671e+00 6.947992201334081408e-02
9.543799999999919237e+00 -1.702499999999872671e+00 6.346983825408247792e-02
9.700000000000272848e+00 -1.702499999999872671e+00 5.636089115689170426e-02
9.856299999999919237e+00 -1.702499999999872671e+00 6.400466075728429571e-02
9.973500000000058208e+00 -1.702499999999872671e+00 5.469417589750744796e-02
1.012969999999995707e+01 -1.702499999999872671e+00 5.687411750200697946e-02
1.028600000000005821e+01 -1.702499999999872671e+00 5.630372485607441219e-02
1.044219999999995707e+01 -1.702499999999872671e+00 5.576636162839183203e-02
1.059850000000005821e+01 -1.702499999999872671e+00 4.974611497121043946e-02
1.075469999999995707e+01 -1.702499999999872671e+00 5.846715175144893972e-02
1.087190000000009604e+01 -1.702499999999872671e+00 5.792978852376637344e-02
1.102820000000019718e+01 -1.702499999999872671e+00 5.244944581874832340e-02
1.118440000000009604e+01 -1.702499999999872671e+00 5.955204110473717033e-02
1.134070000000019718e+01 -1.702499999999872671e+00 4.916047797839325634e-02
1.149690000000009604e+01 -1.702499999999872671e+00 6.008813397017936236e-02
1.165320000000019718e+01 -1.702499999999872671e+00 5.460779126516131926e-02
1.180940000000009604e+01 -1.702499999999872671e+00 4.860405931710491678e-02
1.192660000000023501e+01 -1.702499999999872671e+00 4.914142254478749000e-02
1.208289999999988140e+01 -1.702499999999872671e+00 5.841760762407395557e-02
1.223910000000023501e+01 -1.702499999999872671e+00 5.621352913700712606e-02
1.239539999999988140e+01 -1.702499999999872671e+00 4.749122199452823073e-02
1.255160000000023501e+01 -1.702499999999872671e+00 4.857357062333569203e-02
1.266879999999991924e+01 -1.702499999999872671e+00 4.581688456170166651e-02
1.282500000000027285e+01 -1.702499999999872671e+00 5.291312803648860058e-02
1.298129999999991924e+01 -1.702499999999872671e+00 6.109934231352530387e-02
1.313750000000027285e+01 -1.702499999999872671e+00 5.071413099838330968e-02
1.329379999999991924e+01 -1.702499999999872671e+00 4.143286447013530549e-02
1.345000000000027285e+01 -1.702499999999872671e+00 4.797395964587428119e-02
1.356719999999995707e+01 -1.702499999999872671e+00 5.887366766837193871e-02
1.372350000000005821e+01 -1.702499999999872671e+00 5.832487118052589320e-02
1.387969999999995707e+01 -1.702499999999872671e+00 4.577115152104783286e-02
1.403600000000005821e+01 -1.702499999999872671e+00 5.556564439441111225e-02
1.419219999999995707e+01 -1.702499999999872671e+00 5.936783857988144758e-02
1.434850000000005821e+01 -1.702499999999872671e+00 7.136132849135001788e-02
1.446570000000019718e+01 -1.702499999999872671e+00 6.262504736422690177e-02
1.462190000000009604e+01 -1.702499999999872671e+00 5.061885383035447800e-02
1.477820000000019718e+01 -1.702499999999872671e+00 4.518297380374988043e-02
1.493440000000009604e+01 -1.702499999999872671e+00 5.603059697439177755e-02
1.509070000000019718e+01 -1.702499999999872671e+00 6.467033057124568773e-02
1.524690000000009604e+01 -1.702499999999872671e+00 5.597216031133409736e-02
1.536410000000023501e+01 -1.702499999999872671e+00 5.813304648222786253e-02
1.552039999999988140e+01 -1.702499999999872671e+00 6.682740565541829547e-02
1.567660000000023501e+01 -1.702499999999872671e+00 5.975275833871789705e-02
1.583289999999988140e+01 -1.702499999999872671e+00 5.811526141086247738e-02
1.598910000000023501e+01 -1.702499999999872671e+00 6.894382914789860817e-02
1.614530000000013388e+01 -1.702499999999872671e+00 7.436319446537820177e-02
1.626250000000027285e+01 -1.702499999999872671e+00 6.677659116580292320e-02
1.641879999999991924e+01 -1.702499999999872671e+00 5.807079873244903184e-02
1.657500000000027285e+01 -1.702499999999872671e+00 5.806063583452595461e-02
-3.932800000000042928e+00 -1.233700000000226282e+00 1.448975171382380078e-02
-3.776499999999941792e+00 -1.233700000000226282e+00 2.061924952367825276e-02
-3.620300000000042928e+00 -1.233700000000226282e+00 2.731278816826334874e-02
-3.463999999999941792e+00 -1.233700000000226282e+00 2.786158465610938037e-02
-3.307800000000042928e+00 -1.233700000000226282e+00 3.064113723807032272e-02
-3.190599999999903957e+00 -1.233700000000226282e+00 3.844370211851094732e-02
-3.034299999999802822e+00 -1.233700000000226282e+00 4.900930487178752071e-02
-2.878099999999903957e+00 -1.233700000000226282e+00 6.124670433340988207e-02
-2.721799999999802822e+00 -1.233700000000226282e+00 9.801479865685387705e-02
-2.565599999999903957e+00 -1.233700000000226282e+00 1.102649017408800919e-01
-2.448399999999764987e+00 -1.233700000000226282e+00 1.643137336202722953e-01
-2.292199999999866122e+00 -1.233700000000226282e+00 2.260126869112590031e-01
-2.135899999999764987e+00 -1.233700000000226282e+00 2.839450161595061251e-01
-1.979699999999866122e+00 -1.233700000000226282e+00 3.869370940741858611e-01
-1.823399999999764987e+00 -1.233700000000226282e+00 5.182442759647922781e-01
-1.667100000000118598e+00 -1.233700000000226282e+00 5.977003526518712695e-01
-1.549999999999727152e+00 -1.233700000000226282e+00 7.079131695408956704e-01
-1.393700000000080763e+00 -1.233700000000226282e+00 8.149856509716898456e-01
-1.237499999999727152e+00 -1.233700000000226282e+00 8.578565654979402044e-01
-1.081200000000080763e+00 -1.233700000000226282e+00 8.666258760433133146e-01
-9.249999999997271516e-01 -1.233700000000226282e+00 7.843178361265714660e-01
-7.687000000000807631e-01 -1.233700000000226282e+00 7.636592053734413410e-01
-6.514999999999417923e-01 -1.233700000000226282e+00 7.769294093364961240e-01
-4.953000000000429281e-01 -1.233700000000226282e+00 7.222161780053829583e-01
-3.389999999999417923e-01 -1.233700000000226282e+00 7.253971650553052708e-01
-1.828000000000429281e-01 -1.233700000000226282e+00 7.123899260760100383e-01
-2.649999999994179234e-02 -1.233700000000226282e+00 6.725361218706724653e-01
1.296999999999570719e-01 -1.233700000000226282e+00 7.113355254164910324e-01
2.860000000000582077e-01 -1.233700000000226282e+00 6.989964969756379265e-01
4.032000000001971785e-01 -1.233700000000226282e+00 6.889326873073131630e-01
5.594000000000960426e-01 -1.233700000000226282e+00 6.466232728913126060e-01
7.157000000001971785e-01 -1.233700000000226282e+00 6.119830353205123474e-01
8.719000000000960426e-01 -1.233700000000226282e+00 5.080623226081117938e-01
1.028200000000197178e+00 -1.233700000000226282e+00 4.345451893948295008e-01
1.145399999999881402e+00 -1.233700000000226282e+00 4.223903634788320760e-01
1.301600000000235013e+00 -1.233700000000226282e+00 3.910556084575119162e-01
1.457800000000133878e+00 -1.233700000000226282e+00 3.212034703077384923e-01
1.614100000000235013e+00 -1.233700000000226282e+00 3.127555614091825920e-01
1.770399999999881402e+00 -1.233700000000226282e+00 2.938754377925905659e-01
1.926600000000235013e+00 -1.233700000000226282e+00 2.684021341484037482e-01
2.043799999999919237e+00 -1.233700000000226282e+00 2.644208188870391663e-01
2.200000000000272848e+00 -1.233700000000226282e+00 2.688670867283843857e-01
2.356299999999919237e+00 -1.233700000000226282e+00 2.538044016441472484e-01
2.512500000000272848e+00 -1.233700000000226282e+00 2.403982689213713109e-01
2.668799999999919237e+00 -1.233700000000226282e+00 2.232483786761826905e-01
2.825000000000272848e+00 -1.233700000000226282e+00 2.552996180010795868e-01
2.942199999999957072e+00 -1.233700000000226282e+00 2.442042741935627759e-01
3.098500000000058208e+00 -1.233700000000226282e+00 2.325004268729018442e-01
3.254699999999957072e+00 -1.233700000000226282e+00 1.876515583383730479e-01
3.411000000000058208e+00 -1.233700000000226282e+00 1.864218476896810084e-01
3.567199999999957072e+00 -1.233700000000226282e+00 1.787082081660672783e-01
3.684400000000096043e+00 -1.233700000000226282e+00 1.420849351380270853e-01
3.840700000000197178e+00 -1.233700000000226282e+00 1.382243042894990837e-01
3.996900000000096043e+00 -1.233700000000226282e+00 1.448492433731034257e-01
4.153200000000197178e+00 -1.233700000000226282e+00 1.354282369984131373e-01
4.309400000000096043e+00 -1.233700000000226282e+00 1.160514017458307706e-01
4.465700000000197178e+00 -1.233700000000226282e+00 1.110919075593703037e-01
4.621900000000096043e+00 -1.233700000000226282e+00 1.044352094197563557e-01
4.739100000000235013e+00 -1.233700000000226282e+00 1.038406798912564766e-01
4.895300000000133878e+00 -1.233700000000226282e+00 9.003311270051907178e-02
5.051600000000235013e+00 -1.233700000000226282e+00 1.170587990024555547e-01
5.207899999999881402e+00 -1.233700000000226282e+00 9.220162104485514487e-02
5.364100000000235013e+00 -1.233700000000226282e+00 8.886946088832700652e-02
5.520300000000133878e+00 -1.233700000000226282e+00 8.942969063633650351e-02
5.637500000000272848e+00 -1.233700000000226282e+00 9.714714124667138406e-02
5.793799999999919237e+00 -1.233700000000226282e+00 9.049933564274012521e-02
5.950000000000272848e+00 -1.233700000000226282e+00 9.550456286985442578e-02
6.106299999999919237e+00 -1.233700000000226282e+00 1.092206639792841633e-01
6.262500000000272848e+00 -1.233700000000226282e+00 9.321155902596069132e-02
6.418799999999919237e+00 -1.233700000000226282e+00 8.326208195927052580e-02
6.536000000000058208e+00 -1.233700000000226282e+00 8.715066077708699677e-02
6.692199999999957072e+00 -1.233700000000226282e+00 8.989972466527872130e-02
6.848500000000058208e+00 -1.233700000000226282e+00 9.593140458262357229e-02
7.004699999999957072e+00 -1.233700000000226282e+00 8.872209886844242832e-02
7.161000000000058208e+00 -1.233700000000226282e+00 8.323159326550130799e-02
7.317199999999957072e+00 -1.233700000000226282e+00 9.975265420169966701e-02
7.434400000000096043e+00 -1.233700000000226282e+00 9.533433432964291687e-02
7.590700000000197178e+00 -1.233700000000226282e+00 9.143813333838414492e-02
7.746900000000096043e+00 -1.233700000000226282e+00 9.308325243968187945e-02
7.903200000000197178e+00 -1.233700000000226282e+00 8.094875231953065076e-02
8.059400000000096043e+00 -1.233700000000226282e+00 7.873959238350226875e-02
8.215700000000197178e+00 -1.233700000000226282e+00 7.762675506092558964e-02
8.332800000000133878e+00 -1.233700000000226282e+00 9.630743180577733265e-02
8.489100000000235013e+00 -1.233700000000226282e+00 9.965102522246890859e-02
8.645399999999881402e+00 -1.233700000000226282e+00 8.369527548324158517e-02
8.801600000000235013e+00 -1.233700000000226282e+00 8.198282718320348827e-02
8.957899999999881402e+00 -1.233700000000226282e+00 8.200569370353041898e-02
9.075000000000272848e+00 -1.233700000000226282e+00 8.472680962243367420e-02
9.231299999999919237e+00 -1.233700000000226282e+00 6.931223419761008142e-02
9.387500000000272848e+00 -1.233700000000226282e+00 8.970789996698068369e-02
9.543799999999919237e+00 -1.233700000000226282e+00 7.919819315228102119e-02
9.700000000000272848e+00 -1.233700000000226282e+00 8.028689359229039535e-02
9.856299999999919237e+00 -1.233700000000226282e+00 6.711577788398553901e-02
9.973500000000058208e+00 -1.233700000000226282e+00 6.599912947468770941e-02
1.012969999999995707e+01 -1.233700000000226282e+00 6.875454517408134680e-02
1.028600000000005821e+01 -1.233700000000226282e+00 7.366830631988798006e-02
1.044219999999995707e+01 -1.233700000000226282e+00 6.873421937823519234e-02
1.059850000000005821e+01 -1.233700000000226282e+00 6.708782991469708357e-02
1.075469999999995707e+01 -1.233700000000226282e+00 7.199015780034026535e-02
1.087190000000009604e+01 -1.233700000000226282e+00 5.496222233022854398e-02
1.102820000000019718e+01 -1.233700000000226282e+00 7.307250642914772665e-02
1.118440000000009604e+01 -1.233700000000226282e+00 6.483293693801488178e-02
1.134070000000019718e+01 -1.233700000000226282e+00 7.086080576863858227e-02
1.149690000000009604e+01 -1.233700000000226282e+00 6.537411125241861243e-02
1.165320000000019718e+01 -1.233700000000226282e+00 6.263393989990957700e-02
1.180940000000009604e+01 -1.233700000000226282e+00 6.537030016569746194e-02
1.192660000000023501e+01 -1.233700000000226282e+00 6.753372706107199641e-02
1.208289999999988140e+01 -1.233700000000226282e+00 5.602424516318985775e-02
1.223910000000023501e+01 -1.233700000000226282e+00 6.477322991271682040e-02
1.239539999999988140e+01 -1.233700000000226282e+00 7.301534012833042764e-02
1.255160000000023501e+01 -1.233700000000226282e+00 6.312557008693832350e-02
1.266879999999991924e+01 -1.233700000000226282e+00 5.431179686315176780e-02
1.282500000000027285e+01 -1.233700000000226282e+00 5.267302957305596001e-02
1.298129999999991924e+01 -1.233700000000226282e+00 5.922047655999685550e-02
1.313750000000027285e+01 -1.233700000000226282e+00 6.142201432258292265e-02
1.329379999999991924e+01 -1.233700000000226282e+00 6.250690367587115326e-02
1.345000000000027285e+01 -1.233700000000226282e+00 6.359687447812091554e-02
1.356719999999995707e+01 -1.233700000000226282e+00 6.357527832003437296e-02
1.372350000000005821e+01 -1.233700000000226282e+00 5.864627282734313773e-02
1.387969999999995707e+01 -1.233700000000226282e+00 6.683248710437983409e-02
1.403600000000005821e+01 -1.233700000000226282e+00 7.340661169836880384e-02
1.419219999999995707e+01 -1.233700000000226282e+00 7.173862607674416636e-02
1.434850000000005821e+01 -1.233700000000226282e+00 6.569170181251468565e-02
1.446570000000019718e+01 -1.233700000000226282e+00 6.240781542112117108e-02
1.462190000000009604e+01 -1.233700000000226282e+00 6.677405044132216083e-02
1.477820000000019718e+01 -1.233700000000226282e+00 7.551541301740680168e-02
1.493440000000009604e+01 -1.233700000000226282e+00 6.020881838301587324e-02
1.509070000000019718e+01 -1.233700000000226282e+00 7.167002651576340200e-02
1.524690000000009604e+01 -1.233700000000226282e+00 6.729235823539897465e-02
1.536410000000023501e+01 -1.233700000000226282e+00 5.249263813492138775e-02
1.552039999999988140e+01 -1.233700000000226282e+00 6.288674198574607799e-02
1.567660000000023501e+01 -1.233700000000226282e+00 6.888158139811978442e-02
1.583289999999988140e+01 -1.233700000000226282e+00 6.944054078388889328e-02
1.598910000000023501e+01 -1.233700000000226282e+00 6.777255516226425580e-02
1.614530000000013388e+01 -1.233700000000226282e+00 7.269393848151319004e-02
1.626250000000027285e+01 -1.233700000000226282e+00 6.501459873838984216e-02
1.641879999999991924e+01 -1.233700000000226282e+00 8.030467866365578744e-02
1.657500000000027285e+01 -1.233700000000226282e+00 5.734288116870880220e-02
-3.932800000000042928e+00 -7.649999999998726707e-01 2.076153009460129581e-02
-3.776499999999941792e+00 -7.649999999998726707e-01 1.402098804712197978e-02
-3.620300000000042928e+00 -7.649999999998726707e-01 1.120459496018989462e-02
-3.463999999999941792e+00 -7.649999999998726707e-01 1.904654107008243655e-02
-3.307800000000042928e+00 -7.649999999998726707e-01 2.632317598300394634e-02
-3.190599999999903957e+00 -7.649999999998726707e-01 2.744998729022485665e-02
-3.034299999999802822e+00 -7.649999999998726707e-01 3.415622955721379916e-02
-2.878099999999903957e+00 -7.649999999998726707e-01 3.862028246992437602e-02
-2.721799999999802822e+00 -7.649999999998726707e-01 3.808164888000140774e-02
-2.565599999999903957e+00 -7.649999999998726707e-01 5.150048522518121258e-02
-2.448399999999764987e+00 -7.649999999998726707e-01 8.730564497041388983e-02
-2.292199999999866122e+00 -7.649999999998726707e-01 1.035345225913238409e-01
-2.135899999999764987e+00 -7.649999999998726707e-01 1.297675028552605081e-01
-1.979699999999866122e+00 -7.649999999998726707e-01 1.901732273855359645e-01
-1.823399999999764987e+00 -7.649999999998726707e-01 2.528719557597051693e-01
-1.667100000000118598e+00 -7.649999999998726707e-01 3.238534459411802624e-01
-1.549999999999727152e+00 -7.649999999998726707e-01 4.362169861031752749e-01
-1.393700000000080763e+00 -7.649999999998726707e-01 6.088020482705900349e-01
-1.237499999999727152e+00 -7.649999999998726707e-01 6.976194243070613643e-01
-1.081200000000080763e+00 -7.649999999998726707e-01 8.418398383711743760e-01
-9.249999999997271516e-01 -7.649999999998726707e-01 8.968236568594895042e-01
-7.687000000000807631e-01 -7.649999999998726707e-01 9.632877389141578650e-01
-6.514999999999417923e-01 -7.649999999998726707e-01 9.471998715019306347e-01
-4.953000000000429281e-01 -7.649999999998726707e-01 9.050314672946128125e-01
-3.389999999999417923e-01 -7.649999999998726707e-01 8.650442750540348058e-01
-1.828000000000429281e-01 -7.649999999998726707e-01 8.190139696359486354e-01
-2.649999999994179234e-02 -7.649999999998726707e-01 8.169979047604586375e-01
1.296999999999570719e-01 -7.649999999998726707e-01 7.844410612638887947e-01
2.860000000000582077e-01 -7.649999999998726707e-01 8.324480503280129451e-01
4.032000000001971785e-01 -7.649999999998726707e-01 8.473163699894713519e-01
5.594000000000960426e-01 -7.649999999998726707e-01 8.294029920378117593e-01
7.157000000001971785e-01 -7.649999999998726707e-01 8.220221874211787183e-01
8.719000000000960426e-01 -7.649999999998726707e-01 8.286268007089369059e-01
1.028200000000197178e+00 -7.649999999998726707e-01 6.972078269411767781e-01
1.145399999999881402e+00 -7.649999999998726707e-01 6.909042895043896459e-01
1.301600000000235013e+00 -7.649999999998726707e-01 6.057709639650329381e-01
1.457800000000133878e+00 -7.649999999998726707e-01 5.423316144047197751e-01
1.614100000000235013e+00 -7.649999999998726707e-01 4.921281690269709297e-01
1.770399999999881402e+00 -7.649999999998726707e-01 4.102863520524501206e-01
1.926600000000235013e+00 -7.649999999998726707e-01 3.961218130721647079e-01
2.043799999999919237e+00 -7.649999999998726707e-01 3.622056819783835424e-01
2.200000000000272848e+00 -7.649999999998726707e-01 3.514050622106358324e-01
2.356299999999919237e+00 -7.649999999998726707e-01 3.398168178538498729e-01
2.512500000000272848e+00 -7.649999999998726707e-01 3.236247807379110664e-01
2.668799999999919237e+00 -7.649999999998726707e-01 3.301328464954000896e-01
2.825000000000272848e+00 -7.649999999998726707e-01 3.072815705153664756e-01
2.942199999999957072e+00 -7.649999999998726707e-01 3.143752732656726612e-01
3.098500000000058208e+00 -7.649999999998726707e-01 2.920956602938121205e-01
3.254699999999957072e+00 -7.649999999998726707e-01 2.948561574421672549e-01
3.411000000000058208e+00 -7.649999999998726707e-01 2.613859234947610299e-01
3.567199999999957072e+00 -7.649999999998726707e-01 2.529723143766955396e-01
3.684400000000096043e+00 -7.649999999998726707e-01 2.340248615613630401e-01
3.840700000000197178e+00 -7.649999999998726707e-01 2.183752691220683662e-01
3.996900000000096043e+00 -7.649999999998726707e-01 1.923607911634777901e-01
4.153200000000197178e+00 -7.649999999998726707e-01 1.539450370142552982e-01
4.309400000000096043e+00 -7.649999999998726707e-01 1.627727842226860955e-01
4.465700000000197178e+00 -7.649999999998726707e-01 1.422361082446328417e-01
4.621900000000096043e+00 -7.649999999998726707e-01 1.327236357886348583e-01
4.739100000000235013e+00 -7.649999999998726707e-01 1.372181773951146599e-01
4.895300000000133878e+00 -7.649999999998726707e-01 1.405071452354697270e-01
5.051600000000235013e+00 -7.649999999998726707e-01 1.204836956025317485e-01
5.207899999999881402e+00 -7.649999999998726707e-01 1.182605616818591387e-01
5.364100000000235013e+00 -7.649999999998726707e-01 1.260402600419728569e-01
5.520300000000133878e+00 -7.649999999998726707e-01 1.209969219476470098e-01
5.637500000000272848e+00 -7.649999999998726707e-01 1.232251373172811443e-01
5.793799999999919237e+00 -7.649999999998726707e-01 1.071131330224865397e-01
5.950000000000272848e+00 -7.649999999998726707e-01 1.054387955896599754e-01
6.106299999999919237e+00 -7.649999999998726707e-01 1.087506299503419593e-01
6.262500000000272848e+00 -7.649999999998726707e-01 9.487192247414302781e-02
6.418799999999919237e+00 -7.649999999998726707e-01 9.988604223694001749e-02
6.536000000000058208e+00 -7.649999999998726707e-01 1.136631207339082184e-01
6.692199999999957072e+00 -7.649999999998726707e-01 1.120345163417354739e-01
6.848500000000058208e+00 -7.649999999998726707e-01 1.058732594758714229e-01
7.004699999999957072e+00 -7.649999999998726707e-01 1.003471837301995462e-01
7.161000000000058208e+00 -7.649999999998726707e-01 9.536101193669099807e-02
7.317199999999957072e+00 -7.649999999998726707e-01 1.118973172197739729e-01
7.434400000000096043e+00 -7.649999999998726707e-01 1.074929713323614644e-01
7.590700000000197178e+00 -7.649999999998726707e-01 9.858519130278645126e-02
7.746900000000096043e+00 -7.649999999998726707e-01 1.135627621169178481e-01
7.903200000000197178e+00 -7.649999999998726707e-01 1.013469588133820154e-01
8.059400000000096043e+00 -7.649999999998726707e-01 1.168314041614267607e-01
8.215700000000197178e+00 -7.649999999998726707e-01 1.007740254429686788e-01
8.332800000000133878e+00 -7.649999999998726707e-01 1.146451107457253094e-01
8.489100000000235013e+00 -7.649999999998726707e-01 9.632648723938309898e-02
8.645399999999881402e+00 -7.649999999998726707e-01 9.577769075153706735e-02
8.801600000000235013e+00 -7.649999999998726707e-01 1.062823161172751774e-01
8.957899999999881402e+00 -7.649999999998726707e-01 8.858235902200015111e-02
9.075000000000272848e+00 -7.649999999998726707e-01 9.412240875231625559e-02
9.231299999999919237e+00 -7.649999999998726707e-01 9.405380919133550510e-02
9.387500000000272848e+00 -7.649999999998726707e-01 8.742505902101001258e-02
9.543799999999919237e+00 -7.649999999998726707e-01 8.797639623333682046e-02
9.700000000000272848e+00 -7.649999999998726707e-01 1.045457309346697894e-01
9.856299999999919237e+00 -7.649999999998726707e-01 9.738215826114247908e-02
9.973500000000058208e+00 -7.649999999998726707e-01 1.017763412506319243e-01
1.012969999999995707e+01 -7.649999999998726707e-01 9.124503827784573307e-02
1.028600000000005821e+01 -7.649999999998726707e-01 9.070513432568239054e-02
1.044219999999995707e+01 -7.649999999998726707e-01 8.901809327045197284e-02
1.059850000000005821e+01 -7.649999999998726707e-01 8.347804354013586836e-02
1.075469999999995707e+01 -7.649999999998726707e-01 8.400778459437614754e-02
1.087190000000009604e+01 -7.649999999998726707e-01 7.848806065990616976e-02
1.102820000000019718e+01 -7.649999999998726707e-01 7.241064770190747124e-02
1.118440000000009604e+01 -7.649999999998726707e-01 7.901399062742528456e-02
1.134070000000019718e+01 -7.649999999998726707e-01 8.670730435519286017e-02
1.149690000000009604e+01 -7.649999999998726707e-01 7.560052728751257001e-02
1.165320000000019718e+01 -7.649999999998726707e-01 7.778809106545440943e-02
1.180940000000009604e+01 -7.649999999998726707e-01 7.007826262856182986e-02
1.192660000000023501e+01 -7.649999999998726707e-01 8.273615199175141099e-02
1.208289999999988140e+01 -7.649999999998726707e-01 6.451153529119764418e-02
1.223910000000023501e+01 -7.649999999998726707e-01 5.955966327817947825e-02
1.239539999999988140e+01 -7.649999999998726707e-01 7.498440160092616213e-02
1.255160000000023501e+01 -7.649999999998726707e-01 7.110598568103275452e-02
1.266879999999991924e+01 -7.649999999998726707e-01 7.717450610334876393e-02
1.282500000000027285e+01 -7.649999999998726707e-01 6.775858117762001420e-02
1.298129999999991924e+01 -7.649999999998726707e-01 6.227823847260197110e-02
1.313750000000027285e+01 -7.649999999998726707e-01 7.492088348890693639e-02
1.329379999999991924e+01 -7.649999999998726707e-01 7.159634550582112678e-02
1.345000000000027285e+01 -7.649999999998726707e-01 7.712623233821415403e-02
1.356719999999995707e+01 -7.649999999998726707e-01 7.926171126430023306e-02
1.372350000000005821e+01 -7.649999999998726707e-01 8.094240050832871014e-02
1.387969999999995707e+01 -7.649999999998726707e-01 6.881933364834094680e-02
1.403600000000005821e+01 -7.649999999998726707e-01 6.548971421629358469e-02
1.419219999999995707e+01 -7.649999999998726707e-01 7.813871104380047672e-02
1.434850000000005821e+01 -7.649999999998726707e-01 7.537821389544530071e-02
1.446570000000019718e+01 -7.649999999998726707e-01 7.093956822754240998e-02
1.462190000000009604e+01 -7.649999999998726707e-01 7.316016142373424347e-02
1.477820000000019718e+01 -7.649999999998726707e-01 7.310172476067655634e-02
1.493440000000009604e+01 -7.649999999998726707e-01 7.530707360998377398e-02
1.509070000000019718e+01 -7.649999999998726707e-01 7.308902113827271674e-02
1.524690000000009604e+01 -7.649999999998726707e-01 7.908894199960796179e-02
1.536410000000023501e+01 -7.649999999998726707e-01 8.352123585630893965e-02
1.552039999999988140e+01 -7.649999999998726707e-01 8.952623816660570943e-02
1.567660000000023501e+01 -7.649999999998726707e-01 8.017383135289618545e-02
1.583289999999988140e+01 -7.649999999998726707e-01 7.031073891855216251e-02
1.598910000000023501e+01 -7.649999999998726707e-01 7.410277020609941367e-02
1.614530000000013388e+01 -7.649999999998726707e-01 8.509394430990474545e-02
1.626250000000027285e+01 -7.649999999998726707e-01 7.627381927491626301e-02
1.641879999999991924e+01 -7.649999999998726707e-01 7.244875856911901779e-02
1.657500000000027285e+01 -7.649999999998726707e-01 8.011158360311734783e-02
-3.932800000000042928e+00 -2.962999999999738066e-01 7.328719764777267588e-03
-3.776499999999941792e+00 -2.962999999999738066e-01 1.409339869482388770e-02
-3.620300000000042928e+00 -2.962999999999738066e-01 1.296150593864143878e-02
-3.463999999999941792e+00 -2.962999999999738066e-01 1.014257212722858431e-02
-3.307800000000042928e+00 -2.962999999999738066e-01 1.859683283698637668e-02
-3.190599999999903957e+00 -2.962999999999738066e-01 1.858921066354407223e-02
-3.034299999999802822e+00 -2.962999999999738066e-01 1.295642448967990190e-02
-2.878099999999903957e+00 -2.962999999999738066e-01 2.647688981409045128e-02
-2.721799999999802822e+00 -2.962999999999738066e-01 2.026354809637063645e-02
-2.565599999999903957e+00 -2.962999999999738066e-01 3.320853932588707647e-02
-2.448399999999764987e+00 -2.962999999999738066e-01 4.559076008291325366e-02
-2.292199999999866122e+00 -2.962999999999738066e-01 4.614590838196121897e-02
-2.135899999999764987e+00 -2.962999999999738066e-01 6.360068556484207991e-02
-1.979699999999866122e+00 -2.962999999999738066e-01 8.887200161280778277e-02
-1.823399999999764987e+00 -2.962999999999738066e-01 1.226572853958293463e-01
-1.667100000000118598e+00 -2.962999999999738066e-01 1.428509635689788337e-01
-1.549999999999727152e+00 -2.962999999999738066e-01 1.951263697607945047e-01
-1.393700000000080763e+00 -2.962999999999738066e-01 2.879301425075918019e-01
-1.237499999999727152e+00 -2.962999999999738066e-01 3.480106543043288703e-01
-1.081200000000080763e+00 -2.962999999999738066e-01 5.186838212999651532e-01
-9.249999999997271516e-01 -2.962999999999738066e-01 6.120313090856470684e-01
-7.687000000000807631e-01 -2.962999999999738066e-01 7.507408917509729163e-01
-6.514999999999417923e-01 -2.962999999999738066e-01 9.304933376786360677e-01
-4.953000000000429281e-01 -2.962999999999738066e-01 9.970933484930255553e-01
-3.389999999999417923e-01 -2.962999999999738066e-01 1.048366438877178064e+00
-1.828000000000429281e-01 -2.962999999999738066e-01 1.068030375996087189e+00
-2.649999999994179234e-02 -2.962999999999738066e-01 9.865086903061432988e-01
1.296999999999570719e-01 -2.962999999999738066e-01 9.336539989327123923e-01
2.860000000000582077e-01 -2.962999999999738066e-01 8.343662973109933212e-01
4.032000000001971785e-01 -2.962999999999738066e-01 8.878879288606260634e-01
5.594000000000960426e-01 -2.962999999999738066e-01 8.852798751811170597e-01
7.157000000001971785e-01 -2.962999999999738066e-01 8.977306954991238763e-01
8.719000000000960426e-01 -2.962999999999738066e-01 8.513205517711627257e-01
1.028200000000197178e+00 -2.962999999999738066e-01 9.256646908029352305e-01
1.145399999999881402e+00 -2.962999999999738066e-01 8.959496476381051400e-01
1.301600000000235013e+00 -2.962999999999738066e-01 8.873531063574242594e-01
1.457800000000133878e+00 -2.962999999999738066e-01 7.765305155930153358e-01
1.614100000000235013e+00 -2.962999999999738066e-01 7.443065070034261543e-01
1.770399999999881402e+00 -2.962999999999738066e-01 6.156048380678481591e-01
1.926600000000235013e+00 -2.962999999999738066e-01 6.057214198376579262e-01
2.043799999999919237e+00 -2.962999999999738066e-01 5.104493332577938469e-01
2.200000000000272848e+00 -2.962999999999738066e-01 4.723905508981194323e-01
2.356299999999919237e+00 -2.962999999999738066e-01 3.966528244886453614e-01
2.512500000000272848e+00 -2.962999999999738066e-01 3.719366567397275891e-01
2.668799999999919237e+00 -2.962999999999738066e-01 3.656521747365462649e-01
2.825000000000272848e+00 -2.962999999999738066e-01 3.656940966904789203e-01
2.942199999999957072e+00 -2.962999999999738066e-01 3.649699902134598273e-01
3.098500000000058208e+00 -2.962999999999738066e-01 3.447585269689449894e-01
3.254699999999957072e+00 -2.962999999999738066e-01 3.402538224645420550e-01
3.411000000000058208e+00 -2.962999999999738066e-01 3.240503520884398525e-01
3.567199999999957072e+00 -2.962999999999738066e-01 3.155592508737108948e-01
3.684400000000096043e+00 -2.962999999999738066e-01 3.177455442894123183e-01
3.840700000000197178e+00 -2.962999999999738066e-01 3.054077862107996144e-01
3.996900000000096043e+00 -2.962999999999738066e-01 2.606249765127707785e-01
4.153200000000197178e+00 -2.962999999999738066e-01 2.578339906706463847e-01
4.309400000000096043e+00 -2.962999999999738066e-01 2.201995092992602709e-01
4.465700000000197178e+00 -2.962999999999738066e-01 2.191374864662989641e-01
4.621900000000096043e+00 -2.962999999999738066e-01 1.871802539471904558e-01
4.739100000000235013e+00 -2.962999999999738066e-01 1.659054975074738814e-01
4.895300000000133878e+00 -2.962999999999738066e-01 1.670310384524544001e-01
5.051600000000235013e+00 -2.962999999999738066e-01 1.395746993510276202e-01
5.207899999999881402e+00 -2.962999999999738066e-01 1.462923748781800315e-01
5.364100000000235013e+00 -2.962999999999738066e-01 1.507246687348809955e-01
5.520300000000133878e+00 -2.962999999999738066e-01 1.483973651104968927e-01
5.637500000000272848e+00 -2.962999999999738066e-01 1.289023861695587914e-01
5.793799999999919237e+00 -2.962999999999738066e-01 1.249972926426173025e-01
5.950000000000272848e+00 -2.962999999999738066e-01 1.188106285319455724e-01
6.106299999999919237e+00 -2.962999999999738066e-01 1.160171019653403884e-01
6.262500000000272848e+00 -2.962999999999738066e-01 1.137977791313889431e-01
6.418799999999919237e+00 -2.962999999999738066e-01 1.120751679334277828e-01
6.536000000000058208e+00 -2.962999999999738066e-01 1.176545988931958220e-01
6.692199999999957072e+00 -2.962999999999738066e-01 1.098507636505148127e-01
6.848500000000058208e+00 -2.962999999999738066e-01 1.137545868152158718e-01
7.004699999999957072e+00 -2.962999999999738066e-01 1.109458159017260998e-01
7.161000000000058208e+00 -2.962999999999738066e-01 1.125795017428603689e-01
7.317199999999957072e+00 -2.962999999999738066e-01 1.159446913176384875e-01
7.434400000000096043e+00 -2.962999999999738066e-01 9.972724695689198782e-02
7.590700000000197178e+00 -2.962999999999738066e-01 1.052876224830542468e-01
7.746900000000096043e+00 -2.962999999999738066e-01 9.526446440642179214e-02
7.903200000000197178e+00 -2.962999999999738066e-01 1.086223233640631336e-01
8.059400000000096043e+00 -2.962999999999738066e-01 9.579547582290244556e-02
8.215700000000197178e+00 -2.962999999999738066e-01 1.158100329201577489e-01
8.332800000000133878e+00 -2.962999999999738066e-01 1.102166279757454959e-01
8.489100000000235013e+00 -2.962999999999738066e-01 1.079706275347459693e-01
8.645399999999881402e+00 -2.962999999999738066e-01 1.179709190910515210e-01
8.801600000000235013e+00 -2.962999999999738066e-01 1.035065746220353855e-01
8.957899999999881402e+00 -2.962999999999738066e-01 1.079198130451306109e-01
9.075000000000272848e+00 -2.962999999999738066e-01 1.222482287544255919e-01
9.231299999999919237e+00 -2.962999999999738066e-01 1.105863033876973295e-01
9.387500000000272848e+00 -2.962999999999738066e-01 1.060981135924194546e-01
9.543799999999919237e+00 -2.962999999999738066e-01 1.066507211669866367e-01
9.700000000000272848e+00 -2.962999999999738066e-01 1.110728521257645374e-01
9.856299999999919237e+00 -2.962999999999738066e-01 1.016454939398723362e-01
9.973500000000058208e+00 -2.962999999999738066e-01 9.941727857023820170e-02
1.012969999999995707e+01 -2.962999999999738066e-01 1.127471895585911016e-01
1.028600000000005821e+01 -2.962999999999738066e-01 9.496974036665262187e-02
1.044219999999995707e+01 -2.962999999999738066e-01 9.606225189338314652e-02
1.059850000000005821e+01 -2.962999999999738066e-01 9.158803608274951324e-02
1.075469999999995707e+01 -2.962999999999738066e-01 1.010192053553628649e-01
1.087190000000009604e+01 -2.962999999999738066e-01 9.824600458460383545e-02
1.102820000000019718e+01 -2.962999999999738066e-01 8.270820402246295555e-02
1.118440000000009604e+01 -2.962999999999738066e-01 8.438381181752990789e-02
1.134070000000019718e+01 -2.962999999999738066e-01 8.711254990987546409e-02
1.149690000000009604e+01 -2.962999999999738066e-01 8.156995945507858337e-02
1.165320000000019718e+01 -2.962999999999738066e-01 9.322553301060491904e-02
1.180940000000009604e+01 -2.962999999999738066e-01 8.987558778271141635e-02
1.192660000000023501e+01 -2.962999999999738066e-01 9.318869250563377449e-02
1.208289999999988140e+01 -2.962999999999738066e-01 6.988008611906187939e-02
1.223910000000023501e+01 -2.962999999999738066e-01 8.652310183033712354e-02
1.239539999999988140e+01 -2.962999999999738066e-01 8.150517098081898337e-02
1.255160000000023501e+01 -2.962999999999738066e-01 8.037073750015576168e-02
1.266879999999991924e+01 -2.962999999999738066e-01 8.980190677276911337e-02
1.282500000000027285e+01 -2.962999999999738066e-01 7.924392619293485485e-02
1.298129999999991924e+01 -2.962999999999738066e-01 8.201966768817464670e-02
1.313750000000027285e+01 -2.962999999999738066e-01 8.143530105759784476e-02
1.329379999999991924e+01 -2.962999999999738066e-01 8.860268481784629169e-02
1.345000000000027285e+01 -2.962999999999738066e-01 8.028054178108848249e-02
1.356719999999995707e+01 -2.962999999999738066e-01 6.643867480986068164e-02
1.372350000000005821e+01 -2.962999999999738066e-01 7.138546537391732283e-02
1.387969999999995707e+01 -2.962999999999738066e-01 7.361749183027260779e-02
1.403600000000005821e+01 -2.962999999999738066e-01 7.249195088529208908e-02
1.419219999999995707e+01 -2.962999999999738066e-01 8.405986944623189405e-02
1.434850000000005821e+01 -2.962999999999738066e-01 8.074041291210760918e-02
1.446570000000019718e+01 -2.962999999999738066e-01 8.348185462685701885e-02
1.462190000000009604e+01 -2.962999999999738066e-01 8.011412432759812408e-02
1.477820000000019718e+01 -2.962999999999738066e-01 8.290511016972253178e-02
1.493440000000009604e+01 -2.962999999999738066e-01 7.957549073767515579e-02
1.509070000000019718e+01 -2.962999999999738066e-01 9.724114805245982762e-02
1.524690000000009604e+01 -2.962999999999738066e-01 7.787066461107937376e-02
1.536410000000023501e+01 -2.962999999999738066e-01 8.393791467115499505e-02
1.552039999999988140e+01 -2.962999999999738066e-01 8.504948163149129992e-02
1.567660000000023501e+01 -2.962999999999738066e-01 7.783509446834861734e-02
1.583289999999988140e+01 -2.962999999999738066e-01 7.509619347807998391e-02
1.598910000000023501e+01 -2.962999999999738066e-01 8.943604244753843024e-02
1.614530000000013388e+01 -2.962999999999738066e-01 8.609244903084684042e-02
1.626250000000027285e+01 -2.962999999999738066e-01 9.325475134213374873e-02
1.641879999999991924e+01 -2.962999999999738066e-01 8.163601829157857148e-02
1.657500000000027285e+01 -2.962999999999738066e-01 9.540293389062368123e-02
-3.932800000000042928e+00 1.725000000001273293e-01 8.502534474892400537e-03
-3.776499999999941792e+00 1.725000000001273293e-01 1.076123853829575802e-02
-3.620300000000042928e+00 1.725000000001273293e-01 1.246352394041077769e-02
-3.463999999999941792e+00 1.725000000001273293e-01 9.629345782113310839e-03
-3.307800000000042928e+00 1.725000000001273293e-01 1.472603909053528913e-02
-3.190599999999903957e+00 1.725000000001273293e-01 1.359414633435284021e-02
-3.034299999999802822e+00 1.725000000001273293e-01 1.528245775182363216e-02
-2.878099999999903957e+00 1.725000000001273293e-01 1.301867223945873432e-02
-2.721799999999802822e+00 1.725000000001273293e-01 2.207000320219716996e-02
-2.565599999999903957e+00 1.725000000001273293e-01 2.206873283995678531e-02
-2.448399999999764987e+00 1.725000000001273293e-01 2.829223745559967390e-02
-2.292199999999866122e+00 1.725000000001273293e-01 3.393391616514653680e-02
-2.135899999999764987e+00 1.725000000001273293e-01 3.845386501643403149e-02
-1.979699999999866122e+00 1.725000000001273293e-01 4.241485448195240343e-02
-1.823399999999764987e+00 1.725000000001273293e-01 6.389413924237084819e-02
-1.667100000000118598e+00 1.725000000001273293e-01 7.292260368478237220e-02
-1.549999999999727152e+00 1.725000000001273293e-01 8.705792433353894133e-02
-1.393700000000080763e+00 1.725000000001273293e-01 1.192057111887050852e-01
-1.237499999999727152e+00 1.725000000001273293e-01 1.626978328505034321e-01
-1.081200000000080763e+00 1.725000000001273293e-01 1.971360828250825203e-01
-9.249999999997271516e-01 1.725000000001273293e-01 2.648527420487698514e-01
-7.687000000000807631e-01 1.725000000001273293e-01 3.794559308405625053e-01
-6.514999999999417923e-01 1.725000000001273293e-01 5.025845206275744159e-01
-4.953000000000429281e-01 1.725000000001273293e-01 6.458597851848416616e-01
-3.389999999999417923e-01 1.725000000001273293e-01 7.653106762859409606e-01
-1.828000000000429281e-01 1.725000000001273293e-01 8.745783436681192624e-01
-2.649999999994179234e-02 1.725000000001273293e-01 9.528644167318043312e-01
1.296999999999570719e-01 1.725000000001273293e-01 1.034471216691854156e+00
2.860000000000582077e-01 1.725000000001273293e-01 1.009474298887811372e+00
4.032000000001971785e-01 1.725000000001273293e-01 9.968557907540737117e-01
5.594000000000960426e-01 1.725000000001273293e-01 9.196139554519846548e-01
7.157000000001971785e-01 1.725000000001273293e-01 8.958442075721531062e-01
8.719000000000960426e-01 1.725000000001273293e-01 8.660033985455249939e-01
1.028200000000197178e+00 1.725000000001273293e-01 8.572480619847960837e-01
1.145399999999881402e+00 1.725000000001273293e-01 9.143686297614377345e-01
1.301600000000235013e+00 1.725000000001273293e-01 9.539340617382079390e-01
1.457800000000133878e+00 1.725000000001273293e-01 9.501534637108242087e-01
1.614100000000235013e+00 1.725000000001273293e-01 9.222258202182148645e-01
1.770399999999881402e+00 1.725000000001273293e-01 8.518312373917973357e-01
1.926600000000235013e+00 1.725000000001273293e-01 7.584100685961732147e-01
2.043799999999919237e+00 1.725000000001273293e-01 7.486854456460311225e-01
2.200000000000272848e+00 1.725000000001273293e-01 6.392564422593237650e-01
2.356299999999919237e+00 1.725000000001273293e-01 5.519711230847561545e-01
2.512500000000272848e+00 1.725000000001273293e-01 5.016533451053727388e-01
2.668799999999919237e+00 1.725000000001273293e-01 4.652269782245921359e-01
2.825000000000272848e+00 1.725000000001273293e-01 4.334361631589739861e-01
2.942199999999957072e+00 1.725000000001273293e-01 3.507787736261263611e-01
3.098500000000058208e+00 1.725000000001273293e-01 3.541871555170775232e-01
3.254699999999957072e+00 1.725000000001273293e-01 3.420729811927724628e-01
3.411000000000058208e+00 1.725000000001273293e-01 3.303754856833134301e-01
3.567199999999957072e+00 1.725000000001273293e-01 3.313536646084094262e-01
3.684400000000096043e+00 1.725000000001273293e-01 3.653955615639886134e-01
3.840700000000197178e+00 1.725000000001273293e-01 3.457608427766082348e-01
3.996900000000096043e+00 1.725000000001273293e-01 3.248837097181319633e-01
4.153200000000197178e+00 1.725000000001273293e-01 3.086243434034527389e-01
4.309400000000096043e+00 1.725000000001273293e-01 2.877916730233899267e-01
4.465700000000197178e+00 1.725000000001273293e-01 2.770596528166230366e-01
4.621900000000096043e+00 1.725000000001273293e-01 2.687476726777882630e-01
4.739100000000235013e+00 1.725000000001273293e-01 2.203506824058659996e-01
4.895300000000133878e+00 1.725000000001273293e-01 2.107823140112911331e-01
5.051600000000235013e+00 1.725000000001273293e-01 1.709386727038766374e-01
5.207899999999881402e+00 1.725000000001273293e-01 1.501707907980734114e-01
5.364100000000235013e+00 1.725000000001273293e-01 1.479070052857085205e-01
5.520300000000133878e+00 1.725000000001273293e-01 1.361650470978360561e-01
5.637500000000272848e+00 1.725000000001273293e-01 1.366554069226244006e-01
5.793799999999919237e+00 1.725000000001273293e-01 1.394806925452392043e-01
5.950000000000272848e+00 1.725000000001273293e-01 1.343839992368171810e-01
6.106299999999919237e+00 1.725000000001273293e-01 1.287613759608761121e-01
6.262500000000272848e+00 1.725000000001273293e-01 1.349518511582690206e-01
6.418799999999919237e+00 1.725000000001273293e-01 1.226026598194928235e-01
6.536000000000058208e+00 1.725000000001273293e-01 1.203490372050509960e-01
6.692199999999957072e+00 1.725000000001273293e-01 1.068768456457750565e-01
6.848500000000058208e+00 1.725000000001273293e-01 1.135805471882832263e-01
7.004699999999957072e+00 1.725000000001273293e-01 1.085791310478900762e-01
7.161000000000058208e+00 1.725000000001273293e-01 9.901838482675751063e-02
7.317199999999957072e+00 1.725000000001273293e-01 1.096373427941302325e-01
7.434400000000096043e+00 1.725000000001273293e-01 1.224794346821755503e-01
7.590700000000197178e+00 1.725000000001273293e-01 1.028599602416797737e-01
7.746900000000096043e+00 1.725000000001273293e-01 1.062518274235059595e-01
7.903200000000197178e+00 1.725000000001273293e-01 9.390263608472976253e-02
8.059400000000096043e+00 1.725000000001273293e-01 1.101251618944378147e-01
8.215700000000197178e+00 1.725000000001273293e-01 1.207161718925220811e-01
8.332800000000133878e+00 1.725000000001273293e-01 1.089564286332842247e-01
8.489100000000235013e+00 1.725000000001273293e-01 1.039423088704872211e-01
8.645399999999881402e+00 1.725000000001273293e-01 1.111732107427548938e-01
8.801600000000235013e+00 1.725000000001273293e-01 1.161847897810711211e-01
8.957899999999881402e+00 1.725000000001273293e-01 9.666821468204649104e-02
9.075000000000272848e+00 1.725000000001273293e-01 1.201051276548971980e-01
9.231299999999919237e+00 1.725000000001273293e-01 1.061133579393040705e-01
9.387500000000272848e+00 1.725000000001273293e-01 1.072173027261980605e-01
9.543799999999919237e+00 1.725000000001273293e-01 1.055493171045734230e-01
9.700000000000272848e+00 1.725000000001273293e-01 1.077432326937171891e-01
9.856299999999919237e+00 1.725000000001273293e-01 1.054819879058330467e-01
9.973500000000058208e+00 1.725000000001273293e-01 1.010268275288051520e-01
1.012969999999995707e+01 1.725000000001273293e-01 9.263989601778774285e-02
1.028600000000005821e+01 1.725000000001273293e-01 1.121577414790527610e-01
1.044219999999995707e+01 1.725000000001273293e-01 1.087925519042746425e-01
1.059850000000005821e+01 1.725000000001273293e-01 1.054324437784580626e-01
1.075469999999995707e+01 1.725000000001273293e-01 1.053841700133234527e-01
1.087190000000009604e+01 1.725000000001273293e-01 1.043081731957179181e-01
1.102820000000019718e+01 1.725000000001273293e-01 9.033291818924978067e-02
1.118440000000009604e+01 1.725000000001273293e-01 9.476267132146996841e-02
1.134070000000019718e+01 1.725000000001273293e-01 9.087028141693234695e-02
1.149690000000009604e+01 1.725000000001273293e-01 9.198184837726865182e-02
1.165320000000019718e+01 1.725000000001273293e-01 9.253191522735507157e-02
1.180940000000009604e+01 1.725000000001273293e-01 8.580026571555844639e-02
1.192660000000023501e+01 1.725000000001273293e-01 7.909910489753103902e-02
1.208289999999988140e+01 1.725000000001273293e-01 7.629287470852202935e-02
1.223910000000023501e+01 1.725000000001273293e-01 8.463534354112599301e-02
1.239539999999988140e+01 1.725000000001273293e-01 8.188119820397274373e-02
1.255160000000023501e+01 1.725000000001273293e-01 6.682105384421638261e-02
1.266879999999991924e+01 1.725000000001273293e-01 8.349963969822241094e-02
1.282500000000027285e+01 1.725000000001273293e-01 9.685241720690221379e-02
1.298129999999991924e+01 1.725000000001273293e-01 7.345107437678224938e-02
1.313750000000027285e+01 1.725000000001273293e-01 6.730760258228357662e-02
1.329379999999991924e+01 1.725000000001273293e-01 7.676926054866616000e-02
1.345000000000027285e+01 1.725000000001273293e-01 6.668512508449525589e-02
1.356719999999995707e+01 1.725000000001273293e-01 8.114819919127098935e-02
1.372350000000005821e+01 1.725000000001273293e-01 7.561196054767602148e-02
1.387969999999995707e+01 1.725000000001273293e-01 7.334563431083035434e-02
1.403600000000005821e+01 1.725000000001273293e-01 6.334915384124596704e-02
1.419219999999995707e+01 1.725000000001273293e-01 7.832545429313697571e-02
1.434850000000005821e+01 1.725000000001273293e-01 7.054067448406173280e-02
1.446570000000019718e+01 1.725000000001273293e-01 6.383824330379393730e-02
1.462190000000009604e+01 1.725000000001273293e-01 8.545599754841429196e-02
1.477820000000019718e+01 1.725000000001273293e-01 6.939099665651389526e-02
1.493440000000009604e+01 1.725000000001273293e-01 7.880438085776188262e-02
1.509070000000019718e+01 1.725000000001273293e-01 7.878786614863687865e-02
1.524690000000009604e+01 1.725000000001273293e-01 8.593619447527957311e-02
1.536410000000023501e+01 1.725000000001273293e-01 8.538866834967391573e-02
1.552039999999988140e+01 1.725000000001273293e-01 8.150008953185744476e-02
1.567660000000023501e+01 1.725000000001273293e-01 8.643925792247175721e-02
1.583289999999988140e+01 1.725000000001273293e-01 8.926581390732692134e-02
1.598910000000023501e+01 1.725000000001273293e-01 8.476746121412596924e-02
1.614530000000013388e+01 1.725000000001273293e-01 8.532006878869316524e-02
1.626250000000027285e+01 1.725000000001273293e-01 6.978607931327343583e-02
1.641879999999991924e+01 1.725000000001273293e-01 8.914512949449041046e-02
1.657500000000027285e+01 1.725000000001273293e-01 7.639958513671431251e-02
-3.932800000000042928e+00 6.412000000000261934e-01 1.081586411463228425e-02
-3.776499999999941792e+00 6.412000000000261934e-01 6.261615482854420399e-03
-3.620300000000042928e+00 6.412000000000261934e-01 6.257804396133267305e-03
-3.463999999999941792e+00 6.412000000000261934e-01 1.194902723305511956e-02
-3.307800000000042928e+00 6.412000000000261934e-01 1.023911965749779544e-02
-3.190599999999903957e+00 6.412000000000261934e-01 1.251306806778576704e-02
-3.034299999999802822e+00 6.412000000000261934e-01 1.308091998923756848e-02
-2.878099999999903957e+00 6.412000000000261934e-01 1.535232767504477076e-02
-2.721799999999802822e+00 6.412000000000261934e-01 1.307583854027602813e-02
-2.565599999999903957e+00 6.412000000000261934e-01 1.933237257416891425e-02
-2.448399999999764987e+00 6.412000000000261934e-01 2.558255479685987363e-02
-2.292199999999866122e+00 6.412000000000261934e-01 2.785777356938823335e-02
-2.135899999999764987e+00 6.412000000000261934e-01 3.296844086245443589e-02
-1.979699999999866122e+00 6.412000000000261934e-01 3.637428202892485640e-02
-1.823399999999764987e+00 6.412000000000261934e-01 4.147986787302952727e-02
-1.667100000000118598e+00 6.412000000000261934e-01 4.375000519659634490e-02
-1.549999999999727152e+00 6.412000000000261934e-01 5.511339543683428654e-02
-1.393700000000080763e+00 6.412000000000261934e-01 6.246371135969808891e-02
-1.237499999999727152e+00 6.412000000000261934e-01 9.143559261390338255e-02
-1.081200000000080763e+00 6.412000000000261934e-01 1.039308756103237558e-01
-9.249999999997271516e-01 6.412000000000261934e-01 1.373617283282781154e-01
-7.687000000000807631e-01 6.412000000000261934e-01 1.731402104664626906e-01
-6.514999999999417923e-01 6.412000000000261934e-01 2.281303807659797178e-01
-4.953000000000429281e-01 6.412000000000261934e-01 2.882540848788898713e-01
-3.389999999999417923e-01 6.412000000000261934e-01 3.750706403867557492e-01
-1.828000000000429281e-01 6.412000000000261934e-01 4.895137635362599715e-01
-2.649999999994179234e-02 6.412000000000261934e-01 6.085428943735515794e-01
1.296999999999570719e-01 6.412000000000261934e-01 7.178385097250185032e-01
2.860000000000582077e-01 6.412000000000261934e-01 8.535868780080084761e-01
4.032000000001971785e-01 6.412000000000261934e-01 9.070246656497757964e-01
5.594000000000960426e-01 6.412000000000261934e-01 9.903680507924309540e-01
7.157000000001971785e-01 6.412000000000261934e-01 1.008825143782974942e+00
8.719000000000960426e-01 6.412000000000261934e-01 9.429746466904123103e-01
1.028200000000197178e+00 6.412000000000261934e-01 8.811639015222717530e-01
1.145399999999881402e+00 6.412000000000261934e-01 9.126866701551687999e-01
1.301600000000235013e+00 6.412000000000261934e-01 8.455137259703658925e-01
1.457800000000133878e+00 6.412000000000261934e-01 9.117250059391979189e-01
1.614100000000235013e+00 6.412000000000261934e-01 9.216630497457245497e-01
1.770399999999881402e+00 6.412000000000261934e-01 8.450868842575968154e-01
1.926600000000235013e+00 6.412000000000261934e-01 9.099935022055539724e-01
2.043799999999919237e+00 6.412000000000261934e-01 7.960470906920400491e-01
2.200000000000272848e+00 6.412000000000261934e-01 8.009252816951160092e-01
2.356299999999919237e+00 6.412000000000261934e-01 7.930312507333676653e-01
2.512500000000272848e+00 6.412000000000261934e-01 7.142154366154422895e-01
2.668799999999919237e+00 6.412000000000261934e-01 6.084247506851959697e-01
2.825000000000272848e+00 6.412000000000261934e-01 5.274086691669249705e-01
2.942199999999957072e+00 6.412000000000261934e-01 4.610855973209391778e-01
3.098500000000058208e+00 6.412000000000261934e-01 4.018536875007788223e-01
3.254699999999957072e+00 6.412000000000261934e-01 3.615057123839317543e-01
3.411000000000058208e+00 6.412000000000261934e-01 3.483892222519634485e-01
3.567199999999957072e+00 6.412000000000261934e-01 3.275070077445255690e-01
3.684400000000096043e+00 6.412000000000261934e-01 3.224153958850651813e-01
3.840700000000197178e+00 6.412000000000261934e-01 2.923738696244562174e-01
3.996900000000096043e+00 6.412000000000261934e-01 3.137680401147689424e-01
4.153200000000197178e+00 6.412000000000261934e-01 3.199292969806329934e-01
4.309400000000096043e+00 6.412000000000261934e-01 3.091769509780199487e-01
4.465700000000197178e+00 6.412000000000261934e-01 3.188367854539024826e-01
4.621900000000096043e+00 6.412000000000261934e-01 2.685024927653940630e-01
4.739100000000235013e+00 6.412000000000261934e-01 2.476342522426004944e-01
4.895300000000133878e+00 6.412000000000261934e-01 2.356191661730454023e-01
5.051600000000235013e+00 6.412000000000261934e-01 1.961655260734289086e-01
5.207899999999881402e+00 6.412000000000261934e-01 1.950539591130925898e-01
5.364100000000235013e+00 6.412000000000261934e-01 1.577751791690140959e-01
5.520300000000133878e+00 6.412000000000261934e-01 1.482258662080450096e-01
5.637500000000272848e+00 6.412000000000261934e-01 1.453294402999686930e-01
5.793799999999919237e+00 6.412000000000261934e-01 1.425359137333635229e-01
5.950000000000272848e+00 6.412000000000261934e-01 1.306923265662603140e-01
6.106299999999919237e+00 6.412000000000261934e-01 1.261279150365593738e-01
6.262500000000272848e+00 6.412000000000261934e-01 1.086617045935150544e-01
6.418799999999919237e+00 6.412000000000261934e-01 1.171401021858401587e-01
6.536000000000058208e+00 6.412000000000261934e-01 1.007384553002379085e-01
6.692199999999957072e+00 6.412000000000261934e-01 1.131270278684660263e-01
6.848500000000058208e+00 6.412000000000261934e-01 1.164972988922056696e-01
7.004699999999957072e+00 6.412000000000261934e-01 1.058097413638522111e-01
7.161000000000058208e+00 6.412000000000261934e-01 1.142208097574369391e-01
7.317199999999957072e+00 6.412000000000261934e-01 9.677619547247916232e-02
7.434400000000096043e+00 6.412000000000261934e-01 1.012694667167185758e-01
7.590700000000197178e+00 6.412000000000261934e-01 1.034849784639488568e-01
7.746900000000096043e+00 6.412000000000261934e-01 8.938395759568266985e-02
7.903200000000197178e+00 6.412000000000261934e-01 9.338432829065296259e-02
8.059400000000096043e+00 6.412000000000261934e-01 1.062632606836694249e-01
8.215700000000197178e+00 6.412000000000261934e-01 8.656248305978904434e-02
8.332800000000133878e+00 6.412000000000261934e-01 9.611941819420045940e-02
8.489100000000235013e+00 6.412000000000261934e-01 9.723225551677713852e-02
8.645399999999881402e+00 6.412000000000261934e-01 1.056471349970830170e-01
8.801600000000235013e+00 6.412000000000261934e-01 9.158041390930719838e-02
8.957899999999881402e+00 6.412000000000261934e-01 1.213615159106373187e-01
9.075000000000272848e+00 6.412000000000261934e-01 9.722336298109444941e-02
9.231299999999919237e+00 6.412000000000261934e-01 1.005529824131417976e-01
9.387500000000272848e+00 6.412000000000261934e-01 1.095585803352263909e-01
9.543799999999919237e+00 6.412000000000261934e-01 1.045190533276217221e-01
9.700000000000272848e+00 6.412000000000261934e-01 9.268308833396080026e-02
9.856299999999919237e+00 6.412000000000261934e-01 1.011322675947570610e-01
9.973500000000058208e+00 6.412000000000261934e-01 1.140010370898504460e-01
1.012969999999995707e+01 6.412000000000261934e-01 1.117131146949182502e-01
1.028600000000005821e+01 6.412000000000261934e-01 9.934740864701706309e-02
1.044219999999995707e+01 6.412000000000261934e-01 9.881385650605563342e-02
1.059850000000005821e+01 6.412000000000261934e-01 9.429898910372967735e-02
1.075469999999995707e+01 6.412000000000261934e-01 1.032550428984393004e-01
1.087190000000009604e+01 6.412000000000261934e-01 9.987969042573810463e-02
1.102820000000019718e+01 6.412000000000261934e-01 9.201995924448018449e-02
1.118440000000009604e+01 6.412000000000261934e-01 6.953835867639848733e-02
1.134070000000019718e+01 6.412000000000261934e-01 8.860014409336552932e-02
1.149690000000009604e+01 6.412000000000261934e-01 8.918451072394233126e-02
1.165320000000019718e+01 6.412000000000261934e-01 8.467218404609715143e-02
1.180940000000009604e+01 6.412000000000261934e-01 9.586280502164280792e-02
1.192660000000023501e+01 6.412000000000261934e-01 7.288830390429200390e-02
1.208289999999988140e+01 6.412000000000261934e-01 6.669020653345679450e-02
1.223910000000023501e+01 6.412000000000261934e-01 7.734727536804102133e-02
1.239539999999988140e+01 6.412000000000261934e-01 7.729773124066603718e-02
1.255160000000023501e+01 6.412000000000261934e-01 8.340182180571280302e-02
1.266879999999991924e+01 6.412000000000261934e-01 6.604867360206270743e-02
1.282500000000027285e+01 6.412000000000261934e-01 8.392775177323193170e-02
1.298129999999991924e+01 6.412000000000261934e-01 6.993598205763879028e-02
1.313750000000027285e+01 6.412000000000261934e-01 7.550525011948373832e-02
1.329379999999991924e+01 6.412000000000261934e-01 7.886662860754070636e-02
1.345000000000027285e+01 6.412000000000261934e-01 7.492342421338769876e-02
1.356719999999995707e+01 6.412000000000261934e-01 6.315605878070754131e-02
1.372350000000005821e+01 6.412000000000261934e-01 6.541349248187053322e-02
1.387969999999995707e+01 6.412000000000261934e-01 6.373915504904395513e-02
1.403600000000005821e+01 6.412000000000261934e-01 6.424348885847654123e-02
1.419219999999995707e+01 6.412000000000261934e-01 6.814731202317762804e-02
1.434850000000005821e+01 6.412000000000261934e-01 7.595876943930093828e-02
1.446570000000019718e+01 6.412000000000261934e-01 6.478339281063988375e-02
1.462190000000009604e+01 6.412000000000261934e-01 6.532456712504362828e-02
1.477820000000019718e+01 6.412000000000261934e-01 6.308491849524602846e-02
1.493440000000009604e+01 6.412000000000261934e-01 8.538612762519313948e-02
1.509070000000019718e+01 6.412000000000261934e-01 5.690206547129543491e-02
1.524690000000009604e+01 6.412000000000261934e-01 6.468557491813030358e-02
1.536410000000023501e+01 6.412000000000261934e-01 6.749434583162007562e-02
1.552039999999988140e+01 6.412000000000261934e-01 6.132927787903486722e-02
1.567660000000023501e+01 6.412000000000261934e-01 7.079728765661937040e-02
1.583289999999988140e+01 6.412000000000261934e-01 7.579362234805098186e-02
1.598910000000023501e+01 6.412000000000261934e-01 6.130005954750603059e-02
1.614530000000013388e+01 6.412000000000261934e-01 7.135624704238847926e-02
1.626250000000027285e+01 6.412000000000261934e-01 6.907721718313897252e-02
1.641879999999991924e+01 6.412000000000261934e-01 7.630938941764701944e-02
1.657500000000027285e+01 6.412000000000261934e-01 8.021829403130964486e-02
-3.932800000000042928e+00 1.188099999999849388e+00 6.298455987825566683e-03
-3.776499999999941792e+00 1.188099999999849388e+00 8.587648744998149786e-03
-3.620300000000042928e+00 1.188099999999849388e+00 1.087557113993035084e-02
-3.463999999999941792e+00 1.188099999999849388e+00 1.087684150217073376e-02
-3.307800000000042928e+00 1.188099999999849388e+00 8.583837658276997559e-03
-3.190599999999903957e+00 1.188099999999849388e+00 1.030263776951701252e-02
-3.034299999999802822e+00 1.188099999999849388e+00 1.201889715627625817e-02
-2.878099999999903957e+00 1.188099999999849388e+00 6.865037547036982601e-03
-2.721799999999802822e+00 1.188099999999849388e+00 1.429792701552576664e-02
-2.565599999999903957e+00 1.188099999999849388e+00 2.230756094114904123e-02
-2.448399999999764987e+00 1.188099999999849388e+00 1.772282361560195002e-02
-2.292199999999866122e+00 1.188099999999849388e+00 1.201127498283395025e-02
-2.135899999999764987e+00 1.188099999999849388e+00 1.658966049717911992e-02
-1.979699999999866122e+00 1.188099999999849388e+00 2.687070210860960026e-02
-1.823399999999764987e+00 1.188099999999849388e+00 2.800894667599396898e-02
-1.667100000000118598e+00 1.188099999999849388e+00 2.514427982392727565e-02
-1.549999999999727152e+00 1.188099999999849388e+00 2.858060968416692091e-02
-1.393700000000080763e+00 1.188099999999849388e+00 4.228146644671204601e-02
-1.237499999999727152e+00 1.188099999999849388e+00 4.341335920289449146e-02
-1.081200000000080763e+00 1.188099999999849388e+00 6.798470565640843399e-02
-9.249999999997271516e-01 1.188099999999849388e+00 7.595368799033941354e-02
-7.687000000000807631e-01 1.188099999999849388e+00 9.936646408062282942e-02
-6.514999999999417923e-01 1.188099999999849388e+00 1.073913423531307199e-01
-4.953000000000429281e-01 1.188099999999849388e+00 1.244510368792520472e-01
-3.389999999999417923e-01 1.188099999999849388e+00 1.683776224272618138e-01
-1.828000000000429281e-01 1.188099999999849388e+00 2.053908966630999811e-01
-2.649999999994179234e-02 1.188099999999849388e+00 2.658982501726062098e-01
1.296999999999570719e-01 1.188099999999849388e+00 3.490955436576171356e-01
2.860000000000582077e-01 1.188099999999849388e+00 4.437299083928082366e-01
4.032000000001971785e-01 1.188099999999849388e+00 5.433720410795945810e-01
5.594000000000960426e-01 1.188099999999849388e+00 6.327585393997579022e-01
7.157000000001971785e-01 1.188099999999849388e+00 7.521636974602033954e-01
8.719000000000960426e-01 1.188099999999849388e+00 8.225849578936690332e-01
1.028200000000197178e+00 1.188099999999849388e+00 8.839218579461461944e-01
1.145399999999881402e+00 1.188099999999849388e+00 8.494277120329900566e-01
1.301600000000235013e+00 1.188099999999849388e+00 8.829030274293578895e-01
1.457800000000133878e+00 1.188099999999849388e+00 8.494366045686727595e-01
1.614100000000235013e+00 1.188099999999849388e+00 8.693965360895915540e-01
1.770399999999881402e+00 1.188099999999849388e+00 7.723179944039009204e-01
1.926600000000235013e+00 1.188099999999849388e+00 7.501616065693575974e-01
2.043799999999919237e+00 1.188099999999849388e+00 8.328723513163014402e-01
2.200000000000272848e+00 1.188099999999849388e+00 7.849619097824462877e-01
2.356299999999919237e+00 1.188099999999849388e+00 7.746033760743523677e-01
2.512500000000272848e+00 1.188099999999849388e+00 8.073050408663261512e-01
2.668799999999919237e+00 1.188099999999849388e+00 7.583617948310384937e-01
2.825000000000272848e+00 1.188099999999849388e+00 6.591325298723772486e-01
2.942199999999957072e+00 1.188099999999849388e+00 6.231749266582985447e-01
3.098500000000058208e+00 1.188099999999849388e+00 5.063994184354486672e-01
3.254699999999957072e+00 1.188099999999849388e+00 4.597186875502855541e-01
3.411000000000058208e+00 1.188099999999849388e+00 4.091138077045753385e-01
3.567199999999957072e+00 1.188099999999849388e+00 3.733010257859004088e-01
3.684400000000096043e+00 1.188099999999849388e+00 3.372684711996388751e-01
3.840700000000197178e+00 1.188099999999849388e+00 3.270484069757468859e-01
3.996900000000096043e+00 1.188099999999849388e+00 2.662450590642310710e-01
4.153200000000197178e+00 1.188099999999849388e+00 2.821195056200738183e-01
4.309400000000096043e+00 1.188099999999849388e+00 2.814246174745836382e-01
4.465700000000197178e+00 1.188099999999849388e+00 2.662526812376734275e-01
4.621900000000096043e+00 1.188099999999849388e+00 2.399726975708425525e-01
4.739100000000235013e+00 1.188099999999849388e+00 2.643509489638180554e-01
4.895300000000133878e+00 1.188099999999849388e+00 2.229079215957596727e-01
5.051600000000235013e+00 1.188099999999849388e+00 2.086519165341665927e-01
5.207899999999881402e+00 1.188099999999849388e+00 2.121022203790504934e-01
5.364100000000235013e+00 1.188099999999849388e+00 1.819743094860954147e-01
5.520300000000133878e+00 1.188099999999849388e+00 1.830414137680182740e-01
5.637500000000272848e+00 1.188099999999849388e+00 1.524167912390729240e-01
5.793799999999919237e+00 1.188099999999849388e+00 1.444300238337765663e-01
5.950000000000272848e+00 1.188099999999849388e+00 1.410470491876330834e-01
6.106299999999919237e+00 1.188099999999849388e+00 1.279928068054435875e-01
6.262500000000272848e+00 1.188099999999849388e+00 1.036374219327949875e-01
6.418799999999919237e+00 1.188099999999849388e+00 9.852167319076723939e-02
6.536000000000058208e+00 1.188099999999849388e+00 9.454925046508540210e-02
6.692199999999957072e+00 1.188099999999849388e+00 9.791189931538275826e-02
6.848500000000058208e+00 1.188099999999849388e+00 8.946780150354803618e-02
7.004699999999957072e+00 1.188099999999849388e+00 9.056666484148048757e-02
7.161000000000058208e+00 1.188099999999849388e+00 1.013063072216897065e-01
7.317199999999957072e+00 1.188099999999849388e+00 1.001185185269303501e-01
7.434400000000096043e+00 1.188099999999849388e+00 8.598954968937570775e-02
7.590700000000197178e+00 1.188099999999849388e+00 9.276693224182616659e-02
7.746900000000096043e+00 1.188099999999849388e+00 8.539247943639506622e-02
7.903200000000197178e+00 1.188099999999849388e+00 9.840607022689226713e-02
8.059400000000096043e+00 1.188099999999849388e+00 7.859731181257922916e-02
8.215700000000197178e+00 1.188099999999849388e+00 8.142767888415554378e-02
8.332800000000133878e+00 1.188099999999849388e+00 7.067152179482130703e-02
8.489100000000235013e+00 1.188099999999849388e+00 8.762577625499073930e-02
8.645399999999881402e+00 1.188099999999849388e+00 8.532387987541431573e-02
8.801600000000235013e+00 1.188099999999849388e+00 8.195106812719388234e-02
8.957899999999881402e+00 1.188099999999849388e+00 8.984509908894218466e-02
9.075000000000272848e+00 1.188099999999849388e+00 8.307533870993402680e-02
9.231299999999919237e+00 1.188099999999849388e+00 7.571994133810869276e-02
9.387500000000272848e+00 1.188099999999849388e+00 9.093125880447079645e-02
9.543799999999919237e+00 1.188099999999849388e+00 8.415133552753956137e-02
9.700000000000272848e+00 1.188099999999849388e+00 9.486557066294110108e-02
9.856299999999919237e+00 1.188099999999849388e+00 8.128793903771326657e-02
9.973500000000058208e+00 1.188099999999849388e+00 9.766798976522896025e-02
1.012969999999995707e+01 1.188099999999849388e+00 8.974855155867297873e-02
1.028600000000005821e+01 1.188099999999849388e+00 9.255478174768198840e-02
1.044219999999995707e+01 1.188099999999849388e+00 8.468996911746252965e-02
1.059850000000005821e+01 1.188099999999849388e+00 8.237663947772264073e-02
1.075469999999995707e+01 1.188099999999849388e+00 9.985047209420926106e-02
1.087190000000009604e+01 1.188099999999849388e+00 8.233471752378995756e-02
1.102820000000019718e+01 1.188099999999849388e+00 8.066419117768455771e-02
1.118440000000009604e+01 1.188099999999849388e+00 8.852011127222132736e-02
1.134070000000019718e+01 1.188099999999849388e+00 8.454641818429908806e-02
1.149690000000009604e+01 1.188099999999849388e+00 7.554082026221449475e-02
1.165320000000019718e+01 1.188099999999849388e+00 7.779190215217555993e-02
1.180940000000009604e+01 1.188099999999849388e+00 7.610232037246437986e-02
1.192660000000023501e+01 1.188099999999849388e+00 7.488277262169540371e-02
1.208289999999988140e+01 1.188099999999849388e+00 6.586828216392812130e-02
1.223910000000023501e+01 1.188099999999849388e+00 7.375215022775334639e-02
1.239539999999988140e+01 1.188099999999849388e+00 7.315762069925346722e-02
1.255160000000023501e+01 1.188099999999849388e+00 6.862750895004290919e-02
1.266879999999991924e+01 1.188099999999849388e+00 6.189458907600589588e-02
1.282500000000027285e+01 1.188099999999849388e+00 4.669216414532648129e-02
1.298129999999991924e+01 1.188099999999849388e+00 5.567108446036300728e-02
1.313750000000027285e+01 1.188099999999849388e+00 6.240273397215963247e-02
1.329379999999991924e+01 1.188099999999849388e+00 6.519499017652441442e-02
1.345000000000027285e+01 1.188099999999849388e+00 5.675343308917046858e-02
1.356719999999995707e+01 1.188099999999849388e+00 5.732001464838188537e-02
1.372350000000005821e+01 1.188099999999849388e+00 5.898037809656422187e-02
1.387969999999995707e+01 1.188099999999849388e+00 6.462713825507261645e-02
1.403600000000005821e+01 1.188099999999849388e+00 5.783451135573754176e-02
1.419219999999995707e+01 1.188099999999849388e+00 5.781926700885292592e-02
1.434850000000005821e+01 1.188099999999849388e+00 5.109523967049860865e-02
1.446570000000019718e+01 1.188099999999849388e+00 6.284354966957300670e-02
1.462190000000009604e+01 1.188099999999849388e+00 6.171546800011171174e-02
1.477820000000019718e+01 1.188099999999849388e+00 5.889780455093923672e-02
1.493440000000009604e+01 1.188099999999849388e+00 6.000810114903515347e-02
1.509070000000019718e+01 1.188099999999849388e+00 6.278638336875570769e-02
1.524690000000009604e+01 1.188099999999849388e+00 5.324215185674814610e-02
1.536410000000023501e+01 1.188099999999849388e+00 5.268065174649826793e-02
1.552039999999988140e+01 1.188099999999849388e+00 5.603948951007447360e-02
1.567660000000023501e+01 1.188099999999849388e+00 5.431814867435368760e-02
1.583289999999988140e+01 1.188099999999849388e+00 5.826770487970860807e-02
1.598910000000023501e+01 1.188099999999849388e+00 6.552782508350510349e-02
1.614530000000013388e+01 1.188099999999849388e+00 6.439720268956306004e-02
1.626250000000027285e+01 1.188099999999849388e+00 5.935894604419875153e-02
1.641879999999991924e+01 1.188099999999849388e+00 5.989630927188133169e-02
1.657500000000027285e+01 1.188099999999849388e+00 6.156556525574635730e-02
-3.932800000000042928e+00 1.656899999999950523e+00 1.323336345808368876e-02
-3.776499999999941792e+00 1.656899999999950523e+00 8.051555879555959486e-03
-3.620300000000042928e+00 1.656899999999950523e+00 1.322955237136253480e-02
-3.463999999999941792e+00 1.656899999999950523e+00 8.624489249969296070e-03
-3.307800000000042928e+00 1.656899999999950523e+00 6.900607689767744232e-03
-3.190599999999903957e+00 1.656899999999950523e+00 1.035091153465161548e-02
-3.034299999999802822e+00 1.656899999999950523e+00 1.321938947343946104e-02
-2.878099999999903957e+00 1.656899999999950523e+00 1.150058936219944608e-02
-2.721799999999802822e+00 1.656899999999950523e+00 1.149169682651675524e-02
-2.565599999999903957e+00 1.656899999999950523e+00 1.378851175713164540e-02
-2.448399999999764987e+00 1.656899999999950523e+00 1.379232284385279762e-02
-2.292199999999866122e+00 1.656899999999950523e+00 1.895380462653437764e-02
-2.135899999999764987e+00 1.656899999999950523e+00 1.436017476530459906e-02
-1.979699999999866122e+00 1.656899999999950523e+00 1.550731186837166035e-02
-1.823399999999764987e+00 1.656899999999950523e+00 1.836816763371719799e-02
-1.667100000000118598e+00 1.656899999999950523e+00 1.952292691022656720e-02
-1.549999999999727152e+00 1.656899999999950523e+00 2.698249398576341856e-02
-1.393700000000080763e+00 1.656899999999950523e+00 2.353600122760069954e-02
-1.237499999999727152e+00 1.656899999999950523e+00 3.902298730012621064e-02
-1.081200000000080763e+00 1.656899999999950523e+00 4.534176908379793092e-02
-9.249999999997271516e-01 1.656899999999950523e+00 5.336664735630581441e-02
-7.687000000000807631e-01 1.656899999999950523e+00 5.680043649206469036e-02
-6.514999999999417923e-01 1.656899999999950523e+00 6.250944440035191563e-02
-4.953000000000429281e-01 1.656899999999950523e+00 7.573137459827214424e-02
-3.389999999999417923e-01 1.656899999999950523e+00 9.692482785460412864e-02
-1.828000000000429281e-01 1.656899999999950523e+00 1.100832399405051454e-01
-2.649999999994179234e-02 1.656899999999950523e+00 1.329611935275867574e-01
1.296999999999570719e-01 1.656899999999950523e+00 1.650657880665798438e-01
2.860000000000582077e-01 1.656899999999950523e+00 1.938140855664774731e-01
4.032000000001971785e-01 1.656899999999950523e+00 2.349509556346032479e-01
5.594000000000960426e-01 1.656899999999950523e+00 3.328044182869283052e-01
7.157000000001971785e-01 1.656899999999950523e+00 4.101936156089020513e-01
8.719000000000960426e-01 1.656899999999950523e+00 4.877924227005391300e-01
1.028200000000197178e+00 1.656899999999950523e+00 5.504670141921410575e-01
1.145399999999881402e+00 1.656899999999950523e+00 6.577922977087717893e-01
1.301600000000235013e+00 1.656899999999950523e+00 6.982495239782918750e-01
1.457800000000133878e+00 1.656899999999950523e+00 7.903634900285605447e-01
1.614100000000235013e+00 1.656899999999950523e+00 7.263829661538435678e-01
1.770399999999881402e+00 1.656899999999950523e+00 7.752004463273329815e-01
1.926600000000235013e+00 1.656899999999950523e+00 7.056239767837230170e-01
2.043799999999919237e+00 1.656899999999950523e+00 7.038492807339060686e-01
2.200000000000272848e+00 1.656899999999950523e+00 6.950202631632349526e-01
2.356299999999919237e+00 1.656899999999950523e+00 7.097920352944240285e-01
2.512500000000272848e+00 1.656899999999950523e+00 7.260336165377377915e-01
2.668799999999919237e+00 1.656899999999950523e+00 7.261390566036898253e-01
2.825000000000272848e+00 1.656899999999950523e+00 7.064065199237997694e-01
2.942199999999957072e+00 1.656899999999950523e+00 6.833430934496220743e-01
3.098500000000058208e+00 1.656899999999950523e+00 6.337621255696616052e-01
3.254699999999957072e+00 1.656899999999950523e+00 5.907756080795362186e-01
3.411000000000058208e+00 1.656899999999950523e+00 5.172927746467442800e-01
3.567199999999957072e+00 1.656899999999950523e+00 4.445543734868176999e-01
3.684400000000096043e+00 1.656899999999950523e+00 4.152687127592374905e-01
3.840700000000197178e+00 1.656899999999950523e+00 3.365850163143120910e-01
3.996900000000096043e+00 1.656899999999950523e+00 2.954672016797921241e-01
4.153200000000197178e+00 1.656899999999950523e+00 2.630119871624529426e-01
4.309400000000096043e+00 1.656899999999950523e+00 2.731685332743257755e-01
4.465700000000197178e+00 1.656899999999950523e+00 2.707357895839897499e-01
4.621900000000096043e+00 1.656899999999950523e+00 2.393476793485734555e-01
4.739100000000235013e+00 1.656899999999950523e+00 2.461504691458316074e-01
4.895300000000133878e+00 1.656899999999950523e+00 2.188198959062028492e-01
5.051600000000235013e+00 1.656899999999950523e+00 2.375018430132950220e-01
5.207899999999881402e+00 1.656899999999950523e+00 2.118722848135408954e-01
5.364100000000235013e+00 1.656899999999950523e+00 2.176155925023185167e-01
5.520300000000133878e+00 1.656899999999950523e+00 1.850155566895755332e-01
5.637500000000272848e+00 1.656899999999950523e+00 1.678974255003965188e-01
5.793799999999919237e+00 1.656899999999950523e+00 1.600656422884270680e-01
5.950000000000272848e+00 1.656899999999950523e+00 1.417178004505560140e-01
6.106299999999919237e+00 1.656899999999950523e+00 1.331784254706924464e-01
6.262500000000272848e+00 1.656899999999950523e+00 1.109775749577357057e-01
6.418799999999919237e+00 1.656899999999950523e+00 9.389247318680669918e-02
6.536000000000058208e+00 1.656899999999950523e+00 1.069606895536404229e-01
6.692199999999957072e+00 1.656899999999950523e+00 9.047138767345166976e-02
6.848500000000058208e+00 1.656899999999950523e+00 8.592095012839495727e-02
7.004699999999957072e+00 1.656899999999950523e+00 7.965298283433860926e-02
7.161000000000058208e+00 1.656899999999950523e+00 8.473316143363560093e-02
7.317199999999957072e+00 1.656899999999950523e+00 7.449531213837817800e-02
7.434400000000096043e+00 1.656899999999950523e+00 7.393000094140715628e-02
7.590700000000197178e+00 1.656899999999950523e+00 7.787320533556015001e-02
7.746900000000096043e+00 1.656899999999950523e+00 7.333547141290727711e-02
7.903200000000197178e+00 1.656899999999950523e+00 7.785414990195438367e-02
8.059400000000096043e+00 1.656899999999950523e+00 7.671463497232962336e-02
8.215700000000197178e+00 1.656899999999950523e+00 6.988897865474456850e-02
8.332800000000133878e+00 1.656899999999950523e+00 8.177575813802084870e-02
8.489100000000235013e+00 1.656899999999950523e+00 6.703955614956247366e-02
8.645399999999881402e+00 1.656899999999950523e+00 7.725453892449296589e-02
8.801600000000235013e+00 1.656899999999950523e+00 6.188061509136166816e-02
8.957899999999881402e+00 1.656899999999950523e+00 6.870754177118712502e-02
9.075000000000272848e+00 1.656899999999950523e+00 7.322494989799384346e-02
9.231299999999919237e+00 1.656899999999950523e+00 8.176940632681892196e-02
9.387500000000272848e+00 1.656899999999950523e+00 8.005822838902121319e-02
9.543799999999919237e+00 1.656899999999950523e+00 8.230041774329958926e-02
9.700000000000272848e+00 1.656899999999950523e+00 7.660665418189695208e-02
9.856299999999919237e+00 1.656899999999950523e+00 7.772584331567557181e-02
9.973500000000058208e+00 1.656899999999950523e+00 7.431237997576284338e-02
1.012969999999995707e+01 1.656899999999950523e+00 6.863386076124483592e-02
1.028600000000005821e+01 1.656899999999950523e+00 8.563638898654886422e-02
1.044219999999995707e+01 1.656899999999950523e+00 7.940272147298289840e-02
1.059850000000005821e+01 1.656899999999950523e+00 7.314491707684962762e-02
1.075469999999995707e+01 1.656899999999950523e+00 8.726753410320235715e-02
1.087190000000009604e+01 1.656899999999950523e+00 7.539218788008954231e-02
1.102820000000019718e+01 1.656899999999950523e+00 8.206413036658809224e-02
1.118440000000009604e+01 1.656899999999950523e+00 6.793516152903343597e-02
1.134070000000019718e+01 1.656899999999950523e+00 6.679691696164907766e-02
1.149690000000009604e+01 1.656899999999950523e+00 7.241826987534978610e-02
1.165320000000019718e+01 1.656899999999950523e+00 6.114634571641951871e-02
1.180940000000009604e+01 1.656899999999950523e+00 6.452805000032263427e-02
1.192660000000023501e+01 1.656899999999950523e+00 6.393225010958239474e-02
1.208289999999988140e+01 1.656899999999950523e+00 7.187709556094605545e-02
1.223910000000023501e+01 1.656899999999950523e+00 5.996490883286208218e-02
1.239539999999988140e+01 1.656899999999950523e+00 6.391573540045737689e-02
1.255160000000023501e+01 1.656899999999950523e+00 5.596961958685333499e-02
1.266879999999991924e+01 1.656899999999950523e+00 5.030253363249877901e-02
1.282500000000027285e+01 1.656899999999950523e+00 5.088562990083519977e-02
1.298129999999991924e+01 1.656899999999950523e+00 5.990012035860248218e-02
1.313750000000027285e+01 1.656899999999950523e+00 5.537381969611307464e-02
1.329379999999991924e+01 1.656899999999950523e+00 6.893366624997553094e-02
1.345000000000027285e+01 1.656899999999950523e+00 5.082211178881598096e-02
1.356719999999995707e+01 1.656899999999950523e+00 5.591880509723795578e-02
1.372350000000005821e+01 1.656899999999950523e+00 5.082338215105635520e-02
1.387969999999995707e+01 1.656899999999950523e+00 4.573558137831706949e-02
1.403600000000005821e+01 1.656899999999950523e+00 5.364104560022883023e-02
1.419219999999995707e+01 1.656899999999950523e+00 5.134423066961393833e-02
1.434850000000005821e+01 1.656899999999950523e+00 4.963686381853738699e-02
1.446570000000019718e+01 1.656899999999950523e+00 4.681793000712453079e-02
1.462190000000009604e+01 1.656899999999950523e+00 4.735402287256672282e-02
1.477820000000019718e+01 1.656899999999950523e+00 4.961272693597008204e-02
1.493440000000009604e+01 1.656899999999950523e+00 4.959875295132585432e-02
1.509070000000019718e+01 1.656899999999950523e+00 4.226114065086589849e-02
1.524690000000009604e+01 1.656899999999950523e+00 5.126419784846972943e-02
1.536410000000023501e+01 1.656899999999950523e+00 5.239609060465217488e-02
1.552039999999988140e+01 1.656899999999950523e+00 4.561997841444209723e-02
1.567660000000023501e+01 1.656899999999950523e+00 4.054107017738550062e-02
1.583289999999988140e+01 1.656899999999950523e+00 4.840334208312419007e-02
1.598910000000023501e+01 1.656899999999950523e+00 4.619545250933620312e-02
1.614530000000013388e+01 1.656899999999950523e+00 5.627831761126672605e-02
1.626250000000027285e+01 1.656899999999950523e+00 5.010562748523920973e-02
1.641879999999991924e+01 1.656899999999950523e+00 4.783930124839354259e-02
1.657500000000027285e+01 1.656899999999950523e+00 5.174439477533501058e-02
-3.932800000000042928e+00 2.125599999999849388e+00 6.941259281460043611e-03
-3.776499999999941792e+00 2.125599999999849388e+00 9.249507472238393049e-03
-3.620300000000042928e+00 2.125599999999849388e+00 6.356892650883246010e-03
-3.463999999999941792e+00 2.125599999999849388e+00 1.040553711098814345e-02
-3.307800000000042928e+00 2.125599999999849388e+00 4.622848192758619544e-03
-3.190599999999903957e+00 2.125599999999849388e+00 1.213450012015123217e-02
-3.034299999999802822e+00 2.125599999999849388e+00 9.246966747757622007e-03
-2.878099999999903957e+00 2.125599999999849388e+00 5.199592649893110957e-03
-2.721799999999802822e+00 2.125599999999849388e+00 1.097338903243994315e-02
-2.565599999999903957e+00 2.125599999999849388e+00 1.212433722222815667e-02
-2.448399999999764987e+00 2.125599999999849388e+00 9.238074212074934635e-03
-2.292199999999866122e+00 2.125599999999849388e+00 1.559242613847741134e-02
-2.135899999999764987e+00 2.125599999999849388e+00 1.443512613748727455e-02
-1.979699999999866122e+00 2.125599999999849388e+00 1.616535950889074966e-02
-1.823399999999764987e+00 2.125599999999849388e+00 2.193153371799527393e-02
-1.667100000000118598e+00 2.125599999999849388e+00 1.962074480273615779e-02
-1.549999999999727152e+00 2.125599999999849388e+00 2.019875962211103299e-02
-1.393700000000080763e+00 2.125599999999849388e+00 2.538437828735991622e-02
-1.237499999999727152e+00 2.125599999999849388e+00 2.768627466693634326e-02
-1.081200000000080763e+00 2.125599999999849388e+00 2.826301912407083727e-02
-9.249999999997271516e-01 2.125599999999849388e+00 2.652389321698467306e-02
-7.687000000000807631e-01 2.125599999999849388e+00 2.998690068427238911e-02
-6.514999999999417923e-01 2.125599999999849388e+00 4.496574186064416362e-02
-4.953000000000429281e-01 2.125599999999849388e+00 4.610906787699006748e-02
-3.389999999999417923e-01 2.125599999999849388e+00 5.647268303404552603e-02
-1.828000000000429281e-01 2.125599999999849388e+00 6.682486493093753310e-02
-2.649999999994179234e-02 2.125599999999849388e+00 6.106377217079454051e-02
1.296999999999570719e-01 2.125599999999849388e+00 7.662316889102195605e-02
2.860000000000582077e-01 2.125599999999849388e+00 9.557824387979671488e-02
4.032000000001971785e-01 2.125599999999849388e+00 1.232340298529638334e-01
5.594000000000960426e-01 2.125599999999849388e+00 1.289392266745299220e-01
7.157000000001971785e-01 2.125599999999849388e+00 1.795479176069613159e-01
8.719000000000960426e-01 2.125599999999849388e+00 2.014502329934277636e-01
1.028200000000197178e+00 2.125599999999849388e+00 2.807843549054299115e-01
1.145399999999881402e+00 2.125599999999849388e+00 3.381882134616771562e-01
1.301600000000235013e+00 2.125599999999849388e+00 3.846707678373402217e-01
1.457800000000133878e+00 2.125599999999849388e+00 5.001759138198057508e-01
1.614100000000235013e+00 2.125599999999849388e+00 5.334263750996255382e-01
1.770399999999881402e+00 2.125599999999849388e+00 6.534794179026669481e-01
1.926600000000235013e+00 2.125599999999849388e+00 6.902055902721782044e-01
2.043799999999919237e+00 2.125599999999849388e+00 6.588835388732618981e-01
2.200000000000272848e+00 2.125599999999849388e+00 6.602961816845693832e-01
2.356299999999919237e+00 2.125599999999849388e+00 6.673390699452601549e-01
2.512500000000272848e+00 2.125599999999849388e+00 6.308415627790179281e-01
2.668799999999919237e+00 2.125599999999849388e+00 6.451991968198417249e-01
2.825000000000272848e+00 2.125599999999849388e+00 6.121227751669546802e-01
2.942199999999957072e+00 2.125599999999849388e+00 6.146088740713867571e-01
3.098500000000058208e+00 2.125599999999849388e+00 5.950795953499583568e-01
3.254699999999957072e+00 2.125599999999849388e+00 6.162412895502806798e-01
3.411000000000058208e+00 2.125599999999849388e+00 6.079483648450517697e-01
3.567199999999957072e+00 2.125599999999849388e+00 5.684210437354929590e-01
3.684400000000096043e+00 2.125599999999849388e+00 4.775609252164836893e-01
3.840700000000197178e+00 2.125599999999849388e+00 4.425802305652604685e-01
3.996900000000096043e+00 2.125599999999849388e+00 4.137989036471128035e-01
4.153200000000197178e+00 2.125599999999849388e+00 3.374704587958599622e-01
4.309400000000096043e+00 2.125599999999849388e+00 3.225703800783920605e-01
4.465700000000197178e+00 2.125599999999849388e+00 2.715500917800761083e-01
4.621900000000096043e+00 2.125599999999849388e+00 2.611915580719821883e-01
4.739100000000235013e+00 2.125599999999849388e+00 2.112955403564064083e-01
4.895300000000133878e+00 2.125599999999849388e+00 2.158091373964919901e-01
5.051600000000235013e+00 2.125599999999849388e+00 1.900372986258148378e-01
5.207899999999881402e+00 2.125599999999849388e+00 1.831760721654990265e-01
5.364100000000235013e+00 2.125599999999849388e+00 1.968464402342749164e-01
5.520300000000133878e+00 2.125599999999849388e+00 1.962709661393808036e-01
5.637500000000272848e+00 2.125599999999849388e+00 1.928168512077757801e-01
5.793799999999919237e+00 2.125599999999849388e+00 1.762055945525101142e-01
5.950000000000272848e+00 2.125599999999849388e+00 1.430300846448730179e-01
6.106299999999919237e+00 2.125599999999849388e+00 1.480772338259200294e-01
6.262500000000272848e+00 2.125599999999849388e+00 1.274973655316936905e-01
6.418799999999919237e+00 2.125599999999849388e+00 1.103246087661781671e-01
6.536000000000058208e+00 2.125599999999849388e+00 1.102814164500050959e-01
6.692199999999957072e+00 2.125599999999849388e+00 9.313914837825877646e-02
6.848500000000058208e+00 2.125599999999849388e+00 9.196533366814364785e-02
7.004699999999957072e+00 2.125599999999849388e+00 8.339038854554933766e-02
7.161000000000058208e+00 2.125599999999849388e+00 8.050666625987688840e-02
7.317199999999957072e+00 2.125599999999849388e+00 7.704365879258916194e-02
7.434400000000096043e+00 2.125599999999849388e+00 6.109426086456376526e-02
7.590700000000197178e+00 2.125599999999849388e+00 6.391954648717854126e-02
7.746900000000096043e+00 2.125599999999849388e+00 6.391573540045737689e-02
7.903200000000197178e+00 2.125599999999849388e+00 6.563707623617817677e-02
8.059400000000096043e+00 2.125599999999849388e+00 6.787672486597576271e-02
8.215700000000197178e+00 2.125599999999849388e+00 6.386110982412086801e-02
8.332800000000133878e+00 2.125599999999849388e+00 5.473355712695936875e-02
8.489100000000235013e+00 2.125599999999849388e+00 6.213849862615969388e-02
8.645399999999881402e+00 2.125599999999849388e+00 5.414919049638256682e-02
8.801600000000235013e+00 2.125599999999849388e+00 5.013230509228727705e-02
8.957899999999881402e+00 2.125599999999849388e+00 6.325895812217868786e-02
9.075000000000272848e+00 2.125599999999849388e+00 5.873011673520850406e-02
9.231299999999919237e+00 2.125599999999849388e+00 5.356101277908461439e-02
9.387500000000272848e+00 2.125599999999849388e+00 5.983406152210249407e-02
9.543799999999919237e+00 2.125599999999849388e+00 6.265680642023650770e-02
9.700000000000272848e+00 2.125599999999849388e+00 5.637613550377632010e-02
9.856299999999919237e+00 2.125599999999849388e+00 7.120380357354234857e-02
9.973500000000058208e+00 2.125599999999849388e+00 6.775858117762001420e-02
1.012969999999995707e+01 2.125599999999849388e+00 7.401638557375329885e-02
1.028600000000005821e+01 2.125599999999849388e+00 5.692620235386273986e-02
1.044219999999995707e+01 2.125599999999849388e+00 6.090751761522726626e-02
1.059850000000005821e+01 2.125599999999849388e+00 5.407423912419988959e-02
1.075469999999995707e+01 2.125599999999849388e+00 6.144234011842907017e-02
1.087190000000009604e+01 2.125599999999849388e+00 6.943418897268696655e-02
1.102820000000019718e+01 2.125599999999849388e+00 6.372518106439974128e-02
1.118440000000009604e+01 2.125599999999849388e+00 5.575873945494952411e-02
1.134070000000019718e+01 2.125599999999849388e+00 7.390840478332062757e-02
1.149690000000009604e+01 2.125599999999849388e+00 6.540841103290899461e-02
1.165320000000019718e+01 2.125599999999849388e+00 5.174439477533501058e-02
1.180940000000009604e+01 2.125599999999849388e+00 5.742926580105493783e-02
1.192660000000023501e+01 2.125599999999849388e+00 5.567616590932454590e-02
1.208289999999988140e+01 2.125599999999849388e+00 5.796916975321828036e-02
1.223910000000023501e+01 2.125599999999849388e+00 5.741656217865109130e-02
1.239539999999988140e+01 2.125599999999849388e+00 5.337681025422888470e-02
1.255160000000023501e+01 2.125599999999849388e+00 7.383091268665717410e-02
1.266879999999991924e+01 2.125599999999849388e+00 5.281149905725785604e-02
1.282500000000027285e+01 2.125599999999849388e+00 5.221951025323875312e-02
1.298129999999991924e+01 2.125599999999849388e+00 4.314023132121186377e-02
1.313750000000027285e+01 2.125599999999849388e+00 5.900324461689113176e-02
1.329379999999991924e+01 2.125599999999849388e+00 5.559105163921879145e-02
1.345000000000027285e+01 2.125599999999849388e+00 4.822295064498961087e-02
1.356719999999995707e+01 2.125599999999849388e+00 5.271114044026749268e-02
1.372350000000005821e+01 2.125599999999849388e+00 4.595281332142279324e-02
1.387969999999995707e+01 2.125599999999849388e+00 4.535193198172100121e-02
1.403600000000005821e+01 2.125599999999849388e+00 3.909539794782811856e-02
1.419219999999995707e+01 2.125599999999849388e+00 4.760301387168205250e-02
1.434850000000005821e+01 2.125599999999849388e+00 4.077100574289506396e-02
1.446570000000019718e+01 2.125599999999849388e+00 3.623073109576142870e-02
1.462190000000009604e+01 2.125599999999849388e+00 3.396186413443499225e-02
1.477820000000019718e+01 2.125599999999849388e+00 4.584356216874974077e-02
1.493440000000009604e+01 2.125599999999849388e+00 4.301827654613496477e-02
1.509070000000019718e+01 2.125599999999849388e+00 3.731943153577080285e-02
1.524690000000009604e+01 2.125599999999849388e+00 4.241485448195240343e-02
1.536410000000023501e+01 2.125599999999849388e+00 3.733086479593426821e-02
1.552039999999988140e+01 2.125599999999849388e+00 3.165742703037779937e-02
1.567660000000023501e+01 2.125599999999849388e+00 3.504421276324245355e-02
1.583289999999988140e+01 2.125599999999849388e+00 4.635170706490348430e-02
1.598910000000023501e+01 2.125599999999849388e+00 4.691193681291297435e-02
1.614530000000013388e+01 2.125599999999849388e+00 3.671727983382862964e-02
1.626250000000027285e+01 2.125599999999849388e+00 3.782630606968416520e-02
1.641879999999991924e+01 2.125599999999849388e+00 3.726226523495351772e-02
1.657500000000027285e+01 2.125599999999849388e+00 5.026569312752763447e-02
-3.932800000000042928e+00 2.594399999999950523e+00 6.386110982412086107e-03
-3.776499999999941792e+00 2.594399999999950523e+00 6.965396164027345093e-03
-3.620300000000042928e+00 2.594399999999950523e+00 5.803014714075673160e-03
-3.463999999999941792e+00 2.594399999999950523e+00 6.962855439546576652e-03
-3.307800000000042928e+00 2.594399999999950523e+00 5.222459170220028653e-03
-3.190599999999903957e+00 2.594399999999950523e+00 6.379759171210164573e-03
-3.034299999999802822e+00 2.594399999999950523e+00 8.118885078296327051e-03
-2.878099999999903957e+00 2.594399999999950523e+00 1.333753316179520435e-02
-2.721799999999802822e+00 2.594399999999950523e+00 1.275189616897802296e-02
-2.565599999999903957e+00 2.594399999999950523e+00 1.101531098637262632e-02
-2.448399999999764987e+00 2.594399999999950523e+00 9.850388811940185077e-03
-2.292199999999866122e+00 2.594399999999950523e+00 8.694359173190434678e-03
-2.135899999999764987e+00 2.594399999999950523e+00 7.533248085479146532e-03
-1.979699999999866122e+00 2.594399999999950523e+00 1.100387772620916790e-02
-1.823399999999764987e+00 2.594399999999950523e+00 1.564451099033316653e-02
-1.667100000000118598e+00 2.594399999999950523e+00 1.447450736693919014e-02
-1.549999999999727152e+00 2.594399999999950523e+00 1.795657026783267080e-02
-1.393700000000080763e+00 2.594399999999950523e+00 1.621363327402535262e-02
-1.237499999999727152e+00 2.594399999999950523e+00 1.968426291475537659e-02
-1.081200000000080763e+00 2.594399999999950523e+00 2.141830737288000219e-02
-9.249999999997271516e-01 2.594399999999950523e+00 2.547457400642720582e-02
-7.687000000000807631e-01 2.594399999999950523e+00 2.950797411964748915e-02
-6.514999999999417923e-01 2.594399999999950523e+00 3.356805183991584673e-02
-4.953000000000429281e-01 2.594399999999950523e+00 3.471137785626175060e-02
-3.389999999999417923e-01 2.594399999999950523e+00 3.817819641027062755e-02
-1.828000000000429281e-01 2.594399999999950523e+00 4.914396326926826625e-02
-2.649999999994179234e-02 2.594399999999950523e+00 5.320277062729623224e-02
1.296999999999570719e-01 2.594399999999950523e+00 4.451603362754810722e-02
2.860000000000582077e-01 2.594399999999950523e+00 6.416345603733232539e-02
4.032000000001971785e-01 2.594399999999950523e+00 6.704209687404324991e-02
5.594000000000960426e-01 2.594399999999950523e+00 7.397573398206097606e-02
7.157000000001971785e-01 2.594399999999950523e+00 8.781251950432723830e-02
8.719000000000960426e-01 2.594399999999950523e+00 9.592378240918127130e-02
1.028200000000197178e+00 2.594399999999950523e+00 1.206818721120316990e-01
1.145399999999881402e+00 2.594399999999950523e+00 1.478409464492085323e-01
1.301600000000235013e+00 2.594399999999950523e+00 1.819120617363165771e-01
1.457800000000133878e+00 2.594399999999950523e+00 2.257065296113263952e-01
1.614100000000235013e+00 2.594399999999950523e+00 2.793717120941224819e-01
1.770399999999881402e+00 2.594399999999950523e+00 3.371134870063119959e-01
1.926600000000235013e+00 2.594399999999950523e+00 4.292223716076191131e-01
2.043799999999919237e+00 2.594399999999950523e+00 4.793673803223102436e-01
2.200000000000272848e+00 2.594399999999950523e+00 5.524309942157752396e-01
2.356299999999919237e+00 2.594399999999950523e+00 5.649580362682051771e-01
2.512500000000272848e+00 2.594399999999950523e+00 5.807295834825768610e-01
2.668799999999919237e+00 2.594399999999950523e+00 6.212782758334046695e-01
2.825000000000272848e+00 2.594399999999950523e+00 5.652324345121282345e-01
2.942199999999957072e+00 2.594399999999950523e+00 5.312870850868183226e-01
3.098500000000058208e+00 2.594399999999950523e+00 5.426022015619215155e-01
3.254699999999957072e+00 2.594399999999950523e+00 5.460868051872959095e-01
3.411000000000058208e+00 2.594399999999950523e+00 5.050020199710258950e-01
3.567199999999957072e+00 2.594399999999950523e+00 5.244156957285792675e-01
3.684400000000096043e+00 2.594399999999950523e+00 5.109943186589187558e-01
3.840700000000197178e+00 2.594399999999950523e+00 4.632134540735829420e-01
3.996900000000096043e+00 2.594399999999950523e+00 4.533643356238831190e-01
4.153200000000197178e+00 2.594399999999950523e+00 4.412552427485396112e-01
4.309400000000096043e+00 2.594399999999950523e+00 3.750642885755538503e-01
4.465700000000197178e+00 2.594399999999950523e+00 3.279211458348909036e-01
4.621900000000096043e+00 2.594399999999950523e+00 3.018012278103484602e-01
4.739100000000235013e+00 2.594399999999950523e+00 2.495029550982058586e-01
4.895300000000133878e+00 2.594399999999950523e+00 2.442258703516493323e-01
5.051600000000235013e+00 2.594399999999950523e+00 2.090901915070992045e-01
5.207899999999881402e+00 2.594399999999950523e+00 1.878700606437191389e-01
5.364100000000235013e+00 2.594399999999950523e+00 1.734336641439914728e-01
5.520300000000133878e+00 2.594399999999950523e+00 1.619292636950708797e-01
5.637500000000272848e+00 2.594399999999950523e+00 1.550934444795627476e-01
5.793799999999919237e+00 2.594399999999950523e+00 1.682086642492907069e-01
5.950000000000272848e+00 2.594399999999950523e+00 1.699668455899825958e-01
6.106299999999919237e+00 2.594399999999950523e+00 1.452328927696995009e-01
6.262500000000272848e+00 2.594399999999950523e+00 1.354015593913650561e-01
6.418799999999919237e+00 2.594399999999950523e+00 1.297293919880490032e-01
6.536000000000058208e+00 2.594399999999950523e+00 1.147327657403118262e-01
6.692199999999957072e+00 2.594399999999950523e+00 1.210604400596662356e-01
6.848500000000058208e+00 2.594399999999950523e+00 1.101975725421397295e-01
7.004699999999957072e+00 2.594399999999950523e+00 8.888851632193278673e-02
7.161000000000058208e+00 2.594399999999950523e+00 7.916135264730987664e-02
7.317199999999957072e+00 2.594399999999950523e+00 6.882695582178324778e-02
7.434400000000096043e+00 2.594399999999950523e+00 6.251579621155384237e-02
7.590700000000197178e+00 2.594399999999950523e+00 6.938464484531198240e-02
7.746900000000096043e+00 2.594399999999950523e+00 5.617287754531482408e-02
7.903200000000197178e+00 2.594399999999950523e+00 6.420791871574578480e-02
8.059400000000096043e+00 2.594399999999950523e+00 6.304172617907295717e-02
8.215700000000197178e+00 2.594399999999950523e+00 5.673945910452624086e-02
8.332800000000133878e+00 2.594399999999950523e+00 6.590766339338002822e-02
8.489100000000235013e+00 2.594399999999950523e+00 4.413111386871164388e-02
8.645399999999881402e+00 2.594399999999950523e+00 4.640252155451884963e-02
8.801600000000235013e+00 2.594399999999950523e+00 5.613984812706483002e-02
8.957899999999881402e+00 2.594399999999950523e+00 5.040797369845068099e-02
9.075000000000272848e+00 2.594399999999950523e+00 4.752552177501860597e-02
9.231299999999919237e+00 2.594399999999950523e+00 3.951969893611648188e-02
9.387500000000272848e+00 2.594399999999950523e+00 5.265778522617135110e-02
9.543799999999919237e+00 2.594399999999950523e+00 4.063634734541432536e-02
9.700000000000272848e+00 2.594399999999950523e+00 4.461766260677884482e-02
9.856299999999919237e+00 2.594399999999950523e+00 4.807304790062425642e-02
9.973500000000058208e+00 2.594399999999950523e+00 5.205690388646955213e-02
1.012969999999995707e+01 2.594399999999950523e+00 5.089833352323903937e-02
1.028600000000005821e+01 2.594399999999950523e+00 4.862565547519145243e-02
1.044219999999995707e+01 2.594399999999950523e+00 4.861930366398952569e-02
1.059850000000005821e+01 2.594399999999950523e+00 5.429655251626715196e-02
1.075469999999995707e+01 2.594399999999950523e+00 5.258410421622906200e-02
1.087190000000009604e+01 2.594399999999950523e+00 5.028983001009493942e-02
1.102820000000019718e+01 2.594399999999950523e+00 6.000937151127554159e-02
1.118440000000009604e+01 2.594399999999950523e+00 5.428893034282484403e-02
1.134070000000019718e+01 2.594399999999950523e+00 5.482502320826703607e-02
1.149690000000009604e+01 2.594399999999950523e+00 5.198195251428688185e-02
1.165320000000019718e+01 2.594399999999950523e+00 4.450078928066349138e-02
1.180940000000009604e+01 2.594399999999950523e+00 4.963178236957584838e-02
1.192660000000023501e+01 2.594399999999950523e+00 3.537196622126161788e-02
1.208289999999988140e+01 2.594399999999950523e+00 4.846558983290302769e-02
1.223910000000023501e+01 2.594399999999950523e+00 5.188540498401766898e-02
1.239539999999988140e+01 2.594399999999950523e+00 5.472212386679590340e-02
1.255160000000023501e+01 2.594399999999950523e+00 5.697574648123773094e-02
1.266879999999991924e+01 2.594399999999950523e+00 4.390753011440400033e-02
1.282500000000027285e+01 2.594399999999950523e+00 4.501401562577876658e-02
1.298129999999991924e+01 2.594399999999950523e+00 4.043944119815474914e-02
1.313750000000027285e+01 2.594399999999950523e+00 3.931517061541460467e-02
1.329379999999991924e+01 2.594399999999950523e+00 3.984999311861642246e-02
1.345000000000027285e+01 2.594399999999950523e+00 3.757223362160729691e-02
1.356719999999995707e+01 2.594399999999950523e+00 2.959435875199362478e-02
1.372350000000005821e+01 2.594399999999950523e+00 3.757350398384767115e-02
1.387969999999995707e+01 2.594399999999950523e+00 3.871555963795319383e-02
1.403600000000005821e+01 2.594399999999950523e+00 3.697008191966511675e-02
1.419219999999995707e+01 2.594399999999950523e+00 3.582802626555959408e-02
1.434850000000005821e+01 2.594399999999950523e+00 3.980298971572219374e-02
1.446570000000019718e+01 2.594399999999950523e+00 3.864314899025129285e-02
1.462190000000009604e+01 2.594399999999950523e+00 3.069449245216646430e-02
1.477820000000019718e+01 2.594399999999950523e+00 2.955116643582055697e-02
1.493440000000009604e+01 2.594399999999950523e+00 3.806132308415526022e-02
1.509070000000019718e+01 2.594399999999950523e+00 4.032383823427977687e-02
1.524690000000009604e+01 2.594399999999950523e+00 2.611610693782129983e-02
1.536410000000023501e+01 2.594399999999950523e+00 3.463896720855984962e-02
1.552039999999988140e+01 2.594399999999950523e+00 3.463134503511754170e-02
1.567660000000023501e+01 2.594399999999950523e+00 3.632854898827102275e-02
1.583289999999988140e+01 2.594399999999950523e+00 4.200833856502941138e-02
1.598910000000023501e+01 2.594399999999950523e+00 3.292778927076213391e-02
1.614530000000013388e+01 2.594399999999950523e+00 3.007074459213775544e-02
1.626250000000027285e+01 2.594399999999950523e+00 3.630314174346333661e-02
1.641879999999991924e+01 2.594399999999950523e+00 3.346388213620432595e-02
1.657500000000027285e+01 2.594399999999950523e+00 2.893631111147453722e-02
-3.932800000000042928e+00 3.063099999999849388e+00 4.080403516114505975e-03
-3.776499999999941792e+00 3.063099999999849388e+00 6.994614495556185189e-03
-3.620300000000042928e+00 3.063099999999849388e+00 4.081673878354889762e-03
-3.463999999999941792e+00 3.063099999999849388e+00 5.246596052787331869e-03
-3.307800000000042928e+00 3.063099999999849388e+00 8.160807032229011951e-03
-3.190599999999903957e+00 3.063099999999849388e+00 8.156995945507857990e-03
-3.034299999999802822e+00 3.063099999999849388e+00 5.242784966066178776e-03
-2.878099999999903957e+00 3.063099999999849388e+00 8.738821851603887150e-03
-2.721799999999802822e+00 3.063099999999849388e+00 9.314295946497993042e-03
-2.565599999999903957e+00 3.063099999999849388e+00 9.899932939315174429e-03
-2.448399999999764987e+00 3.063099999999849388e+00 9.315566308738379431e-03
-2.292199999999866122e+00 3.063099999999849388e+00 6.403896053777466922e-03
-2.135899999999764987e+00 3.063099999999849388e+00 1.164286993312249087e-02
-1.979699999999866122e+00 3.063099999999849388e+00 6.984451597633111429e-03
-1.823399999999764987e+00 3.063099999999849388e+00 9.892310765872868242e-03
-1.667100000000118598e+00 3.063099999999849388e+00 1.279889957187224474e-02
-1.549999999999727152e+00 3.063099999999849388e+00 9.888499679151717750e-03
-1.393700000000080763e+00 3.063099999999849388e+00 1.337691439124711994e-02
-1.237499999999727152e+00 3.063099999999849388e+00 1.686659946558290504e-02
-1.081200000000080763e+00 3.063099999999849388e+00 1.919263272772663356e-02
-9.249999999997271516e-01 3.063099999999849388e+00 2.210049189596639471e-02
-7.687000000000807631e-01 3.063099999999849388e+00 1.860064392370753064e-02
-6.514999999999417923e-01 3.063099999999849388e+00 2.441255117346589551e-02
-4.953000000000429281e-01 3.063099999999849388e+00 2.673985479785001215e-02
-3.389999999999417923e-01 3.063099999999849388e+00 2.846500672029194517e-02
-1.828000000000429281e-01 3.063099999999849388e+00 2.672206972648463047e-02
-2.649999999994179234e-02 3.063099999999849388e+00 3.020794371409926335e-02
1.296999999999570719e-01 3.063099999999849388e+00 4.528714350746139428e-02
2.860000000000582077e-01 3.063099999999849388e+00 4.066302495246239268e-02
4.032000000001971785e-01 3.063099999999849388e+00 3.599952516801147723e-02
5.594000000000960426e-01 3.063099999999849388e+00 5.109396930825822747e-02
7.157000000001971785e-01 3.063099999999849388e+00 6.096087282932340784e-02
8.719000000000960426e-01 3.063099999999849388e+00 5.279625471037324713e-02
1.028200000000197178e+00 3.063099999999849388e+00 7.136132849135001788e-02
1.145399999999881402e+00 3.063099999999849388e+00 8.989972466527872130e-02
1.301600000000235013e+00 3.063099999999849388e+00 1.020304136987087856e-01
1.457800000000133878e+00 3.063099999999849388e+00 1.217032433533007107e-01
1.614100000000235013e+00 3.063099999999849388e+00 1.408425208669312201e-01
1.770399999999881402e+00 3.063099999999849388e+00 1.575909766441583593e-01
1.926600000000235013e+00 3.063099999999849388e+00 2.155194948056843585e-01
2.043799999999919237e+00 3.063099999999849388e+00 2.380442876899391269e-01
2.200000000000272848e+00 3.063099999999849388e+00 2.948447241820038034e-01
2.356299999999919237e+00 3.063099999999849388e+00 3.479395140188673574e-01
2.512500000000272848e+00 3.063099999999849388e+00 4.126365221971611263e-01
2.668799999999919237e+00 3.063099999999849388e+00 4.606714592305738432e-01
2.825000000000272848e+00 3.063099999999849388e+00 5.004033086608344894e-01
2.942199999999957072e+00 3.063099999999849388e+00 5.207545117517916600e-01
3.098500000000058208e+00 3.063099999999849388e+00 4.892368245678561656e-01
3.254699999999957072e+00 3.063099999999849388e+00 5.318790738908373283e-01
3.411000000000058208e+00 3.063099999999849388e+00 5.031523725490262278e-01
3.567199999999957072e+00 3.063099999999849388e+00 5.105153920942938628e-01
3.684400000000096043e+00 3.063099999999849388e+00 4.460635638283942939e-01
3.840700000000197178e+00 3.063099999999849388e+00 4.662369162056976823e-01
3.996900000000096043e+00 3.063099999999849388e+00 4.500601234366434222e-01
4.153200000000197178e+00 3.063099999999849388e+00 4.636974620871693320e-01
4.309400000000096043e+00 3.063099999999849388e+00 4.260324920220139866e-01
4.465700000000197178e+00 3.063099999999849388e+00 4.047158136283647845e-01
4.621900000000096043e+00 3.063099999999849388e+00 3.924809548912231438e-01
4.739100000000235013e+00 3.063099999999849388e+00 3.167444988439894749e-01
4.895300000000133878e+00 3.063099999999849388e+00 3.126069290270576673e-01
5.051600000000235013e+00 3.063099999999849388e+00 2.572483536778291668e-01
5.207899999999881402e+00 3.063099999999849388e+00 2.485628870403214785e-01
5.364100000000235013e+00 3.063099999999849388e+00 1.925792934688239089e-01
5.520300000000133878e+00 3.063099999999849388e+00 1.665101899338968239e-01
5.637500000000272848e+00 3.063099999999849388e+00 1.516253555633134964e-01
5.793799999999919237e+00 3.063099999999849388e+00 1.614084151765133035e-01
5.950000000000272848e+00 3.063099999999849388e+00 1.423072485300943268e-01
6.106299999999919237e+00 3.063099999999849388e+00 1.400231372218833092e-01
6.262500000000272848e+00 3.063099999999849388e+00 1.198091332528876535e-01
6.418799999999919237e+00 3.063099999999849388e+00 1.405427153782004834e-01
6.536000000000058208e+00 3.063099999999849388e+00 1.163728033926480082e-01
6.692199999999957072e+00 3.063099999999849388e+00 1.163029334694268835e-01
6.848500000000058208e+00 3.063099999999849388e+00 9.960402181957470069e-02
7.004699999999957072e+00 3.063099999999849388e+00 9.500531050938337829e-02
7.161000000000058208e+00 3.063099999999849388e+00 8.978285133916334704e-02
7.317199999999957072e+00 3.063099999999849388e+00 8.519303256465472762e-02
7.434400000000096043e+00 3.063099999999849388e+00 7.022308392396564569e-02
7.590700000000197178e+00 3.063099999999849388e+00 7.654186570763735209e-02
7.746900000000096043e+00 3.063099999999849388e+00 5.467003901494014995e-02
7.903200000000197178e+00 3.063099999999849388e+00 6.504381706991867185e-02
8.059400000000096043e+00 3.063099999999849388e+00 5.867549115887198130e-02
8.215700000000197178e+00 3.063099999999849388e+00 5.694271706298773689e-02
8.332800000000133878e+00 3.063099999999849388e+00 5.865643572526620803e-02
8.489100000000235013e+00 3.063099999999849388e+00 5.004592045994114835e-02
8.645399999999881402e+00 3.063099999999849388e+00 4.714949455186483868e-02
8.801600000000235013e+00 3.063099999999849388e+00 4.369029817129828352e-02
8.957899999999881402e+00 3.063099999999849388e+00 4.886829466310486231e-02
9.075000000000272848e+00 3.063099999999849388e+00 4.311228335192340833e-02
9.231299999999919237e+00 3.063099999999849388e+00 3.334700881008897250e-02
9.387500000000272848e+00 3.063099999999849388e+00 4.654734284992266546e-02
9.543799999999919237e+00 3.063099999999849388e+00 4.020696490816441648e-02
9.700000000000272848e+00 3.063099999999849388e+00 4.079387226322198773e-02
9.856299999999919237e+00 3.063099999999849388e+00 3.503277950307899513e-02
9.973500000000058208e+00 3.063099999999849388e+00 4.307544284695225684e-02
1.012969999999995707e+01 3.063099999999849388e+00 4.077862791633737188e-02
1.028600000000005821e+01 3.063099999999849388e+00 4.419209125625010032e-02
1.044219999999995707e+01 3.063099999999849388e+00 3.962386863982800961e-02
1.059850000000005821e+01 3.063099999999849388e+00 4.017139476543365312e-02
1.075469999999995707e+01 3.063099999999849388e+00 4.759920278496090201e-02
1.087190000000009604e+01 3.063099999999849388e+00 3.787330947257838004e-02
1.102820000000019718e+01 3.063099999999849388e+00 4.761952858080704953e-02
1.118440000000009604e+01 3.063099999999849388e+00 4.474469883081728244e-02
1.134070000000019718e+01 3.063099999999849388e+00 4.529730640538447151e-02
1.149690000000009604e+01 3.063099999999849388e+00 3.840305052681865228e-02
1.165320000000019718e+01 3.063099999999849388e+00 4.645333604413422190e-02
1.180940000000009604e+01 3.063099999999849388e+00 3.898995788187622352e-02
1.192660000000023501e+01 3.063099999999849388e+00 4.182794712689483912e-02
1.208289999999988140e+01 3.063099999999849388e+00 3.495401704417516742e-02
1.223910000000023501e+01 3.063099999999849388e+00 4.181397314225061140e-02
1.239539999999988140e+01 3.063099999999849388e+00 4.755092901982629211e-02
1.255160000000023501e+01 3.063099999999849388e+00 4.637711430971116350e-02
1.266879999999991924e+01 3.063099999999849388e+00 3.893025085657815521e-02
1.282500000000027285e+01 3.063099999999849388e+00 3.894676556570315223e-02
1.298129999999991924e+01 3.063099999999849388e+00 3.605033965762684950e-02
1.313750000000027285e+01 3.063099999999849388e+00 3.604525820866531088e-02
1.329379999999991924e+01 3.063099999999849388e+00 3.831666589447251664e-02
1.345000000000027285e+01 3.063099999999849388e+00 2.344580550853341341e-02
1.356719999999995707e+01 3.063099999999849388e+00 3.257716929241605969e-02
1.372350000000005821e+01 3.063099999999849388e+00 4.058934394252010358e-02
1.387969999999995707e+01 3.063099999999849388e+00 3.602366205057877524e-02
1.403600000000005821e+01 3.063099999999849388e+00 2.228723514530289371e-02
1.419219999999995707e+01 3.063099999999849388e+00 3.884513658647240075e-02
1.434850000000005821e+01 3.063099999999849388e+00 3.027654327508001383e-02
1.446570000000019718e+01 3.063099999999849388e+00 2.797845798222474076e-02
1.462190000000009604e+01 3.063099999999849388e+00 4.051947401929896497e-02
1.477820000000019718e+01 3.063099999999849388e+00 3.539356237934814658e-02
1.493440000000009604e+01 3.063099999999849388e+00 3.593727741823263960e-02
1.509070000000019718e+01 3.063099999999849388e+00 2.737757664252294873e-02
1.524690000000009604e+01 3.063099999999849388e+00 2.966041758849360943e-02
1.536410000000023501e+01 3.063099999999849388e+00 2.680210254762884284e-02
1.552039999999988140e+01 3.063099999999849388e+00 3.249967719575261316e-02
1.567660000000023501e+01 3.063099999999849388e+00 2.450909870373510491e-02
1.583289999999988140e+01 3.063099999999849388e+00 2.394505786900445743e-02
1.598910000000023501e+01 3.063099999999849388e+00 2.850565831198424716e-02
1.614530000000013388e+01 3.063099999999849388e+00 2.563591001095601868e-02
1.626250000000027285e+01 3.063099999999849388e+00 3.702089640928048903e-02
1.641879999999991924e+01 3.063099999999849388e+00 2.334671725378343124e-02
1.657500000000027285e+01 3.063099999999849388e+00 3.358075546231969327e-02
-3.932800000000042928e+00 3.531899999999950523e+00 8.783284530017337888e-03
-3.776499999999941792e+00 3.531899999999950523e+00 8.191295725998234967e-03
-3.620300000000042928e+00 3.531899999999950523e+00 6.438195834267844767e-03
-3.463999999999941792e+00 3.531899999999950523e+00 4.098188587479885923e-03
-3.307800000000042928e+00 3.531899999999950523e+00 7.606929095421439101e-03
-3.190599999999903957e+00 3.531899999999950523e+00 8.778203081055801008e-03
-3.034299999999802822e+00 3.531899999999950523e+00 7.021292102604256846e-03
-2.878099999999903957e+00 3.531899999999950523e+00 9.356217900430676207e-03
-2.721799999999802822e+00 3.531899999999950523e+00 5.264381124152711817e-03
-2.565599999999903957e+00 3.531899999999950523e+00 9.351136451469139327e-03
-2.448399999999764987e+00 3.531899999999950523e+00 1.110550670543991592e-02
-2.292199999999866122e+00 3.531899999999950523e+00 1.285987695941069250e-02
-2.135899999999764987e+00 3.531899999999950523e+00 8.764229096411573286e-03
-1.979699999999866122e+00 3.531899999999950523e+00 1.461170648890069805e-02
-1.823399999999764987e+00 3.531899999999950523e+00 1.051986971262273279e-02
-1.667100000000118598e+00 3.531899999999950523e+00 1.460154359097762429e-02
-1.549999999999727152e+00 3.531899999999950523e+00 1.752718783058276539e-02
-1.393700000000080763e+00 3.531899999999950523e+00 1.226280670643005097e-02
-1.237499999999727152e+00 3.531899999999950523e+00 1.460027322873723964e-02
-1.081200000000080763e+00 3.531899999999950523e+00 1.693011757760212385e-02
-9.249999999997271516e-01 3.531899999999950523e+00 1.576138431644852692e-02
-7.687000000000807631e-01 3.531899999999950523e+00 2.101306181819739827e-02
-6.514999999999417923e-01 3.531899999999950523e+00 2.276108026096625159e-02
-4.953000000000429281e-01 3.531899999999950523e+00 2.100671000699547500e-02
-3.389999999999417923e-01 3.531899999999950523e+00 2.684656522604229184e-02
-1.828000000000429281e-01 3.531899999999950523e+00 2.390694700179292823e-02
-2.649999999994179234e-02 3.531899999999950523e+00 3.033370957589731284e-02
1.296999999999570719e-01 3.531899999999950523e+00 3.031592450453193116e-02
2.860000000000582077e-01 3.531899999999950523e+00 3.497434284002131494e-02
4.032000000001971785e-01 3.531899999999950523e+00 3.733213515817465633e-02
5.594000000000960426e-01 3.531899999999950523e+00 4.780246074342239804e-02
7.157000000001971785e-01 3.531899999999950523e+00 4.312879806104840535e-02
8.719000000000960426e-01 3.531899999999950523e+00 4.778086458533586239e-02
1.028200000000197178e+00 3.531899999999950523e+00 5.242022748721947983e-02
1.145399999999881402e+00 3.531899999999950523e+00 6.816128600782185576e-02
1.301600000000235013e+00 3.531899999999950523e+00 5.474244966264205786e-02
1.457800000000133878e+00 3.531899999999950523e+00 7.159507514358072477e-02
1.614100000000235013e+00 3.531899999999950523e+00 7.216673815175368711e-02
1.770399999999881402e+00 3.531899999999950523e+00 9.778867417806547113e-02
1.926600000000235013e+00 3.531899999999950523e+00 1.187356771597628952e-01
2.043799999999919237e+00 3.531899999999950523e+00 1.105202445511973552e-01
2.200000000000272848e+00 3.531899999999950523e+00 1.302464294198854011e-01
2.356299999999919237e+00 3.531899999999950523e+00 1.738681280302029342e-01
2.512500000000272848e+00 3.531899999999950523e+00 2.150570829501844416e-01
2.668799999999919237e+00 3.531899999999950523e+00 2.859547292237941685e-01
2.825000000000272848e+00 3.531899999999950523e+00 3.143308105872592573e-01
2.942199999999957072e+00 3.531899999999950523e+00 3.635522659531909562e-01
3.098500000000058208e+00 3.531899999999950523e+00 3.857277092213400316e-01
3.254699999999957072e+00 3.531899999999950523e+00 4.034975362398361409e-01
3.411000000000058208e+00 3.531899999999950523e+00 4.402491158541551597e-01
3.567199999999957072e+00 3.531899999999950523e+00 4.488901198132494441e-01
3.684400000000096043e+00 3.531899999999950523e+00 4.351663965303774195e-01
3.840700000000197178e+00 3.531899999999950523e+00 4.131484781800359718e-01
3.996900000000096043e+00 3.531899999999950523e+00 4.142168528241992331e-01
4.153200000000197178e+00 3.531899999999950523e+00 3.811455126202736854e-01
4.309400000000096043e+00 3.531899999999950523e+00 3.741521684869578701e-01
4.465700000000197178e+00 3.531899999999950523e+00 3.759243238122940145e-01
4.621900000000096043e+00 3.531899999999950523e+00 3.815240805679082081e-01
4.739100000000235013e+00 3.531899999999950523e+00 3.524480296099913867e-01
4.895300000000133878e+00 3.531899999999950523e+00 3.400810531998498254e-01
5.051600000000235013e+00 3.531899999999950523e+00 3.175867490093642886e-01
5.207899999999881402e+00 3.531899999999950523e+00 2.867868164912459328e-01
5.364100000000235013e+00 3.531899999999950523e+00 2.634261252528182773e-01
5.520300000000133878e+00 3.531899999999950523e+00 2.322234879044980382e-01
5.637500000000272848e+00 3.531899999999950523e+00 2.124795179644446141e-01
5.793799999999919237e+00 3.531899999999950523e+00 1.731300475685396412e-01
5.950000000000272848e+00 3.531899999999950523e+00 1.517066587466980865e-01
6.106299999999919237e+00 3.531899999999950523e+00 1.493399738928620768e-01
6.262500000000272848e+00 3.531899999999950523e+00 1.377568109850376421e-01
6.418799999999919237e+00 3.531899999999950523e+00 1.273677885831744905e-01
6.536000000000058208e+00 3.531899999999950523e+00 1.185946669510802298e-01
6.692199999999957072e+00 3.531899999999950523e+00 1.191904668418204694e-01
6.848500000000058208e+00 3.531899999999950523e+00 9.196279294366288548e-02
7.004699999999957072e+00 3.531899999999950523e+00 9.888626715375754828e-02
7.161000000000058208e+00 3.531899999999950523e+00 9.596697472535432871e-02
7.317199999999957072e+00 3.531899999999950523e+00 9.192341171421097856e-02
7.434400000000096043e+00 3.531899999999950523e+00 8.733740402642349576e-02
7.590700000000197178e+00 3.531899999999950523e+00 8.497198953482786032e-02
7.746900000000096043e+00 3.531899999999950523e+00 7.568945264433946107e-02
7.903200000000197178e+00 3.531899999999950523e+00 6.300234494962105025e-02
8.059400000000096043e+00 3.531899999999950523e+00 6.472368578534182237e-02
8.215700000000197178e+00 3.531899999999950523e+00 4.565300783269209128e-02
8.332800000000133878e+00 3.531899999999950523e+00 4.620688576949966153e-02
8.489100000000235013e+00 3.531899999999950523e+00 4.449697819394234088e-02
8.645399999999881402e+00 3.531899999999950523e+00 4.968513758367198996e-02
8.801600000000235013e+00 3.531899999999950523e+00 3.809943395136679289e-02
8.957899999999881402e+00 3.531899999999950523e+00 4.444870442880773098e-02
9.075000000000272848e+00 3.531899999999950523e+00 5.252947863989253230e-02
9.231299999999919237e+00 3.531899999999950523e+00 3.692943032797281477e-02
9.387500000000272848e+00 3.531899999999950523e+00 3.690783416988627913e-02
9.543799999999919237e+00 3.531899999999950523e+00 4.092980102294310751e-02
9.700000000000272848e+00 3.531899999999950523e+00 3.630822319242487523e-02
9.856299999999919237e+00 3.531899999999950523e+00 3.689894163420359002e-02
9.973500000000058208e+00 3.531899999999950523e+00 3.571877511288653467e-02
1.012969999999995707e+01 3.531899999999950523e+00 3.514584174247319809e-02
1.028600000000005821e+01 3.531899999999950523e+00 2.937712680888790451e-02
1.044219999999995707e+01 3.531899999999950523e+00 3.457036764757909220e-02
1.059850000000005821e+01 3.531899999999950523e+00 3.743884558636693949e-02
1.075469999999995707e+01 3.531899999999950523e+00 3.511027159974244166e-02
1.087190000000009604e+01 3.531899999999950523e+00 3.741979015276116621e-02
1.102820000000019718e+01 3.531899999999950523e+00 2.764181198852289426e-02
1.118440000000009604e+01 3.531899999999950523e+00 3.568447533239615943e-02
1.134070000000019718e+01 3.531899999999950523e+00 4.027937555586632440e-02
1.149690000000009604e+01 3.531899999999950523e+00 3.623454218248257919e-02
1.165320000000019718e+01 3.531899999999950523e+00 4.026667193346247786e-02
1.180940000000009604e+01 3.531899999999950523e+00 3.970644218545298781e-02
1.192660000000023501e+01 3.531899999999950523e+00 3.220368279374306170e-02
1.208289999999988140e+01 3.531899999999950523e+00 3.679350156825168805e-02
1.223910000000023501e+01 3.531899999999950523e+00 3.736770530090541276e-02
1.239539999999988140e+01 3.531899999999950523e+00 5.288263934271937583e-02
1.255160000000023501e+01 3.531899999999950523e+00 3.564001265398271390e-02
1.266879999999991924e+01 3.531899999999950523e+00 3.219606062030076071e-02
1.282500000000027285e+01 3.531899999999950523e+00 3.849451660812632653e-02
1.298129999999991924e+01 3.531899999999950523e+00 3.791269070203029390e-02
1.313750000000027285e+01 3.531899999999950523e+00 3.500991298275207136e-02
1.329379999999991924e+01 3.531899999999950523e+00 3.502896841635783770e-02
1.345000000000027285e+01 3.531899999999950523e+00 3.502007588067515553e-02
1.356719999999995707e+01 3.531899999999950523e+00 3.385007225728117047e-02
1.372350000000005821e+01 3.531899999999950523e+00 3.846656863883787109e-02
1.387969999999995707e+01 3.531899999999950523e+00 2.926279420725331343e-02
1.403600000000005821e+01 3.531899999999950523e+00 3.212237961035846467e-02
1.419219999999995707e+01 3.531899999999950523e+00 3.211602779915653794e-02
1.434850000000005821e+01 3.531899999999950523e+00 2.810676456850356303e-02
1.446570000000019718e+01 3.531899999999950523e+00 2.751477576448446011e-02
1.462190000000009604e+01 3.531899999999950523e+00 2.636255721245586020e-02
1.477820000000019718e+01 3.531899999999950523e+00 2.693040913390766164e-02
1.493440000000009604e+01 3.531899999999950523e+00 2.693422022062881213e-02
1.509070000000019718e+01 3.531899999999950523e+00 2.118329035840890023e-02
1.524690000000009604e+01 3.531899999999950523e+00 2.175368300434146751e-02
1.536410000000023501e+01 3.531899999999950523e+00 2.118074963392812746e-02
1.552039999999988140e+01 3.531899999999950523e+00 3.031846522901270047e-02
1.567660000000023501e+01 3.531899999999950523e+00 2.002853108189953102e-02
1.583289999999988140e+01 3.531899999999950523e+00 2.059384227887056315e-02
1.598910000000023501e+01 3.531899999999950523e+00 2.574135007690791718e-02
1.614530000000013388e+01 3.531899999999950523e+00 2.059511264111094780e-02
1.626250000000027285e+01 3.531899999999950523e+00 2.229866840546634865e-02
1.641879999999991924e+01 3.531899999999950523e+00 2.914846160561871888e-02
1.657500000000027285e+01 3.531899999999950523e+00 2.629014656475395229e-02
-3.932800000000042928e+00 4.000599999999849388e+00 9.990128658382464027e-03
-3.776499999999941792e+00 4.000599999999849388e+00 4.115973658845266739e-03
-3.620300000000042928e+00 4.000599999999849388e+00 6.463603079075530902e-03
-3.463999999999941792e+00 4.000599999999849388e+00 4.114703296604882952e-03
-3.307800000000042928e+00 4.000599999999849388e+00 4.701610651662448993e-03
-3.190599999999903957e+00 4.000599999999849388e+00 9.400680578844128679e-03
-3.034299999999802822e+00 4.000599999999849388e+00 4.699069927181680553e-03
-2.878099999999903957e+00 4.000599999999849388e+00 7.047969709652328503e-03
-2.721799999999802822e+00 4.000599999999849388e+00 6.457251267873609368e-03
-2.565599999999903957e+00 4.000599999999849388e+00 9.983776847180540759e-03
-2.448399999999764987e+00 4.000599999999849388e+00 7.042888260690790755e-03
-2.292199999999866122e+00 4.000599999999849388e+00 5.871614275056427114e-03
-2.135899999999764987e+00 4.000599999999849388e+00 7.631065977988740583e-03
-1.979699999999866122e+00 4.000599999999849388e+00 9.387976956440285611e-03
-1.823399999999764987e+00 4.000599999999849388e+00 1.291323217350683408e-02
-1.667100000000118598e+00 4.000599999999849388e+00 1.290815072454529720e-02
-1.549999999999727152e+00 4.000599999999849388e+00 1.408069507242004290e-02
-1.393700000000080763e+00 4.000599999999849388e+00 1.173560637667054977e-02
-1.237499999999727152e+00 4.000599999999849388e+00 1.700633931202518226e-02
-1.081200000000080763e+00 4.000599999999849388e+00 1.583760605087158879e-02
-9.249999999997271516e-01 4.000599999999849388e+00 1.583125423966966552e-02
-7.687000000000807631e-01 4.000599999999849388e+00 1.817634293541916385e-02
-6.514999999999417923e-01 4.000599999999849388e+00 1.523672471116979503e-02
-4.953000000000429281e-01 4.000599999999849388e+00 1.406163963881427829e-02
-3.389999999999417923e-01 4.000599999999849388e+00 1.816745039973647127e-02
-1.828000000000429281e-01 4.000599999999849388e+00 2.402382032790828861e-02
-2.649999999994179234e-02 4.000599999999849388e+00 2.636001648797509089e-02
1.296999999999570719e-01 4.000599999999849388e+00 2.636890902365778347e-02
2.860000000000582077e-01 4.000599999999849388e+00 2.986113482247433615e-02
4.032000000001971785e-01 4.000599999999849388e+00 2.225039464033174569e-02
5.594000000000960426e-01 4.000599999999849388e+00 3.395932340995422294e-02
7.157000000001971785e-01 4.000599999999849388e+00 3.219479025806037259e-02
8.719000000000960426e-01 4.000599999999849388e+00 3.395170123651191502e-02
1.028200000000197178e+00 4.000599999999849388e+00 3.744773812204962166e-02
1.145399999999881402e+00 4.000599999999849388e+00 4.620434504501889222e-02
1.301600000000235013e+00 4.000599999999849388e+00 4.271211924620234301e-02
1.457800000000133878e+00 4.000599999999849388e+00 4.443218971968274089e-02
1.614100000000235013e+00 4.000599999999849388e+00 5.494316689662277764e-02
1.770399999999881402e+00 4.000599999999849388e+00 5.379730015579610447e-02
1.926600000000235013e+00 4.000599999999849388e+00 5.668610389043009928e-02
2.043799999999919237e+00 4.000599999999849388e+00 7.070582157531168921e-02
2.200000000000272848e+00 4.000599999999849388e+00 7.538964715560876606e-02
2.356299999999919237e+00 4.000599999999849388e+00 9.282282818040307748e-02
2.512500000000272848e+00 4.000599999999849388e+00 1.016111941593819679e-01
2.668799999999919237e+00 4.000599999999849388e+00 1.062823161172751774e-01
2.825000000000272848e+00 4.000599999999849388e+00 1.465134179080068988e-01
2.942199999999957072e+00 4.000599999999849388e+00 1.960880339767654690e-01
3.098500000000058208e+00 4.000599999999849388e+00 2.053502450714076999e-01
3.254699999999957072e+00 4.000599999999849388e+00 2.723948826699316705e-01
3.411000000000058208e+00 4.000599999999849388e+00 2.956768114494555677e-01
3.567199999999957072e+00 4.000599999999849388e+00 3.282158698746600600e-01
3.684400000000096043e+00 4.000599999999849388e+00 3.434030504584549282e-01
3.840700000000197178e+00 4.000599999999849388e+00 3.856857872674072651e-01
3.996900000000096043e+00 4.000599999999849388e+00 3.828820978028790734e-01
4.153200000000197178e+00 4.000599999999849388e+00 3.752307060290441809e-01
4.309400000000096043e+00 4.000599999999849388e+00 3.621891672692585384e-01
4.465700000000197178e+00 4.000599999999849388e+00 3.506733335601744384e-01
4.621900000000096043e+00 4.000599999999849388e+00 3.346616878823702179e-01
4.739100000000235013e+00 4.000599999999849388e+00 3.602442426792301089e-01
4.895300000000133878e+00 4.000599999999849388e+00 3.259876545050259256e-01
5.051600000000235013e+00 4.000599999999849388e+00 3.275082781067659710e-01
5.207899999999881402e+00 4.000599999999849388e+00 3.135927301255959088e-01
5.364100000000235013e+00 4.000599999999849388e+00 3.165221854519221778e-01
5.520300000000133878e+00 4.000599999999849388e+00 2.581820699245117035e-01
5.637500000000272848e+00 4.000599999999849388e+00 2.522977520270514029e-01
5.793799999999919237e+00 4.000599999999849388e+00 2.185302533153952453e-01
5.950000000000272848e+00 4.000599999999849388e+00 1.901160610847186794e-01
6.106299999999919237e+00 4.000599999999849388e+00 1.760391770990197835e-01
6.262500000000272848e+00 4.000599999999849388e+00 1.568821145140238960e-01
6.418799999999919237e+00 4.000599999999849388e+00 1.389026777258643153e-01
6.536000000000058208e+00 4.000599999999849388e+00 1.138651083301293193e-01
6.692199999999957072e+00 4.000599999999849388e+00 1.056915976754964764e-01
6.848500000000058208e+00 4.000599999999849388e+00 9.642430513189269303e-02
7.004699999999957072e+00 4.000599999999849388e+00 9.465723125551807338e-02
7.161000000000058208e+00 4.000599999999849388e+00 9.702518647159448506e-02
7.317199999999957072e+00 4.000599999999849388e+00 8.769564617821189179e-02
7.434400000000096043e+00 4.000599999999849388e+00 9.173920918935522806e-02
7.590700000000197178e+00 4.000599999999849388e+00 8.883007965887509960e-02
7.746900000000096043e+00 4.000599999999849388e+00 7.369625428917643550e-02
7.903200000000197178e+00 4.000599999999849388e+00 7.433016504712822159e-02
8.059400000000096043e+00 4.000599999999849388e+00 5.979213956816981090e-02
8.215700000000197178e+00 4.000599999999849388e+00 5.799965844698751205e-02
8.332800000000133878e+00 4.000599999999849388e+00 5.799330663578559225e-02
8.489100000000235013e+00 4.000599999999849388e+00 5.567235482260339541e-02
8.645399999999881402e+00 4.000599999999849388e+00 4.114703296604883126e-02
8.801600000000235013e+00 4.000599999999849388e+00 4.463671804038461810e-02
8.957899999999881402e+00 4.000599999999849388e+00 3.882099970390509580e-02
9.075000000000272848e+00 4.000599999999849388e+00 3.825822923141483645e-02
9.231299999999919237e+00 4.000599999999849388e+00 2.664838871654233790e-02
9.387500000000272848e+00 4.000599999999849388e+00 2.606402208596553943e-02
9.543799999999919237e+00 4.000599999999849388e+00 3.360108125816584079e-02
9.700000000000272848e+00 4.000599999999849388e+00 3.301417390310827649e-02
9.856299999999919237e+00 4.000599999999849388e+00 3.359727017144468336e-02
9.973500000000058208e+00 4.000599999999849388e+00 4.575336644968244770e-02
1.012969999999995707e+01 4.000599999999849388e+00 3.184417027971429837e-02
1.028600000000005821e+01 4.000599999999849388e+00 3.067924810528185192e-02
1.044219999999995707e+01 4.000599999999849388e+00 2.778028147272478682e-02
1.059850000000005821e+01 4.000599999999849388e+00 3.066019267167608905e-02
1.075469999999995707e+01 4.000599999999849388e+00 2.777138893704209424e-02
1.087190000000009604e+01 4.000599999999849388e+00 3.064240760031070737e-02
1.102820000000019718e+01 4.000599999999849388e+00 2.833161868505158776e-02
1.118440000000009604e+01 4.000599999999849388e+00 2.371131121677374012e-02
1.134070000000019718e+01 4.000599999999849388e+00 3.410287434311765759e-02
1.149690000000009604e+01 4.000599999999849388e+00 3.411430760328111600e-02
1.165320000000019718e+01 4.000599999999849388e+00 3.757985579504959789e-02
1.180940000000009604e+01 4.000599999999849388e+00 3.468470024921368328e-02
1.192660000000023501e+01 4.000599999999849388e+00 3.524874108394433075e-02
1.208289999999988140e+01 4.000599999999849388e+00 2.830240035352274766e-02
1.223910000000023501e+01 4.000599999999849388e+00 3.292397818404098342e-02
1.239539999999988140e+01 4.000599999999849388e+00 3.521698202793472482e-02
1.255160000000023501e+01 4.000599999999849388e+00 2.482668926383118854e-02
1.266879999999991924e+01 4.000599999999849388e+00 2.771676336070557148e-02
1.282500000000027285e+01 4.000599999999849388e+00 2.770914118726326356e-02
1.298129999999991924e+01 4.000599999999849388e+00 3.112260452717599199e-02
1.313750000000027285e+01 4.000599999999849388e+00 2.996403416394546881e-02
1.329379999999991924e+01 4.000599999999849388e+00 2.880419343847456445e-02
1.345000000000027285e+01 4.000599999999849388e+00 2.535261923135030682e-02
1.356719999999995707e+01 4.000599999999849388e+00 3.109338619564714842e-02
1.372350000000005821e+01 4.000599999999849388e+00 2.937204535992636589e-02
1.387969999999995707e+01 4.000599999999849388e+00 2.821982680789776946e-02
1.403600000000005821e+01 4.000599999999849388e+00 3.049504558042612570e-02
1.419219999999995707e+01 4.000599999999849388e+00 2.934663811511867976e-02
1.434850000000005821e+01 4.000599999999849388e+00 2.301642307128350454e-02
1.446570000000019718e+01 4.000599999999849388e+00 2.473776390700428360e-02
1.462190000000009604e+01 4.000599999999849388e+00 2.530688619069647316e-02
1.477820000000019718e+01 4.000599999999849388e+00 2.704220101106148341e-02
1.493440000000009604e+01 4.000599999999849388e+00 2.243332680294709072e-02
1.509070000000019718e+01 4.000599999999849388e+00 2.931614942134945501e-02
1.524690000000009604e+01 4.000599999999849388e+00 2.125443064387042003e-02
1.536410000000023501e+01 4.000599999999849388e+00 2.414069365402364553e-02
1.552039999999988140e+01 4.000599999999849388e+00 2.240156774693748132e-02
1.567660000000023501e+01 4.000599999999849388e+00 1.837451944491911779e-02
1.583289999999988140e+01 4.000599999999849388e+00 1.493818958467947426e-02
1.598910000000023501e+01 4.000599999999849388e+00 2.241046028262017389e-02
1.614530000000013388e+01 4.000599999999849388e+00 1.723246379081359511e-02
1.626250000000027285e+01 4.000599999999849388e+00 2.468186796842737618e-02
1.641879999999991924e+01 4.000599999999849388e+00 2.065354930416862800e-02
1.657500000000027285e+01 4.000599999999849388e+00 2.008823810719759587e-02
-3.932800000000042928e+00 4.469399999999950523e+00 5.311384527046932730e-03
-3.776499999999941792e+00 4.469399999999950523e+00 5.311384527046932730e-03
-3.620300000000042928e+00 4.469399999999950523e+00 4.718125360787445155e-03
-3.463999999999941792e+00 4.469399999999950523e+00 4.715584636306676715e-03
-3.307800000000042928e+00 4.469399999999950523e+00 4.715584636306676715e-03
-3.190599999999903957e+00 4.469399999999950523e+00 7.662825033998349120e-03
-3.034299999999802822e+00 4.469399999999950523e+00 4.713043911825908275e-03
-2.878099999999903957e+00 4.469399999999950523e+00 8.248462026815530507e-03
-2.721799999999802822e+00 4.469399999999950523e+00 7.067025143258093105e-03
-2.565599999999903957e+00 4.469399999999950523e+00 5.894480795383345894e-04
-2.448399999999764987e+00 4.469399999999950523e+00 6.478847425960142410e-03
-2.292199999999866122e+00 4.469399999999950523e+00 9.421006374690279669e-03
-2.135899999999764987e+00 4.469399999999950523e+00 7.652662136075275359e-03
-1.979699999999866122e+00 4.469399999999950523e+00 7.651391773834889838e-03
-1.823399999999764987e+00 4.469399999999950523e+00 1.235300242549733883e-02
-1.667100000000118598e+00 4.469399999999950523e+00 7.650121411594506052e-03
-1.549999999999727152e+00 4.469399999999950523e+00 1.647278717106375953e-02
-1.393700000000080763e+00 4.469399999999950523e+00 1.823859068519799453e-02
-1.237499999999727152e+00 4.469399999999950523e+00 1.588460945376581057e-02
-1.081200000000080763e+00 4.469399999999950523e+00 1.469936148348721834e-02
-9.249999999997271516e-01 4.469399999999950523e+00 1.353062822233362314e-02
-7.687000000000807631e-01 4.469399999999950523e+00 1.469555039676606611e-02
-6.514999999999417923e-01 4.469399999999950523e+00 1.410356159274696146e-02
-4.953000000000429281e-01 4.469399999999950523e+00 2.116042383808197994e-02
-3.389999999999417923e-01 4.469399999999950523e+00 2.174606083089916306e-02
-1.828000000000429281e-01 4.469399999999950523e+00 1.821445380263069305e-02
-2.649999999994179234e-02 4.469399999999950523e+00 1.762500572309235944e-02
1.296999999999570719e-01 4.469399999999950523e+00 1.174576927459362354e-02
2.860000000000582077e-01 4.469399999999950523e+00 2.114644985343775221e-02
4.032000000001971785e-01 4.469399999999950523e+00 2.523574590523494643e-02
5.594000000000960426e-01 4.469399999999950523e+00 2.759226786114790317e-02
7.157000000001971785e-01 4.469399999999950523e+00 2.347756456454301935e-02
8.719000000000960426e-01 4.469399999999950523e+00 2.228977586978365955e-02
1.028200000000197178e+00 4.469399999999950523e+00 2.640829025310969733e-02
1.145399999999881402e+00 4.469399999999950523e+00 3.108322329772407466e-02
1.301600000000235013e+00 4.469399999999950523e+00 3.048488268250304847e-02
1.457800000000133878e+00 4.469399999999950523e+00 4.162850025515449359e-02
1.614100000000235013e+00 4.469399999999950523e+00 3.691291561884781774e-02
1.770399999999881402e+00 4.469399999999950523e+00 4.101872637977001246e-02
1.926600000000235013e+00 4.469399999999950523e+00 4.041022286662591251e-02
2.043799999999919237e+00 4.469399999999950523e+00 4.684714833865336742e-02
2.200000000000272848e+00 4.469399999999950523e+00 5.388241442590185892e-02
2.356299999999919237e+00 4.469399999999950523e+00 5.385573681885378466e-02
2.512500000000272848e+00 4.469399999999950523e+00 4.859008533246068906e-02
2.668799999999919237e+00 4.469399999999950523e+00 6.846490258327371514e-02
2.825000000000272848e+00 4.469399999999950523e+00 7.660411345741620359e-02
2.942199999999957072e+00 4.469399999999950523e+00 7.078077294749438031e-02
3.098500000000058208e+00 4.469399999999950523e+00 9.881766759277678391e-02
3.254699999999957072e+00 4.469399999999950523e+00 1.238933478557233125e-01
3.411000000000058208e+00 4.469399999999950523e+00 1.466633206523722532e-01
3.567199999999957072e+00 4.469399999999950523e+00 1.857726925848446065e-01
3.684400000000096043e+00 4.469399999999950523e+00 1.980558250871208015e-01
3.840700000000197178e+00 4.469399999999950523e+00 2.895930466802549286e-01
3.996900000000096043e+00 4.469399999999950523e+00 3.093420980692699329e-01
4.153200000000197178e+00 4.469399999999950523e+00 3.158565156379607997e-01
4.309400000000096043e+00 4.469399999999950523e+00 3.371503275112831544e-01
4.465700000000197178e+00 4.469399999999950523e+00 3.454051413493006151e-01
4.621900000000096043e+00 4.469399999999950523e+00 3.308328160898518222e-01
4.739100000000235013e+00 4.469399999999950523e+00 3.178408214574411361e-01
4.895300000000133878e+00 4.469399999999950523e+00 3.119399888508558871e-01
5.051600000000235013e+00 4.469399999999950523e+00 2.984754194650222625e-01
5.207899999999881402e+00 4.469399999999950523e+00 2.663327140588176434e-01
5.364100000000235013e+00 4.469399999999950523e+00 2.955129347204459855e-01
5.520300000000133878e+00 4.469399999999950523e+00 2.684796262450671600e-01
5.637500000000272848e+00 4.469399999999950523e+00 2.591475452272037905e-01
5.793799999999919237e+00 4.469399999999950523e+00 2.917717179225140511e-01
5.950000000000272848e+00 4.469399999999950523e+00 2.800526262549685175e-01
6.106299999999919237e+00 4.469399999999950523e+00 2.171785878916263068e-01
6.262500000000272848e+00 4.469399999999950523e+00 1.944175076306600414e-01
6.418799999999919237e+00 4.469399999999950523e+00 1.623497535966380856e-01
6.536000000000058208e+00 4.469399999999950523e+00 1.466988907951030097e-01
6.692199999999957072e+00 4.469399999999950523e+00 1.291640807910779398e-01
6.848500000000058208e+00 4.469399999999950523e+00 1.158074921956769865e-01
7.004699999999957072e+00 4.469399999999950523e+00 1.041354039310256469e-01
7.161000000000058208e+00 4.469399999999950523e+00 1.040807783546891241e-01
7.317199999999957072e+00 4.469399999999950523e+00 7.791766801397359554e-02
7.434400000000096043e+00 4.469399999999950523e+00 8.197266428528042492e-02
7.590700000000197178e+00 4.469399999999950523e+00 7.208035351940755842e-02
7.746900000000096043e+00 4.469399999999950523e+00 5.811526141086247738e-02
7.903200000000197178e+00 4.469399999999950523e+00 6.685408326246636279e-02
8.059400000000096043e+00 4.469399999999950523e+00 5.986836130259287625e-02
8.215700000000197178e+00 4.469399999999950523e+00 5.868565405679505159e-02
8.332800000000133878e+00 4.469399999999950523e+00 6.330723188731328388e-02
8.489100000000235013e+00 4.469399999999950523e+00 4.823438390515307622e-02
8.645399999999881402e+00 4.469399999999950523e+00 4.877936930627795042e-02
8.801600000000235013e+00 4.469399999999950523e+00 3.715301408228045832e-02
8.957899999999881402e+00 4.469399999999950523e+00 5.053373956024873048e-02
9.075000000000272848e+00 4.469399999999950523e+00 4.239198796162548660e-02
9.231299999999919237e+00 4.469399999999950523e+00 3.889341035160700372e-02
9.387500000000272848e+00 4.469399999999950523e+00 3.656483636498250589e-02
9.543799999999919237e+00 4.469399999999950523e+00 2.900491067245529117e-02
9.700000000000272848e+00 4.469399999999950523e+00 3.364046248761775465e-02
9.856299999999919237e+00 4.469399999999950523e+00 3.306625875496403688e-02
9.973500000000058208e+00 4.469399999999950523e+00 3.306879947944479925e-02
1.012969999999995707e+01 4.469399999999950523e+00 3.015712922448388761e-02
1.028600000000005821e+01 4.469399999999950523e+00 2.376974787983141685e-02
1.044219999999995707e+01 4.469399999999950523e+00 2.667252559910963938e-02
1.059850000000005821e+01 4.469399999999950523e+00 3.129029234290672118e-02
1.075469999999995707e+01 4.469399999999950523e+00 2.665601088998464235e-02
1.087190000000009604e+01 4.469399999999950523e+00 2.839767752155157587e-02
1.102820000000019718e+01 4.469399999999950523e+00 3.011012582158966930e-02
1.118440000000009604e+01 4.469399999999950523e+00 2.606021099924438547e-02
1.134070000000019718e+01 4.469399999999950523e+00 2.836845919002273578e-02
1.149690000000009604e+01 4.469399999999950523e+00 2.662298147173465176e-02
1.165320000000019718e+01 4.469399999999950523e+00 1.505887399751598861e-02
1.180940000000009604e+01 4.469399999999950523e+00 2.662933328293657156e-02
1.192660000000023501e+01 4.469399999999950523e+00 2.372020375245642923e-02
1.208289999999988140e+01 4.469399999999950523e+00 2.661662966053272850e-02
1.223910000000023501e+01 4.469399999999950523e+00 2.834686303193620360e-02
1.239539999999988140e+01 4.469399999999950523e+00 2.661154821157118988e-02
1.255160000000023501e+01 4.469399999999950523e+00 2.544408531265798107e-02
1.266879999999991924e+01 4.469399999999950523e+00 2.313583712187963423e-02
1.282500000000027285e+01 4.469399999999950523e+00 3.123566676657019495e-02
1.298129999999991924e+01 4.469399999999950523e+00 3.467453735129061299e-02
1.313750000000027285e+01 4.469399999999950523e+00 2.947113361467634460e-02
1.329379999999991924e+01 4.469399999999950523e+00 2.715526325045568984e-02
1.345000000000027285e+01 4.469399999999950523e+00 2.483939288623503508e-02
1.356719999999995707e+01 4.469399999999950523e+00 2.252987433321630359e-02
1.372350000000005821e+01 4.469399999999950523e+00 2.078566697716859729e-02
1.387969999999995707e+01 4.469399999999950523e+00 2.540216335872529790e-02
1.403600000000005821e+01 4.469399999999950523e+00 2.597636709137901914e-02
1.419219999999995707e+01 4.469399999999950523e+00 2.191501900887028037e-02
1.434850000000005821e+01 4.469399999999950523e+00 2.885119684136878623e-02
1.446570000000019718e+01 4.469399999999950523e+00 2.595477093329248697e-02
1.462190000000009604e+01 4.469399999999950523e+00 2.537040430271568850e-02
1.477820000000019718e+01 4.469399999999950523e+00 3.056745622812803015e-02
1.493440000000009604e+01 4.469399999999950523e+00 2.191120792214912641e-02
1.509070000000019718e+01 4.469399999999950523e+00 1.901859310079398110e-02
1.524690000000009604e+01 4.469399999999950523e+00 2.477841549869658558e-02
1.536410000000023501e+01 4.469399999999950523e+00 2.994878981706085644e-02
1.552039999999988140e+01 4.469399999999950523e+00 2.304564140281234116e-02
1.567660000000023501e+01 4.469399999999950523e+00 2.418642669467748266e-02
1.583289999999988140e+01 4.469399999999950523e+00 2.303547850488926740e-02
1.598910000000023501e+01 4.469399999999950523e+00 2.131794875588963883e-02
1.614530000000013388e+01 4.469399999999950523e+00 2.015429694369758398e-02
1.626250000000027285e+01 4.469399999999950523e+00 1.783969694171731041e-02
1.641879999999991924e+01 4.469399999999950523e+00 1.437923019891036366e-02
1.657500000000027285e+01 4.469399999999950523e+00 1.954579343055348056e-02
-3.932800000000042928e+00 5.016200000000026193e+00 5.913536228989111146e-03
-3.776499999999941792e+00 5.016200000000026193e+00 2.364144129355260325e-03
-3.620300000000042928e+00 5.016200000000026193e+00 3.546851375153082381e-03
-3.463999999999941792e+00 5.016200000000026193e+00 4.729558620950904436e-03
-3.307800000000042928e+00 5.016200000000026193e+00 4.729558620950904436e-03
-3.190599999999903957e+00 5.016200000000026193e+00 7.096243474786933202e-03
-3.034299999999802822e+00 5.016200000000026193e+00 5.910995504508342706e-03
-2.878099999999903957e+00 5.016200000000026193e+00 5.910995504508342706e-03
-2.721799999999802822e+00 5.016200000000026193e+00 5.317736338248855131e-03
-2.565599999999903957e+00 5.016200000000026193e+00 2.361603404874491018e-03
-2.448399999999764987e+00 5.016200000000026193e+00 8.859506264440399764e-03
-2.292199999999866122e+00 5.016200000000026193e+00 8.860776626680784418e-03
-2.135899999999764987e+00 5.016200000000026193e+00 5.903373331066035651e-03
-1.979699999999866122e+00 5.016200000000026193e+00 8.267517460421296843e-03
-1.823399999999764987e+00 5.016200000000026193e+00 6.492821410604370999e-03
-1.667100000000118598e+00 5.016200000000026193e+00 7.082269490142705480e-03
-1.549999999999727152e+00 5.016200000000026193e+00 7.080999127902320826e-03
-1.393700000000080763e+00 5.016200000000026193e+00 1.357255017626630804e-02
-1.237499999999727152e+00 5.016200000000026193e+00 1.356619836506438477e-02
-1.081200000000080763e+00 5.016200000000026193e+00 1.356619836506438477e-02
-9.249999999997271516e-01 5.016200000000026193e+00 1.592399068321772096e-02
-7.687000000000807631e-01 5.016200000000026193e+00 1.533708332816015839e-02
-6.514999999999417923e-01 5.016200000000026193e+00 1.415056499564118324e-02
-4.953000000000429281e-01 5.016200000000026193e+00 1.592272032097733978e-02
-3.389999999999417923e-01 5.016200000000026193e+00 1.473366126397759532e-02
-1.828000000000429281e-01 5.016200000000026193e+00 2.121250868993773686e-02
-2.649999999994179234e-02 5.016200000000026193e+00 1.650454622707336894e-02
1.296999999999570719e-01 5.016200000000026193e+00 2.002853108189953102e-02
2.860000000000582077e-01 5.016200000000026193e+00 2.119599398081274330e-02
4.032000000001971785e-01 5.016200000000026193e+00 2.120361615425504775e-02
5.594000000000960426e-01 5.016200000000026193e+00 1.589858343841003829e-02
7.157000000001971785e-01 5.016200000000026193e+00 2.414450474074479949e-02
8.719000000000960426e-01 5.016200000000026193e+00 2.236472724196633677e-02
1.028200000000197178e+00 5.016200000000026193e+00 2.236472724196633677e-02
1.145399999999881402e+00 5.016200000000026193e+00 1.883820166265940538e-02
1.301600000000235013e+00 5.016200000000026193e+00 1.823350923623645592e-02
1.457800000000133878e+00 5.016200000000026193e+00 2.822744898134007391e-02
1.614100000000235013e+00 5.016200000000026193e+00 2.293893097462006148e-02
1.770399999999881402e+00 5.016200000000026193e+00 3.350580409013700911e-02
1.926600000000235013e+00 5.016200000000026193e+00 3.233325974226226862e-02
2.043799999999919237e+00 5.016200000000026193e+00 3.880448499478010571e-02
2.200000000000272848e+00 5.016200000000026193e+00 3.056491550364726431e-02
2.356299999999919237e+00 5.016200000000026193e+00 3.116833756782982565e-02
2.512500000000272848e+00 5.016200000000026193e+00 4.053090727946242339e-02
2.668799999999919237e+00 5.016200000000026193e+00 3.759128905521305630e-02
2.825000000000272848e+00 5.016200000000026193e+00 4.873744735234526726e-02
2.942199999999957072e+00 5.016200000000026193e+00 4.109494811419307086e-02
3.098500000000058208e+00 5.016200000000026193e+00 4.874252880130680587e-02
3.254699999999957072e+00 5.016200000000026193e+00 4.870441793409528014e-02
3.411000000000058208e+00 5.016200000000026193e+00 7.277905275161893062e-02
3.567199999999957072e+00 5.016200000000026193e+00 8.039995583168460525e-02
3.684400000000096043e+00 5.016200000000026193e+00 1.102737942765627810e-01
3.840700000000197178e+00 5.016200000000026193e+00 1.219725601482621880e-01
3.996900000000096043e+00 5.016200000000026193e+00 1.647761454757722122e-01
4.153200000000197178e+00 5.016200000000026193e+00 1.917802356196221525e-01
4.309400000000096043e+00 5.016200000000026193e+00 2.116372677990698004e-01
4.465700000000197178e+00 5.016200000000026193e+00 2.690296930951535659e-01
4.621900000000096043e+00 5.016200000000026193e+00 2.544040126216086106e-01
4.739100000000235013e+00 5.016200000000026193e+00 2.940291516236770430e-01
4.895300000000133878e+00 5.016200000000026193e+00 2.851467788389097646e-01
5.051600000000235013e+00 5.016200000000026193e+00 2.781623272412766523e-01
5.207899999999881402e+00 5.016200000000026193e+00 2.846005230755444537e-01
5.364100000000235013e+00 5.016200000000026193e+00 2.482452964802253637e-01
5.520300000000133878e+00 5.016200000000026193e+00 2.798595311944300779e-01
5.637500000000272848e+00 5.016200000000026193e+00 2.568088083426562362e-01
5.793799999999919237e+00 5.016200000000026193e+00 2.287858876820180465e-01
5.950000000000272848e+00 5.016200000000026193e+00 2.551306598231085077e-01
6.106299999999919237e+00 5.016200000000026193e+00 2.339295843933342223e-01
6.262500000000272848e+00 5.016200000000026193e+00 2.281164067813354623e-01
6.418799999999919237e+00 5.016200000000026193e+00 2.220898083129521638e-01
6.536000000000058208e+00 5.016200000000026193e+00 1.898950180548917843e-01
6.692199999999957072e+00 5.016200000000026193e+00 1.851959481277100916e-01
6.848500000000058208e+00 5.016200000000026193e+00 1.460433838790647088e-01
7.004699999999957072e+00 5.016200000000026193e+00 1.355730582938169393e-01
7.161000000000058208e+00 5.016200000000026193e+00 1.173802006492727923e-01
7.317199999999957072e+00 5.016200000000026193e+00 1.138282678251581748e-01
7.434400000000096043e+00 5.016200000000026193e+00 9.521237955456603175e-02
7.590700000000197178e+00 5.016200000000026193e+00 8.176305451561699522e-02
7.746900000000096043e+00 5.016200000000026193e+00 8.290383980748214365e-02
7.903200000000197178e+00 5.016200000000026193e+00 7.063976273881170109e-02
8.059400000000096043e+00 5.016200000000026193e+00 6.770903705024503005e-02
8.215700000000197178e+00 5.016200000000026193e+00 6.537792233913976292e-02
8.332800000000133878e+00 5.016200000000026193e+00 5.483645646843049448e-02
8.489100000000235013e+00 5.016200000000026193e+00 6.359306339139976505e-02
8.645399999999881402e+00 5.016200000000026193e+00 6.478339281063988375e-02
8.801600000000235013e+00 5.016200000000026193e+00 4.664770146691303576e-02
8.957899999999881402e+00 5.016200000000026193e+00 5.714470465920884479e-02
9.075000000000272848e+00 5.016200000000026193e+00 5.190446041762343532e-02
9.231299999999919237e+00 5.016200000000026193e+00 4.663245712002841992e-02
9.387500000000272848e+00 5.016200000000026193e+00 3.380942066558886849e-02
9.543799999999919237e+00 5.016200000000026193e+00 3.030449124436847275e-02
9.700000000000272848e+00 5.016200000000026193e+00 3.728005030631889594e-02
9.856299999999919237e+00 5.016200000000026193e+00 3.787585019705914935e-02
9.973500000000058208e+00 5.016200000000026193e+00 2.271153613359126050e-02
1.012969999999995707e+01 5.016200000000026193e+00 2.562066566407140283e-02
1.028600000000005821e+01 5.016200000000026193e+00 3.261400979738720424e-02
1.044219999999995707e+01 5.016200000000026193e+00 2.328446950400460055e-02
1.059850000000005821e+01 5.016200000000026193e+00 2.852090265886885606e-02
1.075469999999995707e+01 5.016200000000026193e+00 2.733946577531141953e-02
1.087190000000009604e+01 5.016200000000026193e+00 1.862096971955368163e-02
1.102820000000019718e+01 5.016200000000026193e+00 2.328446950400460055e-02
1.118440000000009604e+01 5.016200000000026193e+00 2.442652515811012323e-02
1.134070000000019718e+01 5.016200000000026193e+00 1.744842537167893420e-02
1.149690000000009604e+01 5.016200000000026193e+00 2.267723635310088526e-02
1.165320000000019718e+01 5.016200000000026193e+00 2.384469925201409407e-02
1.180940000000009604e+01 5.016200000000026193e+00 2.732295106618642250e-02
1.192660000000023501e+01 5.016200000000026193e+00 1.917230693188048604e-02
1.208289999999988140e+01 5.016200000000026193e+00 2.324127718783153274e-02
1.223910000000023501e+01 5.016200000000026193e+00 2.440111791330243710e-02
1.239539999999988140e+01 5.016200000000026193e+00 2.149325874506267942e-02
1.255160000000023501e+01 5.016200000000026193e+00 1.626825885036188232e-02
1.266879999999991924e+01 5.016200000000026193e+00 1.858285885234214896e-02
1.282500000000027285e+01 5.016200000000026193e+00 1.335531823316058429e-02
1.298129999999991924e+01 5.016200000000026193e+00 1.799468113504420000e-02
1.313750000000027285e+01 5.016200000000026193e+00 2.204205523290871452e-02
1.329379999999991924e+01 5.016200000000026193e+00 2.552411813380219344e-02
1.345000000000027285e+01 5.016200000000026193e+00 2.087840342071665620e-02
1.356719999999995707e+01 5.016200000000026193e+00 2.086569979831281313e-02
1.372350000000005821e+01 5.016200000000026193e+00 2.551903668484065829e-02
1.387969999999995707e+01 5.016200000000026193e+00 3.421339585803109123e-02
1.403600000000005821e+01 5.016200000000026193e+00 2.548854799107143354e-02
1.419219999999995707e+01 5.016200000000026193e+00 2.606783317268669339e-02
1.434850000000005821e+01 5.016200000000026193e+00 1.563053700568893881e-02
1.446570000000019718e+01 5.016200000000026193e+00 2.259085172075474962e-02
1.462190000000009604e+01 5.016200000000026193e+00 1.967282965459191471e-02
1.477820000000019718e+01 5.016200000000026193e+00 2.430457038303322423e-02
1.493440000000009604e+01 5.016200000000026193e+00 1.910624809538050140e-02
1.509070000000019718e+01 5.016200000000026193e+00 1.851044820464024451e-02
1.524690000000009604e+01 5.016200000000026193e+00 2.082123711989936066e-02
1.536410000000023501e+01 5.016200000000026193e+00 1.908719266177473506e-02
1.552039999999988140e+01 5.016200000000026193e+00 2.138781867911077744e-02
1.567660000000023501e+01 5.016200000000026193e+00 1.734298530572703570e-02
1.583289999999988140e+01 5.016200000000026193e+00 2.138146686790885417e-02
1.598910000000023501e+01 5.016200000000026193e+00 1.733663349452511243e-02
1.614530000000013388e+01 5.016200000000026193e+00 1.733790385676549362e-02
1.626250000000027285e+01 5.016200000000026193e+00 2.137384469446654972e-02
1.641879999999991924e+01 5.016200000000026193e+00 1.559496686295817891e-02
1.657500000000027285e+01 5.016200000000026193e+00 1.905162251904397169e-02
-3.932800000000042928e+00 5.485000000000127329e+00 4.748614054556669038e-03
-3.776499999999941792e+00 5.485000000000127329e+00 5.937673111556412628e-03
-3.620300000000042928e+00 5.485000000000127329e+00 3.559554997556925449e-03
-3.463999999999941792e+00 5.485000000000127329e+00 5.341873220816156613e-03
-3.307800000000042928e+00 5.485000000000127329e+00 2.373036665037950299e-03
-3.190599999999903957e+00 5.485000000000127329e+00 2.966295831297437874e-03
-3.034299999999802822e+00 5.485000000000127329e+00 5.340602858575772827e-03
-2.878099999999903957e+00 5.485000000000127329e+00 4.743532605595132158e-03
-2.721799999999802822e+00 5.485000000000127329e+00 4.744802967835516812e-03
-2.565599999999903957e+00 5.485000000000127329e+00 4.743532605595132158e-03
-2.448399999999764987e+00 5.485000000000127329e+00 7.112758183911929363e-03
-2.292199999999866122e+00 5.485000000000127329e+00 7.112758183911929363e-03
-2.135899999999764987e+00 5.485000000000127329e+00 4.740991881114363718e-03
-1.979699999999866122e+00 5.485000000000127329e+00 9.478172675507573475e-03
-1.823399999999764987e+00 5.485000000000127329e+00 1.007143184176706105e-02
-1.667100000000118598e+00 5.485000000000127329e+00 4.146462352614491489e-03
-1.549999999999727152e+00 5.485000000000127329e+00 1.065960955906501174e-02
-1.393700000000080763e+00 5.485000000000127329e+00 9.474361588786419514e-03
-1.237499999999727152e+00 5.485000000000127329e+00 1.420519057197770947e-02
-1.081200000000080763e+00 5.485000000000127329e+00 1.184104644262245001e-02
-9.249999999997271516e-01 5.485000000000127329e+00 7.690773003286804563e-03
-7.687000000000807631e-01 5.485000000000127329e+00 7.101324923748470082e-03
-6.514999999999417923e-01 5.485000000000127329e+00 1.420264984749694016e-02
-4.953000000000429281e-01 5.485000000000127329e+00 1.596464227491002294e-02
-3.389999999999417923e-01 5.485000000000127329e+00 1.360430923227591571e-02
-1.828000000000429281e-01 5.485000000000127329e+00 1.656044216565027982e-02
-2.649999999994179234e-02 5.485000000000127329e+00 1.359033524763168799e-02
1.296999999999570719e-01 5.485000000000127329e+00 1.655027926772720606e-02
2.860000000000582077e-01 5.485000000000127329e+00 2.126332317955311260e-02
4.032000000001971785e-01 5.485000000000127329e+00 2.245111187431247241e-02
5.594000000000960426e-01 5.485000000000127329e+00 2.128110825091849428e-02
7.157000000001971785e-01 5.485000000000127329e+00 1.712829408710208126e-02
8.719000000000960426e-01 5.485000000000127329e+00 1.831481241962105294e-02
1.028200000000197178e+00 5.485000000000127329e+00 2.243586752742786003e-02
1.145399999999881402e+00 5.485000000000127329e+00 2.950543339516671984e-02
1.301600000000235013e+00 5.485000000000127329e+00 2.478857839661965934e-02
1.457800000000133878e+00 5.485000000000127329e+00 1.769995709527503319e-02
1.614100000000235013e+00 5.485000000000127329e+00 2.183371582548567988e-02
1.770399999999881402e+00 5.485000000000127329e+00 2.301007126008158474e-02
1.926600000000235013e+00 5.485000000000127329e+00 2.948383723708018767e-02
2.043799999999919237e+00 5.485000000000127329e+00 3.245267379285839832e-02
2.200000000000272848e+00 5.485000000000127329e+00 2.594079694864825925e-02
2.356299999999919237e+00 5.485000000000127329e+00 2.828588564439775410e-02
2.512500000000272848e+00 5.485000000000127329e+00 3.420196259786763282e-02
2.668799999999919237e+00 5.485000000000127329e+00 3.417401462857918432e-02
2.825000000000272848e+00 5.485000000000127329e+00 3.358710727352161307e-02
2.942199999999957072e+00 5.485000000000127329e+00 4.182159531569291239e-02
3.098500000000058208e+00 5.485000000000127329e+00 3.768402549876111868e-02
3.254699999999957072e+00 5.485000000000127329e+00 4.122960651167380947e-02
3.411000000000058208e+00 5.485000000000127329e+00 4.179872879536599556e-02
3.567199999999957072e+00 5.485000000000127329e+00 5.533316810442077266e-02
3.684400000000096043e+00 5.485000000000127329e+00 6.239130071199618099e-02
3.840700000000197178e+00 5.485000000000127329e+00 5.940849017157374262e-02
3.996900000000096043e+00 5.485000000000127329e+00 7.823398821182930840e-02
4.153200000000197178e+00 5.485000000000127329e+00 9.171888339350908748e-02
4.309400000000096043e+00 5.485000000000127329e+00 1.146273256743599311e-01
4.465700000000197178e+00 5.485000000000127329e+00 1.493234591837370728e-01
4.621900000000096043e+00 5.485000000000127329e+00 1.739926235297605817e-01
4.739100000000235013e+00 5.485000000000127329e+00 1.833424896189893571e-01
4.895300000000133878e+00 5.485000000000127329e+00 2.280084259909027911e-01
5.051600000000235013e+00 5.485000000000127329e+00 2.437393216135821106e-01
5.207899999999881402e+00 5.485000000000127329e+00 2.761272069321809020e-01
5.364100000000235013e+00 5.485000000000127329e+00 2.800513558927281155e-01
5.520300000000133878e+00 5.485000000000127329e+00 2.824269332822468281e-01
5.637500000000272848e+00 5.485000000000127329e+00 2.453933332505625342e-01
5.793799999999919237e+00 5.485000000000127329e+00 2.358719682588818756e-01
5.950000000000272848e+00 5.485000000000127329e+00 2.289726309313545038e-01
6.106299999999919237e+00 5.485000000000127329e+00 2.253114469545668686e-01
6.262500000000272848e+00 5.485000000000127329e+00 2.193521776849239047e-01
6.418799999999919237e+00 5.485000000000127329e+00 2.200775545241833719e-01
6.536000000000058208e+00 5.485000000000127329e+00 1.982806792036688470e-01
6.692199999999957072e+00 5.485000000000127329e+00 1.882511693158344657e-01
6.848500000000058208e+00 5.485000000000127329e+00 1.765473219951735062e-01
7.004699999999957072e+00 5.485000000000127329e+00 1.781543302292596942e-01
7.161000000000058208e+00 5.485000000000127329e+00 1.635121350465897905e-01
7.317199999999957072e+00 5.485000000000127329e+00 1.353786928710381254e-01
7.434400000000096043e+00 5.485000000000127329e+00 1.124689802279469214e-01
7.590700000000197178e+00 5.485000000000127329e+00 1.066303953711404823e-01
7.746900000000096043e+00 5.485000000000127329e+00 8.374990105957810793e-02
7.903200000000197178e+00 5.485000000000127329e+00 7.554590171117603337e-02
8.059400000000096043e+00 5.485000000000127329e+00 7.906734584152141920e-02
8.215700000000197178e+00 5.485000000000127329e+00 5.914806591229495453e-02
8.332800000000133878e+00 5.485000000000127329e+00 6.616935801489921831e-02
8.489100000000235013e+00 5.485000000000127329e+00 6.266188786919803244e-02
8.645399999999881402e+00 5.485000000000127329e+00 5.093390366596980273e-02
8.801600000000235013e+00 5.485000000000127329e+00 6.087448819697727220e-02
8.957899999999881402e+00 5.485000000000127329e+00 5.325104439243083521e-02
9.075000000000272848e+00 5.485000000000127329e+00 5.212423308520992837e-02
9.231299999999919237e+00 5.485000000000127329e+00 4.096664152791425206e-02
9.387500000000272848e+00 5.485000000000127329e+00 3.335336062129089230e-02
9.543799999999919237e+00 5.485000000000127329e+00 4.270703779724079746e-02
9.700000000000272848e+00 5.485000000000127329e+00 4.443218971968274089e-02
9.856299999999919237e+00 5.485000000000127329e+00 3.626121978953065345e-02
9.973500000000058208e+00 5.485000000000127329e+00 3.684939750682859894e-02
1.012969999999995707e+01 5.485000000000127329e+00 3.038706478999345442e-02
1.028600000000005821e+01 5.485000000000127329e+00 1.695679518465019117e-02
1.044219999999995707e+01 5.485000000000127329e+00 2.512903547704266674e-02
1.059850000000005821e+01 5.485000000000127329e+00 2.161775424462034079e-02
1.075469999999995707e+01 5.485000000000127329e+00 2.336958377411035154e-02
1.087190000000009604e+01 5.485000000000127329e+00 2.337085413635073619e-02
1.102820000000019718e+01 5.485000000000127329e+00 2.278521714353355307e-02
1.118440000000009604e+01 5.485000000000127329e+00 2.102068399163970272e-02
1.134070000000019718e+01 5.485000000000127329e+00 2.393616533332176832e-02
1.149690000000009604e+01 5.485000000000127329e+00 2.160250989773573188e-02
1.165320000000019718e+01 5.485000000000127329e+00 1.926504337542854495e-02
1.180940000000009604e+01 5.485000000000127329e+00 2.101687290491854876e-02
1.192660000000023501e+01 5.485000000000127329e+00 2.159488772429342743e-02
1.208289999999988140e+01 5.485000000000127329e+00 1.925233975302469841e-02
1.223910000000023501e+01 5.485000000000127329e+00 2.158853591309150416e-02
1.239539999999988140e+01 5.485000000000127329e+00 2.157583229068765762e-02
1.255160000000023501e+01 5.485000000000127329e+00 2.098765457338970866e-02
1.266879999999991924e+01 5.485000000000127329e+00 2.857298751072461646e-02
1.282500000000027285e+01 5.485000000000127329e+00 1.865145841332290638e-02
1.298129999999991924e+01 5.485000000000127329e+00 2.215511747230292094e-02
1.313750000000027285e+01 5.485000000000127329e+00 2.039947685609175970e-02
1.329379999999991924e+01 5.485000000000127329e+00 1.572962526043892098e-02
1.345000000000027285e+01 5.485000000000127329e+00 2.155677685708189475e-02
1.356719999999995707e+01 5.485000000000127329e+00 1.979732515414958302e-02
1.372350000000005821e+01 5.485000000000127329e+00 1.862351044403445094e-02
1.387969999999995707e+01 5.485000000000127329e+00 2.096224732858202253e-02
1.403600000000005821e+01 5.485000000000127329e+00 2.443922878051396630e-02
1.419219999999995707e+01 5.485000000000127329e+00 2.326668443263921887e-02
1.434850000000005821e+01 5.485000000000127329e+00 2.210303262044716402e-02
1.446570000000019718e+01 5.485000000000127329e+00 1.860953645939022322e-02
1.462190000000009604e+01 5.485000000000127329e+00 2.209795117148562540e-02
1.477820000000019718e+01 5.485000000000127329e+00 2.092540682361087798e-02
1.493440000000009604e+01 5.485000000000127329e+00 1.685643656765983128e-02
1.509070000000019718e+01 5.485000000000127329e+00 2.615294744279244438e-02
1.524690000000009604e+01 5.485000000000127329e+00 1.626571812588110955e-02
1.536410000000023501e+01 5.485000000000127329e+00 1.743953283599624510e-02
1.552039999999988140e+01 5.485000000000127329e+00 2.149071802058190664e-02
1.567660000000023501e+01 5.485000000000127329e+00 1.625428486571765460e-02
1.583289999999988140e+01 5.485000000000127329e+00 1.683738113405406495e-02
1.598910000000023501e+01 5.485000000000127329e+00 1.509698486472751781e-02
1.614530000000013388e+01 5.485000000000127329e+00 1.798959968608266485e-02
1.626250000000027285e+01 5.485000000000127329e+00 1.044491834044005731e-02
1.641879999999991924e+01 5.485000000000127329e+00 2.030547005030331961e-02
1.657500000000027285e+01 5.485000000000127329e+00 1.972999595540921372e-02
-3.932800000000042928e+00 5.953700000000026193e+00 2.984080902662818689e-03
-3.776499999999941792e+00 5.953700000000026193e+00 3.578610431162690918e-03
-3.620300000000042928e+00 5.953700000000026193e+00 4.174410321902946933e-03
-3.463999999999941792e+00 5.953700000000026193e+00 2.980269815941666029e-03
-3.307800000000042928e+00 5.953700000000026193e+00 3.577340068922306698e-03
-3.190599999999903957e+00 5.953700000000026193e+00 2.384469925201409147e-03
-3.034299999999802822e+00 5.953700000000026193e+00 3.577340068922306698e-03
-2.878099999999903957e+00 5.953700000000026193e+00 4.173139959662562279e-03
-2.721799999999802822e+00 5.953700000000026193e+00 4.169328872941410052e-03
-2.565599999999903957e+00 5.953700000000026193e+00 7.745398579623332530e-03
-2.448399999999764987e+00 5.953700000000026193e+00 8.934457636623075252e-03
-2.292199999999866122e+00 5.953700000000026193e+00 5.955458182921794311e-03
-2.135899999999764987e+00 5.953700000000026193e+00 7.744128217382947009e-03
-1.979699999999866122e+00 5.953700000000026193e+00 7.145787602161922554e-03
-1.823399999999764987e+00 5.953700000000026193e+00 8.333576296921283225e-03
-1.667100000000118598e+00 5.953700000000026193e+00 6.551258073662050326e-03
-1.549999999999727152e+00 5.953700000000026193e+00 1.130749430166102729e-02
-1.393700000000080763e+00 5.953700000000026193e+00 7.139435790960001020e-03
-1.237499999999727152e+00 5.953700000000026193e+00 6.543635900219744138e-03
-1.081200000000080763e+00 5.953700000000026193e+00 4.162977061739487651e-03
-9.249999999997271516e-01 5.953700000000026193e+00 1.011208343345936130e-02
-7.687000000000807631e-01 5.953700000000026193e+00 8.920483651978849265e-03
-6.514999999999417923e-01 5.953700000000026193e+00 1.427506049519884808e-02
-4.953000000000429281e-01 5.953700000000026193e+00 1.130368321493987332e-02
-3.389999999999417923e-01 5.953700000000026193e+00 1.367163843101628501e-02
-1.828000000000429281e-01 5.953700000000026193e+00 1.188550912103590249e-02
-2.649999999994179234e-02 5.953700000000026193e+00 2.139162976583193140e-02
1.296999999999570719e-01 5.953700000000026193e+00 1.544887520531398016e-02
2.860000000000582077e-01 5.953700000000026193e+00 1.664174534903487684e-02
4.032000000001971785e-01 5.953700000000026193e+00 1.781683042139039358e-02
5.594000000000960426e-01 5.953700000000026193e+00 2.019621889763026715e-02
7.157000000001971785e-01 5.953700000000026193e+00 1.247876828729538833e-02
8.719000000000960426e-01 5.953700000000026193e+00 2.137384469446654972e-02
1.028200000000197178e+00 5.953700000000026193e+00 1.721594908168859808e-02
1.145399999999881402e+00 5.953700000000026193e+00 1.898937476926514101e-02
1.301600000000235013e+00 5.953700000000026193e+00 2.254384831786053131e-02
1.457800000000133878e+00 5.953700000000026193e+00 2.313583712187963423e-02
1.614100000000235013e+00 5.953700000000026193e+00 1.838341198060181036e-02
1.770399999999881402e+00 5.953700000000026193e+00 1.660744556854450160e-02
1.926600000000235013e+00 5.953700000000026193e+00 1.778380100314039952e-02
2.043799999999919237e+00 5.953700000000026193e+00 1.363225720156437115e-02
2.200000000000272848e+00 5.953700000000026193e+00 2.666871451238848889e-02
2.356299999999919237e+00 5.953700000000026193e+00 2.607164425940784389e-02
2.512500000000272848e+00 5.953700000000026193e+00 2.488004447792733359e-02
2.668799999999919237e+00 5.953700000000026193e+00 2.310280770362963670e-02
2.825000000000272848e+00 5.953700000000026193e+00 2.546060002178297463e-02
2.942199999999957072e+00 5.953700000000026193e+00 2.665347016550387305e-02
3.098500000000058208e+00 5.953700000000026193e+00 2.663822581861926067e-02
3.254699999999957072e+00 5.953700000000026193e+00 3.016983284688773415e-02
3.411000000000058208e+00 5.953700000000026193e+00 3.373319893116581009e-02
3.567199999999957072e+00 5.953700000000026193e+00 2.721369991351337003e-02
3.684400000000096043e+00 5.953700000000026193e+00 3.785679476345338301e-02
3.840700000000197178e+00 5.953700000000026193e+00 3.487652494751172089e-02
3.996900000000096043e+00 5.953700000000026193e+00 4.551707907297096456e-02
4.153200000000197178e+00 5.953700000000026193e+00 5.554150751184380730e-02
4.309400000000096043e+00 5.953700000000026193e+00 5.256631914486367685e-02
4.465700000000197178e+00 5.953700000000026193e+00 5.671024077299739730e-02
4.621900000000096043e+00 5.953700000000026193e+00 9.038500304110552719e-02
4.739100000000235013e+00 5.953700000000026193e+00 9.207458482081670725e-02
4.895300000000133878e+00 5.953700000000026193e+00 1.204392329241182891e-01
5.051600000000235013e+00 5.953700000000026193e+00 1.310226207487602268e-01
5.207899999999881402e+00 5.953700000000026193e+00 1.812438511978744227e-01
5.364100000000235013e+00 5.953700000000026193e+00 1.871510356156615984e-01
5.520300000000133878e+00 5.953700000000026193e+00 2.064630823939843651e-01
5.637500000000272848e+00 5.953700000000026193e+00 2.087281382685896580e-01
5.793799999999919237e+00 5.953700000000026193e+00 2.382793047044102219e-01
5.950000000000272848e+00 5.953700000000026193e+00 2.452065900012260213e-01
6.106299999999919237e+00 5.953700000000026193e+00 2.198819187391641838e-01
6.262500000000272848e+00 5.953700000000026193e+00 2.368679322553432220e-01
6.418799999999919237e+00 5.953700000000026193e+00 2.227554781269135420e-01
6.536000000000058208e+00 5.953700000000026193e+00 2.175076117118858454e-01
6.692199999999957072e+00 5.953700000000026193e+00 1.873047494467481311e-01
6.848500000000058208e+00 5.953700000000026193e+00 1.867877120149117054e-01
7.004699999999957072e+00 5.953700000000026193e+00 1.791198055319518090e-01
7.161000000000058208e+00 5.953700000000026193e+00 1.571895421761969058e-01
7.317199999999957072e+00 5.953700000000026193e+00 1.596299080399752324e-01
7.434400000000096043e+00 5.953700000000026193e+00 1.695717629332230969e-01
7.590700000000197178e+00 5.953700000000026193e+00 1.430338957315941961e-01
7.746900000000096043e+00 5.953700000000026193e+00 1.312525563142698248e-01
7.903200000000197178e+00 5.953700000000026193e+00 1.165074617901287607e-01
8.059400000000096043e+00 5.953700000000026193e+00 9.417576396641241798e-02
8.215700000000197178e+00 5.953700000000026193e+00 6.768362980543733698e-02
8.332800000000133878e+00 5.953700000000026193e+00 6.766457437183158452e-02
8.489100000000235013e+00 5.953700000000026193e+00 6.825275208912953695e-02
8.645399999999881402e+00 5.953700000000026193e+00 5.529505723720923999e-02
8.801600000000235013e+00 5.953700000000026193e+00 5.058455404986410275e-02
8.957899999999881402e+00 5.953700000000026193e+00 4.997605053672000974e-02
9.075000000000272848e+00 5.953700000000026193e+00 5.998396426646784851e-02
9.231299999999919237e+00 5.953700000000026193e+00 4.940184680406628503e-02
9.387500000000272848e+00 5.953700000000026193e+00 4.761190640736474855e-02
9.543799999999919237e+00 5.953700000000026193e+00 5.346573561105579658e-02
9.700000000000272848e+00 5.953700000000026193e+00 4.582577709738436256e-02
9.856299999999919237e+00 5.953700000000026193e+00 4.699832144525910999e-02
9.973500000000058208e+00 5.953700000000026193e+00 3.819471111939561764e-02
1.012969999999995707e+01 5.953700000000026193e+00 3.346261177396394476e-02
1.028600000000005821e+01 5.953700000000026193e+00 3.699548916447279595e-02
1.044219999999995707e+01 5.953700000000026193e+00 3.172348586687778055e-02
1.059850000000005821e+01 5.953700000000026193e+00 2.171303141264916900e-02
1.075469999999995707e+01 5.953700000000026193e+00 2.229231659426442885e-02
1.087190000000009604e+01 5.953700000000026193e+00 2.406955336856212227e-02
1.102820000000019718e+01 5.953700000000026193e+00 1.994849826075531865e-02
1.118440000000009604e+01 5.953700000000026193e+00 1.936032054345736969e-02
1.134070000000019718e+01 5.953700000000026193e+00 1.818523547110185296e-02
1.149690000000009604e+01 5.953700000000026193e+00 2.403779431255251633e-02
1.165320000000019718e+01 5.953700000000026193e+00 2.170922032592801504e-02
1.180940000000009604e+01 5.953700000000026193e+00 1.406799145001620156e-02
1.192660000000023501e+01 5.953700000000026193e+00 1.934507619657275732e-02
1.208289999999988140e+01 5.953700000000026193e+00 2.227326116065866599e-02
1.223910000000023501e+01 5.953700000000026193e+00 2.226436862497597341e-02
1.239539999999988140e+01 5.953700000000026193e+00 1.758308376915967627e-02
1.255160000000023501e+01 5.953700000000026193e+00 1.522656181324671953e-02
1.266879999999991924e+01 5.953700000000026193e+00 1.405274710313158745e-02
1.282500000000027285e+01 5.953700000000026193e+00 1.874292449463057716e-02
1.298129999999991924e+01 5.953700000000026193e+00 1.463330264698723196e-02
1.313750000000027285e+01 5.953700000000026193e+00 2.048078003947635672e-02
1.329379999999991924e+01 5.953700000000026193e+00 2.223133920672597935e-02
1.345000000000027285e+01 5.953700000000026193e+00 2.280554293937970406e-02
1.356719999999995707e+01 5.953700000000026193e+00 2.046807641707251713e-02
1.372350000000005821e+01 5.953700000000026193e+00 1.695806554689057929e-02
1.387969999999995707e+01 5.953700000000026193e+00 1.987735797529379539e-02
1.403600000000005821e+01 5.953700000000026193e+00 1.461170648890069805e-02
1.419219999999995707e+01 5.953700000000026193e+00 1.343535105430480013e-02
1.434850000000005821e+01 5.953700000000026193e+00 1.811028409891917573e-02
1.446570000000019718e+01 5.953700000000026193e+00 1.577535830109275464e-02
1.462190000000009604e+01 5.953700000000026193e+00 1.634575094702532538e-02
1.477820000000019718e+01 5.953700000000026193e+00 2.102195435388008737e-02
1.493440000000009604e+01 5.953700000000026193e+00 1.517955841035249949e-02
1.509070000000019718e+01 5.953700000000026193e+00 1.516812515018904108e-02
1.524690000000009604e+01 5.953700000000026193e+00 1.982654348567841965e-02
1.536410000000023501e+01 5.953700000000026193e+00 1.866289167348636480e-02
1.552039999999988140e+01 5.953700000000026193e+00 1.515796225226596558e-02
1.567660000000023501e+01 5.953700000000026193e+00 9.324458844421068537e-03
1.583289999999988140e+01 5.953700000000026193e+00 1.689454743487136049e-02
1.598910000000023501e+01 5.953700000000026193e+00 1.223994018610313414e-02
1.614530000000013388e+01 5.953700000000026193e+00 1.514906971658327474e-02
1.626250000000027285e+01 5.953700000000026193e+00 2.389043229266793120e-02
1.641879999999991924e+01 5.953700000000026193e+00 1.339088837589134766e-02
1.657500000000027285e+01 5.953700000000026193e+00 1.628604392172726401e-02
-3.932800000000042928e+00 6.422500000000127329e+00 2.991703076105124877e-03
-3.776499999999941792e+00 6.422500000000127329e+00 3.590043691326149766e-03
-3.620300000000042928e+00 6.422500000000127329e+00 3.591314053566533986e-03
-3.463999999999941792e+00 6.422500000000127329e+00 3.591314053566533986e-03
-3.307800000000042928e+00 6.422500000000127329e+00 5.383795174748840645e-03
-3.190599999999903957e+00 6.422500000000127329e+00 5.984676514450633540e-03
-3.034299999999802822e+00 6.422500000000127329e+00 4.787995284008584630e-03
-2.878099999999903957e+00 6.422500000000127329e+00 4.784184197287430669e-03
-2.721799999999802822e+00 6.422500000000127329e+00 6.583017129671658862e-03
-2.565599999999903957e+00 6.422500000000127329e+00 5.980865427729480446e-03
-2.448399999999764987e+00 6.422500000000127329e+00 2.392092098643715335e-03
-2.292199999999866122e+00 6.422500000000127329e+00 4.184573219826021560e-03
-2.135899999999764987e+00 6.422500000000127329e+00 7.768265099950250226e-03
-1.979699999999866122e+00 6.422500000000127329e+00 4.184573219826021560e-03
-1.823399999999764987e+00 6.422500000000127329e+00 5.377443363546918244e-03
-1.667100000000118598e+00 6.422500000000127329e+00 8.963675968151915349e-03
-1.549999999999727152e+00 6.422500000000127329e+00 8.365335352930890894e-03
-1.393700000000080763e+00 6.422500000000127329e+00 5.970702529806406686e-03
-1.237499999999727152e+00 6.422500000000127329e+00 8.362794628450121587e-03
-1.081200000000080763e+00 6.422500000000127329e+00 1.074345346693037981e-02
-9.249999999997271516e-01 6.422500000000127329e+00 1.133925335767063496e-02
-7.687000000000807631e-01 6.422500000000127329e+00 1.014765357619012293e-02
-6.514999999999417923e-01 6.422500000000127329e+00 9.544231512007559856e-03
-4.953000000000429281e-01 6.422500000000127329e+00 7.758102202027174731e-03
-3.389999999999417923e-01 6.422500000000127329e+00 1.014130176498819966e-02
-1.828000000000429281e-01 6.422500000000127329e+00 1.491024161539101882e-02
-2.649999999994179234e-02 6.422500000000127329e+00 1.670780418553486149e-02
1.296999999999570719e-01 6.422500000000127329e+00 1.133163118422832877e-02
2.860000000000582077e-01 6.422500000000127329e+00 1.848250023535178907e-02
4.032000000001971785e-01 6.422500000000127329e+00 1.192234962600704704e-02
5.594000000000960426e-01 6.422500000000127329e+00 1.907321867713050734e-02
7.157000000001971785e-01 6.422500000000127329e+00 1.967028893011114887e-02
8.719000000000960426e-01 6.422500000000127329e+00 1.251052734330499773e-02
1.028200000000197178e+00 6.422500000000127329e+00 1.727565610698666293e-02
1.145399999999881402e+00 6.422500000000127329e+00 2.501978432436961081e-02
1.301600000000235013e+00 6.422500000000127329e+00 2.143609244424538388e-02
1.457800000000133878e+00 6.422500000000127329e+00 1.309362361164140981e-02
1.614100000000235013e+00 6.422500000000127329e+00 1.903637817215936279e-02
1.770399999999881402e+00 6.422500000000127329e+00 1.963344842514000085e-02
1.926600000000235013e+00 6.422500000000127329e+00 2.439603646434089848e-02
2.043799999999919237e+00 6.422500000000127329e+00 2.140687411271654378e-02
2.200000000000272848e+00 6.422500000000127329e+00 1.604975654501577392e-02
2.356299999999919237e+00 6.422500000000127329e+00 1.724389705097705353e-02
2.512500000000272848e+00 6.422500000000127329e+00 1.901478201407282714e-02
2.668799999999919237e+00 6.422500000000127329e+00 1.485815676353526016e-02
2.825000000000272848e+00 6.422500000000127329e+00 2.316378509116808621e-02
2.942199999999957072e+00 6.422500000000127329e+00 2.435284414816783413e-02
3.098500000000058208e+00 6.422500000000127329e+00 3.148084667896437067e-02
3.254699999999957072e+00 6.422500000000127329e+00 2.314854074428347383e-02
3.411000000000058208e+00 6.422500000000127329e+00 2.671444755304232255e-02
3.567199999999957072e+00 6.422500000000127329e+00 2.314727038204309265e-02
3.684400000000096043e+00 6.422500000000127329e+00 2.670301429287886413e-02
3.840700000000197178e+00 6.422500000000127329e+00 2.729246237241719775e-02
3.996900000000096043e+00 6.422500000000127329e+00 3.263052450651220127e-02
4.153200000000197178e+00 6.422500000000127329e+00 3.737532747434772068e-02
4.309400000000096043e+00 6.422500000000127329e+00 3.202710244232963993e-02
4.465700000000197178e+00 6.422500000000127329e+00 4.091836776277964910e-02
4.621900000000096043e+00 6.422500000000127329e+00 4.684079652745144762e-02
4.739100000000235013e+00 6.422500000000127329e+00 5.275941420540209564e-02
4.895300000000133878e+00 6.422500000000127329e+00 6.107647579319838010e-02
5.051600000000235013e+00 6.422500000000127329e+00 7.704365879258916194e-02
5.207899999999881402e+00 6.422500000000127329e+00 9.242647516140316266e-02
5.364100000000235013e+00 6.422500000000127329e+00 9.895613707697868688e-02
5.520300000000133878e+00 6.422500000000127329e+00 1.179645672798495942e-01
5.637500000000272848e+00 6.422500000000127329e+00 1.504299446951118391e-01
5.793799999999919237e+00 6.422500000000127329e+00 1.581512063921678701e-01
5.950000000000272848e+00 6.422500000000127329e+00 1.913445013711703169e-01
6.106299999999919237e+00 6.422500000000127329e+00 2.274189779113644783e-01
6.262500000000272848e+00 6.422500000000127329e+00 2.054163039079076603e-01
6.418799999999919237e+00 6.422500000000127329e+00 2.054798220199268999e-01
6.536000000000058208e+00 6.422500000000127329e+00 2.048255854661289732e-01
6.692199999999957072e+00 6.422500000000127329e+00 1.881711364946902221e-01
6.848500000000058208e+00 6.422500000000127329e+00 1.911285397903050021e-01
7.004699999999957072e+00 6.422500000000127329e+00 1.728391346154916075e-01
7.161000000000058208e+00 6.422500000000127329e+00 1.875461182724211529e-01
7.317199999999957072e+00 6.422500000000127329e+00 1.732583541548184392e-01
7.434400000000096043e+00 6.422500000000127329e+00 1.585628037580523730e-01
7.590700000000197178e+00 6.422500000000127329e+00 1.537252643466688329e-01
7.746900000000096043e+00 6.422500000000127329e+00 1.502127127520060945e-01
7.903200000000197178e+00 6.422500000000127329e+00 1.459951101139300988e-01
8.059400000000096043e+00 6.422500000000127329e+00 1.341705783804326424e-01
8.215700000000197178e+00 6.422500000000127329e+00 1.028866378487278271e-01
8.332800000000133878e+00 6.422500000000127329e+00 8.920737724426924808e-02
8.489100000000235013e+00 6.422500000000127329e+00 8.214670391221307044e-02
8.645399999999881402e+00 6.422500000000127329e+00 8.036311532671346070e-02
8.801600000000235013e+00 6.422500000000127329e+00 6.731395439348550336e-02
8.957899999999881402e+00 6.422500000000127329e+00 5.905405910650651097e-02
9.075000000000272848e+00 6.422500000000127329e+00 5.494443725886316576e-02
9.231299999999919237e+00 6.422500000000127329e+00 4.664389038019187833e-02
9.387500000000272848e+00 6.422500000000127329e+00 4.253045744582737570e-02
9.543799999999919237e+00 6.422500000000127329e+00 4.073289487568353129e-02
9.700000000000272848e+00 6.422500000000127329e+00 4.661721277314380407e-02
9.856299999999919237e+00 6.422500000000127329e+00 3.894803592794353342e-02
9.973500000000058208e+00 6.422500000000127329e+00 4.659942770177841892e-02
1.012969999999995707e+01 6.422500000000127329e+00 4.249488730309661233e-02
1.028600000000005821e+01 6.422500000000127329e+00 3.125599256241634594e-02
1.044219999999995707e+01 6.422500000000127329e+00 3.477870705500212684e-02
1.059850000000005821e+01 6.422500000000127329e+00 2.829096709335929272e-02
1.075469999999995707e+01 6.422500000000127329e+00 3.299003702054097154e-02
1.087190000000009604e+01 6.422500000000127329e+00 2.888168553513801098e-02
1.102820000000019718e+01 6.422500000000127329e+00 2.592936368848480083e-02
1.118440000000009604e+01 6.422500000000127329e+00 2.650102669665775276e-02
1.134070000000019718e+01 6.422500000000127329e+00 2.591157861711941915e-02
1.149690000000009604e+01 6.422500000000127329e+00 2.237107905316826004e-02
1.165320000000019718e+01 6.422500000000127329e+00 2.237870122661056449e-02
1.180940000000009604e+01 6.422500000000127329e+00 2.354616412552377330e-02
1.192660000000023501e+01 6.422500000000127329e+00 2.059511264111094780e-02
1.208289999999988140e+01 6.422500000000127329e+00 1.588715017824657988e-02
1.223910000000023501e+01 6.422500000000127329e+00 2.117820890944736162e-02
1.239539999999988140e+01 6.422500000000127329e+00 1.586936510688119820e-02
1.255160000000023501e+01 6.422500000000127329e+00 1.647278717106375953e-02
1.266879999999991924e+01 6.422500000000127329e+00 1.587952800480427196e-02
1.282500000000027285e+01 6.422500000000127329e+00 1.351792459992978181e-02
1.298129999999991924e+01 6.422500000000127329e+00 2.409369025112942375e-02
1.313750000000027285e+01 6.422500000000127329e+00 1.585412075999658582e-02
1.329379999999991924e+01 6.422500000000127329e+00 2.055954249838018791e-02
1.345000000000027285e+01 6.422500000000127329e+00 8.223054782007844371e-03
1.356719999999995707e+01 6.422500000000127329e+00 1.291069144902606478e-02
1.372350000000005821e+01 6.422500000000127329e+00 1.643975775281376547e-02
1.387969999999995707e+01 6.422500000000127329e+00 1.819666873126531137e-02
1.403600000000005821e+01 6.422500000000127329e+00 1.995357970971685380e-02
1.419219999999995707e+01 6.422500000000127329e+00 1.407815434793927532e-02
1.434850000000005821e+01 6.422500000000127329e+00 1.348616554392017240e-02
1.446570000000019718e+01 6.422500000000127329e+00 1.758943558036159607e-02
1.462190000000009604e+01 6.422500000000127329e+00 1.875181703031326627e-02
1.477820000000019718e+01 6.422500000000127329e+00 1.289036565317991725e-02
1.493440000000009604e+01 6.422500000000127329e+00 1.641053942128492538e-02
1.509070000000019718e+01 6.422500000000127329e+00 1.639275434991954369e-02
1.524690000000009604e+01 6.422500000000127329e+00 1.579695445917929028e-02
1.536410000000023501e+01 6.422500000000127329e+00 1.637878036527531597e-02
1.552039999999988140e+01 6.422500000000127329e+00 1.520496565516018736e-02
1.567660000000023501e+01 6.422500000000127329e+00 1.463076192250646265e-02
1.583289999999988140e+01 6.422500000000127329e+00 1.286114732165107542e-02
1.598910000000023501e+01 6.422500000000127329e+00 1.228186214003581557e-02
1.614530000000013388e+01 6.422500000000127329e+00 9.938043806526705368e-03
1.626250000000027285e+01 6.422500000000127329e+00 1.227296960435312646e-02
1.641879999999991924e+01 6.422500000000127329e+00 1.752464710610199261e-02
1.657500000000027285e+01 6.422500000000127329e+00 1.926758409990931079e-02
-3.932800000000042928e+00 6.891200000000026193e+00 1.801373656864996634e-03
-3.776499999999941792e+00 6.891200000000026193e+00 3.003136336268584158e-03
-3.620300000000042928e+00 6.891200000000026193e+00 3.000595611787814851e-03
-3.463999999999941792e+00 6.891200000000026193e+00 3.602747313729993267e-03
-3.307800000000042928e+00 6.891200000000026193e+00 6.005002310296783663e-03
-3.190599999999903957e+00 6.891200000000026193e+00 6.005002310296783663e-03
-3.034299999999802822e+00 6.891200000000026193e+00 7.205494627459986534e-03
-2.878099999999903957e+00 6.891200000000026193e+00 3.601476951489609047e-03
-2.721799999999802822e+00 6.891200000000026193e+00 9.005597922084598514e-03
-2.565599999999903957e+00 6.891200000000026193e+00 4.801969268652811484e-03
-2.448399999999764987e+00 6.891200000000026193e+00 4.799428544172043044e-03
-2.292199999999866122e+00 6.891200000000026193e+00 3.000595611787814851e-03
-2.135899999999764987e+00 6.891200000000026193e+00 5.996109774614092822e-03
-1.979699999999866122e+00 6.891200000000026193e+00 6.594450389835118144e-03
-1.823399999999764987e+00 6.891200000000026193e+00 4.798158181931658391e-03
-1.667100000000118598e+00 6.891200000000026193e+00 6.594450389835118144e-03
-1.549999999999727152e+00 6.891200000000026193e+00 5.396498797152683713e-03
-1.393700000000080763e+00 6.891200000000026193e+00 8.390742597738577030e-03
-1.237499999999727152e+00 6.891200000000026193e+00 1.257658617980498411e-02
-1.081200000000080763e+00 6.891200000000026193e+00 1.079045686982459985e-02
-9.249999999997271516e-01 6.891200000000026193e+00 1.018703480564203678e-02
-7.687000000000807631e-01 6.891200000000026193e+00 6.593180027594734358e-03
-6.514999999999417923e-01 6.891200000000026193e+00 5.989757963412171288e-03
-4.953000000000429281e-01 6.891200000000026193e+00 8.383120424296270842e-03
-3.389999999999417923e-01 6.891200000000026193e+00 8.384390786536655496e-03
-1.828000000000429281e-01 6.891200000000026193e+00 8.980190677276912378e-03
-2.649999999994179234e-02 6.891200000000026193e+00 7.182628107133067971e-03
1.296999999999570719e-01 6.891200000000026193e+00 1.196935302890126708e-02
2.860000000000582077e-01 6.891200000000026193e+00 1.077013107397844886e-02
4.032000000001971785e-01 6.891200000000026193e+00 1.555558563350626505e-02
5.594000000000960426e-01 6.891200000000026193e+00 1.076631998725729664e-02
7.157000000001971785e-01 6.891200000000026193e+00 8.374227888613581736e-03
8.719000000000960426e-01 6.891200000000026193e+00 1.734171494348664758e-02
1.028200000000197178e+00 6.891200000000026193e+00 2.330606566209113620e-02
1.145399999999881402e+00 6.891200000000026193e+00 1.672685961914062783e-02
1.301600000000235013e+00 6.891200000000026193e+00 2.091143283896665026e-02
1.457800000000133878e+00 6.891200000000026193e+00 1.851171856688062570e-02
1.614100000000235013e+00 6.891200000000026193e+00 1.672050780793870456e-02
1.770399999999881402e+00 6.891200000000026193e+00 1.492802668675640050e-02
1.926600000000235013e+00 6.891200000000026193e+00 1.373134545631435159e-02
2.043799999999919237e+00 6.891200000000026193e+00 1.253339386363191629e-02
2.200000000000272848e+00 6.891200000000026193e+00 1.252577169018960837e-02
2.356299999999919237e+00 6.891200000000026193e+00 1.550858223061204327e-02
2.512500000000272848e+00 6.891200000000026193e+00 1.968934436371691174e-02
2.668799999999919237e+00 6.891200000000026193e+00 1.669128947640986793e-02
2.825000000000272848e+00 6.891200000000026193e+00 1.729217081611165996e-02
2.942199999999957072e+00 6.891200000000026193e+00 1.788415962013076288e-02
3.098500000000058208e+00 6.891200000000026193e+00 2.086061834935127451e-02
3.254699999999957072e+00 6.891200000000026193e+00 2.204459595738948036e-02
3.411000000000058208e+00 6.891200000000026193e+00 1.667985621624640605e-02
3.567199999999957072e+00 6.891200000000026193e+00 2.442144370914858462e-02
3.684400000000096043e+00 6.891200000000026193e+00 1.965631494546692115e-02
3.840700000000197178e+00 6.891200000000026193e+00 1.666461186936179367e-02
3.996900000000096043e+00 6.891200000000026193e+00 2.202554052378371749e-02
4.153200000000197178e+00 6.891200000000026193e+00 2.618978794776359240e-02
4.309400000000096043e+00 6.891200000000026193e+00 1.904145962112089793e-02
4.465700000000197178e+00 6.891200000000026193e+00 3.154563515322397760e-02
4.621900000000096043e+00 6.891200000000026193e+00 2.438587356641782472e-02
4.739100000000235013e+00 6.891200000000026193e+00 2.735979157115757052e-02
4.895300000000133878e+00 6.891200000000026193e+00 3.210967598795461814e-02
5.051600000000235013e+00 6.891200000000026193e+00 3.268133899612757354e-02
5.207899999999881402e+00 6.891200000000026193e+00 3.509248652837705651e-02
5.364100000000235013e+00 6.891200000000026193e+00 4.698053637389372483e-02
5.520300000000133878e+00 6.891200000000026193e+00 6.060263067753501876e-02
5.637500000000272848e+00 6.891200000000026193e+00 7.071090302427322782e-02
5.793799999999919237e+00 6.891200000000026193e+00 9.262592203314350126e-02
5.950000000000272848e+00 6.891200000000026193e+00 1.164718916473979904e-01
6.106299999999919237e+00 6.891200000000026193e+00 1.413748026456522477e-01
6.262500000000272848e+00 6.891200000000026193e+00 1.442178733396324020e-01
6.418799999999919237e+00 6.891200000000026193e+00 1.762398943330005241e-01
6.536000000000058208e+00 6.891200000000026193e+00 1.851845148675466401e-01
6.692199999999957072e+00 6.891200000000026193e+00 1.971030534068325402e-01
6.848500000000058208e+00 6.891200000000026193e+00 2.012025123565528151e-01
7.004699999999957072e+00 6.891200000000026193e+00 1.786294457071634645e-01
7.161000000000058208e+00 6.891200000000026193e+00 1.857167966462676956e-01
7.317199999999957072e+00 6.891200000000026193e+00 1.684258961923963960e-01
7.434400000000096043e+00 6.891200000000026193e+00 1.660083968489450279e-01
7.590700000000197178e+00 6.891200000000026193e+00 1.553919796060530545e-01
7.746900000000096043e+00 6.891200000000026193e+00 1.683712706160598871e-01
7.903200000000197178e+00 6.891200000000026193e+00 1.334312275565289474e-01
8.059400000000096043e+00 6.891200000000026193e+00 1.422678673006424199e-01
8.215700000000197178e+00 6.891200000000026193e+00 1.244599294149347363e-01
8.332800000000133878e+00 6.891200000000026193e+00 1.262244625668285936e-01
8.489100000000235013e+00 6.891200000000026193e+00 1.036552070041603657e-01
8.645399999999881402e+00 6.891200000000026193e+00 1.101734356595724246e-01
8.801600000000235013e+00 6.891200000000026193e+00 8.704267998665432549e-02
8.957899999999881402e+00 6.891200000000026193e+00 8.289240654731869218e-02
9.075000000000272848e+00 6.891200000000026193e+00 5.921666547327570501e-02
9.231299999999919237e+00 6.891200000000026193e+00 6.098628007413109398e-02
9.387500000000272848e+00 6.891200000000026193e+00 5.327645163723852134e-02
9.543799999999919237e+00 6.891200000000026193e+00 4.795998566123005347e-02
9.700000000000272848e+00 6.891200000000026193e+00 4.142016084773146589e-02
9.856299999999919237e+00 6.891200000000026193e+00 3.904331309597235816e-02
9.973500000000058208e+00 6.891200000000026193e+00 4.139983505188531837e-02
1.012969999999995707e+01 6.891200000000026193e+00 3.902171693788582252e-02
1.028600000000005821e+01 6.891200000000026193e+00 3.963149081327031059e-02
1.044219999999995707e+01 6.891200000000026193e+00 4.966989323678738105e-02
1.059850000000005821e+01 6.891200000000026193e+00 3.781614317176108797e-02
1.075469999999995707e+01 6.891200000000026193e+00 3.190387730501235281e-02
1.087190000000009604e+01 6.891200000000026193e+00 2.540978553216760583e-02
1.102820000000019718e+01 6.891200000000026193e+00 2.126713426627426656e-02
1.118440000000009604e+01 6.891200000000026193e+00 2.894012219819569118e-02
1.134070000000019718e+01 6.891200000000026193e+00 1.534978695056400146e-02
1.149690000000009604e+01 6.891200000000026193e+00 2.776630748808055563e-02
1.165320000000019718e+01 6.891200000000026193e+00 2.125570100611080468e-02
1.180940000000009604e+01 6.891200000000026193e+00 2.421691538844670741e-02
1.192660000000023501e+01 6.891200000000026193e+00 1.888774579003439300e-02
1.208289999999988140e+01 6.891200000000026193e+00 1.770630890647695646e-02
1.223910000000023501e+01 6.891200000000026193e+00 1.829194589929413611e-02
1.239539999999988140e+01 6.891200000000026193e+00 1.887631252987093458e-02
1.255160000000023501e+01 6.891200000000026193e+00 1.828686445033259750e-02
1.266879999999991924e+01 6.891200000000026193e+00 9.441332170536427190e-03
1.282500000000027285e+01 6.891200000000026193e+00 1.473874271293913220e-02
1.298129999999991924e+01 6.891200000000026193e+00 1.296658738760297566e-02
1.313750000000027285e+01 6.891200000000026193e+00 1.296658738760297566e-02
1.329379999999991924e+01 6.891200000000026193e+00 1.649311296690991052e-02
1.345000000000027285e+01 6.891200000000026193e+00 1.355349474266054170e-02
1.356719999999995707e+01 6.891200000000026193e+00 1.178006905508400225e-02
1.372350000000005821e+01 6.891200000000026193e+00 1.472095764157375225e-02
1.387969999999995707e+01 6.891200000000026193e+00 1.707747959748670552e-02
1.403600000000005821e+01 6.891200000000026193e+00 1.177625796836284829e-02
1.419219999999995707e+01 6.891200000000026193e+00 1.412261702635272780e-02
1.434850000000005821e+01 6.891200000000026193e+00 1.235173206325695418e-02
1.446570000000019718e+01 6.891200000000026193e+00 1.881660550457286973e-02
1.462190000000009604e+01 6.891200000000026193e+00 1.352808749785285557e-02
1.477820000000019718e+01 6.891200000000026193e+00 1.351792459992978181e-02
1.493440000000009604e+01 6.891200000000026193e+00 1.822334633831338216e-02
1.509070000000019718e+01 6.891200000000026193e+00 1.175212108579554507e-02
1.524690000000009604e+01 6.891200000000026193e+00 1.409593941930465701e-02
1.536410000000023501e+01 6.891200000000026193e+00 9.398139854363361106e-03
1.552039999999988140e+01 6.891200000000026193e+00 1.350649133976632166e-02
1.567660000000023501e+01 6.891200000000026193e+00 1.291958398470875562e-02
1.583289999999988140e+01 6.891200000000026193e+00 1.761103173844813172e-02
1.598910000000023501e+01 6.891200000000026193e+00 1.115251010833413770e-02
1.614530000000013388e+01 6.891200000000026193e+00 1.350140989080478478e-02
1.626250000000027285e+01 6.891200000000026193e+00 1.938064633930351721e-02
1.641879999999991924e+01 6.891200000000026193e+00 1.231997300724734651e-02
1.657500000000027285e+01 6.891200000000026193e+00 1.173433601443016339e-02
-3.932800000000042928e+00 7.360000000000127329e+00 3.015839958672427226e-03
-3.776499999999941792e+00 7.360000000000127329e+00 5.426987490921908464e-03
-3.620300000000042928e+00 7.360000000000127329e+00 5.425717128681523810e-03
-3.463999999999941792e+00 7.360000000000127329e+00 3.013299234191658786e-03
-3.307800000000042928e+00 7.360000000000127329e+00 4.221413724797167845e-03
-3.190599999999903957e+00 7.360000000000127329e+00 6.027868830623701359e-03
-3.034299999999802822e+00 7.360000000000127329e+00 3.615450936133836335e-03
-2.878099999999903957e+00 7.360000000000127329e+00 4.822295064498961607e-03
-2.721799999999802822e+00 7.360000000000127329e+00 4.821024702258576954e-03
-2.565599999999903957e+00 7.360000000000127329e+00 4.217602638076014751e-03
-2.448399999999764987e+00 7.360000000000127329e+00 5.421906041960370716e-03
-2.292199999999866122e+00 7.360000000000127329e+00 5.421906041960370716e-03
-2.135899999999764987e+00 7.360000000000127329e+00 6.024057743902548265e-03
-1.979699999999866122e+00 7.360000000000127329e+00 9.630616144353695493e-03
-1.823399999999764987e+00 7.360000000000127329e+00 6.016435570460242077e-03
-1.667100000000118598e+00 7.360000000000127329e+00 4.814672891056655420e-03
-1.549999999999727152e+00 7.360000000000127329e+00 7.824161038527160245e-03
-1.393700000000080763e+00 7.360000000000127329e+00 8.421231291507801781e-03
-1.237499999999727152e+00 7.360000000000127329e+00 6.616046547921652053e-03
-1.081200000000080763e+00 7.360000000000127329e+00 6.614776185681267399e-03
-9.249999999997271516e-01 7.360000000000127329e+00 9.619182884190235344e-03
-7.687000000000807631e-01 7.360000000000127329e+00 7.210576076421523414e-03
-6.514999999999417923e-01 7.360000000000127329e+00 7.210576076421523414e-03
-4.953000000000429281e-01 7.360000000000127329e+00 7.211846438661908068e-03
-3.389999999999417923e-01 7.360000000000127329e+00 7.209305714181139628e-03
-1.828000000000429281e-01 7.360000000000127329e+00 7.211846438661908068e-03
-2.649999999994179234e-02 7.360000000000127329e+00 6.005002310296783663e-03
1.296999999999570719e-01 7.360000000000127329e+00 9.005597922084598514e-03
2.860000000000582077e-01 7.360000000000127329e+00 1.381010791521817931e-02
4.032000000001971785e-01 7.360000000000127329e+00 1.200111208491087648e-02
5.594000000000960426e-01 7.360000000000127329e+00 7.200413178498449654e-03
7.157000000001971785e-01 7.360000000000127329e+00 9.600127450584470742e-03
8.719000000000960426e-01 7.360000000000127329e+00 1.139896038296869980e-02
1.028200000000197178e+00 7.360000000000127329e+00 1.379486356833356867e-02
1.145399999999881402e+00 7.360000000000127329e+00 1.798324787488074158e-02
1.301600000000235013e+00 7.360000000000127329e+00 1.139006784728600896e-02
1.457800000000133878e+00 7.360000000000127329e+00 1.258420835324728856e-02
1.614100000000235013e+00 7.360000000000127329e+00 2.336704304962958223e-02
1.770399999999881402e+00 7.360000000000127329e+00 1.737220363725587580e-02
1.926600000000235013e+00 7.360000000000127329e+00 1.557845215383318362e-02
2.043799999999919237e+00 7.360000000000127329e+00 2.275218772528356248e-02
2.200000000000272848e+00 7.360000000000127329e+00 1.377580813472780059e-02
2.356299999999919237e+00 7.360000000000127329e+00 1.436906730098728990e-02
2.512500000000272848e+00 7.360000000000127329e+00 1.376691559904511149e-02
2.668799999999919237e+00 7.360000000000127329e+00 1.735695929037125995e-02
2.825000000000272848e+00 7.360000000000127329e+00 1.555939672022741901e-02
2.942199999999957072e+00 7.360000000000127329e+00 1.735187784140972134e-02
3.098500000000058208e+00 7.360000000000127329e+00 1.196173085545896089e-02
3.254699999999957072e+00 7.360000000000127329e+00 1.553525983766011406e-02
3.411000000000058208e+00 7.360000000000127329e+00 1.913292570242856871e-02
3.567199999999957072e+00 7.360000000000127329e+00 1.494073030916024357e-02
3.684400000000096043e+00 7.360000000000127329e+00 2.092286609913010867e-02
3.840700000000197178e+00 7.360000000000127329e+00 2.448623218340818808e-02
3.996900000000096043e+00 7.360000000000127329e+00 2.210049189596639471e-02
4.153200000000197178e+00 7.360000000000127329e+00 2.091016247672626560e-02
4.309400000000096043e+00 7.360000000000127329e+00 2.029657751462062704e-02
4.465700000000197178e+00 7.360000000000127329e+00 1.790956686493844902e-02
4.621900000000096043e+00 7.360000000000127329e+00 2.089745885432242253e-02
4.739100000000235013e+00 7.360000000000127329e+00 2.207254392667793580e-02
4.895300000000133878e+00 7.360000000000127329e+00 2.445320276515819402e-02
5.051600000000235013e+00 7.360000000000127329e+00 2.504773229365806625e-02
5.207899999999881402e+00 7.360000000000127329e+00 2.153009925003382397e-02
5.364100000000235013e+00 7.360000000000127329e+00 3.473678510106944367e-02
5.520300000000133878e+00 7.360000000000127329e+00 3.355280749303123783e-02
5.637500000000272848e+00 7.360000000000127329e+00 4.131218005729879461e-02
5.793799999999919237e+00 7.360000000000127329e+00 4.490603483534610224e-02
5.950000000000272848e+00 7.360000000000127329e+00 4.724731244437443273e-02
6.106299999999919237e+00 7.360000000000127329e+00 7.295944418975351675e-02
6.262500000000272848e+00 7.360000000000127329e+00 7.951578371237710829e-02
6.418799999999919237e+00 7.360000000000127329e+00 9.858010985382492652e-02
6.536000000000058208e+00 7.360000000000127329e+00 1.226102819929351245e-01
6.692199999999957072e+00 7.360000000000127329e+00 1.279877253564820350e-01
6.848500000000058208e+00 7.360000000000127329e+00 1.686583724823867425e-01
7.004699999999957072e+00 7.360000000000127329e+00 1.692008171590308474e-01
7.161000000000058208e+00 7.360000000000127329e+00 1.780501605255481734e-01
7.317199999999957072e+00 7.360000000000127329e+00 1.803863566856150069e-01
7.434400000000096043e+00 7.360000000000127329e+00 1.640914202282050538e-01
7.590700000000197178e+00 7.360000000000127329e+00 1.605051876236000541e-01
7.746900000000096043e+00 7.360000000000127329e+00 1.665330564542237546e-01
7.903200000000197178e+00 7.360000000000127329e+00 1.390157399652585113e-01
8.059400000000096043e+00 7.360000000000127329e+00 1.473378830020163344e-01
8.215700000000197178e+00 7.360000000000127329e+00 1.175529699139650636e-01
8.332800000000133878e+00 7.360000000000127329e+00 1.353431227283073968e-01
8.489100000000235013e+00 7.360000000000127329e+00 1.300520639971066150e-01
8.645399999999881402e+00 7.360000000000127329e+00 1.329052975890098465e-01
8.801600000000235013e+00 7.360000000000127329e+00 1.162648226022153369e-01
8.957899999999881402e+00 7.360000000000127329e+00 1.013253626552954867e-01
9.075000000000272848e+00 7.360000000000127329e+00 9.113959821189383803e-02
9.231299999999919237e+00 7.360000000000127329e+00 7.988291839984817955e-02
9.387500000000272848e+00 7.360000000000127329e+00 7.090653880929241593e-02
9.543799999999919237e+00 7.360000000000127329e+00 6.372645142664011553e-02
9.700000000000272848e+00 7.360000000000127329e+00 4.468372144327883988e-02
9.856299999999919237e+00 7.360000000000127329e+00 5.001543176617191666e-02
9.973500000000058208e+00 7.360000000000127329e+00 4.584864361771127939e-02
1.012969999999995707e+01 7.360000000000127329e+00 4.524649191576909923e-02
1.028600000000005821e+01 7.360000000000127329e+00 3.332541265200243685e-02
1.044219999999995707e+01 7.360000000000127329e+00 4.108097412954884314e-02
1.059850000000005821e+01 7.360000000000127329e+00 3.926816721252038983e-02
1.075469999999995707e+01 7.360000000000127329e+00 3.806386380863602953e-02
1.087190000000009604e+01 7.360000000000127329e+00 3.391232000706000810e-02
1.102820000000019718e+01 7.360000000000127329e+00 3.865204152593398196e-02
1.118440000000009604e+01 7.360000000000127329e+00 3.449541627539641497e-02
1.134070000000019718e+01 7.360000000000127329e+00 2.673477334888847354e-02
1.149690000000009604e+01 7.360000000000127329e+00 3.030449124436847275e-02
1.165320000000019718e+01 7.360000000000127329e+00 2.675509914473462106e-02
1.180940000000009604e+01 7.360000000000127329e+00 2.139162976583193140e-02
1.192660000000023501e+01 7.360000000000127329e+00 2.553809211844642116e-02
1.208289999999988140e+01 7.360000000000127329e+00 2.020130034659180229e-02
1.223910000000023501e+01 7.360000000000127329e+00 2.019621889763026715e-02
1.239539999999988140e+01 7.360000000000127329e+00 1.782318223259231685e-02
1.255160000000023501e+01 7.360000000000127329e+00 1.128970923029564560e-02
1.266879999999991924e+01 7.360000000000127329e+00 1.128843886805526095e-02
1.282500000000027285e+01 7.360000000000127329e+00 1.841390067437103165e-02
1.298129999999991924e+01 7.360000000000127329e+00 1.246733502713192991e-02
1.313750000000027285e+01 7.360000000000127329e+00 1.305424238218949595e-02
1.329379999999991924e+01 7.360000000000127329e+00 1.126430198548795773e-02
1.345000000000027285e+01 7.360000000000127329e+00 1.422932745454501095e-02
1.356719999999995707e+01 7.360000000000127329e+00 1.007905401520936724e-02
1.372350000000005821e+01 7.360000000000127329e+00 1.718419002567899215e-02
1.387969999999995707e+01 7.360000000000127329e+00 8.299276516430904513e-03
1.403600000000005821e+01 7.360000000000127329e+00 1.659474194614065506e-02
1.419219999999995707e+01 7.360000000000127329e+00 1.006762075504590882e-02
1.434850000000005821e+01 7.360000000000127329e+00 1.066342064578616397e-02
1.446570000000019718e+01 7.360000000000127329e+00 1.717021604103476443e-02
1.462190000000009604e+01 7.360000000000127329e+00 1.243049452216078536e-02
1.477820000000019718e+01 7.360000000000127329e+00 1.479972010047758170e-02
1.493440000000009604e+01 7.360000000000127329e+00 1.478828684031412155e-02
1.509070000000019718e+01 7.360000000000127329e+00 9.469280139824882633e-03
1.524690000000009604e+01 7.360000000000127329e+00 1.242287234871847744e-02
1.536410000000023501e+01 7.360000000000127329e+00 9.457846879661424219e-03
1.552039999999988140e+01 7.360000000000127329e+00 8.277680358344370604e-03
1.567660000000023501e+01 7.360000000000127329e+00 9.459117241901808873e-03
1.583289999999988140e+01 7.360000000000127329e+00 1.181817992229553145e-02
1.598910000000023501e+01 7.360000000000127329e+00 1.181817992229553145e-02
1.614530000000013388e+01 7.360000000000127329e+00 1.299707608137220041e-02
1.626250000000027285e+01 7.360000000000127329e+00 1.595320901474656453e-02
1.641879999999991924e+01 7.360000000000127329e+00 7.679339743123345281e-03
1.657500000000027285e+01 7.360000000000127329e+00 1.475906850878528319e-02
