# Supplementary material for: Resonant inelastic X-ray scattering tools to count 5 f electrons of actinides and probe bond covalency
Source: Nat Commun. 2025 Feb 10;16:1221. doi: 10.1038/s41467-024-54574-7 (PMC11811144; doi:10.1038/s41467-024-54574-7)
Supplement: Supplementary file 3 — Source Data [file 41467_2024_54574_MOESM3_ESM.zip › Data_figures/Data_SI_figures/FigSI6/SI6_[U$^{/mathrm{VI}}$O$_2$]$^{/mathrm{2+}}$-Cd $/mathrm{(5f^0)}$_WLMap.txt]

# Ein | Eout | Intensity
-5.282500000000254659e+00 -2.935599999999794818e+00 8.465039303960844932e-03
-4.852800000000115688e+00 -2.935599999999794818e+00 1.374859214908522899e-02
-4.462200000000393629e+00 -2.935599999999794818e+00 2.801246005850155027e-02
-4.071600000000216824e+00 -2.935599999999794818e+00 6.446408783467116876e-02
-3.641900000000077853e+00 -2.935599999999794818e+00 1.520940252289974537e-01
-3.251300000000355794e+00 -2.935599999999794818e+00 3.672931613571205900e-01
-2.860599999999976717e+00 -2.935599999999794818e+00 4.883642800003823448e-01
-2.430900000000292493e+00 -2.935599999999794818e+00 3.896411813278541358e-01
-2.040300000000115688e+00 -2.935599999999794818e+00 2.746024542218577502e-01
-1.649700000000393629e+00 -2.935599999999794818e+00 1.675084600732674456e-01
-1.220000000000254659e+00 -2.935599999999794818e+00 1.489829669772913256e-01
-8.294000000000778527e-01 -2.935599999999794818e+00 1.273672566296782660e-01
-4.387000000001535227e-01 -2.935599999999794818e+00 1.183775990481139434e-01
-9.100000000216823537e-03 -2.935599999999794818e+00 7.887024946869773678e-02
3.815999999997075065e-01 -2.935599999999794818e+00 6.885363364234522998e-02
7.721999999998843123e-01 -2.935599999999794818e+00 4.517969487410699453e-02
1.162799999999606371e+00 -2.935599999999794818e+00 3.308041635118614404e-02
1.592499999999745341e+00 -2.935599999999794818e+00 3.411024921667352855e-02
1.983099999999922147e+00 -2.935599999999794818e+00 3.357341380109845480e-02
2.373799999999846477e+00 -2.935599999999794818e+00 4.403343987030213652e-02
2.803399999999783176e+00 -2.935599999999794818e+00 5.659122039474494270e-02
3.194099999999707507e+00 -2.935599999999794818e+00 5.237990107042109211e-02
3.584699999999884312e+00 -2.935599999999794818e+00 6.282986596717757277e-02
4.014400000000023283e+00 -2.935599999999794818e+00 5.024621385644199856e-02
4.404999999999745341e+00 -2.935599999999794818e+00 4.133057775788200050e-02
4.795599999999922147e+00 -2.935599999999794818e+00 3.503803304733941332e-02
5.186199999999644206e+00 -2.935599999999794818e+00 2.979328758165418825e-02
5.615899999999783176e+00 -2.935599999999794818e+00 2.298618576595531232e-02
6.006599999999707507e+00 -2.935599999999794818e+00 2.976526002983701652e-02
6.397199999999884312e+00 -2.935599999999794818e+00 2.348924438831481026e-02
6.826900000000023283e+00 -2.935599999999794818e+00 2.348205783656681991e-02
7.217499999999745341e+00 -2.935599999999794818e+00 3.077856382630401663e-02
7.608099999999922147e+00 -2.935599999999794818e+00 2.763660340208152003e-02
8.037799999999606371e+00 -2.935599999999794818e+00 2.345977952614804185e-02
8.428399999999783176e+00 -2.935599999999794818e+00 3.231504859002490293e-02
8.819099999999707507e+00 -2.935599999999794818e+00 2.188233141746359633e-02
9.248799999999846477e+00 -2.935599999999794818e+00 1.718879447084943266e-02
9.639400000000023283e+00 -2.935599999999794818e+00 2.291000831742658755e-02
-5.282500000000254659e+00 -2.388699999999971624e+00 6.368722159071313685e-03
-4.852800000000115688e+00 -2.388699999999971624e+00 1.326134394057130843e-02
-4.462200000000393629e+00 -2.388699999999971624e+00 1.537562746483082249e-02
-4.071600000000216824e+00 -2.388699999999971624e+00 2.491361894476700617e-02
-3.641900000000077853e+00 -2.388699999999971624e+00 5.935157492114900846e-02
-3.251300000000355794e+00 -2.388699999999971624e+00 1.594128095291534319e-01
-2.860599999999976717e+00 -2.388699999999971624e+00 3.637789375523520774e-01
-2.430900000000292493e+00 -2.388699999999971624e+00 5.646286858052578239e-01
-2.040300000000115688e+00 -2.388699999999971624e+00 5.153116930898312686e-01
-1.649700000000393629e+00 -2.388699999999971624e+00 3.834557162383567253e-01
-1.220000000000254659e+00 -2.388699999999971624e+00 2.282966266888402374e-01
-8.294000000000778527e-01 -2.388699999999971624e+00 1.732404537474666051e-01
-4.387000000001535227e-01 -2.388699999999971624e+00 1.726339087799359795e-01
-9.100000000216823537e-03 -2.388699999999971624e+00 1.545884773407257828e-01
3.815999999997075065e-01 -2.388699999999971624e+00 1.154965104523435898e-01
7.721999999998843123e-01 -2.388699999999971624e+00 7.801576846586139036e-02
1.162799999999606371e+00 -2.388699999999971624e+00 5.427212014566763082e-02
1.592499999999745341e+00 -2.388699999999971624e+00 4.107114323977945763e-02
1.983099999999922147e+00 -2.388699999999971624e+00 3.737222505508750597e-02
2.373799999999846477e+00 -2.388699999999971624e+00 4.314590072942500742e-02
2.803399999999783176e+00 -2.388699999999971624e+00 4.049550044476522837e-02
3.194099999999707507e+00 -2.388699999999971624e+00 6.256180758697743594e-02
3.584699999999884312e+00 -2.388699999999971624e+00 8.512614276532556867e-02
4.014400000000023283e+00 -2.388699999999971624e+00 7.513180524939183647e-02
4.404999999999745341e+00 -2.388699999999971624e+00 6.932938336806235280e-02
4.795599999999922147e+00 -2.388699999999971624e+00 6.353917862470448430e-02
5.186199999999644206e+00 -2.388699999999971624e+00 4.567269232401931917e-02
5.615899999999783176e+00 -2.388699999999971624e+00 3.829713426505419738e-02
6.006599999999707507e+00 -2.388699999999971624e+00 4.298492197026997086e-02
6.397199999999884312e+00 -2.388699999999971624e+00 2.672966057148481317e-02
6.826900000000023283e+00 -2.388699999999971624e+00 2.567251880935505701e-02
7.217499999999745341e+00 -2.388699999999971624e+00 3.351951466298851157e-02
7.608099999999922147e+00 -2.388699999999971624e+00 3.088995537839790695e-02
8.037799999999606371e+00 -2.388699999999971624e+00 3.245303038358636483e-02
8.428399999999783176e+00 -2.388699999999971624e+00 3.453281845945550821e-02
8.819099999999707507e+00 -2.388699999999971624e+00 3.086767706797912889e-02
9.248799999999846477e+00 -2.388699999999971624e+00 2.771781143683383838e-02
9.639400000000023283e+00 -2.388699999999971624e+00 3.188744876101932274e-02
-5.282500000000254659e+00 -1.919999999999618012e+00 5.861351605663013553e-03
-4.852800000000115688e+00 -1.919999999999618012e+00 1.065046969052548670e-02
-4.462200000000393629e+00 -1.919999999999618012e+00 6.919930678142369000e-03
-4.071600000000216824e+00 -1.919999999999618012e+00 1.329871400966087247e-02
-3.641900000000077853e+00 -1.919999999999618012e+00 2.126716258783540800e-02
-3.251300000000355794e+00 -1.919999999999618012e+00 5.262424382985285420e-02
-2.860599999999976717e+00 -1.919999999999618012e+00 1.338811471340590475e-01
-2.430900000000292493e+00 -1.919999999999618012e+00 3.647742749694490860e-01
-2.040300000000115688e+00 -1.919999999999618012e+00 6.535148324451331980e-01
-1.649700000000393629e+00 -1.919999999999618012e+00 6.224976751007958997e-01
-1.220000000000254659e+00 -1.919999999999618012e+00 4.646601577148025686e-01
-8.294000000000778527e-01 -1.919999999999618012e+00 3.275939308460330546e-01
-4.387000000001535227e-01 -1.919999999999618012e+00 1.939348481609869668e-01
-9.100000000216823537e-03 -1.919999999999618012e+00 1.922373846381110474e-01
3.815999999997075065e-01 -1.919999999999618012e+00 1.958615626846238467e-01
7.721999999998843123e-01 -1.919999999999618012e+00 1.846541352336289188e-01
1.162799999999606371e+00 -1.919999999999618012e+00 1.300952716732163839e-01
1.592499999999745341e+00 -1.919999999999618012e+00 8.774995280851778656e-02
1.983099999999922147e+00 -1.919999999999618012e+00 4.966554047520416876e-02
2.373799999999846477e+00 -1.919999999999618012e+00 5.229366244944518016e-02
2.803399999999783176e+00 -1.919999999999618012e+00 5.437776245636312400e-02
3.194099999999707507e+00 -1.919999999999618012e+00 6.226500299978533770e-02
3.584699999999884312e+00 -1.919999999999618012e+00 8.016598474886085790e-02
4.014400000000023283e+00 -1.919999999999618012e+00 9.699113970126185813e-02
4.404999999999745341e+00 -1.919999999999618012e+00 9.486751365972995176e-02
4.795599999999922147e+00 -1.919999999999618012e+00 9.167309140774709819e-02
5.186199999999644206e+00 -1.919999999999618012e+00 7.425217131543750126e-02
5.615899999999783176e+00 -1.919999999999618012e+00 5.842594705600752392e-02
6.006599999999707507e+00 -1.919999999999618012e+00 4.893107488655929621e-02
6.397199999999884312e+00 -1.919999999999618012e+00 4.261553321042313436e-02
6.826900000000023283e+00 -1.919999999999618012e+00 3.419001994107624676e-02
7.217499999999745341e+00 -1.919999999999618012e+00 3.890583519810919544e-02
7.608099999999922147e+00 -1.919999999999618012e+00 3.573800318759392386e-02
8.037799999999606371e+00 -1.919999999999618012e+00 4.203989041540890509e-02
8.428399999999783176e+00 -1.919999999999618012e+00 4.202839193261211082e-02
8.819099999999707507e+00 -1.919999999999618012e+00 3.151087344942449936e-02
9.248799999999846477e+00 -1.919999999999618012e+00 3.149578169075370471e-02
9.639400000000023283e+00 -1.919999999999618012e+00 3.725292829607082523e-02
-5.282500000000254659e+00 -1.451199999999971624e+00 4.278872910754976180e-03
-4.852800000000115688e+00 -1.451199999999971624e+00 4.275998290055778479e-03
-4.462200000000393629e+00 -1.451199999999971624e+00 1.122180055449092245e-02
-4.071600000000216824e+00 -1.451199999999971624e+00 1.655565926185125630e-02
-3.641900000000077853e+00 -1.451199999999971624e+00 1.708099619462953925e-02
-3.251300000000355794e+00 -1.451199999999971624e+00 2.240335641919308576e-02
-2.860599999999976717e+00 -1.451199999999971624e+00 5.652294815313900489e-02
-2.430900000000292493e+00 -1.451199999999971624e+00 1.396404497049005544e-01
-2.040300000000115688e+00 -1.451199999999971624e+00 3.473267646356719140e-01
-1.649700000000393629e+00 -1.451199999999971624e+00 7.336944716423153823e-01
-1.220000000000254659e+00 -1.451199999999971624e+00 7.907765335214481661e-01
-8.294000000000778527e-01 -1.451199999999971624e+00 5.521909206950065263e-01
-4.387000000001535227e-01 -1.451199999999971624e+00 4.184513486303829688e-01
-9.100000000216823537e-03 -1.451199999999971624e+00 2.385403375504293044e-01
3.815999999997075065e-01 -1.451199999999971624e+00 2.367760390962970474e-01
7.721999999998843123e-01 -1.451199999999971624e+00 2.780318767159999371e-01
1.162799999999606371e+00 -1.451199999999971624e+00 2.498684990707905340e-01
1.592499999999745341e+00 -1.451199999999971624e+00 1.770917268292159785e-01
1.983099999999922147e+00 -1.451199999999971624e+00 1.059800786276513807e-01
2.373799999999846477e+00 -1.451199999999971624e+00 7.044186157865166276e-02
2.803399999999783176e+00 -1.451199999999971624e+00 5.452508676719697300e-02
3.194099999999707507e+00 -1.451199999999971624e+00 5.715608336213717777e-02
3.584699999999884312e+00 -1.451199999999971624e+00 7.564923697524733592e-02
4.014400000000023283e+00 -1.451199999999971624e+00 9.572774390396469879e-02
4.404999999999745341e+00 -1.451199999999971624e+00 1.131393214790019086e-01
4.795599999999922147e+00 -1.451199999999971624e+00 1.453501650686809255e-01
5.186199999999644206e+00 -1.451199999999971624e+00 1.453286054134369509e-01
5.615899999999783176e+00 -1.451199999999971624e+00 1.162209148685412752e-01
6.006599999999707507e+00 -1.451199999999971624e+00 9.504214686720617589e-02
6.397199999999884312e+00 -1.451199999999971624e+00 6.755502374148290856e-02
6.826900000000023283e+00 -1.451199999999971624e+00 5.956357819771480183e-02
7.217499999999745341e+00 -1.451199999999971624e+00 4.215487524337678538e-02
7.608099999999922147e+00 -1.451199999999971624e+00 4.687572108663332765e-02
8.037799999999606371e+00 -1.451199999999971624e+00 4.948300206080515073e-02
8.428399999999783176e+00 -1.451199999999971624e+00 4.999324723491264943e-02
8.819099999999707507e+00 -1.451199999999971624e+00 4.418866938805877942e-02
9.248799999999846477e+00 -1.451199999999971624e+00 5.205650624176141189e-02
9.639400000000023283e+00 -1.451199999999971624e+00 5.413629431763055527e-02
-5.282500000000254659e+00 -9.043999999998959538e-01 5.356855672953911990e-03
-4.852800000000115688e+00 -9.043999999998959538e-01 5.355418362604313573e-03
-4.462200000000393629e+00 -9.043999999998959538e-01 2.675553215777758728e-03
-4.071600000000216824e+00 -9.043999999998959538e-01 1.016537744753596463e-02
-3.641900000000077853e+00 -9.043999999998959538e-01 1.015962820613757096e-02
-3.251300000000355794e+00 -9.043999999998959538e-01 1.977451578977728122e-02
-2.860599999999976717e+00 -9.043999999998959538e-01 3.152309058739607983e-02
-2.430900000000292493e+00 -9.043999999998959538e-01 6.089955816766668556e-02
-2.040300000000115688e+00 -9.043999999998959538e-01 1.174641883209440463e-01
-1.649700000000393629e+00 -9.043999999998959538e-01 3.068226403288091264e-01
-1.220000000000254659e+00 -9.043999999998959538e-01 7.361910797195679867e-01
-8.294000000000778527e-01 -9.043999999998959538e-01 9.337069866165798038e-01
-4.387000000001535227e-01 -9.043999999998959538e-01 6.790500881161016800e-01
-9.100000000216823537e-03 -9.043999999998959538e-01 4.752121716463805212e-01
3.815999999997075065e-01 -9.043999999998959538e-01 2.981434417827580896e-01
7.721999999998843123e-01 -9.043999999998959538e-01 2.724472073526346683e-01
1.162799999999606371e+00 -9.043999999998959538e-01 3.669561120801397847e-01
1.592499999999745341e+00 -9.043999999998959538e-01 3.205683578571951742e-01
1.983099999999922147e+00 -9.043999999998959538e-01 2.513280877308078920e-01
2.373799999999846477e+00 -9.043999999998959538e-01 1.370274194893303377e-01
2.803399999999783176e+00 -9.043999999998959538e-01 6.953779336875415273e-02
3.194099999999707507e+00 -9.043999999998959538e-01 6.047698892488469896e-02
3.584699999999884312e+00 -9.043999999998959538e-01 6.733511525799433517e-02
4.014400000000023283e+00 -9.043999999998959538e-01 8.109448723470154274e-02
4.404999999999745341e+00 -9.043999999998959538e-01 1.176208551490502824e-01
4.795599999999922147e+00 -9.043999999998959538e-01 1.419221798848883109e-01
5.186199999999644206e+00 -9.043999999998959538e-01 1.667747131397973870e-01
5.615899999999783176e+00 -9.043999999998959538e-01 1.683004180758962687e-01
6.006599999999707507e+00 -9.043999999998959538e-01 1.518439332281673326e-01
6.397199999999884312e+00 -9.043999999998959538e-01 1.084191942909201734e-01
6.826900000000023283e+00 -9.043999999998959538e-01 8.723898897923548779e-02
7.217499999999745341e+00 -9.043999999998959538e-01 6.501960828479101673e-02
7.608099999999922147e+00 -9.043999999998959538e-01 6.235124162076124965e-02
8.037799999999606371e+00 -9.043999999998959538e-01 6.126822827233871505e-02
8.428399999999783176e+00 -9.043999999998959538e-01 5.596742770301915693e-02
8.819099999999707507e+00 -9.043999999998959538e-01 5.119699465270146493e-02
9.248799999999846477e+00 -9.043999999998959538e-01 5.962753850827193225e-02
9.639400000000023283e+00 -9.043999999998959538e-01 5.908064192024968520e-02
-5.282500000000254659e+00 -4.355999999997948180e-01 4.299713910824155827e-03
-4.852800000000115688e+00 -4.355999999997948180e-01 7.520726404274576636e-03
-4.462200000000393629e+00 -4.355999999997948180e-01 3.758566564200289863e-03
-4.071600000000216824e+00 -4.355999999997948180e-01 7.514977162876181234e-03
-3.641900000000077853e+00 -4.355999999997948180e-01 9.119015513028199196e-03
-3.251300000000355794e+00 -4.355999999997948180e-01 1.126132658910488325e-02
-2.860599999999976717e+00 -4.355999999997948180e-01 1.982625896236283117e-02
-2.430900000000292493e+00 -4.355999999997948180e-01 3.855872474868114047e-02
-2.040300000000115688e+00 -4.355999999997948180e-01 5.831527415908843714e-02
-1.649700000000393629e+00 -4.355999999997948180e-01 1.326012222677414865e-01
-1.220000000000254659e+00 -4.355999999997948180e-01 3.275975241219070133e-01
-8.294000000000778527e-01 -4.355999999997948180e-01 7.467524361684183543e-01
-4.387000000001535227e-01 -4.355999999997948180e-01 1.040703243661397437e+00
-9.100000000216823537e-03 -4.355999999997948180e-01 7.963223955053744252e-01
3.815999999997075065e-01 -4.355999999997948180e-01 5.596347509955775790e-01
7.721999999998843123e-01 -4.355999999997948180e-01 3.359957284946115674e-01
1.162799999999606371e+00 -4.355999999997948180e-01 3.256355954947049436e-01
1.592499999999745341e+00 -4.355999999997948180e-01 4.511515963941002960e-01
1.983099999999922147e+00 -4.355999999997948180e-01 4.440117572324693285e-01
2.373799999999846477e+00 -4.355999999997948180e-01 3.075642924692020275e-01
2.803399999999783176e+00 -4.355999999997948180e-01 1.749343239944685102e-01
3.194099999999707507e+00 -4.355999999997948180e-01 1.020432855801008676e-01
3.584699999999884312e+00 -4.355999999997948180e-01 6.959312981721370306e-02
4.014400000000023283e+00 -4.355999999997948180e-01 7.326186448456407929e-02
4.404999999999745341e+00 -4.355999999997948180e-01 9.021925198912814081e-02
4.795599999999922147e+00 -4.355999999997948180e-01 1.273241373191903170e-01
5.186199999999644206e+00 -4.355999999997948180e-01 1.664987495526744354e-01
5.615899999999783176e+00 -4.355999999997948180e-01 2.284647919997432886e-01
6.006599999999707507e+00 -4.355999999997948180e-01 1.992500218338024986e-01
6.397199999999884312e+00 -4.355999999997948180e-01 1.769329040355853422e-01
6.826900000000023283e+00 -4.355999999997948180e-01 1.270697333873113677e-01
7.217499999999745341e+00 -4.355999999997948180e-01 7.937330809105724860e-02
7.608099999999922147e+00 -4.355999999997948180e-01 6.242382579341597404e-02
8.037799999999606371e+00 -4.355999999997948180e-01 6.821331188159907022e-02
8.428399999999783176e+00 -4.355999999997948180e-01 5.657397267054975476e-02
8.819099999999707507e+00 -4.355999999997948180e-01 6.922661567806606686e-02
9.248799999999846477e+00 -4.355999999997948180e-01 7.024782468145585046e-02
9.639400000000023283e+00 -4.355999999997948180e-01 6.390138083280332004e-02
-5.282500000000254659e+00 3.310000000010404619e-02 5.384164569596285380e-03
-4.852800000000115688e+00 3.310000000010404619e-02 3.767190426297881232e-03
-4.462200000000393629e+00 3.310000000010404619e-02 5.377696673023090769e-03
-4.071600000000216824e+00 3.310000000010404619e-02 5.915250743772960257e-03
-3.641900000000077853e+00 3.310000000010404619e-02 6.449930193823632911e-03
-3.251300000000355794e+00 3.310000000010404619e-02 5.910220157549364930e-03
-2.860599999999976717e+00 3.310000000010404619e-02 1.503426625680115945e-02
-2.430900000000292493e+00 3.310000000010404619e-02 1.825024816402798580e-02
-2.040300000000115688e+00 3.310000000010404619e-02 3.541029642788544318e-02
-1.649700000000393629e+00 3.310000000010404619e-02 6.330058510667112281e-02
-1.220000000000254659e+00 3.310000000010404619e-02 1.286766463581625608e-01
-8.294000000000778527e-01 3.310000000010404619e-02 2.952515733593657488e-01
-4.387000000001535227e-01 3.310000000010404619e-02 6.934943384743925687e-01
-9.100000000216823537e-03 3.310000000010404619e-02 1.093410851491527058e+00
3.815999999997075065e-01 3.310000000010404619e-02 9.047581188653149864e-01
7.721999999998843123e-01 3.310000000010404619e-02 5.662212256726130155e-01
1.162799999999606371e+00 3.310000000010404619e-02 3.741512876902302609e-01
1.592499999999745341e+00 3.310000000010404619e-02 3.141148343874975435e-01
1.983099999999922147e+00 3.310000000010404619e-02 5.009414642145446628e-01
2.373799999999846477e+00 3.310000000010404619e-02 5.070766234418062623e-01
2.803399999999783176e+00 3.310000000010404619e-02 3.231727642106677623e-01
3.194099999999707507e+00 3.310000000010404619e-02 1.908388816679516264e-01
3.584699999999884312e+00 3.310000000010404619e-02 9.908170760475300265e-02
4.014400000000023283e+00 3.310000000010404619e-02 6.388053983273413172e-02
4.404999999999745341e+00 3.310000000010404619e-02 5.694551739592099149e-02
4.795599999999922147e+00 3.310000000010404619e-02 9.575936473165587437e-02
5.186199999999644206e+00 3.310000000010404619e-02 1.228433223043167294e-01
5.615899999999783176e+00 3.310000000010404619e-02 1.690528500439111292e-01
6.006599999999707507e+00 3.310000000010404619e-02 1.987570243838902018e-01
6.397199999999884312e+00 3.310000000010404619e-02 2.093040077292445955e-01
6.826900000000023283e+00 3.310000000010404619e-02 1.838003728859673724e-01
7.217499999999745341e+00 3.310000000010404619e-02 1.210797425053592724e-01
7.608099999999922147e+00 3.310000000010404619e-02 9.605042007744958588e-02
8.037799999999606371e+00 3.310000000010404619e-02 7.427732424655547616e-02
8.428399999999783176e+00 3.310000000010404619e-02 7.639376373633939565e-02
8.819099999999707507e+00 3.310000000010404619e-02 5.513666232095117137e-02
9.248799999999846477e+00 3.310000000010404619e-02 7.314113041519779146e-02
9.639400000000023283e+00 3.310000000010404619e-02 6.618670428866506306e-02
-5.282500000000254659e+00 5.800000000003819878e-01 1.078701417373735235e-03
-4.852800000000115688e+00 5.800000000003819878e-01 3.234666941771607070e-03
-4.462200000000393629e+00 5.800000000003819878e-01 4.309775083271345612e-03
-4.071600000000216824e+00 5.800000000003819878e-01 5.385601879945883796e-03
-3.641900000000077853e+00 5.800000000003819878e-01 3.768627736647480082e-03
-3.251300000000355794e+00 5.800000000003819878e-01 3.765753115948282815e-03
-2.860599999999976717e+00 5.800000000003819878e-01 5.915250743772960257e-03
-2.430900000000292493e+00 5.800000000003819878e-01 1.128576086504805981e-02
-2.040300000000115688e+00 5.800000000003819878e-01 1.450461739297408299e-02
-1.649700000000393629e+00 5.800000000003819878e-01 3.007068847912671913e-02
-1.220000000000254659e+00 5.800000000003819878e-01 5.905477033395690328e-02
-8.294000000000778527e-01 5.800000000003819878e-01 1.201850168127341634e-01
-4.387000000001535227e-01 5.800000000003819878e-01 2.327034202207094726e-01
-9.100000000216823537e-03 5.800000000003819878e-01 5.980166865712580604e-01
3.815999999997075065e-01 5.800000000003819878e-01 1.027342006651529083e+00
7.721999999998843123e-01 5.800000000003819878e-01 9.228854769944521141e-01
1.162799999999606371e+00 5.800000000003819878e-01 5.780416659877118946e-01
1.592499999999745341e+00 5.800000000003819878e-01 3.484457107428344247e-01
1.983099999999922147e+00 5.800000000003819878e-01 3.108090205834207476e-01
2.373799999999846477e+00 5.800000000003819878e-01 4.847199796089751156e-01
2.803399999999783176e+00 5.800000000003819878e-01 4.865870457531036863e-01
3.194099999999707507e+00 5.800000000003819878e-01 3.392232088846351412e-01
3.584699999999884312e+00 5.800000000003819878e-01 2.137488899853781932e-01
4.014400000000023283e+00 5.800000000003819878e-01 1.017730712343763444e-01
4.404999999999745341e+00 5.800000000003819878e-01 7.512030676659504913e-02
4.795599999999922147e+00 5.800000000003819878e-01 5.963975564624352660e-02
5.186199999999644206e+00 5.800000000003819878e-01 6.866462733137301822e-02
5.615899999999783176e+00 5.800000000003819878e-01 1.021589890632435549e-01
6.006599999999707507e+00 5.800000000003819878e-01 1.558317507931285817e-01
6.397199999999884312e+00 5.800000000003819878e-01 1.854741207880749032e-01
6.826900000000023283e+00 5.800000000003819878e-01 1.769120630355161539e-01
7.217499999999745341e+00 5.800000000003819878e-01 1.524253252645799139e-01
7.608099999999922147e+00 5.800000000003819878e-01 1.104321474355329930e-01
8.037799999999606371e+00 5.800000000003819878e-01 9.074027699085762677e-02
8.428399999999783176e+00 5.800000000003819878e-01 7.161686278944849604e-02
8.819099999999707507e+00 5.800000000003819878e-01 7.210482965313722015e-02
9.248799999999846477e+00 5.800000000003819878e-01 5.301159896906967178e-02
9.639400000000023283e+00 5.800000000003819878e-01 6.357511138344444646e-02
-5.282500000000254659e+00 1.048800000000028376e+00 2.700706146895734058e-03
-4.852800000000115688e+00 1.048800000000028376e+00 2.160277455446667303e-03
-4.462200000000393629e+00 1.048800000000028376e+00 4.316961635019338564e-03
-4.071600000000216824e+00 1.048800000000028376e+00 3.236104252121205487e-03
-3.641900000000077853e+00 1.048800000000028376e+00 6.470052538718013349e-03
-3.251300000000355794e+00 1.048800000000028376e+00 7.004731988768685136e-03
-2.860599999999976717e+00 1.048800000000028376e+00 9.694658308042430200e-03
-2.430900000000292493e+00 1.048800000000028376e+00 1.184271862551750966e-02
-2.040300000000115688e+00 1.048800000000028376e+00 1.291351483596845165e-02
-1.649700000000393629e+00 1.048800000000028376e+00 1.828833688829234472e-02
-1.220000000000254659e+00 1.048800000000028376e+00 3.924432178543966337e-02
-8.294000000000778527e-01 1.048800000000028376e+00 5.587759580616924460e-02
-4.387000000001535227e-01 1.048800000000028376e+00 1.036444493095536878e-01
-9.100000000216823537e-03 1.048800000000028376e+00 1.942941757483866161e-01
3.815999999997075065e-01 1.048800000000028376e+00 4.802283847664795546e-01
7.721999999998843123e-01 1.048800000000028376e+00 9.233446976511489046e-01
1.162799999999606371e+00 1.048800000000028376e+00 8.655152343902248191e-01
1.592499999999745341e+00 1.048800000000028376e+00 5.528369916971510589e-01
1.983099999999922147e+00 1.048800000000028376e+00 3.453087809048355217e-01
2.373799999999846477e+00 1.048800000000028376e+00 2.820426912465547886e-01
2.803399999999783176e+00 1.048800000000028376e+00 3.909663814701840323e-01
3.194099999999707507e+00 1.048800000000028376e+00 4.859301949233371110e-01
3.584699999999884312e+00 1.048800000000028376e+00 3.211835266868233174e-01
4.014400000000023283e+00 1.048800000000028376e+00 1.826627417442600598e-01
4.404999999999745341e+00 1.048800000000028376e+00 9.396919469123082846e-02
4.795599999999922147e+00 1.048800000000028376e+00 6.831176764054656958e-02
5.186199999999644206e+00 1.048800000000028376e+00 5.598036349616553747e-02
5.615899999999783176e+00 1.048800000000028376e+00 6.927332826442801628e-02
6.006599999999707507e+00 1.048800000000028376e+00 8.684947787449426304e-02
6.397199999999884312e+00 1.048800000000028376e+00 1.214591924376533100e-01
6.826900000000023283e+00 1.048800000000028376e+00 1.543822233055584248e-01
7.217499999999745341e+00 1.048800000000028376e+00 1.575277770056549009e-01
7.608099999999922147e+00 1.048800000000028376e+00 1.394025748420419930e-01
8.037799999999606371e+00 1.048800000000028376e+00 1.111709249552266521e-01
8.428399999999783176e+00 1.048800000000028376e+00 8.294933624085852608e-02
8.819099999999707507e+00 1.048800000000028376e+00 6.857982602074670642e-02
9.248799999999846477e+00 1.048800000000028376e+00 6.323662479611397158e-02
9.639400000000023283e+00 1.048800000000028376e+00 5.098139810026167812e-02
-5.282500000000254659e+00 1.517500000000381988e+00 4.871763429964390789e-03
-4.852800000000115688e+00 1.517500000000381988e+00 8.116491544183188078e-03
-4.462200000000393629e+00 1.517500000000381988e+00 3.785156805667863611e-03
-4.071600000000216824e+00 1.517500000000381988e+00 2.703580767594931326e-03
-3.641900000000077853e+00 1.517500000000381988e+00 3.783000840143465552e-03
-3.251300000000355794e+00 1.517500000000381988e+00 5.941122330065735230e-03
-2.860599999999976717e+00 1.517500000000381988e+00 3.778688909094669868e-03
-2.430900000000292493e+00 1.517500000000381988e+00 9.714780652936809771e-03
-2.040300000000115688e+00 1.517500000000381988e+00 9.172195995963345824e-03
-1.649700000000393629e+00 1.517500000000381988e+00 1.780108867977842763e-02
-1.220000000000254659e+00 1.517500000000381988e+00 2.264338724757605087e-02
-8.294000000000778527e-01 1.517500000000381988e+00 3.233229631422008393e-02
-4.387000000001535227e-01 1.517500000000381988e+00 5.008739106281135528e-02
-9.100000000216823537e-03 1.517500000000381988e+00 8.397485717529711013e-02
3.815999999997075065e-01 1.517500000000381988e+00 1.640625085101048708e-01
7.721999999998843123e-01 1.517500000000381988e+00 3.725300016158830108e-01
1.162799999999606371e+00 1.517500000000381988e+00 7.430571112596003891e-01
1.592499999999745341e+00 1.517500000000381988e+00 7.761174052658923461e-01
1.983099999999922147e+00 1.517500000000381988e+00 5.281468745117466890e-01
2.373799999999846477e+00 1.517500000000381988e+00 3.429372188279978806e-01
2.803399999999783176e+00 1.517500000000381988e+00 2.590665666530466704e-01
3.194099999999707507e+00 1.517500000000381988e+00 3.259633022544133896e-01
3.584699999999884312e+00 1.517500000000381988e+00 3.901471145709128341e-01
4.014400000000023283e+00 1.517500000000381988e+00 2.844228771854900306e-01
4.404999999999745341e+00 1.517500000000381988e+00 1.595852867711052836e-01
4.795599999999922147e+00 1.517500000000381988e+00 9.690561973546074626e-02
5.186199999999644206e+00 1.517500000000381988e+00 6.314391827856487283e-02
5.615899999999783176e+00 1.517500000000381988e+00 5.081035816865944049e-02
6.006599999999707507e+00 1.517500000000381988e+00 4.598243270435780489e-02
6.397199999999884312e+00 1.517500000000381988e+00 7.160823892735090901e-02
6.826900000000023283e+00 1.517500000000381988e+00 1.095230486394118824e-01
7.217499999999745341e+00 1.517500000000381988e+00 1.223036122680424692e-01
7.608099999999922147e+00 1.517500000000381988e+00 1.270596722148641666e-01
8.037799999999606371e+00 1.517500000000381988e+00 1.189985171191405289e-01
8.428399999999783176e+00 1.517500000000381988e+00 8.856921970778895703e-02
8.819099999999707507e+00 1.517500000000381988e+00 6.294844407101946038e-02
9.248799999999846477e+00 1.517500000000381988e+00 5.173023679240253830e-02
9.639400000000023283e+00 1.517500000000381988e+00 5.065153537502880415e-02
-5.282500000000254659e+00 2.064400000000205182e+00 5.433033121482636757e-03
-4.852800000000115688e+00 2.064400000000205182e+00 2.715797905566518736e-03
-4.462200000000393629e+00 2.064400000000205182e+00 1.030838982732102532e-02
-4.071600000000216824e+00 2.064400000000205182e+00 3.248321390092793332e-03
-3.641900000000077853e+00 2.064400000000205182e+00 3.788031426367060878e-03
-3.251300000000355794e+00 2.064400000000205182e+00 5.409317500714260277e-03
-2.860599999999976717e+00 2.064400000000205182e+00 5.946871571464129765e-03
-2.430900000000292493e+00 2.064400000000205182e+00 8.106430371735997426e-03
-2.040300000000115688e+00 2.064400000000205182e+00 9.721967204684803590e-03
-1.649700000000393629e+00 2.064400000000205182e+00 1.025880262025987213e-02
-1.220000000000254659e+00 2.064400000000205182e+00 1.565302836230334990e-02
-8.294000000000778527e-01 2.064400000000205182e+00 2.265991631659642833e-02
-4.387000000001535227e-01 2.064400000000205182e+00 2.749646564299565790e-02
-9.100000000216823537e-03 2.064400000000205182e+00 4.956277278520787588e-02
3.815999999997075065e-01 2.064400000000205182e+00 7.970820140251370922e-02
7.721999999998843123e-01 2.064400000000205182e+00 1.539416876834064363e-01
1.162799999999606371e+00 2.064400000000205182e+00 2.749287236712166238e-01
1.592499999999745341e+00 2.064400000000205182e+00 5.969724806022748131e-01
1.983099999999922147e+00 2.064400000000205182e+00 7.550457168856022916e-01
2.373799999999846477e+00 2.064400000000205182e+00 5.629944639377642002e-01
2.803399999999783176e+00 2.064400000000205182e+00 3.167192407409701871e-01
3.194099999999707507e+00 2.064400000000205182e+00 2.436011072913659148e-01
3.584699999999884312e+00 2.064400000000205182e+00 2.499432392089696864e-01
4.014400000000023283e+00 2.064400000000205182e+00 3.029023763502790012e-01
4.404999999999745341e+00 2.064400000000205182e+00 2.647195082580178771e-01
4.795599999999922147e+00 2.064400000000205182e+00 1.579956215244492368e-01
5.186199999999644206e+00 2.064400000000205182e+00 8.779738405005452218e-02
5.615899999999783176e+00 2.064400000000205182e+00 5.511150938983320341e-02
6.006599999999707507e+00 2.064400000000205182e+00 3.638479284491328430e-02
6.397199999999884312e+00 2.064400000000205182e+00 4.547003156472591290e-02
6.826900000000023283e+00 2.064400000000205182e+00 4.759222029590822606e-02
7.217499999999745341e+00 2.064400000000205182e+00 6.575838580448468973e-02
7.608099999999922147e+00 2.064400000000205182e+00 9.140287706202257501e-02
8.037799999999606371e+00 2.064400000000205182e+00 1.079297901168818630e-01
8.428399999999783176e+00 2.064400000000205182e+00 8.224146089368121471e-02
8.819099999999707507e+00 2.064400000000205182e+00 6.940915409246507795e-02
9.248799999999846477e+00 2.064400000000205182e+00 7.473438893772782476e-02
9.639400000000023283e+00 2.064400000000205182e+00 4.428065725043309198e-02
-5.282500000000254659e+00 2.533100000000104046e+00 4.350738428234904830e-03
-4.852800000000115688e+00 2.533100000000104046e+00 5.433033121482636974e-04
-4.462200000000393629e+00 2.533100000000104046e+00 2.716516560741318378e-03
-4.071600000000216824e+00 2.533100000000104046e+00 4.344989186836511162e-03
-3.641900000000077853e+00 2.533100000000104046e+00 5.970587192232506245e-03
-3.251300000000355794e+00 2.533100000000104046e+00 7.053600540655037381e-03
-2.860599999999976717e+00 2.533100000000104046e+00 2.711485974517723486e-03
-2.430900000000292493e+00 2.533100000000104046e+00 5.962681985309714085e-03
-2.040300000000115688e+00 2.533100000000104046e+00 1.246219938619449845e-02
-1.649700000000393629e+00 2.533100000000104046e+00 7.582530749307315500e-03
-1.220000000000254659e+00 2.533100000000104046e+00 1.515787494686663718e-02
-8.294000000000778527e-01 2.533100000000104046e+00 2.327221052552542677e-02
-4.387000000001535227e-01 2.533100000000104046e+00 2.650184688107343894e-02
-9.100000000216823537e-03 2.533100000000104046e+00 3.405778738891317853e-02
3.815999999997075065e-01 2.533100000000104046e+00 4.322351548830333234e-02
7.721999999998843123e-01 2.533100000000104046e+00 6.695638398087511156e-02
1.162799999999606371e+00 2.533100000000104046e+00 1.052377078320837073e-01
1.592499999999745341e+00 2.533100000000104046e+00 2.173709120663666339e-01
1.983099999999922147e+00 2.533100000000104046e+00 3.973731923535196997e-01
2.373799999999846477e+00 2.533100000000104046e+00 6.251480753854556927e-01
2.803399999999783176e+00 2.533100000000104046e+00 4.750598167493230717e-01
3.194099999999707507e+00 2.533100000000104046e+00 3.133250323503931067e-01
3.584699999999884312e+00 2.533100000000104046e+00 2.017344127730836822e-01
4.014400000000023283e+00 2.533100000000104046e+00 1.855474236159044277e-01
4.404999999999745341e+00 2.533100000000104046e+00 2.569393473356407220e-01
4.795599999999922147e+00 2.533100000000104046e+00 2.203188355933933251e-01
5.186199999999644206e+00 2.533100000000104046e+00 1.476944182488761914e-01
5.615899999999783176e+00 2.533100000000104046e+00 8.429609603843239707e-02
6.006599999999707507e+00 2.533100000000104046e+00 4.668168418943751535e-02
6.397199999999884312e+00 2.533100000000104046e+00 3.325720552418676840e-02
6.826900000000023283e+00 2.533100000000104046e+00 3.271605817756290113e-02
7.217499999999745341e+00 2.533100000000104046e+00 3.914299140579295677e-02
7.608099999999922147e+00 2.533100000000104046e+00 4.876937747222945957e-02
8.037799999999606371e+00 2.533100000000104046e+00 7.607899276977729552e-02
8.428399999999783176e+00 2.533100000000104046e+00 8.728713887594703735e-02
8.819099999999707507e+00 2.533100000000104046e+00 8.030971578382072040e-02
9.248799999999846477e+00 2.533100000000104046e+00 6.583168863231421419e-02
9.639400000000023283e+00 2.533100000000104046e+00 5.029005182210475461e-02
-5.282500000000254659e+00 3.001900000000205182e+00 3.816777633359032251e-03
-4.852800000000115688e+00 3.001900000000205182e+00 4.905540223179957922e-03
-4.462200000000393629e+00 3.001900000000205182e+00 3.813184357485036209e-03
-4.071600000000216824e+00 3.001900000000205182e+00 6.532575538925551421e-03
-3.641900000000077853e+00 3.001900000000205182e+00 3.265569114287976502e-03
-3.251300000000355794e+00 3.001900000000205182e+00 3.263413148763578443e-03
-2.860599999999976717e+00 3.001900000000205182e+00 4.350019773060105621e-03
-2.430900000000292493e+00 3.001900000000205182e+00 4.891167119683971151e-03
-2.040300000000115688e+00 3.001900000000205182e+00 4.345707842011310371e-03
-1.649700000000393629e+00 3.001900000000205182e+00 7.602653094201695071e-03
-1.220000000000254659e+00 3.001900000000205182e+00 1.248519635178807485e-02
-8.294000000000778527e-01 3.001900000000205182e+00 1.519165174008220258e-02
-4.387000000001535227e-01 3.001900000000205182e+00 1.897824585609966461e-02
-9.100000000216823537e-03 3.001900000000205182e+00 2.709761202098205299e-02
3.815999999997075065e-01 3.001900000000205182e+00 2.979256892647938817e-02
7.721999999998843123e-01 3.001900000000205182e+00 3.791265374653657316e-02
1.162799999999606371e+00 3.001900000000205182e+00 5.954129988729602030e-02
1.592499999999745341e+00 3.001900000000205182e+00 8.978302829802496665e-02
1.983099999999922147e+00 3.001900000000205182e+00 1.567710331065912399e-01
2.373799999999846477e+00 3.001900000000205182e+00 3.057956820840209700e-01
2.803399999999783176e+00 3.001900000000205182e+00 5.346715448437494578e-01
3.194099999999707507e+00 3.001900000000205182e+00 4.625307824318722338e-01
3.584699999999884312e+00 3.001900000000205182e+00 3.102879955816912894e-01
4.014400000000023283e+00 3.001900000000205182e+00 2.097531672134941294e-01
4.404999999999745341e+00 3.001900000000205182e+00 1.525762428512877633e-01
4.795599999999922147e+00 3.001900000000205182e+00 1.735868455417198253e-01
5.186199999999644206e+00 3.001900000000205182e+00 1.999162151808414611e-01
5.615899999999783176e+00 3.001900000000205182e+00 1.357108432090980421e-01
6.006599999999707507e+00 3.001900000000205182e+00 8.830762922416203475e-02
6.397199999999884312e+00 3.001900000000205182e+00 5.865447940159369822e-02
6.826900000000023283e+00 3.001900000000205182e+00 2.474473497868917571e-02
7.217499999999745341e+00 3.001900000000205182e+00 3.441639632113802777e-02
7.608099999999922147e+00 3.001900000000205182e+00 3.655223950064151461e-02
8.037799999999606371e+00 3.001900000000205182e+00 3.117166820691923135e-02
8.428399999999783176e+00 3.001900000000205182e+00 4.351816410997104423e-02
8.819099999999707507e+00 3.001900000000205182e+00 7.143073109917548458e-02
9.248799999999846477e+00 3.001900000000205182e+00 6.280183841536041145e-02
9.639400000000023283e+00 3.001900000000205182e+00 4.776397888268525682e-02
-5.282500000000254659e+00 3.548800000000028376e+00 4.375891359352880594e-03
-4.852800000000115688e+00 3.548800000000028376e+00 3.827557460981021679e-03
-4.462200000000393629e+00 3.548800000000028376e+00 3.279223562609162763e-03
-4.071600000000216824e+00 3.548800000000028376e+00 3.277786252259564347e-03
-3.641900000000077853e+00 3.548800000000028376e+00 5.460342018125010147e-03
-3.251300000000355794e+00 3.548800000000028376e+00 6.003645330273274169e-03
-2.860599999999976717e+00 3.548800000000028376e+00 1.090918555345323079e-03
-2.430900000000292493e+00 3.548800000000028376e+00 5.997177433700079559e-03
-2.040300000000115688e+00 3.548800000000028376e+00 2.724421767664110539e-03
-1.649700000000393629e+00 3.548800000000028376e+00 4.357924979982897781e-03
-1.220000000000254659e+00 3.548800000000028376e+00 1.252615969675163581e-02
-8.294000000000778527e-01 3.548800000000028376e+00 1.251897314500364199e-02
-4.387000000001535227e-01 3.548800000000028376e+00 1.251394255878004666e-02
-9.100000000216823537e-03 3.548800000000028376e+00 2.011947027368093943e-02
3.815999999997075065e-01 3.548800000000028376e+00 3.261113452204220803e-02
7.721999999998843123e-01 3.548800000000028376e+00 2.172782055488175004e-02
1.162799999999606371e+00 3.548800000000028376e+00 3.312066104097490665e-02
1.592499999999745341e+00 3.548800000000028376e+00 5.915107012738000936e-02
1.983099999999922147e+00 3.548800000000028376e+00 6.726324974051439698e-02
2.373799999999846477e+00 3.548800000000028376e+00 1.122496263726004001e-01
2.803399999999783176e+00 3.548800000000028376e+00 2.313595350438348019e-01
3.194099999999707507e+00 3.548800000000028376e+00 4.262006073802436790e-01
3.584699999999884312e+00 3.548800000000028376e+00 4.497624359412132344e-01
4.014400000000023283e+00 3.548800000000028376e+00 2.997280764431904942e-01
4.404999999999745341e+00 3.548800000000028376e+00 1.903753490802060633e-01
4.795599999999922147e+00 3.548800000000028376e+00 1.302799660531397952e-01
5.186199999999644206e+00 3.548800000000028376e+00 1.605101959810719681e-01
5.615899999999783176e+00 3.548800000000028376e+00 1.615371542258601523e-01
6.006599999999707507e+00 3.548800000000028376e+00 1.225723893034174061e-01
6.397199999999884312e+00 3.548800000000028376e+00 8.205317323788380302e-02
6.826900000000023283e+00 3.548800000000028376e+00 4.693896274201566493e-02
7.217499999999745341e+00 3.548800000000028376e+00 2.750724547061764516e-02
7.608099999999922147e+00 3.548800000000028376e+00 2.965818040879192319e-02
8.037799999999606371e+00 3.548800000000028376e+00 2.425748677017525515e-02
8.428399999999783176e+00 3.548800000000028376e+00 2.963374613284874837e-02
8.819099999999707507e+00 3.548800000000028376e+00 3.770711836654398047e-02
9.248799999999846477e+00 3.548800000000028376e+00 5.169430403366256921e-02
9.639400000000023283e+00 3.548800000000028376e+00 5.974036737071542619e-02
-5.282500000000254659e+00 4.017500000000381988e+00 3.840493254127409165e-03
-4.852800000000115688e+00 4.017500000000381988e+00 3.839055943777810315e-03
-4.462200000000393629e+00 4.017500000000381988e+00 3.836899978253412256e-03
-4.071600000000216824e+00 4.017500000000381988e+00 3.835462667903813839e-03
-3.641900000000077853e+00 4.017500000000381988e+00 2.191179627963037169e-03
-3.251300000000355794e+00 4.017500000000381988e+00 6.022330364818055323e-03
-2.860599999999976717e+00 4.017500000000381988e+00 4.924943912899538284e-03
-2.430900000000292493e+00 4.017500000000381988e+00 6.565633676966318479e-03
-2.040300000000115688e+00 4.017500000000381988e+00 4.376610014527679803e-03
-1.649700000000393629e+00 4.017500000000381988e+00 7.108218333939783293e-03
-1.220000000000254659e+00 4.017500000000381988e+00 4.919913326675942958e-03
-8.294000000000778527e-01 4.017500000000381988e+00 7.650802990913247240e-03
-4.387000000001535227e-01 4.017500000000381988e+00 7.645772404689652781e-03
-9.100000000216823537e-03 4.017500000000381988e+00 9.825453549855901747e-03
3.815999999997075065e-01 4.017500000000381988e+00 1.309102266414387608e-02
7.721999999998843123e-01 4.017500000000381988e+00 1.962575416859382513e-02
1.162799999999606371e+00 4.017500000000381988e+00 2.396930604508073701e-02
1.592499999999745341e+00 4.017500000000381988e+00 2.395780756228394967e-02
1.983099999999922147e+00 4.017500000000381988e+00 3.809519216093559119e-02
2.373799999999846477e+00 4.017500000000381988e+00 4.896125840390086470e-02
2.803399999999783176e+00 4.017500000000381988e+00 8.591307018173079124e-02
3.194099999999707507e+00 4.017500000000381988e+00 1.984041646930637393e-01
3.584699999999884312e+00 4.017500000000381988e+00 3.498801464717338217e-01
4.014400000000023283e+00 4.017500000000381988e+00 4.188106762177825626e-01
4.404999999999745341e+00 4.017500000000381988e+00 2.731191499410720036e-01
4.795599999999922147e+00 4.017500000000381988e+00 1.699080497019223035e-01
5.186199999999644206e+00 4.017500000000381988e+00 1.057817297994067818e-01
5.615899999999783176e+00 4.017500000000381988e+00 1.182000912199385328e-01
6.006599999999707507e+00 4.017500000000381988e+00 1.409448088471612626e-01
6.397199999999884312e+00 4.017500000000381988e+00 1.094533390874563583e-01
6.826900000000023283e+00 4.017500000000381988e+00 6.879829719388567966e-02
7.217499999999745341e+00 4.017500000000381988e+00 3.411959173394592260e-02
7.608099999999922147e+00 4.017500000000381988e+00 3.302795452342579402e-02
8.037799999999606371e+00 4.017500000000381988e+00 2.705521136566889362e-02
8.428399999999783176e+00 4.017500000000381988e+00 1.406192580529772029e-02
8.819099999999707507e+00 4.017500000000381988e+00 2.541236563607771407e-02
9.248799999999846477e+00 4.017500000000381988e+00 3.621662753401024698e-02
9.639400000000023283e+00 4.017500000000381988e+00 4.106539399838106397e-02
-5.282500000000254659e+00 4.486300000000028376e+00 1.652188246863569047e-03
-4.852800000000115688e+00 4.486300000000028376e+00 2.752449319481283137e-03
-4.462200000000393629e+00 4.486300000000028376e+00 2.751012009131684286e-03
-4.071600000000216824e+00 4.486300000000028376e+00 4.398169669771657790e-03
-3.641900000000077853e+00 4.486300000000028376e+00 1.647876315814773146e-03
-3.251300000000355794e+00 4.486300000000028376e+00 1.097386451918516822e-03
-2.860599999999976717e+00 4.486300000000028376e+00 1.097386451918516822e-03
-2.430900000000292493e+00 4.486300000000028376e+00 3.290003390231152191e-03
-2.040300000000115688e+00 4.486300000000028376e+00 4.385233876625271171e-03
-1.649700000000393629e+00 4.486300000000028376e+00 6.025923640692051365e-03
-1.220000000000254659e+00 4.486300000000028376e+00 5.476152431970594467e-03
-8.294000000000778527e-01 4.486300000000028376e+00 7.661582818535237101e-03
-4.387000000001535227e-01 4.486300000000028376e+00 8.204167475508701915e-03
-9.100000000216823537e-03 4.486300000000028376e+00 1.093577579492080454e-02
3.815999999997075065e-01 4.486300000000028376e+00 1.147764179671947014e-02
7.721999999998843123e-01 4.486300000000028376e+00 2.021648872227884211e-02
1.162799999999606371e+00 4.486300000000028376e+00 1.365085504531252450e-02
1.592499999999745341e+00 4.486300000000028376e+00 2.511124911783681191e-02
1.983099999999922147e+00 4.486300000000028376e+00 2.618491994898695246e-02
2.373799999999846477e+00 4.486300000000028376e+00 3.816921364393992266e-02
2.803399999999783176e+00 4.486300000000028376e+00 4.632235660203787297e-02
3.194099999999707507e+00 4.486300000000028376e+00 5.936163609359620258e-02
3.584699999999884312e+00 4.486300000000028376e+00 1.339120493065754092e-01
4.014400000000023283e+00 4.486300000000028376e+00 2.758601007777565228e-01
4.404999999999745341e+00 4.486300000000028376e+00 3.453964568361610477e-01
4.795599999999922147e+00 4.486300000000028376e+00 2.550219753292762292e-01
5.186199999999644206e+00 4.486300000000028376e+00 1.619561301927681385e-01
5.615899999999783176e+00 4.486300000000028376e+00 9.561635235187081194e-02
6.006599999999707507e+00 4.486300000000028376e+00 9.882658501769923942e-02
6.397199999999884312e+00 4.486300000000028376e+00 1.091047913276787101e-01
6.826900000000023283e+00 4.486300000000028376e+00 1.025858702370743281e-01
7.217499999999745341e+00 4.486300000000028376e+00 6.562615325232161456e-02
7.608099999999922147e+00 4.486300000000028376e+00 4.229716896798704773e-02
8.037799999999606371e+00 4.486300000000028376e+00 2.113636734602193298e-02
8.428399999999783176e+00 4.486300000000028376e+00 1.679353412470982118e-02
8.819099999999707507e+00 4.486300000000028376e+00 2.112343155287554897e-02
9.248799999999846477e+00 4.486300000000028376e+00 1.948849103020715984e-02
9.639400000000023283e+00 4.486300000000028376e+00 1.948202313363396956e-02
-5.282500000000254659e+00 5.033100000000104046e+00 1.655062867562766098e-03
-4.852800000000115688e+00 5.033100000000104046e+00 4.961595326814302251e-03
-4.462200000000393629e+00 5.033100000000104046e+00 2.204834076284223430e-03
-4.071600000000216824e+00 5.033100000000104046e+00 3.306532459251536153e-03
-3.641900000000077853e+00 5.033100000000104046e+00 3.856303667972993052e-03
-3.251300000000355794e+00 5.033100000000104046e+00 4.404637566344851533e-03
-2.860599999999976717e+00 5.033100000000104046e+00 4.401762945645654700e-03
-2.430900000000292493e+00 5.033100000000104046e+00 3.300783217853141618e-03
-2.040300000000115688e+00 5.033100000000104046e+00 3.298627252328743993e-03
-1.649700000000393629e+00 5.033100000000104046e+00 6.593661228783491077e-03
-1.220000000000254659e+00 5.033100000000104046e+00 2.746700078082888602e-03
-8.294000000000778527e-01 5.033100000000104046e+00 4.390983118023665706e-03
-4.387000000001535227e-01 5.033100000000104046e+00 7.679549197905219046e-03
-9.100000000216823537e-03 5.033100000000104046e+00 6.575694849413509131e-03
3.815999999997075065e-01 5.033100000000104046e+00 1.369397435580048221e-02
7.721999999998843123e-01 5.033100000000104046e+00 1.095014889841679044e-02
1.162799999999606371e+00 5.033100000000104046e+00 8.208479406557497166e-03
1.592499999999745341e+00 5.033100000000104046e+00 1.859520264793164401e-02
1.983099999999922147e+00 5.033100000000104046e+00 1.694660767694207079e-02
2.373799999999846477e+00 5.033100000000104046e+00 2.240263776401828569e-02
2.803399999999783176e+00 5.033100000000104046e+00 2.784932533382210654e-02
3.194099999999707507e+00 5.033100000000104046e+00 3.056368592903902989e-02
3.584699999999884312e+00 5.033100000000104046e+00 4.581354873827997443e-02
4.014400000000023283e+00 5.033100000000104046e+00 9.160481916614117426e-02
4.404999999999745341e+00 5.033100000000104046e+00 2.332567847053049481e-01
4.795599999999922147e+00 5.033100000000104046e+00 3.115578592755616216e-01
5.186199999999644206e+00 5.033100000000104046e+00 2.558901107804338326e-01
5.615899999999783176e+00 5.033100000000104046e+00 1.605080400155475540e-01
6.006599999999707507e+00 5.033100000000104046e+00 1.055474482124222069e-01
6.397199999999884312e+00 5.033100000000104046e+00 8.537479745580613122e-02
6.826900000000023283e+00 5.033100000000104046e+00 9.785136994549661904e-02
7.217499999999745341e+00 5.033100000000104046e+00 1.097824831575144183e-01
7.608099999999922147e+00 5.033100000000104046e+00 6.356001962477365874e-02
8.037799999999606371e+00 5.033100000000104046e+00 3.856016205903074062e-02
8.428399999999783176e+00 5.033100000000104046e+00 2.280149138603189060e-02
8.819099999999707507e+00 5.033100000000104046e+00 1.790601233529912420e-02
9.248799999999846477e+00 5.033100000000104046e+00 1.627322777815513530e-02
9.639400000000023283e+00 5.033100000000104046e+00 1.463972456583634806e-02
-5.282500000000254659e+00 5.501900000000205182e+00 3.869239461119380538e-03
-4.852800000000115688e+00 5.501900000000205182e+00 1.657937488261963365e-03
-4.462200000000393629e+00 5.501900000000205182e+00 5.522865018332548219e-03
-4.071600000000216824e+00 5.501900000000205182e+00 6.074073537403603534e-03
-3.641900000000077853e+00 5.501900000000205182e+00 2.207708696983420697e-03
-3.251300000000355794e+00 5.501900000000205182e+00 6.618814159901465974e-03
-2.860599999999976717e+00 5.501900000000205182e+00 5.512085190710558575e-04
-2.430900000000292493e+00 5.501900000000205182e+00 3.859178288672190319e-03
-2.040300000000115688e+00 5.501900000000205182e+00 4.408230842218848443e-03
-1.649700000000393629e+00 5.501900000000205182e+00 3.856303667972993052e-03
-1.220000000000254659e+00 5.501900000000205182e+00 9.361202306935557590e-03
-8.294000000000778527e-01 5.501900000000205182e+00 4.403200255995253116e-03
-4.387000000001535227e-01 5.501900000000205182e+00 3.300783217853141618e-03
-9.100000000216823537e-03 5.501900000000205182e+00 8.248005441171457966e-03
3.815999999997075065e-01 5.501900000000205182e+00 8.240818889423464147e-03
7.721999999998843123e-01 5.501900000000205182e+00 7.137683196106554308e-03
1.162799999999606371e+00 5.501900000000205182e+00 1.481579508366217580e-02
1.592499999999745341e+00 5.501900000000205182e+00 1.151860514168302936e-02
1.983099999999922147e+00 5.501900000000205182e+00 1.260880504185355258e-02
2.373799999999846477e+00 5.501900000000205182e+00 1.753590492027749109e-02
2.803399999999783176e+00 5.501900000000205182e+00 2.026607592933999183e-02
3.194099999999707507e+00 5.501900000000205182e+00 1.642917595108658174e-02
3.584699999999884312e+00 5.501900000000205182e+00 2.736998233223098334e-02
4.014400000000023283e+00 5.501900000000205182e+00 4.376322552457759252e-02
4.404999999999745341e+00 5.501900000000205182e+00 6.889244102178439244e-02
4.795599999999922147e+00 5.501900000000205182e+00 1.410008639507956130e-01
5.186199999999644206e+00 5.501900000000205182e+00 2.539777693602928710e-01
5.615899999999783176e+00 5.501900000000205182e+00 2.320925633221301021e-01
6.006599999999707507e+00 5.501900000000205182e+00 1.506782745346428587e-01
6.397199999999884312e+00 5.501900000000205182e+00 1.058571885927607065e-01
6.826900000000023283e+00 5.501900000000205182e+00 7.364778231343128978e-02
7.217499999999745341e+00 5.501900000000205182e+00 1.008769082314016213e-01
7.608099999999922147e+00 5.501900000000205182e+00 1.079319460824062493e-01
8.037799999999606371e+00 5.501900000000205182e+00 6.811413746747675690e-02
8.428399999999783176e+00 5.501900000000205182e+00 3.921773154397208833e-02
8.819099999999707507e+00 5.501900000000205182e+00 2.885256795784191947e-02
9.248799999999846477e+00 5.501900000000205182e+00 1.088403262233525633e-02
9.639400000000023283e+00 5.501900000000205182e+00 1.523261508504576353e-02
-5.282500000000254659e+00 5.970600000000104046e+00 2.772571664375663141e-03
-4.852800000000115688e+00 5.970600000000104046e+00 1.108884934715305241e-03
-4.462200000000393629e+00 5.970600000000104046e+00 3.878581978391771115e-03
-4.071600000000216824e+00 5.970600000000104046e+00 1.107447624365706824e-03
-3.641900000000077853e+00 5.970600000000104046e+00 2.214176593556614440e-03
-3.251300000000355794e+00 5.970600000000104046e+00 3.873551392168176656e-03
-2.860599999999976717e+00 5.970600000000104046e+00 3.871395426643778597e-03
-2.430900000000292493e+00 5.970600000000104046e+00 3.869239461119380538e-03
-2.040300000000115688e+00 5.970600000000104046e+00 2.209864662507818323e-03
-1.649700000000393629e+00 5.970600000000104046e+00 4.970219188911893619e-03
-1.220000000000254659e+00 5.970600000000104046e+00 6.074073537403603534e-03
-8.294000000000778527e-01 5.970600000000104046e+00 6.623844746125061300e-03
-4.387000000001535227e-01 5.970600000000104046e+00 4.966625913037897577e-03
-9.100000000216823537e-03 5.970600000000104046e+00 4.964469947513499952e-03
3.815999999997075065e-01 5.970600000000104046e+00 5.512085190710559225e-03
7.721999999998843123e-01 5.970600000000104046e+00 9.364795582809556235e-03
1.162799999999606371e+00 5.970600000000104046e+00 1.376440256293081331e-02
1.592499999999745341e+00 5.970600000000104046e+00 1.320385152658736655e-02
1.983099999999922147e+00 5.970600000000104046e+00 1.264473780059351821e-02
2.373799999999846477e+00 5.970600000000104046e+00 1.428542756466029927e-02
2.803399999999783176e+00 5.970600000000104046e+00 1.757399364454185348e-02
3.194099999999707507e+00 5.970600000000104046e+00 2.085968510372420912e-02
3.584699999999884312e+00 5.970600000000104046e+00 1.700625605645041116e-02
4.014400000000023283e+00 5.970600000000104046e+00 1.974576958278530942e-02
4.404999999999745341e+00 5.970600000000104046e+00 3.289500331608793265e-02
4.795599999999922147e+00 5.970600000000104046e+00 5.590346739246201263e-02
5.186199999999644206e+00 5.970600000000104046e+00 1.194218050170973155e-01
5.615899999999783176e+00 5.970600000000104046e+00 2.168764773061047091e-01
6.006599999999707507e+00 5.970600000000104046e+00 2.457994734710769458e-01
6.397199999999884312e+00 5.970600000000104046e+00 1.443756686516530774e-01
6.826900000000023283e+00 5.970600000000104046e+00 9.619990035380784898e-02
7.217499999999745341e+00 5.970600000000104046e+00 6.119636275485879073e-02
7.608099999999922147e+00 5.970600000000104046e+00 6.499517400884784191e-02
8.037799999999606371e+00 5.970600000000104046e+00 7.099163278737312399e-02
8.428399999999783176e+00 5.970600000000104046e+00 7.533302869833563564e-02
8.819099999999707507e+00 5.970600000000104046e+00 3.601396677471684765e-02
9.248799999999846477e+00 5.970600000000104046e+00 3.382422445710341063e-02
9.639400000000023283e+00 5.970600000000104046e+00 2.399445897619871537e-02
-5.282500000000254659e+00 6.517500000000381988e+00 3.335278666243507526e-03
-4.852800000000115688e+00 6.517500000000381988e+00 3.334560011068707884e-03
-4.462200000000393629e+00 6.517500000000381988e+00 2.777602250599258034e-03
-4.071600000000216824e+00 6.517500000000381988e+00 2.220644490129807750e-03
-3.641900000000077853e+00 6.517500000000381988e+00 2.775446285074860409e-03
-3.251300000000355794e+00 6.517500000000381988e+00 4.993216154505470891e-03
-2.860599999999976717e+00 6.517500000000381988e+00 2.217769869430610483e-03
-2.430900000000292493e+00 6.517500000000381988e+00 1.662249419310759266e-03
-2.040300000000115688e+00 6.517500000000381988e+00 7.200206196314092380e-03
-1.649700000000393629e+00 6.517500000000381988e+00 4.980999016533882613e-03
-1.220000000000254659e+00 6.517500000000381988e+00 2.213457938381815232e-03
-8.294000000000778527e-01 6.517500000000381988e+00 5.530770225255340379e-03
-4.387000000001535227e-01 6.517500000000381988e+00 3.869239461119380538e-03
-9.100000000216823537e-03 6.517500000000381988e+00 9.945468964047382565e-03
3.815999999997075065e-01 6.517500000000381988e+00 6.075510847753202819e-03
7.721999999998843123e-01 6.517500000000381988e+00 7.176490575545715900e-03
1.162799999999606371e+00 6.517500000000381988e+00 8.830116132758882713e-03
1.592499999999745341e+00 6.517500000000381988e+00 8.271002406765034370e-03
1.983099999999922147e+00 6.517500000000381988e+00 9.920316032929407668e-03
2.373799999999846477e+00 6.517500000000381988e+00 1.211724490229083850e-02
2.803399999999783176e+00 6.517500000000381988e+00 9.358327686236362492e-03
3.194099999999707507e+00 6.517500000000381988e+00 1.375649735600802115e-02
3.584699999999884312e+00 6.517500000000381988e+00 1.539934308559919897e-02
4.014400000000023283e+00 6.517500000000381988e+00 1.759196002391183455e-02
4.404999999999745341e+00 6.517500000000381988e+00 2.143317193321404163e-02
4.795599999999922147e+00 6.517500000000381988e+00 3.295896362664507001e-02
5.186199999999644206e+00 6.517500000000381988e+00 4.722067557053698933e-02
5.615899999999783176e+00 6.517500000000381988e+00 8.123390633861261867e-02
6.006599999999707507e+00 6.517500000000381988e+00 1.651943904104137273e-01
6.397199999999884312e+00 6.517500000000381988e+00 2.139386149515251911e-01
6.826900000000023283e+00 6.517500000000381988e+00 1.689105563193008530e-01
7.217499999999745341e+00 6.517500000000381988e+00 9.210787778850068608e-02
7.608099999999922147e+00 6.517500000000381988e+00 5.535585214926495856e-02
8.037799999999606371e+00 6.517500000000381988e+00 7.285438700045288041e-02
8.428399999999783176e+00 6.517500000000381988e+00 8.487461345414581970e-02
8.819099999999707507e+00 6.517500000000381988e+00 6.624204073712461338e-02
9.248799999999846477e+00 6.517500000000381988e+00 4.486707987306930850e-02
9.639400000000023283e+00 6.517500000000381988e+00 3.446167159715038397e-02
-5.282500000000254659e+00 6.986300000000028376e+00 1.672310591757949052e-03
-4.852800000000115688e+00 6.986300000000028376e+00 3.900860288810549612e-03
-4.462200000000393629e+00 6.986300000000028376e+00 1.000000000000000082e-05
-4.071600000000216824e+00 6.986300000000028376e+00 5.569577604694501754e-04
-3.641900000000077853e+00 6.986300000000028376e+00 2.783351491997652569e-03
-3.251300000000355794e+00 6.986300000000028376e+00 3.895111047412154644e-03
-2.860599999999976717e+00 6.986300000000028376e+00 6.117911503066360453e-03
-2.430900000000292493e+00 6.986300000000028376e+00 4.447038221658010035e-03
-2.040300000000115688e+00 6.986300000000028376e+00 7.224640472257268069e-03
-1.649700000000393629e+00 6.986300000000028376e+00 6.665526746263419726e-03
-1.220000000000254659e+00 6.986300000000028376e+00 3.886487185314563709e-03
-8.294000000000778527e-01 6.986300000000028376e+00 3.883612564615366008e-03
-4.387000000001535227e-01 6.986300000000028376e+00 7.208830058411683749e-03
-9.100000000216823537e-03 6.986300000000028376e+00 9.420850686443901431e-03
3.815999999997075065e-01 6.986300000000028376e+00 9.415820100220304370e-03
7.721999999998843123e-01 6.986300000000028376e+00 7.195175610090497054e-03
1.162799999999606371e+00 6.986300000000028376e+00 7.191582334216501012e-03
1.592499999999745341e+00 6.986300000000028376e+00 1.216467614382759146e-02
1.983099999999922147e+00 6.986300000000028376e+00 1.049883344864283551e-02
2.373799999999846477e+00 6.986300000000028376e+00 8.836584029332076456e-03
2.803399999999783176e+00 6.986300000000028376e+00 7.729136404966370499e-03
3.194099999999707507e+00 6.986300000000028376e+00 8.276751648163429773e-03
3.584699999999884312e+00 6.986300000000028376e+00 1.489197253219089884e-02
4.014400000000023283e+00 6.986300000000028376e+00 1.047439917269965895e-02
4.404999999999745341e+00 6.986300000000028376e+00 1.487400615282091602e-02
4.795599999999922147e+00 6.986300000000028376e+00 1.211724490229083850e-02
5.186199999999644206e+00 6.986300000000028376e+00 2.146623007125481042e-02
5.615899999999783176e+00 6.986300000000028376e+00 3.301070679923061302e-02
6.006599999999707507e+00 6.986300000000028376e+00 5.776406564001738270e-02
6.397199999999884312e+00 6.986300000000028376e+00 1.325293567502615899e-01
6.826900000000023283e+00 6.986300000000028376e+00 1.852951756495498925e-01
7.217499999999745341e+00 6.986300000000028376e+00 1.692555108032045286e-01
7.608099999999922147e+00 6.986300000000028376e+00 8.569675497411620435e-02
8.037799999999606371e+00 6.986300000000028376e+00 6.094698940920343505e-02
8.428399999999783176e+00 6.986300000000028376e+00 5.105973151431479617e-02
8.819099999999707507e+00 6.986300000000028376e+00 7.189713830762022029e-02
9.248799999999846477e+00 6.986300000000028376e+00 5.925455647255110925e-02
9.639400000000023283e+00 6.986300000000028376e+00 3.509983739237215045e-02
-5.282500000000254659e+00 7.455000000000381988e+00 3.353963700788289547e-03
-4.852800000000115688e+00 7.455000000000381988e+00 1.117508796812896827e-03
-4.462200000000393629e+00 7.455000000000381988e+00 2.791975354095243937e-03
-4.071600000000216824e+00 7.455000000000381988e+00 2.232861628101396028e-03
-3.641900000000077853e+00 7.455000000000381988e+00 2.231424317751797178e-03
-3.251300000000355794e+00 7.455000000000381988e+00 3.345339838690697745e-03
-2.860599999999976717e+00 7.455000000000381988e+00 1.671591936583149843e-03
-2.430900000000292493e+00 7.455000000000381988e+00 5.569577604694501754e-04
-2.040300000000115688e+00 7.455000000000381988e+00 1.670154626233551426e-03
-1.649700000000393629e+00 7.455000000000381988e+00 5.009745223525854420e-03
-1.220000000000254659e+00 7.455000000000381988e+00 3.337434631767905585e-03
-8.294000000000778527e-01 7.455000000000381988e+00 4.449194187182407660e-03
-4.387000000001535227e-01 7.455000000000381988e+00 5.558079121897713769e-03
-9.100000000216823537e-03 7.455000000000381988e+00 8.889764512267224819e-03
3.815999999997075065e-01 7.455000000000381988e+00 5.553048535674118442e-03
7.721999999998843123e-01 7.455000000000381988e+00 5.549455259800121533e-03
1.162799999999606371e+00 7.455000000000381988e+00 5.546580639100924699e-03
1.592499999999745341e+00 7.455000000000381988e+00 6.652590953117033107e-03
1.983099999999922147e+00 7.455000000000381988e+00 7.758601267133141514e-03
2.373799999999846477e+00 7.455000000000381988e+00 1.107735086435626508e-02
2.803399999999783176e+00 7.455000000000381988e+00 7.748540094685950862e-03
3.194099999999707507e+00 7.455000000000381988e+00 9.406477582947915528e-03
3.584699999999884312e+00 7.455000000000381988e+00 7.741353542937957910e-03
4.014400000000023283e+00 7.455000000000381988e+00 7.739197577413560285e-03
4.404999999999745341e+00 7.455000000000381988e+00 1.160196914195974795e-02
4.795599999999922147e+00 7.455000000000381988e+00 9.389229858752731056e-03
5.186199999999644206e+00 7.455000000000381988e+00 1.711477298784510465e-02
5.615899999999783176e+00 7.455000000000381988e+00 1.710830509127191090e-02
6.006599999999707507e+00 7.455000000000381988e+00 2.924279771775793388e-02
6.397199999999884312e+00 7.455000000000381988e+00 6.343569227953338441e-02
6.826900000000023283e+00 7.455000000000381988e+00 1.058665311100330936e-01
7.217499999999745341e+00 7.455000000000381988e+00 1.703370868412774630e-01
7.608099999999922147e+00 7.455000000000381988e+00 1.691390886648870273e-01
8.037799999999606371e+00 7.455000000000381988e+00 8.753435625607798587e-02
8.428399999999783176e+00 7.455000000000381988e+00 6.766282201770280891e-02
8.819099999999707507e+00 7.455000000000381988e+00 4.783943767603918151e-02
9.248799999999846477e+00 7.455000000000381988e+00 6.046117851103911811e-02
9.639400000000023283e+00 7.455000000000381988e+00 6.208318324056111281e-02
-5.282500000000254659e+00 8.001900000000205182e+00 2.799161905843236889e-03
-4.852800000000115688e+00 8.001900000000205182e+00 2.798443250668437680e-03
-4.462200000000393629e+00 8.001900000000205182e+00 1.118946107162495460e-03
-4.071600000000216824e+00 8.001900000000205182e+00 3.914514737131735873e-03
-3.641900000000077853e+00 8.001900000000205182e+00 2.795568629969239979e-03
-3.251300000000355794e+00 8.001900000000205182e+00 5.029867568420234858e-03
-2.860599999999976717e+00 8.001900000000205182e+00 2.792694009270043146e-03
-2.430900000000292493e+00 8.001900000000205182e+00 2.233580283276195236e-03
-2.040300000000115688e+00 8.001900000000205182e+00 2.232142972926596820e-03
-1.649700000000393629e+00 8.001900000000205182e+00 5.021243706322643489e-03
-1.220000000000254659e+00 8.001900000000205182e+00 4.460692669979196730e-03
-8.294000000000778527e-01 8.001900000000205182e+00 3.901578943985348387e-03
-4.387000000001535227e-01 8.001900000000205182e+00 3.900141633635749970e-03
-9.100000000216823537e-03 8.001900000000205182e+00 3.898704323286151553e-03
3.815999999997075065e-01 8.001900000000205182e+00 6.679181194584606421e-03
7.721999999998843123e-01 8.001900000000205182e+00 7.231108368830461812e-03
1.162799999999606371e+00 8.001900000000205182e+00 7.785191508600714828e-03
1.592499999999745341e+00 8.001900000000205182e+00 2.778320905774057242e-03
1.983099999999922147e+00 8.001900000000205182e+00 4.998965395903865426e-03
2.373799999999846477e+00 8.001900000000205182e+00 3.885768530139764067e-03
2.803399999999783176e+00 8.001900000000205182e+00 8.322745579350584316e-03
3.194099999999707507e+00 8.001900000000205182e+00 8.873954098421640499e-03
3.584699999999884312e+00 8.001900000000205182e+00 3.880019288741369966e-03
4.014400000000023283e+00 8.001900000000205182e+00 8.311965751728595322e-03
4.404999999999745341e+00 8.001900000000205182e+00 1.274319355954102104e-02
4.795599999999922147e+00 8.001900000000205182e+00 8.306935165504999996e-03
5.186199999999644206e+00 8.001900000000205182e+00 1.162424745237852601e-02
5.615899999999783176e+00 8.001900000000205182e+00 7.747821439511151653e-03
6.006599999999707507e+00 8.001900000000205182e+00 2.157618431299910058e-02
6.397199999999884312e+00 8.001900000000205182e+00 2.433582018422837667e-02
6.826900000000023283e+00 8.001900000000205182e+00 4.090657120475042069e-02
7.217499999999745341e+00 8.001900000000205182e+00 9.061810561114173879e-02
7.608099999999922147e+00 8.001900000000205182e+00 1.491568815295927497e-01
8.037799999999606371e+00 8.001900000000205182e+00 1.529592860594558290e-01
8.428399999999783176e+00 8.001900000000205182e+00 9.494800303930747698e-02
8.819099999999707507e+00 8.001900000000205182e+00 5.022537285637281718e-02
9.248799999999846477e+00 8.001900000000205182e+00 4.192706155296541115e-02
9.639400000000023283e+00 8.001900000000205182e+00 5.461348135369728518e-02
-5.282500000000254659e+00 8.470600000000104046e+00 5.619883466930452849e-04
-4.852800000000115688e+00 8.470600000000104046e+00 3.933918426851316236e-03
-4.462200000000393629e+00 8.470600000000104046e+00 3.931762461326918610e-03
-4.071600000000216824e+00 8.470600000000104046e+00 1.122539383036491936e-03
-3.641900000000077853e+00 8.470600000000104046e+00 4.490157532145967745e-03
-3.251300000000355794e+00 8.470600000000104046e+00 1.683090419379938479e-03
-2.860599999999976717e+00 8.470600000000104046e+00 3.364024873235478899e-03
-2.430900000000292493e+00 8.470600000000104046e+00 5.605510363434466512e-04
-2.040300000000115688e+00 8.470600000000104046e+00 7.843402577759457650e-03
-1.649700000000393629e+00 8.470600000000104046e+00 4.480815014873577168e-03
-1.220000000000254659e+00 8.470600000000104046e+00 2.799161905843236889e-03
-8.294000000000778527e-01 8.470600000000104046e+00 2.798443250668437680e-03
-4.387000000001535227e-01 8.470600000000104046e+00 3.915233392306535082e-03
-9.100000000216823537e-03 8.470600000000104046e+00 6.148813675582729885e-03
3.815999999997075065e-01 8.470600000000104046e+00 5.028430258070636441e-03
7.721999999998843123e-01 8.470600000000104046e+00 5.026274292546238816e-03
1.162799999999606371e+00 8.470600000000104046e+00 3.348214459389895013e-03
1.592499999999745341e+00 8.470600000000104046e+00 7.251230713724842250e-03
1.983099999999922147e+00 8.470600000000104046e+00 3.901578943985348387e-03
2.373799999999846477e+00 8.470600000000104046e+00 5.016213120099048163e-03
2.803399999999783176e+00 8.470600000000104046e+00 2.784788802347250986e-03
3.194099999999707507e+00 8.470600000000104046e+00 2.782632836822852927e-03
3.584699999999884312e+00 8.470600000000104046e+00 6.120067468590758945e-03
4.014400000000023283e+00 8.470600000000104046e+00 9.456064790009065246e-03
4.404999999999745341e+00 8.470600000000104046e+00 6.115036882367163619e-03
4.795599999999922147e+00 8.470600000000104046e+00 6.110006296143568293e-03
5.186199999999644206e+00 8.470600000000104046e+00 7.213141989460479866e-03
5.615899999999783176e+00 8.470600000000104046e+00 9.429474548541491932e-03
6.006599999999707507e+00 8.470600000000104046e+00 9.981401722787348191e-03
6.397199999999884312e+00 8.470600000000104046e+00 1.275038011128901312e-02
6.826900000000023283e+00 8.470600000000104046e+00 1.606769239816253914e-02
7.217499999999745341e+00 8.470600000000104046e+00 2.381263921697449049e-02
7.608099999999922147e+00 8.470600000000104046e+00 6.698513018786707296e-02
8.037799999999606371e+00 8.470600000000104046e+00 1.173125520790613968e-01
8.428399999999783176e+00 8.470600000000104046e+00 1.338696486512622463e-01
8.819099999999707507e+00 8.470600000000104046e+00 8.958899140082916823e-02
9.248799999999846477e+00 8.470600000000104046e+00 6.799124743258608272e-02
9.639400000000023283e+00 8.470600000000104046e+00 3.480734473622883879e-02
-5.282500000000254659e+00 9.017500000000381988e+00 2.815690974863620417e-03
-4.852800000000115688e+00 9.017500000000381988e+00 5.627070018678444934e-04
-4.462200000000393629e+00 9.017500000000381988e+00 1.125414003735688987e-03
-4.071600000000216824e+00 9.017500000000381988e+00 3.374086045682669118e-03
-3.641900000000077853e+00 9.017500000000381988e+00 2.248672041946979915e-03
-3.251300000000355794e+00 9.017500000000381988e+00 4.493750808019963787e-03
-2.860599999999976717e+00 9.017500000000381988e+00 1.683809074554737904e-03
-2.430900000000292493e+00 9.017500000000381988e+00 2.243641455723385456e-03
-2.040300000000115688e+00 9.017500000000381988e+00 3.364743528410278541e-03
-1.649700000000393629e+00 9.017500000000381988e+00 2.802755181717233365e-03
-1.220000000000254659e+00 9.017500000000381988e+00 2.801317871367634948e-03
-8.294000000000778527e-01 9.017500000000381988e+00 2.800599216192835306e-03
-4.387000000001535227e-01 9.017500000000381988e+00 3.358275631837084798e-03
-9.100000000216823537e-03 9.017500000000381988e+00 5.593293225462878451e-03
3.815999999997075065e-01 9.017500000000381988e+00 2.794849974794441205e-03
7.721999999998843123e-01 9.017500000000381988e+00 5.588262639239283125e-03
1.162799999999606371e+00 9.017500000000381988e+00 3.350370424914292638e-03
1.592499999999745341e+00 9.017500000000381988e+00 6.139471158310340175e-03
1.983099999999922147e+00 9.017500000000381988e+00 3.905172219859344863e-03
2.373799999999846477e+00 9.017500000000381988e+00 6.690679677381395490e-03
2.803399999999783176e+00 9.017500000000381988e+00 3.343902528341099328e-03
3.194099999999707507e+00 9.017500000000381988e+00 3.342465217991500911e-03
3.584699999999884312e+00 9.017500000000381988e+00 5.566702983995305137e-03
4.014400000000023283e+00 9.017500000000381988e+00 7.236138955054057138e-03
4.404999999999745341e+00 9.017500000000381988e+00 2.781914181648054152e-03
4.795599999999922147e+00 9.017500000000381988e+00 4.449194187182407660e-03
5.186199999999644206e+00 9.017500000000381988e+00 7.780879577551919578e-03
5.615899999999783176e+00 9.017500000000381988e+00 3.333841355893909109e-03
6.006599999999707507e+00 9.017500000000381988e+00 7.219609886033672742e-03
6.397199999999884312e+00 9.017500000000381988e+00 1.165874290076889148e-02
6.826900000000023283e+00 9.017500000000381988e+00 1.165371231454529616e-02
7.217499999999745341e+00 9.017500000000381988e+00 1.775078281754247783e-02
7.608099999999922147e+00 9.017500000000381988e+00 2.106809510441600211e-02
8.037799999999606371e+00 9.017500000000381988e+00 4.877728267915225346e-02
8.428399999999783176e+00 9.017500000000381988e+00 9.752006990991414492e-02
8.819099999999707507e+00 9.017500000000381988e+00 1.296252711888976339e-01
9.248799999999846477e+00 9.017500000000381988e+00 9.912051498419216511e-02
9.639400000000023283e+00 9.017500000000381988e+00 6.253018675928627423e-02
-5.282500000000254659e+00 9.486200000000280852e+00 3.948291530347303006e-03
-4.852800000000115688e+00 9.486200000000280852e+00 2.819284250737616893e-03
-4.462200000000393629e+00 9.486200000000280852e+00 1.126851314085287620e-03
-4.071600000000216824e+00 9.486200000000280852e+00 3.379835287081063653e-03
-3.641900000000077853e+00 9.486200000000280852e+00 2.251546662646177182e-03
-3.251300000000355794e+00 9.486200000000280852e+00 3.939667668249710770e-03
-2.860599999999976717e+00 9.486200000000280852e+00 1.688121005603533589e-03
-2.430900000000292493e+00 9.486200000000280852e+00 4.498062739068759905e-03
-2.040300000000115688e+00 9.486200000000280852e+00 4.496625428719161488e-03
-1.649700000000393629e+00 9.486200000000280852e+00 2.809941733465226316e-03
-1.220000000000254659e+00 9.486200000000280852e+00 3.931043806152119402e-03
-8.294000000000778527e-01 9.486200000000280852e+00 2.807067112766029049e-03
-4.387000000001535227e-01 9.486200000000280852e+00 3.927450530278122492e-03
-9.100000000216823537e-03 9.486200000000280852e+00 4.485126945922372418e-03
3.815999999997075065e-01 9.486200000000280852e+00 3.361868907711081707e-03
7.721999999998843123e-01 9.486200000000280852e+00 3.920982633704929617e-03
1.162799999999606371e+00 9.486200000000280852e+00 3.918826668180531991e-03
1.592499999999745341e+00 9.486200000000280852e+00 5.035616809818628525e-03
1.983099999999922147e+00 9.486200000000280852e+00 4.475065773475182633e-03
2.373799999999846477e+00 9.486200000000280852e+00 6.150250985932329169e-03
2.803399999999783176e+00 9.486200000000280852e+00 5.587543984064483917e-03
3.194099999999707507e+00 9.486200000000280852e+00 4.468597876901988890e-03
3.584699999999884312e+00 9.486200000000280852e+00 5.582513397840889458e-03
4.014400000000023283e+00 9.486200000000280852e+00 5.579638777141691756e-03
4.404999999999745341e+00 9.486200000000280852e+00 6.134440572086744849e-03
4.795599999999922147e+00 9.486200000000280852e+00 6.132284606562347223e-03
5.186199999999644206e+00 9.486200000000280852e+00 4.457818049279999896e-03
5.615899999999783176e+00 9.486200000000280852e+00 7.243325506802050090e-03
6.006599999999707507e+00 9.486200000000280852e+00 7.796689991397503898e-03
6.397199999999884312e+00 9.486200000000280852e+00 5.567421639170104346e-03
6.826900000000023283e+00 9.486200000000280852e+00 7.236857610228856347e-03
7.217499999999745341e+00 9.486200000000280852e+00 9.461095376232660573e-03
7.608099999999922147e+00 9.486200000000280852e+00 1.223797897165711940e-02
8.037799999999606371e+00 9.486200000000280852e+00 1.946908734048757861e-02
8.428399999999783176e+00 9.486200000000280852e+00 3.614691798205471596e-02
8.819099999999707507e+00 9.486200000000280852e+00 7.892702322750688726e-02
9.248799999999846477e+00 9.486200000000280852e+00 1.200125395707823395e-01
9.639400000000023283e+00 9.486200000000280852e+00 9.885964315574001515e-02
-5.282500000000254659e+00 9.955000000000381988e+00 1.132600555483681938e-03
-4.852800000000115688e+00 9.955000000000381988e+00 2.263763800617765460e-03
-4.462200000000393629e+00 9.955000000000381988e+00 3.959790013144091209e-03
-4.071600000000216824e+00 9.955000000000381988e+00 2.260889179918568193e-03
-3.641900000000077853e+00 9.955000000000381988e+00 1.129725934784484888e-03
-3.251300000000355794e+00 9.955000000000381988e+00 2.258733214394170134e-03
-2.860599999999976717e+00 9.955000000000381988e+00 1.000000000000000082e-05
-2.430900000000292493e+00 9.955000000000381988e+00 2.257295904044571717e-03
-2.040300000000115688e+00 9.955000000000381988e+00 1.128288624434886037e-03
-1.649700000000393629e+00 9.955000000000381988e+00 3.382709907780260920e-03
-1.220000000000254659e+00 9.955000000000381988e+00 2.817128285213218834e-03
-8.294000000000778527e-01 9.955000000000381988e+00 2.816409630038420060e-03
-4.387000000001535227e-01 9.955000000000381988e+00 4.503811980467154440e-03
-9.100000000216823537e-03 9.955000000000381988e+00 5.626351363503645509e-03
3.815999999997075065e-01 9.955000000000381988e+00 6.184746434322694643e-03
7.721999999998843123e-01 9.955000000000381988e+00 5.055739154713008963e-03
1.162799999999606371e+00 9.955000000000381988e+00 6.177559882574701691e-03
1.592499999999745341e+00 9.955000000000381988e+00 2.245078766072983872e-03
1.983099999999922147e+00 9.955000000000381988e+00 3.926731875103324151e-03
2.373799999999846477e+00 9.955000000000381988e+00 3.363306218060680124e-03
2.803399999999783176e+00 9.955000000000381988e+00 1.680934453855540854e-03
3.194099999999707507e+00 9.955000000000381988e+00 5.600479777210871403e-03
3.584699999999884312e+00 9.955000000000381988e+00 5.599042466861272119e-03
4.014400000000023283e+00 9.955000000000381988e+00 6.715832608499371255e-03
4.404999999999745341e+00 9.955000000000381988e+00 5.033460844294231767e-03
4.795599999999922147e+00 9.955000000000381988e+00 8.387424545082520014e-03
5.186199999999644206e+00 9.955000000000381988e+00 5.030586223595034934e-03
5.615899999999783176e+00 9.955000000000381988e+00 5.588981294414083201e-03
6.006599999999707507e+00 9.955000000000381988e+00 7.821842922515479662e-03
6.397199999999884312e+00 9.955000000000381988e+00 5.026274292546238816e-03
6.826900000000023283e+00 9.955000000000381988e+00 8.931446512405584112e-03
7.217499999999745341e+00 9.955000000000381988e+00 5.578920121966893415e-03
7.608099999999922147e+00 9.955000000000381988e+00 1.059657055241554000e-02
8.037799999999606371e+00 9.955000000000381988e+00 1.170761145265524286e-02
8.428399999999783176e+00 9.955000000000381988e+00 1.727503309182534807e-02
8.819099999999707507e+00 9.955000000000381988e+00 2.451260935722900450e-02
9.248799999999846477e+00 9.955000000000381988e+00 6.181512486036097598e-02
9.639400000000023283e+00 9.955000000000381988e+00 1.085729864983272230e-01
-5.282500000000254659e+00 1.050190000000020518e+01 2.270231697190958770e-03
-4.852800000000115688e+00 1.050190000000020518e+01 1.134756521008079781e-03
-4.462200000000393629e+00 1.050190000000020518e+01 2.835094664583201213e-03
-4.071600000000216824e+00 1.050190000000020518e+01 3.399957631975443657e-03
-3.641900000000077853e+00 1.050190000000020518e+01 3.396364356101447615e-03
-3.251300000000355794e+00 1.050190000000020518e+01 3.394208390577049556e-03
-2.860599999999976717e+00 1.050190000000020518e+01 2.827189457660409053e-03
-2.430900000000292493e+00 1.050190000000020518e+01 3.390615114703053080e-03
-2.040300000000115688e+00 1.050190000000020518e+01 2.825033492136010994e-03
-1.649700000000393629e+00 1.050190000000020518e+01 3.388459149178655021e-03
-1.220000000000254659e+00 1.050190000000020518e+01 3.951166151046499840e-03
-8.294000000000778527e-01 1.050190000000020518e+01 2.820721561087215744e-03
-4.387000000001535227e-01 1.050190000000020518e+01 4.510279877040347316e-03
-9.100000000216823537e-03 1.050190000000020518e+01 2.817128285213218834e-03
3.815999999997075065e-01 1.050190000000020518e+01 2.815690974863620417e-03
7.721999999998843123e-01 1.050190000000020518e+01 3.939667668249710770e-03
1.162799999999606371e+00 1.050190000000020518e+01 5.062207051286202707e-03
1.592499999999745341e+00 1.050190000000020518e+01 5.621320777280051049e-03
1.983099999999922147e+00 1.050190000000020518e+01 5.057176465062608248e-03
2.373799999999846477e+00 1.050190000000020518e+01 3.932481116501717819e-03
2.803399999999783176e+00 1.050190000000020518e+01 5.052145878839012921e-03
3.194099999999707507e+00 1.050190000000020518e+01 6.173247951525906441e-03
3.584699999999884312e+00 1.050190000000020518e+01 5.607666328958864355e-03
4.014400000000023283e+00 1.050190000000020518e+01 3.923857254404126450e-03
4.404999999999745341e+00 1.050190000000020518e+01 3.921701288879728825e-03
4.795599999999922147e+00 1.050190000000020518e+01 3.360431597361482857e-03
5.186199999999644206e+00 1.050190000000020518e+01 5.599761122036072195e-03
5.615899999999783176e+00 1.050190000000020518e+01 6.156000227330722836e-03
6.006599999999707507e+00 1.050190000000020518e+01 2.796287285144039621e-03
6.397199999999884312e+00 1.050190000000020518e+01 6.150969641107128377e-03
6.826900000000023283e+00 1.050190000000020518e+01 3.912358771607338248e-03
7.217499999999745341e+00 1.050190000000020518e+01 4.470753842426386515e-03
7.608099999999922147e+00 1.050190000000020518e+01 6.145220399708733842e-03
8.037799999999606371e+00 1.050190000000020518e+01 5.584669363365287083e-03
8.428399999999783176e+00 1.050190000000020518e+01 1.004895530921848072e-02
8.819099999999707507e+00 1.050190000000020518e+01 1.562428215531137636e-02
9.248799999999846477e+00 1.050190000000020518e+01 1.896746602847767735e-02
9.639400000000023283e+00 1.050190000000020518e+01 4.571293701380807484e-02
-5.282500000000254659e+00 1.097060000000010405e+01 3.409300149247834668e-03
-4.852800000000115688e+00 1.097060000000010405e+01 1.703931419449117909e-03
-4.462200000000393629e+00 1.097060000000010405e+01 5.677375880914396029e-04
-4.071600000000216824e+00 1.097060000000010405e+01 4.538307428857519914e-03
-3.641900000000077853e+00 1.097060000000010405e+01 2.268075731666561144e-03
-3.251300000000355794e+00 1.097060000000010405e+01 5.663002777418409692e-04
-2.860599999999976717e+00 1.097060000000010405e+01 4.530402221934727754e-03
-2.430900000000292493e+00 1.097060000000010405e+01 2.831501388709204738e-03
-2.040300000000115688e+00 1.097060000000010405e+01 1.000000000000000082e-05
-1.649700000000393629e+00 1.097060000000010405e+01 4.526090290885931636e-03
-1.220000000000254659e+00 1.097060000000010405e+01 3.394208390577049556e-03
-8.294000000000778527e-01 1.097060000000010405e+01 1.696026212526325749e-03
-4.387000000001535227e-01 1.097060000000010405e+01 2.825752147310810636e-03
-9.100000000216823537e-03 1.097060000000010405e+01 3.954040771745696674e-03
3.815999999997075065e-01 1.097060000000010405e+01 2.822877526611613803e-03
7.721999999998843123e-01 1.097060000000010405e+01 2.821440216262014952e-03
1.162799999999606371e+00 1.097060000000010405e+01 2.820002905912416102e-03
1.592499999999745341e+00 1.097060000000010405e+01 1.127569969260086829e-03
1.983099999999922147e+00 1.097060000000010405e+01 4.506686601166351273e-03
2.373799999999846477e+00 1.097060000000010405e+01 3.377679321556665594e-03
2.803399999999783176e+00 1.097060000000010405e+01 3.376242011207067177e-03
3.194099999999707507e+00 1.097060000000010405e+01 4.498781394243559113e-03
3.584699999999884312e+00 1.097060000000010405e+01 3.934637082026116311e-03
4.014400000000023283e+00 1.097060000000010405e+01 1.685246384904336321e-03
4.404999999999745341e+00 1.097060000000010405e+01 2.808504423115627466e-03
4.795599999999922147e+00 1.097060000000010405e+01 4.491594842495566162e-03
5.186199999999644206e+00 1.097060000000010405e+01 2.804911147241631424e-03
5.615899999999783176e+00 1.097060000000010405e+01 3.926731875103324151e-03
6.006599999999707507e+00 1.097060000000010405e+01 3.925294564753725735e-03
6.397199999999884312e+00 1.097060000000010405e+01 6.167498710127511038e-03
6.826900000000023283e+00 1.097060000000010405e+01 5.041366051217023928e-03
7.217499999999745341e+00 1.097060000000010405e+01 6.718707229198568089e-03
7.608099999999922147e+00 1.097060000000010405e+01 6.715832608499371255e-03
8.037799999999606371e+00 1.097060000000010405e+01 5.034898154643829317e-03
8.428399999999783176e+00 1.097060000000010405e+01 1.006764034376326188e-02
8.819099999999707507e+00 1.097060000000010405e+01 5.031304878769833275e-03
9.248799999999846477e+00 1.097060000000010405e+01 1.061525558696032115e-02
9.639400000000023283e+00 1.097060000000010405e+01 1.563721794845776558e-02
-5.282500000000254659e+00 1.143940000000020518e+01 1.138349796882076256e-03
-4.852800000000115688e+00 1.143940000000020518e+01 1.138349796882076256e-03
-4.462200000000393629e+00 1.143940000000020518e+01 1.706806040148315176e-03
-4.071600000000216824e+00 1.143940000000020518e+01 3.412174769947031935e-03
-3.641900000000077853e+00 1.143940000000020518e+01 2.841562561156394957e-03
-3.251300000000355794e+00 1.143940000000020518e+01 2.271669007540557620e-03
-2.860599999999976717e+00 1.143940000000020518e+01 1.135475176182879206e-03
-2.430900000000292493e+00 1.143940000000020518e+01 1.134756521008079781e-03
-2.040300000000115688e+00 1.143940000000020518e+01 3.969132530416481786e-03
-1.649700000000393629e+00 1.143940000000020518e+01 5.101733085900163507e-03
-1.220000000000254659e+00 1.143940000000020518e+01 1.698900833225523016e-03
-8.294000000000778527e-01 1.143940000000020518e+01 2.264482455792564668e-03
-4.387000000001535227e-01 1.143940000000020518e+01 2.828626768010007470e-03
-9.100000000216823537e-03 1.143940000000020518e+01 1.130444589959284096e-03
3.815999999997075065e-01 1.143940000000020518e+01 2.825752147310810636e-03
7.721999999998843123e-01 1.143940000000020518e+01 3.953322116570897465e-03
1.162799999999606371e+00 1.143940000000020518e+01 4.516747773613541926e-03
1.592499999999745341e+00 1.143940000000020518e+01 3.386303183654257396e-03
1.983099999999922147e+00 1.143940000000020518e+01 7.331720093302362268e-03
2.373799999999846477e+00 1.143940000000020518e+01 3.382709907780260920e-03
2.803399999999783176e+00 1.143940000000020518e+01 6.198400882643880470e-03
3.194099999999707507e+00 1.143940000000020518e+01 3.378397976731465236e-03
3.584699999999884312e+00 1.143940000000020518e+01 6.756795953462930472e-03
4.014400000000023283e+00 1.143940000000020518e+01 6.190495675721088310e-03
4.404999999999745341e+00 1.143940000000020518e+01 5.624195397979247883e-03
4.795599999999922147e+00 1.143940000000020518e+01 3.373367390507870343e-03
5.186199999999644206e+00 1.143940000000020518e+01 4.494469463194762995e-03
5.615899999999783176e+00 1.143940000000020518e+01 5.615571535881656515e-03
6.006599999999707507e+00 1.143940000000020518e+01 1.683809074554737904e-03
6.397199999999884312e+00 1.143940000000020518e+01 2.806348457591229840e-03
6.826900000000023283e+00 1.143940000000020518e+01 3.364743528410278541e-03
7.217499999999745341e+00 1.143940000000020518e+01 8.968097926320346344e-03
7.608099999999922147e+00 1.143940000000020518e+01 3.361868907711081707e-03
8.037799999999606371e+00 1.143940000000020518e+01 5.603354397910068237e-03
8.428399999999783176e+00 1.143940000000020518e+01 9.522181066090601095e-03
8.819099999999707507e+00 1.143940000000020518e+01 4.479377704523978751e-03
9.248799999999846477e+00 1.143940000000020518e+01 8.955880788348758934e-03
9.639400000000023283e+00 1.143940000000020518e+01 1.175288672866759733e-02
-5.282500000000254659e+00 1.198620000000028085e+01 2.281730179987747839e-03
-4.852800000000115688e+00 1.198620000000028085e+01 1.710399316022311652e-03
-4.462200000000393629e+00 1.198620000000028085e+01 4.558429773751900352e-03
-4.071600000000216824e+00 1.198620000000028085e+01 3.987098909786464598e-03
-3.641900000000077853e+00 1.198620000000028085e+01 1.000000000000000082e-05
-3.251300000000355794e+00 1.198620000000028085e+01 3.413612080296630352e-03
-2.860599999999976717e+00 1.198620000000028085e+01 1.706806040148315176e-03
-2.430900000000292493e+00 1.198620000000028085e+01 1.705368729798716542e-03
-2.040300000000115688e+00 1.198620000000028085e+01 2.841562561156394957e-03
-1.649700000000393629e+00 1.198620000000028085e+01 3.409300149247834668e-03
-1.220000000000254659e+00 1.198620000000028085e+01 5.111075603172554951e-03
-8.294000000000778527e-01 1.198620000000028085e+01 2.837969285282398481e-03
-4.387000000001535227e-01 1.198620000000028085e+01 2.269513042016159561e-03
-9.100000000216823537e-03 1.198620000000028085e+01 2.268075731666561144e-03
3.815999999997075065e-01 1.198620000000028085e+01 6.235052296558645304e-03
7.721999999998843123e-01 1.198620000000028085e+01 3.399238976800644449e-03
1.162799999999606371e+00 1.198620000000028085e+01 6.227147089635853144e-03
1.592499999999745341e+00 1.198620000000028085e+01 1.131881900308882730e-03
1.983099999999922147e+00 1.198620000000028085e+01 2.827908112835208695e-03
2.373799999999846477e+00 1.198620000000028085e+01 2.826470802485609845e-03
2.803399999999783176e+00 1.198620000000028085e+01 3.954759426920495882e-03
3.194099999999707507e+00 1.198620000000028085e+01 6.777636953532110119e-03
3.584699999999884312e+00 1.198620000000028085e+01 2.822158871436814161e-03
4.014400000000023283e+00 1.198620000000028085e+01 2.821440216262014952e-03
4.404999999999745341e+00 1.198620000000028085e+01 3.947572875172502931e-03
4.795599999999922147e+00 1.198620000000028085e+01 3.946854219997703722e-03
5.186199999999644206e+00 1.198620000000028085e+01 8.452103510814457446e-03
5.615899999999783176e+00 1.198620000000028085e+01 3.379835287081063653e-03
6.006599999999707507e+00 1.198620000000028085e+01 6.194088951595086087e-03
6.397199999999884312e+00 1.198620000000028085e+01 3.378397976731465236e-03
6.826900000000023283e+00 1.198620000000028085e+01 5.627788673853244793e-03
7.217499999999745341e+00 1.198620000000028085e+01 4.499500049418358322e-03
7.608099999999922147e+00 1.198620000000028085e+01 4.496625428719161488e-03
8.037799999999606371e+00 1.198620000000028085e+01 6.181153158448698601e-03
8.428399999999783176e+00 1.198620000000028085e+01 6.740985539617345285e-03
8.819099999999707507e+00 1.198620000000028085e+01 6.177559882574701691e-03
9.248799999999846477e+00 1.198620000000028085e+01 3.368336804284275017e-03
9.639400000000023283e+00 1.198620000000028085e+01 8.977440443592738656e-03
-5.282500000000254659e+00 1.245500000000038199e+01 1.715429902245906545e-03
-4.852800000000115688e+00 1.245500000000038199e+01 2.858091630176778485e-03
-4.462200000000393629e+00 1.245500000000038199e+01 2.856654319827180068e-03
-4.071600000000216824e+00 1.245500000000038199e+01 2.284604800686944673e-03
-3.641900000000077853e+00 1.245500000000038199e+01 1.141943072756072732e-03
-3.251300000000355794e+00 1.245500000000038199e+01 1.141224417581273307e-03
-2.860599999999976717e+00 1.245500000000038199e+01 5.706122087906366535e-04
-2.430900000000292493e+00 1.245500000000038199e+01 3.420079976869824095e-03
-2.040300000000115688e+00 1.245500000000038199e+01 5.128323327367737688e-03
-1.649700000000393629e+00 1.245500000000038199e+01 1.708243350497913593e-03
-1.220000000000254659e+00 1.245500000000038199e+01 3.984942944262066106e-03
-8.294000000000778527e-01 1.245500000000038199e+01 3.414330735471429127e-03
-4.387000000001535227e-01 1.245500000000038199e+01 2.843718526680793016e-03
-9.100000000216823537e-03 1.245500000000038199e+01 3.979193702863672438e-03
3.815999999997075065e-01 1.245500000000038199e+01 3.977037737339273946e-03
7.721999999998843123e-01 1.245500000000038199e+01 2.840125250806796540e-03
1.162799999999606371e+00 1.245500000000038199e+01 2.838687940457197689e-03
1.592499999999745341e+00 1.245500000000038199e+01 5.106045016948959625e-03
1.983099999999922147e+00 1.245500000000038199e+01 3.402832252674641358e-03
2.373799999999846477e+00 1.245500000000038199e+01 2.833657354233602797e-03
2.803399999999783176e+00 1.245500000000038199e+01 5.098139810026167465e-03
3.194099999999707507e+00 1.245500000000038199e+01 5.662284122243610267e-03
3.584699999999884312e+00 1.245500000000038199e+01 6.224272468936656311e-03
4.014400000000023283e+00 1.245500000000038199e+01 5.657253536020014940e-03
4.404999999999745341e+00 1.245500000000038199e+01 1.696026212526325749e-03
4.795599999999922147e+00 1.245500000000038199e+01 4.521778359837136385e-03
5.186199999999644206e+00 1.245500000000038199e+01 2.825752147310810636e-03
5.615899999999783176e+00 1.245500000000038199e+01 5.640005811824832203e-03
6.006599999999707507e+00 1.245500000000038199e+01 3.941104978599309187e-03
6.397199999999884312e+00 1.245500000000038199e+01 6.189777020546289969e-03
6.826900000000023283e+00 1.245500000000038199e+01 3.937511702725313145e-03
7.217499999999745341e+00 1.245500000000038199e+01 2.248672041946979915e-03
7.608099999999922147e+00 1.245500000000038199e+01 5.059332430587005873e-03
8.037799999999606371e+00 1.245500000000038199e+01 2.247234731597381498e-03
8.428399999999783176e+00 1.245500000000038199e+01 3.931762461326918610e-03
8.819099999999707507e+00 1.245500000000038199e+01 5.052864534013812130e-03
9.248799999999846477e+00 1.245500000000038199e+01 3.367618149109475809e-03
9.639400000000023283e+00 1.245500000000038199e+01 3.926731875103324151e-03
-5.282500000000254659e+00 1.292370000000028085e+01 1.143380383105671366e-03
-4.852800000000115688e+00 1.292370000000028085e+01 3.429422494142214672e-03
-4.462200000000393629e+00 1.292370000000028085e+01 1.141943072756072732e-03
-4.071600000000216824e+00 1.292370000000028085e+01 3.425829218268218197e-03
-3.641900000000077853e+00 1.292370000000028085e+01 1.141224417581273307e-03
-3.251300000000355794e+00 1.292370000000028085e+01 1.140505762406474098e-03
-2.860599999999976717e+00 1.292370000000028085e+01 3.419361321695024453e-03
-2.430900000000292493e+00 1.292370000000028085e+01 5.127604672192938480e-03
-2.040300000000115688e+00 1.292370000000028085e+01 2.278136904113750930e-03
-1.649700000000393629e+00 1.292370000000028085e+01 2.845874492205191075e-03
-1.220000000000254659e+00 1.292370000000028085e+01 5.691748984410381282e-04
-8.294000000000778527e-01 1.292370000000028085e+01 2.843718526680793016e-03
-4.387000000001535227e-01 1.292370000000028085e+01 1.705368729798716542e-03
-9.100000000216823537e-03 1.292370000000028085e+01 2.841562561156394957e-03
3.815999999997075065e-01 1.292370000000028085e+01 2.271669007540557620e-03
7.721999999998843123e-01 1.292370000000028085e+01 1.702494109099519275e-03
1.162799999999606371e+00 1.292370000000028085e+01 3.970569840766080202e-03
1.592499999999745341e+00 1.292370000000028085e+01 2.834376009408402439e-03
1.983099999999922147e+00 1.292370000000028085e+01 3.966257909717284952e-03
2.373799999999846477e+00 1.292370000000028085e+01 4.530402221934727754e-03
2.803399999999783176e+00 1.292370000000028085e+01 3.961945978668488834e-03
3.194099999999707507e+00 1.292370000000028085e+01 5.657972191194814149e-03
3.584699999999884312e+00 1.292370000000028085e+01 3.957634047619693583e-03
4.014400000000023283e+00 1.292370000000028085e+01 2.825752147310810636e-03
4.404999999999745341e+00 1.292370000000028085e+01 3.389177804353454230e-03
4.795599999999922147e+00 1.292370000000028085e+01 1.693151591827128698e-03
5.186199999999644206e+00 1.292370000000028085e+01 3.949010185522101347e-03
5.615899999999783176e+00 1.292370000000028085e+01 2.819284250737616893e-03
6.006599999999707507e+00 1.292370000000028085e+01 4.510279877040347316e-03
6.397199999999884312e+00 1.292370000000028085e+01 2.817846940388018476e-03
6.826900000000023283e+00 1.292370000000028085e+01 1.126851314085287620e-03
7.217499999999745341e+00 1.292370000000028085e+01 3.941823633774109263e-03
7.608099999999922147e+00 1.292370000000028085e+01 3.942542288948908472e-03
8.037799999999606371e+00 1.292370000000028085e+01 1.688839660778332797e-03
8.428399999999783176e+00 1.292370000000028085e+01 2.251546662646177182e-03
8.819099999999707507e+00 1.292370000000028085e+01 3.938230357900112354e-03
9.248799999999846477e+00 1.292370000000028085e+01 3.936074392375714728e-03
9.639400000000023283e+00 1.292370000000028085e+01 1.685965040079135746e-03
-5.282500000000254659e+00 1.347060000000010405e+01 1.718304522945103812e-03
-4.852800000000115688e+00 1.347060000000010405e+01 4.006502599506044961e-03
-4.462200000000393629e+00 1.347060000000010405e+01 4.005065289156446544e-03
-4.071600000000216824e+00 1.347060000000010405e+01 2.858810285351578127e-03
-3.641900000000077853e+00 1.347060000000010405e+01 3.428703838967415464e-03
-3.251300000000355794e+00 1.347060000000010405e+01 1.142661727930872157e-03
-2.860599999999976717e+00 1.347060000000010405e+01 2.855217009477581652e-03
-2.430900000000292493e+00 1.347060000000010405e+01 2.853779699127983235e-03
-2.040300000000115688e+00 1.347060000000010405e+01 2.853061043953183593e-03
-1.649700000000393629e+00 1.347060000000010405e+01 1.141224417581273307e-03
-1.220000000000254659e+00 1.347060000000010405e+01 2.281011524812948197e-03
-8.294000000000778527e-01 1.347060000000010405e+01 2.280292869638148989e-03
-4.387000000001535227e-01 1.347060000000010405e+01 2.279574214463349780e-03
-9.100000000216823537e-03 1.347060000000010405e+01 1.708243350497913593e-03
3.815999999997075065e-01 1.347060000000010405e+01 3.415049390646228769e-03
7.721999999998843123e-01 1.347060000000010405e+01 1.137631141707277048e-03
1.162799999999606371e+00 1.347060000000010405e+01 3.979912358038470779e-03
1.592499999999745341e+00 1.347060000000010405e+01 4.544056670255913581e-03
1.983099999999922147e+00 1.347060000000010405e+01 2.838687940457197689e-03
2.373799999999846477e+00 1.347060000000010405e+01 3.404269563024239775e-03
2.803399999999783176e+00 1.347060000000010405e+01 1.134037865833280572e-03
3.194099999999707507e+00 1.347060000000010405e+01 3.401394942325042074e-03
3.584699999999884312e+00 1.347060000000010405e+01 4.532558187459125379e-03
4.014400000000023283e+00 1.347060000000010405e+01 6.797040643251690481e-03
4.404999999999745341e+00 1.347060000000010405e+01 3.397083011276246390e-03
4.795599999999922147e+00 1.347060000000010405e+01 3.962664633843288042e-03
5.186199999999644206e+00 1.347060000000010405e+01 3.395645700926647973e-03
5.615899999999783176e+00 1.347060000000010405e+01 1.131163245134083522e-03
6.006599999999707507e+00 1.347060000000010405e+01 1.696744867701124957e-03
6.397199999999884312e+00 1.347060000000010405e+01 1.130444589959284096e-03
6.826900000000023283e+00 1.347060000000010405e+01 2.825033492136010994e-03
7.217499999999745341e+00 1.347060000000010405e+01 1.129725934784484888e-03
7.608099999999922147e+00 1.347060000000010405e+01 5.644317742873628321e-03
8.037799999999606371e+00 1.347060000000010405e+01 4.514591808089143433e-03
8.428399999999783176e+00 1.347060000000010405e+01 3.948291530347303006e-03
8.819099999999707507e+00 1.347060000000010405e+01 1.691714281477529848e-03
9.248799999999846477e+00 1.347060000000010405e+01 2.818565595562817685e-03
9.639400000000023283e+00 1.347060000000010405e+01 5.072268223733393359e-03
-5.282500000000254659e+00 1.393940000000020518e+01 1.723335109168698922e-03
-4.852800000000115688e+00 1.393940000000020518e+01 1.148410969329266475e-03
-4.462200000000393629e+00 1.393940000000020518e+01 2.295384628308934534e-03
-4.071600000000216824e+00 1.393940000000020518e+01 1.146973658979667625e-03
-3.641900000000077853e+00 1.393940000000020518e+01 2.292510007609736833e-03
-3.251300000000355794e+00 1.393940000000020518e+01 4.583582704869875249e-03
-2.860599999999976717e+00 1.393940000000020518e+01 3.435890390715407982e-03
-2.430900000000292493e+00 1.393940000000020518e+01 2.862403561225574170e-03
-2.040300000000115688e+00 1.393940000000020518e+01 4.005783944331245752e-03
-1.649700000000393629e+00 1.393940000000020518e+01 2.859528940526377336e-03
-1.220000000000254659e+00 1.393940000000020518e+01 2.859528940526377336e-03
-8.294000000000778527e-01 1.393940000000020518e+01 1.142661727930872157e-03
-4.387000000001535227e-01 1.393940000000020518e+01 1.142661727930872157e-03
-9.100000000216823537e-03 1.393940000000020518e+01 2.854498354302782009e-03
3.815999999997075065e-01 1.393940000000020518e+01 2.853061043953183593e-03
7.721999999998843123e-01 1.393940000000020518e+01 2.281730179987747839e-03
1.162799999999606371e+00 1.393940000000020518e+01 2.850186423253986325e-03
1.592499999999745341e+00 1.393940000000020518e+01 4.556992463402301068e-03
1.983099999999922147e+00 1.393940000000020518e+01 3.985661599436866182e-03
2.373799999999846477e+00 1.393940000000020518e+01 5.120418120444944661e-03
2.803399999999783176e+00 1.393940000000020518e+01 5.117543499745747827e-03
3.194099999999707507e+00 1.393940000000020518e+01 3.978475047688872362e-03
3.584699999999884312e+00 1.393940000000020518e+01 3.977037737339273946e-03
4.014400000000023283e+00 1.393940000000020518e+01 4.541900704731516823e-03
4.404999999999745341e+00 1.393940000000020518e+01 3.405706873373838192e-03
4.795599999999922147e+00 1.393940000000020518e+01 2.269513042016159561e-03
5.186199999999644206e+00 1.393940000000020518e+01 3.402832252674641358e-03
5.615899999999783176e+00 1.393940000000020518e+01 5.670907984341201635e-03
6.006599999999707507e+00 1.393940000000020518e+01 1.700338143575121650e-03
6.397199999999884312e+00 1.393940000000020518e+01 3.399957631975443657e-03
6.826900000000023283e+00 1.393940000000020518e+01 3.964820599367685668e-03
7.217499999999745341e+00 1.393940000000020518e+01 4.529683566759928545e-03
7.608099999999922147e+00 1.393940000000020518e+01 2.830064078359606321e-03
8.037799999999606371e+00 1.393940000000020518e+01 6.790572746678496738e-03
8.428399999999783176e+00 1.393940000000020518e+01 2.827908112835208695e-03
8.819099999999707507e+00 1.393940000000020518e+01 3.392771080227451139e-03
9.248799999999846477e+00 1.393940000000020518e+01 3.390615114703053080e-03
9.639400000000023283e+00 1.393940000000020518e+01 2.824314836961212220e-03
-5.282500000000254659e+00 1.440810000000010405e+01 1.151285590028463526e-03
-4.852800000000115688e+00 1.440810000000010405e+01 1.726209729867895972e-03
-4.462200000000393629e+00 1.440810000000010405e+01 2.875339354371961222e-03
-4.071600000000216824e+00 1.440810000000010405e+01 4.024468978876027773e-03
-3.641900000000077853e+00 1.440810000000010405e+01 2.298977904182930576e-03
-3.251300000000355794e+00 1.440810000000010405e+01 4.593643877317065902e-03
-2.860599999999976717e+00 1.440810000000010405e+01 1.722616453993899713e-03
-2.430900000000292493e+00 1.440810000000010405e+01 2.295384628308934534e-03
-2.040300000000115688e+00 1.440810000000010405e+01 3.441639632113802950e-03
-1.649700000000393629e+00 1.440810000000010405e+01 5.160662810233705537e-03
-1.220000000000254659e+00 1.440810000000010405e+01 1.719741833294702446e-03
-8.294000000000778527e-01 1.440810000000010405e+01 3.437327701065006832e-03
-4.387000000001535227e-01 1.440810000000010405e+01 2.290354042085339208e-03
-9.100000000216823537e-03 1.440810000000010405e+01 2.860966250875975753e-03
3.815999999997075065e-01 1.440810000000010405e+01 1.715429902245906545e-03
7.721999999998843123e-01 1.440810000000010405e+01 2.286042111036543090e-03
1.162799999999606371e+00 1.440810000000010405e+01 3.426547873443017405e-03
1.592499999999745341e+00 1.440810000000010405e+01 3.425110563093418988e-03
1.983099999999922147e+00 1.440810000000010405e+01 2.281730179987747839e-03
2.373799999999846477e+00 1.440810000000010405e+01 3.422235942394222154e-03
2.803399999999783176e+00 1.440810000000010405e+01 1.710399316022311652e-03
3.194099999999707507e+00 1.440810000000010405e+01 2.279574214463349780e-03
3.584699999999884312e+00 1.440810000000010405e+01 3.986380254611664523e-03
4.014400000000023283e+00 1.440810000000010405e+01 2.845874492205191075e-03
4.404999999999745341e+00 1.440810000000010405e+01 2.845155837030391432e-03
4.795599999999922147e+00 1.440810000000010405e+01 2.843718526680793016e-03
5.186199999999644206e+00 1.440810000000010405e+01 6.254455986278225667e-03
5.615899999999783176e+00 1.440810000000010405e+01 2.842281216331194599e-03
6.006599999999707507e+00 1.440810000000010405e+01 2.272387662715356828e-03
6.397199999999884312e+00 1.440810000000010405e+01 1.703931419449117909e-03
6.826900000000023283e+00 1.440810000000010405e+01 2.271669007540557620e-03
7.217499999999745341e+00 1.440810000000010405e+01 2.270950352365758412e-03
7.608099999999922147e+00 1.440810000000010405e+01 2.837250630107599272e-03
8.037799999999606371e+00 1.440810000000010405e+01 2.268794386841360353e-03
8.428399999999783176e+00 1.440810000000010405e+01 1.134037865833280572e-03
8.819099999999707507e+00 1.440810000000010405e+01 4.533995497808723796e-03
9.248799999999846477e+00 1.440810000000010405e+01 3.398520321625845240e-03
9.639400000000023283e+00 1.440810000000010405e+01 1.698900833225523016e-03
