# Supplementary material for: Resonant inelastic X-ray scattering tools to count 5 f electrons of actinides and probe bond covalency
Source: Nat Commun. 2025 Feb 10;16:1221. doi: 10.1038/s41467-024-54574-7 (PMC11811144; doi:10.1038/s41467-024-54574-7)
Supplement: Supplementary file 3 — Source Data [file 41467_2024_54574_MOESM3_ESM.zip › Data_figures/Data_SI_figures/FigSI6/SI6_[U$^{/mathrm{VI}}$O$_2$]$^{/mathrm{2+}}$-Pb $/mathrm{(5f^0)}$_satMap.txt]

# Ein | Eout | Intensity
#  Mind that if there is only one big map inclding satellite and WL, then this one will be equal to the WL map
-5.682499999999890861e+00 -3.235599999999976717e+00 1.047909752815472280e-02
-5.252799999999751890e+00 -3.235599999999976717e+00 1.334668840579165613e-02
-4.862200000000029831e+00 -3.235599999999976717e+00 2.379038357743233981e-02
-4.471599999999853026e+00 -3.235599999999976717e+00 4.106673355628202154e-02
-4.041899999999714055e+00 -3.235599999999976717e+00 1.132875408449159210e-01
-3.651299999999991996e+00 -3.235599999999976717e+00 2.216187517778667737e-01
-3.260599999999612919e+00 -3.235599999999976717e+00 4.035868642600129452e-01
-2.830899999999928696e+00 -3.235599999999976717e+00 3.306580098410983326e-01
-2.440299999999751890e+00 -3.235599999999976717e+00 2.467544249028324754e-01
-2.049700000000029831e+00 -3.235599999999976717e+00 1.727634997884967549e-01
-1.619999999999890861e+00 -3.235599999999976717e+00 1.469197795332503331e-01
-1.229399999999714055e+00 -3.235599999999976717e+00 1.232002006688460577e-01
-8.386999999997897248e-01 -3.235599999999976717e+00 1.062070695421086508e-01
-4.090999999998530257e-01 -3.235599999999976717e+00 9.948062180444178226e-02
-1.839999999992869562e-02 -3.235599999999976717e+00 5.947595894358084778e-02
3.722000000002481102e-01 -3.235599999999976717e+00 4.920927555451034413e-02
7.627999999999701686e-01 -3.235599999999976717e+00 4.743915772880853698e-02
1.192500000000109139e+00 -3.235599999999976717e+00 4.920927555451034413e-02
1.583100000000285945e+00 -3.235599999999976717e+00 4.425294564254527580e-02
1.973800000000210275e+00 -3.235599999999976717e+00 3.494212587935375397e-02
2.403400000000146974e+00 -3.235599999999976717e+00 3.858856860029948738e-02
2.794100000000071304e+00 -3.235599999999976717e+00 5.841388824815976766e-02
3.184700000000248110e+00 -3.235599999999976717e+00 5.097939338021215822e-02
3.614400000000387081e+00 -3.235599999999976717e+00 3.299499627108175986e-02
4.005000000000109139e+00 -3.235599999999976717e+00 4.248282781684346865e-02
4.395600000000285945e+00 -3.235599999999976717e+00 3.108326901932380662e-02
4.786200000000008004e+00 -3.235599999999976717e+00 3.575638007917658623e-02
5.215900000000146974e+00 -3.235599999999976717e+00 3.104786666280976923e-02
5.606600000000071304e+00 -3.235599999999976717e+00 3.292419155805368508e-02
5.997200000000248110e+00 -3.235599999999976717e+00 3.196832793217471019e-02
6.426900000000387081e+00 -3.235599999999976717e+00 2.633935324644295223e-02
6.817500000000109139e+00 -3.235599999999976717e+00 3.101246430629573184e-02
7.208100000000285945e+00 -3.235599999999976717e+00 3.005660068041675348e-02
7.637799999999970169e+00 -3.235599999999976717e+00 2.442762599468499204e-02
8.028400000000146974e+00 -3.235599999999976717e+00 1.784278768307425572e-02
8.419100000000071304e+00 -3.235599999999976717e+00 2.818027578517283069e-02
8.848800000000210275e+00 -3.235599999999976717e+00 1.784278768307425572e-02
9.239400000000387081e+00 -3.235599999999976717e+00 1.688692405719527737e-02
-5.682499999999890861e+00 -2.688700000000153523e+00 6.691045381152845896e-03
-5.252799999999751890e+00 -2.688700000000153523e+00 1.242622713642671343e-02
-4.862200000000029831e+00 -2.688700000000153523e+00 1.529381801406364851e-02
-4.471599999999853026e+00 -2.688700000000153523e+00 2.672877916809734966e-02
-4.041899999999714055e+00 -2.688700000000153523e+00 3.717247433973803333e-02
-3.651299999999991996e+00 -2.688700000000153523e+00 9.346222119705563380e-02
-3.260599999999612919e+00 -2.688700000000153523e+00 2.403820007303059669e-01
-2.830899999999928696e+00 -2.688700000000153523e+00 4.460696920768564278e-01
-2.440299999999751890e+00 -2.688700000000153523e+00 4.106673355628202016e-01
-2.049700000000029831e+00 -2.688700000000153523e+00 3.179131614960453156e-01
-1.619999999999890861e+00 -2.688700000000153523e+00 2.113520683887962492e-01
-1.229399999999714055e+00 -2.688700000000153523e+00 1.663910756159702464e-01
-8.386999999997897248e-01 -2.688700000000153523e+00 1.617887692691455381e-01
-4.090999999998530257e-01 -2.688700000000153523e+00 1.522301330103557615e-01
-1.839999999992869562e-02 -2.688700000000153523e+00 1.157657058008984413e-01
3.722000000002481102e-01 -2.688700000000153523e+00 9.027600911079237955e-02
7.627999999999701686e-01 -2.688700000000153523e+00 5.027134624993143813e-02
1.192500000000109139e+00 -2.688700000000153523e+00 5.487365259675614643e-02
1.583100000000285945e+00 -2.688700000000153523e+00 4.743915772880853698e-02
1.973800000000210275e+00 -2.688700000000153523e+00 5.593572329217722655e-02
2.403400000000146974e+00 -2.688700000000153523e+00 6.266217102984411591e-02
2.794100000000071304e+00 -2.688700000000153523e+00 6.726447737666882420e-02
3.184700000000248110e+00 -2.688700000000153523e+00 7.753116076573933479e-02
3.614400000000387081e+00 -2.688700000000153523e+00 7.469897224461642671e-02
4.005000000000109139e+00 -2.688700000000153523e+00 6.620240668124773020e-02
4.395600000000285945e+00 -2.688700000000153523e+00 4.071270999114165456e-02
4.786200000000008004e+00 -2.688700000000153523e+00 4.531501633796636286e-02
5.215900000000146974e+00 -2.688700000000153523e+00 3.497752823586779136e-02
5.606600000000071304e+00 -2.688700000000153523e+00 2.832188521122898026e-02
5.997200000000248110e+00 -2.688700000000153523e+00 2.736602158534999843e-02
6.426900000000387081e+00 -2.688700000000153523e+00 4.142075712142238159e-02
6.817500000000109139e+00 -2.688700000000153523e+00 3.019821010647289611e-02
7.208100000000285945e+00 -2.688700000000153523e+00 1.886945602198130539e-02
7.637799999999970169e+00 -2.688700000000153523e+00 3.111867137583783707e-02
8.028400000000146974e+00 -2.688700000000153523e+00 3.203913264520278498e-02
8.419100000000071304e+00 -2.688700000000153523e+00 3.203913264520278498e-02
8.848800000000210275e+00 -2.688700000000153523e+00 2.920694412407988383e-02
9.239400000000387081e+00 -2.688700000000153523e+00 2.354256708183408847e-02
-5.682499999999890861e+00 -2.219999999999799911e+00 5.770584111787904064e-03
-5.252799999999751890e+00 -2.219999999999799911e+00 4.779318129394890050e-03
-4.862200000000029831e+00 -2.219999999999799911e+00 2.109980448236558823e-02
-4.471599999999853026e+00 -2.219999999999799911e+00 1.532922037057768416e-02
-4.041899999999714055e+00 -2.219999999999799911e+00 1.819681124821461923e-02
-3.651299999999991996e+00 -2.219999999999799911e+00 4.779318129394890396e-02
-3.260599999999612919e+00 -2.219999999999799911e+00 9.381624476219597997e-02
-2.830899999999928696e+00 -2.219999999999799911e+00 2.428601656862884872e-01
-2.440299999999751890e+00 -2.219999999999799911e+00 4.885525198936998548e-01
-2.049700000000029831e+00 -2.219999999999799911e+00 5.558169972703687067e-01
-1.619999999999890861e+00 -2.219999999999799911e+00 4.248282781684346032e-01
-1.229399999999714055e+00 -2.219999999999799911e+00 3.009200303693078671e-01
-8.386999999997897248e-01 -2.219999999999799911e+00 1.936508901317781084e-01
-4.090999999998530257e-01 -2.219999999999799911e+00 1.908187016106552281e-01
-1.839999999992869562e-02 -2.219999999999799911e+00 2.021474556951468327e-01
3.722000000002481102e-01 -2.219999999999799911e+00 1.685152170068124344e-01
7.627999999999701686e-01 -2.219999999999799911e+00 1.285105541459514722e-01
1.192500000000109139e+00 -2.219999999999799911e+00 8.850589128509055159e-02
1.583100000000285945e+00 -2.219999999999799911e+00 5.699779398759832055e-02
1.973800000000210275e+00 -2.219999999999799911e+00 5.912193537844048774e-02
2.403400000000146974e+00 -2.219999999999799911e+00 7.115873659321281242e-02
2.794100000000071304e+00 -2.219999999999799911e+00 6.655643024638809024e-02
3.184700000000248110e+00 -2.219999999999799911e+00 7.682311363545860083e-02
3.614400000000387081e+00 -2.219999999999799911e+00 8.461163206854657726e-02
4.005000000000109139e+00 -2.219999999999799911e+00 9.487831545761707397e-02
4.395600000000285945e+00 -2.219999999999799911e+00 1.005426924998628763e-01
4.786200000000008004e+00 -2.219999999999799911e+00 8.531967919882729734e-02
5.215900000000146974e+00 -2.219999999999799911e+00 5.770584111787904064e-02
5.606600000000071304e+00 -2.219999999999799911e+00 4.177478068656274163e-02
5.997200000000248110e+00 -2.219999999999799911e+00 3.611040364431694627e-02
6.426900000000387081e+00 -2.219999999999799911e+00 3.317200805365193989e-02
6.817500000000109139e+00 -2.219999999999799911e+00 3.894259216543984742e-02
7.208100000000285945e+00 -2.219999999999799911e+00 3.611040364431694627e-02
7.637799999999970169e+00 -2.219999999999799911e+00 3.788052147001876035e-02
8.028400000000146974e+00 -2.219999999999799911e+00 4.460696920768564278e-02
8.419100000000071304e+00 -2.219999999999799911e+00 4.177478068656274163e-02
8.848800000000210275e+00 -2.219999999999799911e+00 3.611040364431694627e-02
9.239400000000387081e+00 -2.219999999999799911e+00 3.306580098410982771e-02
-5.682499999999890861e+00 -1.751200000000153523e+00 2.892372527196759163e-03
-5.252799999999751890e+00 -1.751200000000153523e+00 8.673577345938874791e-03
-4.862200000000029831e+00 -1.751200000000153523e+00 7.717713720059897302e-03
-4.471599999999853026e+00 -1.751200000000153523e+00 1.249703184945478475e-02
-4.041899999999714055e+00 -1.751200000000153523e+00 1.540002508360575721e-02
-3.651299999999991996e+00 -1.751200000000153523e+00 1.826761596124269055e-02
-3.260599999999612919e+00 -1.751200000000153523e+00 4.885525198936998409e-02
-2.830899999999928696e+00 -1.751200000000153523e+00 1.154116822357580813e-01
-2.440299999999751890e+00 -1.751200000000153523e+00 2.350716472532005108e-01
-2.049700000000029831e+00 -1.751200000000153523e+00 5.487365259675613949e-01
-1.619999999999890861e+00 -1.751200000000153523e+00 6.761850094180918980e-01
-1.229399999999714055e+00 -1.751200000000153523e+00 5.770584111787904202e-01
-8.386999999997897248e-01 -1.751200000000153523e+00 4.142075712142238020e-01
-4.090999999998530257e-01 -1.751200000000153523e+00 2.471084484679728632e-01
-1.839999999992869562e-02 -1.751200000000153523e+00 2.683498623763945767e-01
3.722000000002481102e-01 -1.751200000000153523e+00 3.225154678428699961e-01
7.627999999999701686e-01 -1.751200000000153523e+00 2.202026575173053335e-01
1.192500000000109139e+00 -1.751200000000153523e+00 1.989612436088835645e-01
1.583100000000285945e+00 -1.751200000000153523e+00 9.735648041359962201e-02
1.973800000000210275e+00 -1.751200000000153523e+00 6.868057163723026437e-02
2.403400000000146974e+00 -1.751200000000153523e+00 6.691045381152846416e-02
2.794100000000071304e+00 -1.751200000000153523e+00 8.602772632910801742e-02
3.184700000000248110e+00 -1.751200000000153523e+00 7.930127859144113500e-02
3.614400000000387081e+00 -1.751200000000153523e+00 9.523233902275743401e-02
4.005000000000109139e+00 -1.751200000000153523e+00 1.104553523237930129e-01
4.395600000000285945e+00 -1.751200000000153523e+00 1.086852344980911989e-01
4.786200000000008004e+00 -1.751200000000153523e+00 1.008967160650032363e-01
5.215900000000146974e+00 -1.751200000000153523e+00 9.912659823930140834e-02
5.606600000000071304e+00 -1.751200000000153523e+00 6.478631242068629004e-02
5.997200000000248110e+00 -1.751200000000153523e+00 4.673111059852781690e-02
6.426900000000387081e+00 -1.751200000000153523e+00 5.416560546647541941e-02
6.817500000000109139e+00 -1.751200000000153523e+00 3.788052147001876035e-02
7.208100000000285945e+00 -1.751200000000153523e+00 4.850122842422962405e-02
7.637799999999970169e+00 -1.751200000000153523e+00 3.515454001843797138e-02
8.028400000000146974e+00 -1.751200000000153523e+00 5.310353477105432540e-02
8.419100000000071304e+00 -1.751200000000153523e+00 4.177478068656274163e-02
8.848800000000210275e+00 -1.751200000000153523e+00 5.876791181330012770e-02
9.239400000000387081e+00 -1.751200000000153523e+00 5.133341694535252520e-02
-5.682499999999890861e+00 -1.204400000000077853e+00 7.717713720059897302e-03
-5.252799999999751890e+00 -1.204400000000077853e+00 7.717713720059897302e-03
-4.862200000000029831e+00 -1.204400000000077853e+00 6.761850094180918078e-03
-4.471599999999853026e+00 -1.204400000000077853e+00 9.664843328331888805e-03
-4.041899999999714055e+00 -1.204400000000077853e+00 1.062070695421086716e-02
-3.651299999999991996e+00 -1.204400000000077853e+00 1.447956381424081451e-02
-3.260599999999612919e+00 -1.204400000000077853e+00 2.697659566369560100e-02
-2.830899999999928696e+00 -1.204400000000077853e+00 6.832654807208990433e-02
-2.440299999999751890e+00 -1.204400000000077853e+00 1.118714465843544531e-01
-2.049700000000029831e+00 -1.204400000000077853e+00 2.446302835119902874e-01
-1.619999999999890861e+00 -1.204400000000077853e+00 5.416560546647541941e-01
-1.229399999999714055e+00 -1.204400000000077853e+00 7.859323146116041769e-01
-8.386999999997897248e-01 -1.204400000000077853e+00 7.186678372349353250e-01
-4.090999999998530257e-01 -1.204400000000077853e+00 5.274951120591396814e-01
-1.839999999992869562e-02 -1.204400000000077853e+00 3.274717977548350922e-01
3.722000000002481102e-01 -1.204400000000077853e+00 3.246396092337121564e-01
7.627999999999701686e-01 -1.204400000000077853e+00 3.965063929572056334e-01
1.192500000000109139e+00 -1.204400000000077853e+00 3.288878920153965324e-01
1.583100000000285945e+00 -1.204400000000077853e+00 2.350716472532005108e-01
1.973800000000210275e+00 -1.204400000000077853e+00 1.532922037057768416e-01
2.403400000000146974e+00 -1.204400000000077853e+00 1.072691402375297448e-01
2.794100000000071304e+00 -1.204400000000077853e+00 7.363690154919533271e-02
3.184700000000248110e+00 -1.204400000000077853e+00 8.142541998228330913e-02
3.614400000000387081e+00 -1.204400000000077853e+00 1.033748810209857705e-01
4.005000000000109139e+00 -1.204400000000077853e+00 1.299266484065129401e-01
4.395600000000285945e+00 -1.204400000000077853e+00 1.405473553607237969e-01
4.786200000000008004e+00 -1.204400000000077853e+00 1.518761094452154015e-01
5.215900000000146974e+00 -1.204400000000077853e+00 1.451496617075485052e-01
5.606600000000071304e+00 -1.204400000000077853e+00 1.260323891899689519e-01
5.997200000000248110e+00 -1.204400000000077853e+00 7.151276015835317246e-02
6.426900000000387081e+00 -1.204400000000077853e+00 6.584838311610737016e-02
6.817500000000109139e+00 -1.204400000000077853e+00 5.239548764077360532e-02
7.208100000000285945e+00 -1.204400000000077853e+00 4.779318129394890396e-02
7.637799999999970169e+00 -1.204400000000077853e+00 4.673111059852781690e-02
8.028400000000146974e+00 -1.204400000000077853e+00 5.735181755273868059e-02
8.419100000000071304e+00 -1.204400000000077853e+00 5.628974685731758659e-02
8.848800000000210275e+00 -1.204400000000077853e+00 6.089205320414230183e-02
9.239400000000387081e+00 -1.204400000000077853e+00 6.266217102984411591e-02
-5.682499999999890861e+00 -7.355999999999767169e-01 5.841388824815977113e-03
-5.252799999999751890e+00 -7.355999999999767169e-01 3.894259216543984308e-03
-4.862200000000029831e+00 -7.355999999999767169e-01 1.940049136969185023e-03
-4.471599999999853026e+00 -7.355999999999767169e-01 8.708979702452910449e-03
-4.041899999999714055e+00 -7.355999999999767169e-01 4.850122842422962231e-03
-3.651299999999991996e+00 -7.355999999999767169e-01 1.065610931072490282e-02
-3.260599999999612919e+00 -7.355999999999767169e-01 2.032095263905678989e-02
-2.830899999999928696e+00 -7.355999999999767169e-01 2.223267989081474660e-02
-2.440299999999751890e+00 -7.355999999999767169e-01 5.522767616189650647e-02
-2.049700000000029831e+00 -7.355999999999767169e-01 1.083312109329508388e-01
-1.619999999999890861e+00 -7.355999999999767169e-01 2.212647282127263859e-01
-1.229399999999714055e+00 -7.355999999999767169e-01 6.053802963900193346e-01
-8.386999999997897248e-01 -7.355999999999767169e-01 9.629440971817853079e-01
-4.090999999998530257e-01 -7.355999999999767169e-01 8.708979702452910310e-01
-1.839999999992869562e-02 -7.355999999999767169e-01 5.982998250872122448e-01
3.722000000002481102e-01 -7.355999999999767169e-01 4.106673355628202016e-01
7.627999999999701686e-01 -7.355999999999767169e-01 4.035868642600129452e-01
1.192500000000109139e+00 -7.355999999999767169e-01 4.850122842422961988e-01
1.583100000000285945e+00 -7.355999999999767169e-01 4.637708703338744853e-01
1.973800000000210275e+00 -7.355999999999767169e-01 2.881751820242548501e-01
2.403400000000146974e+00 -7.355999999999767169e-01 1.855083481335498274e-01
2.794100000000071304e+00 -7.355999999999767169e-01 1.037289045861261444e-01
3.184700000000248110e+00 -7.355999999999767169e-01 6.620240668124773020e-02
3.614400000000387081e+00 -7.355999999999767169e-01 8.354956137312548325e-02
4.005000000000109139e+00 -7.355999999999767169e-01 1.016047631952839564e-01
4.395600000000285945e+00 -7.355999999999767169e-01 1.313427426670743803e-01
4.786200000000008004e+00 -7.355999999999767169e-01 1.706393583976545947e-01
5.215900000000146974e+00 -7.355999999999767169e-01 1.610807221388648180e-01
5.606600000000071304e+00 -7.355999999999767169e-01 1.511680623149346814e-01
5.997200000000248110e+00 -7.355999999999767169e-01 1.168277764963195353e-01
6.426900000000387081e+00 -7.355999999999767169e-01 7.469897224461642671e-02
6.817500000000109139e+00 -7.355999999999767169e-01 7.540701937489714679e-02
7.208100000000285945e+00 -7.355999999999767169e-01 4.602306346824708294e-02
7.637799999999970169e+00 -7.355999999999767169e-01 6.301619459498447595e-02
8.028400000000146974e+00 -7.355999999999767169e-01 7.646909007031824079e-02
8.419100000000071304e+00 -7.355999999999767169e-01 5.628974685731758659e-02
8.848800000000210275e+00 -7.355999999999767169e-01 6.301619459498447595e-02
9.239400000000387081e+00 -7.355999999999767169e-01 6.478631242068629004e-02
-5.682499999999890861e+00 -2.669000000000778527e-01 9.735648041359961855e-03
-5.252799999999751890e+00 -2.669000000000778527e-01 1.557703686617593723e-02
-4.862200000000029831e+00 -2.669000000000778527e-01 7.788518433087968616e-03
-4.471599999999853026e+00 -2.669000000000778527e-01 7.788518433087968616e-03
-4.041899999999714055e+00 -2.669000000000778527e-01 1.069151166723893848e-02
-3.651299999999991996e+00 -2.669000000000778527e-01 1.458577088378292322e-02
-3.260599999999612919e+00 -2.669000000000778527e-01 2.039175735208486467e-02
-2.830899999999928696e+00 -2.669000000000778527e-01 1.455036852726888756e-02
-2.440299999999751890e+00 -2.669000000000778527e-01 3.299499627108175986e-02
-2.049700000000029831e+00 -2.669000000000778527e-01 5.239548764077360532e-02
-1.619999999999890861e+00 -2.669000000000778527e-01 1.115174230192141069e-01
-1.229399999999714055e+00 -2.669000000000778527e-01 2.499406369890957436e-01
-8.386999999997897248e-01 -2.669000000000778527e-01 5.416560546647541941e-01
-4.090999999998530257e-01 -2.669000000000778527e-01 1.026668338907050337e+00
-1.839999999992869562e-02 -2.669000000000778527e-01 1.008967160650032335e+00
3.722000000002481102e-01 -2.669000000000778527e-01 6.938861876751099000e-01
7.627999999999701686e-01 -2.669000000000778527e-01 4.531501633796636841e-01
1.192500000000109139e+00 -2.669000000000778527e-01 3.929661573058020885e-01
1.583100000000285945e+00 -2.669000000000778527e-01 5.345755833619469932e-01
1.973800000000210275e+00 -2.669000000000778527e-01 4.779318129394890535e-01
2.403400000000146974e+00 -2.669000000000778527e-01 2.892372527196759302e-01
2.794100000000071304e+00 -2.669000000000778527e-01 1.734715469187774750e-01
3.184700000000248110e+00 -2.669000000000778527e-01 1.164737529311791614e-01
3.614400000000387081e+00 -2.669000000000778527e-01 8.956796198051164559e-02
4.005000000000109139e+00 -2.669000000000778527e-01 1.001886689347225023e-01
4.395600000000285945e+00 -2.669000000000778527e-01 1.019587867604243164e-01
4.786200000000008004e+00 -2.669000000000778527e-01 1.557703686617593897e-01
5.215900000000146974e+00 -2.669000000000778527e-01 1.540002508360575617e-01
5.606600000000071304e+00 -2.669000000000778527e-01 1.614347457040051781e-01
5.997200000000248110e+00 -2.669000000000778527e-01 1.741795940490582228e-01
6.426900000000387081e+00 -2.669000000000778527e-01 1.462117324029696130e-01
6.817500000000109139e+00 -2.669000000000778527e-01 9.806452754388034210e-02
7.208100000000285945e+00 -2.669000000000778527e-01 8.248749067770440313e-02
7.637799999999970169e+00 -2.669000000000778527e-01 5.841388824815976766e-02
8.028400000000146974e+00 -2.669000000000778527e-01 6.053802963900194178e-02
8.419100000000071304e+00 -2.669000000000778527e-01 5.451962903161578639e-02
8.848800000000210275e+00 -2.669000000000778527e-01 6.514033598582665008e-02
9.239400000000387081e+00 -2.669000000000778527e-01 6.407826529040556995e-02
-5.682499999999890861e+00 2.800000000002000888e-01 5.876791181330012770e-03
-5.252799999999751890e+00 2.800000000002000888e-01 7.823920789602005141e-03
-4.862200000000029831e+00 2.800000000002000888e-01 1.072691402375297587e-02
-4.471599999999853026e+00 2.800000000002000888e-01 6.832654807208991127e-03
-4.041899999999714055e+00 2.800000000002000888e-01 1.171818000614598815e-02
-3.651299999999991996e+00 2.800000000002000888e-01 1.267404363202496824e-02
-3.260599999999612919e+00 2.800000000002000888e-01 7.788518433087968616e-03
-2.830899999999928696e+00 2.800000000002000888e-01 1.462117324029696061e-02
-2.440299999999751890e+00 2.800000000002000888e-01 1.752416647444792960e-02
-2.049700000000029831e+00 2.800000000002000888e-01 2.141842569099191435e-02
-1.619999999999890861e+00 2.800000000002000888e-01 5.735181755273868059e-02
-1.229399999999714055e+00 2.800000000002000888e-01 1.224921535385653376e-01
-8.386999999997897248e-01 2.800000000002000888e-01 2.265750816898318420e-01
-4.090999999998530257e-01 2.800000000002000888e-01 5.522767616189651063e-01
-1.839999999992869562e-02 2.800000000002000888e-01 1.037289045861261361e+00
3.722000000002481102e-01 2.800000000002000888e-01 9.983464536958214230e-01
7.627999999999701686e-01 2.800000000002000888e-01 6.832654807208990988e-01
1.192500000000109139e+00 2.800000000002000888e-01 4.602306346824708849e-01
1.583100000000285945e+00 2.800000000002000888e-01 3.611040364431695182e-01
1.973800000000210275e+00 2.800000000002000888e-01 4.920927555451034552e-01
2.403400000000146974e+00 2.800000000002000888e-01 5.133341694535251687e-01
2.794100000000071304e+00 2.800000000002000888e-01 3.143729258446416597e-01
3.184700000000248110e+00 2.800000000002000888e-01 1.904646780455148680e-01
3.614400000000387081e+00 2.800000000002000888e-01 1.139955879751966411e-01
4.005000000000109139e+00 2.800000000002000888e-01 8.602772632910801742e-02
4.395600000000285945e+00 2.800000000002000888e-01 9.664843328331888805e-02
4.786200000000008004e+00 2.800000000002000888e-01 9.841855110902068826e-02
5.215900000000146974e+00 2.800000000002000888e-01 1.062070695421086508e-01
5.606600000000071304e+00 2.800000000002000888e-01 1.391312611001623567e-01
5.997200000000248110e+00 2.800000000002000888e-01 1.486898973589521333e-01
6.426900000000387081e+00 2.800000000002000888e-01 1.348829783184780085e-01
6.817500000000109139e+00 2.800000000002000888e-01 1.398393082304430768e-01
7.208100000000285945e+00 2.800000000002000888e-01 8.390358493826584330e-02
7.637799999999970169e+00 2.800000000002000888e-01 6.938861876751099833e-02
8.028400000000146974e+00 2.800000000002000888e-01 7.045068946293209233e-02
8.419100000000071304e+00 2.800000000002000888e-01 6.372424172526520991e-02
8.848800000000210275e+00 2.800000000002000888e-01 5.664377042245796051e-02
9.239400000000387081e+00 2.800000000002000888e-01 5.097939338021215822e-02
-5.682499999999890861e+00 7.487999999998464773e-01 1.961290550877606634e-03
-5.252799999999751890e+00 7.487999999998464773e-01 8.815186771995019155e-03
-4.862200000000029831e+00 7.487999999998464773e-01 9.806452754388033169e-03
-4.471599999999853026e+00 7.487999999998464773e-01 9.806452754388033169e-03
-4.041899999999714055e+00 7.487999999998464773e-01 5.876791181330012770e-03
-3.651299999999991996e+00 7.487999999998464773e-01 1.076231638026701153e-02
-3.260599999999612919e+00 7.487999999998464773e-01 9.771050397873997512e-03
-2.830899999999928696e+00 7.487999999998464773e-01 1.564784157920401028e-02
-2.440299999999751890e+00 7.487999999998464773e-01 1.465657559681099453e-02
-2.049700000000029831e+00 7.487999999998464773e-01 1.855083481335497927e-02
-1.619999999999890861e+00 7.487999999998464773e-01 3.126028080189398317e-02
-1.229399999999714055e+00 7.487999999998464773e-01 4.779318129394890396e-02
-8.386999999997897248e-01 7.487999999998464773e-01 1.023128103255646765e-01
-4.090999999998530257e-01 7.487999999998464773e-01 2.205566810824456658e-01
-1.839999999992869562e-02 7.487999999998464773e-01 4.212880425170310583e-01
3.722000000002481102e-01 7.487999999998464773e-01 8.744382058966946314e-01
7.627999999999701686e-01 7.487999999998464773e-01 9.523233902275743956e-01
1.192500000000109139e+00 7.487999999998464773e-01 6.797252450694954984e-01
1.583100000000285945e+00 7.487999999998464773e-01 4.425294564254527718e-01
1.973800000000210275e+00 7.487999999998464773e-01 3.529614944449411817e-01
2.403400000000146974e+00 7.487999999998464773e-01 4.850122842422961988e-01
2.794100000000071304e+00 7.487999999998464773e-01 4.460696920768564278e-01
3.184700000000248110e+00 7.487999999998464773e-01 2.874671348939741300e-01
3.614400000000387081e+00 7.487999999998464773e-01 1.709933819627949547e-01
4.005000000000109139e+00 7.487999999998464773e-01 8.531967919882729734e-02
4.395600000000285945e+00 7.487999999998464773e-01 8.744382058966945759e-02
4.786200000000008004e+00 7.487999999998464773e-01 7.646909007031824079e-02
5.215900000000146974e+00 7.487999999998464773e-01 8.319553780798512321e-02
5.606600000000071304e+00 7.487999999998464773e-01 9.877257467416106218e-02
5.997200000000248110e+00 7.487999999998464773e-01 1.104553523237930129e-01
6.426900000000387081e+00 7.487999999998464773e-01 1.171818000614599092e-01
6.817500000000109139e+00 7.487999999998464773e-01 1.210760592780038836e-01
7.208100000000285945e+00 7.487999999998464773e-01 9.877257467416106218e-02
7.637799999999970169e+00 7.487999999998464773e-01 6.584838311610737016e-02
8.028400000000146974e+00 7.487999999998464773e-01 5.805986468301940762e-02
8.419100000000071304e+00 7.487999999998464773e-01 5.133341694535252520e-02
8.848800000000210275e+00 7.487999999998464773e-01 5.699779398759832055e-02
9.239400000000387081e+00 7.487999999998464773e-01 5.027134624993143813e-02
-5.682499999999890861e+00 1.217500000000200089e+00 8.850589128509056547e-03
-5.252799999999751890e+00 1.217500000000200089e+00 8.850589128509056547e-03
-4.862200000000029831e+00 1.217500000000200089e+00 3.929661573058020399e-03
-4.471599999999853026e+00 1.217500000000200089e+00 1.278025070156707695e-02
-4.041899999999714055e+00 1.217500000000200089e+00 9.841855110902070561e-03
-3.651299999999991996e+00 1.217500000000200089e+00 6.868057163723027651e-03
-3.260599999999612919e+00 1.217500000000200089e+00 1.178898471917406293e-02
-2.830899999999928696e+00 1.217500000000200089e+00 9.806452754388033169e-03
-2.440299999999751890e+00 1.217500000000200089e+00 1.571864629223208160e-02
-2.049700000000029831e+00 1.217500000000200089e+00 1.274484834505303955e-02
-1.619999999999890861e+00 1.217500000000200089e+00 2.255130109944107619e-02
-1.229399999999714055e+00 1.217500000000200089e+00 3.717247433973803333e-02
-8.386999999997897248e-01 1.217500000000200089e+00 5.381158190133505936e-02
-4.090999999998530257e-01 1.217500000000200089e+00 8.708979702452911142e-02
-1.839999999992869562e-02 1.217500000000200089e+00 1.752416647444793030e-01
3.722000000002481102e-01 1.217500000000200089e+00 3.611040364431695182e-01
7.627999999999701686e-01 1.217500000000200089e+00 6.974264233265136115e-01
1.192500000000109139e+00 1.217500000000200089e+00 8.921393841537128555e-01
1.583100000000285945e+00 1.217500000000200089e+00 7.045068946293208123e-01
1.973800000000210275e+00 1.217500000000200089e+00 4.212880425170310583e-01
2.403400000000146974e+00 1.217500000000200089e+00 3.094165959326765636e-01
2.794100000000071304e+00 1.217500000000200089e+00 3.462350467072742299e-01
3.184700000000248110e+00 1.217500000000200089e+00 3.681845077459766635e-01
3.614400000000387081e+00 1.217500000000200089e+00 2.464004013376921154e-01
4.005000000000109139e+00 1.217500000000200089e+00 1.529381801406364816e-01
4.395600000000285945e+00 1.217500000000200089e+00 1.030208574558454104e-01
4.786200000000008004e+00 1.217500000000200089e+00 6.337021816012483599e-02
5.215900000000146974e+00 1.217500000000200089e+00 4.956329911965070417e-02
5.606600000000071304e+00 1.217500000000200089e+00 7.009666589779171841e-02
5.997200000000248110e+00 1.217500000000200089e+00 8.248749067770440313e-02
6.426900000000387081e+00 1.217500000000200089e+00 9.523233902275743401e-02
6.817500000000109139e+00 1.217500000000200089e+00 1.019587867604243164e-01
7.208100000000285945e+00 1.217500000000200089e+00 8.744382058966945759e-02
7.637799999999970169e+00 1.217500000000200089e+00 8.744382058966945759e-02
8.028400000000146974e+00 1.217500000000200089e+00 6.903459520237063829e-02
8.419100000000071304e+00 1.217500000000200089e+00 5.133341694535252520e-02
8.848800000000210275e+00 1.217500000000200089e+00 4.354489851226455571e-02
9.239400000000387081e+00 1.217500000000200089e+00 4.566903990310672290e-02
-5.682499999999890861e+00 1.764400000000023283e+00 5.912193537844049294e-03
-5.252799999999751890e+00 1.764400000000023283e+00 6.903459520237063309e-03
-4.862200000000029831e+00 1.764400000000023283e+00 1.086852344980912023e-02
-4.471599999999853026e+00 1.764400000000023283e+00 7.894725502630078190e-03
-4.041899999999714055e+00 1.764400000000023283e+00 7.894725502630078190e-03
-3.651299999999991996e+00 1.764400000000023283e+00 7.894725502630078190e-03
-3.260599999999612919e+00 1.764400000000023283e+00 1.083312109329508284e-02
-2.830899999999928696e+00 1.764400000000023283e+00 9.841855110902070561e-03
-2.440299999999751890e+00 1.764400000000023283e+00 5.912193537844049294e-03
-2.049700000000029831e+00 1.764400000000023283e+00 1.377151668396008923e-02
-1.619999999999890861e+00 1.764400000000023283e+00 1.476278266635310324e-02
-1.229399999999714055e+00 1.764400000000023283e+00 1.865704188289708798e-02
-8.386999999997897248e-01 1.764400000000023283e+00 2.849889699379916028e-02
-4.090999999998530257e-01 1.764400000000023283e+00 4.531501633796636286e-02
-1.839999999992869562e-02 1.764400000000023283e+00 7.646909007031824079e-02
3.722000000002481102e-01 1.764400000000023283e+00 1.412554024910045170e-01
7.627999999999701686e-01 1.764400000000023283e+00 2.665797445506927210e-01
1.192500000000109139e+00 1.764400000000023283e+00 5.487365259675613949e-01
1.583100000000285945e+00 1.764400000000023283e+00 8.284151424284476040e-01
1.973800000000210275e+00 1.764400000000023283e+00 6.230814746470375587e-01
2.403400000000146974e+00 1.764400000000023283e+00 4.000466286086092893e-01
2.794100000000071304e+00 1.764400000000023283e+00 2.718900980277981771e-01
3.184700000000248110e+00 1.764400000000023283e+00 2.736602158535000329e-01
3.614400000000387081e+00 1.764400000000023283e+00 2.910073705453777304e-01
4.005000000000109139e+00 1.764400000000023283e+00 2.403820007303059669e-01
4.395600000000285945e+00 1.764400000000023283e+00 1.278025070156707521e-01
4.786200000000008004e+00 1.764400000000023283e+00 8.107139641714294909e-02
5.215900000000146974e+00 1.764400000000023283e+00 4.673111059852781690e-02
5.606600000000071304e+00 1.764400000000023283e+00 4.779318129394890396e-02
5.997200000000248110e+00 1.764400000000023283e+00 6.053802963900194178e-02
6.426900000000387081e+00 1.764400000000023283e+00 7.222080728863389254e-02
6.817500000000109139e+00 1.764400000000023283e+00 9.240015050163453980e-02
7.208100000000285945e+00 1.764400000000023283e+00 7.292885441891461262e-02
7.637799999999970169e+00 1.764400000000023283e+00 9.063003267593272572e-02
8.028400000000146974e+00 1.764400000000023283e+00 7.894725502630077496e-02
8.419100000000071304e+00 1.764400000000023283e+00 5.239548764077360532e-02
8.848800000000210275e+00 1.764400000000023283e+00 3.611040364431694627e-02
9.239400000000387081e+00 1.764400000000023283e+00 3.681845077459766635e-02
-5.682499999999890861e+00 2.233099999999922147e+00 8.921393841537127861e-03
-5.252799999999751890e+00 2.233099999999922147e+00 3.965063929572056924e-03
-4.862200000000029831e+00 2.233099999999922147e+00 9.912659823930141875e-03
-4.471599999999853026e+00 2.233099999999922147e+00 3.965063929572056924e-03
-4.041899999999714055e+00 2.233099999999922147e+00 6.938861876751098966e-03
-3.651299999999991996e+00 2.233099999999922147e+00 2.966717475876235344e-03
-3.260599999999612919e+00 2.233099999999922147e+00 1.285105541459514999e-02
-2.830899999999928696e+00 2.233099999999922147e+00 6.903459520237063309e-03
-2.440299999999751890e+00 2.233099999999922147e+00 1.384232139698816401e-02
-2.049700000000029831e+00 2.233099999999922147e+00 1.281565305808111260e-02
-1.619999999999890861e+00 2.233099999999922147e+00 1.971911257831817504e-02
-1.229399999999714055e+00 2.233099999999922147e+00 2.368417650789023110e-02
-8.386999999997897248e-01 2.233099999999922147e+00 2.464004013376920946e-02
-4.090999999998530257e-01 2.233099999999922147e+00 2.658716974204120009e-02
-1.839999999992869562e-02 2.233099999999922147e+00 6.195412389956338889e-02
3.722000000002481102e-01 2.233099999999922147e+00 6.974264233265135837e-02
7.627999999999701686e-01 2.233099999999922147e+00 1.122254701494948270e-01
1.192500000000109139e+00 2.233099999999922147e+00 2.007313614345853925e-01
1.583100000000285945e+00 2.233099999999922147e+00 4.177478068656274579e-01
1.973800000000210275e+00 2.233099999999922147e+00 6.726447737666881865e-01
2.403400000000146974e+00 2.233099999999922147e+00 5.912193537844049329e-01
2.794100000000071304e+00 2.233099999999922147e+00 3.929661573058020885e-01
3.184700000000248110e+00 2.233099999999922147e+00 2.520647783799379038e-01
3.614400000000387081e+00 2.233099999999922147e+00 1.872784659592515999e-01
4.005000000000109139e+00 2.233099999999922147e+00 2.460463777725517276e-01
4.395600000000285945e+00 2.233099999999922147e+00 2.085198798676733412e-01
4.786200000000008004e+00 2.233099999999922147e+00 1.401933317955834368e-01
5.215900000000146974e+00 2.233099999999922147e+00 7.930127859144113500e-02
5.606600000000071304e+00 2.233099999999922147e+00 4.708513416366817694e-02
5.997200000000248110e+00 2.233099999999922147e+00 4.389892207740491575e-02
6.426900000000387081e+00 2.233099999999922147e+00 4.389892207740491575e-02
6.817500000000109139e+00 2.233099999999922147e+00 6.266217102984411591e-02
7.208100000000285945e+00 2.233099999999922147e+00 5.381158190133505936e-02
7.637799999999970169e+00 2.233099999999922147e+00 5.558169972703686651e-02
8.028400000000146974e+00 2.233099999999922147e+00 6.726447737666882420e-02
8.419100000000071304e+00 2.233099999999922147e+00 4.212880425170310861e-02
8.848800000000210275e+00 2.233099999999922147e+00 4.496099277282600282e-02
9.239400000000387081e+00 2.233099999999922147e+00 4.779318129394890396e-02
-5.682499999999890861e+00 2.701900000000023283e+00 4.956329911965070938e-03
-5.252799999999751890e+00 2.701900000000023283e+00 2.980878418481850041e-03
-4.862200000000029831e+00 2.701900000000023283e+00 3.965063929572056924e-03
-4.471599999999853026e+00 2.701900000000023283e+00 2.977338182830446475e-03
-4.041899999999714055e+00 2.701900000000023283e+00 9.912659823930141875e-03
-3.651299999999991996e+00 2.701900000000023283e+00 9.912659823930141875e-03
-3.260599999999612919e+00 2.701900000000023283e+00 5.947595894358084952e-03
-2.830899999999928696e+00 2.701900000000023283e+00 3.965063929572056924e-03
-2.440299999999751890e+00 2.701900000000023283e+00 1.189519178871616990e-02
-2.049700000000029831e+00 2.701900000000023283e+00 8.921393841537127861e-03
-1.619999999999890861e+00 2.701900000000023283e+00 9.912659823930141875e-03
-1.229399999999714055e+00 2.701900000000023283e+00 1.086852344980912023e-02
-8.386999999997897248e-01 2.701900000000023283e+00 2.867590877636934030e-02
-4.090999999998530257e-01 2.701900000000023283e+00 1.975451493483221244e-02
-1.839999999992869562e-02 2.701900000000023283e+00 4.142075712142238159e-02
3.722000000002481102e-01 2.701900000000023283e+00 5.345755833619469932e-02
7.627999999999701686e-01 2.701900000000023283e+00 5.805986468301940762e-02
1.192500000000109139e+00 2.701900000000023283e+00 9.771050397873996818e-02
1.583100000000285945e+00 2.701900000000023283e+00 1.447956381424081451e-01
1.973800000000210275e+00 2.701900000000023283e+00 3.005660068041675625e-01
2.403400000000146974e+00 2.701900000000023283e+00 5.345755833619469932e-01
2.794100000000071304e+00 2.701900000000023283e+00 5.062536981507179679e-01
3.184700000000248110e+00 2.701900000000023283e+00 4.000466286086092893e-01
3.614400000000387081e+00 2.701900000000023283e+00 2.272831288201125344e-01
4.005000000000109139e+00 2.701900000000023283e+00 1.554163450966190019e-01
4.395600000000285945e+00 2.701900000000023283e+00 2.102899976933751691e-01
4.786200000000008004e+00 2.701900000000023283e+00 1.738255704839178628e-01
5.215900000000146974e+00 2.701900000000023283e+00 1.157657058008984413e-01
5.606600000000071304e+00 2.701900000000023283e+00 6.691045381152846416e-02
5.997200000000248110e+00 2.701900000000023283e+00 4.319087494712418873e-02
6.426900000000387081e+00 2.701900000000023283e+00 4.035868642600129452e-02
6.817500000000109139e+00 2.701900000000023283e+00 4.106673355628202154e-02
7.208100000000285945e+00 2.701900000000023283e+00 3.426948110558706434e-02
7.637799999999970169e+00 2.701900000000023283e+00 4.708513416366817694e-02
8.028400000000146974e+00 2.701900000000023283e+00 5.381158190133505936e-02
8.419100000000071304e+00 2.701900000000023283e+00 6.372424172526520991e-02
8.848800000000210275e+00 2.701900000000023283e+00 5.381158190133505936e-02
9.239400000000387081e+00 2.701900000000023283e+00 2.934855355013602646e-02
-5.682499999999890861e+00 3.248799999999846477e+00 7.965530215658151239e-03
-5.252799999999751890e+00 3.248799999999846477e+00 1.993152671740239593e-03
-4.862200000000029831e+00 3.248799999999846477e+00 4.000466286086093448e-03
-4.471599999999853026e+00 3.248799999999846477e+00 4.991732268479107462e-03
-4.041899999999714055e+00 3.248799999999846477e+00 7.965530215658151239e-03
-3.651299999999991996e+00 3.248799999999846477e+00 3.965063929572056924e-03
-3.260599999999612919e+00 3.248799999999846477e+00 6.974264233265136358e-03
-2.830899999999928696e+00 3.248799999999846477e+00 7.965530215658151239e-03
-2.440299999999751890e+00 3.248799999999846477e+00 5.947595894358084952e-03
-2.049700000000029831e+00 3.248799999999846477e+00 1.391312611001623532e-02
-1.619999999999890861e+00 3.248799999999846477e+00 4.956329911965070938e-03
-1.229399999999714055e+00 3.248799999999846477e+00 1.090392580632315762e-02
-8.386999999997897248e-01 3.248799999999846477e+00 1.784278768307425572e-02
-4.090999999998530257e-01 3.248799999999846477e+00 2.973797947179042389e-02
-1.839999999992869562e-02 3.248799999999846477e+00 2.081658563025329950e-02
3.722000000002481102e-01 3.248799999999846477e+00 2.970257711527639344e-02
7.627999999999701686e-01 3.248799999999846477e+00 3.858856860029948738e-02
1.192500000000109139e+00 3.248799999999846477e+00 5.345755833619469932e-02
1.583100000000285945e+00 3.248799999999846477e+00 7.611506650517788075e-02
1.973800000000210275e+00 3.248799999999846477e+00 1.334668840579165683e-01
2.403400000000146974e+00 3.248799999999846477e+00 2.191405868218841979e-01
2.794100000000071304e+00 3.248799999999846477e+00 4.142075712142238020e-01
3.184700000000248110e+00 3.248799999999846477e+00 5.133341694535251687e-01
3.614400000000387081e+00 3.248799999999846477e+00 3.575638007917658623e-01
4.005000000000109139e+00 3.248799999999846477e+00 2.109980448236558614e-01
4.395600000000285945e+00 3.248799999999846477e+00 1.171818000614599092e-01
4.786200000000008004e+00 3.248799999999846477e+00 1.564784157920401098e-01
5.215900000000146974e+00 3.248799999999846477e+00 1.575404864874611899e-01
5.606600000000071304e+00 3.248799999999846477e+00 1.161197293660388152e-01
5.997200000000248110e+00 3.248799999999846477e+00 5.805986468301940762e-02
6.426900000000387081e+00 3.248799999999846477e+00 4.708513416366817694e-02
6.817500000000109139e+00 3.248799999999846477e+00 3.540235651403622619e-02
7.208100000000285945e+00 3.248799999999846477e+00 3.341982454925019469e-02
7.637799999999970169e+00 3.248799999999846477e+00 3.048142895858518830e-02
8.028400000000146974e+00 3.248799999999846477e+00 5.027134624993143813e-02
8.419100000000071304e+00 3.248799999999846477e+00 3.338442219273615730e-02
8.848800000000210275e+00 3.248799999999846477e+00 4.212880425170310861e-02
9.239400000000387081e+00 3.248799999999846477e+00 5.097939338021215822e-02
-5.682499999999890861e+00 3.717500000000200089e+00 7.009666589779172015e-03
-5.252799999999751890e+00 3.717500000000200089e+00 4.991732268479107462e-03
-4.862200000000029831e+00 3.717500000000200089e+00 4.991732268479107462e-03
-4.471599999999853026e+00 3.717500000000200089e+00 4.000466286086093448e-03
-4.041899999999714055e+00 3.717500000000200089e+00 4.000466286086093448e-03
-3.651299999999991996e+00 3.717500000000200089e+00 8.992198554565200910e-03
-3.260599999999612919e+00 3.717500000000200089e+00 5.982998250872121476e-03
-2.830899999999928696e+00 3.717500000000200089e+00 4.000466286086093448e-03
-2.440299999999751890e+00 3.717500000000200089e+00 4.991732268479107462e-03
-2.049700000000029831e+00 3.717500000000200089e+00 6.974264233265136358e-03
-1.619999999999890861e+00 3.717500000000200089e+00 1.493979444892328673e-02
-1.229399999999714055e+00 3.717500000000200089e+00 6.974264233265136358e-03
-8.386999999997897248e-01 3.717500000000200089e+00 8.956796198051163518e-03
-4.090999999998530257e-01 3.717500000000200089e+00 1.093932816283719155e-02
-1.839999999992869562e-02 3.717500000000200089e+00 1.589565807480226509e-02
3.722000000002481102e-01 3.717500000000200089e+00 2.382578593394637720e-02
7.627999999999701686e-01 3.717500000000200089e+00 2.481705191633938948e-02
1.192500000000109139e+00 3.717500000000200089e+00 2.580831789873240523e-02
1.583100000000285945e+00 3.717500000000200089e+00 5.345755833619469932e-02
1.973800000000210275e+00 3.717500000000200089e+00 6.230814746470374893e-02
2.403400000000146974e+00 3.717500000000200089e+00 9.204612693649416588e-02
2.794100000000071304e+00 3.717500000000200089e+00 1.614347457040051781e-01
3.184700000000248110e+00 3.717500000000200089e+00 3.494212587935375258e-01
3.614400000000387081e+00 3.717500000000200089e+00 4.566903990310672290e-01
4.005000000000109139e+00 3.717500000000200089e+00 2.807406871563072337e-01
4.395600000000285945e+00 3.717500000000200089e+00 1.886945602198130956e-01
4.786200000000008004e+00 3.717500000000200089e+00 1.136415644100562672e-01
5.215900000000146974e+00 3.717500000000200089e+00 1.224921535385653376e-01
5.606600000000071304e+00 3.717500000000200089e+00 1.472738030983906654e-01
5.997200000000248110e+00 3.717500000000200089e+00 8.779784415480983151e-02
6.426900000000387081e+00 3.717500000000200089e+00 5.912193537844048774e-02
6.817500000000109139e+00 3.717500000000200089e+00 2.860510406334126551e-02
7.208100000000285945e+00 3.717500000000200089e+00 2.860510406334126551e-02
7.637799999999970169e+00 3.717500000000200089e+00 2.170164454310420307e-02
8.028400000000146974e+00 3.717500000000200089e+00 2.662257209855523749e-02
8.419100000000071304e+00 3.717500000000200089e+00 2.662257209855523749e-02
8.848800000000210275e+00 3.717500000000200089e+00 3.646442720945730631e-02
9.239400000000387081e+00 3.717500000000200089e+00 3.858856860029948738e-02
-5.682499999999890861e+00 4.186299999999846477e+00 5.027134624993143119e-03
-5.252799999999751890e+00 4.186299999999846477e+00 4.000466286086093448e-03
-4.862200000000029831e+00 4.186299999999846477e+00 8.036334928686222553e-03
-4.471599999999853026e+00 4.186299999999846477e+00 2.007313614345853856e-03
-4.041899999999714055e+00 4.186299999999846477e+00 5.027134624993143119e-03
-3.651299999999991996e+00 4.186299999999846477e+00 9.027600911079236568e-03
-3.260599999999612919e+00 4.186299999999846477e+00 4.000466286086093448e-03
-2.830899999999928696e+00 4.186299999999846477e+00 9.027600911079236568e-03
-2.440299999999751890e+00 4.186299999999846477e+00 4.000466286086093448e-03
-2.049700000000029831e+00 4.186299999999846477e+00 8.000932572172186896e-03
-1.619999999999890861e+00 4.186299999999846477e+00 8.000932572172186896e-03
-1.229399999999714055e+00 4.186299999999846477e+00 7.009666589779172015e-03
-8.386999999997897248e-01 4.186299999999846477e+00 8.992198554565200910e-03
-4.090999999998530257e-01 4.186299999999846477e+00 1.097473051935122894e-02
-1.839999999992869562e-02 4.186299999999846477e+00 2.095819505630944560e-02
3.722000000002481102e-01 4.186299999999846477e+00 1.596646278783033640e-02
7.627999999999701686e-01 4.186299999999846477e+00 1.993152671740239246e-02
1.192500000000109139e+00 4.186299999999846477e+00 1.593106043131630248e-02
1.583100000000285945e+00 4.186299999999846477e+00 1.791359239610232704e-02
1.973800000000210275e+00 4.186299999999846477e+00 2.987958889784657346e-02
2.403400000000146974e+00 4.186299999999846477e+00 4.673111059852781690e-02
2.794100000000071304e+00 4.186299999999846477e+00 6.549435955096701012e-02
3.184700000000248110e+00 4.186299999999846477e+00 1.164737529311791614e-01
3.614400000000387081e+00 4.186299999999846477e+00 2.552509904662011442e-01
4.005000000000109139e+00 4.186299999999846477e+00 3.465890702724146455e-01
4.395600000000285945e+00 4.186299999999846477e+00 2.729521687232192573e-01
4.786200000000008004e+00 4.186299999999846477e+00 1.865704188289709076e-01
5.215900000000146974e+00 4.186299999999846477e+00 9.523233902275743401e-02
5.606600000000071304e+00 4.186299999999846477e+00 1.161197293660388152e-01
5.997200000000248110e+00 4.186299999999846477e+00 1.111633994540737330e-01
6.426900000000387081e+00 4.186299999999846477e+00 9.629440971817852801e-02
6.817500000000109139e+00 4.186299999999846477e+00 6.337021816012483599e-02
7.208100000000285945e+00 4.186299999999846477e+00 3.752649790487839337e-02
7.637799999999970169e+00 4.186299999999846477e+00 1.978991729134624636e-02
8.028400000000146974e+00 4.186299999999846477e+00 3.168510908006241800e-02
8.419100000000071304e+00 4.186299999999846477e+00 2.078118327373926211e-02
8.848800000000210275e+00 4.186299999999846477e+00 2.669337681158331227e-02
9.239400000000387081e+00 4.186299999999846477e+00 2.173704689961824046e-02
-5.682499999999890861e+00 4.733099999999922147e+00 2.014394085648660987e-03
-5.252799999999751890e+00 4.733099999999922147e+00 3.019821010647289698e-03
-4.862200000000029831e+00 4.733099999999922147e+00 8.036334928686222553e-03
-4.471599999999853026e+00 4.733099999999922147e+00 8.036334928686222553e-03
-4.041899999999714055e+00 4.733099999999922147e+00 1.005426924998628711e-03
-3.651299999999991996e+00 4.733099999999922147e+00 5.027134624993143119e-03
-3.260599999999612919e+00 4.733099999999922147e+00 8.036334928686222553e-03
-2.830899999999928696e+00 4.733099999999922147e+00 9.027600911079236568e-03
-2.440299999999751890e+00 4.733099999999922147e+00 7.045068946293207672e-03
-2.049700000000029831e+00 4.733099999999922147e+00 8.036334928686222553e-03
-1.619999999999890861e+00 4.733099999999922147e+00 1.001886689347225058e-02
-1.229399999999714055e+00 4.733099999999922147e+00 9.027600911079236568e-03
-8.386999999997897248e-01 4.733099999999922147e+00 8.000932572172186896e-03
-4.090999999998530257e-01 4.733099999999922147e+00 1.603726750085841118e-02
-1.839999999992869562e-02 4.733099999999922147e+00 7.009666589779172015e-03
3.722000000002481102e-01 4.733099999999922147e+00 1.398393082304430664e-02
7.627999999999701686e-01 4.733099999999922147e+00 2.800326400260265067e-02
1.192500000000109139e+00 4.733099999999922147e+00 2.396739536000252330e-02
1.583100000000285945e+00 4.733099999999922147e+00 2.495866134239553905e-02
1.973800000000210275e+00 4.733099999999922147e+00 1.299266484065129262e-02
2.403400000000146974e+00 4.733099999999922147e+00 3.391545754044669736e-02
2.794100000000071304e+00 4.733099999999922147e+00 4.389892207740491575e-02
3.184700000000248110e+00 4.733099999999922147e+00 5.097939338021215822e-02
3.614400000000387081e+00 4.733099999999922147e+00 1.086852344980911989e-01
4.005000000000109139e+00 4.733099999999922147e+00 1.805520182215847591e-01
4.395600000000285945e+00 4.733099999999922147e+00 2.740142394186403374e-01
4.786200000000008004e+00 4.733099999999922147e+00 2.747222865489210575e-01
5.215900000000146974e+00 4.733099999999922147e+00 1.720554526582160348e-01
5.606600000000071304e+00 4.733099999999922147e+00 1.104553523237930129e-01
5.997200000000248110e+00 4.733099999999922147e+00 8.248749067770440313e-02
6.426900000000387081e+00 4.733099999999922147e+00 1.232002006688460577e-01
6.817500000000109139e+00 4.733099999999922147e+00 9.629440971817852801e-02
7.208100000000285945e+00 4.733099999999922147e+00 5.168744051049288524e-02
7.637799999999970169e+00 4.733099999999922147e+00 3.080005016721151442e-02
8.028400000000146974e+00 4.733099999999922147e+00 2.085198798676733689e-02
8.419100000000071304e+00 4.733099999999922147e+00 1.787819003958829311e-02
8.848800000000210275e+00 4.733099999999922147e+00 1.589565807480226509e-02
9.239400000000387081e+00 4.733099999999922147e+00 2.382578593394637720e-02
-5.682499999999890861e+00 5.201900000000023283e+00 1.313427426670743872e-02
-5.252799999999751890e+00 5.201900000000023283e+00 5.062536981507179644e-03
-4.862200000000029831e+00 5.201900000000023283e+00 7.080471302807245064e-03
-4.471599999999853026e+00 5.201900000000023283e+00 1.008967160650032363e-02
-4.041899999999714055e+00 5.201900000000023283e+00 9.098405624107309617e-03
-3.651299999999991996e+00 5.201900000000023283e+00 6.053802963900193658e-03
-3.260599999999612919e+00 5.201900000000023283e+00 8.071737285200258211e-03
-2.830899999999928696e+00 5.201900000000023283e+00 6.053802963900193658e-03
-2.440299999999751890e+00 5.201900000000023283e+00 1.210760592780038732e-02
-2.049700000000029831e+00 5.201900000000023283e+00 8.071737285200258211e-03
-1.619999999999890861e+00 5.201900000000023283e+00 5.027134624993143119e-03
-1.229399999999714055e+00 5.201900000000023283e+00 1.005426924998628624e-02
-8.386999999997897248e-01 5.201900000000023283e+00 1.207220357128635339e-02
-4.090999999998530257e-01 5.201900000000023283e+00 8.036334928686222553e-03
-1.839999999992869562e-02 5.201900000000023283e+00 1.306346955367936741e-02
3.722000000002481102e-01 5.201900000000023283e+00 1.508140387497943109e-02
7.627999999999701686e-01 5.201900000000023283e+00 1.809060417867251053e-02
1.192500000000109139e+00 5.201900000000023283e+00 1.908187016106552628e-02
1.583100000000285945e+00 5.201900000000023283e+00 1.805520182215847314e-02
1.973800000000210275e+00 5.201900000000023283e+00 1.603726750085841118e-02
2.403400000000146974e+00 5.201900000000023283e+00 2.106440212585155430e-02
2.794100000000071304e+00 5.201900000000023283e+00 3.306580098410982771e-02
3.184700000000248110e+00 5.201900000000023283e+00 4.000466286086092754e-02
3.614400000000387081e+00 5.201900000000023283e+00 4.496099277282600282e-02
4.005000000000109139e+00 5.201900000000023283e+00 6.089205320414230183e-02
4.395600000000285945e+00 5.201900000000023283e+00 1.281565305808111399e-01
4.786200000000008004e+00 5.201900000000023283e+00 2.389659064697445268e-01
5.215900000000146974e+00 5.201900000000023283e+00 2.329475058623583228e-01
5.606600000000071304e+00 5.201900000000023283e+00 1.918807723060763082e-01
5.997200000000248110e+00 5.201900000000023283e+00 9.381624476219597997e-02
6.426900000000387081e+00 5.201900000000023283e+00 8.107139641714294909e-02
6.817500000000109139e+00 5.201900000000023283e+00 9.877257467416106218e-02
7.208100000000285945e+00 5.201900000000023283e+00 7.505299580975678675e-02
7.637799999999970169e+00 5.201900000000023283e+00 5.982998250872121476e-02
8.028400000000146974e+00 5.201900000000023283e+00 3.494212587935375397e-02
8.419100000000071304e+00 5.201900000000023283e+00 2.095819505630944560e-02
8.848800000000210275e+00 5.201900000000023283e+00 2.092279269979540821e-02
9.239400000000387081e+00 5.201900000000023283e+00 1.894026073500938018e-02
-5.682499999999890861e+00 5.670599999999922147e+00 5.062536981507179644e-03
-5.252799999999751890e+00 5.670599999999922147e+00 2.028555028254275684e-03
-4.862200000000029831e+00 5.670599999999922147e+00 8.107139641714295603e-03
-4.471599999999853026e+00 5.670599999999922147e+00 6.089205320414231050e-03
-4.041899999999714055e+00 5.670599999999922147e+00 8.107139641714295603e-03
-3.651299999999991996e+00 5.670599999999922147e+00 3.041062424555711959e-03
-3.260599999999612919e+00 5.670599999999922147e+00 3.037522188904307526e-03
-2.830899999999928696e+00 5.670599999999922147e+00 6.089205320414231050e-03
-2.440299999999751890e+00 5.670599999999922147e+00 3.037522188904307526e-03
-2.049700000000029831e+00 5.670599999999922147e+00 6.053802963900193658e-03
-1.619999999999890861e+00 5.670599999999922147e+00 6.053802963900193658e-03
-1.229399999999714055e+00 5.670599999999922147e+00 6.053802963900193658e-03
-8.386999999997897248e-01 5.670599999999922147e+00 1.210760592780038732e-02
-4.090999999998530257e-01 5.670599999999922147e+00 1.313427426670743872e-02
-1.839999999992869562e-02 5.670599999999922147e+00 1.614347457040051642e-02
3.722000000002481102e-01 5.670599999999922147e+00 1.713474055279353217e-02
7.627999999999701686e-01 5.670599999999922147e+00 1.511680623149346675e-02
1.192500000000109139e+00 5.670599999999922147e+00 1.210760592780038732e-02
1.583100000000285945e+00 5.670599999999922147e+00 1.610807221388648250e-02
1.973800000000210275e+00 5.670599999999922147e+00 1.911727251757956020e-02
2.403400000000146974e+00 5.670599999999922147e+00 1.812600653518654445e-02
2.794100000000071304e+00 5.670599999999922147e+00 1.809060417867251053e-02
3.184700000000248110e+00 5.670599999999922147e+00 2.311773880366565365e-02
3.614400000000387081e+00 5.670599999999922147e+00 2.711820508975174709e-02
4.005000000000109139e+00 5.670599999999922147e+00 2.913613941105180905e-02
4.395600000000285945e+00 5.670599999999922147e+00 5.522767616189650647e-02
4.786200000000008004e+00 5.670599999999922147e+00 9.841855110902068826e-02
5.215900000000146974e+00 5.670599999999922147e+00 1.794899475261636235e-01
5.606600000000071304e+00 5.670599999999922147e+00 2.145382804750594896e-01
5.997200000000248110e+00 5.670599999999922147e+00 1.554163450966190019e-01
6.426900000000387081e+00 5.670599999999922147e+00 9.027600911079237955e-02
6.817500000000109139e+00 5.670599999999922147e+00 6.726447737666882420e-02
7.208100000000285945e+00 5.670599999999922147e+00 7.222080728863389254e-02
7.637799999999970169e+00 5.670599999999922147e+00 6.089205320414230183e-02
8.028400000000146974e+00 5.670599999999922147e+00 4.814720485908926401e-02
8.419100000000071304e+00 5.670599999999922147e+00 3.200373028868874759e-02
8.848800000000210275e+00 5.670599999999922147e+00 1.200139885825827861e-02
9.239400000000387081e+00 5.670599999999922147e+00 1.200139885825827861e-02
-5.682499999999890861e+00 6.217500000000200089e+00 5.097939338021216168e-03
-5.252799999999751890e+00 6.217500000000200089e+00 4.071270999114165630e-03
-4.862200000000029831e+00 6.217500000000200089e+00 5.097939338021216168e-03
-4.471599999999853026e+00 6.217500000000200089e+00 8.142541998228331260e-03
-4.041899999999714055e+00 6.217500000000200089e+00 4.071270999114165630e-03
-3.651299999999991996e+00 6.217500000000200089e+00 4.071270999114165630e-03
-3.260599999999612919e+00 6.217500000000200089e+00 1.016047631952839495e-02
-2.830899999999928696e+00 6.217500000000200089e+00 7.115873659321280721e-03
-2.440299999999751890e+00 6.217500000000200089e+00 4.071270999114165630e-03
-2.049700000000029831e+00 6.217500000000200089e+00 9.133807980621345274e-03
-1.619999999999890861e+00 6.217500000000200089e+00 4.071270999114165630e-03
-1.229399999999714055e+00 6.217500000000200089e+00 1.012507396301435929e-02
-8.386999999997897248e-01 6.217500000000200089e+00 1.115174230192141069e-02
-4.090999999998530257e-01 6.217500000000200089e+00 8.107139641714295603e-03
-1.839999999992869562e-02 6.217500000000200089e+00 6.053802963900193658e-03
3.722000000002481102e-01 6.217500000000200089e+00 1.819681124821461923e-02
7.627999999999701686e-01 6.217500000000200089e+00 1.313427426670743872e-02
1.192500000000109139e+00 6.217500000000200089e+00 1.617887692691455381e-02
1.583100000000285945e+00 6.217500000000200089e+00 1.313427426670743872e-02
1.973800000000210275e+00 6.217500000000200089e+00 1.111633994540737330e-02
2.403400000000146974e+00 6.217500000000200089e+00 1.412554024910045274e-02
2.794100000000071304e+00 6.217500000000200089e+00 1.309887191019340133e-02
3.184700000000248110e+00 6.217500000000200089e+00 1.412554024910045274e-02
3.614400000000387081e+00 6.217500000000200089e+00 2.417980949908674071e-02
4.005000000000109139e+00 6.217500000000200089e+00 1.915267487409359759e-02
4.395600000000285945e+00 6.217500000000200089e+00 2.920694412407988383e-02
4.786200000000008004e+00 6.217500000000200089e+00 4.319087494712418873e-02
5.215900000000146974e+00 6.217500000000200089e+00 7.859323146116041492e-02
5.606600000000071304e+00 6.217500000000200089e+00 1.508140387497942936e-01
5.997200000000248110e+00 6.217500000000200089e+00 1.879865130895323477e-01
6.426900000000387081e+00 6.217500000000200089e+00 1.649749813554088063e-01
6.817500000000109139e+00 6.217500000000200089e+00 1.016047631952839564e-01
7.208100000000285945e+00 6.217500000000200089e+00 7.717713720059897475e-02
7.637799999999970169e+00 6.217500000000200089e+00 5.912193537844048774e-02
8.028400000000146974e+00 6.217500000000200089e+00 7.540701937489714679e-02
8.419100000000071304e+00 6.217500000000200089e+00 5.912193537844048774e-02
8.848800000000210275e+00 6.217500000000200089e+00 3.929661573058020746e-02
9.239400000000387081e+00 6.217500000000200089e+00 2.304693409063757886e-02
-5.682499999999890861e+00 6.686299999999846477e+00 3.065844074115536919e-03
-5.252799999999751890e+00 6.686299999999846477e+00 7.151276015835316378e-03
-4.862200000000029831e+00 6.686299999999846477e+00 9.204612693649416588e-03
-4.471599999999853026e+00 6.686299999999846477e+00 5.097939338021216168e-03
-4.041899999999714055e+00 6.686299999999846477e+00 9.169210337135380931e-03
-3.651299999999991996e+00 6.686299999999846477e+00 9.169210337135380931e-03
-3.260599999999612919e+00 6.686299999999846477e+00 4.071270999114165630e-03
-2.830899999999928696e+00 6.686299999999846477e+00 1.019587867604243190e-03
-2.440299999999751890e+00 6.686299999999846477e+00 3.055223367161326222e-03
-2.049700000000029831e+00 6.686299999999846477e+00 8.142541998228331260e-03
-1.619999999999890861e+00 6.686299999999846477e+00 9.169210337135380931e-03
-1.229399999999714055e+00 6.686299999999846477e+00 9.169210337135380931e-03
-8.386999999997897248e-01 6.686299999999846477e+00 8.142541998228331260e-03
-4.090999999998530257e-01 6.686299999999846477e+00 7.115873659321280721e-03
-1.839999999992869562e-02 6.686299999999846477e+00 6.089205320414231050e-03
3.722000000002481102e-01 6.686299999999846477e+00 8.107139641714295603e-03
7.627999999999701686e-01 6.686299999999846477e+00 7.115873659321280721e-03
1.192500000000109139e+00 6.686299999999846477e+00 1.522301330103557546e-02
1.583100000000285945e+00 6.686299999999846477e+00 1.316967662322147611e-02
1.973800000000210275e+00 6.686299999999846477e+00 1.720554526582160348e-02
2.403400000000146974e+00 6.686299999999846477e+00 9.098405624107309617e-03
2.794100000000071304e+00 6.686299999999846477e+00 1.313427426670743872e-02
3.184700000000248110e+00 6.686299999999846477e+00 1.819681124821461923e-02
3.614400000000387081e+00 6.686299999999846477e+00 1.819681124821461923e-02
4.005000000000109139e+00 6.686299999999846477e+00 1.819681124821461923e-02
4.395600000000285945e+00 6.686299999999846477e+00 2.223267989081474660e-02
4.786200000000008004e+00 6.686299999999846477e+00 1.816140889170058184e-02
5.215900000000146974e+00 6.686299999999846477e+00 4.354489851226455571e-02
5.606600000000071304e+00 6.686299999999846477e+00 6.372424172526520991e-02
5.997200000000248110e+00 6.686299999999846477e+00 1.047909752815472106e-01
6.426900000000387081e+00 6.686299999999846477e+00 1.805520182215847591e-01
6.817500000000109139e+00 6.686299999999846477e+00 1.734715469187774750e-01
7.208100000000285945e+00 6.686299999999846477e+00 1.037289045861261444e-01
7.637799999999970169e+00 6.686299999999846477e+00 6.655643024638809024e-02
8.028400000000146974e+00 6.686299999999846477e+00 5.416560546647541941e-02
8.419100000000071304e+00 6.686299999999846477e+00 5.841388824815976766e-02
8.848800000000210275e+00 6.686299999999846477e+00 4.425294564254527580e-02
9.239400000000387081e+00 6.686299999999846477e+00 3.313660569713790249e-02
-5.682499999999890861e+00 7.155000000000200089e+00 6.160010033442302364e-03
-5.252799999999751890e+00 7.155000000000200089e+00 1.023128103255646756e-03
-4.862200000000029831e+00 7.155000000000200089e+00 2.046256206511293512e-03
-4.471599999999853026e+00 7.155000000000200089e+00 1.023128103255646799e-02
-4.041899999999714055e+00 7.155000000000200089e+00 4.106673355628202154e-03
-3.651299999999991996e+00 7.155000000000200089e+00 5.097939338021216168e-03
-3.260599999999612919e+00 7.155000000000200089e+00 6.124607676928266707e-03
-2.830899999999928696e+00 7.155000000000200089e+00 8.177944354742366917e-03
-2.440299999999751890e+00 7.155000000000200089e+00 3.058763602812729788e-03
-2.049700000000029831e+00 7.155000000000200089e+00 4.071270999114165630e-03
-1.619999999999890861e+00 7.155000000000200089e+00 5.097939338021216168e-03
-1.229399999999714055e+00 7.155000000000200089e+00 4.071270999114165630e-03
-8.386999999997897248e-01 7.155000000000200089e+00 5.097939338021216168e-03
-4.090999999998530257e-01 7.155000000000200089e+00 6.124607676928266707e-03
-1.839999999992869562e-02 7.155000000000200089e+00 8.142541998228331260e-03
3.722000000002481102e-01 7.155000000000200089e+00 1.423174731864256144e-02
7.627999999999701686e-01 7.155000000000200089e+00 9.133807980621345274e-03
1.192500000000109139e+00 7.155000000000200089e+00 7.115873659321280721e-03
1.583100000000285945e+00 7.155000000000200089e+00 1.217841064082846210e-02
1.973800000000210275e+00 7.155000000000200089e+00 1.826761596124269055e-02
2.403400000000146974e+00 7.155000000000200089e+00 5.062536981507179644e-03
2.794100000000071304e+00 7.155000000000200089e+00 1.724094762233564088e-02
3.184700000000248110e+00 7.155000000000200089e+00 1.316967662322147611e-02
3.614400000000387081e+00 7.155000000000200089e+00 1.214300828431442471e-02
4.005000000000109139e+00 7.155000000000200089e+00 1.214300828431442471e-02
4.395600000000285945e+00 7.155000000000200089e+00 1.316967662322147611e-02
4.786200000000008004e+00 7.155000000000200089e+00 1.720554526582160348e-02
5.215900000000146974e+00 7.155000000000200089e+00 1.720554526582160348e-02
5.606600000000071304e+00 7.155000000000200089e+00 3.540235651403622619e-02
5.997200000000248110e+00 7.155000000000200089e+00 4.460696920768564278e-02
6.426900000000387081e+00 7.155000000000200089e+00 8.885991485023091163e-02
6.817500000000109139e+00 7.155000000000200089e+00 1.444416145772677851e-01
7.208100000000285945e+00 7.155000000000200089e+00 1.564784157920401098e-01
7.637799999999970169e+00 7.155000000000200089e+00 1.090392580632315728e-01
8.028400000000146974e+00 7.155000000000200089e+00 5.770584111787904064e-02
8.419100000000071304e+00 7.155000000000200089e+00 3.823454503515912040e-02
8.848800000000210275e+00 7.155000000000200089e+00 6.266217102984411591e-02
9.239400000000387081e+00 7.155000000000200089e+00 3.929661573058020746e-02
-5.682499999999890861e+00 7.701900000000023283e+00 2.053336677814101077e-03
-5.252799999999751890e+00 7.701900000000023283e+00 3.080005016721151182e-03
-4.862200000000029831e+00 7.701900000000023283e+00 6.160010033442302364e-03
-4.471599999999853026e+00 7.701900000000023283e+00 9.240015050163453980e-03
-4.041899999999714055e+00 7.701900000000023283e+00 4.106673355628202154e-03
-3.651299999999991996e+00 7.701900000000023283e+00 6.160010033442302364e-03
-3.260599999999612919e+00 7.701900000000023283e+00 4.106673355628202154e-03
-2.830899999999928696e+00 7.701900000000023283e+00 7.151276015835316378e-03
-2.440299999999751890e+00 7.701900000000023283e+00 2.046256206511293512e-03
-2.049700000000029831e+00 7.701900000000023283e+00 4.106673355628202154e-03
-1.619999999999890861e+00 7.701900000000023283e+00 7.151276015835316378e-03
-1.229399999999714055e+00 7.701900000000023283e+00 8.177944354742366917e-03
-8.386999999997897248e-01 7.701900000000023283e+00 5.097939338021216168e-03
-4.090999999998530257e-01 7.701900000000023283e+00 9.204612693649416588e-03
-1.839999999992869562e-02 7.701900000000023283e+00 7.151276015835316378e-03
3.722000000002481102e-01 7.701900000000023283e+00 9.169210337135380931e-03
7.627999999999701686e-01 7.701900000000023283e+00 1.019587867604243234e-02
1.192500000000109139e+00 7.701900000000023283e+00 1.324048133624954743e-02
1.583100000000285945e+00 7.701900000000023283e+00 1.628508399645666252e-02
1.973800000000210275e+00 7.701900000000023283e+00 6.089205320414231050e-03
2.403400000000146974e+00 7.701900000000023283e+00 1.221381299734249602e-02
2.794100000000071304e+00 7.701900000000023283e+00 1.727634997884967827e-02
3.184700000000248110e+00 7.701900000000023283e+00 1.624968163994262513e-02
3.614400000000387081e+00 7.701900000000023283e+00 6.089205320414231050e-03
4.005000000000109139e+00 7.701900000000023283e+00 1.320507897973551004e-02
4.395600000000285945e+00 7.701900000000023283e+00 1.217841064082846210e-02
4.786200000000008004e+00 7.701900000000023283e+00 1.826761596124269055e-02
5.215900000000146974e+00 7.701900000000023283e+00 1.522301330103557546e-02
5.606600000000071304e+00 7.701900000000023283e+00 2.233888696035685878e-02
5.997200000000248110e+00 7.701900000000023283e+00 3.540235651403622619e-02
6.426900000000387081e+00 7.701900000000023283e+00 3.448189524467128175e-02
6.817500000000109139e+00 7.701900000000023283e+00 5.593572329217722655e-02
7.208100000000285945e+00 7.701900000000023283e+00 1.409013789258641847e-01
7.637799999999970169e+00 7.701900000000023283e+00 1.267404363202496720e-01
8.028400000000146974e+00 7.701900000000023283e+00 1.175358236266002554e-01
8.419100000000071304e+00 7.701900000000023283e+00 8.107139641714294909e-02
8.848800000000210275e+00 7.701900000000023283e+00 3.965063929572056750e-02
9.239400000000387081e+00 7.701900000000023283e+00 5.876791181330012770e-02
-5.682499999999890861e+00 8.170599999999922147e+00 4.142075712142237812e-03
-5.252799999999751890e+00 8.170599999999922147e+00 9.275417406677489637e-03
-4.862200000000029831e+00 8.170599999999922147e+00 5.168744051049288350e-03
-4.471599999999853026e+00 8.170599999999922147e+00 4.106673355628202154e-03
-4.041899999999714055e+00 8.170599999999922147e+00 2.060417149116908209e-03
-3.651299999999991996e+00 8.170599999999922147e+00 4.106673355628202154e-03
-3.260599999999612919e+00 8.170599999999922147e+00 6.160010033442302364e-03
-2.830899999999928696e+00 8.170599999999922147e+00 3.083545252372554748e-03
-2.440299999999751890e+00 8.170599999999922147e+00 6.160010033442302364e-03
-2.049700000000029831e+00 8.170599999999922147e+00 5.133341694535252693e-03
-1.619999999999890861e+00 8.170599999999922147e+00 7.186678372349352903e-03
-1.229399999999714055e+00 8.170599999999922147e+00 3.080005016721151182e-03
-8.386999999997897248e-01 8.170599999999922147e+00 8.213346711256404309e-03
-4.090999999998530257e-01 8.170599999999922147e+00 8.213346711256404309e-03
-1.839999999992869562e-02 8.170599999999922147e+00 1.129335172797755679e-02
3.722000000002481102e-01 8.170599999999922147e+00 1.023128103255646799e-02
7.627999999999701686e-01 8.170599999999922147e+00 6.160010033442302364e-03
1.192500000000109139e+00 8.170599999999922147e+00 7.151276015835316378e-03
1.583100000000285945e+00 8.170599999999922147e+00 1.536462272709171982e-02
1.973800000000210275e+00 8.170599999999922147e+00 1.228461771037057081e-02
2.403400000000146974e+00 8.170599999999922147e+00 6.124607676928266707e-03
2.794100000000071304e+00 8.170599999999922147e+00 7.151276015835316378e-03
3.184700000000248110e+00 8.170599999999922147e+00 1.224921535385653341e-02
3.614400000000387081e+00 8.170599999999922147e+00 5.097939338021216168e-03
4.005000000000109139e+00 8.170599999999922147e+00 3.062303838464133354e-03
4.395600000000285945e+00 8.170599999999922147e+00 7.151276015835316378e-03
4.786200000000008004e+00 8.170599999999922147e+00 1.324048133624954743e-02
5.215900000000146974e+00 8.170599999999922147e+00 9.169210337135380931e-03
5.606600000000071304e+00 8.170599999999922147e+00 8.142541998228331260e-03
5.997200000000248110e+00 8.170599999999922147e+00 1.426714967515659710e-02
6.426900000000387081e+00 8.170599999999922147e+00 2.545429433359204519e-02
6.817500000000109139e+00 8.170599999999922147e+00 3.681845077459766635e-02
7.208100000000285945e+00 8.170599999999922147e+00 5.699779398759832055e-02
7.637799999999970169e+00 8.170599999999922147e+00 9.664843328331888805e-02
8.028400000000146974e+00 8.170599999999922147e+00 1.189519178871616956e-01
8.419100000000071304e+00 8.170599999999922147e+00 9.877257467416106218e-02
8.848800000000210275e+00 8.170599999999922147e+00 6.301619459498447595e-02
9.239400000000387081e+00 8.170599999999922147e+00 4.354489851226455571e-02
-5.682499999999890861e+00 8.717500000000200089e+00 7.257483085377425952e-03
-5.252799999999751890e+00 8.717500000000200089e+00 1.037289045861261409e-02
-4.862200000000029831e+00 8.717500000000200089e+00 8.284151424284475623e-03
-4.471599999999853026e+00 8.717500000000200089e+00 5.168744051049288350e-03
-4.041899999999714055e+00 8.717500000000200089e+00 8.284151424284475623e-03
-3.651299999999991996e+00 8.717500000000200089e+00 5.168744051049288350e-03
-3.260599999999612919e+00 8.717500000000200089e+00 4.142075712142237812e-03
-2.830899999999928696e+00 8.717500000000200089e+00 7.222080728863389427e-03
-2.440299999999751890e+00 8.717500000000200089e+00 1.033748810209857670e-02
-2.049700000000029831e+00 8.717500000000200089e+00 7.222080728863389427e-03
-1.619999999999890861e+00 8.717500000000200089e+00 4.142075712142237812e-03
-1.229399999999714055e+00 8.717500000000200089e+00 5.168744051049288350e-03
-8.386999999997897248e-01 8.717500000000200089e+00 8.248749067770439966e-03
-4.090999999998530257e-01 8.717500000000200089e+00 9.275417406677489637e-03
-1.839999999992869562e-02 8.717500000000200089e+00 9.275417406677489637e-03
3.722000000002481102e-01 8.717500000000200089e+00 7.186678372349352903e-03
7.627999999999701686e-01 8.717500000000200089e+00 7.186678372349352903e-03
1.192500000000109139e+00 8.717500000000200089e+00 7.186678372349352903e-03
1.583100000000285945e+00 8.717500000000200089e+00 1.129335172797755679e-02
1.973800000000210275e+00 8.717500000000200089e+00 4.106673355628202154e-03
2.403400000000146974e+00 8.717500000000200089e+00 7.186678372349352903e-03
2.794100000000071304e+00 8.717500000000200089e+00 6.160010033442302364e-03
3.184700000000248110e+00 8.717500000000200089e+00 1.741795940490582090e-02
3.614400000000387081e+00 8.717500000000200089e+00 9.204612693649416588e-03
4.005000000000109139e+00 8.717500000000200089e+00 7.151276015835316378e-03
4.395600000000285945e+00 8.717500000000200089e+00 5.133341694535252693e-03
4.786200000000008004e+00 8.717500000000200089e+00 9.204612693649416588e-03
5.215900000000146974e+00 8.717500000000200089e+00 1.331128604927761874e-02
5.606600000000071304e+00 8.717500000000200089e+00 1.023128103255646799e-02
5.997200000000248110e+00 8.717500000000200089e+00 1.635588870948473383e-02
6.426900000000387081e+00 8.717500000000200089e+00 1.327588369276358135e-02
6.817500000000109139e+00 8.717500000000200089e+00 1.837382303078479925e-02
7.208100000000285945e+00 8.717500000000200089e+00 3.062303838464133440e-02
7.637799999999970169e+00 8.717500000000200089e+00 4.602306346824708294e-02
8.028400000000146974e+00 8.717500000000200089e+00 9.275417406677491372e-02
8.419100000000071304e+00 8.717500000000200089e+00 1.214300828431442436e-01
8.848800000000210275e+00 8.717500000000200089e+00 9.806452754388034210e-02
9.239400000000387081e+00 8.717500000000200089e+00 6.514033598582665008e-02
-5.682499999999890861e+00 9.186200000000098953e+00 5.204146407563324875e-03
-5.252799999999751890e+00 9.186200000000098953e+00 5.204146407563324875e-03
-4.862200000000029831e+00 9.186200000000098953e+00 6.230814746470375413e-03
-4.471599999999853026e+00 9.186200000000098953e+00 9.346222119705562686e-03
-4.041899999999714055e+00 9.186200000000098953e+00 1.139955879751966203e-02
-3.651299999999991996e+00 9.186200000000098953e+00 7.257483085377425952e-03
-3.260599999999612919e+00 9.186200000000098953e+00 1.037289045861261236e-03
-2.830899999999928696e+00 9.186200000000098953e+00 1.033748810209857670e-03
-2.440299999999751890e+00 9.186200000000098953e+00 7.257483085377425952e-03
-2.049700000000029831e+00 9.186200000000098953e+00 6.195412389956338022e-03
-1.619999999999890861e+00 9.186200000000098953e+00 3.101246430629573444e-03
-1.229399999999714055e+00 9.186200000000098953e+00 8.284151424284475623e-03
-8.386999999997897248e-01 9.186200000000098953e+00 9.310819763191525295e-03
-4.090999999998530257e-01 9.186200000000098953e+00 5.168744051049288350e-03
-1.839999999992869562e-02 9.186200000000098953e+00 4.142075712142237812e-03
3.722000000002481102e-01 9.186200000000098953e+00 4.142075712142237812e-03
7.627999999999701686e-01 9.186200000000098953e+00 5.168744051049288350e-03
1.192500000000109139e+00 9.186200000000098953e+00 6.195412389956338022e-03
1.583100000000285945e+00 9.186200000000098953e+00 9.275417406677489637e-03
1.973800000000210275e+00 9.186200000000098953e+00 5.133341694535252693e-03
2.403400000000146974e+00 9.186200000000098953e+00 9.275417406677489637e-03
2.794100000000071304e+00 9.186200000000098953e+00 8.213346711256404309e-03
3.184700000000248110e+00 9.186200000000098953e+00 8.213346711256404309e-03
3.614400000000387081e+00 9.186200000000098953e+00 1.129335172797755679e-02
4.005000000000109139e+00 9.186200000000098953e+00 4.106673355628202154e-03
4.395600000000285945e+00 9.186200000000098953e+00 8.213346711256404309e-03
4.786200000000008004e+00 9.186200000000098953e+00 5.133341694535252693e-03
5.215900000000146974e+00 9.186200000000098953e+00 1.026668338907050539e-02
5.606600000000071304e+00 9.186200000000098953e+00 1.232002006688460473e-02
5.997200000000248110e+00 9.186200000000098953e+00 1.232002006688460473e-02
6.426900000000387081e+00 9.186200000000098953e+00 1.639129106599877123e-02
6.817500000000109139e+00 9.186200000000098953e+00 1.125794937146351940e-02
7.208100000000285945e+00 9.186200000000098953e+00 1.639129106599877123e-02
7.637799999999970169e+00 9.186200000000098953e+00 1.844462774381287057e-02
8.028400000000146974e+00 9.186200000000098953e+00 3.788052147001876035e-02
8.419100000000071304e+00 9.186200000000098953e+00 5.522767616189650647e-02
8.848800000000210275e+00 9.186200000000098953e+00 1.104553523237930129e-01
9.239400000000387081e+00 9.186200000000098953e+00 9.629440971817852801e-02
-5.682499999999890861e+00 9.655000000000200089e+00 6.266217102984411071e-03
-5.252799999999751890e+00 9.655000000000200089e+00 8.319553780798511280e-03
-4.862200000000029831e+00 9.655000000000200089e+00 3.126028080189398404e-03
-4.471599999999853026e+00 9.655000000000200089e+00 2.081658563025329603e-03
-4.041899999999714055e+00 9.655000000000200089e+00 3.122487844537994838e-03
-3.651299999999991996e+00 9.655000000000200089e+00 3.118947608886591272e-03
-3.260599999999612919e+00 9.655000000000200089e+00 7.292885441891461609e-03
-2.830899999999928696e+00 9.655000000000200089e+00 2.078118327373926037e-03
-2.440299999999751890e+00 9.655000000000200089e+00 6.230814746470375413e-03
-2.049700000000029831e+00 9.655000000000200089e+00 5.204146407563324875e-03
-1.619999999999890861e+00 9.655000000000200089e+00 3.115407373235187707e-03
-1.229399999999714055e+00 9.655000000000200089e+00 7.257483085377425952e-03
-8.386999999997897248e-01 9.655000000000200089e+00 5.168744051049288350e-03
-4.090999999998530257e-01 9.655000000000200089e+00 6.230814746470375413e-03
-1.839999999992869562e-02 9.655000000000200089e+00 8.284151424284475623e-03
3.722000000002481102e-01 9.655000000000200089e+00 4.142075712142237812e-03
7.627999999999701686e-01 9.655000000000200089e+00 6.195412389956338022e-03
1.192500000000109139e+00 9.655000000000200089e+00 3.101246430629573444e-03
1.583100000000285945e+00 9.655000000000200089e+00 1.239082477991267604e-02
1.973800000000210275e+00 9.655000000000200089e+00 9.275417406677489637e-03
2.403400000000146974e+00 9.655000000000200089e+00 8.248749067770439966e-03
2.794100000000071304e+00 9.655000000000200089e+00 7.222080728863389427e-03
3.184700000000248110e+00 9.655000000000200089e+00 7.222080728863389427e-03
3.614400000000387081e+00 9.655000000000200089e+00 1.030208574558454104e-02
4.005000000000109139e+00 9.655000000000200089e+00 3.090625723675361879e-03
4.395600000000285945e+00 9.655000000000200089e+00 1.030208574558454104e-02
4.786200000000008004e+00 9.655000000000200089e+00 1.440875910121274320e-02
5.215900000000146974e+00 9.655000000000200089e+00 2.060417149116908209e-03
5.606600000000071304e+00 9.655000000000200089e+00 7.222080728863389427e-03
5.997200000000248110e+00 9.655000000000200089e+00 9.275417406677489637e-03
6.426900000000387081e+00 9.655000000000200089e+00 8.213346711256404309e-03
6.817500000000109139e+00 9.655000000000200089e+00 5.133341694535252693e-03
7.208100000000285945e+00 9.655000000000200089e+00 1.540002508360575721e-02
7.637799999999970169e+00 9.655000000000200089e+00 1.950669843923395763e-02
8.028400000000146974e+00 9.655000000000200089e+00 1.540002508360575721e-02
8.419100000000071304e+00 9.655000000000200089e+00 2.772004515049036541e-02
8.848800000000210275e+00 9.655000000000200089e+00 4.000466286086092754e-02
9.239400000000387081e+00 9.655000000000200089e+00 9.629440971817852801e-02
-5.682499999999890861e+00 1.020190000000002328e+01 3.136648787143609101e-03
-5.252799999999751890e+00 1.020190000000002328e+01 5.239548764077361399e-03
-4.862200000000029831e+00 1.020190000000002328e+01 5.204146407563324875e-03
-4.471599999999853026e+00 1.020190000000002328e+01 7.292885441891461609e-03
-4.041899999999714055e+00 1.020190000000002328e+01 1.000000000000000082e-05
-3.651299999999991996e+00 1.020190000000002328e+01 4.177478068656274336e-03
-3.260599999999612919e+00 1.020190000000002328e+01 8.354956137312548672e-03
-2.830899999999928696e+00 1.020190000000002328e+01 5.204146407563324875e-03
-2.440299999999751890e+00 1.020190000000002328e+01 3.126028080189398404e-03
-2.049700000000029831e+00 1.020190000000002328e+01 1.040829281512664975e-02
-1.619999999999890861e+00 1.020190000000002328e+01 5.204146407563324875e-03
-1.229399999999714055e+00 1.020190000000002328e+01 4.177478068656274336e-03
-8.386999999997897248e-01 1.020190000000002328e+01 1.143496115403369942e-02
-4.090999999998530257e-01 1.020190000000002328e+01 7.257483085377425952e-03
-1.839999999992869562e-02 1.020190000000002328e+01 7.257483085377425952e-03
3.722000000002481102e-01 1.020190000000002328e+01 3.115407373235187707e-03
7.627999999999701686e-01 1.020190000000002328e+01 8.319553780798511280e-03
1.192500000000109139e+00 1.020190000000002328e+01 4.142075712142237812e-03
1.583100000000285945e+00 1.020190000000002328e+01 1.139955879751966203e-02
1.973800000000210275e+00 1.020190000000002328e+01 5.168744051049288350e-03
2.403400000000146974e+00 1.020190000000002328e+01 7.257483085377425952e-03
2.794100000000071304e+00 1.020190000000002328e+01 1.139955879751966203e-02
3.184700000000248110e+00 1.020190000000002328e+01 5.168744051049288350e-03
3.614400000000387081e+00 1.020190000000002328e+01 5.168744051049288350e-03
4.005000000000109139e+00 1.020190000000002328e+01 8.284151424284475623e-03
4.395600000000285945e+00 1.020190000000002328e+01 1.033748810209857670e-02
4.786200000000008004e+00 1.020190000000002328e+01 1.136415644100562811e-02
5.215900000000146974e+00 1.020190000000002328e+01 6.195412389956338022e-03
5.606600000000071304e+00 1.020190000000002328e+01 4.142075712142237812e-03
5.997200000000248110e+00 1.020190000000002328e+01 7.222080728863389427e-03
6.426900000000387081e+00 1.020190000000002328e+01 8.248749067770439966e-03
6.817500000000109139e+00 1.020190000000002328e+01 7.222080728863389427e-03
7.208100000000285945e+00 1.020190000000002328e+01 7.222080728863389427e-03
7.637799999999970169e+00 1.020190000000002328e+01 1.132875408449159071e-02
8.028400000000146974e+00 1.020190000000002328e+01 9.275417406677489637e-03
8.419100000000071304e+00 1.020190000000002328e+01 2.056876913465504469e-02
8.848800000000210275e+00 1.020190000000002328e+01 1.954210079574799502e-02
9.239400000000387081e+00 1.020190000000002328e+01 3.288878920153964769e-02
-5.682499999999890861e+00 1.067059999999992215e+01 6.301619459498447595e-03
-5.252799999999751890e+00 1.067059999999992215e+01 9.417026832733635736e-03
-4.862200000000029831e+00 1.067059999999992215e+01 9.417026832733635736e-03
-4.471599999999853026e+00 1.067059999999992215e+01 6.266217102984411071e-03
-4.041899999999714055e+00 1.067059999999992215e+01 5.239548764077361399e-03
-3.651299999999991996e+00 1.067059999999992215e+01 1.047909752815472150e-03
-3.260599999999612919e+00 1.067059999999992215e+01 7.328287798405497266e-03
-2.830899999999928696e+00 1.067059999999992215e+01 3.136648787143609101e-03
-2.440299999999751890e+00 1.067059999999992215e+01 5.239548764077361399e-03
-2.049700000000029831e+00 1.067059999999992215e+01 6.266217102984411071e-03
-1.619999999999890861e+00 1.067059999999992215e+01 1.253243420596882214e-02
-1.229399999999714055e+00 1.067059999999992215e+01 8.354956137312548672e-03
-8.386999999997897248e-01 1.067059999999992215e+01 6.266217102984411071e-03
-4.090999999998530257e-01 1.067059999999992215e+01 6.266217102984411071e-03
-1.839999999992869562e-02 1.067059999999992215e+01 9.381624476219598344e-03
3.722000000002481102e-01 1.067059999999992215e+01 1.249703184945478475e-02
7.627999999999701686e-01 1.067059999999992215e+01 6.230814746470375413e-03
1.192500000000109139e+00 1.067059999999992215e+01 7.292885441891461609e-03
1.583100000000285945e+00 1.067059999999992215e+01 5.204146407563324875e-03
1.973800000000210275e+00 1.067059999999992215e+01 7.257483085377425952e-03
2.403400000000146974e+00 1.067059999999992215e+01 3.115407373235187707e-03
2.794100000000071304e+00 1.067059999999992215e+01 2.074578091722522472e-03
3.184700000000248110e+00 1.067059999999992215e+01 3.111867137583784141e-03
3.614400000000387081e+00 1.067059999999992215e+01 3.111867137583784141e-03
4.005000000000109139e+00 1.067059999999992215e+01 7.257483085377425952e-03
4.395600000000285945e+00 1.067059999999992215e+01 1.242622713642671343e-02
4.786200000000008004e+00 1.067059999999992215e+01 8.284151424284475623e-03
5.215900000000146974e+00 1.067059999999992215e+01 6.230814746470375413e-03
5.606600000000071304e+00 1.067059999999992215e+01 5.168744051049288350e-03
5.997200000000248110e+00 1.067059999999992215e+01 1.033748810209857670e-03
6.426900000000387081e+00 1.067059999999992215e+01 3.104786666280977010e-03
6.817500000000109139e+00 1.067059999999992215e+01 1.033748810209857670e-02
7.208100000000285945e+00 1.067059999999992215e+01 1.033748810209857670e-02
7.637799999999970169e+00 1.067059999999992215e+01 1.033748810209857670e-02
8.028400000000146974e+00 1.067059999999992215e+01 8.248749067770439966e-03
8.419100000000071304e+00 1.067059999999992215e+01 1.239082477991267604e-02
8.848800000000210275e+00 1.067059999999992215e+01 1.341749311881972745e-02
9.239400000000387081e+00 1.067059999999992215e+01 1.752416647444792960e-02
-5.682499999999890861e+00 1.113940000000002328e+01 8.425760850340619987e-03
-5.252799999999751890e+00 1.113940000000002328e+01 6.301619459498447595e-03
-4.862200000000029831e+00 1.113940000000002328e+01 4.212880425170309993e-03
-4.471599999999853026e+00 1.113940000000002328e+01 2.099359741282347865e-03
-4.041899999999714055e+00 1.113940000000002328e+01 6.301619459498447595e-03
-3.651299999999991996e+00 1.113940000000002328e+01 6.301619459498447595e-03
-3.260599999999612919e+00 1.113940000000002328e+01 2.099359741282347865e-03
-2.830899999999928696e+00 1.113940000000002328e+01 4.177478068656274336e-03
-2.440299999999751890e+00 1.113940000000002328e+01 4.177478068656274336e-03
-2.049700000000029831e+00 1.113940000000002328e+01 7.328287798405497266e-03
-1.619999999999890861e+00 1.113940000000002328e+01 7.328287798405497266e-03
-1.229399999999714055e+00 1.113940000000002328e+01 5.239548764077361399e-03
-8.386999999997897248e-01 1.113940000000002328e+01 4.177478068656274336e-03
-4.090999999998530257e-01 1.113940000000002328e+01 9.417026832733635736e-03
-1.839999999992869562e-02 1.113940000000002328e+01 9.417026832733635736e-03
3.722000000002481102e-01 1.113940000000002328e+01 5.204146407563324875e-03
7.627999999999701686e-01 1.113940000000002328e+01 1.147036351054773681e-02
1.192500000000109139e+00 1.113940000000002328e+01 1.147036351054773681e-02
1.583100000000285945e+00 1.113940000000002328e+01 7.292885441891461609e-03
1.973800000000210275e+00 1.113940000000002328e+01 7.292885441891461609e-03
2.403400000000146974e+00 1.113940000000002328e+01 7.292885441891461609e-03
2.794100000000071304e+00 1.113940000000002328e+01 6.230814746470375413e-03
3.184700000000248110e+00 1.113940000000002328e+01 5.204146407563324875e-03
3.614400000000387081e+00 1.113940000000002328e+01 5.204146407563324875e-03
4.005000000000109139e+00 1.113940000000002328e+01 5.204146407563324875e-03
4.395600000000285945e+00 1.113940000000002328e+01 1.037289045861261409e-02
4.786200000000008004e+00 1.113940000000002328e+01 7.257483085377425952e-03
5.215900000000146974e+00 1.113940000000002328e+01 8.284151424284475623e-03
5.606600000000071304e+00 1.113940000000002328e+01 4.142075712142237812e-03
5.997200000000248110e+00 1.113940000000002328e+01 1.037289045861261409e-02
6.426900000000387081e+00 1.113940000000002328e+01 7.257483085377425952e-03
6.817500000000109139e+00 1.113940000000002328e+01 1.345289547533376484e-02
7.208100000000285945e+00 1.113940000000002328e+01 3.104786666280977010e-03
7.637799999999970169e+00 1.113940000000002328e+01 1.447956381424081451e-02
8.028400000000146974e+00 1.113940000000002328e+01 7.257483085377425952e-03
8.419100000000071304e+00 1.113940000000002328e+01 8.284151424284475623e-03
8.848800000000210275e+00 1.113940000000002328e+01 9.310819763191525295e-03
9.239400000000387081e+00 1.113940000000002328e+01 1.447956381424081451e-02
-5.682499999999890861e+00 1.168620000000009895e+01 3.161430436703434495e-03
-5.252799999999751890e+00 1.168620000000009895e+01 3.157890201052030929e-03
-4.862200000000029831e+00 1.168620000000009895e+01 4.212880425170309993e-03
-4.471599999999853026e+00 1.168620000000009895e+01 2.102899976933751431e-03
-4.041899999999714055e+00 1.168620000000009895e+01 4.212880425170309993e-03
-3.651299999999991996e+00 1.168620000000009895e+01 5.239548764077361399e-03
-3.260599999999612919e+00 1.168620000000009895e+01 2.099359741282347865e-03
-2.830899999999928696e+00 1.168620000000009895e+01 5.239548764077361399e-03
-2.440299999999751890e+00 1.168620000000009895e+01 8.390358493826584330e-03
-2.049700000000029831e+00 1.168620000000009895e+01 6.301619459498447595e-03
-1.619999999999890861e+00 1.168620000000009895e+01 3.147269494097819798e-03
-1.229399999999714055e+00 1.168620000000009895e+01 3.143729258446416232e-03
-8.386999999997897248e-01 1.168620000000009895e+01 5.239548764077361399e-03
-4.090999999998530257e-01 1.168620000000009895e+01 8.390358493826584330e-03
-1.839999999992869562e-02 1.168620000000009895e+01 1.047909752815472280e-02
3.722000000002481102e-01 1.168620000000009895e+01 9.417026832733635736e-03
7.627999999999701686e-01 1.168620000000009895e+01 2.092279269979540734e-03
1.192500000000109139e+00 1.168620000000009895e+01 1.044369517164068584e-03
1.583100000000285945e+00 1.168620000000009895e+01 7.328287798405497266e-03
1.973800000000210275e+00 1.168620000000009895e+01 6.266217102984411071e-03
2.403400000000146974e+00 1.168620000000009895e+01 9.381624476219598344e-03
2.794100000000071304e+00 1.168620000000009895e+01 5.204146407563324875e-03
3.184700000000248110e+00 1.168620000000009895e+01 1.044369517164068541e-02
3.614400000000387081e+00 1.168620000000009895e+01 3.126028080189398404e-03
4.005000000000109139e+00 1.168620000000009895e+01 7.292885441891461609e-03
4.395600000000285945e+00 1.168620000000009895e+01 6.266217102984411071e-03
4.786200000000008004e+00 1.168620000000009895e+01 5.204146407563324875e-03
5.215900000000146974e+00 1.168620000000009895e+01 3.122487844537994838e-03
5.606600000000071304e+00 1.168620000000009895e+01 8.319553780798511280e-03
5.997200000000248110e+00 1.168620000000009895e+01 4.177478068656274336e-03
6.426900000000387081e+00 1.168620000000009895e+01 7.292885441891461609e-03
6.817500000000109139e+00 1.168620000000009895e+01 5.204146407563324875e-03
7.208100000000285945e+00 1.168620000000009895e+01 6.230814746470375413e-03
7.637799999999970169e+00 1.168620000000009895e+01 5.204146407563324875e-03
8.028400000000146974e+00 1.168620000000009895e+01 3.115407373235187707e-03
8.419100000000071304e+00 1.168620000000009895e+01 8.319553780798511280e-03
8.848800000000210275e+00 1.168620000000009895e+01 5.204146407563324875e-03
9.239400000000387081e+00 1.168620000000009895e+01 9.346222119705562686e-03
-5.682499999999890861e+00 1.215500000000020009e+01 5.274951120591397057e-03
-5.252799999999751890e+00 1.215500000000020009e+01 6.337021816012484120e-03
-4.862200000000029831e+00 1.215500000000020009e+01 2.113520683887962128e-03
-4.471599999999853026e+00 1.215500000000020009e+01 2.113520683887962128e-03
-4.041899999999714055e+00 1.215500000000020009e+01 1.054990224118279411e-02
-3.651299999999991996e+00 1.215500000000020009e+01 2.109980448236558562e-03
-3.260599999999612919e+00 1.215500000000020009e+01 5.274951120591397057e-03
-2.830899999999928696e+00 1.215500000000020009e+01 4.212880425170309993e-03
-2.440299999999751890e+00 1.215500000000020009e+01 6.337021816012484120e-03
-2.049700000000029831e+00 1.215500000000020009e+01 4.212880425170309993e-03
-1.619999999999890861e+00 1.215500000000020009e+01 9.487831545761707050e-03
-1.229399999999714055e+00 1.215500000000020009e+01 8.425760850340619987e-03
-8.386999999997897248e-01 1.215500000000020009e+01 6.301619459498447595e-03
-4.090999999998530257e-01 1.215500000000020009e+01 5.239548764077361399e-03
-1.839999999992869562e-02 1.215500000000020009e+01 7.363690154919534658e-03
3.722000000002481102e-01 1.215500000000020009e+01 9.452429189247671393e-03
7.627999999999701686e-01 1.215500000000020009e+01 5.239548764077361399e-03
1.192500000000109139e+00 1.215500000000020009e+01 8.390358493826584330e-03
1.583100000000285945e+00 1.215500000000020009e+01 9.452429189247671393e-03
1.973800000000210275e+00 1.215500000000020009e+01 2.095819505630944300e-03
2.403400000000146974e+00 1.215500000000020009e+01 7.328287798405497266e-03
2.794100000000071304e+00 1.215500000000020009e+01 8.390358493826584330e-03
3.184700000000248110e+00 1.215500000000020009e+01 9.417026832733635736e-03
3.614400000000387081e+00 1.215500000000020009e+01 4.177478068656274336e-03
4.005000000000109139e+00 1.215500000000020009e+01 1.044369517164068541e-02
4.395600000000285945e+00 1.215500000000020009e+01 6.266217102984411071e-03
4.786200000000008004e+00 1.215500000000020009e+01 7.328287798405497266e-03
5.215900000000146974e+00 1.215500000000020009e+01 5.204146407563324875e-03
5.606600000000071304e+00 1.215500000000020009e+01 4.177478068656274336e-03
5.997200000000248110e+00 1.215500000000020009e+01 4.177478068656274336e-03
6.426900000000387081e+00 1.215500000000020009e+01 1.249703184945478475e-02
6.817500000000109139e+00 1.215500000000020009e+01 7.292885441891461609e-03
7.208100000000285945e+00 1.215500000000020009e+01 6.266217102984411071e-03
7.637799999999970169e+00 1.215500000000020009e+01 8.319553780798511280e-03
8.028400000000146974e+00 1.215500000000020009e+01 9.381624476219598344e-03
8.419100000000071304e+00 1.215500000000020009e+01 8.319553780798511280e-03
8.848800000000210275e+00 1.215500000000020009e+01 8.319553780798511280e-03
9.239400000000387081e+00 1.215500000000020009e+01 4.177478068656274336e-03
-5.682499999999890861e+00 1.262370000000009895e+01 6.372424172526519777e-03
-5.252799999999751890e+00 1.262370000000009895e+01 3.179131614960452757e-03
-4.862200000000029831e+00 1.262370000000009895e+01 5.310353477105433581e-03
-4.471599999999853026e+00 1.262370000000009895e+01 2.117060919539366128e-03
-4.041899999999714055e+00 1.262370000000009895e+01 4.248282781684346518e-03
-3.651299999999991996e+00 1.262370000000009895e+01 4.248282781684346518e-03
-3.260599999999612919e+00 1.262370000000009895e+01 7.399092511433570316e-03
-2.830899999999928696e+00 1.262370000000009895e+01 6.337021816012484120e-03
-2.440299999999751890e+00 1.262370000000009895e+01 2.113520683887962128e-03
-2.049700000000029831e+00 1.262370000000009895e+01 5.274951120591397057e-03
-1.619999999999890861e+00 1.262370000000009895e+01 8.461163206854657379e-03
-1.229399999999714055e+00 1.262370000000009895e+01 4.212880425170309993e-03
-8.386999999997897248e-01 1.262370000000009895e+01 4.212880425170309993e-03
-4.090999999998530257e-01 1.262370000000009895e+01 2.109980448236558562e-03
-1.839999999992869562e-02 1.262370000000009895e+01 3.161430436703434495e-03
3.722000000002481102e-01 1.262370000000009895e+01 5.274951120591397057e-03
7.627999999999701686e-01 1.262370000000009895e+01 8.425760850340619987e-03
1.192500000000109139e+00 1.262370000000009895e+01 8.425760850340619987e-03
1.583100000000285945e+00 1.262370000000009895e+01 7.363690154919534658e-03
1.973800000000210275e+00 1.262370000000009895e+01 3.154349965400627363e-03
2.403400000000146974e+00 1.262370000000009895e+01 9.452429189247671393e-03
2.794100000000071304e+00 1.262370000000009895e+01 6.301619459498447595e-03
3.184700000000248110e+00 1.262370000000009895e+01 5.239548764077361399e-03
3.614400000000387081e+00 1.262370000000009895e+01 4.212880425170309993e-03
4.005000000000109139e+00 1.262370000000009895e+01 6.301619459498447595e-03
4.395600000000285945e+00 1.262370000000009895e+01 6.301619459498447595e-03
4.786200000000008004e+00 1.262370000000009895e+01 1.047909752815472150e-03
5.215900000000146974e+00 1.262370000000009895e+01 1.362990725790394660e-02
5.606600000000071304e+00 1.262370000000009895e+01 6.266217102984411071e-03
5.997200000000248110e+00 1.262370000000009895e+01 6.301619459498447595e-03
6.426900000000387081e+00 1.262370000000009895e+01 5.239548764077361399e-03
6.817500000000109139e+00 1.262370000000009895e+01 3.140189022795012667e-03
7.208100000000285945e+00 1.262370000000009895e+01 4.177478068656274336e-03
7.637799999999970169e+00 1.262370000000009895e+01 6.266217102984411071e-03
8.028400000000146974e+00 1.262370000000009895e+01 4.177478068656274336e-03
8.419100000000071304e+00 1.262370000000009895e+01 6.266217102984411071e-03
8.848800000000210275e+00 1.262370000000009895e+01 7.292885441891461609e-03
9.239400000000387081e+00 1.262370000000009895e+01 1.564784157920401028e-02
-5.682499999999890861e+00 1.317059999999992215e+01 1.062070695421086629e-03
-5.252799999999751890e+00 1.317059999999992215e+01 7.434494867947605973e-03
-4.862200000000029831e+00 1.317059999999992215e+01 3.189752321914663888e-03
-4.471599999999853026e+00 1.317059999999992215e+01 8.496565563368693036e-03
-4.041899999999714055e+00 1.317059999999992215e+01 5.310353477105433581e-03
-3.651299999999991996e+00 1.317059999999992215e+01 8.496565563368693036e-03
-3.260599999999612919e+00 1.317059999999992215e+01 6.372424172526519777e-03
-2.830899999999928696e+00 1.317059999999992215e+01 2.120601155190769693e-03
-2.440299999999751890e+00 1.317059999999992215e+01 7.434494867947605973e-03
-2.049700000000029831e+00 1.317059999999992215e+01 6.372424172526519777e-03
-1.619999999999890861e+00 1.317059999999992215e+01 6.337021816012484120e-03
-1.229399999999714055e+00 1.317059999999992215e+01 7.399092511433570316e-03
-8.386999999997897248e-01 1.317059999999992215e+01 6.337021816012484120e-03
-4.090999999998530257e-01 1.317059999999992215e+01 6.337021816012484120e-03
-1.839999999992869562e-02 1.317059999999992215e+01 4.212880425170309993e-03
3.722000000002481102e-01 1.317059999999992215e+01 3.168510908006242060e-03
7.627999999999701686e-01 1.317059999999992215e+01 3.168510908006242060e-03
1.192500000000109139e+00 1.317059999999992215e+01 6.337021816012484120e-03
1.583100000000285945e+00 1.317059999999992215e+01 9.487831545761707050e-03
1.973800000000210275e+00 1.317059999999992215e+01 6.337021816012484120e-03
2.403400000000146974e+00 1.317059999999992215e+01 5.274951120591397057e-03
2.794100000000071304e+00 1.317059999999992215e+01 5.274951120591397057e-03
3.184700000000248110e+00 1.317059999999992215e+01 6.301619459498447595e-03
3.614400000000387081e+00 1.317059999999992215e+01 7.363690154919534658e-03
4.005000000000109139e+00 1.317059999999992215e+01 3.154349965400627363e-03
4.395600000000285945e+00 1.317059999999992215e+01 9.452429189247671393e-03
4.786200000000008004e+00 1.317059999999992215e+01 2.102899976933751431e-03
5.215900000000146974e+00 1.317059999999992215e+01 5.239548764077361399e-03
5.606600000000071304e+00 1.317059999999992215e+01 1.260323891899689519e-02
5.997200000000248110e+00 1.317059999999992215e+01 8.390358493826584330e-03
6.426900000000387081e+00 1.317059999999992215e+01 7.328287798405497266e-03
6.817500000000109139e+00 1.317059999999992215e+01 5.239548764077361399e-03
7.208100000000285945e+00 1.317059999999992215e+01 8.390358493826584330e-03
7.637799999999970169e+00 1.317059999999992215e+01 3.143729258446416232e-03
8.028400000000146974e+00 1.317059999999992215e+01 8.390358493826584330e-03
8.419100000000071304e+00 1.317059999999992215e+01 4.177478068656274336e-03
8.848800000000210275e+00 1.317059999999992215e+01 1.047909752815472280e-02
9.239400000000387081e+00 1.317059999999992215e+01 6.266217102984411071e-03
-5.682499999999890861e+00 1.363940000000002328e+01 6.407826529040556301e-03
-5.252799999999751890e+00 1.363940000000002328e+01 5.345755833619469238e-03
-4.862200000000029831e+00 1.363940000000002328e+01 3.196832793217471019e-03
-4.471599999999853026e+00 1.363940000000002328e+01 5.310353477105433581e-03
-4.041899999999714055e+00 1.363940000000002328e+01 3.193292557566067454e-03
-3.651299999999991996e+00 1.363940000000002328e+01 5.310353477105433581e-03
-3.260599999999612919e+00 1.363940000000002328e+01 5.310353477105433581e-03
-2.830899999999928696e+00 1.363940000000002328e+01 5.310353477105433581e-03
-2.440299999999751890e+00 1.363940000000002328e+01 3.186212086263259888e-03
-2.049700000000029831e+00 1.363940000000002328e+01 6.372424172526519777e-03
-1.619999999999890861e+00 1.363940000000002328e+01 3.186212086263259888e-03
-1.229399999999714055e+00 1.363940000000002328e+01 6.372424172526519777e-03
-8.386999999997897248e-01 1.363940000000002328e+01 5.310353477105433581e-03
-4.090999999998530257e-01 1.363940000000002328e+01 7.434494867947605973e-03
-1.839999999992869562e-02 1.363940000000002328e+01 5.310353477105433581e-03
3.722000000002481102e-01 1.363940000000002328e+01 5.310353477105433581e-03
7.627999999999701686e-01 1.363940000000002328e+01 4.248282781684346518e-03
1.192500000000109139e+00 1.363940000000002328e+01 3.172051143657645626e-03
1.583100000000285945e+00 1.363940000000002328e+01 6.337021816012484120e-03
1.973800000000210275e+00 1.363940000000002328e+01 1.054990224118279411e-02
2.403400000000146974e+00 1.363940000000002328e+01 6.337021816012484120e-03
2.794100000000071304e+00 1.363940000000002328e+01 6.337021816012484120e-03
3.184700000000248110e+00 1.363940000000002328e+01 7.399092511433570316e-03
3.614400000000387081e+00 1.363940000000002328e+01 5.274951120591397057e-03
4.005000000000109139e+00 1.363940000000002328e+01 6.337021816012484120e-03
4.395600000000285945e+00 1.363940000000002328e+01 9.487831545761707050e-03
4.786200000000008004e+00 1.363940000000002328e+01 4.212880425170309993e-03
5.215900000000146974e+00 1.363940000000002328e+01 4.212880425170309993e-03
5.606600000000071304e+00 1.363940000000002328e+01 3.157890201052030929e-03
5.997200000000248110e+00 1.363940000000002328e+01 6.301619459498447595e-03
6.426900000000387081e+00 1.363940000000002328e+01 5.274951120591397057e-03
6.817500000000109139e+00 1.363940000000002328e+01 9.452429189247671393e-03
7.208100000000285945e+00 1.363940000000002328e+01 4.212880425170309993e-03
7.637799999999970169e+00 1.363940000000002328e+01 1.157657058008984552e-02
8.028400000000146974e+00 1.363940000000002328e+01 5.239548764077361399e-03
8.419100000000071304e+00 1.363940000000002328e+01 3.150809729749223798e-03
8.848800000000210275e+00 1.363940000000002328e+01 1.047909752815472280e-02
9.239400000000387081e+00 1.363940000000002328e+01 7.328287798405497266e-03
-5.682499999999890861e+00 1.410809999999992215e+01 6.407826529040556301e-03
-5.252799999999751890e+00 1.410809999999992215e+01 6.407826529040556301e-03
-4.862200000000029831e+00 1.410809999999992215e+01 4.283685138198383043e-03
-4.471599999999853026e+00 1.410809999999992215e+01 8.531967919882728693e-03
-4.041899999999714055e+00 1.410809999999992215e+01 1.069151166723893978e-03
-3.651299999999991996e+00 1.410809999999992215e+01 7.469897224461643365e-03
-3.260599999999612919e+00 1.410809999999992215e+01 5.345755833619469238e-03
-2.830899999999928696e+00 1.410809999999992215e+01 3.200373028868874585e-03
-2.440299999999751890e+00 1.410809999999992215e+01 7.469897224461643365e-03
-2.049700000000029831e+00 1.410809999999992215e+01 5.345755833619469238e-03
-1.619999999999890861e+00 1.410809999999992215e+01 4.248282781684346518e-03
-1.229399999999714055e+00 1.410809999999992215e+01 5.310353477105433581e-03
-8.386999999997897248e-01 1.410809999999992215e+01 6.372424172526519777e-03
-4.090999999998530257e-01 1.410809999999992215e+01 4.248282781684346518e-03
-1.839999999992869562e-02 1.410809999999992215e+01 6.372424172526519777e-03
3.722000000002481102e-01 1.410809999999992215e+01 1.062070695421086716e-02
7.627999999999701686e-01 1.410809999999992215e+01 7.434494867947605973e-03
1.192500000000109139e+00 1.410809999999992215e+01 5.310353477105433581e-03
1.583100000000285945e+00 1.410809999999992215e+01 5.310353477105433581e-03
1.973800000000210275e+00 1.410809999999992215e+01 1.270944598853900390e-02
2.403400000000146974e+00 1.410809999999992215e+01 7.434494867947605973e-03
2.794100000000071304e+00 1.410809999999992215e+01 8.461163206854657379e-03
3.184700000000248110e+00 1.410809999999992215e+01 6.337021816012484120e-03
3.614400000000387081e+00 1.410809999999992215e+01 3.175591379309049191e-03
4.005000000000109139e+00 1.410809999999992215e+01 1.058530459769683064e-03
4.395600000000285945e+00 1.410809999999992215e+01 8.461163206854657379e-03
4.786200000000008004e+00 1.410809999999992215e+01 5.274951120591397057e-03
5.215900000000146974e+00 1.410809999999992215e+01 6.337021816012484120e-03
5.606600000000071304e+00 1.410809999999992215e+01 1.054990224118279281e-03
5.997200000000248110e+00 1.410809999999992215e+01 6.337021816012484120e-03
6.426900000000387081e+00 1.410809999999992215e+01 8.461163206854657379e-03
6.817500000000109139e+00 1.410809999999992215e+01 9.487831545761707050e-03
7.208100000000285945e+00 1.410809999999992215e+01 1.054990224118279281e-03
7.637799999999970169e+00 1.410809999999992215e+01 3.161430436703434495e-03
8.028400000000146974e+00 1.410809999999992215e+01 6.337021816012484120e-03
8.419100000000071304e+00 1.410809999999992215e+01 5.274951120591397057e-03
8.848800000000210275e+00 1.410809999999992215e+01 8.425760850340619987e-03
9.239400000000387081e+00 1.410809999999992215e+01 5.274951120591397057e-03
