# Supplementary material for: Resonant inelastic X-ray scattering tools to count 5 f electrons of actinides and probe bond covalency
Source: Nat Commun. 2025 Feb 10;16:1221. doi: 10.1038/s41467-024-54574-7 (PMC11811144; doi:10.1038/s41467-024-54574-7)
Supplement: Supplementary file 3 — Source Data [file 41467_2024_54574_MOESM3_ESM.zip › Data_figures/Data_SI_figures/FigSI7/SI7_Satellite1_diagonal_Am$^{/mathrm{III}}$VO$_3$ $/mathrm{(5f^6)}$.txt]

# Relative Excitation Energy to Wl | Sat diag Intensity (x20) | Sat diag Intensity (fit) (x20) | 
-6.236800000000130240e+00 -6.385917592258634479e-02 5.951686924336793694e-02
-5.924300000000130240e+00 -4.243006098680101590e-01 6.576123826626431579e-02
-5.650900000000092405e+00 -2.742601804810643751e-01 7.204534156879603690e-02
-5.338400000000092405e+00 -1.210002667389270710e-02 8.036361074154139972e-02
-5.025900000000092405e+00 1.020610597313770102e-01 9.015996006773190075e-02
-4.752399999999852298e+00 7.760257017597409213e-03 1.002249108246789505e-01
-4.439899999999852298e+00 2.073032448386477600e-01 1.138398619111416765e-01
-4.127399999999852298e+00 -2.982252078755616154e-01 1.302823072777015978e-01
-3.853999999999814463e+00 1.098315243564837174e-01 1.475980996264337763e-01
-3.541499999999814463e+00 -8.304585898935125388e-02 1.716663722725194630e-01
-3.268099999999776628e+00 -7.536474048919195555e-03 1.974865476020985777e-01
-2.955599999999776628e+00 -6.203501682132370187e-02 2.340571152805381028e-01
-2.643099999999776628e+00 4.676789948641123518e-01 2.804304143566615504e-01
-2.369599999999991269e+00 1.766760169336989428e-01 3.314466636429754254e-01
-2.057099999999991269e+00 5.428300619102992552e-01 4.049702773027708536e-01
-1.744599999999991269e+00 5.702608739209642508e-01 4.984504311552153677e-01
-1.471199999999953434e+00 4.458797288722098906e-01 5.986249924390405486e-01
-1.197799999999915599e+00 1.116696829909318067e+00 7.145039252877234404e-01
-8.852000000001680746e-01 6.533454502759477034e-01 8.552798280866547032e-01
-5.727999999999155989e-01 7.607157281677268124e-01 9.769212179819771746e-01
-2.602999999999155989e-01 1.135722320701642918e+00 1.038809895715194553e+00
1.320000000032450771e-02 1.124804644546131049e+00 1.021723926313748532e+00
3.257000000003245077e-01 9.598852984687399337e-01 9.289287924401880003e-01
5.991000000003623427e-01 7.791920800955240978e-01 8.120308285051416330e-01
9.116000000003623427e-01 5.819458686171375961e-01 6.720525752368545769e-01
1.224100000000362343e+00 4.704057465007147609e-01 5.467057606558440863e-01
1.497599999999692955e+00 6.215418545095944269e-01 4.551266449135051850e-01
1.810099999999692955e+00 3.039776423652470472e-01 3.707680455436258571e-01
2.083499999999730790e+00 3.765012015314090355e-01 3.121193948040804633e-01
2.395999999999730790e+00 1.805829323976466116e-01 2.588967773872284939e-01
2.708499999999730790e+00 2.142966586721256061e-01 2.171154483980181349e-01
2.981899999999768625e+00 2.328518874584558918e-01 1.877730530971961631e-01
3.294399999999768625e+00 1.595668080675155809e-01 1.605753289243722903e-01
3.606899999999768625e+00 0.000000000000000000e+00 1.386136663513052869e-01
3.880400000000008731e+00 0.000000000000000000e+00 1.227397885825309148e-01
4.192900000000008731e+00 0.000000000000000000e+00 1.076106424821939023e-01
4.466300000000046566e+00 0.000000000000000000e+00 9.648485453189457883e-02
4.778800000000046566e+00 0.000000000000000000e+00 8.570087333248853356e-02
5.091300000000046566e+00 0.000000000000000000e+00 7.658536918826862328e-02
5.364700000000084401e+00 0.000000000000000000e+00 6.972616126426310623e-02
5.677200000000084401e+00 0.000000000000000000e+00 6.293512304500670229e-02
