# Supplementary material for: Resonant inelastic X-ray scattering tools to count 5 f electrons of actinides and probe bond covalency
Source: Nat Commun. 2025 Feb 10;16:1221. doi: 10.1038/s41467-024-54574-7 (PMC11811144; doi:10.1038/s41467-024-54574-7)
Supplement: Supplementary file 3 — Source Data [file 41467_2024_54574_MOESM3_ESM.zip › Data_figures/Data_SI_figures/FigSI7/SI7_Satellite1_diagonal_Am$^{/mathrm{IV}}$O$_2$ $/mathrm{(5f^5)}$.txt]

# Relative Excitation Energy to Wl | Sat diag Intensity (x20) | Sat diag Intensity (fit) (x20) | 
-4.736800000000130240e+00 -1.963460746462379614e-01 4.425598623140193366e-01
-4.424300000000130240e+00 1.586117321785116552e-01 4.821349961734004430e-01
-4.150900000000092405e+00 4.041129755619365382e-01 5.205285610577419231e-01
-3.838400000000092405e+00 -3.286097182976491921e-02 5.691932465448164002e-01
-3.525900000000092405e+00 5.466481265834267911e-02 6.234647193037431423e-01
-3.252399999999852298e+00 5.582467207411476728e-01 6.759580845828591089e-01
-2.939899999999852298e+00 6.626935347140332500e-01 7.420189080410434235e-01
-2.627399999999852298e+00 7.008872536293333511e-01 8.148056911985717132e-01
-2.353999999999814463e+00 7.716492215394911147e-01 8.839821041685458347e-01
-2.041499999999814463e+00 6.453450023852024264e-01 9.689186707125987397e-01
-1.768099999999776628e+00 8.927563493314850662e-01 1.047555814106357230e+00
-1.455599999999776628e+00 1.278680607180532336e+00 1.140694840297989066e+00
-1.143099999999776628e+00 1.504683355572702608e+00 1.234517206107186960e+00
-8.695999999999912689e-01 1.332675697325466979e+00 1.314041486794454983e+00
-5.570999999999912689e-01 1.692504377534867377e+00 1.397407164501192733e+00
-2.445999999999912689e-01 1.626629179799393032e+00 1.467286534558827737e+00
2.880000000004656613e-02 1.628852898716307340e+00 1.512866812266638661e+00
3.413000000000465661e-01 1.489139706651265715e+00 1.542882138765421018e+00
6.147999999998319254e-01 1.386437402105010097e+00 1.547576416170993507e+00
9.272000000000844011e-01 1.327729914746644591e+00 1.527805591001807128e+00
1.239700000000084401e+00 1.211959035530321582e+00 1.483205667077926337e+00
1.513200000000324508e+00 1.561306989678272972e+00 1.427085030094503937e+00
1.825700000000324508e+00 1.348507906986064819e+00 1.348369743762962703e+00
2.099100000000362343e+00 1.288852016715693605e+00 1.271118769921334435e+00
2.411600000000362343e+00 9.238253257574688959e-01 1.178081619308386951e+00
2.724100000000362343e+00 1.251390962135787932e+00 1.084262681782337090e+00
2.997599999999692955e+00 1.164891333787366090e+00 1.004161472011515510e+00
3.310099999999692955e+00 1.004181750606496726e+00 9.169858776691622859e-01
3.583499999999730790e+00 1.078026986875683768e+00 8.455654102883822798e-01
3.895999999999730790e+00 3.784684920900382998e-01 7.700980117313716011e-01
4.208499999999730790e+00 9.572290870424480236e-01 7.013850210548421282e-01
4.481899999999768625e+00 6.004644752148553533e-01 6.466920433401199819e-01
4.794399999999768625e+00 6.715120072606552970e-01 5.900514978637491081e-01
5.106899999999768625e+00 9.333964115982809062e-01 5.392223263063530281e-01
5.380400000000008731e+00 3.031464569985212743e-01 4.990944665833436100e-01
5.692900000000008731e+00 4.260363669579653179e-01 4.577477227532502080e-01
5.966300000000046566e+00 0.000000000000000000e+00 4.251286473068685567e-01
6.278800000000046566e+00 0.000000000000000000e+00 3.914765025597191084e-01
6.591300000000046566e+00 0.000000000000000000e+00 3.612777666287778078e-01
6.864700000000084401e+00 0.000000000000000000e+00 3.373770902957667905e-01
7.177200000000084401e+00 0.000000000000000000e+00 3.126186157026180079e-01
