# Supplementary material for: Resonant inelastic X-ray scattering tools to count 5 f electrons of actinides and probe bond covalency
Source: Nat Commun. 2025 Feb 10;16:1221. doi: 10.1038/s41467-024-54574-7 (PMC11811144; doi:10.1038/s41467-024-54574-7)
Supplement: Supplementary file 3 — Source Data [file 41467_2024_54574_MOESM3_ESM.zip › Data_figures/Data_SI_figures/FigSI7/SI7_Satellite1_diagonal_Na$_2$Np$^/mathrm{VI}_2$O$_7$ $/mathrm{(5f^1)}$.txt]

# Relative Excitation Energy to Wl | Sat diag Intensity (x20) | Sat diag Intensity (fit) (x20) | 
-5.160600000000158616e+00 8.668003677326246992e-02 1.098195897294561990e-01
-5.043400000000019645e+00 1.610626244529025641e-01 1.130936998258162962e-01
-4.926199999999880674e+00 1.063676238723164219e-01 1.164890763741021490e-01
-4.809099999999943975e+00 1.219826566212069419e-01 1.200067149866882593e-01
-4.691900000000259752e+00 8.871739490183255805e-02 1.236566383589096513e-01
-4.574700000000120781e+00 1.209162021148466742e-01 1.274398416489678498e-01
-4.457499999999981810e+00 1.745166247756123334e-01 1.313601551320824345e-01
-4.379400000000259752e+00 1.085011385758473668e-01 1.340505269417912315e-01
-4.262200000000120781e+00 1.495947826707092754e-01 1.382073569663429813e-01
-4.144999999999981810e+00 1.558845699843015020e-01 1.425105499848441093e-01
-4.027800000000297587e+00 1.441992930827983854e-01 1.469630329027737936e-01
-3.910600000000158616e+00 1.443285341405703692e-01 1.515673156591244297e-01
-3.793400000000019645e+00 1.557461509651812126e-01 1.563253988358619395e-01
-3.676199999999880674e+00 1.340417410932092379e-01 1.612386697829296112e-01
-3.598100000000158616e+00 1.906567362728124326e-01 1.645993088663278148e-01
-3.480900000000019645e+00 2.000371283226563546e-01 1.697722264480446552e-01
-3.363800000000082946e+00 1.585014645418267309e-01 1.750955001883207074e-01
-3.246599999999943975e+00 1.475211562594331005e-01 1.805762744827880684e-01
-3.129400000000259752e+00 1.360537862636939654e-01 1.862068584797484938e-01
-3.012200000000120781e+00 2.270760597536444214e-01 1.919826050483620372e-01
-2.894999999999981810e+00 2.173427054557930393e-01 1.978972469450697436e-01
-2.777800000000297587e+00 2.254493221584389362e-01 2.039427051608210251e-01
-2.699700000000120781e+00 2.157860173447674890e-01 2.080390343752448468e-01
-2.582499999999981810e+00 1.976895465085872217e-01 2.142789928218485351e-01
-2.465300000000297587e+00 2.607460004532168862e-01 2.206178775192462194e-01
-2.348100000000158616e+00 2.149293085706784345e-01 2.270393002077616684e-01
-2.230900000000019645e+00 2.404600842026108909e-01 2.335241840597991614e-01
-2.152800000000297587e+00 2.197967800079831946e-01 2.378701390130336935e-01
-2.035600000000158616e+00 2.031562833928013401e-01 2.444106508049964099e-01
-1.918400000000019645e+00 2.210182216191479698e-01 2.509496362546722037e-01
-1.801300000000082946e+00 3.289290277048236844e-01 2.574517002258165377e-01
-1.684099999999943975e+00 2.850942428471333612e-01 2.638951318759770737e-01
-1.566900000000259752e+00 2.700978486895845299e-01 2.702386647100661898e-01
-1.449700000000120781e+00 1.684990571829860784e-01 2.764439510614140616e-01
-1.371599999999943975e+00 3.115806495136624332e-01 2.804822890454017337e-01
-1.254400000000259752e+00 2.495233033585879390e-01 2.863658206261250339e-01
-1.137200000000120781e+00 3.053151797558880665e-01 2.919985462457101444e-01
-1.019999999999981810e+00 2.688887688577615287e-01 2.973358098176347997e-01
-9.028000000002975867e-01 3.268837878258837870e-01 3.023326323973505869e-01
-7.856000000001586159e-01 2.465398355154931331e-01 3.069444946735527813e-01
-6.684000000000196451e-01 2.896481141670714798e-01 3.111281923244179071e-01
-5.511999999998806743e-01 3.526370793467439313e-01 3.148427398646443942e-01
-4.731000000001586159e-01 3.409092477868200244e-01 3.170387327493616181e-01
-3.559000000000196451e-01 4.016947482187894214e-01 3.198893823697173122e-01
-2.386999999998806743e-01 3.153027624501065218e-01 3.221793877963118891e-01
-1.215999999999439751e-01 3.250820036886591380e-01 3.238823442369331840e-01
-4.400000000259751687e-03 3.839559878345488730e-01 3.249820596962892383e-01
1.127999999998792191e-01 3.493191535996285069e-01 3.254643328305609762e-01
1.909000000000560249e-01 3.029805035527686208e-01 3.254398756311290275e-01
3.080999999997402483e-01 2.952369570612438654e-01 3.248845113436369947e-01
4.252999999998792191e-01 3.141793522361105429e-01 3.237128181186250675e-01
5.425000000000181899e-01 3.209458576057848678e-01 3.219380912618216017e-01
6.596999999997024133e-01 2.577158495417610218e-01 3.195801954526983901e-01
7.768999999998413841e-01 3.164857596020895780e-01 3.166650172087112081e-01
8.940999999999803549e-01 3.310371433088975524e-01 3.132237713043187211e-01
1.011199999999917054e+00 3.209424655556946671e-01 3.092957475462504990e-01
1.089399999999841384e+00 3.190266227921633169e-01 3.064193293871590451e-01
1.206599999999980355e+00 3.183855073633457544e-01 3.017595412351473105e-01
1.323800000000119326e+00 2.722295708163014472e-01 2.967200188026054564e-01
1.440900000000056025e+00 2.487076562749882258e-01 2.913500952871425631e-01
1.558099999999740248e+00 2.834463431497504793e-01 2.856855471997827300e-01
1.675299999999879219e+00 2.531314756256606291e-01 2.797753944120983105e-01
1.753400000000056025e+00 2.806144261605071355e-01 2.757221280307732836e-01
1.870599999999740248e+00 3.144057180809372021e-01 2.694985005189376448e-01
1.987799999999879219e+00 2.812828103443976158e-01 2.631412683843071254e-01
2.105000000000018190e+00 3.142657084731175776e-01 2.566884810701559050e-01
2.222199999999702413e+00 2.212548199763337275e-01 2.501755071951908826e-01
2.339399999999841384e+00 2.173990215725196684e-01 2.436348391327519958e-01
2.456599999999980355e+00 1.832439935051698443e-01 2.370959852002186563e-01
2.573699999999917054e+00 2.438759866476797877e-01 2.305909743112707633e-01
2.651899999999841384e+00 2.880380638677091931e-01 2.262743641554168517e-01
2.769099999999980355e+00 1.801488302947221176e-01 2.198617830030795972e-01
2.886300000000119326e+00 2.238473010687801190e-01 2.135338199431489337e-01
3.003400000000056025e+00 2.150709986233835247e-01 2.073118217535256935e-01
3.120599999999740248e+00 2.399067812884157491e-01 2.011987351675420532e-01
3.237799999999879219e+00 1.786585206148824101e-01 1.952111914466368170e-01
3.315900000000056025e+00 1.999270981260259372e-01 1.912955025974717171e-01
3.433099999999740248e+00 1.897464769410949770e-01 1.855365480364369601e-01
3.550299999999879219e+00 1.747702247243009821e-01 1.799233834519295416e-01
3.667500000000018190e+00 1.608514874594970112e-01 1.744604775700641375e-01
3.784699999999702413e+00 1.717215336303705153e-01 1.691508838438467721e-01
3.901899999999841384e+00 2.183369404894268673e-01 1.639964129352725342e-01
4.019099999999980355e+00 1.529855216437386312e-01 1.589977935295144307e-01
4.097199999999702413e+00 2.132349841385575706e-01 1.557532678436492901e-01
4.214399999999841384e+00 1.906732335999695993e-01 1.510135022820339734e-01
4.331599999999980355e+00 1.464053288484468418e-01 1.464273298896404119e-01
4.448699999999917054e+00 1.449307043210436852e-01 1.419964044406566983e-01
4.565900000000056025e+00 1.499245827157517641e-01 1.377105962001933803e-01
4.683099999999740248e+00 1.341494000098041595e-01 1.335707829540743741e-01
4.800299999999879219e+00 1.218222601469538535e-01 1.295736679076563147e-01
4.878400000000056025e+00 1.485046010123645122e-01 1.269875462905543650e-01
4.995599999999740248e+00 9.343467977303711314e-02 1.232202303704101887e-01
5.112799999999879219e+00 1.725750684891457776e-01 1.195857351503082505e-01
5.230000000000018190e+00 1.444406804872001016e-01 1.160801049425677772e-01
5.347199999999702413e+00 1.228960226897418545e-01 1.126993160395820537e-01
5.464399999999841384e+00 1.562503423961342786e-01 1.094393120429260763e-01
5.581599999999980355e+00 1.266710434862260148e-01 1.062960337429269542e-01
5.698800000000119326e+00 1.163359355113285087e-01 1.032654441849377158e-01
5.776899999999841384e+00 1.317703316466155017e-01 1.013065073542743499e-01
5.894099999999980355e+00 9.583794513834445472e-02 9.845485663885236716e-02
6.011199999999917054e+00 5.243753015542432228e-02 9.570768977391357069e-02
6.128400000000056025e+00 0.000000000000000000e+00 9.305651365025466304e-02
