# Supplementary material for: Resonant inelastic X-ray scattering tools to count 5 f electrons of actinides and probe bond covalency
Source: Nat Commun. 2025 Feb 10;16:1221. doi: 10.1038/s41467-024-54574-7 (PMC11811144; doi:10.1038/s41467-024-54574-7)
Supplement: Supplementary file 3 — Source Data [file 41467_2024_54574_MOESM3_ESM.zip › Data_figures/Data_SI_figures/FigSI7/SI7_Satellite1_diagonal_Np$^{/mathrm{IV}}$O$_2$ $/mathrm{(5f^3)}$.txt]

# Relative Excitation Energy to Wl | Sat diag Intensity (x20) | Sat diag Intensity (fit) (x20) | 
-6.784400000000005093e+00 4.697123465044514279e-02 9.175659608759229036e-02
-6.667199999999866122e+00 1.689927480037910212e-01 9.448659305799751718e-02
-6.510900000000219734e+00 7.605275211359953380e-02 9.831077806363554272e-02
-6.354699999999866122e+00 1.611772652944176987e-01 1.023560025060511608e-01
-6.198400000000219734e+00 1.414868676429239802e-01 1.066440129107815715e-01
-6.042199999999866122e+00 7.604631976398239235e-02 1.111872918312229730e-01
-5.925000000000181899e+00 2.212227387483358121e-01 1.147772557102984675e-01
-5.768800000000283035e+00 9.792661106711963992e-02 1.198199449261850430e-01
-5.612500000000181899e+00 1.138759339391414577e-01 1.251818627695160946e-01
-5.456300000000283035e+00 2.512319011430799165e-01 1.308806271075546312e-01
-5.300000000000181899e+00 1.934420275355671903e-01 1.369501301683000438e-01
-5.143700000000080763e+00 1.428149686382722550e-01 1.434157051425435370e-01
-4.987500000000181899e+00 1.193621113965011166e-01 1.503040951835043493e-01
-4.831300000000283035e+00 3.396023078858599886e-01 1.576531296668287896e-01
-4.714100000000144064e+00 2.363443672202489576e-01 1.634916444792936518e-01
-4.557800000000042928e+00 2.265493295025439446e-01 1.717421479753593883e-01
-4.401600000000144064e+00 2.188165974526429525e-01 1.805557847040098751e-01
-4.245300000000042928e+00 1.696148785558315719e-01 1.899886390191856123e-01
-4.089100000000144064e+00 2.198560612699708428e-01 2.000764810302749219e-01
-3.932800000000042928e+00 2.855887122066368411e-01 2.108831319047763664e-01
-3.815599999999903957e+00 2.351356751850673943e-01 2.194861141543452410e-01
-3.659400000000005093e+00 2.233055022210072849e-01 2.316625041685788366e-01
-3.503099999999903957e+00 2.464358237120070072e-01 2.447125855656984150e-01
-3.346900000000005093e+00 2.993640534206730708e-01 2.586788004975334454e-01
-3.190599999999903957e+00 2.780408500309232700e-01 2.736385103012027309e-01
-3.034400000000005093e+00 4.438330614478759317e-01 2.896307576458340693e-01
-2.917199999999866122e+00 2.797982292277518268e-01 3.023473569684770323e-01
-2.760900000000219734e+00 3.241485704073771013e-01 3.203033534267919480e-01
-2.604699999999866122e+00 3.136881085832122218e-01 3.394240348536746721e-01
-2.448400000000219734e+00 4.632469324850716497e-01 3.597627327787769058e-01
-2.292199999999866122e+00 3.156256670490735772e-01 3.813037934601318235e-01
-2.135900000000219734e+00 3.241991963185064662e-01 4.040601012257781233e-01
-1.979699999999866122e+00 4.932884739148851727e-01 4.279549679477073765e-01
-1.862500000000181899e+00 4.390613871764898479e-01 4.465887547470885899e-01
-1.706200000000080763e+00 3.840218467005387937e-01 4.722721760392418200e-01
-1.550000000000181899e+00 4.581810915069622347e-01 4.987159231711523200e-01
-1.393800000000283035e+00 5.880056486768917567e-01 5.256808170906589472e-01
-1.237500000000181899e+00 5.449134169059517419e-01 5.528518861271191076e-01
-1.081300000000283035e+00 4.884936404038722757e-01 5.797799566066057508e-01
-9.250000000001818989e-01 6.286559904603403748e-01 6.060032593477109319e-01
-8.078000000000429281e-01 6.043936531295565073e-01 6.248522881264676476e-01
-6.516000000001440640e-01 5.239083290656997294e-01 6.483910500881313599e-01
-4.953000000000429281e-01 7.266913968411176095e-01 6.695363214441448774e-01
-3.391000000001440640e-01 8.961615196322993970e-01 6.876084945071135879e-01
-1.828000000000429281e-01 7.158199685288371139e-01 7.020184997204683697e-01
-2.660000000014406396e-02 8.201194515701537568e-01 7.122238464808818836e-01
1.296999999999570719e-01 7.035518456829388256e-01 7.178456968735816845e-01
2.469000000000960426e-01 7.547896474002813161e-01 7.189077157696452947e-01
4.030999999999949068e-01 6.896083634735210577e-01 7.160761332049262462e-01
5.594000000000960426e-01 7.720476682946737501e-01 7.085005151956923486e-01
7.155999999999949068e-01 6.026648907600136162e-01 6.964874321145700931e-01
8.719000000000960426e-01 6.660829387086011355e-01 6.804738197521487120e-01
9.890999999997802661e-01 7.158846337974216212e-01 6.661838002495027444e-01
1.184400000000096043e+00 5.905504946804511768e-01 6.388155264190941152e-01
1.301599999999780266e+00 5.830329428577150086e-01 6.207096482702398887e-01
1.457800000000133878e+00 4.349514965377868636e-01 5.951817083699795230e-01
1.614099999999780266e+00 4.615752993931014903e-01 5.685916519634561794e-01
1.770300000000133878e+00 5.094748583896533400e-01 5.415136744383099998e-01
1.926599999999780266e+00 4.999528272987436850e-01 5.143758198223319367e-01
2.082800000000133878e+00 4.705360346413262063e-01 4.875927337957411400e-01
2.199999999999818101e+00 4.913237980564088558e-01 4.679014498194762894e-01
2.356199999999716965e+00 3.667360110873274515e-01 4.423845867347464544e-01
2.512499999999818101e+00 5.048102129059024445e-01 4.178404538756339548e-01
2.668799999999919237e+00 5.766949297406704922e-01 3.944041219084493677e-01
2.824999999999818101e+00 5.949546482748276910e-01 3.721603249816438641e-01
2.942199999999957072e+00 3.088638930643486935e-01 3.562642646667796842e-01
3.137499999999818101e+00 3.020434526534028219e-01 3.312936445658980489e-01
3.254699999999957072e+00 3.193162593058177512e-01 3.172085173334086572e-01
3.410899999999855936e+00 3.469553316140333576e-01 2.994572890514072272e-01
3.567199999999957072e+00 2.907619517061151848e-01 2.828217461332384053e-01
3.723399999999855936e+00 1.939517347127647784e-01 2.672714846242823516e-01
3.879699999999957072e+00 2.205040653541686935e-01 2.527300049422245287e-01
4.035899999999855936e+00 2.729397942989862380e-01 2.391569914028187915e-01
4.153099999999994907e+00 2.667980543347013289e-01 2.295667113879192034e-01
4.309400000000096043e+00 3.072011029603348153e-01 2.175219136796553154e-01
4.465599999999994907e+00 2.269572585788696972e-01 2.062829074249379613e-01
4.621900000000096043e+00 1.939532677735077981e-01 1.957800303754468341e-01
4.778099999999994907e+00 2.509921537203259057e-01 1.859741723304680627e-01
4.934400000000096043e+00 4.680848221579818336e-02 1.768031217359476437e-01
5.051599999999780266e+00 0.000000000000000000e+00 1.703188746244975460e-01
5.207800000000133878e+00 0.000000000000000000e+00 1.621647374908515571e-01
5.364099999999780266e+00 0.000000000000000000e+00 1.545257182349254743e-01
5.520300000000133878e+00 0.000000000000000000e+00 1.473733441111623743e-01
5.676599999999780266e+00 0.000000000000000000e+00 1.406630072517630059e-01
5.832800000000133878e+00 0.000000000000000000e+00 1.343705540538724097e-01
5.989099999999780266e+00 0.000000000000000000e+00 1.284576807360960082e-01
6.106299999999919237e+00 0.000000000000000000e+00 1.242588572788304313e-01
6.262499999999818101e+00 0.000000000000000000e+00 1.189549415356059014e-01
6.418699999999716965e+00 0.000000000000000000e+00 1.139628177198932640e-01
6.574999999999818101e+00 0.000000000000000000e+00 1.092573414179042190e-01
6.731199999999716965e+00 0.000000000000000000e+00 1.048240609220938979e-01
6.887499999999818101e+00 0.000000000000000000e+00 1.006384314965462212e-01
7.004699999999957072e+00 0.000000000000000000e+00 9.765375924835779931e-02
7.160899999999855936e+00 0.000000000000000000e+00 9.386794498903722195e-02
7.317199999999957072e+00 0.000000000000000000e+00 9.028563319737691051e-02
7.473399999999855936e+00 0.000000000000000000e+00 8.689753554361091814e-02
7.629699999999957072e+00 0.000000000000000000e+00 8.368650667415825084e-02
7.785899999999855936e+00 0.000000000000000000e+00 8.064484491308331060e-02
7.942199999999957072e+00 0.000000000000000000e+00 7.775773906780793221e-02
8.098399999999855936e+00 0.000000000000000000e+00 7.501880370877200832e-02
8.215599999999994907e+00 0.000000000000000000e+00 7.305414147446487316e-02
8.371900000000096043e+00 0.000000000000000000e+00 7.054766581297758354e-02
8.528099999999994907e+00 0.000000000000000000e+00 6.816511849730855221e-02
8.684400000000096043e+00 0.000000000000000000e+00 6.589589769251204265e-02
8.840599999999994907e+00 0.000000000000000000e+00 6.373591101672737569e-02
8.996900000000096043e+00 0.000000000000000000e+00 6.167589511602788316e-02
9.114099999999780266e+00 0.000000000000000000e+00 6.019408093788038844e-02
9.270300000000133878e+00 0.000000000000000000e+00 5.829839472194267569e-02
9.426599999999780266e+00 0.000000000000000000e+00 5.648726041151769933e-02
9.582800000000133878e+00 0.000000000000000000e+00 5.475805720832231660e-02
9.739099999999780266e+00 0.000000000000000000e+00 5.310396792285577983e-02
9.895300000000133878e+00 0.000000000000000000e+00 5.152282254992839733e-02
1.001249999999981810e+01 0.000000000000000000e+00 5.038122959332329981e-02
1.016869999999971697e+01 0.000000000000000000e+00 4.891640774267567993e-02
1.032499999999981810e+01 0.000000000000000000e+00 4.751220564748047381e-02
1.048129999999991924e+01 0.000000000000000000e+00 4.616626292050228508e-02
1.063749999999981810e+01 0.000000000000000000e+00 4.487628456144120148e-02
1.079369999999971697e+01 0.000000000000000000e+00 4.363849163549766985e-02
1.094999999999981810e+01 0.000000000000000000e+00 4.244942281933616890e-02
1.106719999999995707e+01 0.000000000000000000e+00 4.158876775756067262e-02
1.122339999999985594e+01 0.000000000000000000e+00 4.048102855513421861e-02
1.137969999999995707e+01 0.000000000000000000e+00 3.941546119653878411e-02
1.153589999999985594e+01 0.000000000000000000e+00 3.839129028201526683e-02
1.169219999999995707e+01 0.000000000000000000e+00 3.740519289323762653e-02
1.184839999999985594e+01 0.000000000000000000e+00 3.645654101323968915e-02
1.196559999999999491e+01 0.000000000000000000e+00 3.576784093926749925e-02
1.212190000000009604e+01 0.000000000000000000e+00 3.487883206769276656e-02
1.227809999999999491e+01 0.000000000000000000e+00 3.402256226395696664e-02
1.243440000000009604e+01 0.000000000000000000e+00 3.319642521500412724e-02
1.259059999999999491e+01 0.000000000000000000e+00 3.240005526591471785e-02
1.274690000000009604e+01 0.000000000000000000e+00 3.163108900525754552e-02
1.290309999999999491e+01 0.000000000000000000e+00 3.088924273254533420e-02
1.302030000000013388e+01 0.000000000000000000e+00 3.034937699803395492e-02
1.317659999999978027e+01 0.000000000000000000e+00 2.965084208844617070e-02
1.333280000000013388e+01 0.000000000000000000e+00 2.897624340529309991e-02
1.348909999999978027e+01 0.000000000000000000e+00 2.832368903434891866e-02
1.364530000000013388e+01 0.000000000000000000e+00 2.769304144330603581e-02
1.380159999999978027e+01 0.000000000000000000e+00 2.708257115397337544e-02
1.395780000000013388e+01 0.000000000000000000e+00 2.649218627601824042e-02
1.407499999999981810e+01 0.000000000000000000e+00 2.606163728756837050e-02
1.423119999999971697e+01 0.000000000000000000e+00 2.550374747802220884e-02
1.438749999999981810e+01 0.000000000000000000e+00 2.496303055478899316e-02
1.454369999999971697e+01 0.000000000000000000e+00 2.443946134747754240e-02
1.469999999999981810e+01 0.000000000000000000e+00 2.393168769262063109e-02
1.485629999999991924e+01 0.000000000000000000e+00 2.343940175403991244e-02
1.497339999999985594e+01 0.000000000000000000e+00 2.308035801434646372e-02
1.512969999999995707e+01 0.000000000000000000e+00 2.261369899203405365e-02
1.528589999999985594e+01 0.000000000000000000e+00 2.216118938604667160e-02
1.544219999999995707e+01 0.000000000000000000e+00 2.172171206617366790e-02
1.559839999999985594e+01 0.000000000000000000e+00 2.129531763136163075e-02
1.575469999999995707e+01 0.000000000000000000e+00 2.088097205059032124e-02
1.591089999999985594e+01 0.000000000000000000e+00 2.047874062455021932e-02
1.602809999999999491e+01 0.000000000000000000e+00 2.018444888645225255e-02
1.618440000000009604e+01 0.000000000000000000e+00 1.980165449502403752e-02
