# Supplementary material for: Resonant inelastic X-ray scattering tools to count 5 f electrons of actinides and probe bond covalency
Source: Nat Commun. 2025 Feb 10;16:1221. doi: 10.1038/s41467-024-54574-7 (PMC11811144; doi:10.1038/s41467-024-54574-7)
Supplement: Supplementary file 3 — Source Data [file 41467_2024_54574_MOESM3_ESM.zip › Data_figures/Data_SI_figures/FigSI7/SI7_Satellite1_diagonal_Pu$^{/mathrm{III}}_{(aq.)}$ $/mathrm{(5f^5)}$.txt]

# Relative Excitation Energy to Wl | Sat diag Intensity (x20) | Sat diag Intensity (fit) (x20) | 
-4.759999999999763531e+00 2.510709228964219664e-01 3.360676586273259603e-01
-4.681900000000041473e+00 1.792284270864828999e-01 3.440771397928354958e-01
-4.564699999999902502e+00 2.821443279013262639e-01 3.565682722081576772e-01
-4.447499999999763531e+00 2.912594088546619497e-01 3.696507395809309759e-01
-4.369400000000041473e+00 3.413276565448443156e-01 3.787112777524093143e-01
-4.252199999999902502e+00 3.582713461137962407e-01 3.928439863001992327e-01
-4.174099999999725696e+00 3.295232241033000387e-01 4.026320473849114290e-01
-4.056900000000041473e+00 3.096281131307231926e-01 4.178986772961748586e-01
-3.939699999999902502e+00 4.191340686166533658e-01 4.338866950698847536e-01
-3.861599999999725696e+00 3.546745589419819100e-01 4.449565284534199305e-01
-3.744400000000041473e+00 3.177362566394250631e-01 4.622147146356874736e-01
-3.666200000000117143e+00 3.468576835737083308e-01 4.741743777557647643e-01
-3.549099999999725696e+00 4.600847928607413317e-01 4.927697225818132298e-01
-3.470899999999801366e+00 4.602701935351617424e-01 5.056580615121119004e-01
-3.353799999999864667e+00 3.740603657973540774e-01 5.256806795497637186e-01
-3.275599999999940337e+00 4.809739959222056882e-01 5.395447244020415978e-01
-3.158399999999801366e+00 5.520644940764665165e-01 5.610767859496936794e-01
-3.080300000000079308e+00 5.321842773104384916e-01 5.759342805085011507e-01
-2.963099999999940337e+00 4.125168417020546041e-01 5.990020084202776207e-01
-2.845899999999801366e+00 5.993381216642337250e-01 6.230005258219101227e-01
-2.767800000000079308e+00 6.109072067507860249e-01 6.395084503619181682e-01
-2.650599999999940337e+00 6.240426946329433733e-01 6.650465762360570077e-01
-2.572499999999763531e+00 7.874294145492093389e-01 6.825660050257821299e-01
-2.455300000000079308e+00 5.172533055377943612e-01 7.095850388410367415e-01
-2.377199999999902502e+00 6.979520761871724766e-01 7.280564682491900141e-01
-2.259999999999763531e+00 7.098596489159867406e-01 7.564319949067993543e-01
-2.142800000000079308e+00 7.887481539717190460e-01 7.855278699870718029e-01
-2.064699999999902502e+00 1.007300730724760340e+00 8.052705110102393871e-01
-1.947499999999763531e+00 6.453228328563314076e-01 8.353425978180253342e-01
-1.869400000000041473e+00 8.462717396467706044e-01 8.556202300574305974e-01
-1.752199999999902502e+00 7.672751222238228808e-01 8.862897335411634714e-01
-1.634999999999763531e+00 9.438603611779239344e-01 9.170837797318406315e-01
-1.556900000000041473e+00 1.001886786425025377e+00 9.375708506397250064e-01
-1.478799999999864667e+00 1.056263147671020919e+00 9.579509121024707419e-01
-1.361599999999725696e+00 8.361362651695837256e-01 9.881674937794205915e-01
-1.244400000000041473e+00 1.022576738905440985e+00 1.017696844862744143e+00
-1.166200000000117143e+00 1.076453588738784273e+00 1.036869969758341892e+00
-1.049099999999725696e+00 1.265221974023321705e+00 1.064552570885827443e+00
-9.708999999998013664e-01 1.150666384209258153e+00 1.082209622387802161e+00
-8.537999999998646672e-01 1.319291733085388385e+00 1.107157391320515494e+00
-7.755999999999403371e-01 1.224107153750388477e+00 1.122673419563511965e+00
-6.583999999998013664e-01 1.233338862503227329e+00 1.143962752209805700e+00
-5.412000000001171429e-01 1.049635340266648065e+00 1.162608170030001276e+00
-4.630999999999403371e-01 1.231073477227254021e+00 1.173415999491099315e+00
-3.458999999998013664e-01 1.313107560562720710e+00 1.187007219689144133e+00
-2.678000000000793079e-01 1.272229177765941355e+00 1.194211930195648197e+00
-1.505999999999403371e-01 1.041915587146049260e+00 1.202102276106209899e+00
-7.249999999976353138e-02 1.167637200619683568e+00 1.205351950873241096e+00
4.469999999992069206e-02 1.221332397594260044e+00 1.207148697516021052e+00
1.619000000000596629e-01 1.008914348676626327e+00 1.205224630969276012e+00
2.400000000002364686e-01 1.190176650599994224e+00 1.201891269690586572e+00
3.180999999999585270e-01 1.162645903630792565e+00 1.196947096003466715e+00
4.353000000000974978e-01 1.112008649310004316e+00 1.186595809326559170e+00
5.525000000002364686e-01 9.606929390951258751e-01 1.172893374645813225e+00
6.305999999999585270e-01 1.082040879760497232e+00 1.162016259739393265e+00
7.478000000000974978e-01 1.155530775316544911e+00 1.143275103638581314e+00
8.259000000002743036e-01 1.181688533698025401e+00 1.129304668118273680e+00
9.430999999999585270e-01 9.994138521133423270e-01 1.106354909675559606e+00
1.021200000000135333e+00 1.277591046691620047e+00 1.089883349377950283e+00
1.138400000000274304e+00 9.458038554322817371e-01 1.063649501575584022e+00
1.255599999999958527e+00 1.117830083955341003e+00 1.035897365602194142e+00
1.333799999999882857e+00 1.138525952699269039e+00 1.016699410272913218e+00
1.450900000000274304e+00 1.094444106783338588e+00 9.871672146999358466e-01
1.529100000000198634e+00 8.223812132088749172e-01 9.670513012201993330e-01
1.646200000000135333e+00 1.109448556110395279e+00 9.365454093483172038e-01
1.724400000000059663e+00 8.341510342234875752e-01 9.160285753816925780e-01
1.841600000000198634e+00 6.954483999527970584e-01 8.852354795448317271e-01
1.958700000000135333e+00 8.217042417313323854e-01 8.545996797637115394e-01
2.036900000000059663e+00 9.266087147372293886e-01 8.343043312276556822e-01
2.154100000000198634e+00 8.788698405156532001e-01 8.042489177027036806e-01
2.232199999999920692e+00 6.593292012344240671e-01 7.845197775116110606e-01
2.349400000000059663e+00 8.824520766236243485e-01 7.554471333483616657e-01
2.427500000000236469e+00 7.713610184187185137e-01 7.364702324807144151e-01
2.544699999999920692e+00 7.013471925071772528e-01 7.086449692945280265e-01
2.661900000000059663e+00 7.850097265904429911e-01 6.816553932581992381e-01
2.740000000000236469e+00 7.067402144044960810e-01 6.641563173892179872e-01
2.818099999999958527e+00 5.393954934230724696e-01 6.470573916334989573e-01
2.935300000000097498e+00 7.304217128926903113e-01 6.221626740721447613e-01
3.052500000000236469e+00 7.365914270584632551e-01 5.981960593508386381e-01
3.130599999999958527e+00 6.438682555051604695e-01 5.827420941090597495e-01
3.247800000000097498e+00 4.901183679477905675e-01 5.603237449159728101e-01
3.325900000000274304e+00 5.778091068551635123e-01 5.458948582821276929e-01
3.443099999999958527e+00 5.045469841056968718e-01 5.249967727881759139e-01
3.521200000000135333e+00 7.139166903905601602e-01 5.115650927615830179e-01
3.638400000000274304e+00 4.727886570941817190e-01 4.921342265968080554e-01
3.755599999999958527e+00 6.635128883768609542e-01 4.735512585371588479e-01
3.833799999999882857e+00 6.080917872486657494e-01 4.616101510268407204e-01
3.950900000000274304e+00 5.704306782088313099e-01 4.443933027234259758e-01
4.029100000000198634e+00 4.962596680813144978e-01 4.333264973619193050e-01
4.146299999999882857e+00 4.629407675605184957e-01 4.173637117608915981e-01
4.224400000000059663e+00 2.625309090203441498e-01 4.071282419438204125e-01
4.341600000000198634e+00 3.826042150744463077e-01 3.923487249715473801e-01
4.458700000000135333e+00 4.165007204907469895e-01 3.782502128845778855e-01
4.536900000000059663e+00 4.229704355635600099e-01 3.691922915575925890e-01
4.654100000000198634e+00 4.851290777026228684e-01 3.561305655425259786e-01
4.732199999999920692e+00 3.936756942946713078e-01 3.477559980555747776e-01
4.849400000000059663e+00 3.848002795310623836e-01 3.356623531731851573e-01
4.927500000000236469e+00 3.204870291056388099e-01 3.279070655127145351e-01
5.044699999999920692e+00 3.101528300565403740e-01 3.167051644190603810e-01
5.161900000000059663e+00 3.353381731598547577e-01 3.060036841420158416e-01
5.240000000000236469e+00 3.021139967606257248e-01 2.991379959742500039e-01
5.357199999999920692e+00 2.434182576040680446e-01 2.892159567155893063e-01
5.435300000000097498e+00 2.178791238300786803e-01 2.828479921137631026e-01
5.552500000000236469e+00 1.784702353749743620e-01 2.736416438469583268e-01
5.630599999999958527e+00 2.533894730578149512e-01 2.677305679162192420e-01
5.747800000000097498e+00 2.229908299843614827e-01 2.591810713471526251e-01
5.825900000000274304e+00 1.985269894278851588e-01 2.536892735418567746e-01
5.943099999999958527e+00 2.272157010412665379e-01 2.457425323866880007e-01
6.021200000000135333e+00 2.014491692254679611e-01 2.406354884131266803e-01
6.138400000000274304e+00 2.365467613164528582e-01 2.332419119647942962e-01
6.255599999999958527e+00 1.630811615396914049e-01 2.261582534865279048e-01
6.333700000000135333e+00 2.383727009375428973e-01 2.216022357528071862e-01
6.450900000000274304e+00 2.215716645443929489e-01 2.150010642812876238e-01
6.529100000000198634e+00 2.105639766265812174e-01 2.107478172644112469e-01
6.646299999999882857e+00 2.220935129136160369e-01 2.045901345602958998e-01
6.724400000000059663e+00 1.505323969588654442e-01 2.006255687118559394e-01
6.841600000000198634e+00 2.276313629007388484e-01 1.948753767669020309e-01
6.919699999999920692e+00 5.292344580799041714e-02 1.911712256648298025e-01
7.036900000000059663e+00 0.000000000000000000e+00 1.857959269581223871e-01
7.154100000000198634e+00 0.000000000000000000e+00 1.806311653052166122e-01
7.232199999999920692e+00 0.000000000000000000e+00 1.773013408696515469e-01
