# Supplementary material for: Resonant inelastic X-ray scattering tools to count 5 f electrons of actinides and probe bond covalency
Source: Nat Commun. 2025 Feb 10;16:1221. doi: 10.1038/s41467-024-54574-7 (PMC11811144; doi:10.1038/s41467-024-54574-7)
Supplement: Supplementary file 3 — Source Data [file 41467_2024_54574_MOESM3_ESM.zip › Data_figures/Data_SI_figures/FigSI7/SI7_Satellite1_diagonal_Pu$^{/mathrm{IV}}$O$_2$ $/mathrm{(5f^4)}$.txt]

# Relative Excitation Energy to Wl | Sat diag Intensity (x20) | Sat diag Intensity (fit) (x20) | 
-5.900000000000090949e+00 2.340314059249909706e-01 2.984940036085739212e-01
-5.743699999999989814e+00 3.017229077056521325e-01 3.106464488179443983e-01
-5.626600000000053114e+00 2.725784809849874923e-01 3.201800781505350080e-01
-5.470300000000406726e+00 3.075626592800898007e-01 3.335085590410941103e-01
-5.314100000000053114e+00 2.574782377388950549e-01 3.475542950155718347e-01
-5.196900000000368891e+00 3.053473188343586719e-01 3.585942771609339497e-01
-5.040600000000267755e+00 3.262024233959350816e-01 3.740200024277231527e-01
-4.884400000000368891e+00 3.491467734452886051e-01 3.902777893585133717e-01
-4.728100000000267755e+00 3.773342596037855268e-01 4.074323092284680148e-01
-4.610900000000128784e+00 3.826935950980552836e-01 4.209035779163091129e-01
-4.454700000000229920e+00 3.884951860521768663e-01 4.397026952961329282e-01
-4.337500000000090949e+00 3.897949598525375370e-01 4.544653630778583420e-01
-4.181199999999989814e+00 5.279859462043354768e-01 4.750626403803603903e-01
-4.025000000000090949e+00 5.091455371098169147e-01 4.967197367375696393e-01
-3.907800000000406726e+00 4.763562168308493883e-01 5.136940596827124228e-01
-3.751600000000053114e+00 5.225035872289556238e-01 5.373048173294469043e-01
-3.595300000000406726e+00 4.978312161051975382e-01 5.620792079530569918e-01
-3.439100000000053114e+00 5.735843906942672543e-01 5.879958946128622799e-01
-3.321900000000368891e+00 5.991306117479856530e-01 6.082008463795552933e-01
-3.165600000000267755e+00 6.709463735523463201e-01 6.361457019182923389e-01
-3.009400000000368891e+00 5.968897530553991526e-01 6.651812730441100108e-01
-2.892200000000229920e+00 6.547104661725178243e-01 6.876615696288959079e-01
-2.735900000000128784e+00 7.591625489813589311e-01 7.185031162936871274e-01
-2.579700000000229920e+00 7.203684479174985444e-01 7.502076351637851914e-01
-2.462500000000090949e+00 7.614211484546080655e-01 7.744907781790523194e-01
-2.306199999999989814e+00 8.153575608743591774e-01 8.073923827420883548e-01
-2.150000000000090949e+00 8.829768874133230305e-01 8.406637328945107956e-01
-2.032800000000406726e+00 7.975141641698019201e-01 8.657293069413076747e-01
-1.876600000000053114e+00 8.912206779174001170e-01 8.990288084000023217e-01
-1.720300000000406726e+00 9.762054793891588034e-01 9.319095742379109870e-01
-1.603100000000267755e+00 9.666243597590780112e-01 9.560437514972683903e-01
-1.446900000000368891e+00 9.723493502183876425e-01 9.871742465682766809e-01
-1.290600000000267755e+00 1.032807433703330613e+00 1.016723104505693254e+00
-1.134400000000368891e+00 1.042378843694498958e+00 1.044175288489153308e+00
-1.017200000000229920e+00 1.079439071538388584e+00 1.063116562930398024e+00
-8.609000000001287844e-01 1.056255446045534452e+00 1.085781417448813624e+00
-7.047000000002299203e-01 1.069764097945024250e+00 1.105049849265178130e+00
-5.875000000000909495e-01 1.215110323920894464e+00 1.117036218988293417e+00
-4.311999999999898137e-01 1.150093890737705626e+00 1.129437276993770611e+00
-3.141000000000531145e-01 1.087951177772277456e+00 1.135886692801802766e+00
-1.578000000004067260e-01 1.128130777089753956e+00 1.140538439072576793e+00
-1.600000000053114491e-03 1.106800886793474881e+00 1.140571075888733077e+00
1.546999999995932740e-01 1.165956327741285214e+00 1.135983853191486537e+00
2.718999999997322448e-01 1.141520751381279064e+00 1.129574804005621713e+00
4.280999999996311089e-01 1.038890233121274154e+00 1.117239796976974509e+00
5.843999999997322448e-01 1.106491865221307602e+00 1.100825838350226960e+00
7.015999999998712156e-01 1.167749493996929733e+00 1.086063912997545122e+00
8.577999999997700797e-01 1.009864626796279641e+00 1.063457046833392594e+00
1.014099999999871216e+00 1.136293703078012918e+00 1.037903323712435988e+00
1.131300000000010186e+00 1.014941029756298629e+00 1.017107094031600045e+00
1.287499999999909051e+00 9.965788703362189471e-01 9.876024325926489045e-01
1.443699999999807915e+00 8.962255217616790226e-01 9.564912557771823032e-01
1.560899999999946886e+00 8.677119280470267926e-01 9.323674926168091792e-01
1.717199999999593274e+00 8.359596361963382849e-01 8.994955978478595959e-01
1.873399999999946886e+00 9.021205688998423788e-01 8.661997955870524013e-01
1.990599999999631109e+00 9.246089441901682582e-01 8.411340007055975176e-01
2.146899999999732245e+00 7.733104401037134146e-01 8.078376953639936353e-01
2.303099999999631109e+00 7.441811174434186382e-01 7.749501899326691756e-01
2.420299999999770080e+00 7.894826796561580373e-01 7.506598962000102793e-01
2.576599999999871216e+00 6.937746861268528908e-01 7.189238470719164775e-01
2.732799999999770080e+00 7.263449121803856601e-01 6.880890699203459082e-01
2.849999999999909051e+00 6.777279072552588879e-01 6.655979501234264850e-01
3.006300000000010186e+00 6.993378131159062594e-01 6.365288682822370925e-01
3.162499999999909051e+00 6.347232550663605144e-01 6.085863544752453391e-01
3.318699999999807915e+00 5.871531501688955768e-01 5.817857446694355561e-01
3.435899999999946886e+00 6.118505529432625156e-01 5.624362297529592603e-01
3.592199999999593274e+00 5.559881330320239901e-01 5.376455643893524039e-01
3.709399999999732245e+00 0.000000000000000000e+00 5.198113753833317752e-01
3.865599999999631109e+00 0.000000000000000000e+00 4.970326333227911286e-01
4.021899999999732245e+00 0.000000000000000000e+00 4.753466500433854991e-01
4.178099999999631109e+00 0.000000000000000000e+00 4.547480341379881441e-01
4.295299999999770080e+00 0.000000000000000000e+00 4.399745827976450085e-01
4.451599999999871216e+00 0.000000000000000000e+00 4.211498760432816901e-01
4.607799999999770080e+00 0.000000000000000000e+00 4.033001412327740232e-01
4.724999999999909051e+00 0.000000000000000000e+00 3.905130233646181837e-01
4.881199999999807915e+00 0.000000000000000000e+00 3.742430685087558828e-01
5.037499999999909051e+00 0.000000000000000000e+00 3.588057816787958432e-01
5.154699999999593274e+00 0.000000000000000000e+00 3.477575263063930611e-01
5.310899999999946886e+00 0.000000000000000000e+00 3.337012788838019661e-01
5.467199999999593274e+00 0.000000000000000000e+00 3.203628508233822836e-01
5.584399999999732245e+00 0.000000000000000000e+00 3.108141430150985207e-01
5.740599999999631109e+00 0.000000000000000000e+00 2.986606836143558263e-01
5.896899999999732245e+00 0.000000000000000000e+00 2.871207461162155195e-01
6.014099999999871216e+00 0.000000000000000000e+00 2.788541494806444088e-01
6.170299999999770080e+00 0.000000000000000000e+00 2.683247105910512298e-01
6.326599999999871216e+00 0.000000000000000000e+00 2.583173524552416223e-01
6.443800000000010186e+00 0.000000000000000000e+00 2.511421580553682142e-01
6.599999999999909051e+00 0.000000000000000000e+00 2.419941345041727865e-01
6.756199999999807915e+00 0.000000000000000000e+00 2.332950996658527676e-01
6.912499999999909051e+00 0.000000000000000000e+00 2.250141013911730603e-01
7.029699999999593274e+00 0.000000000000000000e+00 2.190680058036552080e-01
7.185899999999946886e+00 0.000000000000000000e+00 2.114756477119835443e-01
7.342199999999593274e+00 0.000000000000000000e+00 2.042387044992459433e-01
7.459399999999732245e+00 0.000000000000000000e+00 1.990362353188390443e-01
7.615599999999631109e+00 0.000000000000000000e+00 1.923855971498383832e-01
7.771899999999732245e+00 0.000000000000000000e+00 1.860377012421499665e-01
7.889099999999871216e+00 0.000000000000000000e+00 1.814688945245660490e-01
8.045299999999770080e+00 0.000000000000000000e+00 1.756213346337097414e-01
8.201599999999871216e+00 0.000000000000000000e+00 1.700323219055553392e-01
8.318699999999807915e+00 0.000000000000000000e+00 1.660082660776696639e-01
8.474999999999909051e+00 0.000000000000000000e+00 1.608440845410832043e-01
8.631199999999807915e+00 0.000000000000000000e+00 1.559078543370050751e-01
8.748399999999946886e+00 0.000000000000000000e+00 1.523442700607247902e-01
8.904699999999593274e+00 0.000000000000000000e+00 1.477696346113133441e-01
9.060899999999946886e+00 0.000000000000000000e+00 1.433911010706874212e-01
9.178099999999631109e+00 0.000000000000000000e+00 1.402264714096455034e-01
9.334399999999732245e+00 0.000000000000000000e+00 1.361593353546756147e-01
9.490599999999631109e+00 0.000000000000000000e+00 1.322615008245241475e-01
9.646899999999732245e+00 0.000000000000000000e+00 1.285194115991686870e-01
9.764099999999871216e+00 0.000000000000000000e+00 1.258124274325981562e-01
9.920299999999770080e+00 0.000000000000000000e+00 1.223304122853805520e-01
1.003749999999990905e+01 0.000000000000000000e+00 1.198081889092997149e-01
1.019369999999980791e+01 0.000000000000000000e+00 1.165616448524332133e-01
1.034999999999990905e+01 0.000000000000000000e+00 1.134385897493026263e-01
1.050630000000001019e+01 0.000000000000000000e+00 1.104350049237993875e-01
1.062339999999994689e+01 0.000000000000000000e+00 1.082595148697359233e-01
1.077969999999959327e+01 0.000000000000000000e+00 1.054511966204715462e-01
1.093589999999994689e+01 0.000000000000000000e+00 1.027489239932840581e-01
1.105309999999963111e+01 0.000000000000000000e+00 1.007868165045777975e-01
1.120939999999973224e+01 0.000000000000000000e+00 9.825369313252450831e-02
1.136559999999963111e+01 0.000000000000000000e+00 9.581356113767329485e-02
1.148279999999977008e+01 0.000000000000000000e+00 9.404012196209608765e-02
1.163909999999987122e+01 0.000000000000000000e+00 9.174845211888153773e-02
1.179529999999977008e+01 0.000000000000000000e+00 8.953860389663964581e-02
1.191249999999990905e+01 0.000000000000000000e+00 8.793108256336243378e-02
1.206869999999980791e+01 0.000000000000000000e+00 8.585328233663117037e-02
1.222499999999990905e+01 0.000000000000000000e+00 8.384509895334406326e-02
1.238130000000001019e+01 0.000000000000000000e+00 8.190478102646342462e-02
1.249839999999994689e+01 0.000000000000000000e+00 8.049379068830543604e-02
1.265469999999959327e+01 0.000000000000000000e+00 7.866520100928021952e-02
1.277189999999973224e+01 0.000000000000000000e+00 7.733364705597041422e-02
1.292809999999963111e+01 0.000000000000000000e+00 7.560970169374427174e-02
1.308439999999973224e+01 0.000000000000000000e+00 7.394041065612062813e-02
1.324059999999963111e+01 0.000000000000000000e+00 7.232559147404096778e-02
1.335779999999977008e+01 0.000000000000000000e+00 7.114768707617580290e-02
1.351409999999987122e+01 0.000000000000000000e+00 6.962011730060663206e-02
1.367029999999977008e+01 0.000000000000000000e+00 6.814113150360062710e-02
1.378749999999990905e+01 0.000000000000000000e+00 6.706151303615859316e-02
1.394380000000001019e+01 0.000000000000000000e+00 6.566039118983001133e-02
1.406089999999994689e+01 0.000000000000000000e+00 6.463867629636037282e-02
1.421719999999959327e+01 0.000000000000000000e+00 6.331096653714206324e-02
1.437339999999994689e+01 0.000000000000000000e+00 6.202379078124842932e-02
1.452969999999959327e+01 0.000000000000000000e+00 6.077396379603720172e-02
1.464689999999973224e+01 0.000000000000000000e+00 5.986096092666098878e-02
1.480309999999963111e+01 0.000000000000000000e+00 5.867521484865431680e-02
1.495939999999973224e+01 0.000000000000000000e+00 5.752301581776244482e-02
1.507659999999987122e+01 0.000000000000000000e+00 5.668078865393468002e-02
1.523279999999977008e+01 0.000000000000000000e+00 5.558626943919492414e-02
1.538909999999987122e+01 0.000000000000000000e+00 5.452195777355323819e-02
1.550619999999980791e+01 0.000000000000000000e+00 5.374415214601038771e-02
1.566249999999990905e+01 0.000000000000000000e+00 5.273122875516554620e-02
1.581880000000001019e+01 0.000000000000000000e+00 5.174622834175438002e-02
1.593589999999994689e+01 0.000000000000000000e+00 5.102595987996427773e-02
1.609219999999959327e+01 0.000000000000000000e+00 5.008742294648978882e-02
1.624839999999994689e+01 0.000000000000000000e+00 4.917473840583544420e-02
1.636559999999963111e+01 0.000000000000000000e+00 4.850597544076255818e-02
1.652189999999973224e+01 0.000000000000000000e+00 4.763482026235838634e-02
1.667809999999963111e+01 0.000000000000000000e+00 4.678713130687896238e-02
1.683439999999973224e+01 0.000000000000000000e+00 4.596103739215869066e-02
1.695159999999987122e+01 0.000000000000000000e+00 4.535567311175593003e-02
1.710779999999977008e+01 0.000000000000000000e+00 4.456703421908134871e-02
