# Supplementary material for: Resonant inelastic X-ray scattering tools to count 5 f electrons of actinides and probe bond covalency
Source: Nat Commun. 2025 Feb 10;16:1221. doi: 10.1038/s41467-024-54574-7 (PMC11811144; doi:10.1038/s41467-024-54574-7)
Supplement: Supplementary file 3 — Source Data [file 41467_2024_54574_MOESM3_ESM.zip › Data_figures/Data_SI_figures/FigSI7/SI7_Satellite1_diagonal_Pu$^{/mathrm{IV}}_{(aq.)}$ $/mathrm{(5f^4)}$.txt]

# Relative Excitation Energy to Wl | Sat diag Intensity (x20) | Sat diag Intensity (fit) (x20) | 
-6.289999999999963620e+00 1.786061006205496016e-01 2.554075446305495434e-01
-6.133699999999862484e+00 2.196938743554458506e-01 2.663455310410719479e-01
-6.016599999999925785e+00 1.888568641151177063e-01 2.749668488116477350e-01
-5.860299999999824649e+00 2.403145839946049800e-01 2.870809252705102677e-01
-5.704099999999925785e+00 2.696554626039506797e-01 2.999258839849842651e-01
-5.586899999999786814e+00 2.730802448578402153e-01 3.100804057934414271e-01
-5.430599999999685679e+00 2.745191939202681342e-01 3.243572317683252604e-01
-5.274399999999786814e+00 2.876483137825713854e-01 3.395186776721637045e-01
-5.118099999999685679e+00 3.428120709704813307e-01 3.556478233984346482e-01
-5.000900000000001455e+00 3.012550337066339234e-01 3.684112978707250741e-01
-4.844700000000102591e+00 3.874071012125032132e-01 3.863703996923016915e-01
-4.727499999999963620e+00 3.678607522433427479e-01 4.005975994775887727e-01
-4.571199999999862484e+00 3.695639433713199251e-01 4.206365001900380651e-01
-4.414999999999963620e+00 3.425920333243941407e-01 4.419520651478086593e-01
-4.258800000000064756e+00 4.197793523637787239e-01 4.646384701205650836e-01
-4.141599999999925785e+00 4.752929439501349940e-01 4.826106138846071869e-01
-3.985299999999824649e+00 6.164530750211518750e-01 5.079126234218276359e-01
-3.829099999999925785e+00 5.986244987460720424e-01 5.347960918114177398e-01
-3.711899999999786814e+00 4.583476663770651993e-01 5.560627229745468414e-01
-3.555599999999685679e+00 6.996774618163971171e-01 5.859427942006121270e-01
-3.399399999999786814e+00 6.877286608284228775e-01 6.175938604186999026e-01
-3.282200000000102591e+00 6.683888768671703007e-01 6.425464869258264988e-01
-3.125900000000001455e+00 7.323875087372765380e-01 6.774540723801412145e-01
-2.969700000000102591e+00 6.851197110166795667e-01 7.142053561934776917e-01
-2.852499999999963620e+00 7.994810173750357407e-01 7.429906837100124228e-01
-2.696199999999862484e+00 8.482282780515866261e-01 7.829423062991388571e-01
-2.539999999999963620e+00 9.568194439767884196e-01 8.245499037285878297e-01
-2.422799999999824649e+00 9.931785703582418634e-01 8.567724307773985082e-01
-2.266599999999925785e+00 9.849175352077823575e-01 9.008668474200106635e-01
-2.110299999999824649e+00 8.054020715482844706e-01 9.460172861630321561e-01
-1.993099999999685679e+00 7.779840172495288142e-01 9.803103017116686635e-01
-1.836899999999786814e+00 9.959887563020891621e-01 1.026206321849293390e+00
-1.680599999999685679e+00 1.002798283774222643e+00 1.071813296520566894e+00
-1.524399999999786814e+00 1.086552035695989460e+00 1.116389850179250853e+00
-1.407200000000102591e+00 1.484564724024556082e+00 1.148713907307102433e+00
-1.250900000000001455e+00 1.208499107918436177e+00 1.189642863933143779e+00
-1.094700000000102591e+00 1.121612873308412084e+00 1.227232701024231432e+00
-9.774999999999636202e-01 1.140605173695232510e+00 1.252709680002479287e+00
-8.211999999998624844e-01 1.164622384285016521e+00 1.282325153644436000e+00
-7.040999999999257852e-01 1.296892670487699295e+00 1.300786991983992058e+00
-5.477999999998246494e-01 1.234694206266115701e+00 1.319861510130055260e+00
-3.915999999999257852e-01 1.195111796841287211e+00 1.332025426351600483e+00
-2.352999999998246494e-01 1.250544521049544944e+00 1.336898338574323830e+00
-1.180999999996856786e-01 1.377909792011151380e+00 1.335655854317209013e+00
3.810000000021318556e-02 1.711754783677747138e+00 1.327520766243352135e+00
1.944000000003143214e-01 1.395209581249982955e+00 1.312229665975350290e+00
3.115999999999985448e-01 1.370376699554121114e+00 1.296358808056180534e+00
4.677999999998974090e-01 1.215540135880429418e+00 1.269863421289813221e+00
6.240999999999985448e-01 1.104809572619037672e+00 1.237963394968395692e+00
7.413000000001375156e-01 1.141915736030848727e+00 1.211032304244489044e+00
8.975000000000363798e-01 1.268049368256605414e+00 1.171860963973067715e+00
1.053699999999935244e+00 1.295627316476207547e+00 1.129779900671051163e+00
1.170900000000074215e+00 1.013324900678389984e+00 1.096823820853379594e+00
1.327200000000175351e+00 1.069430610179641805e+00 1.051684223201015067e+00
1.483400000000074215e+00 9.702280539077876576e-01 1.005887236975026688e+00
1.639700000000175351e+00 9.880539846022384776e-01 9.600123505567829119e-01
1.756900000000314321e+00 9.283966108501828796e-01 9.259063133909684051e-01
1.913100000000213186e+00 1.041558206471049575e+00 8.811960886562375528e-01
2.030299999999897409e+00 6.598907812816892093e-01 8.484037061248246303e-01
2.186599999999998545e+00 7.196176323671039654e-01 8.059024893959118030e-01
2.342799999999897409e+00 6.729750448758875514e-01 7.650230908840729427e-01
2.460000000000036380e+00 7.182454638376594147e-01 7.354850913108017529e-01
2.616300000000137516e+00 6.973423508262411863e-01 6.976800072136343234e-01
2.772500000000036380e+00 6.918602591153915071e-01 6.617547300219999151e-01
2.928699999999935244e+00 6.292244792941971143e-01 6.276956461393413678e-01
3.045900000000074215e+00 6.528259941434345626e-01 6.033554283831414899e-01
3.202200000000175351e+00 5.577515670442426687e-01 5.724843608905311187e-01
3.319400000000314321e+00 6.493924643990528489e-01 5.504979949584892784e-01
3.475600000000213186e+00 5.562387304354111661e-01 5.226907172426982218e-01
3.631900000000314321e+00 7.759739247191552169e-02 4.965080001591226644e-01
3.788100000000213186e+00 0.000000000000000000e+00 4.719040487089029012e-01
3.905299999999897409e+00 0.000000000000000000e+00 4.544191284312238954e-01
4.061599999999998545e+00 0.000000000000000000e+00 4.323361908662549102e-01
4.217799999999897409e+00 0.000000000000000000e+00 4.116022016796784810e-01
4.335000000000036380e+00 0.000000000000000000e+00 3.968725145747179495e-01
4.491199999999935244e+00 0.000000000000000000e+00 3.782809797908276983e-01
4.647500000000036380e+00 0.000000000000000000e+00 3.607971438369091954e-01
4.764700000000175351e+00 0.000000000000000000e+00 3.483780434564351380e-01
4.920900000000074215e+00 0.000000000000000000e+00 3.326913919272974085e-01
5.077200000000175351e+00 0.000000000000000000e+00 3.179240025150013027e-01
5.194400000000314321e+00 0.000000000000000000e+00 3.074232867815426817e-01
5.350600000000213186e+00 0.000000000000000000e+00 2.941440735714508925e-01
5.506900000000314321e+00 0.000000000000000000e+00 2.816246184670365693e-01
5.624099999999998545e+00 0.000000000000000000e+00 2.727100679209846223e-01
5.780299999999897409e+00 0.000000000000000000e+00 2.614204554071752340e-01
5.936599999999998545e+00 0.000000000000000000e+00 2.507584821167585520e-01
6.053800000000137516e+00 0.000000000000000000e+00 2.431547752189501255e-01
6.210000000000036380e+00 0.000000000000000000e+00 2.335100399757669976e-01
6.366199999999935244e+00 0.000000000000000000e+00 2.243904222481081789e-01
6.522500000000036380e+00 0.000000000000000000e+00 2.157560805776048418e-01
6.639700000000175351e+00 0.000000000000000000e+00 2.095846512533790229e-01
6.795900000000074215e+00 0.000000000000000000e+00 2.017391645853824911e-01
6.952200000000175351e+00 0.000000000000000000e+00 1.942971712356926783e-01
7.069400000000314321e+00 0.000000000000000000e+00 1.889692119324191677e-01
7.225600000000213186e+00 0.000000000000000000e+00 1.821849319645248988e-01
7.381900000000314321e+00 0.000000000000000000e+00 1.757375977871664940e-01
7.499099999999998545e+00 0.000000000000000000e+00 1.711142740684516717e-01
7.655299999999897409e+00 0.000000000000000000e+00 1.652178306608757807e-01
7.811599999999998545e+00 0.000000000000000000e+00 1.596040913407753004e-01
7.928699999999935244e+00 0.000000000000000000e+00 1.555755880662307855e-01
8.085000000000036380e+00 0.000000000000000000e+00 1.504221355335692845e-01
8.241199999999935244e+00 0.000000000000000000e+00 1.455134892050961859e-01
8.358400000000074215e+00 0.000000000000000000e+00 1.419803814779571627e-01
8.514700000000175351e+00 0.000000000000000000e+00 1.374578966798878643e-01
8.670900000000074215e+00 0.000000000000000000e+00 1.331430427542483752e-01
8.788100000000213186e+00 0.000000000000000000e+00 1.300328489371209151e-01
8.944400000000314321e+00 0.000000000000000000e+00 1.260460722809358114e-01
9.100600000000213186e+00 0.000000000000000000e+00 1.222362672673083239e-01
9.256900000000314321e+00 0.000000000000000000e+00 1.185888727712821472e-01
9.374099999999998545e+00 0.000000000000000000e+00 1.159566296500996047e-01
9.530299999999897409e+00 0.000000000000000000e+00 1.125784848665274257e-01
9.647500000000036380e+00 0.000000000000000000e+00 1.101369508758194421e-01
9.803699999999935244e+00 0.000000000000000000e+00 1.070010326851629084e-01
9.960000000000036380e+00 0.000000000000000000e+00 1.039916064770926019e-01
1.011630000000013752e+01 0.000000000000000000e+00 1.011040008155612430e-01
1.023340000000007421e+01 0.000000000000000000e+00 9.901662971408373148e-02
1.038970000000017535e+01 0.000000000000000000e+00 9.632719446767093463e-02
1.054590000000007421e+01 0.000000000000000000e+00 9.374479500500446094e-02
1.066310000000021319e+01 0.000000000000000000e+00 9.187310692086458896e-02
1.081940000000031432e+01 0.000000000000000000e+00 8.946093805857673054e-02
1.097560000000021319e+01 0.000000000000000000e+00 8.714183555251352187e-02
1.109279999999989741e+01 0.000000000000000000e+00 8.545914889790602598e-02
1.124909999999999854e+01 0.000000000000000000e+00 8.328824323777123118e-02
1.140529999999989741e+01 0.000000000000000000e+00 8.119859036954596432e-02
1.152250000000003638e+01 0.000000000000000000e+00 7.968082098279007097e-02
1.167869999999993524e+01 0.000000000000000000e+00 7.772193243811625907e-02
1.183500000000003638e+01 0.000000000000000000e+00 7.583179893114992687e-02
1.199130000000013752e+01 0.000000000000000000e+00 7.400846875963619509e-02
1.210840000000007421e+01 0.000000000000000000e+00 7.268436498444845462e-02
1.226470000000017535e+01 0.000000000000000000e+00 7.097065756404551118e-02
1.238190000000031432e+01 0.000000000000000000e+00 6.972438483517624797e-02
1.253810000000021319e+01 0.000000000000000000e+00 6.811289452184376980e-02
1.269440000000031432e+01 0.000000000000000000e+00 6.655469809385505808e-02
1.285060000000021319e+01 0.000000000000000000e+00 6.504942103264443887e-02
1.296779999999989741e+01 0.000000000000000000e+00 6.395271097859894782e-02
1.312409999999999854e+01 0.000000000000000000e+00 6.253206592720429724e-02
1.324119999999993524e+01 0.000000000000000000e+00 6.149801751125997390e-02
1.339750000000003638e+01 0.000000000000000000e+00 6.015669224733312392e-02
1.355380000000013752e+01 0.000000000000000000e+00 5.885811629282732688e-02
1.367090000000007421e+01 0.000000000000000000e+00 5.791216844915740569e-02
1.382720000000017535e+01 0.000000000000000000e+00 5.668416873497607311e-02
1.398340000000007421e+01 0.000000000000000000e+00 5.549501432702429182e-02
1.413970000000017535e+01 0.000000000000000000e+00 5.434164660654997037e-02
1.425690000000031432e+01 0.000000000000000000e+00 5.349990902706891482e-02
1.441310000000021319e+01 0.000000000000000000e+00 5.240773132208482316e-02
1.456940000000031432e+01 0.000000000000000000e+00 5.134755501130297550e-02
1.468659999999999854e+01 0.000000000000000000e+00 5.057328353082592848e-02
1.484279999999989741e+01 0.000000000000000000e+00 4.956794974972844603e-02
1.499909999999999854e+01 0.000000000000000000e+00 4.859131231216823332e-02
1.511619999999993524e+01 0.000000000000000000e+00 4.787817432891806890e-02
1.527250000000003638e+01 0.000000000000000000e+00 4.695022230694102794e-02
1.542880000000013752e+01 0.000000000000000000e+00 4.604867390323748311e-02
1.554590000000007421e+01 0.000000000000000000e+00 4.538994420196305890e-02
1.570220000000017535e+01 0.000000000000000000e+00 4.453225054774983399e-02
1.585840000000007421e+01 0.000000000000000000e+00 4.369889694495898008e-02
1.597560000000021319e+01 0.000000000000000000e+00 4.308871207232880390e-02
1.613190000000031432e+01 0.000000000000000000e+00 4.229443440321251774e-02
1.628810000000021319e+01 0.000000000000000000e+00 4.152217516537624192e-02
1.644440000000031432e+01 0.000000000000000000e+00 4.077018302134865352e-02
1.656159999999999854e+01 0.000000000000000000e+00 4.021949416888145890e-02
1.671779999999989741e+01 0.000000000000000000e+00 3.950255921623480049e-02
