# Supplementary material for: Resonant inelastic X-ray scattering tools to count 5 f electrons of actinides and probe bond covalency
Source: Nat Commun. 2025 Feb 10;16:1221. doi: 10.1038/s41467-024-54574-7 (PMC11811144; doi:10.1038/s41467-024-54574-7)
Supplement: Supplementary file 3 — Source Data [file 41467_2024_54574_MOESM3_ESM.zip › Data_figures/Data_SI_figures/FigSI7/SI7_Satellite1_diagonal_U$^{/mathrm{IV}}$O$_2$ $/mathrm{(5f^2)}$.txt]

# Relative Excitation Energy to Wl | Sat diag Intensity (x20) | Sat diag Intensity (fit) (x20) | 
-7.089999999999690772e+00 1.017096002905159419e-01 9.297726513786545854e-02
-6.933700000000044383e+00 9.540759110822298605e-02 9.637368321126761617e-02
-6.816600000000107684e+00 1.023089230866829069e-01 9.903090386414681312e-02
-6.660300000000006548e+00 1.007554757120616151e-01 1.027363172984352840e-01
-6.504100000000107684e+00 1.008320860742079605e-01 1.066306927063026544e-01
-6.386899999999968713e+00 1.155700279423876597e-01 1.096852944215756520e-01
-6.230599999999867578e+00 1.160189258156652525e-01 1.139456585333528393e-01
-6.074399999999968713e+00 1.257461051248667527e-01 1.184283051672395809e-01
-5.918099999999867578e+00 1.297984336765413693e-01 1.231525671825395296e-01
-5.800899999999728607e+00 1.317674137825639857e-01 1.268602752323858274e-01
-5.644699999999829743e+00 1.269422763606056770e-01 1.320339457201130662e-01
-5.527499999999690772e+00 1.421897695488910929e-01 1.360985718877198714e-01
-5.371299999999791908e+00 1.537199861962127156e-01 1.417722431219722579e-01
-5.214999999999690772e+00 1.473350532856181339e-01 1.477582742875077071e-01
-5.058700000000044383e+00 1.509370808260935559e-01 1.540704456765800145e-01
-4.941600000000107684e+00 1.614673651356529904e-01 1.590238944434137491e-01
-4.785300000000006548e+00 1.775844133366358268e-01 1.659495096995924901e-01
-4.629100000000107684e+00 1.835565725230358103e-01 1.732460190698934810e-01
-4.511899999999968713e+00 1.914317003227644365e-01 1.789780435629810817e-01
-4.355599999999867578e+00 1.956883792320420756e-01 1.869799841561349818e-01
-4.199399999999968713e+00 1.954541934662787084e-01 1.954009364025626194e-01
-4.082199999999829743e+00 2.053781178567712917e-01 2.020075523184313437e-01
-3.925899999999728607e+00 2.120252380417886329e-01 2.112146118435644648e-01
-3.769699999999829743e+00 2.331523764710098368e-01 2.208799999543264447e-01
-3.652499999999690772e+00 2.220405660251546787e-01 2.284429522767904008e-01
-3.496200000000044383e+00 2.673542811997277058e-01 2.389489738455397305e-01
-3.339999999999690772e+00 2.533013816274196639e-01 2.499296651006376324e-01
-3.222800000000006548e+00 2.560040357099801489e-01 2.584828169655844499e-01
-3.066600000000107684e+00 2.827062996015133889e-01 2.702928813183476664e-01
-2.910300000000006548e+00 2.961379998189130336e-01 2.825637587329835609e-01
-2.754100000000107684e+00 2.870929428920661053e-01 2.952521036537265053e-01
-2.636899999999968713e+00 3.192115921525130462e-01 3.050282648575247668e-01
-2.480599999999867578e+00 3.131603889391604834e-01 3.183657951920254026e-01
-2.363399999999728607e+00 3.199835443708816118e-01 3.285560618304776415e-01
-2.207199999999829743e+00 3.464918107653840451e-01 3.423254202330111573e-01
-2.050899999999728607e+00 3.399570803004625108e-01 3.562299267409377301e-01
-1.894699999999829743e+00 3.793233018177996074e-01 3.701369681519781629e-01
-1.777499999999690772e+00 3.778876280986604441e-01 3.804990537594171163e-01
-1.621200000000044383e+00 4.088012081610963855e-01 3.940997639412442966e-01
-1.504100000000107684e+00 4.057025789210926270e-01 4.040345785688828073e-01
-1.347800000000006548e+00 4.079335602227715518e-01 4.168097858164612202e-01
-1.191600000000107684e+00 4.161763239034420581e-01 4.288459080728081463e-01
-1.035300000000006548e+00 4.294893647300191408e-01 4.399585447172268959e-01
-9.180999999998675776e-01 4.421785725190049976e-01 4.475589595299572232e-01
-7.618999999999687134e-01 4.623412817871166980e-01 4.565555434711776606e-01
-6.055999999998675776e-01 4.767376259891077384e-01 4.640935522145732683e-01
-4.883999999997286068e-01 4.690208012688945605e-01 4.686854498680444459e-01
-3.321999999998297426e-01 4.786545431716526244e-01 4.732817787422618494e-01
-1.758999999997286068e-01 4.896807020109945063e-01 4.760425379732765583e-01
-5.870000000004438334e-02 4.556113531197226729e-01 4.768649237379994910e-01
9.750000000030922820e-02 4.810484189211805539e-01 4.762774619176445845e-01
2.537999999999556167e-01 4.990149210665398849e-01 4.737797644624957560e-01
3.708999999998923158e-01 4.476027482179626427e-01 4.706908216857473293e-01
5.271999999999934516e-01 4.688968855015674397e-01 4.650200693438479305e-01
6.833999999998923158e-01 4.560238636799750500e-01 4.577054056053561637e-01
8.396999999999934516e-01 4.491795311180407091e-01 4.488973713371003926e-01
9.569000000001324224e-01 4.375209745695269881e-01 4.414248501786374179e-01
1.113100000000031287e+00 4.274269515032769196e-01 4.304657116141782369e-01
1.230300000000170257e+00 4.192733221539532429e-01 4.216024130137719927e-01
1.386600000000271393e+00 4.048496218138376568e-01 4.090890094725844750e-01
1.542800000000170257e+00 0.000000000000000000e+00 3.959710018764728834e-01
1.699100000000271393e+00 0.000000000000000000e+00 3.824162546937487361e-01
1.816299999999955617e+00 0.000000000000000000e+00 3.720738608400630532e-01
1.972500000000309228e+00 0.000000000000000000e+00 3.581754769460134824e-01
2.128700000000208092e+00 0.000000000000000000e+00 3.442709005033221525e-01
2.245899999999892316e+00 0.000000000000000000e+00 3.339054093043102300e-01
2.402199999999993452e+00 0.000000000000000000e+00 3.202525301151247783e-01
2.519400000000132422e+00 0.000000000000000000e+00 3.101893139269389921e-01
2.675600000000031287e+00 0.000000000000000000e+00 2.970652329299647287e-01
2.831900000000132422e+00 0.000000000000000000e+00 2.843120468961871650e-01
2.988100000000031287e+00 0.000000000000000000e+00 2.719875482990216087e-01
3.105300000000170257e+00 0.000000000000000000e+00 2.630342718717376127e-01
3.261600000000271393e+00 0.000000000000000000e+00 2.515023147459137243e-01
3.417800000000170257e+00 0.000000000000000000e+00 2.404545074331563281e-01
3.535000000000309228e+00 0.000000000000000000e+00 2.324810429029056380e-01
3.691299999999955617e+00 0.000000000000000000e+00 2.222682054453114786e-01
3.847500000000309228e+00 0.000000000000000000e+00 2.125371028061359413e-01
3.964699999999993452e+00 0.000000000000000000e+00 2.055420672890364842e-01
4.120899999999892316e+00 0.000000000000000000e+00 1.966179541377703066e-01
4.277199999999993452e+00 0.000000000000000000e+00 1.881308635878617685e-01
4.394400000000132422e+00 0.000000000000000000e+00 1.820478825882169138e-01
4.550600000000031287e+00 0.000000000000000000e+00 1.743013792017296115e-01
4.706900000000132422e+00 0.000000000000000000e+00 1.669461587699494487e-01
4.824100000000271393e+00 0.000000000000000000e+00 1.616800598702482772e-01
4.980300000000170257e+00 0.000000000000000000e+00 1.549789047391404440e-01
5.136600000000271393e+00 0.000000000000000000e+00 1.486197814484636337e-01
5.292800000000170257e+00 0.000000000000000000e+00 1.425930136917142321e-01
5.410000000000309228e+00 0.000000000000000000e+00 1.382760382600199955e-01
5.566200000000208092e+00 0.000000000000000000e+00 1.327822430394632047e-01
5.722500000000309228e+00 0.000000000000000000e+00 1.275670283072005418e-01
5.839699999999993452e+00 0.000000000000000000e+00 1.238321241063163325e-01
5.995899999999892316e+00 0.000000000000000000e+00 1.190763532231941396e-01
6.152199999999993452e+00 0.000000000000000000e+00 1.145582429807939367e-01
6.269400000000132422e+00 0.000000000000000000e+00 1.113200829507561551e-01
6.425600000000031287e+00 0.000000000000000000e+00 1.071933534872456101e-01
6.581900000000132422e+00 0.000000000000000000e+00 1.032687639458949314e-01
6.699100000000271393e+00 0.000000000000000000e+00 1.004532529095264748e-01
6.855300000000170257e+00 0.000000000000000000e+00 9.686150977361682179e-02
7.011600000000271393e+00 0.000000000000000000e+00 9.344157541047219684e-02
7.128799999999955617e+00 0.000000000000000000e+00 9.098542379106146216e-02
7.285000000000309228e+00 0.000000000000000000e+00 8.784862001595401815e-02
7.441200000000208092e+00 0.000000000000000000e+00 8.485984020001526018e-02
7.558399999999892316e+00 0.000000000000000000e+00 8.270943982067288647e-02
7.714699999999993452e+00 0.000000000000000000e+00 7.995819179529399523e-02
7.870899999999892316e+00 0.000000000000000000e+00 7.733495937083829930e-02
7.988100000000031287e+00 0.000000000000000000e+00 7.544532441455553684e-02
8.144400000000132422e+00 0.000000000000000000e+00 7.302483220383733376e-02
8.300600000000031287e+00 0.000000000000000000e+00 7.071382600713772837e-02
8.417800000000170257e+00 0.000000000000000000e+00 6.904711933548601799e-02
8.574100000000271393e+00 0.000000000000000000e+00 6.690965607509669066e-02
8.730300000000170257e+00 0.000000000000000000e+00 6.486612303890984532e-02
8.886600000000271393e+00 0.000000000000000000e+00 6.290894184773547504e-02
9.003799999999955617e+00 0.000000000000000000e+00 6.149608391250035999e-02
9.160000000000309228e+00 0.000000000000000000e+00 5.968243945487679281e-02
9.316200000000208092e+00 0.000000000000000000e+00 5.794424584014019192e-02
9.433399999999892316e+00 0.000000000000000000e+00 5.668722243273788264e-02
9.589699999999993452e+00 0.000000000000000000e+00 5.507079481725545705e-02
9.745899999999892316e+00 0.000000000000000000e+00 5.352065766087817089e-02
9.863100000000031287e+00 0.000000000000000000e+00 5.239839762344205426e-02
1.001940000000013242e+01 0.000000000000000000e+00 5.095369822344728017e-02
1.017560000000003129e+01 0.000000000000000000e+00 4.956654640226824254e-02
1.029280000000017026e+01 0.000000000000000000e+00 4.856121727539624428e-02
1.044910000000027139e+01 0.000000000000000000e+00 4.726569212136724762e-02
1.060530000000017026e+01 0.000000000000000000e+00 4.602030427784803424e-02
1.072250000000030923e+01 0.000000000000000000e+00 4.511679688124846377e-02
1.087870000000020809e+01 0.000000000000000000e+00 4.395204869174864498e-02
1.103500000000030923e+01 0.000000000000000000e+00 4.282967326144102027e-02
1.115219999999999345e+01 0.000000000000000000e+00 4.201514431593762755e-02
1.130839999999989232e+01 0.000000000000000000e+00 4.096409297124137261e-02
1.146469999999999345e+01 0.000000000000000000e+00 3.995018020753296484e-02
1.158190000000013242e+01 0.000000000000000000e+00 3.921367576018629925e-02
1.173810000000003129e+01 0.000000000000000000e+00 3.826243197310680300e-02
1.189440000000013242e+01 0.000000000000000000e+00 3.734384871557182989e-02
1.205060000000003129e+01 0.000000000000000000e+00 3.645761573349615148e-02
1.216780000000017026e+01 0.000000000000000000e+00 3.581265833980082358e-02
1.232410000000027139e+01 0.000000000000000000e+00 3.497813871901785110e-02
1.248030000000017026e+01 0.000000000000000000e+00 3.417222428964523245e-02
1.259750000000030923e+01 0.000000000000000000e+00 3.358522574598636623e-02
1.275370000000020809e+01 0.000000000000000000e+00 3.282555087382781067e-02
1.291000000000030923e+01 0.000000000000000000e+00 3.209029232154494288e-02
1.302719999999999345e+01 0.000000000000000000e+00 3.155467555598382573e-02
1.318339999999989232e+01 0.000000000000000000e+00 3.086095075459365303e-02
1.333969999999999345e+01 0.000000000000000000e+00 3.018892578529365489e-02
1.345690000000013242e+01 0.000000000000000000e+00 2.969899750636484023e-02
1.361310000000003129e+01 0.000000000000000000e+00 2.906397001889020337e-02
1.376940000000013242e+01 0.000000000000000000e+00 2.844828404144463321e-02
1.388660000000027139e+01 0.000000000000000000e+00 2.799909987001619402e-02
1.404280000000017026e+01 0.000000000000000000e+00 2.741646456471883223e-02
1.419910000000027139e+01 0.000000000000000000e+00 2.685111687470820643e-02
1.431620000000020809e+01 0.000000000000000000e+00 2.643871732745379718e-02
1.447250000000030923e+01 0.000000000000000000e+00 2.590262737398977069e-02
1.462870000000020809e+01 0.000000000000000000e+00 2.538270684081112699e-02
1.474589999999989232e+01 0.000000000000000000e+00 2.500262375779934571e-02
1.490219999999999345e+01 0.000000000000000000e+00 2.450864477193227114e-02
1.505839999999989232e+01 0.000000000000000000e+00 2.402921009034015079e-02
1.521469999999999345e+01 0.000000000000000000e+00 2.356317370727175828e-02
1.533190000000013242e+01 0.000000000000000000e+00 2.322240872747408091e-02
1.548810000000003129e+01 0.000000000000000000e+00 2.277943279625116099e-02
1.564440000000013242e+01 0.000000000000000000e+00 2.234853599764597548e-02
1.576160000000027139e+01 0.000000000000000000e+00 2.203327530493558867e-02
1.591780000000017026e+01 0.000000000000000000e+00 2.162321103158166419e-02
