# Supplementary material for: Resonant inelastic X-ray scattering tools to count 5 f electrons of actinides and probe bond covalency
Source: Nat Commun. 2025 Feb 10;16:1221. doi: 10.1038/s41467-024-54574-7 (PMC11811144; doi:10.1038/s41467-024-54574-7)
Supplement: Supplementary file 3 — Source Data [file 41467_2024_54574_MOESM3_ESM.zip › Data_figures/Data_SI_figures/FigSI7/SI7_Satellite1_diagonal_[Cp''$_3$U$^{/mathrm{II}}$]$^{-}$ $/mathrm{(5f^3)}$.txt]

# Relative Excitation Energy to Wl | Sat diag Intensity (x20) | Sat diag Intensity (fit) (x20) | 
-3.942500000000109139e+00 1.497553062613652952e-01 1.659069185989535955e-01
-3.786300000000210275e+00 1.080602479662731430e-01 1.753259746652069961e-01
-3.630000000000109139e+00 1.702919586442760702e-01 1.854490230479135249e-01
-3.473800000000210275e+00 1.451408776802324552e-01 1.963154506061839388e-01
-3.317500000000109139e+00 1.442272716384556397e-01 2.079929752961573175e-01
-3.161200000000008004e+00 2.065069729439921176e-01 2.205291026081580563e-01
-3.044100000000071304e+00 2.222329541112714191e-01 2.305157643457212691e-01
-2.887799999999970169e+00 2.919659608214972835e-01 2.446796923873788276e-01
-2.731600000000071304e+00 2.413296433217884673e-01 2.598290566348740449e-01
-2.575299999999970169e+00 3.369318759169813715e-01 2.760205893661319965e-01
-2.419100000000071304e+00 2.680247019447141721e-01 2.932580208881575001e-01
-2.301900000000387081e+00 3.151863122552460705e-01 3.068895318263611949e-01
-2.145600000000285945e+00 2.921402168127807952e-01 3.259876317197472617e-01
-1.989400000000387081e+00 3.570230695469764903e-01 3.460815145648145075e-01
-1.833100000000285945e+00 4.249389044557469464e-01 3.671141595199453045e-01
-1.676900000000387081e+00 3.784862228523623306e-01 3.889265098095437412e-01
-1.520600000000285945e+00 4.141387328952499391e-01 4.113547739933509084e-01
-1.403400000000146974e+00 4.655709130658133299e-01 4.284135989181943605e-01
-1.247200000000248110e+00 4.512238864132389615e-01 4.512090073562564085e-01
-1.090900000000146974e+00 4.935691723458078828e-01 4.737214311259618782e-01
-9.347000000002481102e-01 5.329796744076380488e-01 4.954517543132224144e-01
-7.784000000001469743e-01 5.758196326458321357e-01 5.158911153419752926e-01
-6.222000000002481102e-01 4.952404465430305658e-01 5.344312202931377209e-01
-5.050000000001091394e-01 5.152566072977963207e-01 5.467439615391290753e-01
-3.488000000002102752e-01 5.412050238363030896e-01 5.605589541919888674e-01
-1.925000000001091394e-01 6.038948182130405851e-01 5.709369522282127241e-01
-3.630000000021027518e-02 5.698994640443646453e-01 5.774436313262583109e-01
8.089999999992869562e-02 5.643830418600355170e-01 5.796162566397128346e-01
2.372000000000298314e-01 5.419920549748639127e-01 5.787980658424727309e-01
3.933999999999286956e-01 5.816448647526959448e-01 5.737809008972810654e-01
5.497000000000298314e-01 5.233189684748548176e-01 5.647737632426179655e-01
7.058999999999286956e-01 5.168044846353784250e-01 5.521604973979676867e-01
8.622000000000298314e-01 5.250334392546974760e-01 5.364177491398363085e-01
1.018399999999928696e+00 5.074694188883206447e-01 5.181331801499675649e-01
1.135599999999612919e+00 5.404190269690558601e-01 5.030980538129630197e-01
1.291899999999714055e+00 5.087591813237248850e-01 4.817649932977675631e-01
1.448099999999612919e+00 4.782980934214888791e-01 4.594888845804636635e-01
1.604399999999714055e+00 4.578474101328300905e-01 4.367376628702696051e-01
1.760599999999612919e+00 3.763365366364354592e-01 4.139630877534138387e-01
1.916899999999714055e+00 3.874923944344439430e-01 3.914808630635232545e-01
2.034099999999853026e+00 4.435484022399668880e-01 3.749885757068389114e-01
2.190299999999751890e+00 3.866398563262247179e-01 3.536616238247395350e-01
2.346599999999853026e+00 3.384912896636800284e-01 3.332049220141924395e-01
2.502799999999751890e+00 3.271547516777995046e-01 3.137442263950271926e-01
2.659099999999853026e+00 2.831291313701759238e-01 2.953110179180468142e-01
2.776299999999991996e+00 2.413904100750943471e-01 2.821860165408768273e-01
2.932499999999890861e+00 2.466754425205269219e-01 2.656212828335682286e-01
3.088699999999789725e+00 2.451661337907007077e-01 2.500987068605538544e-01
3.244999999999890861e+00 2.158869411853411163e-02 2.355761601251333826e-01
3.401199999999789725e+00 0.000000000000000000e+00 2.220290894753085276e-01
3.557499999999890861e+00 0.000000000000000000e+00 2.093907197241209883e-01
3.674700000000029831e+00 0.000000000000000000e+00 2.004842762813110746e-01
3.830899999999928696e+00 0.000000000000000000e+00 1.893305306041589420e-01
3.987200000000029831e+00 0.000000000000000000e+00 1.789395169446978406e-01
4.143399999999928696e+00 0.000000000000000000e+00 1.692715765239952153e-01
4.299700000000029831e+00 0.000000000000000000e+00 1.602632254318606397e-01
4.455899999999928696e+00 0.000000000000000000e+00 1.518773466113882975e-01
4.573099999999612919e+00 0.000000000000000000e+00 1.459623443071079163e-01
4.729399999999714055e+00 0.000000000000000000e+00 1.385422252834569434e-01
4.885599999999612919e+00 0.000000000000000000e+00 1.316242342791906772e-01
5.041899999999714055e+00 0.000000000000000000e+00 1.251615338583997317e-01
5.198099999999612919e+00 0.000000000000000000e+00 1.191272615674707908e-01
5.315299999999751890e+00 0.000000000000000000e+00 1.148585296420587126e-01
5.471599999999853026e+00 0.000000000000000000e+00 1.094868343568524693e-01
5.627799999999751890e+00 0.000000000000000000e+00 1.044596911749659657e-01
5.784099999999853026e+00 0.000000000000000000e+00 9.974482844322747621e-02
5.940299999999751890e+00 0.000000000000000000e+00 9.532457111941745886e-02
6.057499999999890861e+00 0.000000000000000000e+00 9.218620727772539047e-02
6.213799999999991996e+00 0.000000000000000000e+00 8.822241968168442749e-02
6.369999999999890861e+00 0.000000000000000000e+00 8.449712041373677596e-02
6.526199999999789725e+00 0.000000000000000000e+00 8.099051842335193430e-02
6.682499999999890861e+00 0.000000000000000000e+00 7.768479477864846661e-02
6.838699999999789725e+00 0.000000000000000000e+00 7.456969579214201005e-02
6.955899999999928696e+00 0.000000000000000000e+00 7.234807139195058301e-02
7.112200000000029831e+00 0.000000000000000000e+00 6.952970634247876425e-02
7.268399999999928696e+00 0.000000000000000000e+00 6.686759706451074481e-02
7.424700000000029831e+00 0.000000000000000000e+00 6.434776260142846538e-02
7.580899999999928696e+00 0.000000000000000000e+00 6.196370223690887691e-02
7.737200000000029831e+00 0.000000000000000000e+00 5.970339603315206328e-02
7.854399999999714055e+00 0.000000000000000000e+00 5.808574665512197116e-02
