# Supplementary material for: Resonant inelastic X-ray scattering tools to count 5 f electrons of actinides and probe bond covalency
Source: Nat Commun. 2025 Feb 10;16:1221. doi: 10.1038/s41467-024-54574-7 (PMC11811144; doi:10.1038/s41467-024-54574-7)
Supplement: Supplementary file 3 — Source Data [file 41467_2024_54574_MOESM3_ESM.zip › Data_figures/Data_SI_figures/FigSI7/SI7_Satellite1_diagonal_[Cp''$_3$U$^{/mathrm{IV}}$]$^{+}$ $/mathrm{(5f^2)}$.txt]

# Relative Excitation Energy to Wl | Sat diag Intensity (x20) | Sat diag Intensity (fit) (x20) | 
-3.986899999999877764e+00 1.798902636214916584e-01 1.171463874348552536e-01
-3.830600000000231375e+00 1.943291704195161396e-01 1.246186296723205411e-01
-3.674399999999877764e+00 8.471883498686527680e-02 1.327458157165294916e-01
-3.518100000000231375e+00 1.126540986364164137e-01 1.416062685822709055e-01
-3.361899999999877764e+00 1.529022091454053656e-01 1.512629102820781668e-01
-3.205600000000231375e+00 1.445101668392459737e-01 1.618088432986690139e-01
-3.049399999999877764e+00 2.418566125614625417e-01 1.733173272319321612e-01
-2.932200000000193540e+00 2.331720145375965336e-01 1.826438751547000694e-01
-2.775900000000092405e+00 2.389748364190116270e-01 1.960810711238148429e-01
-2.619700000000193540e+00 1.202468381269253123e-01 2.107394058841424167e-01
-2.463400000000092405e+00 2.407739876848951910e-01 2.267327676411292903e-01
-2.307200000000193540e+00 3.094436021950807691e-01 2.441284581737258041e-01
-2.150900000000092405e+00 2.127251966328766453e-01 2.630214362730904920e-01
-2.033800000000155705e+00 2.673541679297352092e-01 2.781795356800098040e-01
-1.877500000000054570e+00 4.269064406450485127e-01 2.997612391840919766e-01
-1.721199999999953434e+00 4.115969873627406406e-01 3.228487810999735586e-01
-1.565000000000054570e+00 2.330714178958907534e-01 3.473132752164339032e-01
-1.408800000000155705e+00 2.747821276337116814e-01 3.729550758241044206e-01
-1.252500000000054570e+00 4.222370036309176511e-01 3.994491774563440623e-01
-1.096300000000155705e+00 3.722578623681058740e-01 4.262664628547055412e-01
-9.791000000000167347e-01 4.325048783524829688e-01 4.462179934716251628e-01
-8.227999999999155989e-01 5.393401628635083878e-01 4.719460934824316611e-01
-6.666000000000167347e-01 3.981945836714154696e-01 4.957801254597211660e-01
-5.102999999999155989e-01 5.308066958752424291e-01 5.167056123959380409e-01
-3.541000000000167347e-01 5.357821038110335277e-01 5.336364272420487387e-01
-1.977999999999155989e-01 4.990385406712452565e-01 5.456324092487098154e-01
-4.160000000001673470e-02 7.445390802254070461e-01 5.519395212226584357e-01
1.147000000000844011e-01 6.862416781293424473e-01 5.521569603183695829e-01
2.318999999997686245e-01 4.701079579881969339e-01 5.482970621559566382e-01
3.881000000001222361e-01 4.041952750779991277e-01 5.380625748302345634e-01
5.443999999997686245e-01 4.924278508633730400e-01 5.226090952219248909e-01
7.006000000001222361e-01 5.363478530770683372e-01 5.028594937189170277e-01
8.568999999997686245e-01 4.047106943281579827e-01 4.798305401495183142e-01
1.013100000000122236e+00 4.916939887111891894e-01 4.546115726091366493e-01
1.169399999999768625e+00 3.542907840165278044e-01 4.281540553560260198e-01
1.286599999999907595e+00 4.763791422246460572e-01 4.080272501194212031e-01
1.442799999999806460e+00 4.772426614281168877e-01 3.813792805215109327e-01
1.599099999999907595e+00 3.971497520967182671e-01 3.554090664841741964e-01
1.755299999999806460e+00 3.064128676535914364e-01 3.305387209471890020e-01
1.911599999999907595e+00 2.244748210632399599e-01 3.069888261558532117e-01
2.067799999999806460e+00 0.000000000000000000e+00 2.849317467660067438e-01
2.224099999999907595e+00 0.000000000000000000e+00 2.643976644511800700e-01
2.380299999999806460e+00 0.000000000000000000e+00 2.454104265465311685e-01
2.497499999999945430e+00 0.000000000000000000e+00 2.321452153654202377e-01
2.653800000000046566e+00 0.000000000000000000e+00 2.157084291887879368e-01
2.809999999999945430e+00 0.000000000000000000e+00 2.006361642392352485e-01
2.966199999999844295e+00 0.000000000000000000e+00 1.868240928944204793e-01
3.122499999999945430e+00 0.000000000000000000e+00 1.741677860858537596e-01
3.278800000000046566e+00 0.000000000000000000e+00 1.625804642989346349e-01
3.434999999999945430e+00 0.000000000000000000e+00 1.519761629738321795e-01
3.552200000000084401e+00 0.000000000000000000e+00 1.446072944370243862e-01
3.708399999999983265e+00 0.000000000000000000e+00 1.355039835850037067e-01
3.864700000000084401e+00 0.000000000000000000e+00 1.271460092735714198e-01
4.020899999999983265e+00 0.000000000000000000e+00 1.194741722796355266e-01
4.177200000000084401e+00 0.000000000000000000e+00 1.124149696141994864e-01
4.333399999999983265e+00 0.000000000000000000e+00 1.059197636829431605e-01
4.489700000000084401e+00 0.000000000000000000e+00 9.992808088390367494e-02
4.606899999999768625e+00 0.000000000000000000e+00 9.573997813218033948e-02
4.763100000000122236e+00 0.000000000000000000e+00 9.052978941081633868e-02
4.919399999999768625e+00 0.000000000000000000e+00 8.570562322384470133e-02
5.075600000000122236e+00 0.000000000000000000e+00 8.123848990612451970e-02
5.231899999999768625e+00 0.000000000000000000e+00 7.709101663066186827e-02
5.388100000000122236e+00 0.000000000000000000e+00 7.324005853094595064e-02
5.544399999999768625e+00 0.000000000000000000e+00 6.965505431081810139e-02
5.661599999999907595e+00 0.000000000000000000e+00 6.712905366587758327e-02
5.856899999999768625e+00 0.000000000000000000e+00 6.320239288329178307e-02
5.974099999999907595e+00 0.000000000000000000e+00 6.100252819638545682e-02
6.130299999999806460e+00 0.000000000000000000e+00 5.823804047049079696e-02
6.286599999999907595e+00 0.000000000000000000e+00 5.564894474040450040e-02
6.442799999999806460e+00 0.000000000000000000e+00 5.322433892184207788e-02
6.599099999999907595e+00 0.000000000000000000e+00 5.094822816854222697e-02
6.716199999999844295e+00 0.000000000000000000e+00 4.933425044008653976e-02
6.911599999999907595e+00 0.000000000000000000e+00 4.680182312200988765e-02
7.028800000000046566e+00 0.000000000000000000e+00 4.537261562198819514e-02
7.184999999999945430e+00 0.000000000000000000e+00 4.356458737739975912e-02
7.341199999999844295e+00 0.000000000000000000e+00 4.185966519489808801e-02
7.497499999999945430e+00 0.000000000000000000e+00 4.024937143892550612e-02
7.653800000000046566e+00 0.000000000000000000e+00 3.872798553656402881e-02
7.809999999999945430e+00 0.000000000000000000e+00 3.729014179688173308e-02
7.966300000000046566e+00 0.000000000000000000e+00 3.592826761259238638e-02
8.122499999999945430e+00 0.000000000000000000e+00 3.463885405810970125e-02
8.239700000000084401e+00 0.000000000000000000e+00 3.371545848715692961e-02
8.395899999999983265e+00 0.000000000000000000e+00 3.253994358990360686e-02
8.552200000000084401e+00 0.000000000000000000e+00 3.142295861446774141e-02
8.708399999999983265e+00 0.000000000000000000e+00 3.036209770304304500e-02
8.864700000000084401e+00 0.000000000000000000e+00 2.935246319590685202e-02
9.020899999999983265e+00 0.000000000000000000e+00 2.839208267767534891e-02
9.177200000000084401e+00 0.000000000000000000e+00 2.747670736161000882e-02
9.294399999999768625e+00 0.000000000000000000e+00 2.681857299020929536e-02
9.450600000000122236e+00 0.000000000000000000e+00 2.597698045522136429e-02
9.606899999999768625e+00 0.000000000000000000e+00 2.517327581725227123e-02
9.763100000000122236e+00 0.000000000000000000e+00 2.440622314140766802e-02
9.919399999999768625e+00 0.000000000000000000e+00 2.367273589268904105e-02
