# Supplementary material for: Resonant inelastic X-ray scattering tools to count 5 f electrons of actinides and probe bond covalency
Source: Nat Commun. 2025 Feb 10;16:1221. doi: 10.1038/s41467-024-54574-7 (PMC11811144; doi:10.1038/s41467-024-54574-7)
Supplement: Supplementary file 3 — Source Data [file 41467_2024_54574_MOESM3_ESM.zip › Data_figures/Data_SI_figures/FigSI7/SI7_Satellite1_diagonal_[Np$^/mathrm{VI}$O$_2$]$^{2+}_{(aq)}$ $/mathrm{(5f^1)}$.txt]

# Relative Excitation Energy to Wl | Sat diag Intensity (x20) | Sat diag Intensity (fit) (x20) | 
-1.002999999999974534e+01 1.011172531754349069e-01 1.519104403710114584e-02
-9.873700000000098953e+00 4.684759604385112242e-02 1.566210919276823932e-02
-9.717499999999745341e+00 2.854138922274019816e-02 1.615474323826776235e-02
-9.561299999999846477e+00 7.180886486853635571e-03 1.667059159317508046e-02
-9.444099999999707507e+00 -1.826589179424135262e-03 1.707375818547737789e-02
-9.287800000000061118e+00 5.532822667551819118e-02 1.763417531047295136e-02
-9.131599999999707507e+00 2.755035673596378104e-02 1.822173765420169456e-02
-8.975300000000061118e+00 4.456683890706872320e-02 1.883899260162390579e-02
-8.819099999999707507e+00 1.101241900748154423e-01 1.948708910654810278e-02
-8.662800000000061118e+00 2.821016981489062395e-02 2.016895680300359942e-02
-8.506599999999707507e+00 4.683651290938949802e-02 2.088599593339034513e-02
-8.350300000000061118e+00 1.318877257869943143e-01 2.164159144790313294e-02
-8.194099999999707507e+00 4.431703211256682318e-02 2.243745241826017658e-02
-8.076900000000023283e+00 4.192768178579376476e-02 2.306309307351288307e-02
-7.920599999999922147e+00 3.114765144258255930e-02 2.393798118895796787e-02
-7.764400000000023283e+00 6.815147874560462116e-02 2.486169089744137695e-02
-7.608099999999922147e+00 7.564924952488154275e-02 2.583908773010281171e-02
-7.451900000000023283e+00 3.374151371430866853e-02 2.687293815488753929e-02
-7.295599999999922147e+00 7.028089470012778561e-02 2.796896055304098905e-02
-7.178399999999783176e+00 3.007915337982557807e-02 2.883404480005092446e-02
-7.022199999999884312e+00 5.776409582756759920e-02 3.004878369404411984e-02
-6.826900000000023283e+00 7.603379764994111500e-02 3.167494523029615316e-02
-6.709699999999884312e+00 9.076844945040650481e-02 3.271275914927564837e-02
-6.553399999999783176e+00 6.783737152138874515e-02 3.417511743543114738e-02
-6.397199999999884312e+00 9.080505678650389878e-02 3.573287781306285632e-02
-6.240899999999783176e+00 8.073040979473189438e-02 3.739630881926035016e-02
-6.084699999999884312e+00 1.892248290936135446e-01 3.917240429322566692e-02
-5.928399999999783176e+00 1.051580389000523197e-01 4.107352496304954304e-02
-5.811200000000098953e+00 5.366843470179293724e-02 4.258703101837876814e-02
-5.654999999999745341e+00 4.737327784310670781e-02 4.473114791562986248e-02
-5.498700000000098953e+00 9.687404738710220231e-02 4.703416209135018872e-02
-5.342499999999745341e+00 6.361447940965127279e-02 4.950790691153138939e-02
-5.186299999999846477e+00 7.594470354356515351e-02 5.217019847299882856e-02
-5.029999999999745341e+00 1.504434409217222379e-01 5.504114920273309869e-02
-4.873700000000098953e+00 5.792055126051107172e-02 5.813938067083895128e-02
-4.717499999999745341e+00 7.450384249488078980e-02 6.148518175816816700e-02
-4.600300000000061118e+00 1.836266535395968957e-01 6.417435098267922078e-02
-4.444099999999707507e+00 1.097533698089170062e-01 6.801855501420762951e-02
-4.287800000000061118e+00 1.304806137615726058e-01 7.219046804493511882e-02
-4.131599999999707507e+00 4.627878266571529980e-02 7.671795949454192354e-02
-3.975300000000061118e+00 1.705282963182143396e-01 8.164355912340397203e-02
-3.819099999999707507e+00 2.043477683361595854e-01 8.700139274255812294e-02
-3.701900000000023283e+00 8.096402223537227383e-02 9.133381608674805141e-02
-3.506599999999707507e+00 1.244899367667191975e-01 9.920827122680858645e-02
-3.389400000000023283e+00 1.704103561600895100e-01 1.043623751823644502e-01
-3.233099999999922147e+00 2.197135768343612128e-01 1.117845122871937436e-01
-3.076900000000023283e+00 1.194099717132675459e-01 1.198814815797742128e-01
-2.920599999999922147e+00 1.555015468601949336e-01 1.287234851372808520e-01
-2.764400000000023283e+00 1.688591366983978603e-01 1.383590696152633415e-01
-2.608099999999922147e+00 1.622304440922651136e-01 1.488577756919251538e-01
-2.451900000000023283e+00 1.532794226153087469e-01 1.602565490121251601e-01
-2.295599999999922147e+00 2.452322542991436927e-01 1.726078937221059428e-01
-2.178399999999783176e+00 1.567676862973345076e-01 1.825013976486021539e-01
-2.022199999999884312e+00 2.073516259731301159e-01 1.965225523484965542e-01
-1.865899999999783176e+00 3.518201260304145706e-01 2.114654491463711927e-01
-1.709699999999884312e+00 2.146271999190477453e-01 2.272127556988571828e-01
-1.553399999999783176e+00 2.181455299594970143e-01 2.436157910590572573e-01
-1.397199999999884312e+00 2.856635092963809019e-01 2.603981747208087838e-01
-1.240899999999783176e+00 2.572114033142736123e-01 2.772257874761553387e-01
-1.123700000000098953e+00 1.691918339697065510e-01 2.895927346151022097e-01
-9.674999999997453415e-01 3.620933682828010314e-01 3.053001322046850485e-01
-8.112999999998464773e-01 3.540319533342952685e-01 3.195509652529923139e-01
-6.549999999997453415e-01 2.967959634818525538e-01 3.316925695960472043e-01
-4.987000000000989530e-01 2.719055410165125419e-01 3.410740161432639361e-01
-3.424999999997453415e-01 3.000214973364288551e-01 3.471451987499785674e-01
-2.253000000000611180e-01 4.352113673419957807e-01 3.492953708146261382e-01
-2.999999999974534148e-02 2.598927372722491524e-01 3.480848694466149862e-01
8.719999999993888196e-02 4.509410881327540754e-01 3.445253108117012908e-01
2.434000000002924935e-01 2.782629488752815239e-01 3.367291456050536813e-01
3.996999999999388820e-01 2.738769190584771085e-01 3.258807981664750830e-01
5.559000000002924935e-01 2.457585904770360208e-01 3.125976618325777556e-01
7.121999999999388820e-01 4.206833273306628262e-01 2.975222173930210379e-01
8.684000000002924935e-01 2.193187204725350059e-01 2.813193453023943302e-01
1.024699999999938882e+00 2.444327834219733597e-01 2.645499241774214583e-01
1.141900000000077853e+00 3.181532390149662826e-01 2.519074678243247156e-01
1.298099999999976717e+00 3.019815057973818662e-01 2.352836683036207965e-01
1.454400000000077853e+00 2.427842988627607612e-01 2.191799225843448495e-01
1.610599999999976717e+00 2.531631305311898283e-01 2.038266060198032081e-01
1.766900000000077853e+00 2.294218257869769240e-01 1.893352644891542202e-01
1.923099999999976717e+00 2.209066316893482651e-01 1.757933458391061909e-01
2.079400000000077853e+00 2.318007707471783085e-01 1.632057433645533739e-01
2.235599999999976717e+00 1.791014918428477931e-01 1.515774233023969575e-01
2.352800000000115688e+00 1.932350742773647490e-01 1.434572077149742220e-01
2.509100000000216824e+00 2.064333639109293683e-01 1.333972769452208829e-01
2.665300000000115688e+00 1.624668917681869607e-01 1.241719336901748877e-01
2.821600000000216824e+00 1.855592941560496589e-01 1.157103771793010494e-01
2.977800000000115688e+00 0.000000000000000000e+00 1.079633320892663118e-01
3.134100000000216824e+00 0.000000000000000000e+00 1.008618234339818398e-01
3.290300000000115688e+00 0.000000000000000000e+00 9.435846888446651481e-02
3.407500000000254659e+00 0.000000000000000000e+00 8.983645112700580637e-02
3.602800000000115688e+00 0.000000000000000000e+00 8.292020958044052370e-02
3.720000000000254659e+00 0.000000000000000000e+00 7.910981407159210776e-02
3.876299999999901047e+00 0.000000000000000000e+00 7.438823271967819062e-02
4.032500000000254659e+00 0.000000000000000000e+00 7.004567576274632612e-02
4.188700000000153523e+00 0.000000000000000000e+00 6.604410381196613999e-02
4.345000000000254659e+00 0.000000000000000000e+00 6.234971623103694599e-02
4.501200000000153523e+00 0.000000000000000000e+00 5.893878701752960914e-02
4.657500000000254659e+00 0.000000000000000000e+00 5.578129478703559851e-02
4.774699999999938882e+00 0.000000000000000000e+00 5.356745332673346072e-02
4.930900000000292493e+00 0.000000000000000000e+00 5.080491808385428215e-02
5.087199999999938882e+00 0.000000000000000000e+00 4.823814570996277917e-02
5.243400000000292493e+00 0.000000000000000000e+00 4.585314337219646708e-02
