# Supplementary material for: Resonant inelastic X-ray scattering tools to count 5 f electrons of actinides and probe bond covalency
Source: Nat Commun. 2025 Feb 10;16:1221. doi: 10.1038/s41467-024-54574-7 (PMC11811144; doi:10.1038/s41467-024-54574-7)
Supplement: Supplementary file 3 — Source Data [file 41467_2024_54574_MOESM3_ESM.zip › Data_figures/Data_SI_figures/FigSI7/SI7_Satellite1_diagonal_[Np$^/mathrm{V}$O$_2$]$^{+}_{(aq)}$ $/mathrm{(5f^2)}$.txt]

# Relative Excitation Energy to Wl | Sat diag Intensity (x20) | Sat diag Intensity (fit) (x20) | 
-9.629999999999654392e+00 1.012340398608511660e-01 4.323108515406142577e-02
-9.473700000000008004e+00 6.028011636601414425e-02 4.454069163342728316e-02
-9.317499999999654392e+00 6.071602046175863382e-02 4.590679216061095691e-02
-9.161299999999755528e+00 1.152322159307107297e-01 4.733339935506368501e-02
-9.044099999999616557e+00 9.879697922899066675e-02 4.844558185271073680e-02
-8.887799999999970169e+00 1.350521064387126269e-01 4.998742120768164682e-02
-8.731599999999616557e+00 6.323451401494821489e-02 5.159870118818014884e-02
-8.575299999999970169e+00 8.476484228984501601e-02 5.328554028917376062e-02
-8.419099999999616557e+00 1.158375505056527671e-01 5.505009951431194537e-02
-8.262799999999970169e+00 7.903312367655590531e-02 5.689924736956340767e-02
-8.106599999999616557e+00 1.047199034965764775e-01 5.883552787064146722e-02
-7.950299999999970169e+00 9.006078394286456956e-02 6.086666000028903567e-02
-7.794099999999616557e+00 2.349200858467153513e-02 6.299562618897666666e-02
-7.676899999999932334e+00 8.436954856881186127e-02 6.466167357360977364e-02
-7.520599999999831198e+00 8.318324875185321987e-02 6.698016831148262407e-02
-7.364399999999932334e+00 6.030624448597441539e-02 6.941363012864561199e-02
-7.208099999999831198e+00 8.385240722652004264e-02 7.197225968366659232e-02
-7.051899999999932334e+00 1.087626523957388180e-01 7.466031558199907880e-02
-6.895599999999831198e+00 1.003071243301859039e-01 7.748925532101189062e-02
-6.778399999999692227e+00 1.193550958108800103e-01 7.970693660449502949e-02
-6.622199999999793363e+00 5.635758765143058374e-02 8.279823801687627438e-02
-6.465899999999692227e+00 3.564759245447018943e-02 8.605534663399538875e-02
-6.309699999999793363e+00 1.115510725967864547e-01 8.948405913814587442e-02
-6.153399999999692227e+00 9.006205205893730303e-02 9.309928987572234360e-02
-5.997199999999793363e+00 1.020523170279389324e-01 9.690747966232599042e-02
-5.840899999999692227e+00 1.033428190181698569e-01 1.009251243095753009e-01
-5.684699999999793363e+00 1.156201305613821367e-01 1.051592149314646285e-01
-5.528399999999692227e+00 9.848395623673429633e-02 1.096278014380782234e-01
-5.411200000000008004e+00 1.719135850915733399e-01 1.131384788434831035e-01
-5.254999999999654392e+00 1.472738900360018588e-01 1.180412016969966532e-01
-5.098700000000008004e+00 6.426504478049140101e-02 1.232155295186958127e-01
-4.942499999999654392e+00 8.850722145400755081e-02 1.286685557876798558e-01
-4.786299999999755528e+00 1.492726809716626579e-01 1.344171570342705957e-01
-4.629999999999654392e+00 1.105822860849400152e-01 1.404786775218906658e-01
-4.473700000000008004e+00 1.313878805229540814e-01 1.468623353070575566e-01
-4.317499999999654392e+00 1.528842492479987880e-01 1.535755647937817325e-01
-4.200299999999970169e+00 1.937447263809305709e-01 1.588379928384212325e-01
-4.044099999999616557e+00 1.700783620706228794e-01 1.661589180172826918e-01
-3.887799999999970169e+00 1.896474543671425039e-01 1.738418881966486973e-01
-3.731599999999616557e+00 1.013278897840596965e-01 1.818803685149986693e-01
-3.575299999999970169e+00 1.869890092774342816e-01 1.902838346133610414e-01
-3.419099999999616557e+00 2.906950915593894402e-01 1.990355829549574629e-01
-3.301899999999932334e+00 2.805271941786492973e-01 2.058272581435587889e-01
-3.106599999999616557e+00 1.687238136609519878e-01 2.175493550226218487e-01
-2.989399999999932334e+00 2.102682764232919055e-01 2.248076691948055206e-01
-2.833099999999831198e+00 2.434261930509198646e-01 2.347163471697300829e-01
-2.676899999999932334e+00 2.930325571748758628e-01 2.448355778781715897e-01
-2.520599999999831198e+00 2.545864099682644266e-01 2.551178221604838425e-01
-2.364399999999932334e+00 4.463949744114524831e-01 2.654756588142125340e-01
-2.208099999999831198e+00 2.551437134291722475e-01 2.758334259665659038e-01
-2.051899999999932334e+00 2.165699541688073382e-01 2.860741896473298906e-01
-1.895599999999831198e+00 2.401470884519710802e-01 2.960928994729662422e-01
-1.778399999999692227e+00 2.085793915824605826e-01 3.033767945288197154e-01
-1.622199999999793363e+00 2.746585122287869551e-01 3.126671636267395749e-01
-1.465899999999692227e+00 3.094858177603257987e-01 3.213502807277379691e-01
-1.309699999999793363e+00 2.822811373003876190e-01 3.292634897792507398e-01
-1.153399999999692227e+00 3.329660435641373928e-01 3.362666776062366303e-01
-9.971999999997933628e-01 3.032590234237379501e-01 3.422083254754554327e-01
-8.799999999996543920e-01 3.582536372115712742e-01 3.458945522632276282e-01
-7.237000000000080036e-01 3.567835758003208291e-01 3.496917280369062353e-01
-5.674999999996543920e-01 2.936884311712335549e-01 3.521293135986199863e-01
-4.112999999997555278e-01 3.596223533145327389e-01 3.531518122683874328e-01
-2.549999999996543920e-01 4.494361083953033464e-01 3.527336607461246110e-01
-9.870000000000800355e-02 3.958641658211885517e-01 3.508839419406626914e-01
5.750000000034560799e-02 4.376443189838679637e-01 3.476498240876137458e-01
2.137000000002444722e-01 3.595068013940360685e-01 3.431069054293122145e-01
3.700000000003456080e-01 3.108694045937481221e-01 3.373548063408326469e-01
4.872000000000298314e-01 2.924520261738782767e-01 3.323248730329669831e-01
6.434000000003834430e-01 3.788447019768164670e-01 3.247778864300711055e-01
7.997000000000298314e-01 2.935750934470724993e-01 3.163975947312001047e-01
9.559000000003834430e-01 3.142016780848022051e-01 3.073463692101115474e-01
1.112200000000029831e+00 3.693699343468404006e-01 2.977626158686913493e-01
1.268400000000383443e+00 2.640162963077574143e-01 2.878019285744391476e-01
1.424700000000029831e+00 2.339288266490404111e-01 2.775848030445189352e-01
1.541900000000168802e+00 2.081000007326360979e-01 2.698325020158354737e-01
1.698100000000067666e+00 2.837700587532315244e-01 2.594657960386207995e-01
1.854400000000168802e+00 2.478633983353237258e-01 2.491391258500716688e-01
2.010600000000067666e+00 2.049117124546464830e-01 2.389460296099772674e-01
2.166900000000168802e+00 1.983149123377889178e-01 2.289396440744531080e-01
2.323100000000067666e+00 2.391948351172599185e-01 2.191856977238599846e-01
2.479400000000168802e+00 2.900417157206649499e-01 2.097127007423514045e-01
2.635600000000067666e+00 1.711492060337502785e-01 2.005631593310710503e-01
2.752800000000206637e+00 1.510424642605459056e-01 1.939195014898572877e-01
2.909100000000307773e+00 1.534166279454987347e-01 1.853662917379408914e-01
3.065300000000206637e+00 1.347224373318388346e-01 1.771763521815980513e-01
3.221600000000307773e+00 1.776300824006804002e-01 1.693420399403493537e-01
3.377800000000206637e+00 2.102392206918740625e-01 1.618716954616833681e-01
3.534100000000307773e+00 1.200561155103817557e-01 1.547504837086073892e-01
3.690300000000206637e+00 1.698491361101427954e-01 1.479794828220342140e-01
3.807500000000345608e+00 1.438260307573757113e-01 1.431199409219338359e-01
4.002800000000206637e+00 8.292616049680291701e-02 1.354283572148975989e-01
4.120000000000345608e+00 1.294382110753506954e-01 1.310477917870398745e-01
4.276299999999991996e+00 9.935568020266027922e-02 1.254687178665362668e-01
4.432500000000345608e+00 1.283371321846581148e-01 1.201809783363163436e-01
4.588700000000244472e+00 5.594401470976971547e-02 1.151671991034144554e-01
4.745000000000345608e+00 0.000000000000000000e+00 1.104107656593951992e-01
4.862200000000029831e+00 0.000000000000000000e+00 1.070070877505865381e-01
5.057500000000345608e+00 0.000000000000000000e+00 1.016289662426776569e-01
5.174700000000029831e+00 0.000000000000000000e+00 9.856902489168625769e-02
5.330900000000383443e+00 0.000000000000000000e+00 9.467535887406011708e-02
5.487200000000029831e+00 0.000000000000000000e+00 9.097941333995351876e-02
5.643400000000383443e+00 0.000000000000000000e+00 8.747462092277388801e-02
