# Supplementary material for: Resonant inelastic X-ray scattering tools to count 5 f electrons of actinides and probe bond covalency
Source: Nat Commun. 2025 Feb 10;16:1221. doi: 10.1038/s41467-024-54574-7 (PMC11811144; doi:10.1038/s41467-024-54574-7)
Supplement: Supplementary file 3 — Source Data [file 41467_2024_54574_MOESM3_ESM.zip › Data_figures/Data_SI_figures/FigSI7/SI7_Satellite1_diagonal_[Pu$^{/mathrm{VI}}$O$_2$]$^{2+}_{(aq.)}$ $/mathrm{(5f^2)}$.txt]

# Relative Excitation Energy to Wl | Sat diag Intensity (x20) | Sat diag Intensity (fit) (x20) | 
-5.410899999999855936e+00 0.000000000000000000e+00 1.655678796055490010e-01
-5.254699999999957072e+00 0.000000000000000000e+00 1.731330352213956425e-01
-5.137499999999818101e+00 0.000000000000000000e+00 1.791125961960055579e-01
-4.981199999999716965e+00 0.000000000000000000e+00 1.875167883383899170e-01
-4.824999999999818101e+00 0.000000000000000000e+00 1.964364445961697125e-01
-4.707799999999679130e+00 0.000000000000000000e+00 2.034915404757672019e-01
-4.551599999999780266e+00 0.000000000000000000e+00 2.134059397764071497e-01
-4.395299999999679130e+00 0.000000000000000000e+00 2.239454269800943975e-01
-4.278099999999994907e+00 0.000000000000000000e+00 2.322768758391249022e-01
-4.121899999999641295e+00 0.000000000000000000e+00 2.439818404103692717e-01
-4.004699999999957072e+00 0.000000000000000000e+00 2.532358176767261493e-01
-3.848399999999855936e+00 1.735669183904395285e-02 2.662354891807691692e-01
-3.731299999999919237e+00 2.285066495425327748e-01 2.764870156235318399e-01
-3.574999999999818101e+00 2.558857255261169916e-01 2.908797444500792473e-01
-3.418799999999919237e+00 2.752116161903526148e-01 3.060991542375000041e-01
-3.301599999999780266e+00 3.223228629675157220e-01 3.180806599351463371e-01
-3.145299999999679130e+00 3.059261971757605281e-01 3.348206213436366041e-01
-3.028099999999994907e+00 3.493335552638250352e-01 3.479460737590757691e-01
-2.871899999999641295e+00 3.500763853946232684e-01 3.661963201531191481e-01
-2.715599999999994907e+00 3.710840627550942572e-01 3.853015688504967673e-01
-2.598399999999855936e+00 3.894139659942983389e-01 4.001547053944463639e-01
-2.442199999999957072e+00 4.609874914227237719e-01 4.205986682122659359e-01
-2.285899999999855936e+00 4.183024470545081974e-01 4.417089567413253204e-01
-2.168699999999716965e+00 4.226606419409613125e-01 4.578907461304172477e-01
-2.012499999999818101e+00 5.173456509570975026e-01 4.797958308048252407e-01
-1.895299999999679130e+00 4.570879169849134671e-01 4.963758875250635083e-01
-1.739099999999780266e+00 5.634493717506915411e-01 5.184727017194846743e-01
-1.621899999999641295e+00 5.740122482994359787e-01 5.348984313420080960e-01
-1.465599999999994907e+00 5.358244833688575737e-01 5.563416732841306445e-01
-1.309399999999641295e+00 5.415246800675165284e-01 5.769145384689341460e-01
-1.192199999999957072e+00 6.104542687035462434e-01 5.915549488851017390e-01
-1.035899999999855936e+00 6.352041279388924711e-01 6.096893328551959979e-01
-9.187999999999192369e-01 6.007063215821829560e-01 6.220066728916698873e-01
-7.624999999998181011e-01 6.774877222779868147e-01 6.364258345425063412e-01
-6.452999999996791303e-01 6.413573669864435223e-01 6.455115819197048133e-01
-4.890999999997802661e-01 6.569406336916314704e-01 6.550475638189711125e-01
-3.327999999996791303e-01 6.547501825376893514e-01 6.613937360186379344e-01
-2.155999999999949068e-01 6.738637220955241425e-01 6.639349431494292464e-01
-5.939999999964129529e-02 6.632809044910299434e-01 6.642830719250497618e-01
9.690000000000509317e-02 6.369075552781431337e-01 6.611521769388387648e-01
2.141000000001440640e-01 6.121608366375296262e-01 6.565758926718558985e-01
3.703000000000429281e-01 6.515041490271454849e-01 6.476571984648874514e-01
5.266000000001440640e-01 6.317492592293909581e-01 6.357553003913568590e-01
6.437000000000807631e-01 5.940029301756746261e-01 6.250865007091327419e-01
8.000000000001818989e-01 6.021920884635816318e-01 6.088132640278701713e-01
9.172000000003208697e-01 6.420229125352590049e-01 5.953087954235529722e-01
1.073400000000219734e+00 5.418916243097116059e-01 5.759096027829522235e-01
1.190600000000358705e+00 6.112866436135357961e-01 5.605274827635190471e-01
1.346900000000005093e+00 4.922466965863393495e-01 5.392255912272783114e-01
1.503100000000358705e+00 5.965976570779001342e-01 5.173687482676310179e-01
1.620300000000042928e+00 5.068349626047123913e-01 5.007920776646226368e-01
1.776600000000144064e+00 5.137342193379624833e-01 4.786770843370375395e-01
1.893800000000283035e+00 4.666123066445764800e-01 4.622217670317053662e-01
2.050000000000181899e+00 4.301132623675533173e-01 4.406240805098871061e-01
2.206300000000283035e+00 3.919552686101475114e-01 4.195441480218641828e-01
2.323400000000219734e+00 3.742228494443958775e-01 4.041772786975406651e-01
2.479700000000320870e+00 3.812687510008223590e-01 3.843125774640334114e-01
2.596900000000005093e+00 3.555998756292627072e-01 3.699401636232795276e-01
2.753100000000358705e+00 3.670591375134918954e-01 3.515192898239553054e-01
2.909400000000005093e+00 3.291436066554868090e-01 3.339502929356162886e-01
3.026600000000144064e+00 2.989730688586356711e-01 3.213493600703746789e-01
3.182800000000042928e+00 2.936249467241308087e-01 3.053160027495398499e-01
3.300000000000181899e+00 3.283598888875988719e-01 2.938492970340422228e-01
3.456200000000080763e+00 2.848093283232124295e-01 2.793008341099897929e-01
3.573400000000219734e+00 3.499772303510455540e-01 2.689207076162116739e-01
3.729700000000320870e+00 2.723798070028079499e-01 2.557673121406445760e-01
3.885900000000219734e+00 1.636542697260098822e-01 2.433782568941833535e-01
4.003100000000358705e+00 1.937243519721956742e-01 2.345568374168992554e-01
4.159400000000005093e+00 1.664954999712567052e-01 2.233952310374069661e-01
4.276600000000144064e+00 0.000000000000000000e+00 2.154571957126510950e-01
4.432800000000042928e+00 0.000000000000000000e+00 2.054223926636285780e-01
4.589100000000144064e+00 0.000000000000000000e+00 1.959705494502196332e-01
4.706300000000283035e+00 0.000000000000000000e+00 1.892484733657458229e-01
4.862500000000181899e+00 0.000000000000000000e+00 1.807485883803369997e-01
4.979700000000320870e+00 0.000000000000000000e+00 1.746972943203586037e-01
