# Supplementary material for: Resonant inelastic X-ray scattering tools to count 5 f electrons of actinides and probe bond covalency
Source: Nat Commun. 2025 Feb 10;16:1221. doi: 10.1038/s41467-024-54574-7 (PMC11811144; doi:10.1038/s41467-024-54574-7)
Supplement: Supplementary file 3 — Source Data [file 41467_2024_54574_MOESM3_ESM.zip › Data_figures/Data_SI_figures/FigSI7/SI7_Satellite1_diagonal_[U$^/mathrm{VI}$O$_2$]$^{2+}$ $/mathrm{(5f^0)}$.txt]

# Relative Excitation Energy to Wl | Sat diag Intensity (x20) | Sat diag Intensity (fit) (x20) | 
-4.922500000000127329e+00 1.533070491970745519e-01 9.769761608228061389e-02
-4.492799999999988358e+00 4.269083783344316402e-02 1.059382050289167237e-01
-4.102200000000266300e+00 7.338710947498051917e-02 1.140339104423650773e-01
-3.711600000000089494e+00 9.975331897987818608e-02 1.226959493115606786e-01
-3.281899999999950523e+00 1.674194167227833763e-01 1.328350285039698320e-01
-2.891300000000228465e+00 9.887352308392255429e-02 1.425261980789510885e-01
-2.500600000000304135e+00 1.468359664821818622e-01 1.525480271549531641e-01
-2.070900000000165164e+00 1.819952267883344077e-01 1.637374313963100292e-01
-1.680299999999988358e+00 1.395573279562782321e-01 1.738001708508545295e-01
-1.289700000000266300e+00 2.448856595012393611e-01 1.834465041984643663e-01
-8.600000000001273293e-01 2.290722203675721602e-01 1.931504053701069978e-01
-4.693999999999505235e-01 2.120815463298258707e-01 2.007237782096424894e-01
-7.870000000002619345e-02 2.190685428043853411e-01 2.067119523685041205e-01
3.508999999999105057e-01 1.964648120881885562e-01 2.110631896675647101e-01
7.415999999998348358e-01 2.353496465865524689e-01 2.127281178310549137e-01
1.132200000000011642e+00 2.099595699229113432e-01 2.120971117204427381e-01
1.522799999999733700e+00 1.463588160095305457e-01 2.092112502303428156e-01
1.952499999999872671e+00 1.670335822823598437e-01 2.036503755144480621e-01
2.343100000000049477e+00 2.116197620676593671e-01 1.967487337167629080e-01
2.733799999999973807e+00 2.494061767284978803e-01 1.884663184097591926e-01
3.163399999999910506e+00 1.297940504875889078e-01 1.782356938945182934e-01
3.554099999999834836e+00 1.867518384356497418e-01 1.683175503926410133e-01
3.944700000000011642e+00 1.487759610041749503e-01 1.581596152191885596e-01
4.374399999999695865e+00 1.620628821916427209e-01 1.470270222444427233e-01
4.764999999999872671e+00 1.138687666961693823e-01 1.371693489624466467e-01
5.155600000000049477e+00 1.139745310470116763e-01 1.277123399211959609e-01
5.546199999999771535e+00 6.440142307615048800e-02 1.187509346924811721e-01
5.975899999999910506e+00 1.170550229222108440e-01 1.095290564344172241e-01
6.366599999999834836e+00 1.695607709627993120e-01 1.017471592262386704e-01
6.757200000000011642e+00 1.425437453494529938e-01 9.454074671184109491e-02
7.186899999999695865e+00 1.331537148354209887e-01 8.725561299116499359e-02
7.577499999999872671e+00 5.232061225691423539e-02 8.118887494779601643e-02
7.968100000000049477e+00 1.008096819607182948e-01 7.561787138596647029e-02
8.397799999999733700e+00 1.096853938436346959e-01 7.002005000066927054e-02
8.788399999999910506e+00 8.762488159147657774e-02 6.537543912819859804e-02
9.179099999999834836e+00 7.981142535387916737e-02 6.111634356806379398e-02
9.608799999999973807e+00 9.485895863989872445e-02 5.683887665995581567e-02
9.999399999999695865e+00 8.873870484460574803e-02 5.328641636211369631e-02
