# Supplementary material for: Resonant inelastic X-ray scattering tools to count 5 f electrons of actinides and probe bond covalency
Source: Nat Commun. 2025 Feb 10;16:1221. doi: 10.1038/s41467-024-54574-7 (PMC11811144; doi:10.1038/s41467-024-54574-7)
Supplement: Supplementary file 3 — Source Data [file 41467_2024_54574_MOESM3_ESM.zip › Data_figures/Data_SI_figures/FigSI7/SI7_Satellite1_diagonal_[U$^/mathrm{V}$O$_2$]$^{+}$-Fe $/mathrm{(5f^1)}$.txt]

# Relative Excitation Energy to Wl | Sat diag Intensity (x20) | Sat diag Intensity (fit) (x20) | 
-4.632800000000315777e+00 8.876267988609339021e-02 9.353527538561773325e-02
-4.476500000000214641e+00 1.208193524416117104e-01 9.773410047231169406e-02
-4.320300000000315777e+00 1.663206611558770698e-01 1.021800327051924223e-01
-4.164000000000214641e+00 8.587201100279046040e-02 1.068947387761275403e-01
-4.046800000000075670e+00 8.736124016393770342e-02 1.106145188287448872e-01
-3.890600000000176806e+00 1.095146616321720501e-01 1.158316605038707953e-01
-3.734300000000075670e+00 1.270566677213908757e-01 1.213650987437777384e-01
-3.578100000000176806e+00 1.100286488497424636e-01 1.272255423045148270e-01
-3.421800000000075670e+00 1.807391174513616194e-01 1.334383115659488195e-01
-3.265600000000176806e+00 1.389576052245861393e-01 1.400129289171493097e-01
-3.148400000000037835e+00 1.543664632805313852e-01 1.451962316199633674e-01
-2.992200000000138971e+00 1.710713534786708900e-01 1.524503513930512144e-01
-2.835900000000037835e+00 2.151261141191609660e-01 1.601174822006253828e-01
-2.679700000000138971e+00 1.745670861869940693e-01 1.681990192738095358e-01
-2.523400000000037835e+00 1.814813272483528084e-01 1.767128091334533024e-01
-2.367100000000391447e+00 1.770269262765379603e-01 1.856563685363165073e-01
-2.250000000000000000e+00 1.653447216648213092e-01 1.926364706505287183e-01
-2.093700000000353612e+00 1.987487352932573170e-01 2.023177574680762869e-01
-1.937500000000000000e+00 1.538627910290247813e-01 2.123911215856164880e-01
-1.781200000000353612e+00 2.453512726668637955e-01 2.228387702223407485e-01
-1.625000000000000000e+00 2.206752982758441450e-01 2.336030261899605387e-01
-1.468700000000353612e+00 2.420470851544238855e-01 2.446374841347604134e-01
-1.351500000000214641e+00 2.048055158808952114e-01 2.530381120536763784e-01
-1.195300000000315777e+00 2.378438020218160975e-01 2.643265017726775801e-01
-1.039000000000214641e+00 2.968978341572834356e-01 2.756227244539545818e-01
-8.828000000003157766e-01 2.411850471933498219e-01 2.867781430954666200e-01
-7.265000000002146407e-01 2.663062898472981499e-01 2.976523663255146723e-01
-5.703000000003157766e-01 3.002075611445896852e-01 3.080587306424374394e-01
-4.140000000002146407e-01 3.526107793017219660e-01 3.178233523111355652e-01
-2.968000000000756700e-01 3.368868785292205570e-01 3.246021196454195179e-01
-1.406000000001768058e-01 3.113887086262772108e-01 3.327550003471863027e-01
1.569999999992433004e-02 5.151274794426516923e-01 3.397298718365262538e-01
1.718999999998231942e-01 2.983203984149079280e-01 3.453424249839002202e-01
3.281999999999243300e-01 3.471082055980362346e-01 3.494502660941258831e-01
4.453999999996085535e-01 3.526434895750495402e-01 3.514704170657739768e-01
6.015999999999621650e-01 3.731329372783075415e-01 3.526888611204200275e-01
7.577999999998610292e-01 3.485017781083764588e-01 3.521935801913848030e-01
9.140999999999621650e-01 2.861554119170006127e-01 3.499969959129224373e-01
1.070399999999608553e+00 4.600907405747198253e-02 3.461619210609266917e-01
1.226599999999962165e+00 0.000000000000000000e+00 3.407995190360936788e-01
1.343799999999646388e+00 0.000000000000000000e+00 3.358573116801500391e-01
1.500000000000000000e+00 0.000000000000000000e+00 3.281816030918945359e-01
1.656299999999646388e+00 0.000000000000000000e+00 3.194269306661127183e-01
1.812500000000000000e+00 0.000000000000000000e+00 3.098001810432599035e-01
1.968799999999646388e+00 0.000000000000000000e+00 2.994854901747188158e-01
2.125000000000000000e+00 0.000000000000000000e+00 2.886850417581245387e-01
2.242199999999684223e+00 0.000000000000000000e+00 2.803643310719932669e-01
2.398499999999785359e+00 0.000000000000000000e+00 2.691070166063395108e-01
2.554699999999684223e+00 0.000000000000000000e+00 2.578033434617756914e-01
2.710999999999785359e+00 0.000000000000000000e+00 2.465609834562889346e-01
2.867199999999684223e+00 0.000000000000000000e+00 2.354954939033577777e-01
2.984399999999823194e+00 0.000000000000000000e+00 2.273538527643981511e-01
3.140699999999924330e+00 0.000000000000000000e+00 2.167631877380319094e-01
3.296899999999823194e+00 0.000000000000000000e+00 2.065299596186070119e-01
3.453199999999924330e+00 0.000000000000000000e+00 1.966772608444030956e-01
3.609399999999823194e+00 0.000000000000000000e+00 1.872414748627866943e-01
3.765699999999924330e+00 0.000000000000000000e+00 1.782240104172160000e-01
3.921899999999823194e+00 0.000000000000000000e+00 1.696415103170578198e-01
4.039099999999962165e+00 0.000000000000000000e+00 1.634828987053515981e-01
4.195299999999861029e+00 0.000000000000000000e+00 1.556444778786717220e-01
4.351599999999962165e+00 0.000000000000000000e+00 1.482145318074342133e-01
4.507899999999608553e+00 0.000000000000000000e+00 1.411853236758230656e-01
4.664099999999962165e+00 0.000000000000000000e+00 1.345459013655224689e-01
4.820299999999861029e+00 0.000000000000000000e+00 1.282751371353429981e-01
4.937500000000000000e+00 0.000000000000000000e+00 1.238017014137952621e-01
5.093799999999646388e+00 0.000000000000000000e+00 1.181306338248984955e-01
5.250000000000000000e+00 0.000000000000000000e+00 1.127834513420213208e-01
5.406299999999646388e+00 0.000000000000000000e+00 1.077356319293108489e-01
5.562500000000000000e+00 0.000000000000000000e+00 1.029763605688674283e-01
5.718799999999646388e+00 0.000000000000000000e+00 9.848279744476066966e-02
5.835999999999785359e+00 0.000000000000000000e+00 9.528000911951881036e-02
5.992199999999684223e+00 0.000000000000000000e+00 9.122109584269665061e-02
6.148499999999785359e+00 0.000000000000000000e+00 8.738584516031371041e-02
6.304699999999684223e+00 0.000000000000000000e+00 8.376515263344584683e-02
6.460999999999785359e+00 0.000000000000000000e+00 8.034114250983652450e-02
6.617199999999684223e+00 0.000000000000000000e+00 7.710574269207683129e-02
6.734399999999823194e+00 0.000000000000000000e+00 7.479346332468364555e-02
6.890699999999924330e+00 0.000000000000000000e+00 7.185472128028591587e-02
7.046899999999823194e+00 0.000000000000000000e+00 6.907384955157155892e-02
7.203199999999924330e+00 0.000000000000000000e+00 6.643751774960995893e-02
7.359399999999823194e+00 0.000000000000000000e+00 6.393997889756600217e-02
7.515699999999924330e+00 0.000000000000000000e+00 6.156951275736806395e-02
7.632799999999861029e+00 0.000000000000000000e+00 5.987310107549791843e-02
7.789099999999962165e+00 0.000000000000000000e+00 5.770897409320366322e-02
7.945399999999608553e+00 0.000000000000000000e+00 5.565295387133747940e-02
8.101599999999962165e+00 0.000000000000000000e+00 5.369969299660557610e-02
8.257899999999608553e+00 0.000000000000000000e+00 5.184057106913032842e-02
8.375000000000000000e+00 0.000000000000000000e+00 5.050679845639594046e-02
8.531299999999646388e+00 0.000000000000000000e+00 4.880109288806624285e-02
8.687500000000000000e+00 0.000000000000000000e+00 4.717703853094049049e-02
8.843799999999646388e+00 0.000000000000000000e+00 4.562784465653993426e-02
9.000000000000000000e+00 0.000000000000000000e+00 4.415110092298647759e-02
9.156299999999646388e+00 0.000000000000000000e+00 4.274081248469162320e-02
9.273499999999785359e+00 0.000000000000000000e+00 4.172523915228135843e-02
9.429699999999684223e+00 0.000000000000000000e+00 4.042467128139543703e-02
9.585999999999785359e+00 0.000000000000000000e+00 3.918072869648324408e-02
9.742199999999684223e+00 0.000000000000000000e+00 3.799182401048844387e-02
9.898499999999785359e+00 0.000000000000000000e+00 3.685345865960736045e-02
1.005469999999968422e+01 0.000000000000000000e+00 3.576430629107072573e-02
1.017189999999982319e+01 0.000000000000000000e+00 3.497734611559019657e-02
1.032819999999992433e+01 0.000000000000000000e+00 3.396622665321882839e-02
1.048439999999982319e+01 0.000000000000000000e+00 3.299746103008224796e-02
1.064069999999992433e+01 0.000000000000000000e+00 3.206762653505004779e-02
1.079689999999982319e+01 0.000000000000000000e+00 3.117586731237408787e-02
1.095319999999992433e+01 0.000000000000000000e+00 3.031911963907325813e-02
1.107029999999986103e+01 0.000000000000000000e+00 2.969947856710725143e-02
1.122659999999996217e+01 0.000000000000000000e+00 2.890071548866767620e-02
1.138289999999960855e+01 0.000000000000000000e+00 2.813283881070626977e-02
1.153909999999996217e+01 0.000000000000000000e+00 2.739478771202574769e-02
1.169539999999960855e+01 0.000000000000000000e+00 2.668418341945565445e-02
1.181250000000000000e+01 0.000000000000000000e+00 2.616928456893853963e-02
1.196879999999964639e+01 0.000000000000000000e+00 2.550433200475651571e-02
1.212500000000000000e+01 0.000000000000000000e+00 2.486418132763099781e-02
1.228129999999964639e+01 0.000000000000000000e+00 2.424686528409178421e-02
1.243750000000000000e+01 0.000000000000000000e+00 2.365209188655283817e-02
1.259379999999964639e+01 0.000000000000000000e+00 2.307807733742319942e-02
1.275000000000000000e+01 0.000000000000000000e+00 2.252459140452395606e-02
1.286719999999968422e+01 0.000000000000000000e+00 2.212198392392742546e-02
1.302349999999978536e+01 0.000000000000000000e+00 2.160128451412634751e-02
1.317969999999968422e+01 0.000000000000000000e+00 2.109868969550993470e-02
1.333599999999978536e+01 0.000000000000000000e+00 2.061277276874044426e-02
1.349219999999968422e+01 0.000000000000000000e+00 2.014341460643550089e-02
1.364849999999978536e+01 0.000000000000000000e+00 1.968931178067762772e-02
1.376569999999992433e+01 0.000000000000000000e+00 1.935861417138599883e-02
1.392189999999982319e+01 0.000000000000000000e+00 1.893042837981976159e-02
1.407819999999992433e+01 0.000000000000000000e+00 1.851577528027647732e-02
1.423439999999982319e+01 0.000000000000000000e+00 1.811461009550311210e-02
1.439069999999992433e+01 0.000000000000000000e+00 1.772587242647570213e-02
1.454689999999982319e+01 0.000000000000000000e+00 1.734954079953651349e-02
1.466409999999996217e+01 0.000000000000000000e+00 1.707485447833633971e-02
1.482039999999960855e+01 0.000000000000000000e+00 1.671839891456819438e-02
1.497659999999996217e+01 0.000000000000000000e+00 1.637303010379479937e-02
1.513289999999960855e+01 0.000000000000000000e+00 1.603787585645684993e-02
1.528909999999996217e+01 0.000000000000000000e+00 1.571295609728190490e-02
1.544529999999986103e+01 0.000000000000000000e+00 1.539766388931842513e-02
1.556250000000000000e+01 0.000000000000000000e+00 1.516719185480569151e-02
1.571879999999964639e+01 0.000000000000000000e+00 1.486768011722718399e-02
1.587500000000000000e+01 0.000000000000000000e+00 1.457701164924143922e-02
