# Supplementary material for: Resonant inelastic X-ray scattering tools to count 5 f electrons of actinides and probe bond covalency
Source: Nat Commun. 2025 Feb 10;16:1221. doi: 10.1038/s41467-024-54574-7 (PMC11811144; doi:10.1038/s41467-024-54574-7)
Supplement: Supplementary file 3 — Source Data [file 41467_2024_54574_MOESM3_ESM.zip › Data_figures/Data_SI_figures/FigSI7/SI7_Satellite1_diagonal_[U$^/mathrm{V}$O$_2$]$^{+}$-K $/mathrm{(5f^1)}$.txt]

# Relative Excitation Energy to Wl | Sat diag Intensity (x20) | Sat diag Intensity (fit) (x20) | 
-4.632800000000315777e+00 1.518048831134563570e-01 1.481755669320926894e-01
-4.476500000000214641e+00 1.663691753895105707e-01 1.541516397866569410e-01
-4.320300000000315777e+00 2.568381740882037523e-01 1.604052819374751637e-01
-4.164000000000214641e+00 1.794096117409611502e-01 1.669533599225120069e-01
-4.007800000000315777e+00 1.151422237912733820e-01 1.737952874087753952e-01
-3.890600000000176806e+00 2.338462646758973085e-01 1.791284710793517310e-01
-3.734300000000075670e+00 1.845665676349001194e-01 1.865109811426848840e-01
-3.578100000000176806e+00 1.721436329673777799e-01 1.941996539502474362e-01
-3.421800000000075670e+00 2.462212625747051131e-01 2.022044673629312950e-01
-3.265600000000176806e+00 2.183988262600031760e-01 2.105119735886354926e-01
-3.148400000000037835e+00 1.934202320739510372e-01 2.169431464848336211e-01
-2.992200000000138971e+00 1.432564541433961891e-01 2.257690202215814346e-01
-2.835900000000037835e+00 2.266525730817444129e-01 2.348766736191308380e-01
-2.679700000000138971e+00 1.908410997387859076e-01 2.442321022028539346e-01
-2.523400000000037835e+00 2.062395485003107043e-01 2.538178055984622872e-01
-2.367100000000391447e+00 2.889160132276012982e-01 2.635904003638128712e-01
-2.250000000000000000e+00 3.331752567294656853e-01 2.710070638494512241e-01
-2.093700000000353612e+00 2.390831548034099141e-01 2.809896584271369124e-01
-1.937500000000000000e+00 3.362150679655712127e-01 2.910024251716383237e-01
-1.781200000000353612e+00 3.110123382587066110e-01 3.009848053530688183e-01
-1.625000000000000000e+00 2.896928416552912444e-01 3.108405195655294384e-01
-1.468700000000353612e+00 2.995687807904354738e-01 3.204888419294150137e-01
-1.351500000000214641e+00 2.824714448941078038e-01 3.275221276806448700e-01
-1.195300000000315777e+00 3.781305090376853029e-01 3.365403671229908467e-01
-1.039000000000214641e+00 3.344802630552685119e-01 3.450533676656746263e-01
-8.828000000003157766e-01 4.177666571797286066e-01 3.529335386042074529e-01
-7.265000000002146407e-01 3.105343807246909726e-01 3.600741718548173820e-01
-5.703000000003157766e-01 3.540504875193286605e-01 3.663530894668063365e-01
-4.140000000002146407e-01 4.209880650030082272e-01 3.716728349832275624e-01
-2.968000000000756700e-01 4.256481360254280033e-01 3.749727274742813421e-01
-1.406000000001768058e-01 4.129192147925550005e-01 3.783882590481703612e-01
1.569999999992433004e-02 2.571146010944626026e-01 3.806246288613273632e-01
1.718999999998231942e-01 3.827821792602842388e-01 3.816361014863042800e-01
3.281999999999243300e-01 3.450181957312253300e-01 3.814043026089681820e-01
4.453999999996085535e-01 4.805601670035242745e-01 3.804159655795705808e-01
6.015999999999621650e-01 4.270822367004657449e-01 3.780340667235296825e-01
7.577999999998610292e-01 3.162730586619456052e-01 3.744786851488734469e-01
9.140999999999621650e-01 3.420292560129113424e-01 3.698129289686834520e-01
1.070399999999608553e+00 3.084231780517647792e-01 3.641231420133600460e-01
1.226599999999962165e+00 2.931767775817322175e-01 3.575124912370249985e-01
1.343799999999646388e+00 4.043857405667184435e-01 3.520106685235046551e-01
1.500000000000000000e+00 5.265364520819880434e-02 3.440477860057774007e-01
1.656299999999646388e+00 0.000000000000000000e+00 3.354663176238446565e-01
1.812500000000000000e+00 0.000000000000000000e+00 3.263937135598554140e-01
1.968799999999646388e+00 0.000000000000000000e+00 3.169313969085230109e-01
2.125000000000000000e+00 0.000000000000000000e+00 3.071983727974395562e-01
2.242199999999684223e+00 0.000000000000000000e+00 2.997737027969049617e-01
2.398499999999785359e+00 0.000000000000000000e+00 2.897825714681745990e-01
2.554699999999684223e+00 0.000000000000000000e+00 2.797705413430338073e-01
2.710999999999785359e+00 0.000000000000000000e+00 2.697969215732335946e-01
2.867199999999684223e+00 0.000000000000000000e+00 2.599363666037892151e-01
2.984399999999823194e+00 0.000000000000000000e+00 2.526395184608153932e-01
3.140699999999924330e+00 0.000000000000000000e+00 2.430793043215052351e-01
3.296899999999823194e+00 0.000000000000000000e+00 2.337533467875745896e-01
3.453199999999924330e+00 0.000000000000000000e+00 2.246782710259130622e-01
3.609399999999823194e+00 0.000000000000000000e+00 2.158872342137263534e-01
3.765699999999924330e+00 0.000000000000000000e+00 2.073844121322106215e-01
3.921899999999823194e+00 0.000000000000000000e+00 1.991908208776360378e-01
4.039099999999962165e+00 0.000000000000000000e+00 1.932459713381984856e-01
4.195299999999861029e+00 0.000000000000000000e+00 1.855952412607328739e-01
4.351599999999962165e+00 0.000000000000000000e+00 1.782504840685917302e-01
4.507899999999608553e+00 0.000000000000000000e+00 1.712135398960855370e-01
4.664099999999962165e+00 0.000000000000000000e+00 1.644833333934248853e-01
4.820299999999861029e+00 0.000000000000000000e+00 1.580483182802874809e-01
4.937500000000000000e+00 0.000000000000000000e+00 1.534089241415293459e-01
5.093799999999646388e+00 0.000000000000000000e+00 1.474665107248828155e-01
5.250000000000000000e+00 0.000000000000000000e+00 1.417984691780204975e-01
5.406299999999646388e+00 0.000000000000000000e+00 1.363873623229346910e-01
5.562500000000000000e+00 0.000000000000000000e+00 1.312296592363200176e-01
5.718799999999646388e+00 0.000000000000000000e+00 1.263081713017766283e-01
5.835999999999785359e+00 0.000000000000000000e+00 1.227686639943030844e-01
5.992199999999684223e+00 0.000000000000000000e+00 1.182438711696887218e-01
6.148499999999785359e+00 0.000000000000000000e+00 1.139269477992624208e-01
6.304699999999684223e+00 0.000000000000000000e+00 1.098133516019296207e-01
6.460999999999785359e+00 0.000000000000000000e+00 1.058880347580399561e-01
6.617199999999684223e+00 0.000000000000000000e+00 1.021465775313519925e-01
6.734399999999823194e+00 0.000000000000000000e+00 9.945284809513300905e-02
6.890699999999924330e+00 0.000000000000000000e+00 9.600490817046773706e-02
7.046899999999823194e+00 0.000000000000000000e+00 9.271642357719539485e-02
7.203199999999924330e+00 0.000000000000000000e+00 8.957512340376104498e-02
7.359399999999823194e+00 0.000000000000000000e+00 8.657735328705035149e-02
7.515699999999924330e+00 0.000000000000000000e+00 8.371196908088389399e-02
7.632799999999861029e+00 0.000000000000000000e+00 8.164907268162716059e-02
7.789099999999962165e+00 0.000000000000000000e+00 7.900221389096055702e-02
7.945399999999608553e+00 0.000000000000000000e+00 7.647146824688524913e-02
8.101599999999962165e+00 0.000000000000000000e+00 7.405235917566067860e-02
8.257899999999608553e+00 0.000000000000000000e+00 7.173612250035589499e-02
8.375000000000000000e+00 0.000000000000000000e+00 7.006601102358729627e-02
8.531299999999646388e+00 0.000000000000000000e+00 6.791977180061144204e-02
8.687500000000000000e+00 0.000000000000000000e+00 6.586523066249320990e-02
8.843799999999646388e+00 0.000000000000000000e+00 6.389516941839228081e-02
9.000000000000000000e+00 0.000000000000000000e+00 6.200777952865552806e-02
9.156299999999646388e+00 0.000000000000000000e+00 6.019655216623338856e-02
9.273499999999785359e+00 0.000000000000000000e+00 5.888686403236565586e-02
9.429699999999684223e+00 0.000000000000000000e+00 5.720295205882634099e-02
9.585999999999785359e+00 0.000000000000000000e+00 5.558521731226286761e-02
9.742199999999684223e+00 0.000000000000000000e+00 5.403243141527277332e-02
9.898499999999785359e+00 0.000000000000000000e+00 5.253948822879342395e-02
1.005469999999968422e+01 0.000000000000000000e+00 5.110535539214079020e-02
1.017189999999982319e+01 0.000000000000000000e+00 5.006559612970925416e-02
1.032819999999992433e+01 0.000000000000000000e+00 4.872525789958980641e-02
1.048439999999982319e+01 0.000000000000000000e+00 4.743634866791318627e-02
1.064069999999992433e+01 0.000000000000000000e+00 4.619483541619887751e-02
1.079689999999982319e+01 0.000000000000000000e+00 4.500005565713720984e-02
1.095319999999992433e+01 0.000000000000000000e+00 4.384834854877394522e-02
1.110939999999982319e+01 0.000000000000000000e+00 4.273917329832146311e-02
1.122659999999996217e+01 0.000000000000000000e+00 4.193322143914510192e-02
1.138289999999960855e+01 0.000000000000000000e+00 4.089199720547424810e-02
1.153909999999996217e+01 0.000000000000000000e+00 3.988823127572548727e-02
1.169539999999960855e+01 0.000000000000000000e+00 3.891899569576220269e-02
1.185159999999996217e+01 0.000000000000000000e+00 3.798397540231712721e-02
1.196879999999964639e+01 0.000000000000000000e+00 3.730357393645296338e-02
1.212500000000000000e+01 0.000000000000000000e+00 3.642383598179343290e-02
1.228129999999964639e+01 0.000000000000000000e+00 3.557327543973163447e-02
1.243750000000000000e+01 0.000000000000000000e+00 3.475170574293658804e-02
1.259379999999964639e+01 0.000000000000000000e+00 3.395686376629891701e-02
1.275000000000000000e+01 0.000000000000000000e+00 3.318861751591936637e-02
1.286719999999968422e+01 0.000000000000000000e+00 3.262865264642033497e-02
1.302349999999978536e+01 0.000000000000000000e+00 3.190300262667102038e-02
1.317969999999968422e+01 0.000000000000000000e+00 3.120103101809124091e-02
1.333599999999978536e+01 0.000000000000000000e+00 3.052088888116544566e-02
1.349219999999968422e+01 0.000000000000000000e+00 2.986254354628583435e-02
1.364849999999978536e+01 0.000000000000000000e+00 2.922429212276684077e-02
1.376569999999992433e+01 0.000000000000000000e+00 2.875867520075260642e-02
1.392189999999982319e+01 0.000000000000000000e+00 2.815476811262654019e-02
1.407819999999992433e+01 0.000000000000000000e+00 2.756883174917200419e-02
1.423439999999982319e+01 0.000000000000000000e+00 2.700090040866149482e-02
1.439069999999992433e+01 0.000000000000000000e+00 2.644956437015907880e-02
1.454689999999982319e+01 0.000000000000000000e+00 2.591487886947195854e-02
1.466409999999996217e+01 0.000000000000000000e+00 2.552401776109775727e-02
1.482039999999960855e+01 0.000000000000000000e+00 2.501605406355578154e-02
1.497659999999996217e+01 0.000000000000000000e+00 2.452307475410946125e-02
1.513289999999960855e+01 0.000000000000000000e+00 2.404390251094746384e-02
1.528909999999996217e+01 0.000000000000000000e+00 2.357862934087322226e-02
1.544529999999986103e+01 0.000000000000000000e+00 2.312644657296378595e-02
1.556250000000000000e+01 0.000000000000000000e+00 2.279547344763334718e-02
1.571879999999964639e+01 0.000000000000000000e+00 2.236479917147749311e-02
1.587500000000000000e+01 0.000000000000000000e+00 2.194623597301864279e-02
