# Supplementary material for: Resonant inelastic X-ray scattering tools to count 5 f electrons of actinides and probe bond covalency
Source: Nat Commun. 2025 Feb 10;16:1221. doi: 10.1038/s41467-024-54574-7 (PMC11811144; doi:10.1038/s41467-024-54574-7)
Supplement: Supplementary file 3 — Source Data [file 41467_2024_54574_MOESM3_ESM.zip › Data_figures/Data_SI_figures/FigSI7/SI7_Satellite1_diagonal_[U$^{/mathrm{VI}}$O$_2$]$^{/mathrm{2+}}$-Cd $/mathrm{(5f^0)}$.txt]

# Relative Excitation Energy to Wl | Sat diag Intensity (x20) | Sat diag Intensity (fit) (x20) | 
-5.182499999999890861e+00 1.001148482817883351e-01 8.381752123787528097e-02
-4.752799999999751890e+00 1.303503255833756425e-01 9.245142069064690715e-02
-4.362200000000029831e+00 8.715158137448131281e-02 1.012403409997469222e-01
-3.971599999999853026e+00 1.164591367725899551e-01 1.110030663971548620e-01
-3.541899999999714055e+00 7.889275777009792379e-02 1.229368300312177892e-01
-3.151299999999991996e+00 1.262626523535242407e-01 1.348957876179907867e-01
-2.760599999999612919e+00 1.205336309640169246e-01 1.478825307006478851e-01
-2.330899999999928696e+00 1.794972612302303816e-01 1.632032366779057608e-01
-1.940299999999751890e+00 2.055826821307902008e-01 1.778063689695647542e-01
-1.549700000000029831e+00 1.533302845354491961e-01 1.926358354380369731e-01
-1.119999999999890861e+00 2.529444933331786438e-01 2.085055825584589406e-01
-7.293999999997140549e-01 2.677965894548815506e-01 2.216961769857974107e-01
-3.386999999997897248e-01 2.061360665480549692e-01 2.327987753283173589e-01
9.090000000014697434e-02 2.047228029636131708e-01 2.415353429280514830e-01
4.816000000000713044e-01 2.372783843206914822e-01 2.455378048725839757e-01
8.722000000002481102e-01 2.396438007652468283e-01 2.453679922536144420e-01
1.262799999999970169e+00 2.571061059956158412e-01 2.410445688385861041e-01
1.692500000000109139e+00 2.512695894756027393e-01 2.320071200073670348e-01
2.083100000000285945e+00 2.317230746942594011e-01 2.207063061924456893e-01
2.473800000000210275e+00 2.344284940922053695e-01 2.073842130892472879e-01
2.903400000000146974e+00 1.556171021369928131e-01 1.914544867319551702e-01
3.294100000000071304e+00 1.851937586387681078e-01 1.766201742882705372e-01
3.684700000000248110e+00 1.082707752430972364e-01 1.620551570330328595e-01
4.114400000000387081e+00 1.766135862372765486e-01 1.468054870430871850e-01
4.505000000000109139e+00 1.059185218500142411e-01 1.339010368042349852e-01
4.895600000000285945e+00 9.116710841167384449e-02 1.220263665952614762e-01
5.286200000000008004e+00 1.033362693630973522e-01 1.112102246930385396e-01
5.715900000000146974e+00 1.215970013124603732e-01 1.005027371323424235e-01
6.106600000000071304e+00 1.101969682194154504e-01 9.178645466373069883e-02
6.497200000000248110e+00 1.230866093904229436e-01 8.396462506508337031e-02
6.926900000000387081e+00 9.672794882657589910e-02 7.629229759121432253e-02
7.317500000000109139e+00 1.755908076680471053e-01 7.007706900237255232e-02
7.708100000000285945e+00 8.254040409775606491e-02 6.450446026697982671e-02
8.137799999999970169e+00 8.139721520838716362e-02 5.903119231385568072e-02
8.528400000000146974e+00 6.620301455652868872e-02 5.458338403311446818e-02
8.919100000000071304e+00 7.092706341357583877e-02 5.057746371160826149e-02
9.348800000000210275e+00 5.768651195936753961e-02 4.662276098632343185e-02
9.739400000000387081e+00 6.607654156327426309e-02 4.338951365892767392e-02
