# Supplementary material for: Resonant inelastic X-ray scattering tools to count 5 f electrons of actinides and probe bond covalency
Source: Nat Commun. 2025 Feb 10;16:1221. doi: 10.1038/s41467-024-54574-7 (PMC11811144; doi:10.1038/s41467-024-54574-7)
Supplement: Supplementary file 3 — Source Data [file 41467_2024_54574_MOESM3_ESM.zip › Data_figures/Data_SI_figures/FigSI7/SI7_Satellite1_diagonal_[U$^{/mathrm{VI}}$O$_2$]$^{/mathrm{2+}}$-Pb $/mathrm{(5f^0)}$.txt]

# Relative Excitation Energy to Wl | Sat diag Intensity (x20) | Sat diag Intensity (fit) (x20) | 
-4.732500000000072760e+00 1.475232832263997651e-01 1.290905192143844693e-01
-4.302799999999933789e+00 1.656636961408419761e-01 1.358380978288090957e-01
-3.912200000000211730e+00 1.612720474408800286e-01 1.421419240137362094e-01
-3.521600000000034925e+00 2.441101731736984304e-01 1.485679065486672223e-01
-3.091899999999895954e+00 1.619034110197015430e-01 1.557193934293706616e-01
-2.701300000000173895e+00 8.759653337908718251e-02 1.622292915540220204e-01
-2.310599999999794818e+00 1.815366085035414190e-01 1.686751842253211842e-01
-1.880900000000110595e+00 1.110767869965662152e-01 1.755890568953931419e-01
-1.490299999999933789e+00 1.168232047719372224e-01 1.816128339033805661e-01
-1.099700000000211730e+00 1.452909056330624615e-01 1.872830500515307861e-01
-6.700000000000727596e-01 1.766849451149434258e-01 1.929850299642169031e-01
-2.793999999998959538e-01 1.648676347806343201e-01 1.975643364957554438e-01
1.113000000000283762e-01 1.909700376227496110e-01 2.014625004516412132e-01
5.408999999999650754e-01 1.909641027975539085e-01 2.048492355839698909e-01
9.315999999998894054e-01 2.993669631939501752e-01 2.070259652647097603e-01
1.322200000000066211e+00 3.602348046946420856e-01 2.082816682670088348e-01
1.712799999999788270e+00 1.868649350201237458e-01 2.085828081638892162e-01
2.142499999999927240e+00 2.158300472792007985e-01 2.078023084193432179e-01
2.533100000000104046e+00 2.703152789945812429e-01 2.061033421680162625e-01
2.923800000000028376e+00 1.351272231783390010e-01 2.035079873871789291e-01
3.353399999999965075e+00 1.275877275335995098e-01 1.997013793632490541e-01
3.744099999999889405e+00 1.294860123838595944e-01 1.954664962584998777e-01
4.134700000000066211e+00 2.630491016009539051e-01 1.905988798145469287e-01
4.564400000000205182e+00 2.183310448811114357e-01 1.846385757312143105e-01
4.954999999999927240e+00 8.080511165984155530e-02 1.787872145469540097e-01
5.345600000000104046e+00 2.066768729334788057e-01 1.726315005612212017e-01
5.736199999999826105e+00 1.833468933991660998e-01 1.662698461684209428e-01
6.165899999999965075e+00 1.504844826836190530e-01 1.591400712838688114e-01
6.556599999999889405e+00 1.160290869023904853e-01 1.526233222667107703e-01
6.947200000000066211e+00 8.400011655069145045e-02 1.461452336011054010e-01
7.376900000000205182e+00 2.374996705889395043e-01 1.391276516529893759e-01
7.767499999999927240e+00 7.276245503466982623e-02 1.328961194121209277e-01
8.158100000000104046e+00 1.350685671942246091e-01 1.268408694142726667e-01
8.587799999999788270e+00 1.410150772790172147e-01 1.204136582547177259e-01
8.978399999999965075e+00 1.113004164686216269e-01 1.148036254709949300e-01
9.369099999999889405e+00 2.317136895744818792e-02 1.094253656453331308e-01
9.798800000000028376e+00 0.000000000000000000e+00 1.037867327676075674e-01
1.018940000000020518e+01 0.000000000000000000e+00 9.891432356264154291e-02
