# Supplementary material for: Resonant inelastic X-ray scattering tools to count 5 f electrons of actinides and probe bond covalency
Source: Nat Commun. 2025 Feb 10;16:1221. doi: 10.1038/s41467-024-54574-7 (PMC11811144; doi:10.1038/s41467-024-54574-7)
Supplement: Supplementary file 3 — Source Data [file 41467_2024_54574_MOESM3_ESM.zip › Data_figures/Data_SI_figures/FigSI7/SI7_WL_diagonal_U$^{/mathrm{IV}}$O$_2$ $/mathrm{(5f^2)}$.txt]

# Relative Excitation Energy to Wl | WL diag Intensity | WL diag Intensity (fit) | 
-5.579999999999927240e+00 2.398788625917702699e-01 2.193172311554590637e-01
-5.423700000000280852e+00 2.421526376674995595e-01 2.291097110695342609e-01
-5.306600000000344153e+00 2.476544422268967816e-01 2.368372695343858025e-01
-5.150300000000243017e+00 2.694293019968079794e-01 2.477074719718557194e-01
-4.994100000000344153e+00 2.749461911141884984e-01 2.592466531898249271e-01
-4.876900000000205182e+00 2.776965147422742475e-01 2.683768825136796932e-01
-4.720600000000104046e+00 2.938001729831359876e-01 2.812230603351403291e-01
-4.564400000000205182e+00 3.142203170112770061e-01 2.948740582843686897e-01
-4.408100000000104046e+00 3.175930882028860647e-01 3.094022031026276154e-01
-4.290899999999965075e+00 3.304546541222654343e-01 3.209001679204453450e-01
-4.134700000000066211e+00 3.500862074121449119e-01 3.370762522939230177e-01
-4.017499999999927240e+00 3.715299826577754816e-01 3.498854984071836371e-01
-3.861300000000028376e+00 3.753409631096470966e-01 3.679011858394572454e-01
-3.704999999999927240e+00 3.968189044631595941e-01 3.870629899131698415e-01
-3.548700000000280852e+00 4.191371185066159466e-01 4.074179103573935534e-01
-3.431600000000344153e+00 4.300263657591504862e-01 4.234825398877561375e-01
-3.275300000000243017e+00 4.470394132428573974e-01 4.460519337894456871e-01
-3.119100000000344153e+00 4.796809018894367949e-01 4.699320392162902316e-01
-3.001900000000205182e+00 5.052442201011742018e-01 4.887381805388782974e-01
-2.845600000000104046e+00 5.069920515481314283e-01 5.150164441948777982e-01
-2.689400000000205182e+00 5.393227783344494153e-01 5.426427374337089438e-01
-2.572200000000066211e+00 5.889829439354333784e-01 5.642513925671881481e-01
-2.415899999999965075e+00 5.877676382624738016e-01 5.941977894703449614e-01
-2.259700000000066211e+00 6.125035230101247841e-01 6.253281022975988312e-01
-2.142499999999927240e+00 6.544295695731201512e-01 6.493946457590510368e-01
-1.986200000000280852e+00 6.901053634263576431e-01 6.822871349289283405e-01
-1.829999999999927240e+00 7.031145618908524186e-01 7.158455117202845441e-01
-1.712800000000243017e+00 7.321715677137453637e-01 7.412935801921586298e-01
-1.556600000000344153e+00 7.871544873574347623e-01 7.752697999062798662e-01
-1.400300000000243017e+00 7.939328400482462689e-01 8.089306050014521965e-01
-1.244100000000344153e+00 8.367674981516012300e-01 8.417216401051829111e-01
-1.126900000000205182e+00 8.850453637022479558e-01 8.654229953434120493e-01
-9.706000000001040462e-01 8.953727489637722803e-01 8.953256262527017340e-01
-8.533999999999650754e-01 9.023098614239581927e-01 9.161091649466786002e-01
-6.972000000000662112e-01 9.360727163680035989e-01 9.410908701597069381e-01
-5.408999999999650754e-01 9.830935580523665340e-01 9.623845039429916870e-01
-3.847000000000662112e-01 9.702528834178714146e-01 9.793644999312971500e-01
-2.674999999999272404e-01 9.772387815780381182e-01 9.889724203947068970e-01
-1.112000000002808520e-01 1.017631151281587654e+00 9.972864405385976072e-01
5.899999999655847205e-03 1.014631280552907189e+00 1.000000000000000000e+00
1.621999999997569830e-01 9.865970221183356648e-01 9.988353508759851840e-01
3.183999999996558472e-01 9.890574174096401494e-01 9.922488340276142127e-01
4.746999999997569830e-01 1.003246854717113168e+00 9.804444130824392367e-01
5.918999999998959538e-01 9.696465977859956009e-01 9.683888482859545066e-01
7.480999999997948180e-01 9.355091342580330593e-01 9.484422848106738302e-01
9.043999999998959538e-01 9.378791857766793916e-01 9.245770262346250101e-01
1.021600000000034925e+00 9.074494705059311661e-01 9.045012814784816335e-01
1.177799999999933789e+00 8.549372553947286457e-01 8.753726093894420579e-01
1.334100000000034925e+00 8.343639591724845150e-01 8.441188986061478605e-01
1.451299999999719148e+00 8.153607278578122175e-01 8.196843683517353041e-01
1.607500000000072760e+00 7.711540799794035506e-01 7.862608751588950895e-01
1.763799999999719148e+00 7.439716646582243964e-01 7.523206956830391645e-01
1.880899999999655847e+00 7.281796759120164886e-01 7.268485579919247153e-01
2.037199999999756983e+00 6.958533098745742773e-01 6.931083359614849115e-01
2.193399999999655847e+00 6.531950229958068954e-01 6.599845536046022865e-01
2.349699999999756983e+00 6.306321855620505845e-01 6.276958079942042135e-01
2.466899999999895954e+00 6.081908872744653527e-01 6.041672368938992843e-01
2.623099999999794818e+00 5.773669726199004426e-01 5.738375079183934968e-01
2.740299999999933789e+00 5.613177383642677931e-01 5.519095024349710554e-01
2.896600000000034925e+00 5.453206323775439124e-01 5.238269573620375485e-01
3.052799999999933789e+00 5.183243288272193494e-01 4.971212226887636865e-01
3.209100000000034925e+00 4.906758181499270011e-01 4.717680274920555972e-01
3.326299999999719148e+00 4.751583459340586457e-01 4.536494025904451166e-01
3.482500000000072760e+00 4.642704647746075941e-01 4.306684986494507816e-01
3.638699999999971624e+00 4.366732357522885022e-01 4.089851869874563950e-01
3.755899999999655847e+00 4.217356194707019279e-01 3.935393574450922749e-01
3.912199999999756983e+00 4.147136783193153819e-01 3.739963527953154010e-01
4.029399999999895954e+00 3.957882806060076253e-01 3.601026115688714113e-01
4.185599999999794818e+00 3.776217829103495349e-01 3.425509836055475876e-01
4.341899999999895954e+00 3.671176698169163477e-01 3.260370852320253476e-01
4.498099999999794818e+00 3.579929463499565978e-01 3.105219873383952001e-01
4.615299999999933789e+00 3.369575128497591110e-01 2.994938609856741540e-01
4.771600000000034925e+00 3.270778688363752407e-01 2.855584361883501399e-01
4.927799999999933789e+00 3.204487037724188525e-01 2.724624894537635567e-01
5.045000000000072760e+00 3.075974361443151728e-01 2.631494948117970023e-01
5.201299999999719148e+00 2.906675790692499484e-01 2.513733650776566741e-01
5.357500000000072760e+00 2.848734366963062703e-01 2.402957941613516613e-01
5.474699999999756983e+00 2.830385500268976506e-01 2.324101776001883668e-01
5.630899999999655847e+00 2.630880681193897841e-01 2.224338563192138907e-01
5.787199999999756983e+00 2.528214967252682688e-01 2.130239920581711299e-01
5.904399999999895954e+00 2.453343689752754131e-01 2.063210420191038397e-01
6.060599999999794818e+00 2.339936752209492987e-01 1.978291033346453731e-01
6.216899999999895954e+00 2.266475858334942861e-01 1.898059862112307650e-01
6.334100000000034925e+00 2.214084242910590861e-01 1.840822336498078304e-01
6.490299999999933789e+00 2.161206285889840650e-01 1.768196811083980469e-01
6.646600000000034925e+00 2.022490686260951243e-01 1.699457671981026985e-01
6.802799999999933789e+00 1.992397097435807951e-01 1.634436859992377811e-01
6.920000000000072760e+00 1.933065362094593675e-01 1.587918692789678232e-01
7.076199999999971624e+00 1.848624083195594126e-01 1.528765334515030383e-01
7.232500000000072760e+00 1.794509788655724858e-01 1.472636742039063751e-01
7.349699999999756983e+00 1.753331746212998532e-01 1.432441917947397392e-01
7.505899999999655847e+00 1.711291981243964755e-01 1.381247492421012468e-01
7.662199999999756983e+00 1.616864484448877481e-01 1.332582102438408522e-01
7.779399999999895954e+00 1.596212430066692445e-01 1.297676370591325790e-01
7.935599999999794818e+00 1.561476783409619651e-01 1.253148603400437433e-01
8.091899999999895954e+00 1.491182937092901395e-01 1.210745101946392593e-01
8.209100000000034925e+00 1.449373778982049887e-01 1.180283749798679560e-01
8.365299999999933789e+00 1.428478917974107254e-01 1.141366380844039824e-01
8.521600000000034925e+00 4.470475394695141991e-02 1.104241855752868401e-01
8.638799999999719148e+00 0.000000000000000000e+00 1.077533050766041889e-01
8.795000000000072760e+00 0.000000000000000000e+00 1.043360050440079456e-01
8.951199999999971624e+00 0.000000000000000000e+00 1.010727956725359505e-01
9.068399999999655847e+00 0.000000000000000000e+00 9.872023287616711607e-02
9.224699999999756983e+00 0.000000000000000000e+00 9.570411760947947211e-02
9.380899999999655847e+00 0.000000000000000000e+00 9.282135519167383775e-02
9.498099999999794818e+00 0.000000000000000000e+00 9.074024716017138614e-02
9.654399999999895954e+00 0.000000000000000000e+00 8.806859918587763014e-02
9.810599999999794818e+00 0.000000000000000000e+00 8.551124605136677104e-02
9.927799999999933789e+00 0.000000000000000000e+00 8.366267120296640158e-02
1.008410000000003492e+01 0.000000000000000000e+00 8.128653736522778450e-02
1.024029999999993379e+01 0.000000000000000000e+00 7.900881761266551062e-02
1.039660000000003492e+01 0.000000000000000000e+00 7.682154736007551499e-02
1.051379999999971915e+01 0.000000000000000000e+00 7.523890072381947403e-02
1.067000000000007276e+01 0.000000000000000000e+00 7.320256430193254615e-02
1.082619999999997162e+01 0.000000000000000000e+00 7.124572941036949603e-02
1.094339999999965585e+01 0.000000000000000000e+00 6.982727867163934787e-02
1.109969999999975698e+01 0.000000000000000000e+00 6.799902286986070354e-02
1.125589999999965585e+01 0.000000000000000000e+00 6.624108659541393107e-02
1.137309999999979482e+01 0.000000000000000000e+00 6.496543410090294124e-02
1.152939999999989595e+01 0.000000000000000000e+00 6.331949162583222490e-02
1.168559999999979482e+01 0.000000000000000000e+00 6.173497252632263038e-02
1.180279999999993379e+01 0.000000000000000000e+00 6.058398281756154080e-02
1.195910000000003492e+01 0.000000000000000000e+00 5.909739909647295647e-02
1.211529999999993379e+01 0.000000000000000000e+00 5.766467688100056915e-02
1.223250000000007276e+01 0.000000000000000000e+00 5.662294113740809487e-02
1.238869999999997162e+01 0.000000000000000000e+00 5.527703259144857439e-02
1.254500000000007276e+01 0.000000000000000000e+00 5.397683729925692453e-02
1.266219999999975698e+01 0.000000000000000000e+00 5.303120742406465526e-02
1.281839999999965585e+01 0.000000000000000000e+00 5.180836371062378515e-02
1.297469999999975698e+01 0.000000000000000000e+00 5.062585399443021716e-02
1.309189999999989595e+01 0.000000000000000000e+00 4.976506456936267975e-02
1.324809999999979482e+01 0.000000000000000000e+00 4.865097888729538744e-02
1.340439999999989595e+01 0.000000000000000000e+00 4.757260148135827177e-02
1.356059999999979482e+01 0.000000000000000000e+00 4.652977055555667513e-02
1.367779999999993379e+01 0.000000000000000000e+00 4.576931186063721430e-02
1.383410000000003492e+01 0.000000000000000000e+00 4.478337729772403908e-02
1.399029999999993379e+01 0.000000000000000000e+00 4.382908487366776046e-02
1.410750000000007276e+01 0.000000000000000000e+00 4.313265181313720442e-02
1.426369999999997162e+01 0.000000000000000000e+00 4.222960961369290334e-02
1.442000000000007276e+01 0.000000000000000000e+00 4.135368144556296477e-02
1.453719999999975698e+01 0.000000000000000000e+00 4.071438263524813916e-02
1.469339999999965585e+01 0.000000000000000000e+00 3.988482549330590876e-02
1.484969999999975698e+01 0.000000000000000000e+00 3.907952122332562783e-02
1.496689999999989595e+01 0.000000000000000000e+00 3.849135517651989385e-02
1.512309999999979482e+01 0.000000000000000000e+00 3.772762290138067381e-02
1.527939999999989595e+01 0.000000000000000000e+00 3.698564439951926991e-02
1.539660000000003492e+01 0.000000000000000000e+00 3.644336709196335095e-02
1.555279999999993379e+01 0.000000000000000000e+00 3.573875938022250814e-02
1.570910000000003492e+01 0.000000000000000000e+00 3.505371557252558862e-02
1.582619999999997162e+01 0.000000000000000000e+00 3.455315302354764612e-02
1.598250000000007276e+01 0.000000000000000000e+00 3.390136763314691853e-02
1.613869999999997162e+01 0.000000000000000000e+00 3.326804407188974078e-02
1.625589999999965585e+01 0.000000000000000000e+00 3.280430009547727344e-02
1.641219999999975698e+01 0.000000000000000000e+00 3.220061664732147555e-02
1.656839999999965585e+01 0.000000000000000000e+00 3.161363768473982039e-02
1.672469999999975698e+01 0.000000000000000000e+00 3.104203434491521751e-02
1.684189999999989595e+01 0.000000000000000000e+00 3.062342717006545992e-02
1.699809999999979482e+01 0.000000000000000000e+00 3.007842447004702852e-02
1.715439999999989595e+01 0.000000000000000000e+00 2.954736196312247182e-02
1.727160000000003492e+01 0.000000000000000000e+00 2.915823193799593413e-02
1.742779999999993379e+01 0.000000000000000000e+00 2.865133479662613711e-02
