# Supplementary material for: Resonant inelastic X-ray scattering tools to count 5 f electrons of actinides and probe bond covalency
Source: Nat Commun. 2025 Feb 10;16:1221. doi: 10.1038/s41467-024-54574-7 (PMC11811144; doi:10.1038/s41467-024-54574-7)
Supplement: Supplementary file 3 — Source Data [file 41467_2024_54574_MOESM3_ESM.zip › Data_figures/Data_SI_figures/FigSI7/SI7_WL_diagonal_[Cp''$_3$U$^{/mathrm{II}}$]$^{-}$ $/mathrm{(5f^3)}$.txt]

# Relative Excitation Energy to Wl | WL diag Intensity | WL diag Intensity (fit) | 
-3.142499999999927240e+00 0.000000000000000000e+00 3.241153560423624125e-01
-2.986300000000028376e+00 3.134718726987996695e-01 3.458771362874247246e-01
-2.829999999999927240e+00 3.385556459891891912e-01 3.694885302183186782e-01
-2.673800000000028376e+00 3.625014022301703553e-01 3.950555878437120860e-01
-2.517499999999927240e+00 4.273494806024908943e-01 4.227414687407290428e-01
-2.361199999999826105e+00 4.129637470897907781e-01 4.526470172850675100e-01
-2.244099999999889405e+00 4.573951849188906960e-01 4.765630753057954472e-01
-2.087799999999788270e+00 5.321187343963280636e-01 5.105486384309987358e-01
-1.931599999999889405e+00 5.490551139594056496e-01 5.468757192027634551e-01
-1.775299999999788270e+00 5.659062501541266554e-01 5.855257323051205054e-01
-1.619099999999889405e+00 6.016643551133511458e-01 6.262818293391279045e-01
-1.501900000000205182e+00 6.553766909140542607e-01 6.580858238098523660e-01
-1.345600000000104046e+00 6.971979752608862269e-01 7.017775352519476373e-01
-1.189400000000205182e+00 7.538645780016428599e-01 7.463292726504894281e-01
-1.033100000000104046e+00 8.107227096583473624e-01 7.909738835427986281e-01
-8.769000000002051820e-01 8.468099639531092571e-01 8.346068034600537811e-01
-7.206000000001040462e-01 8.909776934358494271e-01 8.760243314491549249e-01
-6.033999999999650754e-01 9.604930188144545911e-01 9.047553150822825740e-01
-4.472000000000662112e-01 9.562307222821022634e-01 9.387416850076628627e-01
-2.908999999999650754e-01 9.682007356237209983e-01 9.664598945205885583e-01
-1.347000000000662112e-01 1.003298439534743736e+00 9.865287206922709329e-01
2.160000000003492460e-02 1.038887795173078166e+00 9.979220583291846802e-01
1.777999999999337888e-01 9.785363247282629073e-01 1.000000000000000000e+00
2.950000000000727596e-01 9.801656525258789499e-01 9.953587968143033926e-01
4.511999999999716238e-01 9.785557831438699283e-01 9.811866680540946017e-01
6.075000000000727596e-01 9.272919779173679489e-01 9.586037255133834645e-01
7.636999999999716238e-01 9.025127475921027598e-01 9.287968312600298759e-01
8.809000000001105946e-01 8.709657748387206189e-01 9.025221852489743180e-01
1.037200000000211730e+00 8.225339874602201062e-01 8.634740619873005896e-01
1.193400000000110595e+00 8.055489814883929345e-01 8.212405745659754341e-01
1.349700000000211730e+00 7.502769071941551848e-01 7.771486662198772155e-01
1.505900000000110595e+00 7.439469794940065661e-01 7.324508732570255143e-01
1.662200000000211730e+00 6.909730225213492893e-01 6.880687684835982143e-01
1.818400000000110595e+00 6.609927285379254558e-01 6.448143891164873631e-01
1.935599999999794818e+00 6.476768538056838498e-01 6.134185133604216356e-01
2.091899999999895954e+00 5.823717463764449542e-01 5.732732959206696677e-01
2.248099999999794818e+00 5.528401821671353744e-01 5.353493032563435561e-01
2.404399999999895954e+00 5.284597678513396346e-01 4.997305572204319146e-01
2.560599999999794818e+00 4.870281575465831292e-01 4.665015675525109318e-01
2.716899999999895954e+00 4.626670838341112590e-01 4.355906668605136201e-01
2.834100000000034925e+00 4.340473554887290808e-01 4.139030365394781308e-01
2.990299999999933789e+00 3.883214137638018038e-01 3.869008114881807292e-01
3.146600000000034925e+00 3.752056966846639696e-01 3.619442985359987430e-01
3.302799999999933789e+00 3.598783637862143503e-01 3.389325414032725581e-01
3.459100000000034925e+00 3.322058073792056865e-01 3.176990820790422942e-01
3.576300000000173895e+00 3.081797578517045944e-01 3.028721351204931578e-01
3.732500000000072760e+00 3.056472229962319820e-01 2.844637248087705794e-01
3.888699999999971624e+00 2.759119408173057453e-01 2.674847888576680766e-01
4.045000000000072760e+00 2.551088905379237382e-01 2.518063205319895359e-01
4.201199999999971624e+00 2.390953996028616912e-01 2.373370928866714302e-01
4.357500000000072760e+00 2.141028107273200420e-01 2.239555899795583060e-01
4.474700000000211730e+00 2.132721458434697348e-01 2.145842565221751375e-01
4.630900000000110595e+00 2.033945856155180143e-01 2.029070844786338423e-01
4.787200000000211730e+00 2.086836082476039300e-01 1.920781137297017382e-01
4.943400000000110595e+00 1.859870102383923973e-01 1.820375593434048200e-01
5.099700000000211730e+00 1.802194074666601253e-01 1.727055573545447087e-01
5.255900000000110595e+00 1.610395909088891131e-01 1.640332544558679995e-01
5.373099999999794818e+00 1.643675045282678715e-01 1.579219889520463993e-01
5.529399999999895954e+00 1.510793715579203667e-01 1.502591958990627530e-01
5.685599999999794818e+00 1.446036300357886883e-01 1.431153696766499783e-01
5.841899999999895954e+00 1.438270428600331441e-01 1.364391476329401831e-01
5.998099999999794818e+00 1.318332852499380647e-01 1.302008004874880276e-01
6.115299999999933789e+00 1.258093536804691104e-01 1.257836456740366315e-01
6.271600000000034925e+00 1.248553289016903073e-01 1.202188847310919628e-01
6.427799999999933789e+00 1.032143707911263031e-01 1.150032019277382189e-01
6.584100000000034925e+00 1.079828103627531177e-01 1.101031736012382523e-01
6.740299999999933789e+00 9.891669315578402455e-02 1.055007421392643308e-01
6.857500000000072760e+00 1.003191011902722640e-01 1.022273256051787899e-01
7.013800000000173895e+00 9.359874480516158779e-02 9.808540137197577224e-02
7.170000000000072760e+00 9.163553742692642778e-02 9.418419308496762954e-02
7.326199999999971624e+00 9.021620307043939913e-02 9.050372535045525524e-02
7.482500000000072760e+00 8.221003512829387627e-02 8.702606123843097119e-02
7.638699999999971624e+00 7.884166450628300737e-02 8.374119923300943347e-02
7.755900000000110595e+00 8.281297052938298153e-02 8.139358956993339445e-02
7.912200000000211730e+00 7.616683984744472558e-02 7.840912178834510970e-02
8.068400000000110595e+00 7.296022139079819113e-02 7.558327273128362389e-02
8.224700000000211730e+00 6.633980324607136048e-02 7.290193167875246016e-02
8.380900000000110595e+00 7.417754173477872359e-02 7.035888188183857250e-02
8.537200000000211730e+00 6.163738630040077604e-02 6.794197166082692474e-02
8.654399999999895954e+00 6.581610327254597270e-02 6.620856558539638115e-02
