# Supplementary material for: Resonant inelastic X-ray scattering tools to count 5 f electrons of actinides and probe bond covalency
Source: Nat Commun. 2025 Feb 10;16:1221. doi: 10.1038/s41467-024-54574-7 (PMC11811144; doi:10.1038/s41467-024-54574-7)
Supplement: Supplementary file 3 — Source Data [file 41467_2024_54574_MOESM3_ESM.zip › Data_figures/Data_SI_figures/FigSI7/SI7_WL_diagonal_[Cp''$_3$U$^{/mathrm{IV}}$]$^{+}$ $/mathrm{(5f^2)}$.txt]

# Relative Excitation Energy to Wl | WL diag Intensity | WL diag Intensity (fit) | 
-3.286899999999604916e+00 3.371589445314804312e-01 3.470667673425401056e-01
-3.130599999999958527e+00 3.870748547542273155e-01 3.691666548889773747e-01
-2.974399999999604916e+00 4.091410176516507846e-01 3.929718323726346108e-01
-2.818099999999958527e+00 3.774249639319619543e-01 4.186195735022305020e-01
-2.661899999999604916e+00 4.365742657337525201e-01 4.461737253733729092e-01
-2.505599999999958527e+00 4.285383550295185917e-01 4.757487329330487569e-01
-2.349399999999604916e+00 4.682598354811560171e-01 5.073583783730383212e-01
-2.232199999999920692e+00 5.286339929336063559e-01 5.324326202105421624e-01
-2.075899999999819556e+00 5.768493396297741382e-01 5.676534181435746174e-01
-1.919699999999920692e+00 5.713795655395649264e-01 6.047912398973764869e-01
-1.763399999999819556e+00 6.300011848091026101e-01 6.437045084068681033e-01
-1.607199999999920692e+00 7.406966465934010646e-01 6.840411255732113949e-01
-1.450899999999819556e+00 7.113175210607375343e-01 7.254138154462683730e-01
-1.333799999999882857e+00 7.539875001080039718e-01 7.567211496326122777e-01
-1.177499999999781721e+00 8.396276179349970725e-01 7.983280221336511717e-01
-1.021199999999680585e+00 8.305709703929953225e-01 8.389001633964823235e-01
-8.649999999997817213e-01 8.531719588588603242e-01 8.773633589373431851e-01
-7.087999999998828571e-01 1.015467156423252026e+00 9.125740269535128624e-01
-5.524999999997817213e-01 9.821120741961180123e-01 9.433201958302258605e-01
-3.962999999998828571e-01 9.534852938704405645e-01 9.683578540712557414e-01
-2.790999999997438863e-01 9.923475943793658161e-01 9.827544538779533490e-01
-1.227999999996427505e-01 9.618575538127933644e-01 9.953933061723096998e-01
3.340000000025611371e-02 9.580748324700719687e-01 9.999999999999998890e-01
1.897000000003572495e-01 1.046801171571216660e+00 9.963551264998060653e-01
3.459000000002561137e-01 9.608547936954355828e-01 9.846416052682469555e-01
5.022000000003572495e-01 9.291386848250519082e-01 9.654051607960755232e-01
6.584000000002561137e-01 9.035830209797239831e-01 9.395475941439723755e-01
8.147000000003572495e-01 9.550410068017241016e-01 9.081357327720909201e-01
9.319000000000414730e-01 8.530380254846441357e-01 8.816770395555515449e-01
1.088100000000395084e+00 8.342652779720125533e-01 8.435323433747345945e-01
1.244400000000041473e+00 7.752320457742993831e-01 8.031471422752567424e-01
1.400600000000395084e+00 7.484889299642555338e-01 7.616387185147736050e-01
1.556900000000041473e+00 7.321579584801682916e-01 7.198658627380913888e-01
1.713100000000395084e+00 6.940591521069363612e-01 6.786230766756835564e-01
1.869400000000041473e+00 6.340174823093552847e-01 6.384311353920076870e-01
1.986600000000180444e+00 5.971068313711966891e-01 6.092581528481811892e-01
2.142800000000079308e+00 6.318328252212904728e-01 5.719037209972503977e-01
2.299100000000180444e+00 5.486405543630016313e-01 5.364491508820108390e-01
2.455300000000079308e+00 4.911921247701541704e-01 5.030477057306939059e-01
2.611600000000180444e+00 5.128846266511938312e-01 4.716925693624282601e-01
2.767800000000079308e+00 4.555706355077943082e-01 4.424062034130228360e-01
2.924100000000180444e+00 4.091535408144996167e-01 4.150951193401059003e-01
3.080300000000079308e+00 4.037845018842279310e-01 3.897123176858405258e-01
3.197500000000218279e+00 3.847402090118965945e-01 3.718626144422541024e-01
3.353800000000319415e+00 3.736233444791615677e-01 3.495670692911029831e-01
3.510000000000218279e+00 3.576210509266270487e-01 3.289071557366214926e-01
3.666200000000117143e+00 3.357070516230785673e-01 3.097564083894419062e-01
3.822500000000218279e+00 3.199005707970483670e-01 2.919943088101308315e-01
3.978800000000319415e+00 3.239698632463858807e-01 2.755278490528797475e-01
4.135000000000218279e+00 2.869102292727363501e-01 2.602659956942263708e-01
4.252200000000357250e+00 2.727498754202616338e-01 2.495415676474085354e-01
4.408400000000256114e+00 2.759416083712127876e-01 2.361459639680012212e-01
4.564700000000357250e+00 2.429369069924992020e-01 2.236924091930392877e-01
4.720900000000256114e+00 2.339945200734175335e-01 2.121199943477986571e-01
4.877200000000357250e+00 2.096576886839374432e-01 2.013430994734846657e-01
5.033400000000256114e+00 2.277853126285109830e-01 1.913105721635186551e-01
5.189700000000357250e+00 1.982994025866857968e-01 1.819500213539146649e-01
5.306900000000041473e+00 1.971694672078051769e-01 1.753433679120303401e-01
5.463100000000395084e+00 1.818640009783906719e-01 1.670471681338115688e-01
5.619400000000041473e+00 2.028032987653117514e-01 1.592853527740036301e-01
5.775600000000395084e+00 1.837138749194675014e-01 1.520254408714858674e-01
5.931900000000041473e+00 1.635790057203550807e-01 1.452193897415690327e-01
6.088100000000395084e+00 1.549803272009738497e-01 1.388405686417481522e-01
6.244400000000041473e+00 1.593988129328124947e-01 1.328485153589242795e-01
6.361600000000180444e+00 1.466880762656367077e-01 1.285940925670521207e-01
6.556900000000041473e+00 1.551417095421537828e-01 1.219251332404026333e-01
6.674100000000180444e+00 1.225502008012538113e-01 1.181583090629519939e-01
6.830300000000079308e+00 1.261726537620768140e-01 1.133922597185898218e-01
6.986600000000180444e+00 1.320585099388318084e-01 1.088947030735854110e-01
7.142800000000079308e+00 1.271417656728293100e-01 1.046520669732910330e-01
7.299100000000180444e+00 1.132751302046365455e-01 1.006411810328380479e-01
7.416200000000117143e+00 1.245079317168429345e-01 9.778007824449568008e-02
7.611600000000180444e+00 1.109964383999119397e-01 9.326145179539051255e-02
7.728800000000319415e+00 1.005428273759471774e-01 9.069499383727580577e-02
7.885000000000218279e+00 1.065937297869853778e-01 8.743088475182263231e-02
8.041200000000117143e+00 1.099818189927703055e-01 8.433462388031999490e-02
8.197500000000218279e+00 8.926820039176519561e-02 8.139342770287126549e-02
8.353800000000319415e+00 9.495810924674744080e-02 7.859920920871334149e-02
8.510000000000218279e+00 3.478835177774006887e-02 7.594427902459519042e-02
8.666300000000319415e+00 0.000000000000000000e+00 7.341660276468901791e-02
8.822500000000218279e+00 0.000000000000000000e+00 7.101143273085575025e-02
8.939700000000357250e+00 0.000000000000000000e+00 6.928167249570753305e-02
9.095900000000256114e+00 0.000000000000000000e+00 6.707057129142783569e-02
9.252200000000357250e+00 0.000000000000000000e+00 6.495995386765525403e-02
9.408400000000256114e+00 0.000000000000000000e+00 6.294650944877362708e-02
9.564700000000357250e+00 0.000000000000000000e+00 6.102206971660045082e-02
9.720900000000256114e+00 0.000000000000000000e+00 5.918390293972476679e-02
9.877200000000357250e+00 0.000000000000000000e+00 5.742481689288696928e-02
9.994400000000041473e+00 0.000000000000000000e+00 5.615573058384589616e-02
1.015060000000039508e+01 0.000000000000000000e+00 5.452748381335256050e-02
1.030690000000004147e+01 0.000000000000000000e+00 5.296677779328815699e-02
1.046310000000039508e+01 0.000000000000000000e+00 5.147188840026840212e-02
1.061940000000004147e+01 0.000000000000000000e+00 5.003742160135371542e-02
