# Supplementary material for: Resonant inelastic X-ray scattering tools to count 5 f electrons of actinides and probe bond covalency
Source: Nat Commun. 2025 Feb 10;16:1221. doi: 10.1038/s41467-024-54574-7 (PMC11811144; doi:10.1038/s41467-024-54574-7)
Supplement: Supplementary file 3 — Source Data [file 41467_2024_54574_MOESM3_ESM.zip › Data_figures/Data_SI_figures/FigSI7/SI7_WL_diagonal_[Np$^/mathrm{VI}$O$_2$]$^{2+}_{(aq)}$ $/mathrm{(5f^1)}$.txt]

# Relative Excitation Energy to Wl | WL diag Intensity | WL diag Intensity (fit) | 
-9.129999999999654392e+00 0.000000000000000000e+00 6.150713673877213766e-02
-8.973700000000008004e+00 0.000000000000000000e+00 6.350630300441006959e-02
-8.817499999999654392e+00 0.000000000000000000e+00 6.560082414825581243e-02
-8.661299999999755528e+00 0.000000000000000000e+00 6.779811344170291743e-02
-8.544099999999616557e+00 0.000000000000000000e+00 6.951824940604174607e-02
-8.387799999999970169e+00 0.000000000000000000e+00 7.191330595153444527e-02
-8.231599999999616557e+00 0.000000000000000000e+00 7.442922980979931047e-02
-8.075299999999970169e+00 0.000000000000000000e+00 7.707748055062567383e-02
-7.919099999999616557e+00 0.000000000000000000e+00 7.986357942998291437e-02
-7.762799999999970169e+00 0.000000000000000000e+00 8.280075609456821750e-02
-7.606599999999616557e+00 0.000000000000000000e+00 8.589572267746793666e-02
-7.450299999999970169e+00 0.000000000000000000e+00 8.916381885409060959e-02
-7.294099999999616557e+00 0.000000000000000000e+00 9.261321545137764233e-02
-7.176899999999932334e+00 0.000000000000000000e+00 9.532979512416463186e-02
-7.020599999999831198e+00 0.000000000000000000e+00 9.913562992641063165e-02
-6.864399999999932334e+00 0.000000000000000000e+00 1.031623219095564314e-01
-6.708099999999831198e+00 0.000000000000000000e+00 1.074320604326254591e-01
-6.551899999999932334e+00 0.000000000000000000e+00 1.119579612184693207e-01
-6.395599999999831198e+00 0.000000000000000000e+00 1.167661376125906370e-01
-6.278399999999692227e+00 0.000000000000000000e+00 1.205681349934344948e-01
-6.122199999999793363e+00 0.000000000000000000e+00 1.259165409352320242e-01
-5.926899999999932334e+00 0.000000000000000000e+00 1.330928600921165439e-01
-5.809699999999793363e+00 0.000000000000000000e+00 1.376818509450396244e-01
-5.653399999999692227e+00 0.000000000000000000e+00 1.441590490627297494e-01
-5.497199999999793363e+00 0.000000000000000000e+00 1.510716601204238063e-01
-5.340899999999692227e+00 0.000000000000000000e+00 1.584662383847124101e-01
-5.184699999999793363e+00 0.000000000000000000e+00 1.663746873690884476e-01
-5.028399999999692227e+00 0.000000000000000000e+00 1.748525981482662306e-01
-4.911200000000008004e+00 0.000000000000000000e+00 1.816099175022849177e-01
-4.754999999999654392e+00 0.000000000000000000e+00 1.911924614182756721e-01
-4.598700000000008004e+00 0.000000000000000000e+00 2.014947867514653157e-01
-4.442499999999654392e+00 0.000000000000000000e+00 2.125680042929605218e-01
-4.286299999999755528e+00 0.000000000000000000e+00 2.244887729115251085e-01
-4.129999999999654392e+00 0.000000000000000000e+00 2.373423715266766709e-01
-3.973700000000008004e+00 0.000000000000000000e+00 2.512051316499407938e-01
-3.817499999999654392e+00 0.000000000000000000e+00 2.661578260888626812e-01
-3.700299999999970169e+00 0.000000000000000000e+00 2.781569576783125552e-01
-3.544099999999616557e+00 0.000000000000000000e+00 2.952715102191330598e-01
-3.387799999999970169e+00 0.000000000000000000e+00 3.137817028258234608e-01
-3.231599999999616557e+00 3.204750619954486734e-01 3.337789628251527363e-01
-3.075299999999970169e+00 3.183854375945417425e-01 3.554081934423932720e-01
-2.919099999999616557e+00 3.674849761226982592e-01 3.787625370810150938e-01
-2.801899999999932334e+00 3.700167983465512123e-01 3.974989851087277204e-01
-2.606599999999616557e+00 4.328692193279688460e-01 4.311721420519759596e-01
-2.489399999999932334e+00 4.041589143120316030e-01 4.529187503241043911e-01
-2.333099999999831198e+00 4.351168893634390633e-01 4.837855534729693652e-01
-2.176899999999932334e+00 5.085198851794631159e-01 5.168027883577668291e-01
-2.020599999999831198e+00 5.182860447711298280e-01 5.520104085657610016e-01
-1.864399999999932334e+00 6.030609414102729993e-01 5.892934725111330652e-01
-1.708099999999831198e+00 6.454305468278889180e-01 6.285397533660779246e-01
-1.551899999999932334e+00 6.569265666060335462e-01 6.694240899853332039e-01
-1.395599999999831198e+00 7.300773289471979011e-01 7.115821053620168257e-01
-1.278399999999692227e+00 7.564074638593178967e-01 7.436688280128493922e-01
-1.122199999999793363e+00 8.133355111547616589e-01 7.864702412151189925e-01
-9.658999999996922270e-01 8.495181040082205870e-01 8.284973919658820130e-01
-8.096999999997933628e-01 9.163879107868928564e-01 8.686070802440248873e-01
-6.533999999996922270e-01 9.057733446059403892e-01 9.056125703289122919e-01
-4.971999999997933628e-01 9.132746617819442747e-01 9.381445084026127645e-01
-3.408999999996922270e-01 9.545016159629532426e-01 9.649284879735329223e-01
-2.237000000000080036e-01 1.041782609727035958e+00 9.804997660666432413e-01
-6.749999999965439201e-02 9.867501770623415824e-01 9.944467812062679490e-01
8.870000000024447218e-02 9.986884576071527464e-01 1.000000000000000000e+00
2.450000000003456080e-01 1.000093753894969906e+00 9.968696616101064834e-01
4.012999999999919964e-01 9.394225994742481101e-01 9.852108989224269697e-01
5.575000000003456080e-01 9.463426440238839055e-01 9.656267499300366097e-01
6.747000000000298314e-01 9.383553954425964960e-01 9.462810994980194179e-01
8.700000000003456080e-01 8.963694920791311915e-01 9.066559518271819496e-01
9.872000000000298314e-01 8.860536498552112894e-01 8.793412072463691054e-01
1.143400000000383443e+00 8.334021018029366124e-01 8.399778539444874292e-01
1.299700000000029831e+00 7.933244931500689212e-01 7.983635093519665382e-01
1.455900000000383443e+00 7.266054376218646915e-01 7.556867555534162451e-01
1.612200000000029831e+00 6.933337333270976899e-01 7.128547854920070925e-01
1.768400000000383443e+00 6.601057395160064845e-01 6.706942331226999343e-01
1.924700000000029831e+00 6.580714384160086805e-01 6.297391951823715361e-01
2.041900000000168802e+00 6.050345815593733967e-01 6.000973832509467476e-01
2.198100000000067666e+00 5.870565530026474743e-01 5.622508351698282114e-01
2.354400000000168802e+00 5.582627369514865379e-01 5.264446842830188267e-01
2.510600000000067666e+00 4.973186213774647424e-01 4.928174348816861672e-01
2.666900000000168802e+00 4.712775504899878731e-01 4.613452372116193523e-01
2.823100000000067666e+00 4.574026171761411130e-01 4.320339168757275639e-01
2.979400000000168802e+00 4.215475661524620832e-01 4.047740389346642931e-01
3.135600000000067666e+00 3.975246970484343501e-01 3.795040615836601239e-01
3.252800000000206637e+00 3.976173332218777001e-01 3.617717133357534753e-01
3.409100000000307773e+00 3.591731447201730876e-01 3.396672437171036063e-01
3.565300000000206637e+00 3.192158370404807322e-01 3.192288646134436303e-01
3.721600000000307773e+00 3.198979298639840763e-01 3.003103593021841378e-01
3.877800000000206637e+00 2.978285425942304165e-01 2.828194874801988612e-01
4.034100000000307773e+00 2.812850260355419518e-01 2.666225966179371354e-01
4.190300000000206637e+00 2.787736233631315508e-01 2.516356065344056980e-01
4.307500000000345608e+00 2.529256121444542482e-01 2.411188079840222986e-01
4.502800000000206637e+00 2.280266238357055997e-01 2.248667920497715578e-01
4.620000000000345608e+00 2.304920172901059605e-01 2.158196173835191523e-01
4.776299999999991996e+00 2.145335800855422137e-01 2.045092970992466175e-01
4.932500000000345608e+00 1.924368821959403508e-01 1.940027597009900129e-01
5.088700000000244472e+00 1.722106626587546208e-01 1.842265911742212436e-01
5.245000000000345608e+00 1.814311819124278247e-01 1.751149921106733565e-01
5.401200000000244472e+00 1.548141000729736649e-01 1.666247241590035622e-01
5.557500000000345608e+00 1.691826065603046769e-01 1.586948543515055987e-01
5.674700000000029831e+00 1.676376511856476070e-01 1.530924720994020216e-01
5.830900000000383443e+00 1.494661283747476532e-01 1.460501313193910966e-01
5.987200000000029831e+00 1.352230190414387967e-01 1.394533278993773662e-01
6.143400000000383443e+00 1.261472158258428733e-01 1.332752798424472473e-01
