# Supplementary material for: Resonant inelastic X-ray scattering tools to count 5 f electrons of actinides and probe bond covalency
Source: Nat Commun. 2025 Feb 10;16:1221. doi: 10.1038/s41467-024-54574-7 (PMC11811144; doi:10.1038/s41467-024-54574-7)
Supplement: Supplementary file 3 — Source Data [file 41467_2024_54574_MOESM3_ESM.zip › Data_figures/Data_SI_figures/FigSI7/SI7_WL_diagonal_[Np$^/mathrm{V}$O$_2$]$^{+}_{(aq)}$ $/mathrm{(5f^2)}$.txt]

# Relative Excitation Energy to Wl | WL diag Intensity | WL diag Intensity (fit) | 
-9.230000000000018190e+00 0.000000000000000000e+00 5.578413219295817044e-02
-9.073700000000371801e+00 0.000000000000000000e+00 5.760521897912488504e-02
-8.917500000000018190e+00 0.000000000000000000e+00 5.951376982340972344e-02
-8.761300000000119326e+00 0.000000000000000000e+00 6.151663133569698627e-02
-8.644099999999980355e+00 0.000000000000000000e+00 6.308503987679624225e-02
-8.487800000000333966e+00 0.000000000000000000e+00 6.526954137393024824e-02
-8.331599999999980355e+00 0.000000000000000000e+00 6.756517288025484791e-02
-8.175300000000333966e+00 0.000000000000000000e+00 6.998253405711819808e-02
-8.019099999999980355e+00 0.000000000000000000e+00 7.252682671852923868e-02
-7.862800000000333966e+00 0.000000000000000000e+00 7.521031569120729954e-02
-7.706599999999980355e+00 0.000000000000000000e+00 7.803934106373457136e-02
-7.550300000000333966e+00 0.000000000000000000e+00 8.102816046803247574e-02
-7.394099999999980355e+00 0.000000000000000000e+00 8.418451480660903152e-02
-7.276900000000296131e+00 0.000000000000000000e+00 8.667156442048172538e-02
-7.120600000000194996e+00 0.000000000000000000e+00 9.015770755922106194e-02
-6.964400000000296131e+00 0.000000000000000000e+00 9.384854825065762352e-02
-6.808100000000194996e+00 0.000000000000000000e+00 9.776486829074075569e-02
-6.651900000000296131e+00 0.000000000000000000e+00 1.019192062668398541e-01
-6.495600000000194996e+00 0.000000000000000000e+00 1.063361173561993694e-01
-6.378400000000056025e+00 0.000000000000000000e+00 1.098312748770473302e-01
-6.222200000000157161e+00 0.000000000000000000e+00 1.147518706899509355e-01
-6.065900000000056025e+00 0.000000000000000000e+00 1.199985940997716910e-01
-5.909700000000157161e+00 0.000000000000000000e+00 1.255920008352511552e-01
-5.753400000000056025e+00 0.000000000000000000e+00 1.315692806714689189e-01
-5.597200000000157161e+00 0.000000000000000000e+00 1.379558211026293280e-01
-5.440900000000056025e+00 0.000000000000000000e+00 1.447962331952734050e-01
-5.284700000000157161e+00 0.000000000000000000e+00 1.521219005513688161e-01
-5.128400000000056025e+00 0.000000000000000000e+00 1.599865146160463492e-01
-5.011200000000371801e+00 0.000000000000000000e+00 1.662635536691820792e-01
-4.855000000000018190e+00 0.000000000000000000e+00 1.751781140768556011e-01
-4.698700000000371801e+00 0.000000000000000000e+00 1.847795598885286494e-01
-4.542500000000018190e+00 0.000000000000000000e+00 1.951195972667731093e-01
-4.386300000000119326e+00 0.000000000000000000e+00 2.062746143885063888e-01
-4.230000000000018190e+00 0.000000000000000000e+00 2.183301623190210816e-01
-4.073700000000371801e+00 0.000000000000000000e+00 2.313646706636939554e-01
-3.917500000000018190e+00 0.000000000000000000e+00 2.454621563116049510e-01
-3.800300000000333966e+00 0.000000000000000000e+00 2.568039436372293038e-01
-3.644099999999980355e+00 0.000000000000000000e+00 2.730259833262105307e-01
-3.487800000000333966e+00 0.000000000000000000e+00 2.906312102489184701e-01
-3.331599999999980355e+00 2.886813809171802636e-01 3.097221810053425450e-01
-3.175300000000333966e+00 3.070543962520831949e-01 3.304557928653032439e-01
-3.019099999999980355e+00 3.266813528238268205e-01 3.529433239462886340e-01
-2.901900000000296131e+00 3.578707285490029255e-01 3.710607072588319455e-01
-2.706599999999980355e+00 3.836470809145083871e-01 4.037951249078472471e-01
-2.589400000000296131e+00 4.191096689268616338e-01 4.250562400445844768e-01
-2.433100000000194996e+00 4.287560335020973445e-01 4.553999562984458183e-01
-2.276900000000296131e+00 4.978697732298501544e-01 4.880777027086371511e-01
-2.120600000000194996e+00 5.207516896660910888e-01 5.231800187977949657e-01
-1.964400000000296131e+00 5.592832033753040166e-01 5.606482568389947740e-01
-1.808100000000194996e+00 5.709796146160565078e-01 6.004292403442972326e-01
-1.651900000000296131e+00 6.358049937991844258e-01 6.422540922213445524e-01
-1.495600000000194996e+00 7.204071171971292431e-01 6.858082224144332883e-01
-1.378400000000056025e+00 7.435930466238773739e-01 7.192600792700695189e-01
-1.222200000000157161e+00 7.907225206785277738e-01 7.643105907341134486e-01
-1.065900000000056025e+00 8.164081001510680169e-01 8.090529757592687110e-01
-9.097000000001571607e-01 8.619373628131266063e-01 8.522654248258888510e-01
-7.534000000000560249e-01 8.948229420472932905e-01 8.926343580115249088e-01
-5.972000000001571607e-01 9.041590811080112422e-01 9.286005205874334756e-01
-4.800000000000181899e-01 9.726301401654371404e-01 9.517820569582214896e-01
-3.237000000003718014e-01 9.772168887706500495e-01 9.764444540520202942e-01
-1.675000000000181899e-01 9.806374672335799181e-01 9.928085086507690837e-01
-1.130000000011932570e-02 9.802315269100673190e-01 1.000000000000000000e+00
1.449999999999818101e-01 9.840505442287666993e-01 9.976080717569847378e-01
3.012999999996281986e-01 9.394986055537168923e-01 9.857613695901705775e-01
4.574999999999818101e-01 9.698656807771501853e-01 9.651364373085027371e-01
6.136999999998806743e-01 1.001544551427325125e+00 9.368223806278339616e-01
7.699999999999818101e-01 9.117076065206269897e-01 9.021855769285687110e-01
8.871999999996660335e-01 8.668971824032236650e-01 8.729972674182797654e-01
1.043400000000019645e+00 8.321222984895992880e-01 8.310450461519299781e-01
1.199699999999666034e+00 8.031258374259746535e-01 7.868982326517668380e-01
1.355900000000019645e+00 7.070911547107857631e-01 7.418854235764317240e-01
1.512199999999666034e+00 6.979280746414469050e-01 6.970015903847063266e-01
1.668400000000019645e+00 6.570468677003568070e-01 6.531247536490185635e-01
1.824699999999666034e+00 5.954621389184457936e-01 6.108016313576647427e-01
1.941899999999805004e+00 5.660837234997249112e-01 5.803578740914369094e-01
2.098099999999703869e+00 5.618793762647701362e-01 5.417209553372399622e-01
2.254399999999805004e+00 4.935210299809718593e-01 5.054110631351722560e-01
2.410599999999703869e+00 4.843031088528553796e-01 4.715288558113224227e-01
2.566899999999805004e+00 4.620791177741297995e-01 4.400108182212636443e-01
2.723099999999703869e+00 4.182992913319742434e-01 4.108253587243820282e-01
2.879399999999805004e+00 3.752448137557161112e-01 3.838290506990004736e-01
3.035599999999703869e+00 3.595474063674021781e-01 3.589299610481448966e-01
3.152799999999842839e+00 3.473721943487351194e-01 3.415307684609568684e-01
3.309099999999943975e+00 3.182762992118804424e-01 3.199259805736375806e-01
3.465299999999842839e+00 2.907875325754751827e-01 3.000331219144611317e-01
3.621599999999943975e+00 2.782800732498150187e-01 2.816912315926074495e-01
3.777799999999842839e+00 2.710576308953532298e-01 2.647948832566905941e-01
3.934099999999943975e+00 2.312330559949392073e-01 2.492012670430537591e-01
4.090299999999842839e+00 2.429925612648544953e-01 2.348177481762753482e-01
4.207499999999981810e+00 2.145455640456286894e-01 2.247504476366212756e-01
4.402799999999842839e+00 1.944121668292554117e-01 2.092353585902964885e-01
4.519999999999981810e+00 1.822465947791924445e-01 2.006207147961672765e-01
4.676299999999628199e+00 1.824420235584759409e-01 1.898736027993561948e-01
4.832499999999981810e+00 1.544194755039849654e-01 1.799126733567313896e-01
4.988699999999880674e+00 1.248731537987608359e-01 1.706636271268992811e-01
5.144999999999981810e+00 1.074688864265151561e-01 1.620602311884581648e-01
5.262199999999666034e+00 1.050988293019522596e-01 1.560031923649570773e-01
5.457499999999981810e+00 1.077558606079014325e-01 1.465972644231947619e-01
5.574699999999666034e+00 9.457407100702605596e-02 1.413336598641280195e-01
5.730900000000019645e+00 8.816200621862377296e-02 1.347260053232690602e-01
5.887199999999666034e+00 8.703833224982554517e-02 1.285453339420586372e-01
6.043400000000019645e+00 7.255099715300684926e-02 1.227648703345468328e-01
