# Supplementary material for: Resonant inelastic X-ray scattering tools to count 5 f electrons of actinides and probe bond covalency
Source: Nat Commun. 2025 Feb 10;16:1221. doi: 10.1038/s41467-024-54574-7 (PMC11811144; doi:10.1038/s41467-024-54574-7)
Supplement: Supplementary file 3 — Source Data [file 41467_2024_54574_MOESM3_ESM.zip › Data_figures/Data_SI_figures/FigSI7/SI7_WL_diagonal_[Pu$^{/mathrm{VI}}$O$_2$]$^{2+}_{(aq.)}$ $/mathrm{(5f^2)}$.txt]

# Relative Excitation Energy to Wl | WL diag Intensity | WL diag Intensity (fit) | 
-3.792200000000320870e+00 2.302795195156144004e-01 2.250037843366833878e-01
-3.714100000000144064e+00 2.364796828287683284e-01 2.322420728556742198e-01
-3.596900000000005093e+00 2.387584713187272112e-01 2.437050706661070543e-01
-3.518800000000283035e+00 2.358341574890143455e-01 2.517679638146120280e-01
-3.401600000000144064e+00 2.725508213545974057e-01 2.645469858808979224e-01
-3.323400000000219734e+00 2.373157556255760248e-01 2.735537492095982404e-01
-3.206200000000080763e+00 2.763792859412569358e-01 2.878197267329562492e-01
-3.089100000000144064e+00 3.084202588489736163e-01 3.030529732672717080e-01
-3.010900000000219734e+00 2.997856800715989478e-01 3.138058439051070181e-01
-2.893800000000283035e+00 3.303069498455931119e-01 3.308302682492951230e-01
-2.815600000000358705e+00 3.252930813068606875e-01 3.428477901957880380e-01
-2.698400000000219734e+00 3.637238446496452449e-01 3.618874135882823029e-01
-2.620300000000042928e+00 3.253353779711984917e-01 3.752930612654623577e-01
-2.503100000000358705e+00 4.043447334879827215e-01 3.965428390253059598e-01
-2.425000000000181899e+00 4.335043859129122379e-01 4.114891021231022461e-01
-2.307800000000042928e+00 4.260989959418757800e-01 4.351465134282248570e-01
-2.229700000000320870e+00 4.807779530472489626e-01 4.517553776009840538e-01
-2.112500000000181899e+00 4.870999375429511669e-01 4.779810576731695071e-01
-2.034400000000005093e+00 5.126647909991610685e-01 4.963389114185911555e-01
-1.917200000000320870e+00 5.715496856454580499e-01 5.252196497859382696e-01
-1.800000000000181899e+00 5.785780242049433086e-01 5.556853119002582719e-01
-1.721900000000005093e+00 6.161167341021291932e-01 5.768432602257211883e-01
-1.604700000000320870e+00 5.530264423810639096e-01 6.098101095315590081e-01
-1.526600000000144064e+00 6.403070674457871370e-01 6.325284073493767645e-01
-1.409400000000005093e+00 7.242471913623289570e-01 6.675988840648982015e-01
-1.331200000000080763e+00 6.659795200261642290e-01 6.915383949190671009e-01
-1.214100000000144064e+00 8.031789079986949575e-01 7.279441405964937051e-01
-1.135900000000219734e+00 7.493083913849142297e-01 7.524481732631151942e-01
-1.018800000000283035e+00 8.153935008622449354e-01 7.890581227646273899e-01
-9.016000000001440640e-01 8.444265221367278640e-01 8.250700041746836799e-01
-8.234000000002197339e-01 8.636343527836792822e-01 8.484134838576821158e-01
-7.453000000000429281e-01 8.444561238509946666e-01 8.709209217187661167e-01
-6.281000000003587047e-01 8.691431850531787795e-01 9.026631800293495322e-01
-5.109000000002197339e-01 9.424298959531365316e-01 9.312223271029739236e-01
-4.328000000000429281e-01 9.801745279291168567e-01 9.480731354696447788e-01
-3.156000000003587047e-01 9.443849545532176926e-01 9.694970693504256776e-01
-2.375000000001818989e-01 9.504056386525733258e-01 9.808877897258885259e-01
-1.203000000000429281e-01 9.075968368971767397e-01 9.932030199183708996e-01
-4.220000000032086973e-02 1.022385841404627627e+00 9.980299856978791517e-01
7.499999999981810106e-02 9.516596077499863693e-01 1.000000000000000000e+00
1.530999999999949068e-01 9.939830415310110245e-01 9.977661567119245900e-01
2.702999999996791303e-01 9.451517943038981739e-01 9.891860718381914053e-01
3.483999999998559360e-01 9.343762030200406521e-01 9.801236520693963339e-01
4.655999999999949068e-01 9.389782842628999759e-01 9.618714743498443243e-01
5.827999999996791303e-01 9.709784086615450560e-01 9.386129633894972901e-01
6.608999999998559360e-01 8.228541477187923947e-01 9.207057194888107476e-01
7.780999999999949068e-01 9.038245272528010466e-01 8.908269304416212009e-01
8.561999999997169652e-01 8.479714649326415277e-01 8.692761284268791799e-01
9.733999999998559360e-01 8.429130973543754735e-01 8.350878637323794207e-01
1.051599999999780266e+00 8.520651928349933790e-01 8.113829078310240694e-01
1.168799999999919237e+00 8.612846398196043474e-01 7.750539709323397419e-01
1.246899999999641295e+00 7.666625394267246874e-01 7.505911728523103621e-01
1.364099999999780266e+00 8.278499249581793284e-01 7.139188628344658172e-01
1.442199999999957072e+00 7.455085264063702200e-01 6.897130639406622299e-01
1.559399999999641295e+00 7.467774875441317572e-01 6.540300600952098087e-01
1.637499999999818101e+00 7.503779042234465235e-01 6.308157099345904628e-01
1.754699999999957072e+00 6.086456749429278723e-01 5.970079161533864420e-01
1.871899999999641295e+00 6.018116222886111810e-01 5.645916234455617966e-01
1.949999999999818101e+00 6.002592761870948479e-01 5.438230969516959501e-01
2.067199999999957072e+00 5.741647994969348856e-01 5.139611088813145212e-01
2.145299999999679130e+00 5.557439371465976441e-01 4.949459818931556954e-01
2.262499999999818101e+00 5.353443375531148352e-01 4.677423904105290631e-01
2.340599999999994907e+00 4.613562512780827740e-01 4.504935949075340451e-01
2.457799999999679130e+00 5.095996701035286902e-01 4.259014442875308504e-01
2.535899999999855936e+00 5.185925790126877377e-01 4.103527209389090102e-01
2.653099999999994907e+00 2.923115608336963045e-01 3.882336058366641085e-01
2.731299999999919237e+00 0.000000000000000000e+00 3.742558502002916176e-01
2.848399999999855936e+00 0.000000000000000000e+00 3.544399799129670514e-01
2.965599999999994907e+00 0.000000000000000000e+00 3.358791137216498579e-01
3.043699999999716965e+00 0.000000000000000000e+00 3.241794596069377254e-01
3.160899999999855936e+00 0.000000000000000000e+00 3.075704283218458901e-01
3.239099999999780266e+00 0.000000000000000000e+00 2.970890325131317344e-01
3.356199999999716965e+00 0.000000000000000000e+00 2.822395357933726867e-01
3.434399999999641295e+00 0.000000000000000000e+00 2.728577181621920644e-01
3.551599999999780266e+00 0.000000000000000000e+00 2.595494535375173495e-01
3.629699999999957072e+00 0.000000000000000000e+00 2.511547601959860376e-01
3.746899999999641295e+00 0.000000000000000000e+00 2.392234295697533430e-01
3.824999999999818101e+00 0.000000000000000000e+00 2.316917483199791572e-01
3.942199999999957072e+00 0.000000000000000000e+00 2.209783373796250228e-01
4.020299999999679130e+00 0.000000000000000000e+00 2.142095561671818471e-01
4.137499999999818101e+00 0.000000000000000000e+00 2.045724397447079568e-01
4.215599999999994907e+00 0.000000000000000000e+00 1.984777633905725758e-01
4.332799999999679130e+00 0.000000000000000000e+00 1.897917408423819841e-01
4.449999999999818101e+00 0.000000000000000000e+00 1.816226903442812457e-01
4.528099999999994907e+00 0.000000000000000000e+00 1.764478160273845186e-01
4.645299999999679130e+00 0.000000000000000000e+00 1.690602208946212492e-01
4.723399999999855936e+00 0.000000000000000000e+00 1.643753166702887625e-01
4.840599999999994907e+00 0.000000000000000000e+00 1.576799679089248285e-01
4.918699999999716965e+00 0.000000000000000000e+00 1.534294258185632809e-01
5.035899999999855936e+00 0.000000000000000000e+00 1.473482544123968785e-01
5.114099999999780266e+00 0.000000000000000000e+00 1.434785645148516919e-01
5.231299999999919237e+00 0.000000000000000000e+00 1.379435290991835594e-01
5.309399999999641295e+00 0.000000000000000000e+00 1.344219952472343604e-01
5.426599999999780266e+00 0.000000000000000000e+00 1.293730179913005485e-01
5.543799999999919237e+00 0.000000000000000000e+00 1.245901493516018421e-01
5.621899999999641295e+00 0.000000000000000000e+00 1.215420325147353042e-01
5.739099999999780266e+00 0.000000000000000000e+00 1.171645712338206663e-01
5.817199999999957072e+00 0.000000000000000000e+00 1.143719657536638318e-01
5.895299999999679130e+00 0.000000000000000000e+00 1.116739220071699679e-01
6.012499999999818101e+00 0.000000000000000000e+00 1.077937932408203764e-01
6.129699999999957072e+00 0.000000000000000000e+00 1.041048184691883843e-01
6.207799999999679130e+00 0.000000000000000000e+00 1.017468068860748753e-01
6.324999999999818101e+00 0.000000000000000000e+00 9.835049696132068531e-02
6.403099999999994907e+00 0.000000000000000000e+00 9.617751897403681305e-02
6.520299999999679130e+00 0.000000000000000000e+00 9.304484289521412765e-02
6.637499999999818101e+00 0.000000000000000000e+00 9.005785520800375921e-02
6.715599999999994907e+00 0.000000000000000000e+00 8.814400786405608701e-02
6.793699999999716965e+00 0.000000000000000000e+00 8.628864058777696577e-02
6.910899999999855936e+00 0.000000000000000000e+00 8.360916625441899841e-02
6.989099999999780266e+00 0.000000000000000000e+00 8.188812357411312526e-02
7.106299999999919237e+00 0.000000000000000000e+00 7.940379892388169103e-02
7.223399999999855936e+00 0.000000000000000000e+00 7.702975763396571751e-02
7.301599999999780266e+00 0.000000000000000000e+00 7.550157578232004341e-02
7.418699999999716965e+00 0.000000000000000000e+00 7.329468107441657054e-02
7.496899999999641295e+00 0.000000000000000000e+00 7.187298717487507205e-02
7.614099999999780266e+00 0.000000000000000000e+00 6.981659711670198942e-02
7.692199999999957072e+00 0.000000000000000000e+00 6.849368925167004241e-02
7.809399999999641295e+00 0.000000000000000000e+00 6.657629574611503842e-02
7.887499999999818101e+00 0.000000000000000000e+00 6.534191199890866664e-02
8.004699999999957072e+00 0.000000000000000000e+00 6.355155586133844070e-02
8.082799999999679130e+00 0.000000000000000000e+00 6.239814947471385848e-02
8.199999999999818101e+00 0.000000000000000000e+00 6.072409881920252939e-02
