# Supplementary material for: Resonant inelastic X-ray scattering tools to count 5 f electrons of actinides and probe bond covalency
Source: Nat Commun. 2025 Feb 10;16:1221. doi: 10.1038/s41467-024-54574-7 (PMC11811144; doi:10.1038/s41467-024-54574-7)
Supplement: Supplementary file 3 — Source Data [file 41467_2024_54574_MOESM3_ESM.zip › Data_figures/Data_SI_figures/FigSI7/SI7_WL_diagonal_[U$^/mathrm{V}$O$_2$]$^{+}$-Fe $/mathrm{(5f^1)}$.txt]

# Relative Excitation Energy to Wl | WL diag Intensity | WL diag Intensity (fit) | 
-4.432800000000042928e+00 0.000000000000000000e+00 2.606398587179528659e-01
-4.276499999999941792e+00 0.000000000000000000e+00 2.741292304356745535e-01
-4.120300000000042928e+00 0.000000000000000000e+00 2.885392944824204942e-01
-3.963999999999941792e+00 0.000000000000000000e+00 3.039576241104685050e-01
-3.846799999999802822e+00 0.000000000000000000e+00 3.162180347292547489e-01
-3.690599999999903957e+00 3.096803757204810159e-01 3.335498179311406908e-01
-3.534299999999802822e+00 3.233067219891069821e-01 3.520972856151813324e-01
-3.378099999999903957e+00 3.523719664487293679e-01 3.719143982866816578e-01
-3.221799999999802822e+00 3.858129238851870091e-01 3.931035458180047737e-01
-3.065599999999903957e+00 3.899892582507184513e-01 4.157115094699139757e-01
-2.948399999999764987e+00 4.157641891169207571e-01 4.336561002431520984e-01
-2.792199999999866122e+00 4.239594430028146843e-01 4.589274623039518164e-01
-2.635899999999764987e+00 4.547261235492778275e-01 4.858072174252859310e-01
-2.479699999999866122e+00 5.129558271816156978e-01 5.142876108730560780e-01
-2.323399999999764987e+00 5.302499125169960470e-01 5.444042253086547323e-01
-2.167100000000118598e+00 5.453232561766734321e-01 5.761018809995259726e-01
-2.049999999999727152e+00 5.894040575493360024e-01 6.008370724992410095e-01
-1.893700000000080763e+00 6.152622187411855847e-01 6.350620682993695088e-01
-1.737499999999727152e+00 6.573068660194522073e-01 6.704635004394603470e-01
-1.581200000000080763e+00 7.120573941321739486e-01 7.068101625081137929e-01
-1.424999999999727152e+00 7.410048626354738266e-01 7.436868331470493088e-01
-1.268700000000080763e+00 8.080940456297261987e-01 7.806702430372622903e-01
-1.151499999999941792e+00 8.129542476049682609e-01 8.081138502728703044e-01
-9.953000000000429281e-01 8.697004421710876620e-01 8.437719510921442012e-01
-8.389999999999417923e-01 9.036222128560035260e-01 8.777131956563831716e-01
-6.828000000000429281e-01 9.422126218744842907e-01 9.090760470647407665e-01
-5.264999999999417923e-01 9.663028875156299824e-01 9.370446732933653822e-01
-3.703000000000429281e-01 1.014171693341439306e+00 9.607372330879407896e-01
-2.139999999999417923e-01 9.843110917827698758e-01 9.794018632794112555e-01
-9.679999999980282155e-02 9.781699503815899366e-01 9.896852668151269183e-01
5.940000000009604264e-02 1.004156693245810139e+00 9.980392808001707916e-01
2.157000000001971785e-01 9.652599795358958179e-01 1.000000000000000000e+00
3.719000000000960426e-01 1.014028368055562179e+00 9.954894015882923552e-01
5.282000000001971785e-01 9.545315803534644150e-01 9.846750288551509023e-01
6.453999999998814019e-01 9.442266945152399948e-01 9.726673083304585576e-01
8.016000000002350134e-01 9.236962311349183885e-01 9.519351020611953595e-01
9.578000000001338776e-01 8.793936721156101477e-01 9.264620116346079515e-01
1.114100000000235013e+00 9.087400388674216067e-01 8.970417127171078642e-01
1.270399999999881402e+00 8.410233628911595316e-01 8.645461585060930654e-01
1.426600000000235013e+00 8.099332036920248168e-01 8.298447623831113340e-01
1.543799999999919237e+00 8.078551862723928334e-01 8.028261984230963266e-01
1.700000000000272848e+00 7.875856426629332940e-01 7.660888706084617583e-01
1.856299999999919237e+00 7.079598298309155435e-01 7.290753679471878579e-01
2.012500000000272848e+00 6.987373376667029845e-01 6.923668703914547251e-01
2.168799999999919237e+00 6.761847411632739835e-01 6.563459656934832465e-01
2.325000000000272848e+00 6.444473257145287848e-01 6.213896867739522323e-01
2.442199999999957072e+00 5.820251970193277558e-01 5.959941846423083556e-01
2.598500000000058208e+00 6.141266046469147089e-01 5.633784162454564814e-01
2.754699999999957072e+00 5.463086695250564118e-01 5.323183125671008264e-01
2.911000000000058208e+00 5.409176547824690040e-01 5.028386727413884927e-01
3.067199999999957072e+00 5.027900592086390619e-01 4.749990271705515910e-01
3.184400000000096043e+00 4.573264997711937729e-01 4.551689373416855089e-01
3.340700000000197178e+00 4.779563071825022047e-01 4.301089944653436747e-01
3.496900000000096043e+00 4.652895095571236150e-01 4.066015651517568830e-01
3.653200000000197178e+00 4.025337004791478268e-01 3.845543416497707589e-01
3.809400000000096043e+00 3.979530956585243806e-01 3.639249283625344278e-01
3.965700000000197178e+00 3.482836088283066123e-01 3.446114219322599648e-01
4.121900000000096043e+00 3.696288982024061309e-01 3.265610529321627542e-01
4.239100000000235013e+00 3.277351804004215996e-01 3.137918807626947082e-01
4.395300000000133878e+00 3.181826832622848267e-01 2.977444722106549757e-01
4.551600000000235013e+00 3.047948077119810306e-01 2.827293047707138962e-01
4.707899999999881402e+00 2.888384297658542765e-01 2.686857414039455771e-01
4.864100000000235013e+00 2.850576611804217508e-01 2.555541987057506348e-01
5.020300000000133878e+00 2.838286046831568488e-01 2.432616134997642454e-01
5.137500000000272848e+00 2.652792623461688870e-01 2.345529632708208412e-01
5.293799999999919237e+00 2.434001516667264331e-01 2.235803334685469990e-01
5.450000000000272848e+00 2.353896165805839380e-01 2.132986737670157229e-01
5.606299999999919237e+00 2.424195251067499113e-01 2.036454737707870666e-01
5.762500000000272848e+00 2.287791129563270520e-01 1.945873698810169361e-01
5.918799999999919237e+00 2.127046042681155769e-01 1.860704110051168703e-01
6.036000000000058208e+00 2.074697730867460510e-01 1.800193253909458946e-01
6.192199999999957072e+00 1.920868796685449020e-01 1.723720605259982108e-01
6.348500000000058208e+00 1.751797882292020492e-01 1.651662530927550110e-01
6.504699999999957072e+00 1.720502943008199725e-01 1.583797287062101156e-01
6.661000000000058208e+00 1.843526306232359802e-01 1.519748129671436021e-01
6.817199999999957072e+00 1.918158776985351144e-01 1.459329896513814062e-01
6.934400000000096043e+00 1.684749151141680945e-01 1.416204447047990644e-01
7.090700000000197178e+00 1.554541737886034336e-01 1.361452377596824026e-01
7.246900000000096043e+00 9.240586995848140694e-02 1.309692576083741622e-01
7.403200000000197178e+00 0.000000000000000000e+00 1.260661029513652220e-01
7.559400000000096043e+00 0.000000000000000000e+00 1.214238023653167464e-01
7.715700000000197178e+00 0.000000000000000000e+00 1.170195396938970012e-01
7.832800000000133878e+00 0.000000000000000000e+00 1.138684240109446577e-01
7.989100000000235013e+00 0.000000000000000000e+00 1.098490611840057946e-01
8.145399999999881402e+00 0.000000000000000000e+00 1.060306440108015891e-01
8.301600000000235013e+00 0.000000000000000000e+00 1.024028251307931847e-01
8.457899999999881402e+00 0.000000000000000000e+00 9.894927906951053731e-02
8.575000000000272848e+00 0.000000000000000000e+00 9.647109735868240887e-02
8.731299999999919237e+00 0.000000000000000000e+00 9.330097130736647593e-02
8.887500000000272848e+00 0.000000000000000000e+00 9.028143694211142323e-02
9.043799999999919237e+00 0.000000000000000000e+00 8.739979666182276508e-02
9.200000000000272848e+00 0.000000000000000000e+00 8.465153401847003156e-02
9.356299999999919237e+00 0.000000000000000000e+00 8.202549075611317853e-02
9.473500000000058208e+00 0.000000000000000000e+00 8.013344352892799727e-02
9.629699999999957072e+00 0.000000000000000000e+00 7.770910484854641476e-02
9.786000000000058208e+00 0.000000000000000000e+00 7.538877914776093148e-02
9.942199999999957072e+00 0.000000000000000000e+00 7.316957376721285045e-02
1.009850000000005821e+01 0.000000000000000000e+00 7.104316988794068255e-02
1.025469999999995707e+01 0.000000000000000000e+00 6.900717536384080864e-02
1.037190000000009604e+01 0.000000000000000000e+00 6.753509419062740660e-02
1.052820000000019718e+01 0.000000000000000000e+00 6.564241158037055490e-02
1.068440000000009604e+01 0.000000000000000000e+00 6.382756749481427461e-02
1.084070000000019718e+01 0.000000000000000000e+00 6.208424707666849313e-02
1.099690000000009604e+01 0.000000000000000000e+00 6.041094298201062779e-02
1.115320000000019718e+01 0.000000000000000000e+00 5.880200325157899921e-02
1.127030000000013388e+01 0.000000000000000000e+00 5.763748933771905419e-02
1.142660000000023501e+01 0.000000000000000000e+00 5.613524334945049765e-02
1.158289999999988140e+01 0.000000000000000000e+00 5.468986631876082694e-02
1.173910000000023501e+01 0.000000000000000000e+00 5.329945295061076088e-02
1.189539999999988140e+01 0.000000000000000000e+00 5.195960973672192340e-02
1.201250000000027285e+01 0.000000000000000000e+00 5.098804574450754856e-02
1.216879999999991924e+01 0.000000000000000000e+00 4.973241352240681534e-02
1.232500000000027285e+01 0.000000000000000000e+00 4.852258837381064754e-02
1.248129999999991924e+01 0.000000000000000000e+00 4.735492986472279731e-02
1.263750000000027285e+01 0.000000000000000000e+00 4.622896025758248956e-02
1.279379999999991924e+01 0.000000000000000000e+00 4.514137439891283826e-02
1.295000000000027285e+01 0.000000000000000000e+00 4.409180494900523384e-02
1.306719999999995707e+01 0.000000000000000000e+00 4.332778648183662623e-02
1.322350000000005821e+01 0.000000000000000000e+00 4.233895080490601703e-02
1.337969999999995707e+01 0.000000000000000000e+00 4.138370851290032459e-02
1.353600000000005821e+01 0.000000000000000000e+00 4.045940684090141432e-02
1.369219999999995707e+01 0.000000000000000000e+00 3.956587547238512442e-02
1.384850000000005821e+01 0.000000000000000000e+00 3.870068693177592528e-02
1.396570000000019718e+01 0.000000000000000000e+00 3.807017520532560151e-02
1.412190000000009604e+01 0.000000000000000000e+00 3.725322282404724267e-02
1.427820000000019718e+01 0.000000000000000000e+00 3.646146407929051758e-02
1.443440000000009604e+01 0.000000000000000000e+00 3.569485897252249601e-02
1.459070000000019718e+01 0.000000000000000000e+00 3.495142465418620004e-02
1.474690000000009604e+01 0.000000000000000000e+00 3.423116159806864622e-02
1.486410000000023501e+01 0.000000000000000000e+00 3.370508627813186692e-02
1.502039999999988140e+01 0.000000000000000000e+00 3.302195589549469096e-02
1.517660000000023501e+01 0.000000000000000000e+00 3.235957604814679311e-02
1.533289999999988140e+01 0.000000000000000000e+00 3.171630899104866536e-02
1.548910000000023501e+01 0.000000000000000000e+00 3.109222638976145633e-02
1.564530000000013388e+01 0.000000000000000000e+00 3.048619485615090829e-02
1.576250000000027285e+01 0.000000000000000000e+00 3.004291853676227184e-02
1.591879999999991924e+01 0.000000000000000000e+00 2.946649556318681196e-02
1.607500000000027285e+01 0.000000000000000000e+00 2.890669598790443495e-02
