# Supplementary material for: Resonant inelastic X-ray scattering tools to count 5 f electrons of actinides and probe bond covalency
Source: Nat Commun. 2025 Feb 10;16:1221. doi: 10.1038/s41467-024-54574-7 (PMC11811144; doi:10.1038/s41467-024-54574-7)
Supplement: Supplementary file 3 — Source Data [file 41467_2024_54574_MOESM3_ESM.zip › Data_figures/Data_SI_figures/FigSI8/SI8_ACTIntegralTendencyHorFitwithMCerror.txt]

# Label | n5f | Relative Satellite Intensity | Error
[U$^\mathrm{VI}$O$_2$]$^{2+}$ $\mathrm{(5f^0)}$ 0 0.0246040964313972 0.025008426019437632
[U$^{\mathrm{VI}}$O$_2$]$^{\mathrm{2+}}$-Pb $\mathrm{(5f^0)}$ 0 0.042262644600611764 0.0035197682789616207
[U$^{\mathrm{VI}}$O$_2$]$^{\mathrm{2+}}$-Cd $\mathrm{(5f^0)}$ 0 0.02700899852733151 0.017448970376528487
[U$^\mathrm{V}$O$_2$]$^{+}$-Fe $\mathrm{(5f^1)}$ 1 0.055407359624117414 0.02259394347898219
[U$^\mathrm{V}$O$_2$]$^{+}$-K $\mathrm{(5f^1)}$ 1 0.047192674614724525 0.02896527309102947
Na$_2$Np$^\mathrm{VI}_2$O$_7$ $\mathrm{(5f^1)}$ 1 0.02870461699131723 0.017316929157981248
[Np$^\mathrm{VI}$O$_2$]$^{2+}_{(aq)}$ $\mathrm{(5f^1)}$ 1 0.06596320767030446 0.012063218047062911
[Np$^\mathrm{V}$O$_2$]$^{+}_{(aq)}$ $\mathrm{(5f^2)}$ 2 0.05034981610054482 0.012372278354626455
U$^{\mathrm{IV}}$O$_2$ $\mathrm{(5f^2)}$ 2 0.06476766691579638 0.01353366764198867
[Cp''$_3$U$^{\mathrm{IV}}$]$^{+}$ $\mathrm{(5f^2)}$ 2 0.09057179962976264 0.011217175314247131
[Pu$^{\mathrm{VI}}$O$_2$]$^{2+}_{(aq.)}$ $\mathrm{(5f^2)}$ 2 0.12443489509272455 0.005946562700072416
Np$^{\mathrm{IV}}$O$_2$ $\mathrm{(5f^3)}$ 3 0.0996929246831723 0.007281453655079579
[Cp''$_3$U$^{\mathrm{II}}$]$^{-}$ $\mathrm{(5f^3)}$ 3 0.09182083764752523 0.00820854361101093
Pu$^{\mathrm{IV}}$O$_2$ $\mathrm{(5f^4)}$ 4 0.19850041415204545 0.017227275307294277
Pu$^{\mathrm{IV}}_{(aq.)}$ $\mathrm{(5f^4)}$ 4 0.24054959979806123 0.022292456258382862
Am$^{\mathrm{IV}}$O$_2$ $\mathrm{(5f^5)}$ 5 0.14138455921833515 0.04996995959188209
Pu$^{\mathrm{III}}_{(aq.)}$ $\mathrm{(5f^5)}$ 5 0.17267730541500825 0.017543200101420808
Am$^{\mathrm{III}}$VO$_3$ $\mathrm{(5f^6)}$ 6 0.13438034675048452 0.02888816639909091
